# Supplementary material for: Magnetosensitivity of tightly bound radical pairs in cryptochrome is enabled by the quantum Zeno effect
Source: Nat Commun. 2024 Dec 30;15:10823. doi: 10.1038/s41467-024-55124-x (PMC11686217; doi:10.1038/s41467-024-55124-x)
Supplement: Supplementary file 6 — Source Data [file 41467_2024_55124_MOESM6_ESM.zip › Source_Data/supplementary/figure_s3c.txt]

# \% sensitivity  kS/microsecond kT/microsecond
3.918158633352500364e-02 0.001 0.001
4.240276478032208030e-02 0.0011097524964120721 0.001
4.581027096338689125e-02 0.0012315506032928262 0.001
4.940056069349331447e-02 0.001366716356462006 0.001
5.316769248411257198e-02 0.0015167168884709225 0.001
5.710315004816703816e-02 0.0016831803533309566 0.001
6.119583919449184117e-02 0.0018679135990207828 0.001
6.543206823924926918e-02 0.002072921779595372 0.001
6.979566886289212402e-02 0.002300430119772917 0.001
7.426818972183127365e-02 0.0025529080682395165 0.001
7.882917769701111577e-02 0.002833096101839324 0.001
8.345651651785473968e-02 0.0031440354715915 0.001
8.812686858442905780e-02 0.0034891012134067737 0.001
9.281615541598156605e-02 0.003872038781812557 0.001
9.750005970842579028e-02 0.004297004704320844 0.001
1.021545352373299381e-01 0.004768611697714469 0.001
1.067563156914604627e-01 0.005291978735958442 0.001
1.112833749642313796e-01 0.005872786613189483 0.001
1.157153336505041263e-01 0.00651733960488242 0.001
1.200337934651241056e-01 0.007232633896483534 0.001
1.242225981147242475e-01 0.008026433522257174 0.001
1.282679963307458704e-01 0.00890735463861044 0.001
1.321587454773598680e-01 0.009884959046625586 0.001
1.358861117751425651e-01 0.010969857978923836 0.001
1.394438167400046114e-01 0.012173827277396614 0.001
1.428279326835042440e-01 0.013509935211980273 0.001
1.460367081716861526e-01 0.014992684327860457 0.001
1.490704076677321355e-01 0.01663816886076129 0.001
1.519310800390428207e-01 0.018464249428955443 0.001
1.546223555871850119e-01 0.020490746898158472 0.001
1.571492238836664501e-01 0.022739657523579287 0.001
1.595178307984864152e-01 0.02523539170434766 0.001
1.617352842132296076e-01 0.02800503894183631 0.001
1.638094687638904090e-01 0.03107866187782014 0.001
1.657488927249013422e-01 0.03448962260405758 0.001
1.675598481822802577e-01 0.038274944785163134 0.001
1.692573854330723937e-01 0.04247571552536898 0.001
1.708480805131732394e-01 0.047137531341167244 0.001
1.723416596812518686e-01 0.05231099308056263 0.001
1.737479372343446182e-01 0.05805225516094899 0.001
1.750766969046642363e-01 0.06442363508721373 0.001
1.763376334450912908e-01 0.07149428986597581 0.001
1.775402781056431012e-01 0.07934096665797492 0.001
1.786939104209490092e-01 0.08804883581643465 0.001
1.798074833694842112e-01 0.09771241535346502 0.001
1.808896009111242986e-01 0.1084365968689611 0.001
1.819456663025706966e-01 0.12033778407775893 0.001
1.829876670015945228e-01 0.13354515629298988 0.001
1.840206769633768447e-01 0.14820207057988585 0.001
1.850510684147109175e-01 0.16446761779946645 0.001
1.860846202692026941e-01 0.18251834943190443 0.001
1.871286631203155637e-01 0.20255019392306664 0.001
1.881837781605746052e-01 0.22478058335487253 0.001
1.892559690497564173e-01 0.24945081352303167 0.001
1.903479904121420652e-01 0.27682866303920667 0.001
1.914632896087210268e-01 0.3072112998861759 0.001
1.926034386300773671e-01 0.34092850697468147 0.001
1.937695015410351718e-01 0.3783462617131929 0.001
1.949616003348861870e-01 0.419870708444391 0.001
1.961788089042960648e-01 0.4659525668664682 0.001
1.974187245167854654e-01 0.517092024289676 0.001
1.986794675513172403e-01 0.5738441648302398 0.001
1.999531776043562137e-01 0.6368249944718586 0.001
2.012364981902816097e-01 0.7067181273927491 0.001
2.025205754696666471e-01 0.7842822061337682 0.001
2.037977546841499288e-01 0.8703591361485166 0.001
2.050557378675263165e-01 0.9658832241158708 0.001
2.062826655415527233e-01 1.0718913192051276 0.001
2.074658422841649807e-01 1.1895340673703196 0.001
2.085895023677712956e-01 1.3200884008314182 0.001
2.096381713277897796e-01 1.4649713983072863 0.001
2.105945734785410473e-01 1.625755666443795 0.001
2.114406725138338883e-01 1.8041864093920719 0.001
2.121574735430392933e-01 2.0022003718155843 0.001
2.127263221612354926e-01 2.2219468609395236 0.001
2.131276288985121670e-01 2.4658110758226037 0.001
2.133412264833722261e-01 2.736439997074672 0.001
2.133471450670403613e-01 3.0367711180354604 0.001
2.131258834780707934e-01 3.370064329271928 0.001
2.126578960838459986e-01 3.739937302478798 0.001
2.119236415381729743e-01 4.150404757850477 0.001
2.110507177285128044e-01 4.605922041145108 0.001
2.098720241050234525e-01 5.1114334834401705 0.001
2.083685511634756071e-01 5.672426068491977 0.001
2.065249946494567834e-01 6.294988990221888 0.001
2.043269897717427397e-01 6.985879746785249 0.001
2.017631036317963922e-01 7.752597488629465 0.001
1.988242313908047121e-01 8.60346441668451 0.001
1.955023093795295597e-01 9.547716114208066 0.001
1.917935868491822959e-01 10.59560179277617 0.001
1.877009800388353133e-01 11.758495540521581 0.001
1.832221266887875399e-01 13.049019780144016 0.001
1.783690907366764500e-01 14.481182276745331 0.001
1.731517359862911609e-01 16.070528182616385 0.001
1.675868801412214448e-01 17.834308769319094 0.001
1.616953565649232871e-01 19.791668678535572 0.001
1.555025810886466187e-01 21.96385372416547 0.001
1.490385816352382264e-01 24.37444150122222 0.001
1.423371923069461642e-01 27.04959730463137 0.001
1.354384712944448343e-01 30.01835813575592 0.001
1.283801795413716251e-01 33.31294787934677 0.001
1.212086148374512534e-01 36.96912707195032 0.001
1.139751079679483942e-01 41.0265810582719 0.001
1.067249182911001182e-01 45.52935074866948 0.001
9.950955265786158577e-02 50.526310653356795 0.001
9.237839162191666120e-02 56.07169938205458 0.001
8.538068592263095558e-02 62.22570836730231 0.001
7.856326357095581858e-02 69.0551352016233 0.001
7.197309247166597257e-02 76.63410868007462 0.001
6.564737536796448614e-02 85.04489341802686 0.001
5.961466683124153065e-02 94.37878277775391 0.001
5.390362555441036846e-02 104.73708979594508 0.001
4.853472940284038473e-02 116.23224686798542 0.001
4.352280535464889827e-02 128.9890261253308 0.001
3.887538470730630275e-02 143.14589375234786 0.001
3.459389625429810239e-02 158.85651294280527 0.001
3.067338783161961333e-02 176.2914118095948 0.001
2.722576855297959356e-02 195.63983435170647 0.001
2.421802627402409869e-02 217.11179456945052 0.001
2.148059767030550612e-02 240.9403560239527 0.001
1.900182782305173332e-02 267.38416158399497 0.001
1.676769860989047595e-02 296.73024081888724 0.001
1.476250345186242222e-02 329.2971255097155 0.001
1.296973381843426025e-02 365.43830709572546 0.001
1.137219580975082009e-02 405.54607358408276 0.001
9.961692044423230141e-03 450.05576757004974 0.001
8.747535466611935581e-03 499.450511585514 0.001
7.687574243709823993e-03 554.2664520663108 0.001
6.770695629581014244e-03 615.0985788580505 0.001
5.983291958202097485e-03 682.6071834272393 0.001
5.291382437166702001e-03 757.525025877192 0.001
4.685400703916849444e-03 840.6652885618333 0.001
4.157078206234518861e-03 932.9304026284696 0.001
3.706396057123846274e-03 1035.3218432956637 0.001
3.355633932856466346e-03 1148.9510001873086 0.001
3.087687194287866595e-03 1275.051240713013 0.001
2.860337656783832304e-03 1414.991297434576 0.001
2.671730896283453904e-03 1570.2901247293776 0.001
2.525969023500999194e-03 1742.6333860096508 0.001
2.413896396733025782e-03 1933.891750455232 0.001
2.328093019169402440e-03 2146.141197858406 0.001
2.258044749963299645e-03 2381.6855519761607 0.001
2.201213712064583120e-03 2643.0814869741084 0.001
2.156175457516275491e-03 2933.1662783900483 0.001
2.127042025752019002e-03 3255.0885998350564 0.001
2.121537060499402525e-03 3612.3426997094302 0.001
2.144059252168548004e-03 4008.8063288984645 0.001
2.187385161922469380e-03 4448.782831127585 0.001
2.288171128158881813e-03 4937.047852839004 0.001
2.465699552946647687e-03 5478.901179593945 0.001
2.674250220511383003e-03 6080.224261649427 0.001
2.933117730289967230e-03 6747.5440531107 0.001
3.255915870916694082e-03 7488.10385759003 0.001
3.651898336159123751e-03 8309.941949353404 0.001
4.087970133069845739e-03 9221.97882333434 0.001
4.568025337442053330e-03 10234.114021054527 0.001
5.097655293523683205e-03 11357.333583431051 0.001
5.696814666206255658e-03 12603.829296797274 0.001
6.351439228916548434e-03 13987.131026472387 0.001
7.062830607938105215e-03 15522.25357427048 0.001
7.835334615646191367e-03 17225.859653987874 0.001
8.712355364149389214e-03 19116.440753857038 0.001
9.683960911847167355e-03 21214.51784910632 0.001
1.073182273654066723e-02 23542.864143224204 0.001
1.186075431288986966e-02 26126.752255633317 0.001
1.307229486638722578e-02 28994.22853882881 0.001
1.436121693406018467e-02 32176.417502507353 0.001
1.572581867142677781e-02 35707.859649004626 0.001
1.737288947217445825e-02 39626.88638701478 0.001
1.926697142242799615e-02 43976.036093027215 0.001
2.131328890386097533e-02 48802.515836544335 0.001
2.350632322526783474e-02 54158.71378079476 0.001
2.583957941246833520e-02 60102.76782070388 0.001
2.831224904347284799e-02 66699.19663030129 0.001
3.091762900894400035e-02 74019.59996915652 0.001
3.364555422132477908e-02 82143.43584919439 0.001
3.648321683515970415e-02 91158.88299750836 0.001
3.942147708143814433e-02 101163.7979766207 0.001
4.244525764466451634e-02 112266.77735108159 0.001
4.553973839145847302e-02 124588.33642950082 0.001
4.868779411637915583e-02 138262.2173764659 0.001
5.187095967622091380e-02 153436.84089300132 0.001
5.507304633639951291e-02 170276.91722258978 0.001
5.827477619528315805e-02 188965.23396912115 0.001
6.145554324594135198e-02 209704.64013232305 0.001
6.459619202367888890e-02 232720.2478960412 0.001
6.767901382295400670e-02 258261.87606826748 0.001
7.068703175519785997e-02 286606.7616948256 0.001
7.360232513778638963e-02 318062.5692794119 0.001
7.641099594741003476e-02 352970.73027306574 0.001
7.909759601698976295e-02 391710.1490809261 0.001
8.165487953442980562e-02 434701.3158125035 0.001
8.406701283174498884e-02 482410.8704165374 0.001
8.632498290992665635e-02 535356.6677410719 0.001
8.842169147946271623e-02 594113.3984965039 0.001
9.035072841959386480e-02 659318.8271333541 0.001
9.210788232881766957e-02 731680.7143427207 0.001
9.369158432521219881e-02 811984.4993184009 0.001
9.509599854544370512e-02 901101.8251665037 0.001
9.632479212165936944e-02 1000000.0 0.001
3.944976213442055735e-02 0.001 0.0011097524964120721
4.275438683306703735e-02 0.0011097524964120721 0.0011097524964120721
4.626034876459949458e-02 0.0012315506032928262 0.0011097524964120721
4.996573715647235209e-02 0.001366716356462006 0.0011097524964120721
5.386618965880293070e-02 0.0015167168884709225 0.0011097524964120721
5.795468262313824281e-02 0.0016831803533309566 0.0011097524964120721
6.222146112058164757e-02 0.0018679135990207828 0.0011097524964120721
6.665397950231272128e-02 0.002072921779595372 0.0011097524964120721
7.123691675646322274e-02 0.002300430119772917 0.0011097524964120721
7.595234401892747567e-02 0.0025529080682395165 0.0011097524964120721
8.077993465051398758e-02 0.002833096101839324 0.0011097524964120721
8.569728124226956567e-02 0.0031440354715915 0.0011097524964120721
9.068031152021818753e-02 0.0034891012134067737 0.0011097524964120721
9.570373231019069227e-02 0.003872038781812557 0.0011097524964120721
1.007415762929436132e-01 0.004297004704320844 0.0011097524964120721
1.057677423979282716e-01 0.004768611697714469 0.0011097524964120721
1.107565416059548141e-01 0.005291978735958442 0.0011097524964120721
1.156832390939562250e-01 0.005872786613189483 0.0011097524964120721
1.205245324046912841e-01 0.00651733960488242 0.0011097524964120721
1.252589715997478592e-01 0.007232633896483534 0.0011097524964120721
1.298673201493089624e-01 0.008026433522257174 0.0011097524964120721
1.343327897142826688e-01 0.00890735463861044 0.0011097524964120721
1.386412289858173497e-01 0.009884959046625586 0.0011097524964120721
1.427811908236985006e-01 0.010969857978923836 0.0011097524964120721
1.467439402999423104e-01 0.012173827277396614 0.0011097524964120721
1.505233731568850764e-01 0.013509935211980273 0.0011097524964120721
1.541158977482747772e-01 0.014992684327860457 0.0011097524964120721
1.575202536814142851e-01 0.01663816886076129 0.0011097524964120721
1.607373122135422605e-01 0.018464249428955443 0.0011097524964120721
1.637698417153724273e-01 0.020490746898158472 0.0011097524964120721
1.666222879082766284e-01 0.022739657523579287 0.0011097524964120721
1.693005335389683730e-01 0.02523539170434766 0.0011097524964120721
1.718116803211175436e-01 0.02800503894183631 0.0011097524964120721
1.741638396434189717e-01 0.03107866187782014 0.0011097524964120721
1.763659419908555626e-01 0.03448962260405758 0.0011097524964120721
1.784249426371501690e-01 0.038274944785163134 0.0011097524964120721
1.803564913387469826e-01 0.04247571552536898 0.0011097524964120721
1.821680850688852937e-01 0.047137531341167244 0.0011097524964120721
1.838704069679308051e-01 0.05231099308056263 0.0011097524964120721
1.854742861844658197e-01 0.05805225516094899 0.0011097524964120721
1.869905794943830246e-01 0.06442363508721373 0.0011097524964120721
1.884300884995324665e-01 0.07149428986597581 0.0011097524964120721
1.898034744420242226e-01 0.07934096665797492 0.0011097524964120721
1.911211519085163901e-01 0.08804883581643465 0.0011097524964120721
1.923932055845913591e-01 0.09771241535346502 0.0011097524964120721
1.936294006642873822e-01 0.1084365968689611 0.0011097524964120721
1.948361604119699941e-01 0.12033778407775893 0.0011097524964120721
1.960265547763357930e-01 0.13354515629298988 0.0011097524964120721
1.972066771388535922e-01 0.14820207057988585 0.0011097524964120721
1.983838723053250874e-01 0.16446761779946645 0.0011097524964120721
1.995648343006725944e-01 0.18251834943190443 0.0011097524964120721
2.007577609549260622e-01 0.20255019392306664 0.0011097524964120721
2.019640259046550645e-01 0.22478058335487253 0.0011097524964120721
2.031903592753996901e-01 0.24945081352303167 0.0011097524964120721
2.044401824589264227e-01 0.27682866303920667 0.0011097524964120721
2.057174814843380217e-01 0.3072112998861759 0.0011097524964120721
2.070242980880183103e-01 0.34092850697468147 0.0011097524964120721
2.083620512151705406e-01 0.3783462617131929 0.0011097524964120721
2.097310885356023780e-01 0.419870708444391 0.0011097524964120721
2.111305735052817489e-01 0.4659525668664682 0.0011097524964120721
2.125580420092415823e-01 0.517092024289676 0.0011097524964120721
2.140113656728793168e-01 0.5738441648302398 0.0011097524964120721
2.154823231864118060e-01 0.6368249944718586 0.0011097524964120721
2.169669150313327244e-01 0.7067181273927491 0.0011097524964120721
2.184555365187689779e-01 0.7842822061337682 0.0011097524964120721
2.199395355174307010e-01 0.8703591361485166 0.0011097524964120721
2.214054659567901984e-01 0.9658832241158708 0.0011097524964120721
2.228401138505424206e-01 1.0718913192051276 0.0011097524964120721
2.242292486528465190e-01 1.1895340673703196 0.0011097524964120721
2.255554291468404027e-01 1.3200884008314182 0.0011097524964120721
2.268013444375948096e-01 1.4649713983072863 0.0011097524964120721
2.279477737539475635e-01 1.625755666443795 0.0011097524964120721
2.289746377484813689e-01 1.8041864093920719 0.0011097524964120721
2.298608324770720635e-01 2.0022003718155843 0.0011097524964120721
2.305855392134895654e-01 2.2219468609395236 0.0011097524964120721
2.311269859261866899e-01 2.4658110758226037 0.0011097524964120721
2.314628450999216547e-01 2.736439997074672 0.0011097524964120721
2.315710027090961132e-01 3.0367711180354604 0.0011097524964120721
2.314298613146503758e-01 3.370064329271928 0.0011097524964120721
2.310178486746072013e-01 3.739937302478798 0.0011097524964120721
2.303160775801310900e-01 4.150404757850477 0.0011097524964120721
2.294594905657782180e-01 4.605922041145108 0.0011097524964120721
2.282651183550185592e-01 5.1114334834401705 0.0011097524964120721
2.267143012179913264e-01 5.672426068491977 0.0011097524964120721
2.247901038811362662e-01 6.294988990221888 0.0011097524964120721
2.224769549858421624e-01 6.985879746785249 0.0011097524964120721
2.197622351416434194e-01 7.752597488629465 0.0011097524964120721
2.166359174323050363e-01 8.60346441668451 0.0011097524964120721
2.130892486004004605e-01 9.547716114208066 0.0011097524964120721
2.091180629656494150e-01 10.59560179277617 0.0011097524964120721
2.047251304183847764e-01 11.758495540521581 0.0011097524964120721
1.999083109275030523e-01 13.049019780144016 0.0011097524964120721
1.946801741780942452e-01 14.481182276745331 0.0011097524964120721
1.890514813630048419e-01 16.070528182616385 0.0011097524964120721
1.830403158962140286e-01 17.834308769319094 0.0011097524964120721
1.766691587075022163e-01 19.791668678535572 0.0011097524964120721
1.699654616301935761e-01 21.96385372416547 0.0011097524964120721
1.629616778037620561e-01 24.37444150122222 0.0011097524964120721
1.556944436817041533e-01 27.04959730463137 0.0011097524964120721
1.482069772193045365e-01 30.01835813575592 0.0011097524964120721
1.405405747881347811e-01 33.31294787934677 0.0011097524964120721
1.327453559668112237e-01 36.96912707195032 0.0011097524964120721
1.248767385458752210e-01 41.0265810582719 0.0011097524964120721
1.169843354613310932e-01 45.52935074866948 0.0011097524964120721
1.091241422252618443e-01 50.526310653356795 0.0011097524964120721
1.013501234546585889e-01 56.07169938205458 0.0011097524964120721
9.371610391389768868e-02 62.22570836730231 0.0011097524964120721
8.627338952251481508e-02 69.0551352016233 0.0011097524964120721
7.907356564689334288e-02 76.63410868007462 0.0011097524964120721
7.215779812244314806e-02 85.04489341802686 0.0011097524964120721
6.555773487570404345e-02 94.37878277775391 0.0011097524964120721
5.930513244076205531e-02 104.73708979594508 0.0011097524964120721
5.342302501555559746e-02 116.23224686798542 0.0011097524964120721
4.792819776948190752e-02 128.9890261253308 0.0011097524964120721
4.282953007327816586e-02 143.14589375234786 0.0011097524964120721
3.812919505903489270e-02 158.85651294280527 0.0011097524964120721
3.382240932685524892e-02 176.2914118095948 0.0011097524964120721
3.003421655019131858e-02 195.63983435170647 0.0011097524964120721
2.672671890025639721e-02 217.11179456945052 0.0011097524964120721
2.371463745519597835e-02 240.9403560239527 0.0011097524964120721
2.098556420005482162e-02 267.38416158399497 0.0011097524964120721
1.852445355302572913e-02 296.73024081888724 0.0011097524964120721
1.631436307338481398e-02 329.2971255097155 0.0011097524964120721
1.433740176388432520e-02 365.43830709572546 0.0011097524964120721
1.257490719458462941e-02 405.54607358408276 0.0011097524964120721
1.101810542516695225e-02 450.05576757004974 0.0011097524964120721
9.677733429226471201e-03 499.450511585514 0.0011097524964120721
8.506913885694735930e-03 554.2664520663108 0.0011097524964120721
7.493988584785495240e-03 615.0985788580505 0.0011097524964120721
6.623647423670411989e-03 682.6071834272393 0.0011097524964120721
5.858613374497583480e-03 757.525025877192 0.0011097524964120721
5.188403834074415723e-03 840.6652885618333 0.0011097524964120721
4.603920633214706425e-03 932.9304026284696 0.0011097524964120721
4.105291396211204098e-03 1035.3218432956637 0.0011097524964120721
3.717291448428138544e-03 1148.9510001873086 0.0011097524964120721
3.420729698354632326e-03 1275.051240713013 0.0011097524964120721
3.169070986287590621e-03 1414.991297434576 0.0011097524964120721
2.960252806109118714e-03 1570.2901247293776 0.0011097524964120721
2.798900044578939497e-03 1742.6333860096508 0.0011097524964120721
2.674883686207553315e-03 1933.891750455232 0.0011097524964120721
2.579860233031951167e-03 2146.141197858406 0.0011097524964120721
2.502254018421825026e-03 2381.6855519761607 0.0011097524964120721
2.439283439689058589e-03 2643.0814869741084 0.0011097524964120721
2.389330341019252606e-03 2933.1662783900483 0.0011097524964120721
2.356915438959934599e-03 3255.0885998350564 0.0011097524964120721
2.350690763804653537e-03 3612.3426997094302 0.0011097524964120721
2.375434709887689049e-03 4008.8063288984645 0.0011097524964120721
2.423322362010810974e-03 4448.782831127585 0.0011097524964120721
2.534617300759818385e-03 4937.047852839004 0.0011097524964120721
2.731056821754946143e-03 5478.901179593945 0.0011097524964120721
2.961740401556596167e-03 6080.224261649427 0.0011097524964120721
3.247983947794887572e-03 6747.5440531107 0.0011097524964120721
3.604830671602907242e-03 7488.10385759003 0.0011097524964120721
4.042782587343789896e-03 8309.941949353404 0.0011097524964120721
4.524930193342571044e-03 9221.97882333434 0.0011097524964120721
5.055421988038355172e-03 10234.114021054527 0.0011097524964120721
5.640466067911912434e-03 11357.333583431051 0.0011097524964120721
6.302058319101146687e-03 12603.829296797274 0.0011097524964120721
7.024789425306922526e-03 13987.131026472387 0.0011097524964120721
7.809875635155743082e-03 15522.25357427048 0.0011097524964120721
8.661945987575098843e-03 17225.859653987874 0.0011097524964120721
9.628875695751402952e-03 19116.440753857038 0.0011097524964120721
1.069964637401845699e-02 21214.51784910632 0.0011097524964120721
1.185420854213282624e-02 23542.864143224204 0.0011097524964120721
1.309742284650308904e-02 26126.752255633317 0.0011097524964120721
1.443071674048286568e-02 28994.22853882881 0.0011097524964120721
1.584862177752500295e-02 32176.417502507353 0.0011097524964120721
1.734902519107130170e-02 35707.859649004626 0.0011097524964120721
1.915987896378383570e-02 39626.88638701478 0.0011097524964120721
2.124142285831889798e-02 43976.036093027215 0.0011097524964120721
2.348967634824889947e-02 48802.515836544335 0.0011097524964120721
2.589787036781986823e-02 54158.71378079476 0.0011097524964120721
2.845913542034393673e-02 60102.76782070388 0.0011097524964120721
3.117205608226782110e-02 66699.19663030129 0.0011097524964120721
3.402915375309935320e-02 74019.59996915652 0.0011097524964120721
3.701930551950494142e-02 82143.43584919439 0.0011097524964120721
4.012852394037968312e-02 91158.88299750836 0.0011097524964120721
4.334638592379971844e-02 101163.7979766207 0.0011097524964120721
4.665641794906758011e-02 112266.77735108159 0.0011097524964120721
5.004227979061150189e-02 124588.33642950082 0.0011097524964120721
5.348494817351028691e-02 138262.2173764659 0.0011097524964120721
5.696454745311207296e-02 153436.84089300132 0.0011097524964120721
6.046269457524667407e-02 170276.91722258978 0.0011097524964120721
6.395847542869934066e-02 188965.23396912115 0.0011097524964120721
6.742990172869167687e-02 209704.64013232305 0.0011097524964120721
7.085451693176725296e-02 232720.2478960412 0.0011097524964120721
7.421415667819138140e-02 258261.87606826748 0.0011097524964120721
7.748959353880964518e-02 286606.7616948256 0.0011097524964120721
8.066133010936386849e-02 318062.5692794119 0.0011097524964120721
8.371370930816972311e-02 352970.73027306574 0.0011097524964120721
8.663004123926999756e-02 391710.1490809261 0.0011097524964120721
8.940159648395169800e-02 434701.3158125035 0.0011097524964120721
9.201239913624292832e-02 482410.8704165374 0.0011097524964120721
9.445057664025080513e-02 535356.6677410719 0.0011097524964120721
9.670826738789860266e-02 594113.3984965039 0.0011097524964120721
9.877861109314282906e-02 659318.8271333541 0.0011097524964120721
1.006593131998666790e-01 731680.7143427207 0.0011097524964120721
1.023450421614987976e-01 811984.4993184009 0.0011097524964120721
1.038312554280506339e-01 901101.8251665037 0.0011097524964120721
1.051193415783210211e-01 1000000.0 0.0011097524964120721
3.961145299024439875e-02 0.001 0.0012315506032928262
4.298735279505641604e-02 0.0011097524964120721 0.0012315506032928262
4.657871728085948709e-02 0.0012315506032928262 0.0012315506032928262
5.038532669329393032e-02 0.001366716356462006 0.0012315506032928262
5.440451441876436450e-02 0.0015167168884709225 0.0012315506032928262
5.863092639620404861e-02 0.0016831803533309566 0.0012315506032928262
6.305634441646476573e-02 0.0018679135990207828 0.0012315506032928262
6.766960563976616438e-02 0.002072921779595372 0.0012315506032928262
7.245653774162222338e-02 0.002300430119772917 0.0012315506032928262
7.740006167857349517e-02 0.0025529080682395165 0.0012315506032928262
8.248033495265194581e-02 0.002833096101839324 0.0012315506032928262
8.767502114533755331e-02 0.0031440354715915 0.0012315506032928262
9.295966641461170243e-02 0.0034891012134067737 0.0012315506032928262
9.830812594629216583e-02 0.003872038781812557 0.0012315506032928262
1.036931005704239128e-01 0.004297004704320844 0.0012315506032928262
1.090866951153115494e-01 0.004768611697714469 0.0012315506032928262
1.144610136646550258e-01 0.005291978735958442 0.0012315506032928262
1.197887468449044535e-01 0.005872786613189483 0.0012315506032928262
1.250437325165850710e-01 0.00651733960488242 0.0012315506032928262
1.302014590048267695e-01 0.007232633896483534 0.0012315506032928262
1.352395077544609747e-01 0.008026433522257174 0.0012315506032928262
1.401379046480247248e-01 0.00890735463861044 0.0012315506032928262
1.448793684072921528e-01 0.009884959046625586 0.0012315506032928262
1.494494767274020253e-01 0.010969857978923836 0.0012315506032928262
1.538367320328765109e-01 0.012173827277396614 0.0012315506032928262
1.580325472008930199e-01 0.013509935211980273 0.0012315506032928262
1.620311576020370958e-01 0.014992684327860457 0.0012315506032928262
1.658294641542238657e-01 0.01663816886076129 0.0012315506032928262
1.694268468614869849e-01 0.018464249428955443 0.0012315506032928262
1.728249426418369816e-01 0.020490746898158472 0.0012315506032928262
1.760273880847724459e-01 0.022739657523579287 0.0012315506032928262
1.790395859068026341e-01 0.02523539170434766 0.0012315506032928262
1.818684443824555852e-01 0.02800503894183631 0.0012315506032928262
1.845221491632313138e-01 0.03107866187782014 0.0012315506032928262
1.870099387324338225e-01 0.03448962260405758 0.0012315506032928262
1.893393489306903210e-01 0.038274944785163134 0.0012315506032928262
1.915265573581020897e-01 0.04247571552536898 0.0012315506032928262
1.935799763239395843e-01 0.047137531341167244 0.0012315506032928262
1.955112268039554402e-01 0.05231099308056263 0.0012315506032928262
1.973321752039995380e-01 0.05805225516094899 0.0012315506032928262
1.990547835722338010e-01 0.06442363508721373 0.0012315506032928262
2.006910157436451181e-01 0.07149428986597581 0.0012315506032928262
2.022527219928947073e-01 0.07934096665797492 0.0012315506032928262
2.037515308627946276e-01 0.08804883581643465 0.0012315506032928262
2.051987395685473947e-01 0.09771241535346502 0.0012315506032928262
2.066053707542258866e-01 0.1084365968689611 0.0012315506032928262
2.079789563246539352e-01 0.12033778407775893 0.0012315506032928262
2.093337582594263779e-01 0.13354515629298988 0.0012315506032928262
2.106769944297015029e-01 0.14820207057988585 0.0012315506032928262
2.120170883559364394e-01 0.16446761779946645 0.0012315506032928262
2.133617660611414057e-01 0.18251834943190443 0.0012315506032928262
2.147201835893344513e-01 0.20255019392306664 0.0012315506032928262
2.160946352765531764e-01 0.22478058335487253 0.0012315506032928262
2.174926680181964722e-01 0.24945081352303167 0.0012315506032928262
2.189184789997419278e-01 0.27682866303920667 0.0012315506032928262
2.203766758949907145e-01 0.3072112998861759 0.0012315506032928262
2.218698656473154229e-01 0.34092850697468147 0.0012315506032928262
2.233998943108055357e-01 0.3783462617131929 0.0012315506032928262
2.249673965812103715e-01 0.419870708444391 0.0012315506032928262
2.265716793799382456e-01 0.4659525668664682 0.0012315506032928262
2.282102538183522211e-01 0.517092024289676 0.0012315506032928262
2.298807591278317353e-01 0.5738441648302398 0.0012315506032928262
2.315746145144538803e-01 0.6368249944718586 0.0012315506032928262
2.332871516122110578e-01 0.7067181273927491 0.0012315506032928262
2.350079725612498893e-01 0.7842822061337682 0.0012315506032928262
2.367273561148614258e-01 0.8703591361485166 0.0012315506032928262
2.384306181019354709e-01 0.9658832241158708 0.0012315506032928262
2.401030743510703114e-01 1.0718913192051276 0.0012315506032928262
2.417288128786298784e-01 1.1895340673703196 0.0012315506032928262
2.432885569495086275e-01 1.3200884008314182 0.0012315506032928262
2.447629753663524699e-01 1.4649713983072863 0.0012315506032928262
2.461307039194362556e-01 1.625755666443795 0.0012315506032928262
2.473694027430940190e-01 1.8041864093920719 0.0012315506032928262
2.484556332311236571e-01 2.0022003718155843 0.0012315506032928262
2.493661832937539846e-01 2.2219468609395236 0.0012315506032928262
2.500768624848733745e-01 2.4658110758226037 0.0012315506032928262
2.505629487356966778e-01 2.736439997074672 0.0012315506032928262
2.507999558253674044e-01 3.0367711180354604 0.0012315506032928262
2.507639701117394537e-01 3.370064329271928 0.0012315506032928262
2.504311840740929274e-01 3.739937302478798 0.0012315506032928262
2.497864972626754609e-01 4.150404757850477 0.0012315506032928262
2.489640485843974127e-01 4.605922041145108 0.0012315506032928262
2.477714510459614050e-01 5.1114334834401705 0.0012315506032928262
2.461882745598353850e-01 5.672426068491977 0.0012315506032928262
2.441958010952184344e-01 6.294988990221888 0.0012315506032928262
2.417771427221622749e-01 6.985879746785249 0.0012315506032928262
2.389183846574447490e-01 7.752597488629465 0.0012315506032928262
2.356084868812133026e-01 8.60346441668451 0.0012315506032928262
2.318379373417990552e-01 9.547716114208066 0.0012315506032928262
2.276021039942936475e-01 10.59560179277617 0.0012315506032928262
2.229035699919107716e-01 11.758495540521581 0.0012315506032928262
2.177404038685244458e-01 13.049019780144016 0.0012315506032928262
2.121256769155745736e-01 14.481182276745331 0.0012315506032928262
2.060710690700591763e-01 16.070528182616385 0.0012315506032928262
1.995959638061423069e-01 17.834308769319094 0.0012315506032928262
1.927245493658632236e-01 19.791668678535572 0.0012315506032928262
1.854863901257736425e-01 21.96385372416547 0.0012315506032928262
1.779164639153761607e-01 24.37444150122222 0.0012315506032928262
1.700543330793196362e-01 27.04959730463137 0.0012315506032928262
1.619465200024128582e-01 30.01835813575592 0.0012315506032928262
1.536380333250378094e-01 33.31294787934677 0.0012315506032928262
1.451830131483149711e-01 36.96912707195032 0.0012315506032928262
1.366411892266326256e-01 41.0265810582719 0.0012315506032928262
1.280667861138319874e-01 45.52935074866948 0.0012315506032928262
1.195205717090442182e-01 50.526310653356795 0.0012315506032928262
1.110614025562173812e-01 56.07169938205458 0.0012315506032928262
1.027480076069141463e-01 62.22570836730231 0.0012315506032928262
9.463651629497585316e-02 69.0551352016233 0.0012315506032928262
8.678353815730957543e-02 76.63410868007462 0.0012315506032928262
7.923451409990454886e-02 85.04489341802686 0.0012315506032928262
7.202451851927649251e-02 94.37878277775391 0.0012315506032928262
6.518873952744720646e-02 104.73708979594508 0.0012315506032928262
5.875307514906709383e-02 116.23224686798542 0.0012315506032928262
5.273654133810686678e-02 128.9890261253308 0.0012315506032928262
4.714959958912127297e-02 143.14589375234786 0.0012315506032928262
4.199535300066594562e-02 158.85651294280527 0.0012315506032928262
3.726932827261391495e-02 176.2914118095948 0.0012315506032928262
3.311132037907815739e-02 195.63983435170647 0.0012315506032928262
2.947774696431144231e-02 217.11179456945052 0.0012315506032928262
2.616648240146280877e-02 240.9403560239527 0.0012315506032928262
2.316438994561360876e-02 267.38416158399497 0.0012315506032928262
2.045538760618578061e-02 296.73024081888724 0.0012315506032928262
1.802125947121670929e-02 329.2971255097155 0.0012315506032928262
1.584267204126766498e-02 365.43830709572546 0.0012315506032928262
1.389941495091014806e-02 405.54607358408276 0.0012315506032928262
1.218215627298373932e-02 450.05576757004974 0.0012315506032928262
1.070329156667037922e-02 499.450511585514 0.0012315506032928262
9.410667887727850595e-03 554.2664520663108 0.0012315506032928262
8.292175751733682834e-03 615.0985788580505 0.0012315506032928262
7.330577585489899198e-03 682.6071834272393 0.0012315506032928262
6.485028613210906852e-03 757.525025877192 0.0012315506032928262
5.744057785036731263e-03 840.6652885618333 0.0012315506032928262
5.097665488209863517e-03 932.9304026284696 0.0012315506032928262
4.546163505454612827e-03 1035.3218432956637 0.0012315506032928262
4.117128441651440526e-03 1148.9510001873086 0.0012315506032928262
3.788992548298515239e-03 1275.051240713013 0.0012315506032928262
3.510501011934789601e-03 1414.991297434576 0.0012315506032928262
3.279369953617639142e-03 1570.2901247293776 0.0012315506032928262
3.100804177225783068e-03 1742.6333860096508 0.0012315506032928262
2.963606898318035983e-03 1933.891750455232 0.0012315506032928262
2.858394342738264631e-03 2146.141197858406 0.0012315506032928262
2.772430627583811948e-03 2381.6855519761607 0.0012315506032928262
2.702666339549788729e-03 2643.0814869741084 0.0012315506032928262
2.647268302951950782e-03 2933.1662783900483 0.0012315506032928262
2.611194180671375705e-03 3255.0885998350564 0.0012315506032928262
2.604153257982119718e-03 3612.3426997094302 0.0012315506032928262
2.631317242014812909e-03 4008.8063288984645 0.0012315506032928262
2.684217281136500825e-03 4448.782831127585 0.0012315506032928262
2.807040987923693168e-03 4937.047852839004 0.0012315506032928262
3.024331728525231789e-03 5478.901179593945 0.0012315506032928262
3.279414364773245057e-03 6080.224261649427 0.0012315506032928262
3.595799873440669401e-03 6747.5440531107 0.0012315506032928262
3.990131106520403668e-03 7488.10385759003 0.0012315506032928262
4.474308223392117062e-03 8309.941949353404 0.0012315506032928262
5.007171064740733972e-03 9221.97882333434 0.0012315506032928262
5.593139077404209354e-03 10234.114021054527 0.0012315506032928262
6.239078354055779818e-03 11357.333583431051 0.0012315506032928262
6.969220186845140851e-03 12603.829296797274 0.0012315506032928262
7.766691025344809630e-03 13987.131026472387 0.0012315506032928262
8.632576264962476750e-03 15522.25357427048 0.0012315506032928262
9.571799957771015901e-03 17225.859653987874 0.0012315506032928262
1.063711034450023907e-02 19116.440753857038 0.0012315506032928262
1.181631744465653881e-02 21214.51784910632 0.0012315506032928262
1.308745261613941668e-02 23542.864143224204 0.0012315506032928262
1.445537249743044511e-02 26126.752255633317 0.0012315506032928262
1.592138075389006036e-02 28994.22853882881 0.0012315506032928262
1.747972365792592117e-02 32176.417502507353 0.0012315506032928262
1.912780913762640242e-02 35707.859649004626 0.0012315506032928262
2.111669271918865942e-02 39626.88638701478 0.0012315506032928262
2.340193065556374352e-02 43976.036093027215 0.0012315506032928262
2.586941597769525439e-02 48802.515836544335 0.0012315506032928262
2.851097362430932147e-02 54158.71378079476 0.0012315506032928262
3.131924286600679813e-02 60102.76782070388 0.0012315506032928262
3.429219165632392541e-02 66699.19663030129 0.0012315506032928262
3.742140231068333961e-02 74019.59996915652 0.0012315506032928262
4.069468963226295644e-02 82143.43584919439 0.0012315506032928262
4.409690984813492698e-02 91158.88299750836 0.0012315506032928262
4.761609638168809444e-02 101163.7979766207 0.0012315506032928262
5.123424388363284621e-02 112266.77735108159 0.0012315506032928262
5.493336667487383473e-02 124588.33642950082 0.0012315506032928262
5.869256703309476408e-02 138262.2173764659 0.0012315506032928262
6.248993740671639208e-02 153436.84089300132 0.0012315506032928262
6.630543781985261120e-02 170276.91722258978 0.0012315506032928262
7.011589041573826342e-02 188965.23396912115 0.0012315506032928262
7.389729267629684129e-02 209704.64013232305 0.0012315506032928262
7.762516141138910142e-02 232720.2478960412 0.0012315506032928262
8.127948121212187627e-02 258261.87606826748 0.0012315506032928262
8.483901711022724668e-02 286606.7616948256 0.0012315506032928262
8.828266240633608763e-02 318062.5692794119 0.0012315506032928262
9.159264990893527247e-02 352970.73027306574 0.0012315506032928262
9.475083358852813553e-02 391710.1490809261 0.0012315506032928262
9.774906702391125690e-02 434701.3158125035 0.0012315506032928262
1.005643539879286785e-01 482410.8704165374 0.0012315506032928262
1.031885935698070994e-01 535356.6677410719 0.0012315506032928262
1.056130163943145156e-01 594113.3984965039 0.0012315506032928262
1.078300460742177974e-01 659318.8271333541 0.0012315506032928262
1.098319664060782991e-01 731680.7143427207 0.0012315506032928262
1.116178080639816245e-01 811984.4993184009 0.0012315506032928262
1.131803367408081157e-01 901101.8251665037 0.0012315506032928262
1.145222348878633389e-01 1000000.0 0.0012315506032928262
3.966463740621502948e-02 0.001 0.001366716356462006
4.309904796081077960e-02 0.0011097524964120721 0.001366716356462006
4.676197310013289338e-02 0.0012315506032928262 0.001366716356462006
5.065493909448114812e-02 0.001366716356462006 0.001366716356462006
5.477705618382947006e-02 0.0015167168884709225 0.001366716356462006
5.912473407548547027e-02 0.0016831803533309566 0.001366716356462006
6.369148097458764146e-02 0.0018679135990207828 0.001366716356462006
6.846771661698404510e-02 0.002072921779595372 0.001366716356462006
7.344069049038517982e-02 0.002300430119772917 0.001366716356462006
7.859446816083812126e-02 0.0025529080682395165 0.001366716356462006
8.391003459764520556e-02 0.002833096101839324 0.001366716356462006
8.936550026790303358e-02 0.0031440354715915 0.001366716356462006
9.493640402691866376e-02 0.0034891012134067737 0.001366716356462006
1.005961292822772912e-01 0.003872038781812557 0.001366716356462006
1.063164137834940182e-01 0.004297004704320844 0.001366716356462006
1.120678897817505987e-01 0.004768611697714469 0.001366716356462006
1.178207337589525228e-01 0.005291978735958442 0.001366716356462006
1.235452845411480205e-01 0.005872786613189483 0.001366716356462006
1.292126588413762267e-01 0.00651733960488242 0.001366716356462006
1.347953556457539837e-01 0.007232633896483534 0.001366716356462006
1.402677657104226816e-01 0.008026433522257174 0.001366716356462006
1.456066349256961434e-01 0.00890735463861044 0.001366716356462006
1.507914007812935497e-01 0.009884959046625586 0.001366716356462006
1.558044524535830422e-01 0.010969857978923836 0.001366716356462006
1.606312746588231533e-01 0.012173827277396614 0.001366716356462006
1.652605029369133005e-01 0.013509935211980273 0.001366716356462006
1.696838855139301827e-01 0.014992684327860457 0.001366716356462006
1.738961714376323353e-01 0.01663816886076129 0.001366716356462006
1.778949425215315683e-01 0.018464249428955443 0.001366716356462006
1.816803956899366024e-01 0.020490746898158472 0.001366716356462006
1.852550951694126591e-01 0.022739657523579287 0.001366716356462006
1.886237093564211986e-01 0.02523539170434766 0.001366716356462006
1.917927449839958443e-01 0.02800503894183631 0.001366716356462006
1.947702786124804741e-01 0.03107866187782014 0.001366716356462006
1.975657118258413447e-01 0.03448962260405758 0.001366716356462006
2.001870482947862295e-01 0.038274944785163134 0.001366716356462006
2.026509119534260772e-01 0.04247571552536898 0.001366716356462006
2.049665715865681415e-01 0.047137531341167244 0.001366716356462006
2.071465659459701403e-01 0.05231099308056263 0.001366716356462006
2.092037952040663451e-01 0.05805225516094899 0.001366716356462006
2.111513444788994387e-01 0.06442363508721373 0.001366716356462006
2.130023753796587427e-01 0.07149428986597581 0.001366716356462006
2.147699804596096829e-01 0.07934096665797492 0.001366716356462006
2.164670630910294213e-01 0.08804883581643465 0.001366716356462006
2.181062154268889608e-01 0.09771241535346502 0.001366716356462006
2.196998034634810582e-01 0.1084365968689611 0.001366716356462006
2.212565518181459634e-01 0.12033778407775893 0.001366716356462006
2.227920229973361921e-01 0.13354515629298988 0.001366716356462006
2.243146652676568098e-01 0.14820207057988585 0.001366716356462006
2.258340913780835235e-01 0.16446761779946645 0.001366716356462006
2.273591672293344135e-01 0.18251834943190443 0.001366716356462006
2.289001327232911276e-01 0.20255019392306664 0.001366716356462006
2.304603050119353180e-01 0.22478058335487253 0.001366716356462006
2.320481669260493207e-01 0.24945081352303167 0.001366716356462006
2.336687947451129843e-01 0.27682866303920667 0.001366716356462006
2.353275287808306582e-01 0.3072112998861759 0.001366716356462006
2.370276322327811991e-01 0.34092850697468147 0.001366716356462006
2.387714632891477229e-01 0.3783462617131929 0.001366716356462006
2.405600570382516457e-01 0.419870708444391 0.001366716356462006
2.423928347965094710e-01 0.4659525668664682 0.001366716356462006
2.442674237018423733e-01 0.517092024289676 0.001366716356462006
2.461812252996553041e-01 0.5738441648302398 0.001366716356462006
2.481253195262365929e-01 0.6368249944718586 0.001366716356462006
2.500943488769077350e-01 0.7067181273927491 0.001366716356462006
2.520770903045398414e-01 0.7842822061337682 0.001366716356462006
2.540626929157459579e-01 0.8703591361485166 0.001366716356462006
2.560351456887069443e-01 0.9658832241158708 0.001366716356462006
2.579781772725242006e-01 1.0718913192051276 0.001366716356462006
2.598740566593290002e-01 1.1895340673703196 0.001366716356462006
2.617015033884457775e-01 1.3200884008314182 0.001366716356462006
2.634389767629372048e-01 1.4649713983072863 0.001366716356462006
2.650627542597931985e-01 1.625755666443795 0.001366716356462006
2.665480117767641266e-01 1.8041864093920719 0.001366716356462006
2.678687347939107677e-01 2.0022003718155843 0.001366716356462006
2.689990634863763108e-01 2.2219468609395236 0.001366716356462006
2.699121380694987637e-01 2.4658110758226037 0.001366716356462006
2.705805876816990141e-01 2.736439997074672 0.001366716356462006
2.709773034826377658e-01 3.0367711180354604 0.001366716356462006
2.710758133447954132e-01 3.370064329271928 0.001366716356462006
2.708498400992171984e-01 3.739937302478798 0.001366716356462006
2.702894852956562177e-01 4.150404757850477 0.001366716356462006
2.695252476642728268e-01 4.605922041145108 0.001366716356462006
2.683561707217825831e-01 5.1114334834401705 0.001366716356462006
2.667596373749825944e-01 5.672426068491977 0.001366716356462006
2.647157297980992641e-01 6.294988990221888 0.001366716356462006
2.622053549405287676e-01 6.985879746785249 0.001366716356462006
2.592134779141624379e-01 7.752597488629465 0.001366716356462006
2.557279030417339838e-01 8.60346441668451 0.001366716356462006
2.517382929548965809e-01 9.547716114208066 0.001366716356462006
2.472394879701748649e-01 10.59560179277617 0.001366716356462006
2.422338371135287494e-01 11.758495540521581 0.001366716356462006
2.367195932638265221e-01 13.049019780144016 0.001366716356462006
2.307103157815759975e-01 14.481182276745331 0.001366716356462006
2.242186102149175964e-01 16.070528182616385 0.001366716356462006
2.172651861088265579e-01 17.834308769319094 0.001366716356462006
2.098759794477316198e-01 19.791668678535572 0.001366716356462006
2.020827304434467675e-01 21.96385372416547 0.001366716356462006
1.939230241111297437e-01 24.37444150122222 0.001366716356462006
1.854394535258299115e-01 27.04959730463137 0.001366716356462006
1.766819720011208183e-01 30.01835813575592 0.001366716356462006
1.676994573540565581e-01 33.31294787934677 0.001366716356462006
1.585502516124965011e-01 36.96912707195032 0.001366716356462006
1.492986067629975544e-01 41.0265810582719 0.001366716356462006
1.400036046809447765e-01 45.52935074866948 0.001366716356462006
1.307310564054163793e-01 50.526310653356795 0.001366716356462006
1.215450155251417835e-01 56.07169938205458 0.001366716356462006
1.125094453113375109e-01 62.22570836730231 0.001366716356462006
1.036856504042049515e-01 69.0551352016233 0.001366716356462006
9.513568976815074685e-02 76.63410868007462 0.001366716356462006
8.690959563255695741e-02 85.04489341802686 0.001366716356462006
7.904623242930620963e-02 94.37878277775391 0.001366716356462006
7.158458101816070340e-02 104.73708979594508 0.001366716356462006
6.455374183263322407e-02 116.23224686798542 0.001366716356462006
5.797526968898819577e-02 128.9890261253308 0.001366716356462006
5.186147570328433071e-02 143.14589375234786 0.001366716356462006
4.621661761828708276e-02 158.85651294280527 0.001366716356462006
4.103670549312714300e-02 176.2914118095948 0.001366716356462006
3.647811123498258951e-02 195.63983435170647 0.001366716356462006
3.249061876094055251e-02 217.11179456945052 0.001366716356462006
2.885412376926022038e-02 240.9403560239527 0.001366716356462006
2.555480597555677760e-02 267.38416158399497 0.001366716356462006
2.257555589407556421e-02 296.73024081888724 0.001366716356462006
1.989686118882004473e-02 329.2971255097155 0.001366716356462006
1.749789692893497645e-02 365.43830709572546 0.001366716356462006
1.535683425902893348e-02 405.54607358408276 0.001366716356462006
1.346381890013304862e-02 450.05576757004974 0.001366716356462006
1.183317991699398344e-02 499.450511585514 0.001366716356462006
1.040687319889592455e-02 554.2664520663108 0.001366716356462006
9.172474278901457390e-03 615.0985788580505 0.001366716356462006
8.110558481466956932e-03 682.6071834272393 0.001366716356462006
7.176434838087553982e-03 757.525025877192 0.001366716356462006
6.357565513960709846e-03 840.6652885618333 0.001366716356462006
5.642978459901928055e-03 932.9304026284696 0.001366716356462006
5.033212598342205225e-03 1035.3218432956637 0.001366716356462006
4.558994275768104773e-03 1148.9510001873086 0.001366716356462006
4.196039306218187458e-03 1275.051240713013 0.001366716356462006
3.887946916977301146e-03 1414.991297434576 0.001366716356462006
3.632198661118362423e-03 1570.2901247293776 0.001366716356462006
3.434638422824690032e-03 1742.6333860096508 0.001366716356462006
3.282905334910345141e-03 1933.891750455232 0.001366716356462006
3.166437356905429500e-03 2146.141197858406 0.001366716356462006
3.071235746545867076e-03 2381.6855519761607 0.001366716356462006
2.993955703683864183e-03 2643.0814869741084 0.001366716356462006
2.932525973260198190e-03 2933.1662783900483 0.001366716356462006
2.892369718209128124e-03 3255.0885998350564 0.001366716356462006
2.884401985059199553e-03 3612.3426997094302 0.001366716356462006
2.914195761593928614e-03 4008.8063288984645 0.001366716356462006
2.972596185030875696e-03 4448.782831127585 0.001366716356462006
3.108050566203783300e-03 4937.047852839004 0.001366716356462006
3.348318365220172548e-03 5478.901179593945 0.001366716356462006
3.630275839997749391e-03 6080.224261649427 0.001366716356462006
3.979819564282735013e-03 6747.5440531107 0.001366716356462006
4.415381595528853134e-03 7488.10385759003 0.001366716356462006
4.950429930903368393e-03 8309.941949353404 0.001366716356462006
5.539061832274949984e-03 9221.97882333434 0.001366716356462006
6.185988562325430914e-03 10234.114021054527 0.001366716356462006
6.898777458623458689e-03 11357.333583431051 0.001366716356462006
7.704091743336468484e-03 12603.829296797274 0.001366716356462006
8.583480854169090596e-03 13987.131026472387 0.001366716356462006
9.537837166871883030e-03 15522.25357427048 0.001366716356462006
1.057238618926676851e-02 17225.859653987874 0.001366716356462006
1.174517724010697671e-02 19116.440753857038 0.001366716356462006
1.304278426364135525e-02 21214.51784910632 0.001366716356462006
1.444102989804064811e-02 23542.864143224204 0.001366716356462006
1.594478508730938840e-02 26126.752255633317 0.001366716356462006
1.755517395445968520e-02 28994.22853882881 0.001366716356462006
1.926608655925116445e-02 32176.417502507353 0.001366716356462006
2.107441341702060572e-02 35707.859649004626 0.001366716356462006
2.325633603331171001e-02 39626.88638701478 0.001366716356462006
2.576244647196993323e-02 43976.036093027215 0.001366716356462006
2.846736212428033208e-02 48802.515836544335 0.001366716356462006
3.136133744607126628e-02 54158.71378079476 0.001366716356462006
3.443650006745999081e-02 60102.76782070388 0.001366716356462006
3.769003479220416064e-02 66699.19663030129 0.001366716356462006
4.111255490655542355e-02 74019.59996915652 0.001366716356462006
4.469071319984015134e-02 82143.43584919439 0.001366716356462006
4.840799484713245032e-02 91158.88299750836 0.001366716356462006
5.225083113781330696e-02 101163.7979766207 0.001366716356462006
5.619957976600135907e-02 112266.77735108159 0.001366716356462006
6.023426583994313799e-02 124588.33642950082 0.001366716356462006
6.433218060855182274e-02 138262.2173764659 0.001366716356462006
6.846926275754106062e-02 153436.84089300132 0.001366716356462006
7.262331463038863844e-02 170276.91722258978 0.001366716356462006
7.676905366173351897e-02 188965.23396912115 0.001366716356462006
8.088019927119742547e-02 209704.64013232305 0.001366716356462006
8.493011051179959192e-02 232720.2478960412 0.001366716356462006
8.889663715571725910e-02 258261.87606826748 0.001366716356462006
9.275644215332484732e-02 286606.7616948256 0.001366716356462006
9.648637349032213040e-02 318062.5692794119 0.001366716356462006
1.000670372335441816e-01 352970.73027306574 0.001366716356462006
1.034785399078339135e-01 391710.1490809261 0.001366716356462006
1.067107171711496466e-01 434701.3158125035 0.001366716356462006
1.097398688700439023e-01 482410.8704165374 0.001366716356462006
1.125556286099199804e-01 535356.6677410719 0.001366716356462006
1.151495469077587208e-01 594113.3984965039 0.001366716356462006
1.175106304818328840e-01 659318.8271333541 0.001366716356462006
1.196344667649690413e-01 731680.7143427207 0.001366716356462006
1.215156075031355171e-01 811984.4993184009 0.001366716356462006
1.231479558167788424e-01 901101.8251665037 0.001366716356462006
1.245324189879844917e-01 1000000.0 0.001366716356462006
3.960762857933331632e-02 0.001 0.0015167168884709225
4.308729302726804766e-02 0.0011097524964120721 0.0015167168884709225
4.680730842825729654e-02 0.0012315506032928262 0.0015167168884709225
5.077093634215548018e-02 0.001366716356462006 0.0015167168884709225
5.497909752651582854e-02 0.0015167168884709225 0.0015167168884709225
5.943006447373542361e-02 0.0016831803533309566 0.0015167168884709225
6.411917711090237004e-02 0.0018679135990207828 0.0015167168884709225
6.903863093629114545e-02 0.002072921779595372 0.0015167168884709225
7.417729468658765257e-02 0.002300430119772917 0.0015167168884709225
7.952066624769843495e-02 0.0025529080682395165 0.0015167168884709225
8.505087859479551482e-02 0.002833096101839324 0.0015167168884709225
9.074683237876207675e-02 0.0031440354715915 0.0015167168884709225
9.658444917576508582e-02 0.0034891012134067737 0.0015167168884709225
1.025370432269787357e-01 0.003872038781812557 0.0015167168884709225
1.085757618891809856e-01 0.004297004704320844 0.0015167168884709225
1.146701637452898076e-01 0.004768611697714469 0.0015167168884709225
1.207888328144047646e-01 0.005291978735958442 0.0015167168884709225
1.269000338253332694e-01 0.005872786613189483 0.0015167168884709225
1.329723965946049413e-01 0.00651733960488242 0.0015167168884709225
1.389755775087593292e-01 0.007232633896483534 0.0015167168884709225
1.448808520103420094e-01 0.008026433522257174 0.0015167168884709225
1.506616854282074036e-01 0.00890735463861044 0.0015167168884709225
1.562941528909663758e-01 0.009884959046625586 0.0015167168884709225
1.617573060271187968e-01 0.010969857978923836 0.0015167168884709225
1.670334107435344773e-01 0.012173827277396614 0.0015167168884709225
1.721080678451092638e-01 0.013509935211980273 0.0015167168884709225
1.769702644729270191e-01 0.014992684327860457 0.0015167168884709225
1.816122940648656203e-01 0.01663816886076129 0.0015167168884709225
1.860296353240354084e-01 0.018464249428955443 0.0015167168884709225
1.902207461414096301e-01 0.020490746898158472 0.0015167168884709225
1.941868280481403863e-01 0.022739657523579287 0.0015167168884709225
1.979315589231398220e-01 0.02523539170434766 0.0015167168884709225
2.014607981516698676e-01 0.02800503894183631 0.0015167168884709225
2.047823153277623653e-01 0.03107866187782014 0.0015167168884709225
2.079054950659101064e-01 0.03448962260405758 0.0015167168884709225
2.108410813132181594e-01 0.038274944785163134 0.0015167168884709225
2.135988155549462808e-01 0.04247571552536898 0.0015167168884709225
2.161959590800430486e-01 0.047137531341167244 0.0015167168884709225
2.186435140036467883e-01 0.05231099308056263 0.0015167168884709225
2.209553899799953924e-01 0.05805225516094899 0.0015167168884709225
2.231457968469418296e-01 0.06442363508721373 0.0015167168884709225
2.252291032217426658e-01 0.07149428986597581 0.0015167168884709225
2.272196869497607463e-01 0.07934096665797492 0.0015167168884709225
2.291317739084516580e-01 0.08804883581643465 0.0015167168884709225
2.309793159976916421e-01 0.09771241535346502 0.0015167168884709225
2.327761094741110648e-01 0.1084365968689611 0.0015167168884709225
2.345321431324432215e-01 0.12033778407775893 0.0015167168884709225
2.362643860458116807e-01 0.13354515629298988 0.0015167168884709225
2.379826178244351109e-01 0.14820207057988585 0.0015167168884709225
2.396977526354065191e-01 0.16446761779946645 0.0015167168884709225
2.414199104145482999e-01 0.18251834943190443 0.0015167168884709225
2.431605285124084637e-01 0.20255019392306664 0.0015167168884709225
2.449240701663213948e-01 0.22478058335487253 0.0015167168884709225
2.467200718748505661e-01 0.24945081352303167 0.0015167168884709225
2.485546078327479647e-01 0.27682866303920667 0.0015167168884709225
2.504338597217178330e-01 0.3072112998861759 0.0015167168884709225
2.523618554662014901e-01 0.34092850697468147 0.0015167168884709225
2.543415709648261802e-01 0.3783462617131929 0.0015167168884709225
2.563744977192570218e-01 0.419870708444391 0.0015167168884709225
2.584603422160320907e-01 0.4659525668664682 0.0015167168884709225
2.605968184718409075e-01 0.517092024289676 0.0015167168884709225
2.627811679711044013e-01 0.5738441648302398 0.0015167168884709225
2.650041559657637102e-01 0.6368249944718586 0.0015167168884709225
2.672597417469873560e-01 0.7067181273927491 0.0015167168884709225
2.695358536820715023e-01 0.7842822061337682 0.0015167168884709225
2.718204600319631958e-01 0.8703591361485166 0.0015167168884709225
2.740961473389930680e-01 0.9658832241158708 0.0015167168884709225
2.763449502077870990e-01 1.0718913192051276 0.0015167168884709225
2.785471789579014312e-01 1.1895340673703196 0.0015167168884709225
2.806793857770513712e-01 1.3200884008314182 0.0015167168884709225
2.827176256357398221e-01 1.4649713983072863 0.0015167168884709225
2.846356014665715195e-01 1.625755666443795 0.0015167168884709225
2.864057663091568173e-01 1.8041864093920719 0.0015167168884709225
2.879992737777926082e-01 2.0022003718155843 0.0015167168884709225
2.893873523329151820e-01 2.2219468609395236 0.0015167168884709225
2.905401947685970487e-01 2.4658110758226037 0.0015167168884709225
2.914275086110317270e-01 2.736439997074672 0.0015167168884709225
2.920192900486179854e-01 3.0367711180354604 0.0015167168884709225
2.922862437695699644e-01 3.370064329271928 0.0015167168884709225
2.921993724290357086e-01 3.739937302478798 0.0015167168884709225
2.917556512773364918e-01 4.150404757850477 0.0015167168884709225
2.910784490077188424e-01 4.605922041145108 0.0015167168884709225
2.899594323853154076e-01 5.1114334834401705 0.0015167168884709225
2.883738056080495937e-01 5.672426068491977 0.0015167168884709225
2.862996797192211007e-01 6.294988990221888 0.0015167168884709225
2.837162488289067808e-01 6.985879746785249 0.0015167168884709225
2.806069134196822468e-01 7.752597488629465 0.0015167168884709225
2.769583264720580362e-01 8.60346441668451 0.0015167168884709225
2.727591969274888450e-01 9.547716114208066 0.0015167168884709225
2.680037632782361068e-01 10.59560179277617 0.0015167168884709225
2.626940848193940470e-01 11.758495540521581 0.0015167168884709225
2.568285596808457250e-01 13.049019780144016 0.0015167168884709225
2.504212112873522300e-01 14.481182276745331 0.0015167168884709225
2.434855617383584192e-01 16.070528182616385 0.0015167168884709225
2.360436552947817734e-01 17.834308769319094 0.0015167168884709225
2.281231999254679232e-01 19.791668678535572 0.0015167168884709225
2.197581527299541093e-01 21.96385372416547 0.0015167168884709225
2.109887654296531412e-01 24.37444150122222 0.0015167168884709225
2.018607429584974022e-01 27.04959730463137 0.0015167168884709225
1.924275719848381472e-01 30.01835813575592 0.0015167168884709225
1.827421312121252084e-01 33.31294787934677 0.0015167168884709225
1.728671195655985260e-01 36.96912707195032 0.0015167168884709225
1.628714986809824405e-01 41.0265810582719 0.0015167168884709225
1.528194294097046102e-01 45.52935074866948 0.0015167168884709225
1.427820243243180798e-01 50.526310653356795 0.0015167168884709225
1.328288244003099916e-01 56.07169938205458 0.0015167168884709225
1.230293497013904280e-01 62.22570836730231 0.0015167168884709225
1.134504324828215505e-01 69.0551352016233 0.0015167168884709225
1.041600236810891617e-01 76.63410868007462 0.0015167168884709225
9.521306023939368757e-02 85.04489341802686 0.0015167168884709225
8.665258871532623142e-02 94.37878277775391 0.0015167168884709225
7.852177063500090370e-02 104.73708979594508 0.0015167168884709225
7.085328195890891467e-02 116.23224686798542 0.0015167168884709225
6.367156032179201175e-02 128.9890261253308 0.0015167168884709225
5.699107477792988291e-02 143.14589375234786 0.0015167168884709225
5.081749926615580087e-02 158.85651294280527 0.0015167168884709225
4.514754202096581820e-02 176.2914118095948 0.0015167168884709225
4.015621311608861405e-02 195.63983435170647 0.0015167168884709225
3.578553254865188965e-02 217.11179456945052 0.0015167168884709225
3.179630554957585398e-02 240.9403560239527 0.0015167168884709225
2.817410066007743422e-02 267.38416158399497 0.0015167168884709225
2.490081270502497723e-02 296.73024081888724 0.0015167168884709225
2.195562986908295919e-02 329.2971255097155 0.0015167168884709225
1.931620006611125054e-02 365.43830709572546 0.0015167168884709225
1.695901762470736207e-02 405.54607358408276 0.0015167168884709225
1.487376441999194686e-02 450.05576757004974 0.0015167168884709225
1.307702896234766432e-02 499.450511585514 0.0015167168884709225
1.150418046694250997e-02 554.2664520663108 0.0015167168884709225
1.014267277624118085e-02 615.0985788580505 0.0015167168884709225
8.970595384857837917e-03 682.6071834272393 0.0015167168884709225
7.939123804591394565e-03 757.525025877192 0.0015167168884709225
7.034575284950085605e-03 840.6652885618333 0.0015167168884709225
6.244930500679426837e-03 932.9304026284696 0.0015167168884709225
5.571009904900598060e-03 1035.3218432956637 0.0015167168884709225
5.047082585195693596e-03 1148.9510001873086 0.0015167168884709225
4.645759131934234544e-03 1275.051240713013 0.0015167168884709225
4.305032803311643202e-03 1414.991297434576 0.0015167168884709225
4.022141339113766492e-03 1570.2901247293776 0.0015167168884709225
3.803634150985347236e-03 1742.6333860096508 0.0015167168884709225
3.635882568783181147e-03 1933.891750455232 0.0015167168884709225
3.506987745619321532e-03 2146.141197858406 0.0015167168884709225
3.401579627991689093e-03 2381.6855519761607 0.0015167168884709225
3.315987211376157737e-03 2643.0814869741084 0.0015167168884709225
3.247877818976543408e-03 2933.1662783900483 0.0015167168884709225
3.203165261114025372e-03 3255.0885998350564 0.0015167168884709225
3.194143833735008965e-03 3612.3426997094302 0.0015167168884709225
3.226788909800682673e-03 4008.8063288984645 0.0015167168884709225
3.291218270371664995e-03 4448.782831127585 0.0015167168884709225
3.440486942773938756e-03 4937.047852839004 0.0015167168884709225
3.706054248190681841e-03 5478.901179593945 0.0015167168884709225
4.017590287270151814e-03 6080.224261649427 0.0015167168884709225
4.403576219578493600e-03 6747.5440531107 0.0015167168884709225
4.884444060670833747e-03 7488.10385759003 0.0015167168884709225
5.475422468539838626e-03 8309.941949353404 0.0015167168884709225
6.125322620349844295e-03 9221.97882333434 0.0015167168884709225
6.839160014702595422e-03 10234.114021054527 0.0015167168884709225
7.625243411524890852e-03 11357.333583431051 0.0015167168884709225
8.512886124462899079e-03 12603.829296797274 0.0015167168884709225
9.481937579434870922e-03 13987.131026472387 0.0015167168884709225
1.053301544631305223e-02 15522.25357427048 0.0015167168884709225
1.167166349886352740e-02 17225.859653987874 0.0015167168884709225
1.296167434651264265e-02 19116.440753857038 0.0015167168884709225
1.438830700612805588e-02 21214.51784910632 0.0015167168884709225
1.592490761544863853e-02 23542.864143224204 0.0015167168884709225
1.757630748225621695e-02 26126.752255633317 0.0015167168884709225
1.934340697918041432e-02 28994.22853882881 0.0015167168884709225
2.121969206096935290e-02 32176.417502507353 0.0015167168884709225
2.320145368278336492e-02 35707.859649004626 0.0015167168884709225
2.559217492273727773e-02 39626.88638701478 0.0015167168884709225
2.833711381622260397e-02 43976.036093027215 0.0015167168884709225
3.129846760468731753e-02 48802.515836544335 0.0015167168884709225
3.446469699736184195e-02 54158.71378079476 0.0015167168884709225
3.782737360307489999e-02 60102.76782070388 0.0015167168884709225
4.138277670371528355e-02 66699.19663030129 0.0015167168884709225
4.512045246757199340e-02 74019.59996915652 0.0015167168884709225
4.902576437738873083e-02 82143.43584919439 0.0015167168884709225
5.308062809106728341e-02 91158.88299750836 0.0015167168884709225
5.726985143710196235e-02 101163.7979766207 0.0015167168884709225
6.157186346250054232e-02 112266.77735108159 0.0015167168884709225
6.596474725495253544e-02 124588.33642950082 0.0015167168884709225
7.042355493014228196e-02 138262.2173764659 0.0015167168884709225
7.492212297495320916e-02 153436.84089300132 0.0015167168884709225
7.943580371763250825e-02 170276.91722258978 0.0015167168884709225
8.393713231387545104e-02 188965.23396912115 0.0015167168884709225
8.839730927208579170e-02 209704.64013232305 0.0015167168884709225
9.278737989686405840e-02 232720.2478960412 0.0015167168884709225
9.708288236474743593e-02 258261.87606826748 0.0015167168884709225
1.012582925290795299e-01 286606.7616948256 0.0015167168884709225
1.052882169320548539e-01 318062.5692794119 0.0015167168884709225
1.091513635871677879e-01 352970.73027306574 0.0015167168884709225
1.128257270132026757e-01 391710.1490809261 0.0015167168884709225
1.162979705213347259e-01 434701.3158125035 0.0015167168884709225
1.195479501396728012e-01 482410.8704165374 0.0015167168884709225
1.225587446582592499e-01 535356.6677410719 0.0015167168884709225
1.253226203809596484e-01 594113.3984965039 0.0015167168884709225
1.278285877199837883e-01 659318.8271333541 0.0015167168884709225
1.300665489868714220e-01 731680.7143427207 0.0015167168884709225
1.320359028788712086e-01 811984.4993184009 0.0015167168884709225
1.337275256983606608e-01 901101.8251665037 0.0015167168884709225
1.351422055507986997e-01 1000000.0 0.0015167168884709225
3.943908362729904582e-02 0.001 0.0016831803533309566
4.295036784309460426e-02 0.0011097524964120721 0.0016831803533309566
4.671248330833874252e-02 0.0012315506032928262 0.0016831803533309566
5.073039744163293507e-02 0.001366716356462006 0.0016831803533309566
5.500684258833694884e-02 0.0015167168884709225 0.0016831803533309566
5.954198754529316934e-02 0.0016831803533309566 0.0016831803533309566
6.433309002493350914e-02 0.0018679135990207828 0.0016831803533309566
6.937423682729307317e-02 0.002072921779595372 0.0016831803533309566
7.465611310943252865e-02 0.002300430119772917 0.0016831803533309566
8.016587124206310533e-02 0.0025529080682395165 0.0016831803533309566
8.588706768357871890e-02 0.002833096101839324 0.0016831803533309566
9.179973369530106120e-02 0.0031440354715915 0.0016831803533309566
9.788054391143932720e-02 0.0034891012134067737 0.0016831803533309566
1.041031296149312335e-01 0.003872038781812557 0.0016831803533309566
1.104384747664399757e-01 0.004297004704320844 0.0016831803533309566
1.168554565395669292e-01 0.004768611697714469 0.0016831803533309566
1.233214507575427638e-01 0.005291978735958442 0.0016831803533309566
1.298030116278459378e-01 0.005872786613189483 0.0016831803533309566
1.362665760745673527e-01 0.00651733960488242 0.0016831803533309566
1.426791873730520188e-01 0.007232633896483534 0.0016831803533309566
1.490091757876070566e-01 0.008026433522257174 0.0016831803533309566
1.552267954836793751e-01 0.00890735463861044 0.0016831803533309566
1.613047702344622136e-01 0.009884959046625586 0.0016831803533309566
1.672187467655025239e-01 0.010969857978923836 0.0016831803533309566
1.729476293271427212e-01 0.012173827277396614 0.0016831803533309566
1.784737995961317158e-01 0.013509935211980273 0.0016831803533309566
1.837832391944583255e-01 0.014992684327860457 0.0016831803533309566
1.888655210442901078e-01 0.01663816886076129 0.0016831803533309566
1.937137305931694309e-01 0.018464249428955443 0.0016831803533309566
1.983243005233016887e-01 0.020490746898158472 0.0016831803533309566
2.026967833959069099e-01 0.022739657523579287 0.0016831803533309566
2.068335858747543943e-01 0.02523539170434766 0.0016831803533309566
2.107396807624395962e-01 0.02800503894183631 0.0016831803533309566
2.144222957216198877e-01 0.03107866187782014 0.0016831803533309566
2.178906055491242333e-01 0.03448962260405758 0.0016831803533309566
2.211554484145419885e-01 0.038274944785163134 0.0016831803533309566
2.242269875379208910e-01 0.04247571552536898 0.0016831803533309566
2.271229322717401022e-01 0.047137531341167244 0.0016831803533309566
2.298551543244208295e-01 0.05231099308056263 0.0016831803533309566
2.324385215118332237e-01 0.05805225516094899 0.0016831803533309566
2.348883421788861836e-01 0.06442363508721373 0.0016831803533309566
2.372201962082649274e-01 0.07149428986597581 0.0016831803533309566
2.394497542307747195e-01 0.07934096665797492 0.0016831803533309566
2.415926080089728645e-01 0.08804883581643465 0.0016831803533309566
2.436641137219169029e-01 0.09771241535346502 0.0016831803533309566
2.456792421265152626e-01 0.1084365968689611 0.0016831803533309566
2.476502893420035045e-01 0.12033778407775893 0.0016831803533309566
2.495947538286401313e-01 0.13354515629298988 0.0016831803533309566
2.515241669998320995e-01 0.14820207057988585 0.0016831803533309566
2.534508480557672860e-01 0.16446761779946645 0.0016831803533309566
2.553862858102601829e-01 0.18251834943190443 0.0016831803533309566
2.573432342878807511e-01 0.20255019392306664 0.0016831803533309566
2.593274261828009131e-01 0.22478058335487253 0.0016831803533309566
2.613495710754193957e-01 0.24945081352303167 0.0016831803533309566
2.634168689601296687e-01 0.27682866303920667 0.0016831803533309566
2.655364632419007775e-01 0.3072112998861759 0.0016831803533309566
2.677132674544513424e-01 0.34092850697468147 0.0016831803533309566
2.699509842351666689e-01 0.3783462617131929 0.0016831803533309566
2.722516674140054160e-01 0.419870708444391 0.0016831803533309566
2.746154071572506905e-01 0.4659525668664682 0.0016831803533309566
2.770400788754868171e-01 0.517092024289676 0.0016831803533309566
2.795228329526536215e-01 0.5738441648302398 0.0016831803533309566
2.820541666695854377e-01 0.6368249944718586 0.0016831803533309566
2.846273727609670567e-01 0.7067181273927491 0.0016831803533309566
2.872295319662468427e-01 0.7842822061337682 0.0016831803533309566
2.898473842808426126e-01 0.8703591361485166 0.0016831803533309566
2.924620919991657852e-01 0.9658832241158708 0.0016831803533309566
2.950538634697419393e-01 1.0718913192051276 0.0016831803533309566
2.976009352382649742e-01 1.1895340673703196 0.0016831803533309566
3.000775322099984432e-01 1.3200884008314182 0.0016831803533309566
3.024571136376645875e-01 1.4649713983072863 0.0016831803533309566
3.047105926451770253e-01 1.625755666443795 0.0016831803533309566
3.068074519665935918e-01 1.8041864093920719 0.0016831803533309566
3.087157491599610837e-01 2.0022003718155843 0.0016831803533309566
3.104035202034104435e-01 2.2219468609395236 0.0016831803533309566
3.118377209118282090e-01 2.4658110758226037 0.0016831803533309566
3.129848416917292986e-01 2.736439997074672 0.0016831803533309566
3.138116889670705678e-01 3.0367711180354604 0.0016831803533309566
3.142858580550976777e-01 3.370064329271928 0.0016831803533309566
3.143753533865665251e-01 3.739937302478798 0.0016831803533309566
3.140859972694132196e-01 4.150404757850477 0.0016831803533309566
3.135297976601566505e-01 4.605922041145108 0.0016831803533309566
3.124926264412358212e-01 5.1114334834401705 0.0016831803533309566
3.109473011762517447e-01 5.672426068491977 0.0016831803533309566
3.088697740045577844e-01 6.294988990221888 0.0016831803533309566
3.062373615215102651e-01 6.985879746785249 0.0016831803533309566
3.030317523602467089e-01 7.752597488629465 0.0016831803533309566
2.992383298329032715e-01 8.60346441668451 0.0016831803533309566
2.948447416174952429e-01 9.547716114208066 0.0016831803533309566
2.898445432199322491e-01 10.59560179277617 0.0016831803533309566
2.842394297943628967e-01 11.758495540521581 0.0016831803533309566
2.780278964775304007e-01 13.049019780144016 0.0016831803533309566
2.712243852259936805e-01 14.481182276745331 0.0016831803533309566
2.638433129734134575e-01 16.070528182616385 0.0016831803533309566
2.559080430924215444e-01 17.834308769319094 0.0016831803533309566
2.474480588860950847e-01 19.791668678535572 0.0016831803533309566
2.384995483251002024e-01 21.96385372416547 0.0016831803533309566
2.291054631009377118e-01 24.37444150122222 0.0016831803533309566
2.193146683825183962e-01 27.04959730463137 0.0016831803533309566
2.091842552943556088e-01 30.01835813575592 0.0016831803533309566
1.987712000776146182e-01 33.31294787934677 0.0016831803533309566
1.881426821462290622e-01 36.96912707195032 0.0016831803533309566
1.773725251629752475e-01 41.0265810582719 0.0016831803533309566
1.665301646461860574e-01 45.52935074866948 0.0016831803533309566
1.556922419086575748e-01 50.526310653356795 0.0016831803533309566
1.449340558787787780e-01 56.07169938205458 0.0016831803533309566
1.343309906371580043e-01 62.22570836730231 0.0016831803533309566
1.239557519490603055e-01 69.0551352016233 0.0016831803533309566
1.138826343256466173e-01 76.63410868007462 0.0016831803533309566
1.041717848114983441e-01 85.04489341802686 0.0016831803533309566
9.487085039637503658e-02 94.37878277775391 0.0016831803533309566
8.602758865299718616e-02 104.73708979594508 0.0016831803533309566
7.767865495095473138e-02 116.23224686798542 0.0016831803533309566
6.985175308149339790e-02 128.9890261253308 0.0016831803533309566
6.256385978000320036e-02 143.14589375234786 0.0016831803533309566
5.582237361431901385e-02 158.85651294280527 0.0016831803533309566
4.962495910881146999e-02 176.2914118095948 0.0016831803533309566
4.416759150625717417e-02 195.63983435170647 0.0016831803533309566
3.938317915718980711e-02 217.11179456945052 0.0016831803533309566
3.501237435654484809e-02 240.9403560239527 0.0016831803533309566
3.104023873685151508e-02 267.38416158399497 0.0016831803533309566
2.744773290567885382e-02 296.73024081888724 0.0016831803533309566
2.421276480657015909e-02 329.2971255097155 0.0016831803533309566
2.131144175113664982e-02 365.43830709572546 0.0016831803533309566
1.871853727817262766e-02 405.54607358408276 0.0016831803533309566
1.642335802603177644e-02 450.05576757004974 0.0016831803533309566
1.444513462568776559e-02 499.450511585514 0.0016831803533309566
1.271186715607199036e-02 554.2664520663108 0.0016831803533309566
1.121115053602166067e-02 615.0985788580505 0.0016831803533309566
9.918240138849607201e-03 682.6071834272393 0.0016831803533309566
8.779893541011852057e-03 757.525025877192 0.0016831803533309566
7.781200692486253505e-03 840.6652885618333 0.0016831803533309566
6.909018809991835167e-03 932.9304026284696 0.0016831803533309566
6.164517375363116891e-03 1035.3218432956637 0.0016831803533309566
5.585955788168986760e-03 1148.9510001873086 0.0016831803533309566
5.142384318271237334e-03 1275.051240713013 0.0016831803533309566
4.765706746393756459e-03 1414.991297434576 0.0016831803533309566
4.452909367690435077e-03 1570.2901247293776 0.0016831803533309566
4.211318649079070359e-03 1742.6333860096508 0.0016831803533309566
4.025926698244097941e-03 1933.891750455232 0.0016831803533309566
3.883319144678628546e-03 2146.141197858406 0.0016831803533309566
3.766639752226365410e-03 2381.6855519761607 0.0016831803533309566
3.671858143567535964e-03 2643.0814869741084 0.0016831803533309566
3.596353668972159402e-03 2933.1662783900483 0.0016831803533309566
3.546552745437327875e-03 3255.0885998350564 0.0016831803533309566
3.536330591381347827e-03 3612.3426997094302 0.0016831803533309566
3.572055867018123290e-03 4008.8063288984645 0.0016831803533309566
3.643084439176884955e-03 4448.782831127585 0.0016831803533309566
3.807437981696608874e-03 4937.047852839004 0.0016831803533309566
4.100837471343835028e-03 5478.901179593945 0.0016831803533309566
4.444898627763644097e-03 6080.224261649427 0.0016831803533309566
4.870890825701914076e-03 6747.5440531107 0.0016831803533309566
5.401488351066556330e-03 7488.10385759003 0.0016831803533309566
6.053896743054612214e-03 8309.941949353404 0.0016831803533309566
6.771030508373785707e-03 9221.97882333434 0.0016831803533309566
7.558221241626189926e-03 10234.114021054527 0.0016831803533309566
8.424559540412870570e-03 11357.333583431051 0.0016831803533309566
9.402237263204818105e-03 12603.829296797274 0.0016831803533309566
1.046927620709378441e-02 13987.131026472387 0.0016831803533309566
1.162592859075228628e-02 15522.25357427048 0.0016831803533309566
1.287804497141809522e-02 17225.859653987874 0.0016831803533309566
1.429565086829613640e-02 19116.440753857038 0.0016831803533309566
1.586260801739294152e-02 21214.51784910632 0.0016831803533309566
1.754946999570408672e-02 23542.864143224204 0.0016831803533309566
1.936097345168956083e-02 26126.752255633317 0.0016831803533309566
2.129775042390603598e-02 28994.22853882881 0.0016831803533309566
2.335282021223408430e-02 32176.417502507353 0.0016831803533309566
2.552174303376915365e-02 35707.859649004626 0.0016831803533309566
2.813765479160551183e-02 39626.88638701478 0.0016831803533309566
3.114012122761111376e-02 43976.036093027215 0.0016831803533309566
3.437758808605088923e-02 48802.515836544335 0.0016831803533309566
3.783656854699554706e-02 54158.71378079476 0.0016831803533309566
4.150791895387861974e-02 60102.76782070388 0.0016831803533309566
4.538697252718893599e-02 66699.19663030129 0.0016831803533309566
4.946203960097327046e-02 74019.59996915652 0.0016831803533309566
5.371703350659325082e-02 82143.43584919439 0.0016831803533309566
5.813225579203411958e-02 91158.88299750836 0.0016831803533309566
6.269066946301637966e-02 101163.7979766207 0.0016831803533309566
6.736860491617167879e-02 112266.77735108159 0.0016831803533309566
7.214206247195535660e-02 124588.33642950082 0.0016831803533309566
7.698372838341045743e-02 138262.2173764659 0.0016831803533309566
8.186507524613668985e-02 153436.84089300132 0.0016831803533309566
8.675902324812380384e-02 170276.91722258978 0.0016831803533309566
9.163536760403247217e-02 188965.23396912115 0.0016831803533309566
9.646291258885723863e-02 209704.64013232305 0.0016831803533309566
1.012102395941887334e-01 232720.2478960412 0.0016831803533309566
1.058502875258491294e-01 258261.87606826748 0.0016831803533309566
1.103550619141849404e-01 286606.7616948256 0.0016831803533309566
1.146970492111483164e-01 318062.5692794119 0.0016831803533309566
1.188526267035940054e-01 352970.73027306574 0.0016831803533309566
1.227978322507629894e-01 391710.1490809261 0.0016831803533309566
1.265192304321691719e-01 434701.3158125035 0.0016831803533309566
1.299894601756894918e-01 482410.8704165374 0.0016831803533309566
1.331959277134149577e-01 535356.6677410719 0.0016831803533309566
1.361271630411071132e-01 594113.3984965039 0.0016831803533309566
1.387721631905783903e-01 659318.8271333541 0.0016831803533309566
1.411184316687574269e-01 731680.7143427207 0.0016831803533309566
1.431650024797790632e-01 811984.4993184009 0.0016831803533309566
1.449024926949714354e-01 901101.8251665037 0.0016831803533309566
1.463299554796912150e-01 1000000.0 0.0016831803533309566
3.915801514074577355e-02 0.001 0.0018679135990207828
4.268701627556527323e-02 0.0011097524964120721 0.0018679135990207828
4.647584867501804856e-02 0.0012315506032928262 0.0018679135990207828
5.053113729181889224e-02 0.001366716356462006 0.0018679135990207828
5.485740501812477743e-02 0.0015167168884709225 0.0018679135990207828
5.945669373071103825e-02 0.0016831803533309566 0.0018679135990207828
6.432822421430520188e-02 0.0018679135990207828 0.0018679135990207828
6.946805562114080623e-02 0.002072921779595372 0.0018679135990207828
7.486881857006441598e-02 0.002300430119772917 0.0018679135990207828
8.051950113883665772e-02 0.0025529080682395165 0.0018679135990207828
8.640533190556114185e-02 0.002833096101839324 0.0018679135990207828
9.250776209362646108e-02 0.0031440354715915 0.0018679135990207828
9.880456167692817926e-02 0.0034891012134067737 0.0018679135990207828
1.052700577873822707e-01 0.003872038781812557 0.0018679135990207828
1.118754848457398643e-01 0.004297004704320844 0.0018679135990207828
1.185894628941341483e-01 0.004768611697714469 0.0018679135990207828
1.253785798959605180e-01 0.005291978735958442 0.0018679135990207828
1.322080710585685215e-01 0.005872786613189483 0.0018679135990207828
1.390425455385843057e-01 0.00651733960488242 0.0018679135990207828
1.458467443708043043e-01 0.007232633896483534 0.0018679135990207828
1.525862923927683301e-01 0.008026433522257174 0.0018679135990207828
1.592284078182931162e-01 0.00890735463861044 0.0018679135990207828
1.657425537743290322e-01 0.009884959046625586 0.0018679135990207828
1.721009821681881435e-01 0.010969857978923836 0.0018679135990207828
1.782791823522100194e-01 0.012173827277396614 0.0018679135990207828
1.842561914183013794e-01 0.013509935211980273 0.0018679135990207828
1.900148073146174232e-01 0.014992684327860457 0.0018679135990207828
1.955416617626688502e-01 0.01663816886076129 0.0018679135990207828
2.008272018424077099e-01 0.018464249428955443 0.0018679135990207828
2.058655560441663146e-01 0.020490746898158472 0.0018679135990207828
2.106543569337830102e-01 0.022739657523579287 0.0018679135990207828
2.151944766736821057e-01 0.02523539170434766 0.0018679135990207828
2.194897307798741315e-01 0.02800503894183631 0.0018679135990207828
2.235465758150265159e-01 0.03107866187782014 0.0018679135990207828
2.273737641807581922e-01 0.03448962260405758 0.0018679135990207828
2.309820368972589910e-01 0.038274944785163134 0.0018679135990207828
2.343818243710794058e-01 0.04247571552536898 0.0018679135990207828
2.375911490493580192e-01 0.047137531341167244 0.0018679135990207828
2.406226532715987076e-01 0.05231099308056263 0.0018679135990207828
2.434920894978239991e-01 0.05805225516094899 0.0018679135990207828
2.462158151879189072e-01 0.06442363508721373 0.0018679135990207828
2.488105936697521114e-01 0.07149428986597581 0.0018679135990207828
2.512933873891272096e-01 0.07934096665797492 0.0018679135990207828
2.536811644553106371e-01 0.08804883581643465 0.0018679135990207828
2.559907206117383871e-01 0.09771241535346502 0.0018679135990207828
2.582385095691560051e-01 0.1084365968689611 0.0018679135990207828
2.604384168180752801e-01 0.12033778407775893 0.0018679135990207828
2.626093263381429344e-01 0.13354515629298988 0.0018679135990207828
2.647643499980256721e-01 0.14820207057988585 0.0018679135990207828
2.669173128039405984e-01 0.16446761779946645 0.0018679135990207828
2.690811810779173419e-01 0.18251834943190443 0.0018679135990207828
2.712701414825207658e-01 0.20255019392306664 0.0018679135990207828
2.734913143261134549e-01 0.22478058335487253 0.0018679135990207828
2.757567130320052184e-01 0.24945081352303167 0.0018679135990207828
2.780747923924636322e-01 0.27682866303920667 0.0018679135990207828
2.804537857831641556e-01 0.3072112998861759 0.0018679135990207828
2.828996197454552997e-01 0.34092850697468147 0.0018679135990207828
2.854168508381970670e-01 0.3783462617131929 0.0018679135990207828
2.880082143644465686e-01 0.419870708444391 0.0018679135990207828
2.906742958114755804e-01 0.4659525668664682 0.0018679135990207828
2.934132341862168980e-01 0.517092024289676 0.0018679135990207828
2.962221698553110238e-01 0.5738441648302398 0.0018679135990207828
2.990914047890662619e-01 0.6368249944718586 0.0018679135990207828
3.020136092636275249e-01 0.7067181273927491 0.0018679135990207828
3.049750365821189413e-01 0.7842822061337682 0.0018679135990207828
3.079612036076265214e-01 0.8703591361485166 0.0018679135990207828
3.109517727395482711e-01 0.9658832241158708 0.0018679135990207828
3.139250883931679614e-01 1.0718913192051276 0.0018679135990207828
3.168571904771405046e-01 1.1895340673703196 0.0018679135990207828
3.197198344246984791e-01 1.3200884008314182 0.0018679135990207828
3.224837019088638290e-01 1.4649713983072863 0.0018679135990207828
3.251167000655034167e-01 1.625755666443795 0.0018679135990207828
3.275850997472938841e-01 1.8041864093920719 0.0018679135990207828
3.298535954453435948e-01 2.0022003718155843 0.0018679135990207828
3.318867361857687492e-01 2.2219468609395236 0.0018679135990207828
3.336479389207315238e-01 2.4658110758226037 0.0018679135990207828
3.351001647116935711e-01 2.736439997074672 0.0018679135990207828
3.362067171033964463e-01 3.0367711180354604 0.0018679135990207828
3.369317722770757140e-01 3.370064329271928 0.0018679135990207828
3.372400379467660470e-01 3.739937302478798 0.0018679135990207828
3.371484666321789003e-01 4.150404757850477 0.0018679135990207828
3.367526771070145641e-01 4.605922041145108 0.0018679135990207828
3.358347577938221584e-01 5.1114334834401705 0.0018679135990207828
3.343649119178885853e-01 5.672426068491977 0.0018679135990207828
3.323167242906755470e-01 6.294988990221888 0.0018679135990207828
3.296653997312585238e-01 6.985879746785249 0.0018679135990207828
3.263909142349617487e-01 7.752597488629465 0.0018679135990207828
3.224770827394255468e-01 8.60346441668451 0.0018679135990207828
3.179104275083169395e-01 9.547716114208066 0.0018679135990207828
3.126837191652509507e-01 10.59560179277617 0.0018679135990207828
3.067982004249637518e-01 11.758495540521581 0.0018679135990207828
3.002523979899643924e-01 13.049019780144016 0.0018679135990207828
2.930611112540187913e-01 14.481182276745331 0.0018679135990207828
2.852396033294972710e-01 16.070528182616385 0.0018679135990207828
2.768125214500448128e-01 17.834308769319094 0.0018679135990207828
2.678110960103574634e-01 19.791668678535572 0.0018679135990207828
2.582737324955747260e-01 21.96385372416547 0.0018679135990207828
2.482460769481363572e-01 24.37444150122222 0.0018679135990207828
2.377801694373749830e-01 27.04959730463137 0.0018679135990207828
2.269367324678977782e-01 30.01835813575592 0.0018679135990207828
2.157768973288426428e-01 33.31294787934677 0.0018679135990207828
2.043724026971552032e-01 36.96912707195032 0.0018679135990207828
1.928020443194214395e-01 41.0265810582719 0.0018679135990207828
1.811406862533632145e-01 45.52935074866948 0.0018679135990207828
1.694706895110594247e-01 50.526310653356795 0.0018679135990207828
1.578733489864362072e-01 56.07169938205458 0.0018679135990207828
1.464301963193001266e-01 62.22570836730231 0.0018679135990207828
1.352201367484399674e-01 69.0551352016233 0.0018679135990207828
1.243242676835074750e-01 76.63410868007462 0.0018679135990207828
1.138082272687327839e-01 85.04489341802686 0.0018679135990207828
1.037247092884747562e-01 94.37878277775391 0.0018679135990207828
9.412650256440831253e-02 104.73708979594508 0.0018679135990207828
8.505468000730981304e-02 116.23224686798542 0.0018679135990207828
7.654063262792368261e-02 128.9890261253308 0.0018679135990207828
6.860424000720161120e-02 143.14589375234786 0.0018679135990207828
6.125498216364620718e-02 158.85651294280527 0.0018679135990207828
5.449178860675397973e-02 176.2914118095948 0.0018679135990207828
4.853422660035533465e-02 195.63983435170647 0.0018679135990207828
4.330448048625706869e-02 217.11179456945052 0.0018679135990207828
3.852207333464247041e-02 240.9403560239527 0.0018679135990207828
3.417170359625937986e-02 267.38416158399497 0.0018679135990207828
3.023349216314349594e-02 296.73024081888724 0.0018679135990207828
2.668411885630780911e-02 329.2971255097155 0.0018679135990207828
2.349816077995406371e-02 365.43830709572546 0.0018679135990207828
2.064864827189696536e-02 405.54607358408276 0.0018679135990207828
1.812463644649076749e-02 450.05576757004974 0.0018679135990207828
1.594845175052637259e-02 499.450511585514 0.0018679135990207828
1.403983900271284745e-02 554.2664520663108 0.0018679135990207828
1.238688420786408784e-02 615.0985788580505 0.0018679135990207828
1.096160857802811785e-02 682.6071834272393 0.0018679135990207828
9.706064347595366043e-03 757.525025877192 0.0018679135990207828
8.604038025895953401e-03 840.6652885618333 0.0018679135990207828
7.641186663297875291e-03 932.9304026284696 0.0018679135990207828
6.819108544041422963e-03 1035.3218432956637 0.0018679135990207828
6.180565104832541796e-03 1148.9510001873086 0.0018679135990207828
5.690513186014185300e-03 1275.051240713013 0.0018679135990207828
5.274261480582055628e-03 1414.991297434576 0.0018679135990207828
4.928539163801036981e-03 1570.2901247293776 0.0018679135990207828
4.661529799657775086e-03 1742.6333860096508 0.0018679135990207828
4.456729159571147514e-03 1933.891750455232 0.0018679135990207828
4.299000125672659649e-03 2146.141197858406 0.0018679135990207828
4.169879666939290720e-03 2381.6855519761607 0.0018679135990207828
4.064943704569213417e-03 2643.0814869741084 0.0018679135990207828
3.981254001458999631e-03 2933.1662783900483 0.0018679135990207828
3.925766494330893731e-03 3255.0885998350564 0.0018679135990207828
3.914174912265520369e-03 3612.3426997094302 0.0018679135990207828
3.953217205879047506e-03 4008.8063288984645 0.0018679135990207828
4.031455969883778086e-03 4448.782831127585 0.0018679135990207828
4.212249632435479361e-03 4937.047852839004 0.0018679135990207828
4.536238616277514860e-03 5478.901179593945 0.0018679135990207828
4.916028115103753156e-03 6080.224261649427 0.0018679135990207828
5.385886429474384327e-03 6747.5440531107 0.0018679135990207828
5.971004726659993704e-03 7488.10385759003 0.0018679135990207828
6.690806450796873452e-03 8309.941949353404 0.0018679135990207828
7.481627873127017110e-03 9221.97882333434 0.0018679135990207828
8.349128586641784561e-03 10234.114021054527 0.0018679135990207828
9.303211449678659359e-03 11357.333583431051 0.0018679135990207828
1.037918504022281550e-02 12603.829296797274 0.0018679135990207828
1.155313186318659979e-02 13987.131026472387 0.0018679135990207828
1.282480016631298847e-02 15522.25357427048 0.0018679135990207828
1.420036018011735027e-02 17225.859653987874 0.0018679135990207828
1.575654193264156011e-02 19116.440753857038 0.0018679135990207828
1.747578154074258192e-02 21214.51784910632 0.0018679135990207828
1.932543102984207034e-02 23542.864143224204 0.0018679135990207828
2.131011002520832170e-02 26126.752255633317 0.0018679135990207828
2.343009952923830880e-02 28994.22853882881 0.0018679135990207828
2.567785526068865759e-02 32176.417502507353 0.0018679135990207828
2.804815088334865203e-02 35707.859649004626 0.0018679135990207828
3.090613096833745577e-02 39626.88638701478 0.0018679135990207828
3.418538957965196190e-02 43976.036093027215 0.0018679135990207828
3.771915799888422155e-02 48802.515836544335 0.0018679135990207828
4.149180685865890006e-02 54158.71378079476 0.0018679135990207828
4.549336962503103959e-02 60102.76782070388 0.0018679135990207828
4.971804964181941733e-02 66699.19663030129 0.0018679135990207828
5.415283129594095773e-02 74019.59996915652 0.0018679135990207828
5.878006878034396782e-02 82143.43584919439 0.0018679135990207828
6.357826533737402641e-02 91158.88299750836 0.0018679135990207828
6.852830581909134799e-02 101163.7979766207 0.0018679135990207828
7.360441858930032166e-02 112266.77735108159 0.0018679135990207828
7.878018210198460547e-02 124588.33642950082 0.0018679135990207828
8.402592614531428916e-02 138262.2173764659 0.0018679135990207828
8.931044214642241963e-02 153436.84089300132 0.0018679135990207828
9.460402742828537270e-02 170276.91722258978 0.0018679135990207828
9.987371295211708300e-02 188965.23396912115 0.0018679135990207828
1.050853843141638377e-01 209704.64013232305 0.0018679135990207828
1.102056480184845783e-01 232720.2478960412 0.0018679135990207828
1.152041434027455263e-01 258261.87606826748 0.0018679135990207828
1.200502523168900382e-01 286606.7616948256 0.0018679135990207828
1.247139033025800592e-01 318062.5692794119 0.0018679135990207828
1.291694979235493701e-01 352970.73027306574 0.0018679135990207828
1.333909703533712188e-01 391710.1490809261 0.0018679135990207828
1.373626263791361546e-01 434701.3158125035 0.0018679135990207828
1.410555017464671101e-01 482410.8704165374 0.0018679135990207828
1.444549092770427701e-01 535356.6677410719 0.0018679135990207828
1.475482283325642574e-01 594113.3984965039 0.0018679135990207828
1.503212492852290805e-01 659318.8271333541 0.0018679135990207828
1.527661838218679902e-01 731680.7143427207 0.0018679135990207828
1.548761888237538686e-01 811984.4993184009 0.0018679135990207828
1.566413256466313020e-01 901101.8251665037 0.0018679135990207828
1.580623392581561315e-01 1000000.0 0.0018679135990207828
3.876384935895477862e-02 0.001 0.002072921779595372
4.229646980875815393e-02 0.0011097524964120721 0.002072921779595372
4.609637512411860621e-02 0.0012315506032928262 0.002072921779595372
5.017175668799637306e-02 0.001366716356462006 0.002072921779595372
5.452885082107852832e-02 0.0015167168884709225 0.002072921779595372
5.917154113343364719e-02 0.0016831803533309566 0.002072921779595372
6.410099970825690330e-02 0.0018679135990207828 0.002072921779595372
6.931528869986669505e-02 0.002072921779595372 0.002072921779595372
7.480906949862804745e-02 0.002300430119772917 0.002072921779595372
8.057330228897920110e-02 0.0025529080682395165 0.002072921779595372
8.659507750396625014e-02 0.002833096101839324 0.002072921779595372
9.285751567313990651e-02 0.0031440354715915 0.002072921779595372
9.933978481496676116e-02 0.0034891012134067737 0.002072921779595372
1.060172711796813494e-01 0.003872038781812557 0.002072921779595372
1.128618415676627268e-01 0.004297004704320844 0.002072921779595372
1.198422810424200763e-01 0.004768611697714469 0.002072921779595372
1.269248338562331269e-01 0.005291978735958442 0.002072921779595372
1.340738474158690297e-01 0.005872786613189483 0.002072921779595372
1.412525079427443264e-01 0.00651733960488242 0.002072921779595372
1.484236303262373990e-01 0.007232633896483534 0.002072921779595372
1.555504450949951600e-01 0.008026433522257174 0.002072921779595372
1.625973960326779766e-01 0.00890735463861044 0.002072921779595372
1.695308590951634387e-01 0.009884959046625586 0.002072921779595372
1.763198030005537209e-01 0.010969857978923836 0.002072921779595372
1.829363234988943265e-01 0.012173827277396614 0.002072921779595372
1.893560729857996228e-01 0.013509935211980273 0.002072921779595372
1.955585608401403941e-01 0.014992684327860457 0.002072921779595372
2.015273159371661071e-01 0.01663816886076129 0.002072921779595372
2.072499362562071068e-01 0.018464249428955443 0.002072921779595372
2.127180269995156414e-01 0.020490746898158472 0.002072921779595372
2.179270418360698958e-01 0.022739657523579287 0.002072921779595372
2.228760648333139305e-01 0.02523539170434766 0.002072921779595372
2.275675063754149241e-01 0.02800503894183631 0.002072921779595372
2.320068034273493063e-01 0.03107866187782014 0.002072921779595372
2.362020660900791269e-01 0.03448962260405758 0.002072921779595372
2.401637310046576546e-01 0.038274944785163134 0.002072921779595372
2.439023230824512167e-01 0.04247571552536898 0.002072921779595372
2.474360248292359898e-01 0.047137531341167244 0.002072921779595372
2.507781215937726627e-01 0.05231099308056263 0.002072921779595372
2.539451525139358457e-01 0.05805225516094899 0.002072921779595372
2.569544479016044880e-01 0.06442363508721373 0.002072921779595372
2.598239065460604125e-01 0.07149428986597581 0.002072921779595372
2.625717508844404580e-01 0.07934096665797492 0.002072921779595372
2.652163181094608357e-01 0.08804883581643465 0.002072921779595372
2.677758561842438212e-01 0.09771241535346502 0.002072921779595372
2.702683269901182128e-01 0.1084365968689611 0.002072921779595372
2.727092593102868889e-01 0.12033778407775893 0.002072921779595372
2.751189733649950231e-01 0.13354515629298988 0.002072921779595372
2.775122418291857129e-01 0.14820207057988585 0.002072921779595372
2.799044837871889069e-01 0.16446761779946645 0.002072921779595372
2.823102570920762999e-01 0.18251834943190443 0.002072921779595372
2.847452455181471720e-01 0.20255019392306664 0.002072921779595372
2.872181247909000312e-01 0.22478058335487253 0.002072921779595372
2.897423195871458579e-01 0.24945081352303167 0.002072921779595372
2.923276694882522286e-01 0.27682866303920667 0.002072921779595372
2.949836320835251269e-01 0.3072112998861759 0.002072921779595372
2.977172885378931988e-01 0.34092850697468147 0.002072921779595372
3.005341830744768239e-01 0.3783462617131929 0.002072921779595372
3.034378650946857880e-01 0.419870708444391 0.002072921779595372
3.064295476270371688e-01 0.4659525668664682 0.002072921779595372
3.095077549808550321e-01 0.517092024289676 0.002072921779595372
3.126697245819000659e-01 0.5738441648302398 0.002072921779595372
3.159056629312393394e-01 0.6368249944718586 0.002072921779595372
3.192076855434446969e-01 0.7067181273927491 0.002072921779595372
3.225612752795811167e-01 0.7842822061337682 0.002072921779595372
3.259507420003243117e-01 0.8703591361485166 0.002072921779595372
3.293542457610458829e-01 0.9658832241158708 0.002072921779595372
3.327482171857601978e-01 1.0718913192051276 0.002072921779595372
3.361064198935521108e-01 1.1895340673703196 0.002072921779595372
3.393980160824332515e-01 1.3200884008314182 0.002072921779595372
3.425907494910866435e-01 1.4649713983072863 0.002072921779595372
3.456493212401432480e-01 1.625755666443795 0.002072921779595372
3.485365572903583176e-01 1.8041864093920719 0.002072921779595372
3.512135191606395312e-01 2.0022003718155843 0.002072921779595372
3.536409814398924767e-01 2.2219468609395236 0.002072921779595372
3.557785047506160092e-01 2.4658110758226037 0.002072921779595372
3.575852005136281320e-01 2.736439997074672 0.002072921779595372
3.590205377583932100e-01 3.0367711180354604 0.002072921779595372
3.600449444044037106e-01 3.370064329271928 0.002072921779595372
3.606195105665320200e-01 3.739937302478798 0.002072921779595372
3.607749372143427835e-01 4.150404757850477 0.002072921779595372
3.605845584349334776e-01 4.605922041145108 0.002072921779595372
3.598291717726445627e-01 5.1114334834401705 0.002072921779595372
3.584761078727994321e-01 5.672426068491977 0.002072921779595372
3.564963608578520238e-01 6.294988990221888 0.002072921779595372
3.538628498900177610e-01 6.985879746785249 0.002072921779595372
3.505535699504749858e-01 7.752597488629465 0.002072921779595372
3.465507003024595467e-01 8.60346441668451 0.002072921779595372
3.418394710182637852e-01 9.547716114208066 0.002072921779595372
3.364117507989339839e-01 10.59560179277617 0.002072921779595372
3.302682258453127906e-01 11.758495540521581 0.002072921779595372
3.234073648894501551e-01 13.049019780144016 0.002072921779595372
3.158442414618928828e-01 14.481182276745331 0.002072921779595372
3.075948938101720209e-01 16.070528182616385 0.002072921779595372
2.986851864565294723e-01 17.834308769319094 0.002072921779595372
2.891480373984510188e-01 19.791668678535572 0.002072921779595372
2.790240165166715247e-01 21.96385372416547 0.002072921779595372
2.683614222361561108e-01 24.37444150122222 0.002072921779595372
2.572154337047981576e-01 27.04959730463137 0.002072921779595372
2.456503862804661209e-01 30.01835813575592 0.002072921779595372
2.337315711383338435e-01 33.31294787934677 0.002072921779595372
2.215353110918105162e-01 36.96912707195032 0.002072921779595372
2.091454310980416231e-01 41.0265810582719 0.002072921779595372
1.966423226478562769e-01 45.52935074866948 0.002072921779595372
1.841142102335515951e-01 50.526310653356795 0.002072921779595372
1.716485772472151894e-01 56.07169938205458 0.002072921779595372
1.593333477963286837e-01 62.22570836730231 0.002072921779595372
1.472539267136551699e-01 69.0551352016233 0.002072921779595372
1.354986652679025239e-01 76.63410868007462 0.002072921779595372
1.241389458483690422e-01 85.04489341802686 0.002072921779595372
1.132329703957044714e-01 94.37878277775391 0.002072921779595372
1.028390142125527040e-01 104.73708979594508 0.002072921779595372
9.300303300330828304e-02 116.23224686798542 0.002072921779595372
8.376056617642199664e-02 128.9890261253308 0.002072921779595372
7.513483729443234949e-02 143.14589375234786 0.002072921779595372
6.713781607193702872e-02 158.85651294280527 0.002072921779595372
5.977006308438438664e-02 176.2914118095948 0.002072921779595372
5.327769828058246532e-02 195.63983435170647 0.002072921779595372
4.757025299275820240e-02 217.11179456945052 0.002072921779595372
4.234527377839403250e-02 240.9403560239527 0.002072921779595372
3.758728522775878211e-02 267.38416158399497 0.002072921779595372
3.327570631423022035e-02 296.73024081888724 0.002072921779595372
2.938607551529689305e-02 329.2971255097155 0.002072921779595372
2.589148457748841406e-02 365.43830709572546 0.002072921779595372
2.276322476619676433e-02 405.54607358408276 0.002072921779595372
1.999026830570649338e-02 450.05576757004974 0.002072921779595372
1.759856927631350820e-02 499.450511585514 0.002072921779595372
1.549861746506158051e-02 554.2664520663108 0.002072921779595372
1.367944866506300844e-02 615.0985788580505 0.002072921779595372
1.210938136453813471e-02 682.6071834272393 0.002072921779595372
1.072549059329111661e-02 757.525025877192 0.002072921779595372
9.510182231830284841e-03 840.6652885618333 0.002072921779595372
8.447837959430239824e-03 932.9304026284696 0.002072921779595372
7.540585080816706448e-03 1035.3218432956637 0.002072921779595372
6.836266605648198824e-03 1148.9510001873086 0.002072921779595372
6.295127451097005424e-03 1275.051240713013 0.002072921779595372
5.835352368013735185e-03 1414.991297434576 0.002072921779595372
5.453414472432758890e-03 1570.2901247293776 0.002072921779595372
5.158438010332269327e-03 1742.6333860096508 0.002072921779595372
4.932303439743022239e-03 1933.891750455232 0.002072921779595372
4.757910476637875613e-03 2146.141197858406 0.002072921779595372
4.615066917799416461e-03 2381.6855519761607 0.002072921779595372
4.498914717587451824e-03 2643.0814869741084 0.002072921779595372
4.406166904420997718e-03 2933.1662783900483 0.002072921779595372
4.344321096004973015e-03 3255.0885998350564 0.002072921779595372
4.331164351936286731e-03 3612.3426997094302 0.002072921779595372
4.373764135125105153e-03 4008.8063288984645 0.002072921779595372
4.459868676704807286e-03 4448.782831127585 0.002072921779595372
4.658540123439266697e-03 4937.047852839004 0.002072921779595372
5.016112690927830228e-03 5478.901179593945 0.002072921779595372
5.435104611250560214e-03 6080.224261649427 0.002072921779595372
5.952995174768346484e-03 6747.5440531107 0.002072921779595372
6.597802403394011604e-03 7488.10385759003 0.002072921779595372
7.391448717956384563e-03 8309.941949353404 0.002072921779595372
8.262921074874855776e-03 9221.97882333434 0.002072921779595372
9.218214518387961645e-03 10234.114021054527 0.002072921779595372
1.026807287745908938e-02 11357.333583431051 0.002072921779595372
1.145117207135451336e-02 12603.829296797274 0.002072921779595372
1.274152952157834272e-02 13987.131026472387 0.002072921779595372
1.413825059518160863e-02 15522.25357427048 0.002072921779595372
1.564780287971835951e-02 17225.859653987874 0.002072921779595372
1.735413224603378837e-02 19116.440753857038 0.002072921779595372
1.923819932180368536e-02 21214.51784910632 0.002072921779595372
2.126374711460764927e-02 23542.864143224204 0.002072921779595372
2.343518975751780406e-02 26126.752255633317 0.002072921779595372
2.575239382927760681e-02 28994.22853882881 0.002072921779595372
2.820714493717068824e-02 32176.417502507353 0.002072921779595372
3.079332565919405684e-02 35707.859649004626 0.002072921779595372
3.391058742517173014e-02 39626.88638701478 0.002072921779595372
3.748628899041030194e-02 43976.036093027215 0.002072921779595372
4.133686116140766059e-02 48802.515836544335 0.002072921779595372
4.544423554900195450e-02 54158.71378079476 0.002072921779595372
4.979754410222586580e-02 60102.76782070388 0.002072921779595372
5.438975153395459589e-02 66699.19663030129 0.002072921779595372
5.920634326999552055e-02 74019.59996915652 0.002072921779595372
6.422793933554947488e-02 82143.43584919439 0.002072921779595372
6.943111025547457626e-02 91158.88299750836 0.002072921779595372
7.479454703889762412e-02 101163.7979766207 0.002072921779595372
8.029014223512569159e-02 112266.77735108159 0.002072921779595372
8.588890960461884050e-02 124588.33642950082 0.002072921779595372
9.155860982826430350e-02 138262.2173764659 0.002072921779595372
9.726520371409511090e-02 153436.84089300132 0.002072921779595372
1.029761035381210887e-01 170276.91722258978 0.002072921779595372
1.086555989731532862e-01 188965.23396912115 0.002072921779595372
1.142667910571173451e-01 209704.64013232305 0.002072921779595372
1.197726810975305450e-01 232720.2478960412 0.002072921779595372
1.251406528711062616e-01 258261.87606826748 0.002072921779595372
1.303374655846449848e-01 286606.7616948256 0.002072921779595372
1.353304279407853972e-01 318062.5692794119 0.002072921779595372
1.400908460284147061e-01 352970.73027306574 0.002072921779595372
1.445906243307515660e-01 391710.1490809261 0.002072921779595372
1.488103081791286864e-01 434701.3158125035 0.002072921779595372
1.527239011944100666e-01 482410.8704165374 0.002072921779595372
1.563108583564988274e-01 535356.6677410719 0.002072921779595372
1.595564056681915976e-01 594113.3984965039 0.002072921779595372
1.624470557267299331e-01 659318.8271333541 0.002072921779595372
1.649734707493801245e-01 731680.7143427207 0.002072921779595372
1.671269036517666062e-01 811984.4993184009 0.002072921779595372
1.688988577127100987e-01 901101.8251665037 0.002072921779595372
1.702859746759655957e-01 1000000.0 0.002072921779595372
3.825648662584178045e-02 0.001 0.002300430119772917
4.177855513604551013e-02 0.0011097524964120721 0.002300430119772917
4.557374408845570740e-02 0.0012315506032928262 0.002300430119772917
4.965169964543414416e-02 0.001366716356462006 0.002300430119772917
5.402027306741242346e-02 0.0015167168884709225 0.002300430119772917
5.868511895160748171e-02 0.0016831803533309566 0.002300430119772917
6.364930449168919313e-02 0.0018679135990207828 0.002300430119772917
6.891289549375770318e-02 0.002072921779595372 0.002300430119772917
7.447260707143629754e-02 0.002300430119772917 0.002300430119772917
8.032146165394707382e-02 0.0025529080682395165 0.002300430119772917
8.644854484087320656e-02 0.002833096101839324 0.002300430119772917
9.283884697507990835e-02 0.0031440354715915 0.002300430119772917
9.947319480556532367e-02 0.0034891012134067737 0.002300430119772917
1.063283366380757267e-01 0.003872038781812557 0.002300430119772917
1.133771504525398488e-01 0.004297004704320844 0.002300430119772917
1.205889943825740052e-01 0.004768611697714469 0.002300430119772917
1.279301927826215213e-01 0.005291978735958442 0.002300430119772917
1.353646569570876035e-01 0.005872786613189483 0.002300430119772917
1.428545995221048026e-01 0.00651733960488242 0.002300430119772917
1.503613149448410902e-01 0.007232633896483534 0.002300430119772917
1.578460351622162638e-01 0.008026433522257174 0.002300430119772917
1.652707487680515064e-01 0.00890735463861044 0.002300430119772917
1.725990183329141336e-01 0.009884959046625586 0.002300430119772917
1.797967128000013404e-01 0.010969857978923836 0.002300430119772917
1.868326558349118760e-01 0.012173827277396614 0.002300430119772917
1.936791573714143622e-01 0.013509935211980273 0.002300430119772917
2.003124087052774449e-01 0.014992684327860457 0.002300430119772917
2.067127462688888306e-01 0.01663816886076129 0.002300430119772917
2.128647823213195844e-01 0.018464249428955443 0.002300430119772917
2.187574116304822347e-01 0.020490746898158472 0.002300430119772917
2.243837048295629633e-01 0.022739657523579287 0.002300430119772917
2.297407202815189842e-01 0.02523539170434766 0.002300430119772917
2.348292333382934749e-01 0.02800503894183631 0.002300430119772917
2.396534256147100361e-01 0.03107866187782014 0.002300430119772917
2.442205328810574672e-01 0.03448962260405758 0.002300430119772917
2.485404853204786491e-01 0.038274944785163134 0.002300430119772917
2.526237049958259817e-01 0.04247571552536898 0.002300430119772917
2.564883620224409078e-01 0.047137531341167244 0.002300430119772917
2.601482434504390762e-01 0.05231099308056263 0.002300430119772917
2.636205478069318930e-01 0.05805225516094899 0.002300430119772917
2.669234836624834184e-01 0.06442363508721373 0.002300430119772917
2.700759995750923737e-01 0.07149428986597581 0.002300430119772917
2.730975321555010327e-01 0.07934096665797492 0.002300430119772917
2.760077526707022111e-01 0.08804883581643465 0.002300430119772917
2.788263433151304538e-01 0.09771241535346502 0.002300430119772917
2.815727891246392889e-01 0.1084365968689611 0.002300430119772917
2.842642805982963372e-01 0.12033778407775893 0.002300430119772917
2.869212746339858677e-01 0.13354515629298988 0.002300430119772917
2.895642881332383678e-01 0.14820207057988585 0.002300430119772917
2.922063825807857951e-01 0.16446761779946645 0.002300430119772917
2.948651179439218395e-01 0.18251834943190443 0.002300430119772917
2.975578275123221261e-01 0.20255019392306664 0.002300430119772917
3.002948015442312713e-01 0.22478058335487253 0.002300430119772917
3.030910132205771879e-01 0.24945081352303167 0.002300430119772917
3.059578187999079102e-01 0.27682866303920667 0.002300430119772917
3.089060381185079196e-01 0.3072112998861759 0.002300430119772917
3.119440423817338992e-01 0.34092850697468147 0.002300430119772917
3.150785164572318386e-01 0.3783462617131929 0.002300430119772917
3.183139728397846313e-01 0.419870708444391 0.002300430119772917
3.216523952274555898e-01 0.4659525668664682 0.002300430119772917
3.250928367234734440e-01 0.517092024289676 0.002300430119772917
3.286327704149586970e-01 0.5738441648302398 0.002300430119772917
3.322624310385622892e-01 0.6368249944718586 0.002300430119772917
3.359734859958441455e-01 0.7067181273927491 0.002300430119772917
3.397507341157984251e-01 0.7842822061337682 0.002300430119772917
3.435773399253079230e-01 0.8703591361485166 0.002300430119772917
3.474299885111936104e-01 0.9658832241158708 0.002300430119772917
3.512831940136962317e-01 1.0718913192051276 0.002300430119772917
3.551083926529201018e-01 1.1895340673703196 0.002300430119772917
3.588720691994821688e-01 1.3200884008314182 0.002300430119772917
3.625388969386637017e-01 1.4649713983072863 0.002300430119772917
3.660701989082434382e-01 1.625755666443795 0.002300430119772917
3.694251371306022103e-01 1.8041864093920719 0.002300430119772917
3.725608919003740027e-01 2.0022003718155843 0.002300430119772917
3.754341735138920777e-01 2.2219468609395236 0.002300430119772917
3.780003795606434736e-01 2.4658110758226037 0.002300430119772917
3.802144358470591068e-01 2.736439997074672 0.002300430119772917
3.820316388925591999e-01 3.0367711180354604 0.002300430119772917
3.834083719251947242e-01 3.370064329271928 0.002300430119772917
3.843016206362251386e-01 3.739937302478798 0.002300430119772917
3.847589362771178800e-01 4.150404757850477 0.002300430119772917
3.848245333572218874e-01 4.605922041145108 0.002300430119772917
3.842809056663235023e-01 5.1114334834401705 0.002300430119772917
3.830922398296853770e-01 5.672426068491977 0.002300430119772917
3.812266854215155543e-01 6.294988990221888 0.002300430119772917
3.786546531400935556e-01 6.985879746785249 0.002300430119772917
3.753519547217312180e-01 7.752597488629465 0.002300430119772917
3.712989604339428928e-01 8.60346441668451 0.002300430119772917
3.664794497589563549e-01 9.547716114208066 0.002300430119772917
3.608842528822739371e-01 10.59560179277617 0.002300430119772917
3.545133710408133743e-01 11.758495540521581 0.002300430119772917
3.473651066541134091e-01 13.049019780144016 0.002300430119772917
3.394546955547185219e-01 14.481182276745331 0.002300430119772917
3.307988515139285712e-01 16.070528182616385 0.002300430119772917
3.214245572703102738e-01 17.834308769319094 0.002300430119772917
3.113663216800219291e-01 19.791668678535572 0.002300430119772917
3.006667831648230926e-01 21.96385372416547 0.002300430119772917
2.893767993470982569e-01 24.37444150122222 0.002300430119772917
2.775546053743850883e-01 27.04959730463137 0.002300430119772917
2.652680701364414917e-01 30.01835813575592 0.002300430119772917
2.525865865749003514e-01 33.31294787934677 0.002300430119772917
2.395910251662694557e-01 36.96912707195032 0.002300430119772917
2.263702279021052866e-01 41.0265810582719 0.002300430119772917
2.130101510389633412e-01 45.52935074866948 0.002300430119772917
1.996049597726928526e-01 50.526310653356795 0.002300430119772917
1.862484607969810690e-01 56.07169938205458 0.002300430119772917
1.730351650717939505e-01 62.22570836730231 0.002300430119772917
1.600572329607596878e-01 69.0551352016233 0.002300430119772917
1.474107084459355954e-01 76.63410868007462 0.002300430119772917
1.351729155478468836e-01 85.04489341802686 0.002300430119772917
1.234080448928338708e-01 94.37878277775391 0.002300430119772917
1.121803218527032964e-01 104.73708979594508 0.002300430119772917
1.015410737596026403e-01 116.23224686798542 0.002300430119772917
9.153048481027180328e-02 128.9890261253308 0.002300430119772917
8.217561029168628239e-02 143.14589375234786 0.002300430119772917
7.349137333985374110e-02 158.85651294280527 0.002300430119772917
6.548039002509928319e-02 176.2914118095948 0.002300430119772917
5.841867340517306606e-02 195.63983435170647 0.002300430119772917
5.220078333042096203e-02 217.11179456945052 0.002300430119772917
4.650162996059734738e-02 240.9403560239527 0.002300430119772917
4.130580485445096289e-02 267.38416158399497 0.002300430119772917
3.659221173302863034e-02 296.73024081888724 0.002300430119772917
3.233538159168189430e-02 329.2971255097155 0.002300430119772917
2.850700265098213282e-02 365.43830709572546 0.002300430119772917
2.507666727355869693e-02 405.54607358408276 0.002300430119772917
2.203348577528910918e-02 450.05576757004974 0.002300430119772917
1.940766885248958185e-02 499.450511585514 0.002300430119772917
1.709931562039982214e-02 554.2664520663108 0.002300430119772917
1.509900311461245988e-02 615.0985788580505 0.002300430119772917
1.337080333884532214e-02 682.6071834272393 0.002300430119772917
1.184656146770476405e-02 757.525025877192 0.002300430119772917
1.050723225274122902e-02 840.6652885618333 0.002300430119772917
9.335848627062567559e-03 932.9304026284696 0.002300430119772917
8.335188232710408554e-03 1035.3218432956637 0.002300430119772917
7.558839497096129373e-03 1148.9510001873086 0.002300430119772917
6.961608650752670706e-03 1275.051240713013 0.002300430119772917
6.454014770696942134e-03 1414.991297434576 0.002300430119772917
6.032279274202757488e-03 1570.2901247293776 0.002300430119772917
5.706562141337758430e-03 1742.6333860096508 0.002300430119772917
5.457003062464200679e-03 1933.891750455232 0.002300430119772917
5.264259869786136643e-03 2146.141197858406 0.002300430119772917
5.106287433765507172e-03 2381.6855519761607 0.002300430119772917
4.977753241413329990e-03 2643.0814869741084 0.002300430119772917
4.874986365792326540e-03 2933.1662783900483 0.002300430119772917
4.806027174288710242e-03 3255.0885998350564 0.002300430119772917
4.791076710402191081e-03 3612.3426997094302 0.002300430119772917
4.837474142495686719e-03 4008.8063288984645 0.002300430119772917
4.932140047275517490e-03 4448.782831127585 0.002300430119772917
5.150205160585995603e-03 4937.047852839004 0.002300430119772917
5.544604640726166420e-03 5478.901179593945 0.002300430119772917
6.006557768656007809e-03 6080.224261649427 0.002300430119772917
6.576965200918179384e-03 6747.5440531107 0.002300430119772917
7.287021857406383168e-03 7488.10385759003 0.002300430119772917
8.161464332069956820e-03 8309.941949353404 0.002300430119772917
9.121073664604933962e-03 9221.97882333434 0.002300430119772917
1.017218020395095623e-02 10234.114021054527 0.002300430119772917
1.132638723173779415e-02 11357.333583431051 0.002300430119772917
1.262599424853822622e-02 12603.829296797274 0.002300430119772917
1.404284938327604766e-02 13987.131026472387 0.002300430119772917
1.557522008074876778e-02 15522.25357427048 0.002300430119772917
1.722985034485803590e-02 17225.859653987874 0.002300430119772917
1.909842369746732327e-02 19116.440753857038 0.002300430119772917
2.116040981019037467e-02 21214.51784910632 0.002300430119772917
2.337544092296856349e-02 23542.864143224204 0.002300430119772917
2.574765687558499411e-02 26126.752255633317 0.002300430119772917
2.827640500327895448e-02 28994.22853882881 0.002300430119772917
3.095271240067671778e-02 32176.417502507353 0.002300430119772917
3.376941482078273798e-02 35707.859649004626 0.002300430119772917
3.716329289637795852e-02 39626.88638701478 0.002300430119772917
4.105519243890681097e-02 43976.036093027215 0.002300430119772917
4.524303094754857785e-02 48802.515836544335 0.002300430119772917
4.970604931383281605e-02 54158.71378079476 0.002300430119772917
5.443232232202714627e-02 60102.76782070388 0.002300430119772917
5.941344804363583865e-02 66699.19663030129 0.002300430119772917
6.463325716472889670e-02 74019.59996915652 0.002300430119772917
7.007044243046221810e-02 82143.43584919439 0.002300430119772917
7.569950235018503559e-02 91158.88299750836 0.002300430119772917
8.149680010374971140e-02 101163.7979766207 0.002300430119772917
8.743161943036777128e-02 112266.77735108159 0.002300430119772917
9.347235789812877171e-02 124588.33642950082 0.002300430119772917
9.958388063709831817e-02 138262.2173764659 0.002300430119772917
1.057292930333359748e-01 153436.84089300132 0.002300430119772917
1.118730037273026751e-01 170276.91722258978 0.002300430119772917
1.179761291449110960e-01 188965.23396912115 0.002300430119772917
1.239990059271844358e-01 209704.64013232305 0.002300430119772917
1.299008308959735680e-01 232720.2478960412 0.002300430119772917
1.356466762461601971e-01 258261.87606826748 0.002300430119772917
1.412001821635436860e-01 286606.7616948256 0.002300430119772917
1.465256645500583599e-01 318062.5692794119 0.002300430119772917
1.515918313870912026e-01 352970.73027306574 0.002300430119772917
1.563684064229112214e-01 391710.1490809261 0.002300430119772917
1.608330865370581342e-01 434701.3158125035 0.002300430119772917
1.649583593841102147e-01 482410.8704165374 0.002300430119772917
1.687208178678288872e-01 535356.6677410719 0.002300430119772917
1.721062527425977207e-01 594113.3984965039 0.002300430119772917
1.750994884812488439e-01 659318.8271333541 0.002300430119772917
1.776849672988622675e-01 731680.7143427207 0.002300430119772917
1.798586947753867404e-01 811984.4993184009 0.002300430119772917
1.816088103252628538e-01 901101.8251665037 0.002300430119772917
1.829331581929043715e-01 1000000.0 0.002300430119772917
3.763638553394711705e-02 0.001 0.0025529080682395165
4.113375512186871752e-02 0.0011097524964120721 0.0025529080682395165
4.490842182947068356e-02 0.0012315506032928262 0.0025529080682395165
4.897134880591226536e-02 0.001366716356462006 0.0025529080682395165
5.333188198128088753e-02 0.0015167168884709225 0.0025529080682395165
5.799734570097142550e-02 0.0016831803533309566 0.0025529080682395165
6.297261504367514251e-02 0.0018679135990207828 0.0025529080682395165
6.825970787064818135e-02 0.002072921779595372 0.0025529080682395165
7.385738050756021633e-02 0.002300430119772917 0.0025529080682395165
7.976074406035407738e-02 0.0025529080682395165 0.0025529080682395165
8.596097304505438685e-02 0.002833096101839324 0.0025529080682395165
9.244506270746495613e-02 0.0031440354715915 0.0025529080682395165
9.919570828993111433e-02 0.0034891012134067737 0.0025529080682395165
1.061912916863746031e-01 0.003872038781812557 0.0025529080682395165
1.134060191837129583e-01 0.004297004704320844 0.0025529080682395165
1.208102026270895246e-01 0.004768611697714469 0.0025529080682395165
1.283706650380845027e-01 0.005291978735958442 0.0025529080682395165
1.360513299869050563e-01 0.005872786613189483 0.0025529080682395165
1.438138841972715909e-01 0.00651733960488242 0.0025529080682395165
1.516185716798238159e-01 0.007232633896483534 0.0025529080682395165
1.594250446037913105e-01 0.008026433522257174 0.0025529080682395165
1.671932348547374991e-01 0.00890735463861044 0.0025529080682395165
1.748842227223116330e-01 0.009884959046625586 0.0025529080682395165
1.824610555085405816e-01 0.010969857978923836 0.0025529080682395165
1.898894909935857911e-01 0.012173827277396614 0.0025529080682395165
1.971386273295773206e-01 0.013509935211980273 0.0025529080682395165
2.041813939862738292e-01 0.014992684327860457 0.0025529080682395165
2.109949283669374787e-01 0.01663816886076129 0.0025529080682395165
2.175607842146762283e-01 0.018464249428955443 0.0025529080682395165
2.238650252922227690e-01 0.020490746898158472 0.0025529080682395165
2.298981782073885038e-01 0.022739657523579287 0.0025529080682395165
2.356550889141421912e-01 0.02523539170434766 0.0025529080682395165
2.411346841612411751e-01 0.02800503894183631 0.0025529080682395165
2.463396734547958766e-01 0.03107866187782014 0.0025529080682395165
2.512762039737867492e-01 0.03448962260405758 0.0025529080682395165
2.559534866667358410e-01 0.038274944785163134 0.0025529080682395165
2.603816408785692982e-01 0.04247571552536898 0.0025529080682395165
2.645786406474341379e-01 0.047137531341167244 0.0025529080682395165
2.685586104994510670e-01 0.05231099308056263 0.0025529080682395165
2.723392653039451994e-01 0.05805225516094899 0.0025529080682395165
2.759395631382565717e-01 0.06442363508721373 0.0025529080682395165
2.793794127733661425e-01 0.07149428986597581 0.0025529080682395165
2.826793739564844032e-01 0.07934096665797492 0.0025529080682395165
2.858603942814013643e-01 0.08804883581643465 0.0025529080682395165
2.889435538194029540e-01 0.09771241535346502 0.0025529080682395165
2.919498383585753531e-01 0.1084365968689611 0.0025529080682395165
2.948981012439280680e-01 0.12033778407775893 0.0025529080682395165
2.978111012496947874e-01 0.13354515629298988 0.0025529080682395165
3.007086985853914540e-01 0.14820207057988585 0.0025529080682395165
3.036080837184340075e-01 0.16446761779946645 0.0025529080682395165
3.065277471022598288e-01 0.18251834943190443 0.0025529080682395165
3.094867537659967138e-01 0.20255019392306664 0.0025529080682395165
3.124971086742298620e-01 0.22478058335487253 0.0025529080682395165
3.155754434086758264e-01 0.24945081352303167 0.0025529080682395165
3.187347613080088737e-01 0.27682866303920667 0.0025529080682395165
3.219873703160416878e-01 0.3072112998861759 0.0025529080682395165
3.253430835397772558e-01 0.34092850697468147 0.0025529080682395165
3.288098760804922249e-01 0.3783462617131929 0.0025529080682395165
3.323933806917885314e-01 0.419870708444391 0.0025529080682395165
3.360965229169123880e-01 0.4659525668664682 0.0025529080682395165
3.399190457994641368e-01 0.517092024289676 0.0025529080682395165
3.438588187828782727e-01 0.5738441648302398 0.0025529080682395165
3.479062651471189205e-01 0.6368249944718586 0.0025529080682395165
3.520527461798266255e-01 0.7067181273927491 0.0025529080682395165
3.562825054627374310e-01 0.7842822061337682 0.0025529080682395165
3.605776664381848406e-01 0.8703591361485166 0.0025529080682395165
3.649135147010406643e-01 0.9658832241158708 0.0025529080682395165
3.692626922111975629e-01 1.0718913192051276 0.0025529080682395165
3.735943083331074166e-01 1.1895340673703196 0.0025529080682395165
3.778721300546125095e-01 1.3200884008314182 0.0025529080682395165
3.820576719110761466e-01 1.4649713983072863 0.0025529080682395165
3.861087411709138717e-01 1.625755666443795 0.0025529080682395165
3.899806570754304480e-01 1.8041864093920719 0.0025529080682395165
3.936264896424584991e-01 2.0022003718155843 0.0025529080682395165
3.969986186734088540e-01 2.2219468609395236 0.0025529080682395165
4.000479758695438814e-01 2.4658110758226037 0.0025529080682395165
4.027249795417741085e-01 2.736439997074672 0.0025529080682395165
4.049804053719804897e-01 3.0367711180354604 0.0025529080682395165
4.067661877964414141e-01 3.370064329271928 0.0025529080682395165
4.080350026853852841e-01 3.739937302478798 0.0025529080682395165
4.088543964494611993e-01 4.150404757850477 0.0025529080682395165
4.092318216575541734e-01 4.605922041145108 0.0025529080682395165
4.089549770766438552e-01 5.1114334834401705 0.0025529080682395165
4.079846060175318367e-01 5.672426068491977 0.0025529080682395165
4.062857403237419840e-01 6.294988990221888 0.0025529080682395165
4.038260334616808334e-01 6.985879746785249 0.0025529080682395165
4.005788917694698137e-01 7.752597488629465 0.0025529080682395165
3.965226770902535725e-01 8.60346441668451 0.0025529080682395165
3.916395389128048965e-01 9.547716114208066 0.0025529080682395165
3.859191093772295078e-01 10.59560179277617 0.0025529080682395165
3.793605516303626413e-01 11.758495540521581 0.0025529080682395165
3.719618674257553770e-01 13.049019780144016 0.0025529080682395165
3.637383158372056169e-01 14.481182276745331 0.0025529080682395165
3.547071517120512496e-01 16.070528182616385 0.0025529080682395165
3.448963405709667973e-01 17.834308769319094 0.0025529080682395165
3.343418422815964686e-01 19.791668678535572 0.0025529080682395165
3.230882204521024481e-01 21.96385372416547 0.0025529080682395165
3.111887465209010606e-01 24.37444150122222 0.0025529080682395165
2.987045626502611850e-01 27.04959730463137 0.0025529080682395165
2.857069303337126387e-01 30.01835813575592 0.0025529080682395165
2.722692154232762562e-01 33.31294787934677 0.0025529080682395165
2.584767205875029839e-01 36.96912707195032 0.0025529080682395165
2.444232175466065915e-01 41.0265810582719 0.0025529080682395165
2.302001821058792252e-01 45.52935074866948 0.0025529080682395165
2.159077217379061220e-01 50.526310653356795 0.0025529080682395165
2.016460262779270762e-01 56.07169938205458 0.0025529080682395165
1.875163194471637929e-01 62.22570836730231 0.0025529080682395165
1.736177172109171496e-01 69.0551352016233 0.0025529080682395165
1.600543634248925706e-01 76.63410868007462 0.0025529080682395165
1.469096549433901444e-01 85.04489341802686 0.0025529080682395165
1.342542541194383099e-01 94.37878277775391 0.0025529080682395165
1.221587993176248693e-01 104.73708979594508 0.0025529080682395165
1.106804954196745350e-01 116.23224686798542 0.0025529080682395165
9.986469778196233049e-02 128.9890261253308 0.0025529080682395165
8.974282582382138440e-02 143.14589375234786 0.0025529080682395165
8.033327481188876074e-02 158.85651294280527 0.0025529080682395165
7.164120421737636690e-02 176.2914118095948 0.0025529080682395165
6.397627994762446202e-02 195.63983435170647 0.0025529080682395165
5.721530732986592621e-02 217.11179456945052 0.0025529080682395165
5.101014839894962155e-02 240.9403560239527 0.0025529080682395165
4.534576395601579851e-02 267.38416158399497 0.0025529080682395165
4.020078559119018985e-02 296.73024081888724 0.0025529080682395165
3.554892376554856515e-02 329.2971255097155 0.0025529080682395165
3.136059423435968302e-02 365.43830709572546 0.0025529080682395165
2.760377122970962202e-02 405.54607358408276 0.0025529080682395165
2.426799044542508887e-02 450.05576757004974 0.0025529080682395165
2.138845673078145285e-02 499.450511585514 0.0025529080682395165
1.885358877073342598e-02 554.2664520663108 0.0025529080682395165
1.665626349893126190e-02 615.0985788580505 0.0025529080682395165
1.475566635053616842e-02 682.6071834272393 0.0025529080682395165
1.307819578899823559e-02 757.525025877192 0.0025529080682395165
1.160329111859583970e-02 840.6652885618333 0.0025529080682395165
1.031256990811663284e-02 932.9304026284696 0.0025529080682395165
9.209607117883397351e-03 1035.3218432956637 0.0025529080682395165
8.354497033273899920e-03 1148.9510001873086 0.0025529080682395165
7.695751759171786006e-03 1275.051240713013 0.0025529080682395165
7.135676499044990746e-03 1414.991297434576 0.0025529080682395165
6.670255073956375680e-03 1570.2901247293776 0.0025529080682395165
6.310784076928087002e-03 1742.6333860096508 0.0025529080682395165
6.035534412331251125e-03 1933.891750455232 0.0025529080682395165
5.822602217521013861e-03 2146.141197858406 0.0025529080682395165
5.647964981120290155e-03 2381.6855519761607 0.0025529080682395165
5.505768761938298339e-03 2643.0814869741084 0.0025529080682395165
5.391922376502687048e-03 2933.1662783900483 0.0025529080682395165
5.314998667760831470e-03 3255.0885998350564 0.0025529080682395165
5.297991161156547467e-03 3612.3426997094302 0.0025529080682395165
5.348419201372623527e-03 4008.8063288984645 0.0025529080682395165
5.452384213130758057e-03 4448.782831127585 0.0025529080682395165
5.691426197955119608e-03 4937.047852839004 0.0025529080682395165
6.126157210401627674e-03 5478.901179593945 0.0025529080682395165
6.635125240132191439e-03 6080.224261649427 0.0025529080682395165
7.262856044225706256e-03 6747.5440531107 0.0025529080682395165
8.044117026087430761e-03 7488.10385759003 0.0025529080682395165
9.006826793104686854e-03 8309.941949353404 0.0025529080682395165
1.006259019896645415e-02 9221.97882333434 0.0025529080682395165
1.121807136490456103e-02 10234.114021054527 0.0025529080682395165
1.248573174741840833e-02 11357.333583431051 0.0025529080682395165
1.391176397799521493e-02 12603.829296797274 0.0025529080682395165
1.546575186422730758e-02 13987.131026472387 0.0025529080682395165
1.714489113711241408e-02 15522.25357427048 0.0025529080682395165
1.895617194631495431e-02 17225.859653987874 0.0025529080682395165
2.099952812965246232e-02 19116.440753857038 0.0025529080682395165
2.325296044514966673e-02 21214.51784910632 0.0025529080682395165
2.567142166843300669e-02 23542.864143224204 0.0025529080682395165
2.825869851657867096e-02 26126.752255633317 0.0025529080682395165
3.101348972863842909e-02 28994.22853882881 0.0025529080682395165
3.392594826269159508e-02 32176.417502507353 0.0025529080682395165
3.698773375027912536e-02 35707.859649004626 0.0025529080682395165
4.067537073077326371e-02 39626.88638701478 0.0025529080682395165
4.490304555667473663e-02 43976.036093027215 0.0025529080682395165
4.944824659086218682e-02 48802.515836544335 0.0025529080682395165
5.428726172179004772e-02 54158.71378079476 0.0025529080682395165
5.940696846965131533e-02 60102.76782070388 0.0025529080682395165
6.479738733789219829e-02 66699.19663030129 0.0025529080682395165
7.044055281648996247e-02 74019.59996915652 0.0025529080682395165
7.631317894978870142e-02 82143.43584919439 0.0025529080682395165
8.238733061978663341e-02 91158.88299750836 0.0025529080682395165
8.863691645331081559e-02 101163.7979766207 0.0025529080682395165
9.502861341201118694e-02 112266.77735108159 0.0025529080682395165
1.015278446285857589e-01 124588.33642950082 0.0025529080682395165
1.080964992000977287e-01 138262.2173764659 0.0025529080682395165
1.146946015825552057e-01 153436.84089300132 0.0025529080682395165
1.212834146168007415e-01 170276.91722258978 0.0025529080682395165
1.278207527459255533e-01 188965.23396912115 0.0025529080682395165
1.342634815480758803e-01 209704.64013232305 0.0025529080682395165
1.405681795716332561e-01 232720.2478960412 0.0025529080682395165
1.466962902285963988e-01 258261.87606826748 0.0025529080682395165
1.526081582658559699e-01 286606.7616948256 0.0025529080682395165
1.582655370791298532e-01 318062.5692794119 0.0025529080682395165
1.636344644412745797e-01 352970.73027306574 0.0025529080682395165
1.686811353424378934e-01 391710.1490809261 0.0025529080682395165
1.733833783904049075e-01 434701.3158125035 0.0025529080682395165
1.777061897862301509e-01 482410.8704165374 0.0025529080682395165
1.816301647275317954e-01 535356.6677410719 0.0025529080682395165
1.851348142762511417e-01 594113.3984965039 0.0025529080682395165
1.882057677484877123e-01 659318.8271333541 0.0025529080682395165
1.908272992703522186e-01 731680.7143427207 0.0025529080682395165
1.929924026697915074e-01 811984.4993184009 0.0025529080682395165
1.946899008716539425e-01 901101.8251665037 0.0025529080682395165
1.959149943531824090e-01 1000000.0 0.0025529080682395165
3.690470020998584677e-02 0.001 0.002833096101839324
4.036334856375457109e-02 0.0011097524964120721 0.002833096101839324
4.410178583976154254e-02 0.0012315506032928262 0.002833096101839324
4.813215217996139744e-02 0.001366716356462006 0.002833096101839324
5.246513829128335304e-02 0.0015167168884709225 0.002833096101839324
5.710960295654466529e-02 0.0016831803533309566 0.002833096101839324
6.207212131564305430e-02 0.0018679135990207828 0.002833096101839324
6.735657095415971407e-02 0.002072921779595372 0.002833096101839324
7.296368653069436327e-02 0.002300430119772917 0.002833096101839324
7.889066113126798341e-02 0.0025529080682395165 0.002833096101839324
8.513078125979102462e-02 0.002833096101839324 0.002833096101839324
9.167314477625904123e-02 0.0031440354715915 0.002833096101839324
9.850245663515318217e-02 0.0034891012134067737 0.002833096101839324
1.055989497286205225e-01 0.003872038781812557 0.002833096101839324
1.129384404195213215e-01 0.004297004704320844 0.002833096101839324
1.204925165749807375e-01 0.004768611697714469 0.002833096101839324
1.282289011705827764e-01 0.005291978735958442 0.002833096101839324
1.361119512248576413e-01 0.005872786613189483 0.002833096101839324
1.441032934230419837e-01 0.00651733960488242 0.002833096101839324
1.521625836335697424e-01 0.007232633896483534 0.002833096101839324
1.602483591476080160e-01 0.008026433522257174 0.002833096101839324
1.683189338450428452e-01 0.00890735463861044 0.002833096101839324
1.763333077219087774e-01 0.009884959046625586 0.002833096101839324
1.842520590113988221e-01 0.010969857978923836 0.002833096101839324
1.920381623720747444e-01 0.012173827277396614 0.002833096101839324
1.996577137053274498e-01 0.013509935211980273 0.002833096101839324
2.070805347945602060e-01 0.014992684327860457 0.002833096101839324
2.142806304708120002e-01 0.01663816886076129 0.002833096101839324
2.212365091648758331e-01 0.018464249428955443 0.002833096101839324
2.279313510869493964e-01 0.020490746898158472 0.002833096101839324
2.343530368852024537e-01 0.022739657523579287 0.002833096101839324
2.404940595961082561e-01 0.02523539170434766 0.002833096101839324
2.463513292695084789e-01 0.02800503894183631 0.002833096101839324
2.519258944979143044e-01 0.03107866187782014 0.002833096101839324
2.572226110783333297e-01 0.03448962260405758 0.002833096101839324
2.622497679504845469e-01 0.038274944785163134 0.002833096101839324
2.670169877619177345e-01 0.04247571552536898 0.002833096101839324
2.715418556929142246e-01 0.047137531341167244 0.002833096101839324
2.758386544526192918e-01 0.05231099308056263 0.002833096101839324
2.799254556093767055e-01 0.05805225516094899 0.002833096101839324
2.838218278870559552e-01 0.06442363508721373 0.002833096101839324
2.875485045842228748e-01 0.07149428986597581 0.002833096101839324
2.911270703667924731e-01 0.07934096665797492 0.002833096101839324
2.945796609743975836e-01 0.08804883581643465 0.002833096101839324
2.979286869296376428e-01 0.09771241535346502 0.002833096101839324
3.011965858887045155e-01 0.1084365968689611 0.002833096101839324
3.044038533669236046e-01 0.12033778407775893 0.002833096101839324
3.075755555781993222e-01 0.13354515629298988 0.002833096101839324
3.107308365656964999e-01 0.14820207057988585 0.002833096101839324
3.138911249058402575e-01 0.16446761779946645 0.002833096101839324
3.170758571256185321e-01 0.18251834943190443 0.002833096101839324
3.203058993141248423e-01 0.20255019392306664 0.002833096101839324
3.235950508170238882e-01 0.22478058335487253 0.002833096101839324
3.269617008364600896e-01 0.24945081352303167 0.002833096101839324
3.304206089983903194e-01 0.27682866303920667 0.002833096101839324
3.339857049497857444e-01 0.3072112998861759 0.002833096101839324
3.376683839191903513e-01 0.34092850697468147 0.002833096101839324
3.414780657014476195e-01 0.3783462617131929 0.002833096101839324
3.454216735999252053e-01 0.419870708444391 0.002833096101839324
3.495032488388165048e-01 0.4659525668664682 0.002833096101839324
3.537234107549976914e-01 0.517092024289676 0.002833096101839324
3.580806180199435085e-01 0.5738441648302398 0.002833096101839324
3.625656689551742251e-01 0.6368249944718586 0.002833096101839324
3.671698072140029412e-01 0.7067181273927491 0.002833096101839324
3.718768850140077298e-01 0.7842822061337682 0.002833096101839324
3.766681463667291840e-01 0.8703591361485166 0.002833096101839324
3.815176136247585559e-01 0.9658832241158708 0.002833096101839324
3.863961471005216697e-01 1.0718913192051276 0.002833096101839324
3.912705963159941458e-01 1.1895340673703196 0.002833096101839324
3.961020279205162975e-01 1.3200884008314182 0.002833096101839324
4.008487644641556824e-01 1.4649713983072863 0.002833096101839324
4.054650195494274301e-01 1.625755666443795 0.002833096101839324
4.099021319525794071e-01 1.8041864093920719 0.002833096101839324
4.141088778544741444e-01 2.0022003718155843 0.002833096101839324
4.180330729967772219e-01 2.2219468609395236 0.002833096101839324
4.216209063067147267e-01 2.4658110758226037 0.002833096101839324
4.248179784791436542e-01 2.736439997074672 0.002833096101839324
4.275702074862319235e-01 3.0367711180354604 0.002833096101839324
4.298247240687356752e-01 3.370064329271928 0.002833096101839324
4.315295322442312953e-01 3.739937302478798 0.002833096101839324
4.327757826284173159e-01 4.150404757850477 0.002833096101839324
4.335256058598240814e-01 4.605922041145108 0.002833096101839324
4.335759287766710046e-01 5.1114334834401705 0.002833096101839324
4.328837312329174014e-01 5.672426068491977 0.002833096101839324
4.314106284321744256e-01 6.294988990221888 0.002833096101839324
4.291212462318079734e-01 6.985879746785249 0.002833096101839324
4.259863364257265861e-01 7.752597488629465 0.002833096101839324
4.219818335043197810e-01 8.60346441668451 0.002833096101839324
4.170886424870354769e-01 9.547716114208066 0.002833096101839324
4.112944217128932101e-01 10.59560179277617 0.002833096101839324
4.045975138114912273e-01 11.758495540521581 0.002833096101839324
3.969954547606145967e-01 13.049019780144016 0.002833096101839324
3.885033567296263257e-01 14.481182276745331 0.002833096101839324
3.791388466235814936e-01 16.070528182616385 0.002833096101839324
3.689306938954061699e-01 17.834308769319094 0.002833096101839324
3.579161246562346799e-01 19.791668678535572 0.002833096101839324
3.461414302217661332e-01 21.96385372416547 0.002833096101839324
3.336620897606596414e-01 24.37444150122222 0.002833096101839324
3.205419420979349621e-01 27.04959730463137 0.002833096101839324
3.068554197656439553e-01 30.01835813575592 0.002833096101839324
2.926796552457273104e-01 33.31294787934677 0.002833096101839324
2.781041814104044385e-01 36.96912707195032 0.002833096101839324
2.632275204941357249e-01 41.0265810582719 0.002833096101839324
2.481465313461685973e-01 45.52935074866948 0.002833096101839324
2.329671691064021388e-01 50.526310653356795 0.002833096101839324
2.177959779801323659e-01 56.07169938205458 0.002833096101839324
2.027409346734405926e-01 62.22570836730231 0.002833096101839324
1.879082329624003067e-01 69.0551352016233 0.002833096101839324
1.734104806645977437e-01 76.63410868007462 0.002833096101839324
1.593371862786635840e-01 85.04489341802686 0.002833096101839324
1.457659593498541739e-01 94.37878277775391 0.002833096101839324
1.327743017438639261e-01 104.73708979594508 0.002833096101839324
1.204258038450892743e-01 116.23224686798542 0.002833096101839324
1.087715427021167386e-01 128.9890261253308 0.002833096101839324
9.784787327331373463e-02 143.14589375234786 0.002833096101839324
8.767723417744648085e-02 158.85651294280527 0.002833096101839324
7.826788196898826211e-02 176.2914118095948 0.002833096101839324
6.996736265338533711e-02 195.63983435170647 0.002833096101839324
6.263137881688256303e-02 217.11179456945052 0.002833096101839324
5.588866224208842437e-02 240.9403560239527 0.002833096101839324
4.972491011639799952e-02 267.38416158399497 0.002833096101839324
4.411879230977071298e-02 296.73024081888724 0.002833096101839324
3.904344623710234718e-02 329.2971255097155 0.002833096101839324
3.446820406743392184e-02 365.43830709572546 0.002833096101839324
3.035955248046947122e-02 405.54607358408276 0.002833096101839324
2.670781720129787595e-02 450.05576757004974 0.002833096101839324
2.355406528349340139e-02 499.450511585514 0.002833096101839324
2.077356469593069979e-02 554.2664520663108 0.002833096101839324
1.836245113447653940e-02 615.0985788580505 0.002833096101839324
1.627427468333790886e-02 682.6071834272393 0.002833096101839324
1.442981780537689468e-02 757.525025877192 0.002833096101839324
1.280695271007841265e-02 840.6652885618333 0.002833096101839324
1.138582338598180359e-02 932.9304026284696 0.002833096101839324
1.017097956778511593e-02 1035.3218432956637 0.002833096101839324
9.229890968278633631e-03 1148.9510001873086 0.002833096101839324
8.503772706600099332e-03 1275.051240713013 0.002833096101839324
7.886169538697399353e-03 1414.991297434576 0.002833096101839324
7.372851298464148939e-03 1570.2901247293776 0.002833096101839324
6.976360578370529447e-03 1742.6333860096508 0.002833096101839324
6.672974091792517083e-03 1933.891750455232 0.002833096101839324
6.437849489574380864e-03 2146.141197858406 0.002833096101839324
6.244869933426531496e-03 2381.6855519761607 0.002833096101839324
6.087609862240844598e-03 2643.0814869741084 0.002833096101839324
5.961516505513545991e-03 2933.1662783900483 0.002833096101839324
5.875668787168954708e-03 3255.0885998350564 0.002833096101839324
5.856296502472845000e-03 3612.3426997094302 0.002833096101839324
5.910975684562746503e-03 4008.8063288984645 0.002833096101839324
6.025014251419486336e-03 4448.782831127585 0.002833096101839324
6.286674084867321412e-03 4937.047852839004 0.002833096101839324
6.765507400061547723e-03 5478.901179593945 0.002833096101839324
7.325847156202055545e-03 6080.224261649427 0.002833096101839324
8.016029105756482601e-03 6747.5440531107 0.002833096101839324
8.874849525578189235e-03 7488.10385759003 0.002833096101839324
9.933820092868219515e-03 8309.941949353404 0.002833096101839324
1.109428463695362119e-02 9221.97882333434 0.002833096101839324
1.236323140265123410e-02 10234.114021054527 0.002833096101839324
1.375396355801750126e-02 11357.333583431051 0.002833096101839324
1.531683438441015788e-02 12603.829296797274 0.002833096101839324
1.701909467356169103e-02 13987.131026472387 0.002833096101839324
1.885658070904348838e-02 15522.25357427048 0.002833096101839324
2.083648345987052300e-02 17225.859653987874 0.002833096101839324
2.306749370062192300e-02 19116.440753857038 0.002833096101839324
2.552620898556512766e-02 21214.51784910632 0.002833096101839324
2.816226272353175575e-02 23542.864143224204 0.002833096101839324
3.097895890235493818e-02 26126.752255633317 0.002833096101839324
3.397424621709468212e-02 28994.22853882881 0.002833096101839324
3.713723916673249137e-02 32176.417502507353 0.002833096101839324
4.045827818598480424e-02 35707.859649004626 0.002833096101839324
4.445630102284415380e-02 39626.88638701478 0.002833096101839324
4.903872997065313044e-02 43976.036093027215 0.002833096101839324
5.396061028879933080e-02 48802.515836544335 0.002833096101839324
5.919493645241803714e-02 54158.71378079476 0.002833096101839324
6.472723238909158794e-02 60102.76782070388 0.002833096101839324
7.054578624013550792e-02 66699.19663030129 0.002833096101839324
7.663065963492164678e-02 74019.59996915652 0.002833096101839324
8.295633195643095648e-02 82143.43584919439 0.002833096101839324
8.949243615733951107e-02 91158.88299750836 0.002833096101839324
9.621018012882144588e-02 101163.7979766207 0.002833096101839324
1.030733488016256361e-01 112266.77735108159 0.002833096101839324
1.100443811057520704e-01 124588.33642950082 0.002833096101839324
1.170820346801477868e-01 138262.2173764659 0.002833096101839324
1.241430492158516474e-01 153436.84089300132 0.002833096101839324
1.311852387096448247e-01 170276.91722258978 0.002833096101839324
1.381631812222404443e-01 188965.23396912115 0.002833096101839324
1.450302322197473959e-01 209704.64013232305 0.002833096101839324
1.517397142286038281e-01 232720.2478960412 0.002833096101839324
1.582493918327769755e-01 258261.87606826748 0.002833096101839324
1.645168371001792806e-01 286606.7616948256 0.002833096101839324
1.705002904681347797e-01 318062.5692794119 0.002833096101839324
1.761629704256914009e-01 352970.73027306574 0.002833096101839324
1.814685981428706407e-01 391710.1490809261 0.002833096101839324
1.863918994208290658e-01 434701.3158125035 0.002833096101839324
1.908949992745136437e-01 482410.8704165374 0.002833096101839324
1.949582864967797924e-01 535356.6677410719 0.002833096101839324
1.985596446666470782e-01 594113.3984965039 0.002833096101839324
2.016807328495794638e-01 659318.8271333541 0.002833096101839324
2.043068389028310505e-01 731680.7143427207 0.002833096101839324
2.064280865091741302e-01 811984.4993184009 0.002833096101839324
2.080337506140285675e-01 901101.8251665037 0.002833096101839324
2.091203041743573965e-01 1000000.0 0.002833096101839324
3.606339175481177578e-02 0.001 0.0031440354715915
3.946953503031263438e-02 0.0011097524964120721 0.0031440354715915
4.315627721807682032e-02 0.0012315506032928262 0.0031440354715915
4.713676897227130069e-02 0.001366716356462006 0.0031440354715915
5.142289498032032863e-02 0.0015167168884709225 0.0031440354715915
5.602488939127530515e-02 0.0016831803533309566 0.0031440354715915
6.095088866372362635e-02 0.0018679135990207828 0.0031440354715915
6.620650250743169429e-02 0.002072921779595372 0.0031440354715915
7.179435378849859106e-02 0.002300430119772917 0.0031440354715915
7.771364965783265910e-02 0.0025529080682395165 0.0031440354715915
8.395978172143134244e-02 0.002833096101839324 0.0031440354715915
9.052397405901460581e-02 0.0031440354715915 0.0031440354715915
9.739304172102479507e-02 0.0034891012134067737 0.0031440354715915
1.045492216486910292e-01 0.003872038781812557 0.0031440354715915
1.119701568531439595e-01 0.004297004704320844 0.0031440354715915
1.196290120018723008e-01 0.004768611697714469 0.0031440354715915
1.274947470495713109e-01 0.005291978735958442 0.0031440354715915
1.355325562401948625e-01 0.005872786613189483 0.0031440354715915
1.437044435627323202e-01 0.00651733960488242 0.0031440354715915
1.519699495133468303e-01 0.007232633896483534 0.0031440354715915
1.602869724653019912e-01 0.008026433522257174 0.0031440354715915
1.686126776930497728e-01 0.00890735463861044 0.0031440354715915
1.769044371844818442e-01 0.009884959046625586 0.0031440354715915
1.851207651432686674e-01 0.010969857978923836 0.0031440354715915
1.932222097829038587e-01 0.012173827277396614 0.0031440354715915
2.011721641640942249e-01 0.013509935211980273 0.0031440354715915
2.089375639805616802e-01 0.014992684327860457 0.0031440354715915
2.164894456965674174e-01 0.01663816886076129 0.0031440354715915
2.238033565868513819e-01 0.018464249428955443 0.0031440354715915
2.308596160066913316e-01 0.020490746898158472 0.0031440354715915
2.376434279396155980e-01 0.022739657523579287 0.0031440354715915
2.441448509748238016e-01 0.02523539170434766 0.0031440354715915
2.503586526871195983e-01 0.02800503894183631 0.0031440354715915
2.562840732044209813e-01 0.03107866187782014 0.0031440354715915
2.619245051274595171e-01 0.03448962260405758 0.0031440354715915
2.672871271552852979e-01 0.038274944785163134 0.0031440354715915
2.723808759732539997e-01 0.04247571552536898 0.0031440354715915
2.772227579030988598e-01 0.047137531341167244 0.0031440354715915
2.818270321413007817e-01 0.05231099308056263 0.0031440354715915
2.862119544044035568e-01 0.05805225516094899 0.0031440354715915
2.903975367881674319e-01 0.06442363508721373 0.0031440354715915
2.944051975130320686e-01 0.07149428986597581 0.0031440354715915
2.982574141365058051e-01 0.07934096665797492 0.0031440354715915
3.019773944811271482e-01 0.08804883581643465 0.0031440354715915
3.055887878347346986e-01 0.09771241535346502 0.0031440354715915
3.091154046617782258e-01 0.1084365968689611 0.0031440354715915
3.125793275029778440e-01 0.12033778407775893 0.0031440354715915
3.160079144235168336e-01 0.13354515629298988 0.0031440354715915
3.194195082788601758e-01 0.14820207057988585 0.0031440354715915
3.228398403521073878e-01 0.16446761779946645 0.0031440354715915
3.262892961038121875e-01 0.18251834943190443 0.0031440354715915
3.297906497221468891e-01 0.20255019392306664 0.0031440354715915
3.333593461134542468e-01 0.22478058335487253 0.0031440354715915
3.370158186875128470e-01 0.24945081352303167 0.0031440354715915
3.407766126618046454e-01 0.27682866303920667 0.0031440354715915
3.446573910621610892e-01 0.3072112998861759 0.0031440354715915
3.486712665909895703e-01 0.34092850697468147 0.0031440354715915
3.528292582248951925e-01 0.3783462617131929 0.0031440354715915
3.571397481810383301e-01 0.419870708444391 0.0031440354715915
3.616080854664515121e-01 0.4659525668664682 0.0031440354715915
3.662359644713806817e-01 0.517092024289676 0.0031440354715915
3.710226452482489612e-01 0.5738441648302398 0.0031440354715915
3.759595282085271273e-01 0.6368249944718586 0.0031440354715915
3.810379536414003621e-01 0.7067181273927491 0.0031440354715915
3.862416229278982094e-01 0.7842822061337682 0.0031440354715915
3.915510939343750940e-01 0.8703591361485166 0.0031440354715915
3.969393223853706076e-01 0.9658832241158708 0.0031440354715915
4.023755596907599430e-01 1.0718913192051276 0.0031440354715915
4.078245230296955737e-01 1.1895340673703196 0.0031440354715915
4.132446692471853367e-01 1.3200884008314182 0.0031440354715915
4.185911734337665613e-01 1.4649713983072863 0.0031440354715915
4.238146389354118804e-01 1.625755666443795 0.0031440354715915
4.288623598613275356e-01 1.8041864093920719 0.0031440354715915
4.336786894063381914e-01 2.0022003718155843 0.0031440354715915
4.382066972840150121e-01 2.2219468609395236 0.0031440354715915
4.423875955051073117e-01 2.4658110758226037 0.0031440354715915
4.461618889736093663e-01 2.736439997074672 0.0031440354715915
4.494703225382123968e-01 3.0367711180354604 0.0031440354715915
4.522548793517252586e-01 3.370064329271928 0.0031440354715915
4.544585350361361464e-01 3.739937302478798 0.0031440354715915
4.561999269888060704e-01 4.150404757850477 0.0031440354715915
4.573865224981558675e-01 4.605922041145108 0.0031440354715915
4.578289856203800468e-01 5.1114334834401705 0.0031440354715915
4.574801928900438797e-01 5.672426068491977 0.0031440354715915
4.562980230596264675e-01 6.294988990221888 0.0031440354715915
4.542437794735610379e-01 6.985879746785249 0.0031440354715915
4.512852855267760477e-01 7.752597488629465 0.0031440354715915
4.473959874135045589e-01 8.60346441668451 0.0031440354715915
4.425547501902633574e-01 9.547716114208066 0.0031440354715915
4.367476090209095885e-01 10.59560179277617 0.0031440354715915
4.299716901930322188e-01 11.758495540521581 0.0031440354715915
4.222238687288878967e-01 13.049019780144016 0.0031440354715915
4.135189020949385230e-01 14.481182276745331 0.0031440354715915
4.038745816087033202e-01 16.070528182616385 0.0031440354715915
3.933202611438977869e-01 17.834308769319094 0.0031440354715915
3.818941943075174206e-01 19.791668678535572 0.0031440354715915
3.696441502875313367e-01 21.96385372416547 0.0031440354715915
3.566275444649579796e-01 24.37444150122222 0.0031440354715915
3.429106249142711005e-01 27.04959730463137 0.0031440354715915
3.285706986601324431e-01 30.01835813575592 0.0031440354715915
3.136883673373281334e-01 33.31294787934677 0.0031440354715915
2.983570976346716641e-01 36.96912707195032 0.0031440354715915
2.826798792967658014e-01 41.0265810582719 0.0031440354715915
2.667587103772360302e-01 45.52935074866948 0.0031440354715915
2.507051925033232931e-01 50.526310653356795 0.0031440354715915
2.346320845342877714e-01 56.07169938205458 0.0031440354715915
2.186540542292661760e-01 62.22570836730231 0.0031440354715915
2.028843994574073273e-01 69.0551352016233 0.0031440354715915
1.874444921741414971e-01 76.63410868007462 0.0031440354715915
1.724298728470172459e-01 85.04489341802686 0.0031440354715915
1.579255539352846793e-01 94.37878277775391 0.0031440354715915
1.440163172801652292e-01 104.73708979594508 0.0031440354715915
1.307726386109212824e-01 116.23224686798542 0.0031440354715915
1.182518759207478037e-01 128.9890261253308 0.0031440354715915
1.064959219545974639e-01 143.14589375234786 0.0031440354715915
9.553187932414912431e-02 158.85651294280527 0.0031440354715915
8.537171665633874751e-02 176.2914118095948 0.0031440354715915
7.640560676865922052e-02 195.63983435170647 0.0031440354715915
6.846412120954918634e-02 217.11179456945052 0.0031440354715915
6.115319625075255061e-02 240.9403560239527 0.0031440354715915
5.445970763402015885e-02 267.38416158399497 0.0031440354715915
4.836274581478237217e-02 296.73024081888724 0.0031440354715915
4.283519362955585247e-02 329.2971255097155 0.0031440354715915
3.784555400425156785e-02 365.43830709572546 0.0031440354715915
3.335901875636343439e-02 405.54607358408276 0.0031440354715915
2.936715790173564933e-02 450.05576757004974 0.0031440354715915
2.591792004885342532e-02 499.450511585514 0.0031440354715915
2.287174009233276448e-02 554.2664520663108 0.0031440354715915
2.022922022779118784e-02 615.0985788580505 0.0031440354715915
1.793739301531416253e-02 682.6071834272393 0.0031440354715915
1.591132225805730327e-02 757.525025877192 0.0031440354715915
1.412727819626636953e-02 840.6652885618333 0.0031440354715915
1.256388405180640377e-02 932.9304026284696 0.0031440354715915
1.122688102860820540e-02 1035.3218432956637 0.0031440354715915
1.019211148978236593e-02 1148.9510001873086 0.0031440354715915
9.392310228829359176e-03 1275.051240713013 0.0031440354715915
8.711732189448080296e-03 1414.991297434576 0.0031440354715915
8.145971114351798978e-03 1570.2901247293776 0.0031440354715915
7.708932384325495844e-03 1742.6333860096508 0.0031440354715915
7.374774251033128919e-03 1933.891750455232 0.0031440354715915
7.115281476780963010e-03 2146.141197858406 0.0031440354715915
6.902130091673557011e-03 2381.6855519761607 0.0031440354715915
6.728271238202260945e-03 2643.0814869741084 0.0031440354715915
6.588647233029489361e-03 2933.1662783900483 0.0031440354715915
6.492792682617039117e-03 3255.0885998350564 0.0031440354715915
6.470699173676030917e-03 3612.3426997094302 0.0031440354715915
6.529824756053647684e-03 4008.8063288984645 0.0031440354715915
6.654745739514675296e-03 4448.782831127585 0.0031440354715915
6.940700433383619090e-03 4937.047852839004 0.0031440354715915
7.467682899167725312e-03 5478.901179593945 0.0031440354715915
8.084057691621876485e-03 6080.224261649427 0.0031440354715915
8.842134013657226149e-03 6747.5440531107 0.0031440354715915
9.785256757823409049e-03 7488.10385759003 0.0031440354715915
1.094900312382289347e-02 8309.941949353404 0.0031440354715915
1.222323721861698353e-02 9221.97882333434 0.0031440354715915
1.361524890238272577e-02 10234.114021054527 0.0031440354715915
1.513914674316159045e-02 11357.333583431051 0.0031440354715915
1.684970777222020294e-02 12603.829296797274 0.0031440354715915
1.871181642947264065e-02 13987.131026472387 0.0031440354715915
2.071959596698312936e-02 15522.25357427048 0.0031440354715915
2.288038015527372321e-02 17225.859653987874 0.0031440354715915
2.531210046919389611e-02 19116.440753857038 0.0031440354715915
2.799007269820812105e-02 21214.51784910632 0.0031440354715915
3.085787543907346150e-02 23542.864143224204 0.0031440354715915
3.391820909880634977e-02 26126.752255633317 0.0031440354715915
3.716811936094401025e-02 28994.22853882881 0.0031440354715915
4.059552574105886047e-02 32176.417502507353 0.0031440354715915
4.418928192458002058e-02 35707.859649004626 0.0031440354715915
4.851336109721259005e-02 39626.88638701478 0.0031440354715915
5.346851557813317446e-02 43976.036093027215 0.0031440354715915
5.878505262504467310e-02 48802.515836544335 0.0031440354715915
6.443241206701590118e-02 54158.71378079476 0.0031440354715915
7.039453050399469003e-02 60102.76782070388 0.0031440354715915
7.665782499410700446e-02 66699.19663030129 0.0031440354715915
8.320022253579509308e-02 74019.59996915652 0.0031440354715915
8.999373970821848701e-02 82143.43584919439 0.0031440354715915
9.700546021280517794e-02 91158.88299750836 0.0031440354715915
1.042036819208186638e-01 101163.7979766207 0.0031440354715915
1.115492360463499893e-01 112266.77735108159 0.0031440354715915
1.190013434328843073e-01 124588.33642950082 0.0031440354715915
1.265154158903613324e-01 138262.2173764659 0.0031440354715915
1.340448970898332481e-01 153436.84089300132 0.0031440354715915
1.415440970185785075e-01 170276.91722258978 0.0031440354715915
1.489639617941386218e-01 188965.23396912115 0.0031440354715915
1.562542618963492502e-01 209704.64013232305 0.0031440354715915
1.633649870549593597e-01 232720.2478960412 0.0031440354715915
1.702502779119223764e-01 258261.87606826748 0.0031440354715915
1.768643171340786857e-01 286606.7616948256 0.0031440354715915
1.831622059009815617e-01 318062.5692794119 0.0031440354715915
1.891040047283322756e-01 352970.73027306574 0.0031440354715915
1.946507451808791034e-01 391710.1490809261 0.0031440354715915
1.997743425521475991e-01 434701.3158125035 0.0031440354715915
2.044346485452563644e-01 482410.8704165374 0.0031440354715915
2.086105985514701555e-01 535356.6677410719 0.0031440354715915
2.122761055536601105e-01 594113.3984965039 0.0031440354715915
2.154127753620507790e-01 659318.8271333541 0.0031440354715915
2.180066384668864488e-01 731680.7143427207 0.0031440354715915
2.200443394966484778e-01 811984.4993184009 0.0031440354715915
2.215152481275062812e-01 901101.8251665037 0.0031440354715915
2.224163152142008271e-01 1000000.0 0.0031440354715915
3.511537313175057407e-02 0.001 0.0034891012134067737
3.845558855499879580e-02 0.0011097524964120721 0.0034891012134067737
4.207554430090468950e-02 0.0012315506032928262 0.0034891012134067737
4.598923928839245001e-02 0.001366716356462006 0.0034891012134067737
5.020957761911846312e-02 0.0015167168884709225 0.0034891012134067737
5.474799893912783016e-02 0.0016831803533309566 0.0034891012134067737
5.961403818844132618e-02 0.0018679135990207828 0.0034891012134067737
6.481488869467097458e-02 0.002072921779595372 0.0034891012134067737
7.035492961392217359e-02 0.002300430119772917 0.0034891012134067737
7.623528406838200877e-02 0.0025529080682395165 0.0034891012134067737
8.245337947531135303e-02 0.002833096101839324 0.0034891012134067737
8.900256090195875214e-02 0.0031440354715915 0.0034891012134067737
9.587178339306653974e-02 0.0034891012134067737 0.0034891012134067737
1.030453909204329804e-01 0.003872038781812557 0.0034891012134067737
1.105030197261138852e-01 0.004297004704320844 0.0034891012134067737
1.182196359038719391e-01 0.004768611697714469 0.0034891012134067737
1.261657415520428260e-01 0.005291978735958442 0.0034891012134067737
1.343077226674300739e-01 0.005872786613189483 0.0034891012134067737
1.426083752504406221e-01 0.00651733960488242 0.0034891012134067737
1.510275685119220335e-01 0.007232633896483534 0.0034891012134067737
1.595230443473954207e-01 0.008026433522257174 0.0034891012134067737
1.680513080180318919e-01 0.00890735463861044 0.0034891012134067737
1.765685775569859339e-01 0.009884959046625586 0.0034891012134067737
1.850317572276687639e-01 0.010969857978923836 0.0034891012134067737
1.933993889402085831e-01 0.012173827277396614 0.0034891012134067737
2.016325229481623071e-01 0.013509935211980273 0.0034891012134067737
2.096955123955089595e-01 0.014992684327860457 0.0034891012134067737
2.175566570426389068e-01 0.01663816886076129 0.0034891012134067737
2.251887146601884993e-01 0.018464249428955443 0.0034891012134067737
2.325692463375057251e-01 0.020490746898158472 0.0034891012134067737
2.396808166860278921e-01 0.022739657523579287 0.0034891012134067737
2.465110271942571873e-01 0.02523539170434766 0.0034891012134067737
2.530524442584025091e-01 0.02800503894183631 0.0034891012134067737
2.593023879837001444e-01 0.03107866187782014 0.0034891012134067737
2.652626518848512638e-01 0.03448962260405758 0.0034891012134067737
2.709391449476598046e-01 0.038274944785163134 0.0034891012134067737
2.763399453820110652e-01 0.04247571552536898 0.0034891012134067737
2.814812991697639433e-01 0.047137531341167244 0.0034891012134067737
2.863772564652758423e-01 0.05231099308056263 0.0034891012134067737
2.910460776897977331e-01 0.05805225516094899 0.0034891012134067737
2.955080479569639484e-01 0.06442363508721373 0.0034891012134067737
2.997851016733467100e-01 0.07149428986597581 0.0034891012134067737
3.039004561758633649e-01 0.07934096665797492 0.0034891012134067737
3.078782588459966774e-01 0.08804883581643465 0.0034891012134067737
3.117432711133479861e-01 0.09771241535346502 0.0034891012134067737
3.155205738473291777e-01 0.1084365968689611 0.0034891012134067737
3.192337444419366954e-01 0.12033778407775893 0.0034891012134067737
3.229103752789346804e-01 0.13354515629298988 0.0034891012134067737
3.265739309942481405e-01 0.14820207057988585 0.0034891012134067737
3.302484402991371359e-01 0.16446761779946645 0.0034891012134067737
3.339572189844263739e-01 0.18251834943190443 0.0034891012134067737
3.377248787224351179e-01 0.20255019392306664 0.0034891012134067737
3.415687859796021630e-01 0.22478058335487253 0.0034891012134067737
3.455112234998298226e-01 0.24945081352303167 0.0034891012134067737
3.495706794256625005e-01 0.27682866303920667 0.0034891012134067737
3.537646480682711814e-01 0.3072112998861759 0.0034891012134067737
3.581080783158155367e-01 0.34092850697468147 0.0034891012134067737
3.626137326272241279e-01 0.3783462617131929 0.0034891012134067737
3.672916188531525905e-01 0.419870708444391 0.0034891012134067737
3.721485871408600765e-01 0.4659525668664682 0.0034891012134067737
3.771876178032057547e-01 0.517092024289676 0.0034891012134067737
3.824090086251770715e-01 0.5738441648302398 0.0034891012134067737
3.878050141779401105e-01 0.6368249944718586 0.0034891012134067737
3.933673330586334727e-01 0.7067181273927491 0.0034891012134067737
3.990797819432065907e-01 0.7842822061337682 0.0034891012134067737
4.049225057239065895e-01 0.8703591361485166 0.0034891012134067737
4.108676533596872793e-01 0.9658832241158708 0.0034891012134067737
4.168831061009636851e-01 1.0718913192051276 0.0034891012134067737
4.229316615780306932e-01 1.1895340673703196 0.0034891012134067737
4.289693450957856036e-01 1.3200884008314182 0.0034891012134067737
4.349483078117185042e-01 1.4649713983072863 0.0034891012134067737
4.408156217584146552e-01 1.625755666443795 0.0034891012134067737
4.465145459294801444e-01 1.8041864093920719 0.0034891012134067737
4.519849673938537427e-01 2.0022003718155843 0.0034891012134067737
4.571650954069112482e-01 2.2219468609395236 0.0034891012134067737
4.619909929119993541e-01 2.4658110758226037 0.0034891012134067737
4.663978428698203338e-01 2.736439997074672 0.0034891012134067737
4.703209384843095586e-01 3.0367711180354604 0.0034891012134067737
4.736968025679024752e-01 3.370064329271928 0.0034891012134067737
4.764630373765743609e-01 3.739937302478798 0.0034891012134067737
4.787698723481246255e-01 4.150404757850477 0.0034891012134067737
4.804601243661626442e-01 4.605922041145108 0.0034891012134067737
4.813631360421882777e-01 5.1114334834401705 0.0034891012134067737
4.814273270146988137e-01 5.672426068491977 0.0034891012134067737
4.806065006238772752e-01 6.294988990221888 0.0034891012134067737
4.788583209250777406e-01 6.985879746785249 0.0034891012134067737
4.761473847319811492e-01 7.752597488629465 0.0034891012134067737
4.724443733125412437e-01 8.60346441668451 0.0034891012134067737
4.677258547171379011e-01 9.547716114208066 0.0034891012134067737
4.619759970529129789e-01 10.59560179277617 0.0034891012134067737
4.551904707966721308e-01 11.758495540521581 0.0034891012134067737
4.473652605712217234e-01 13.049019780144016 0.0034891012134067737
4.385145267988617701e-01 14.481182276745331 0.0034891012134067737
4.286559771048851220e-01 16.070528182616385 0.0034891012134067737
4.178192816082792471e-01 17.834308769319094 0.0034891012134067737
4.060434360336685478e-01 19.791668678535572 0.0034891012134067737
3.933773725174520841e-01 21.96385372416547 0.0034891012134067737
3.798801069377686357e-01 24.37444150122222 0.0034891012134067737
3.656199355954017349e-01 27.04959730463137 0.0034891012134067737
3.506766562803891873e-01 30.01835813575592 0.0034891012134067737
3.351339477326328309e-01 33.31294787934677 0.0034891012134067737
3.190888087714758847e-01 36.96912707195032 0.0034891012134067737
3.026483030241745031e-01 41.0265810582719 0.0034891012134067737
2.859192049122220580e-01 45.52935074866948 0.0034891012134067737
2.690184368205959520e-01 50.526310653356795 0.0034891012134067737
2.520647089347236580e-01 56.07169938205458 0.0034891012134067737
2.351791939095481121e-01 62.22570836730231 0.0034891012134067737
2.184822031564207789e-01 69.0551352016233 0.0034891012134067737
2.021040893948330974e-01 76.63410868007462 0.0034891012134067737
1.861461991777538239e-01 85.04489341802686 0.0034891012134067737
1.707013631994487857e-01 94.37878277775391 0.0034891012134067737
1.558620073670187733e-01 104.73708979594508 0.0034891012134067737
1.417059620557706290e-01 116.23224686798542 0.0034891012134067737
1.282974211583930435e-01 128.9890261253308 0.0034891012134067737
1.156844344488574261e-01 143.14589375234786 0.0034891012134067737
1.038994268719915237e-01 158.85651294280527 0.0034891012134067737
9.295875395940790542e-02 176.2914118095948 0.0034891012134067737
8.330053217540157873e-02 195.63983435170647 0.0034891012134067737
7.472535430303721415e-02 217.11179456945052 0.0034891012134067737
6.681722094836638204e-02 240.9403560239527 0.0034891012134067737
5.956470530926583767e-02 267.38416158399497 0.0034891012134067737
5.294778045066396432e-02 296.73024081888724 0.0034891012134067737
4.693947333898152580e-02 329.2971255097155 0.0034891012134067737
4.150778765516256047e-02 365.43830709572546 0.0034891012134067737
3.661688223021598160e-02 405.54607358408276 0.0034891012134067737
3.226013299656351613e-02 450.05576757004974 0.0034891012134067737
2.849356145076726785e-02 499.450511585514 0.0034891012134067737
2.516084471602254499e-02 554.2664520663108 0.0034891012134067737
2.226855494499196259e-02 615.0985788580505 0.0034891012134067737
1.975616586637820443e-02 682.6071834272393 0.0034891012134067737
1.753301457977754843e-02 757.525025877192 0.0034891012134067737
1.557375149034552660e-02 840.6652885618333 0.0034891012134067737
1.385545120353408668e-02 932.9304026284696 0.0034891012134067737
1.238530548037385798e-02 1035.3218432956637 0.0034891012134067737
1.124867654591445686e-02 1148.9510001873086 0.0034891012134067737
1.036842033193383084e-02 1275.051240713013 0.0034891012134067737
9.619008690655022828e-03 1414.991297434576 0.0034891012134067737
8.995911610567794772e-03 1570.2901247293776 0.0034891012134067737
8.514524187136720060e-03 1742.6333860096508 0.0034891012134067737
8.146769005941930861e-03 1933.891750455232 0.0034891012134067737
7.860549419021005055e-03 2146.141197858406 0.0034891012134067737
7.625237504350497117e-03 2381.6855519761607 0.0034891012134067737
7.433103431330823421e-03 2643.0814869741084 0.0034891012134067737
7.278537299686670299e-03 2933.1662783900483 0.0034891012134067737
7.171453226180885161e-03 3255.0885998350564 0.0034891012134067737
7.146220566052761958e-03 3612.3426997094302 0.0034891012134067737
7.209954688158599738e-03 4008.8063288984645 0.0034891012134067737
7.346591162256108261e-03 4448.782831127585 0.0034891012134067737
7.658532202423407043e-03 4937.047852839004 0.0034891012134067737
8.237985712771589766e-03 5478.901179593945 0.0034891012134067737
8.915365355924300197e-03 6080.224261649427 0.0034891012134067737
9.747082823404196184e-03 6747.5440531107 0.0034891012134067737
1.078161766424888014e-02 7488.10385759003 0.0034891012134067737
1.205916299907004198e-02 8309.941949353404 0.0034891012134067737
1.345673151787260026e-02 9221.97882333434 0.0034891012134067737
1.498187879845141665e-02 10234.114021054527 0.0034891012134067737
1.664945283258564140e-02 11357.333583431051 0.0034891012134067737
1.851891272880772446e-02 12603.829296797274 0.0034891012134067737
2.055278810579204765e-02 13987.131026472387 0.0034891012134067737
2.274305611844457467e-02 15522.25357427048 0.0034891012134067737
2.509712100031850565e-02 17225.859653987874 0.0034891012134067737
2.774259479208601720e-02 19116.440753857038 0.0034891012134067737
3.065372547736724615e-02 21214.51784910632 0.0034891012134067737
3.376719427023216341e-02 23542.864143224204 0.0034891012134067737
3.708493952007770045e-02 26126.752255633317 0.0034891012134067737
4.060294002791835916e-02 28994.22853882881 0.0034891012134067737
4.430775779637678019e-02 32176.417502507353 0.0034891012134067737
4.818657810239211636e-02 35707.859649004626 0.0034891012134067737
5.285096728516647246e-02 39626.88638701478 0.0034891012134067737
5.819522133843121198e-02 43976.036093027215 0.0034891012134067737
6.392251117896582957e-02 48802.515836544335 0.0034891012134067737
6.999833598590350647e-02 54158.71378079476 0.0034891012134067737
7.640495433277307014e-02 60102.76782070388 0.0034891012134067737
8.312664396336819084e-02 66699.19663030129 0.0034891012134067737
9.013902982186854096e-02 74019.59996915652 0.0034891012134067737
9.741153639218345928e-02 82143.43584919439 0.0034891012134067737
1.049084904470314605e-01 91158.88299750836 0.0034891012134067737
1.125951728779236577e-01 101163.7979766207 0.0034891012134067737
1.204292654070465568e-01 112266.77735108159 0.0034891012134067737
1.283666432969066407e-01 124588.33642950082 0.0034891012134067737
1.363594292424030741e-01 138262.2173764659 0.0034891012134067737
1.443573993111454956e-01 153436.84089300132 0.0034891012134067737
1.523112297093640599e-01 170276.91722258978 0.0034891012134067737
1.601683442845623084e-01 188965.23396912115 0.0034891012134067737
1.678748574714221398e-01 209704.64013232305 0.0034891012134067737
1.753769202940523020e-01 232720.2478960412 0.0034891012134067737
1.826253586770811843e-01 258261.87606826748 0.0034891012134067737
1.895705505056969054e-01 286606.7616948256 0.0034891012134067737
1.961645044625320022e-01 318062.5692794119 0.0034891012134067737
2.023640148282524476e-01 352970.73027306574 0.0034891012134067737
2.081273418058302016e-01 391710.1490809261 0.0034891012134067737
2.134233987472555771e-01 434701.3158125035 0.0034891012134067737
2.182107664250633183e-01 482410.8704165374 0.0034891012134067737
2.224629745907983625e-01 535356.6677410719 0.0034891012134067737
2.261570433942282077e-01 594113.3984965039 0.0034891012134067737
2.292718573998948628e-01 659318.8271333541 0.0034891012134067737
2.317869320764485430e-01 731680.7143427207 0.0034891012134067737
2.336954242340526788e-01 811984.4993184009 0.0034891012134067737
2.349831817032120018e-01 901101.8251665037 0.0034891012134067737
2.356472150856135650e-01 1000000.0 0.0034891012134067737
3.406465128565885903e-02 0.001 0.003872038781812557
3.732600082889334786e-02 0.0011097524964120721 0.003872038781812557
4.086460995547965686e-02 0.0012315506032928262 0.003872038781812557
4.469514340496046761e-02 0.001366716356462006 0.003872038781812557
4.883135370696951166e-02 0.0015167168884709225 0.003872038781812557
5.328570126287386632e-02 0.0016831803533309566 0.003872038781812557
5.806893889149728621e-02 0.0018679135990207828 0.003872038781812557
6.318966986560858867e-02 0.002072921779595372 0.003872038781812557
6.865387947832959914e-02 0.002300430119772917 0.003872038781812557
7.446446665555943312e-02 0.0025529080682395165 0.003872038781812557
8.062079765880518500e-02 0.002833096101839324 0.003872038781812557
8.711827167950128570e-02 0.0031440354715915 0.003872038781812557
9.394797561979394140e-02 0.0034891012134067737 0.003872038781812557
1.010963995664272974e-01 0.003872038781812557 0.003872038781812557
1.085452781252465443e-01 0.004297004704320844 0.003872038781812557
1.162715623050898928e-01 0.004768611697714469 0.003872038781812557
1.242475286837154830e-01 0.005291978735958442 0.003872038781812557
1.324410706239769198e-01 0.005872786613189483 0.003872038781812557
1.408161429283229238e-01 0.00651733960488242 0.003872038781812557
1.493333690670669567e-01 0.007232633896483534 0.003872038781812557
1.579507921971425866e-01 0.008026433522257174 0.003872038781812557
1.666247392065491328e-01 0.00890735463861044 0.003872038781812557
1.753107712241427918e-01 0.009884959046625586 0.003872038781812557
1.839646666465902247e-01 0.010969857978923836 0.003872038781812557
1.925434112913343154e-01 0.012173827277396614 0.003872038781812557
2.010061379597516962e-01 0.013509935211980273 0.003872038781812557
2.093149839088170316e-01 0.014992684327860457 0.003872038781812557
2.174358179646304345e-01 0.01663816886076129 0.003872038781812557
2.253388498042930010e-01 0.018464249428955443 0.003872038781812557
2.329990582184554293e-01 0.020490746898158472 0.003872038781812557
2.403964751785076515e-01 0.022739657523579287 0.003872038781812557
2.475163018312385443e-01 0.02523539170434766 0.003872038781812557
2.543488857705781814e-01 0.02800503894183631 0.003872038781812557
2.608895792012659309e-01 0.03107866187782014 0.003872038781812557
2.671384793302908345e-01 0.03448962260405758 0.003872038781812557
2.731001018627097210e-01 0.038274944785163134 0.003872038781812557
2.787815106823147704e-01 0.04247571552536898 0.003872038781812557
2.841980316936604800e-01 0.047137531341167244 0.003872038781812557
2.893633285973999936e-01 0.05231099308056263 0.003872038781812557
2.942954807153981278e-01 0.05805225516094899 0.003872038781812557
2.990148651196411489e-01 0.06442363508721373 0.003872038781812557
3.035437585463157117e-01 0.07149428986597581 0.003872038781812557
3.079059458934613192e-01 0.07934096665797492 0.003872038781812557
3.121263528448460223e-01 0.08804883581643465 0.003872038781812557
3.162307055506674569e-01 0.09771241535346502 0.003872038781812557
3.202452198875452849e-01 0.1084365968689611 0.003872038781812557
3.241948523416217642e-01 0.12033778407775893 0.003872038781812557
3.281084625839587043e-01 0.13354515629298988 0.003872038781812557
3.320111362835339586e-01 0.14820207057988585 0.003872038781812557
3.359285540488957111e-01 0.16446761779946645 0.003872038781812557
3.398857759875031359e-01 0.18251834943190443 0.003872038781812557
3.439092274625713541e-01 0.20255019392306664 0.003872038781812557
3.480181978418040445e-01 0.22478058335487253 0.003872038781812557
3.522368372106476908e-01 0.24945081352303167 0.003872038781812557
3.565856240706870572e-01 0.27682866303920667 0.003872038781812557
3.610839516975675734e-01 0.3072112998861759 0.003872038781812557
3.657487058467616126e-01 0.34092850697468147 0.003872038781812557
3.705945190624381214e-01 0.3783462617131929 0.003872038781812557
3.756331835647718220e-01 0.419870708444391 0.003872038781812557
3.808732372119523202e-01 0.4659525668664682 0.003872038781812557
3.863191642690736449e-01 0.517092024289676 0.003872038781812557
3.919725468548997949e-01 0.5738441648302398 0.003872038781812557
3.978267691944024631e-01 0.6368249944718586 0.003872038781812557
4.038741880595834166e-01 0.7067181273927491 0.003872038781812557
4.100990469216108103e-01 0.7842822061337682 0.003872038781812557
4.164814044509078661e-01 0.8703591361485166 0.003872038781812557
4.229929309165451068e-01 0.9658832241158708 0.003872038781812557
4.296004570986085014e-01 1.0718913192051276 0.003872038781812557
4.362651604340832545e-01 1.1895340673703196 0.003872038781812557
4.429409038652247221e-01 1.3200884008314182 0.003872038781812557
4.495770450383493877e-01 1.4649713983072863 0.003872038781812557
4.561172994220120680e-01 1.625755666443795 0.003872038781812557
4.625010094321709841e-01 1.8041864093920719 0.003872038781812557
4.686636422067362306e-01 2.0022003718155843 0.003872038781812557
4.745385313240789160e-01 2.2219468609395236 0.003872038781812557
4.800564990220214101e-01 2.4658110758226037 0.003872038781812557
4.851472520331120974e-01 2.736439997074672 0.003872038781812557
4.897404161865230310e-01 3.0367711180354604 0.003872038781812557
4.937667878891748297e-01 3.370064329271928 0.003872038781812557
4.971582855897820896e-01 3.739937302478798 0.003872038781812557
5.001009603288865124e-01 4.150404757850477 0.003872038781812557
5.023625698229450265e-01 4.605922041145108 0.003872038781812557
5.037964127408888215e-01 5.1114334834401705 0.003872038781812557
5.043460940581400154e-01 5.672426068491977 0.003872038781812557
5.039609916707541437e-01 6.294988990221888 0.003872038781812557
5.025947924116836996e-01 6.985879746785249 0.003872038781812557
5.002085474371089635e-01 7.752597488629465 0.003872038781812557
4.967698716648604740e-01 8.60346441668451 0.003872038781812557
4.922527506146047727e-01 9.547716114208066 0.003872038781812557
4.866392121161598472e-01 10.59560179277617 0.003872038781812557
4.799231978669382670e-01 11.758495540521581 0.003872038781812557
4.720995405250593135e-01 13.049019780144016 0.003872038781812557
4.631815226910386274e-01 14.481182276745331 0.003872038781812557
4.531864787478522838e-01 16.070528182616385 0.003872038781812557
4.421440818165922604e-01 17.834308769319094 0.003872038781812557
4.300937297669146786e-01 19.791668678535572 0.003872038781812557
4.170851470412237916e-01 21.96385372416547 0.003872038781812557
4.031785450005696547e-01 24.37444150122222 0.003872038781812557
3.884438292187531450e-01 27.04959730463137 0.003872038781812557
3.729628176396826977e-01 30.01835813575592 0.003872038781812557
3.568217767810364371e-01 33.31294787934677 0.003872038781812557
3.401207283710924179e-01 36.96912707195032 0.003872038781812557
3.229702947712141947e-01 41.0265810582719 0.003872038781812557
3.054815363829951336e-01 45.52935074866948 0.003872038781812557
2.877762334826416968e-01 50.526310653356795 0.003872038781812557
2.699786441986457008e-01 56.07169938205458 0.003872038781812557
2.522161178086059219e-01 62.22570836730231 0.003872038781812557
2.346157505728335702e-01 69.0551352016233 0.003872038781812557
2.173169879657085024e-01 76.63410868007462 0.003872038781812557
2.004265797098473412e-01 85.04489341802686 0.003872038781812557
1.840455282803252768e-01 94.37878277775391 0.003872038781812557
1.682741899903127392e-01 104.73708979594508 0.003872038781812557
1.531981654832424156e-01 116.23224686798542 0.003872038781812557
1.388890119230382914e-01 128.9890261253308 0.003872038781812557
1.254015554145359590e-01 143.14589375234786 0.003872038781812557
1.127742277582794023e-01 158.85651294280527 0.003872038781812557
1.010284921619953730e-01 176.2914118095948 0.003872038781812557
9.065635430589674693e-02 195.63983435170647 0.003872038781812557
8.142259531123521854e-02 217.11179456945052 0.003872038781812557
7.289078472321391944e-02 240.9403560239527 0.003872038781812557
6.505179258484719562e-02 267.38416158399497 0.003872038781812557
5.788702241204094628e-02 296.73024081888724 0.003872038781812557
5.137012996421705391e-02 329.2971255097155 0.003872038781812557
4.546903385407304043e-02 365.43830709572546 0.003872038781812557
4.014720335782143157e-02 405.54607358408276 0.003872038781812557
3.540050289897806596e-02 450.05576757004974 0.003872038781812557
3.129442029232477190e-02 499.450511585514 0.003872038781812557
2.765366055208206414e-02 554.2664520663108 0.003872038781812557
2.449263000643931223e-02 615.0985788580505 0.003872038781812557
2.174201263545595675e-02 682.6071834272393 0.003872038781812557
1.930552687559487779e-02 757.525025877192 0.003872038781812557
1.715621703549832441e-02 840.6652885618333 0.003872038781812557
1.526959914249853383e-02 932.9304026284696 0.003872038781812557
1.365462909889402811e-02 1035.3218432956637 0.003872038781812557
1.240750791285598169e-02 1148.9510001873086 0.003872038781812557
1.143955929848378648e-02 1275.051240713013 0.003872038781812557
1.061503516322633879e-02 1414.991297434576 0.003872038781812557
9.929356193637720734e-03 1570.2901247293776 0.003872038781812557
9.399541497190669684e-03 1742.6333860096508 0.003872038781812557
8.995172057895056000e-03 1933.891750455232 0.003872038781812557
8.679676287059083853e-03 2146.141197858406 0.003872038781812557
8.420044582629515606e-03 2381.6855519761607 0.003872038781812557
8.207805767532447630e-03 2643.0814869741084 0.003872038781812557
8.036749021395245968e-03 2933.1662783900483 0.003872038781812557
7.917053097207332746e-03 3255.0885998350564 0.003872038781812557
7.888195361336709441e-03 3612.3426997094302 0.003872038781812557
7.956648117332617773e-03 4008.8063288984645 0.003872038781812557
8.105850303114692582e-03 4448.782831127585 0.003872038781812557
8.445447537702890917e-03 4937.047852839004 0.003872038781812557
9.081967538201047782e-03 5478.901179593945 0.003872038781812557
9.825621926966069536e-03 6080.224261649427 0.003872038781812557
1.073699951533329568e-02 6747.5440531107 0.003872038781812557
1.187039654483357069e-02 7488.10385759003 0.003872038781812557
1.327124769373108984e-02 8309.941949353404 0.003872038781812557
1.480217087689892144e-02 9221.97882333434 0.003872038781812557
1.647093866471870810e-02 10234.114021054527 0.003872038781812557
1.829303246309218339e-02 11357.333583431051 0.003872038781812557
2.033284610644451804e-02 12603.829296797274 0.003872038781812557
2.255061750006690652e-02 13987.131026472387 0.003872038781812557
2.493566293299190328e-02 15522.25357427048 0.003872038781812557
2.749535468518014836e-02 17225.859653987874 0.003872038781812557
3.036739114089515371e-02 19116.440753857038 0.003872038781812557
3.352523716623963951e-02 21214.51784910632 0.003872038781812557
3.689773371939750884e-02 23542.864143224204 0.003872038781812557
4.048588568694443807e-02 26126.752255633317 0.003872038781812557
4.428440970897395967e-02 28994.22853882881 0.003872038781812557
4.827833126708954564e-02 32176.417502507353 0.003872038781812557
5.245296189260888198e-02 35707.859649004626 0.003872038781812557
5.746992470894493610e-02 39626.88638701478 0.003872038781812557
6.321745883456834914e-02 43976.036093027215 0.003872038781812557
6.936899659342363189e-02 48802.515836544335 0.003872038781812557
7.588579720068759638e-02 54158.71378079476 0.003872038781812557
8.274816552259051106e-02 60102.76782070388 0.003872038781812557
8.993813414804426032e-02 66699.19663030129 0.003872038781812557
9.742877146751524609e-02 74019.59996915652 0.003872038781812557
1.051868194747744706e-01 82143.43584919439 0.003872038781812557
1.131736773616047326e-01 91158.88299750836 0.003872038781812557
1.213514869265482771e-01 101163.7979766207 0.003872038781812557
1.296746351202160696e-01 112266.77735108159 0.003872038781812557
1.380956576413291115e-01 124588.33642950082 0.003872038781812557
1.465630684891178481e-01 138262.2173764659 0.003872038781812557
1.550230378403166243e-01 153436.84089300132 0.003872038781812557
1.634225863641005638e-01 170276.91722258978 0.003872038781812557
1.717053143496067580e-01 188965.23396912115 0.003872038781812557
1.798135990490827285e-01 209704.64013232305 0.003872038781812557
1.876898939831604385e-01 232720.2478960412 0.003872038781812557
1.952815087020586260e-01 258261.87606826748 0.003872038781812557
2.025350443005093648e-01 286606.7616948256 0.003872038781812557
2.093993593605940617e-01 318062.5692794119 0.003872038781812557
2.158277710068185196e-01 352970.73027306574 0.003872038781812557
2.217754511570369236e-01 391710.1490809261 0.003872038781812557
2.272077049708659813e-01 434701.3158125035 0.003872038781812557
2.320850325935606140e-01 482410.8704165374 0.003872038781812557
2.363751457306111081e-01 535356.6677410719 0.003872038781812557
2.400520351305118483e-01 594113.3984965039 0.003872038781812557
2.430963223086529401e-01 659318.8271333541 0.003872038781812557
2.454861488111574896e-01 731680.7143427207 0.003872038781812557
2.472126206455261266e-01 811984.4993184009 0.003872038781812557
2.482638282043877764e-01 901101.8251665037 0.003872038781812557
2.486362256352394884e-01 1000000.0 0.003872038781812557
3.291646370130597854e-02 0.001 0.004297004704320844
3.608663608377092602e-02 0.0011097524964120721 0.004297004704320844
3.953001414214118991e-02 0.0012315506032928262 0.004297004704320844
4.326176451664662942e-02 0.001366716356462006 0.004297004704320844
4.729629550010364114e-02 0.0015167168884709225 0.004297004704320844
5.164690675032913847e-02 0.0016831803533309566 0.004297004704320844
5.632537412149422190e-02 0.0018679135990207828 0.004297004704320844
6.134152559326305071e-02 0.002072921779595372 0.004297004704320844
6.670277266109519987e-02 0.002300430119772917 0.004297004704320844
7.241363068592125696e-02 0.0025529080682395165 0.004297004704320844
7.847526583187207361e-02 0.002833096101839324 0.004297004704320844
8.488503149366415090e-02 0.0031440354715915 0.004297004704320844
9.163608265559085309e-02 0.0034891012134067737 0.004297004704320844
9.871705252993685786e-02 0.003872038781812557 0.004297004704320844
1.061118298277960864e-01 0.004297004704320844 0.004297004704320844
1.137994550703577828e-01 0.004768611697714469 0.004297004704320844
1.217541726211313763e-01 0.005291978735958442 0.004297004704320844
1.299456378698015668e-01 0.005872786613189483 0.004297004704320844
1.383392820009211044e-01 0.00651733960488242 0.004297004704320844
1.468968645909149440e-01 0.007232633896483534 0.004297004704320844
1.555771603918930657e-01 0.008026433522257174 0.004297004704320844
1.643367859722494884e-01 0.00890735463861044 0.004297004704320844
1.731311354408923975e-01 0.009884959046625586 0.004297004704320844
1.819153534240703085e-01 0.010969857978923836 0.004297004704320844
1.906453611943538795e-01 0.012173827277396614 0.004297004704320844
1.992788272027976593e-01 0.013509935211980273 0.004297004704320844
2.077760866798898376e-01 0.014992684327860457 0.004297004704320844
2.161009529348730251e-01 0.01663816886076129 0.004297004704320844
2.242213899972705371e-01 0.018464249428955443 0.004297004704320844
2.321100386356218792e-01 0.020490746898158472 0.004297004704320844
2.397445772066814917e-01 0.022739657523579287 0.004297004704320844
2.471079166677606076e-01 0.02523539170434766 0.004297004704320844
2.541882464023660360e-01 0.02800503894183631 0.004297004704320844
2.609789457126306944e-01 0.03107866187782014 0.004297004704320844
2.674783689851233937e-01 0.03448962260405758 0.004297004704320844
2.736895502262505775e-01 0.038274944785163134 0.004297004704320844
2.796184189561421451e-01 0.04247571552536898 0.004297004704320844
2.852792353607285780e-01 0.047137531341167244 0.004297004704320844
2.906851114910042333e-01 0.05231099308056263 0.004297004704320844
2.958537705894055958e-01 0.05805225516094899 0.004297004704320844
3.008054982692131563e-01 0.06442363508721373 0.004297004704320844
3.055627259723952549e-01 0.07149428986597581 0.004297004704320844
3.101496249560225515e-01 0.07934096665797492 0.004297004704320844
3.145917174509454961e-01 0.08804883581643465 0.004297004704320844
3.189155212323309119e-01 0.09771241535346502 0.004297004704320844
3.231482294028028557e-01 0.1084365968689611 0.004297004704320844
3.273160248447405385e-01 0.12033778407775893 0.004297004704320844
3.314489035469740941e-01 0.13354515629298988 0.004297004704320844
3.355734480516737173e-01 0.14820207057988585 0.004297004704320844
3.397168968052668436e-01 0.16446761779946645 0.004297004704320844
3.439059666560334017e-01 0.18251834943190443 0.004297004704320844
3.481688361631752326e-01 0.20255019392306664 0.004297004704320844
3.525266808395924323e-01 0.22478058335487253 0.004297004704320844
3.570055007570432370e-01 0.24945081352303167 0.004297004704320844
3.616277742671908935e-01 0.27682866303920667 0.004297004704320844
3.664148345901352966e-01 0.3072112998861759 0.004297004704320844
3.713855739459524519e-01 0.34092850697468147 0.004297004704320844
3.765565967781415724e-01 0.3783462617131929 0.004297004704320844
3.819416157901235342e-01 0.419870708444391 0.004297004704320844
3.875510335519334881e-01 0.4659525668664682 0.004297004704320844
3.933910521735449195e-01 0.517092024289676 0.004297004704320844
3.994647909163292487e-01 0.5738441648302398 0.004297004704320844
4.057670518586077857e-01 0.6368249944718586 0.004297004704320844
4.122911734545495199e-01 0.7067181273927491 0.004297004704320844
4.190221819551706028e-01 0.7842822061337682 0.004297004704320844
4.259404252128750068e-01 0.8703591361485166 0.004297004704320844
4.330174902580720131e-01 0.9658832241158708 0.004297004704320844
4.402195568757838462e-01 1.0718913192051276 0.004297004704320844
4.475065688924811380e-01 1.1895340673703196 0.004297004704320844
4.548306019066413741e-01 1.3200884008314182 0.004297004704320844
4.621385572128036134e-01 1.4649713983072863 0.004297004704320844
4.693710844579639385e-01 1.625755666443795 0.004297004704320844
4.764638461295533922e-01 1.8041864093920719 0.004297004704320844
4.833480588542848344e-01 2.0022003718155843 0.004297004704320844
4.899522698721421876e-01 2.2219468609395236 0.004297004704320844
4.962020827757228636e-01 2.4658110758226037 0.004297004704320844
5.020216667753342188e-01 2.736439997074672 0.004297004704320844
5.073348508451027694e-01 3.0367711180354604 0.004297004704320844
5.120665052727638722e-01 3.370064329271928 0.004297004704320844
5.161426152744809093e-01 3.739937302478798 0.004297004704320844
5.197892879701773161e-01 4.150404757850477 0.004297004704320844
5.226886830808028517e-01 4.605922041145108 0.004297004704320844
5.247235419315997573e-01 5.1114334834401705 0.004297004704320844
5.258323015435005798e-01 5.672426068491977 0.004297004704320844
5.259595600768206536e-01 6.294988990221888 0.004297004704320844
5.250546812754943726e-01 6.985879746785249 0.004297004704320844
5.230748313339262934e-01 7.752597488629465 0.004297004704320844
5.199842349721189860e-01 8.60346441668451 0.004297004704320844
5.157539852248183010e-01 9.547716114208066 0.004297004704320844
5.103636646385836251e-01 10.59560179277617 0.004297004704320844
5.038051855644811727e-01 11.758495540521581 0.004297004704320844
4.960719303444899864e-01 13.049019780144016 0.004297004704320844
4.871759870781108837e-01 14.481182276745331 0.004297004704320844
4.771340015819932612e-01 16.070528182616385 0.004297004704320844
4.659752474670002531e-01 17.834308769319094 0.004297004704320844
4.537391795491425017e-01 19.791668678535572 0.004297004704320844
4.404758709047117970e-01 21.96385372416547 0.004297004704320844
4.262462582651598830e-01 24.37444150122222 0.004297004704320844
4.111213437633658985e-01 27.04959730463137 0.004297004704320844
3.951844076506658143e-01 30.01835813575592 0.004297004704320844
3.785237188586543233e-01 33.31294787934677 0.004297004704320844
3.612417003886405076e-01 36.96912707195032 0.004297004704320844
3.434518977233774195e-01 41.0265810582719 0.004297004704320844
3.252690300813637081e-01 45.52935074866948 0.004297004704320844
3.068190682635743016e-01 50.526310653356795 0.004297004704320844
2.882314427560577208e-01 56.07169938205458 0.004297004704320844
2.696390102781413556e-01 62.22570836730231 0.004297004704320844
2.511753264190856871e-01 69.0551352016233 0.004297004704320844
2.329889142579215922e-01 76.63410868007462 0.004297004704320844
2.151913132249251015e-01 85.04489341802686 0.004297004704320844
1.978919678276929439e-01 94.37878277775391 0.004297004704320844
1.811993446179580858e-01 104.73708979594508 0.004297004704320844
1.652071478938934024e-01 116.23224686798542 0.004297004704320844
1.499947730279511671e-01 128.9890261253308 0.004297004704320844
1.356244160459104675e-01 143.14589375234786 0.004297004704320844
1.221412055977482841e-01 158.85651294280527 0.004297004704320844
1.095724667444921141e-01 176.2914118095948 0.004297004704320844
9.847072440593675202e-02 195.63983435170647 0.004297004704320844
8.855793667087104304e-02 217.11179456945052 0.004297004704320844
7.937952808233773860e-02 240.9403560239527 0.004297004704320844
7.092934394247911445e-02 267.38416158399497 0.004297004704320844
6.319085435235036186e-02 296.73024081888724 0.004297004704320844
5.613892043868014964e-02 329.2971255097155 0.004297004704320844
4.974188386251332528e-02 365.43830709572546 0.004297004704320844
4.396336152558347893e-02 405.54607358408276 0.004297004704320844
3.880131357675210835e-02 450.05576757004974 0.004297004704320844
3.433353215555524224e-02 499.450511585514 0.004297004704320844
3.036279226615724858e-02 554.2664520663108 0.004297004704320844
2.691363170813767039e-02 615.0985788580505 0.004297004704320844
2.390648178230592863e-02 682.6071834272393 0.004297004704320844
2.123970704445592855e-02 757.525025877192 0.004297004704320844
1.888479046340684961e-02 840.6652885618333 0.004297004704320844
1.681570743182145625e-02 932.9304026284696 0.004297004704320844
1.504355632304883728e-02 1035.3218432956637 0.004297004704320844
1.367689356910101531e-02 1148.9510001873086 0.004297004704320844
1.261355342775610788e-02 1275.051240713013 0.004297004704320844
1.170721644486996151e-02 1414.991297434576 0.004297004704320844
1.095335512146050280e-02 1570.2901247293776 0.004297004704320844
1.037075339556780759e-02 1742.6333860096508 0.004297004704320844
9.926564521641197819e-03 1933.891750455232 0.004297004704320844
9.579045339101409720e-03 2146.141197858406 0.004297004704320844
9.292756673145430996e-03 2381.6855519761607 0.004297004704320844
9.058423553479581086e-03 2643.0814869741084 0.004297004704320844
8.869177276631501350e-03 2933.1662783900483 0.004297004704320844
8.735304483282373481e-03 3255.0885998350564 0.004297004704320844
8.702253048278360548e-03 3612.3426997094302 0.004297004704320844
8.775466022856497073e-03 4008.8063288984645 0.004297004704320844
8.938090064850313585e-03 4448.782831127585 0.004297004704320844
9.306949215349287138e-03 4937.047852839004 0.004297004704320844
1.000539416620851475e-02 5478.901179593945 0.004297004704320844
1.082087686030159049e-02 6080.224261649427 0.004297004704320844
1.181817179930362213e-02 6747.5440531107 0.004297004704320844
1.305816893765755424e-02 7488.10385759003 0.004297004704320844
1.459227486662906074e-02 8309.941949353404 0.004297004704320844
1.626696746460033413e-02 9221.97882333434 0.004297004704320844
1.809017244239034469e-02 10234.114021054527 0.004297004704320844
2.007785898997795776e-02 11357.333583431051 0.004297004704320844
2.229957588760274334e-02 12603.829296797274 0.004297004704320844
2.471342374739680936e-02 13987.131026472387 0.004297004704320844
2.730543484971511420e-02 15522.25357427048 0.004297004704320844
3.008282389578800092e-02 17225.859653987874 0.004297004704320844
3.319369005080959056e-02 19116.440753857038 0.004297004704320844
3.661115530498176146e-02 21214.51784910632 0.004297004704320844
4.025512025819535933e-02 23542.864143224204 0.004297004704320844
4.412547532339672340e-02 26126.752255633317 0.004297004704320844
4.821547303351974428e-02 28994.22853882881 0.004297004704320844
5.250838554678297770e-02 32176.417502507353 0.004297004704320844
5.698748084422999849e-02 35707.859649004626 0.004297004704320844
6.236663539855731575e-02 39626.88638701478 0.004297004704320844
6.852874564068760221e-02 43976.036093027215 0.004297004704320844
7.511471019479622202e-02 48802.515836544335 0.004297004704320844
8.208117605900303038e-02 54158.71378079476 0.004297004704320844
8.940633608338270644e-02 60102.76782070388 0.004297004704320844
9.706975987532755201e-02 66699.19663030129 0.004297004704320844
1.050418650199577836e-01 74019.59996915652 0.004297004704320844
1.132864907527185439e-01 82143.43584919439 0.004297004704320844
1.217620409201864290e-01 91158.88299750836 0.004297004704320844
1.304273428765707343e-01 101163.7979766207 0.004297004704320844
1.392334874203771389e-01 112266.77735108159 0.004297004704320844
1.481294888440139179e-01 124588.33642950082 0.004297004704320844
1.570602186554281854e-01 138262.2173764659 0.004297004704320844
1.659682324035705592e-01 153436.84089300132 0.004297004704320844
1.747968251424738828e-01 170276.91722258978 0.004297004704320844
1.834856590314386249e-01 188965.23396912115 0.004297004704320844
1.919734266936011235e-01 209704.64013232305 0.004297004704320844
2.001989584771630415e-01 232720.2478960412 0.004297004704320844
2.081055319887065436e-01 258261.87606826748 0.004297004704320844
2.156366744318133077e-01 286606.7616948256 0.004297004704320844
2.227370247626306587e-01 318062.5692794119 0.004297004704320844
2.293577801379957926e-01 352970.73027306574 0.004297004704320844
2.354505289719335537e-01 391710.1490809261 0.004297004704320844
2.409778372272243785e-01 434701.3158125035 0.004297004704320844
2.458980593539354664e-01 482410.8704165374 0.004297004704320844
2.501762984844095872e-01 535356.6677410719 0.004297004704320844
2.537874380922160999e-01 594113.3984965039 0.004297004704320844
2.567075623239522542e-01 659318.8271333541 0.004297004704320844
2.589177381960812707e-01 731680.7143427207 0.004297004704320844
2.604067243033646450e-01 811984.4993184009 0.004297004704320844
2.611633652577812770e-01 901101.8251665037 0.004297004704320844
2.611848730941846441e-01 1000000.0 0.004297004704320844
3.167738605543866937e-02 0.001 0.004768611697714469
3.474483574569389027e-02 0.0011097524964120721 0.004768611697714469
3.807995034592745465e-02 0.0012315506032928262 0.004768611697714469
4.169821799375545562e-02 0.001366716356462006 0.004768611697714469
4.561452646169365105e-02 0.0015167168884709225 0.004768611697714469
4.984281727876475193e-02 0.0016831803533309566 0.004768611697714469
5.439569837188319712e-02 0.0018679135990207828 0.004768611697714469
5.928402148630636942e-02 0.002072921779595372 0.004768611697714469
6.451642979040277115e-02 0.002300430119772917 0.004768611697714469
7.009887751580859416e-02 0.0025529080682395165 0.004768611697714469
7.603416365121513920e-02 0.002833096101839324 0.004768611697714469
8.232145877275970358e-02 0.0031440354715915 0.004768611697714469
8.895589115547714032e-02 0.0034891012134067737 0.004768611697714469
9.592818121720751712e-02 0.003872038781812557 0.004768611697714469
1.032243651284580899e-01 0.004297004704320844 0.004768611697714469
1.108256446389445649e-01 0.004768611697714469 0.004768611697714469
1.187083558759354784e-01 0.005291978735958442 0.004768611697714469
1.268441069901080076e-01 0.005872786613189483 0.004768611697714469
1.352000802674400148e-01 0.00651733960488242 0.004768611697714469
1.437394983177382457e-01 0.007232633896483534 0.004768611697714469
1.524222577484158903e-01 0.008026433522257174 0.004768611697714469
1.612057071675553621e-01 0.00890735463861044 0.004768611697714469
1.700455350222227491e-01 0.009884959046625586 0.004768611697714469
1.788967558754694098e-01 0.010969857978923836 0.004768611697714469
1.877147106332158755e-01 0.012173827277396614 0.004768611697714469
1.964560901618906397e-01 0.013509935211980273 0.004768611697714469
2.050798827941866798e-01 0.014992684327860457 0.004768611697714469
2.135482532846797732e-01 0.01663816886076129 0.004768611697714469
2.218272863273857143e-01 0.018464249428955443 0.004768611697714469
2.298875840641694812e-01 0.020490746898158472 0.004768611697714469
2.377047115687312140e-01 0.022739657523579287 0.004768611697714469
2.452594676263067097e-01 0.02523539170434766 0.004768611697714469
2.525379940473742035e-01 0.02800503894183631 0.004768611697714469
2.595317518517974431e-01 0.03107866187782014 0.004768611697714469
2.662373528145129953e-01 0.03448962260405758 0.004768611697714469
2.726563060268661909e-01 0.038274944785163134 0.004768611697714469
2.787933148849525700e-01 0.04247571552536898 0.004768611697714469
2.846614597815829151e-01 0.047137531341167244 0.004768611697714469
2.902731528043082654e-01 0.05231099308056263 0.004768611697714469
2.956455958500693870e-01 0.05805225516094899 0.004768611697714469
3.007988015234938639e-01 0.06442363508721373 0.004768611697714469
3.057551683859144331e-01 0.07149428986597581 0.004768611697714469
3.105390583239277524e-01 0.07934096665797492 0.004768611697714469
3.151763971294514466e-01 0.08804883581643465 0.004768611697714469
3.196943048973462376e-01 0.09771241535346502 0.004768611697714469
3.241207615684197907e-01 0.1084365968689611 0.004768611697714469
3.284830028548118008e-01 0.12033778407775893 0.004768611697714469
3.328119944961788756e-01 0.13354515629298988 0.004768611697714469
3.371356643208937576e-01 0.14820207057988585 0.004768611697714469
3.414826664670062017e-01 0.16446761779946645 0.004768611697714469
3.458812739198692254e-01 0.18251834943190443 0.004768611697714469
3.503612618287525460e-01 0.20255019392306664 0.004768611697714469
3.549456736017868597e-01 0.22478058335487253 0.004768611697714469
3.596622750790722245e-01 0.24945081352303167 0.004768611697714469
3.645355198289396137e-01 0.27682866303920667 0.004768611697714469
3.695886806654067880e-01 0.3072112998861759 0.004768611697714469
3.748426893999160514e-01 0.34092850697468147 0.004768611697714469
3.803161914008152400e-01 0.3783462617131929 0.004768611697714469
3.860249282942314619e-01 0.419870708444391 0.004768611697714469
3.919813258153037605e-01 0.4659525668664682 0.004768611697714469
3.981934950587115996e-01 0.517092024289676 0.004768611697714469
4.046663414098419786e-01 0.5738441648302398 0.004768611697714469
4.113963777568787616e-01 0.6368249944718586 0.004768611697714469
4.183782663751264841e-01 0.7067181273927491 0.004768611697714469
4.255981956538978928e-01 0.7842822061337682 0.004768611697714469
4.330372261849571025e-01 0.8703591361485166 0.004768611697714469
4.406673138634756293e-01 0.9658832241158708 0.004768611697714469
4.484544580432126559e-01 1.0718913192051276 0.004768611697714469
4.563578519895387098e-01 1.1895340673703196 0.004768611697714469
4.643282565864506606e-01 1.3200884008314182 0.004768611697714469
4.723105690620230668e-01 1.4649713983072863 0.004768611697714469
4.802427937592167462e-01 1.625755666443795 0.004768611697714469
4.880572773442316548e-01 1.8041864093920719 0.004768611697714469
4.956812903991408281e-01 2.0022003718155843 0.004768611697714469
5.030388227462370132e-01 2.2219468609395236 0.004768611697714469
5.100504027915961913e-01 2.4658110758226037 0.004768611697714469
5.166347272359088638e-01 2.736439997074672 0.004768611697714469
5.227098044910163388e-01 3.0367711180354604 0.004768611697714469
5.281944780461927946e-01 3.370064329271928 0.004768611697714469
5.330086276158536585e-01 3.739937302478798 0.004768611697714469
5.374225156339973442e-01 4.150404757850477 0.004768611697714469
5.410224016789763057e-01 4.605922041145108 0.004768611697714469
5.437259968274613664e-01 5.1114334834401705 0.004768611697714469
5.454662395047261692e-01 5.672426068491977 0.004768611697714469
5.461826028107441555e-01 6.294988990221888 0.004768611697714469
5.458197791899531692e-01 6.985879746785249 0.004768611697714469
5.443307004012646333e-01 7.752597488629465 0.004768611697714469
5.416758625877440281e-01 8.60346441668451 0.004768611697714469
5.378231295576745286e-01 9.547716114208066 0.004768611697714469
5.327493117273799372e-01 10.59560179277617 0.004768611697714469
5.264439591473838442e-01 11.758495540521581 0.004768611697714469
5.188986760633945705e-01 13.049019780144016 0.004768611697714469
5.101240028776745650e-01 14.481182276745331 0.004768611697714469
5.001354966021812620e-01 16.070528182616385 0.004768611697714469
4.889617313081666139e-01 17.834308769319094 0.004768611697714469
4.766416828748952228e-01 19.791668678535572 0.004768611697714469
4.632253258222566727e-01 21.96385372416547 0.004768611697714469
4.487737905468956456e-01 24.37444150122222 0.004768611697714469
4.333585942760461718e-01 27.04959730463137 0.004768611697714469
4.170638429116259593e-01 30.01835813575592 0.004768611697714469
3.999791275071428176e-01 33.31294787934677 0.004768611697714469
3.822085461213866608e-01 36.96912707195032 0.004768611697714469
3.638678089509319591e-01 41.0265810582719 0.004768611697714469
3.450745322095659096e-01 45.52935074866948 0.004768611697714469
3.259581804942748295e-01 50.526310653356795 0.004768611697714469
3.066524530498819234e-01 56.07169938205458 0.004768611697714469
2.872952404552285843e-01 62.22570836730231 0.004768611697714469
2.680259323885793021e-01 69.0551352016233 0.004768611697714469
2.490019672709084253e-01 76.63410868007462 0.004768611697714469
2.303388211747119385e-01 85.04489341802686 0.004768611697714469
2.121545414240970928e-01 94.37878277775391 0.004768611697714469
1.945657446812734948e-01 104.73708979594508 0.004768611697714469
1.776744610910719613e-01 116.23224686798542 0.004768611697714469
1.615683110349550033e-01 128.9890261253308 0.004768611697714469
1.463174036799901323e-01 143.14589375234786 0.004768611697714469
1.319742322742626650e-01 158.85651294280527 0.004768611697714469
1.185727474778561080e-01 176.2914118095948 0.004768611697714469
1.067333688078492965e-01 195.63983435170647 0.004768611697714469
9.612681333526994221e-02 217.11179456945052 0.004768611697714469
8.628358195927403329e-02 240.9403560239527 0.004768611697714469
7.720124803739174257e-02 267.38416158399497 0.004768611697714469
6.886607108873818439e-02 296.73024081888724 0.004768611697714469
6.125479059119674080e-02 329.2971255097155 0.004768611697714469
5.433677597368895967e-02 365.43830709572546 0.004768611697714469
4.807712891125842658e-02 405.54607358408276 0.004768611697714469
4.247446876562858270e-02 450.05576757004974 0.004768611697714469
3.762319067816553148e-02 499.450511585514 0.004768611697714469
3.330038457980120242e-02 554.2664520663108 0.004768611697714469
2.954352981721783053e-02 615.0985788580505 0.004768611697714469
2.626106849022979972e-02 682.6071834272393 0.004768611697714469
2.334646918575208896e-02 757.525025877192 0.004768611697714469
2.076973865134979641e-02 840.6652885618333 0.004768611697714469
1.850336781088130281e-02 932.9304026284696 0.004768611697714469
1.656104467682431927e-02 1035.3218432956637 0.004768611697714469
1.506543281690721908e-02 1148.9510001873086 0.004768611697714469
1.389855407468169879e-02 1275.051240713013 0.004768611697714469
1.290328930599537322e-02 1414.991297434576 0.004768611697714469
1.207529451746028673e-02 1570.2901247293776 0.004768611697714469
1.143526904142759537e-02 1742.6333860096508 0.004768611697714469
1.094787515718801882e-02 1933.891750455232 0.004768611697714469
1.056538216239647117e-02 2146.141197858406 0.004768611697714469
1.024991456130534134e-02 2381.6855519761607 0.004768611697714469
9.991323877580988652e-03 2643.0814869741084 0.004768611697714469
9.782029626576831463e-03 2933.1662783900483 0.004768611697714469
9.632207711779363149e-03 3255.0885998350564 0.004768611697714469
9.594299709298897971e-03 3612.3426997094302 0.004768611697714469
9.672220650799224009e-03 4008.8063288984645 0.004768611697714469
9.849109937731715184e-03 4448.782831127585 0.004768611697714469
1.024871957036842425e-02 4937.047852839004 0.004768611697714469
1.101419158239543700e-02 5478.901179593945 0.004768611697714469
1.190731747562170754e-02 6080.224261649427 0.004768611697714469
1.299696838857811697e-02 6747.5440531107 0.004768611697714469
1.435306832618351604e-02 7488.10385759003 0.004768611697714469
1.602920994080678577e-02 8309.941949353404 0.004768611697714469
1.785840067065577741e-02 9221.97882333434 0.004768611697714469
1.984708457665577269e-02 10234.114021054527 0.004768611697714469
2.201152167760698358e-02 11357.333583431051 0.004768611697714469
2.442660400350145020e-02 12603.829296797274 0.004768611697714469
2.704855648444208505e-02 13987.131026472387 0.004768611697714469
2.985937294712365242e-02 15522.25357427048 0.004768611697714469
3.286597155559704136e-02 17225.859653987874 0.004768611697714469
3.622704843952122972e-02 19116.440753857038 0.004768611697714469
3.991599341166249953e-02 21214.51784910632 0.004768611697714469
4.384253303750761804e-02 23542.864143224204 0.004768611697714469
4.800522207006607117e-02 26126.752255633317 0.004768611697714469
5.239562898551983899e-02 28994.22853882881 0.004768611697714469
5.699507342197059762e-02 32176.417502507353 0.004768611697714469
6.178457816923502155e-02 35707.859649004626 0.004768611697714469
6.753222502009954831e-02 39626.88638701478 0.004768611697714469
7.411654424558043741e-02 43976.036093027215 0.004768611697714469
8.114295245138207491e-02 48802.515836544335 0.004768611697714469
8.856315326594764448e-02 54158.71378079476 0.004768611697714469
9.635304909741439217e-02 60102.76782070388 0.004768611697714469
1.044895607270487220e-01 66699.19663030129 0.004768611697714469
1.129402487263089644e-01 74019.59996915652 0.004768611697714469
1.216660308534627255e-01 82143.43584919439 0.004768611697714469
1.306221271968916742e-01 91158.88299750836 0.004768611697714469
1.397640626642010220e-01 101163.7979766207 0.004768611697714469
1.490395187679940670e-01 112266.77735108159 0.004768611697714469
1.583939171757913766e-01 124588.33642950082 0.004768611697714469
1.677685926430337870e-01 138262.2173764659 0.004768611697714469
1.771023618970129498e-01 153436.84089300132 0.004768611697714469
1.863347677205089981e-01 170276.91722258978 0.004768611697714469
1.954017108184696316e-01 188965.23396912115 0.004768611697714469
2.042380630354266313e-01 209704.64013232305 0.004768611697714469
2.127788518489083236e-01 232720.2478960412 0.004768611697714469
2.209638632043728068e-01 258261.87606826748 0.004768611697714469
2.287327655552396088e-01 286606.7616948256 0.004768611697714469
2.360273160477220633e-01 318062.5692794119 0.004768611697714469
2.427950011941738540e-01 352970.73027306574 0.004768611697714469
2.489850153977644087e-01 391710.1490809261 0.004768611697714469
2.545585991281542060e-01 434701.3158125035 0.004768611697714469
2.594678711833512397e-01 482410.8704165374 0.004768611697714469
2.636800864775367126e-01 535356.6677410719 0.004768611697714469
2.671680380282608902e-01 594113.3984965039 0.004768611697714469
2.699071713963770436e-01 659318.8271333541 0.004768611697714469
2.718762873239161659e-01 731680.7143427207 0.004768611697714469
2.730671657045972145e-01 811984.4993184009 0.004768611697714469
2.734678808004392114e-01 901101.8251665037 0.004768611697714469
2.730792069680803014e-01 1000000.0 0.004768611697714469
3.035541302055346641e-02 0.001 0.005291978735958442
3.330951516488567243e-02 0.0011097524964120721 0.005291978735958442
3.652434086477617664e-02 0.0012315506032928262 0.005291978735958442
4.001554302191392271e-02 0.001366716356462006 0.005291978735958442
4.379830328582320909e-02 0.0015167168884709225 0.005291978735958442
4.788701791357968113e-02 0.0016831803533309566 0.005291978735958442
5.229492427566593410e-02 0.0018679135990207828 0.005291978735958442
5.703369976062978158e-02 0.002072921779595372 0.005291978735958442
6.211301338026115754e-02 0.002300430119772917 0.005291978735958442
6.754006191014692850e-02 0.0025529080682395165 0.005291978735958442
7.331909469975833593e-02 0.002833096101839324 0.005291978735958442
7.945093898742690286e-02 0.0031440354715915 0.005291978735958442
8.593256030309184834e-02 0.0034891012134067737 0.005291978735958442
9.275667127151285274e-02 0.003872038781812557 0.005291978735958442
9.991141578192282158e-02 0.004297004704320844 0.005291978735958442
1.073801561806559390e-01 0.004768611697714469 0.005291978735958442
1.151413975142811935e-01 0.005291978735958442 0.005291978735958442
1.231688451672383888e-01 0.005872786613189483 0.005291978735958442
1.314316364041202279e-01 0.00651733960488242 0.005291978735958442
1.398947350695921577e-01 0.007232633896483534 0.005291978735958442
1.485195016005970425e-01 0.008026433522257174 0.005291978735958442
1.572644084988123192e-01 0.00890735463861044 0.005291978735958442
1.660858907636188764e-01 0.009884959046625586 0.005291978735958442
1.749392923406890010e-01 0.010969857978923836 0.005291978735958442
1.837798733449168831e-01 0.012173827277396614 0.005291978735958442
1.925638291866326179e-01 0.013509935211980273 0.005291978735958442
2.012492769592883479e-01 0.014992684327860457 0.005291978735958442
2.097971753674503503e-01 0.01663816886076129 0.005291978735958442
2.181721291085569059e-01 0.018464249428955443 0.005291978735958442
2.263430557124393727e-01 0.020490746898158472 0.005291978735958442
2.342836979666396424e-01 0.022739657523579287 0.005291978735958442
2.419729679074228146e-01 0.02523539170434766 0.005291978735958442
2.493951326896760023e-01 0.02800503894183631 0.005291978735958442
2.565398388544540276e-01 0.03107866187782014 0.005291978735958442
2.634020085014665558e-01 0.03448962260405758 0.005291978735958442
2.699816157300284347e-01 0.038274944785163134 0.005291978735958442
2.762820912647072080e-01 0.04247571552536898 0.005291978735958442
2.823152484746488389e-01 0.047137531341167244 0.005291978735958442
2.880926725113660547e-01 0.05231099308056263 0.005291978735958442
2.936308936625572352e-01 0.05805225516094899 0.005291978735958442
2.989494813189217393e-01 0.06442363508721373 0.005291978735958442
3.040706130314221323e-01 0.07149428986597581 0.005291978735958442
3.090186433924722031e-01 0.07934096665797492 0.005291978735958442
3.138196973340081630e-01 0.08804883581643465 0.005291978735958442
3.185012912195668844e-01 0.09771241535346502 0.005291978735958442
3.230919853592020830e-01 0.1084365968689611 0.005291978735958442
3.276210689557289002e-01 0.12033778407775893 0.005291978735958442
3.321166738325463941e-01 0.13354515629298988 0.005291978735958442
3.366114966339401327e-01 0.14820207057988585 0.005291978735958442
3.411342308606146734e-01 0.16446761779946645 0.005291978735958442
3.457145347076704400e-01 0.18251834943190443 0.005291978735958442
3.503836712963921962e-01 0.20255019392306664 0.005291978735958442
3.551663980790106812e-01 0.22478058335487253 0.005291978735958442
3.600921544068569347e-01 0.24945081352303167 0.005291978735958442
3.651872986609213112e-01 0.27682866303920667 0.005291978735958442
3.704769972527476307e-01 0.3072112998861759 0.005291978735958442
3.759842115090813452e-01 0.34092850697468147 0.005291978735958442
3.817296586842960915e-01 0.3783462617131929 0.005291978735958442
3.877311805024551972e-01 0.419870708444391 0.005291978735958442
3.940033456739079898e-01 0.4659525668664682 0.005291978735958442
4.005563720412114170e-01 0.517092024289676 0.005291978735958442
4.073970960597865787e-01 0.5738441648302398 0.005291978735958442
4.145241097524267060e-01 0.6368249944718586 0.005291978735958442
4.219337092435951897e-01 0.7067181273927491 0.005291978735958442
4.296136472082548452e-01 0.7842822061337682 0.005291978735958442
4.375461469920764457e-01 0.8703591361485166 0.005291978735958442
4.457040327038054306e-01 0.9658832241158708 0.005291978735958442
4.540536590471433986e-01 1.0718913192051276 0.005291978735958442
4.625540310691788060e-01 1.1895340673703196 0.005291978735958442
4.711551675819835028e-01 1.3200884008314182 0.005291978735958442
4.798005318264544905e-01 1.4649713983072863 0.005291978735958442
4.884260275595350698e-01 1.625755666443795 0.005291978735958442
4.969611940674426576e-01 1.8041864093920719 0.005291978735958442
5.053298045966143626e-01 2.0022003718155843 0.005291978735958442
5.134516709186819350e-01 2.2219468609395236 0.005291978735958442
5.212425436781887855e-01 2.4658110758226037 0.005291978735958442
5.286158528669445689e-01 2.736439997074672 0.005291978735958442
5.354838991056600772e-01 3.0367711180354604 0.005291978735958442
5.417595192249925473e-01 3.370064329271928 0.005291978735958442
5.473918050002751778e-01 3.739937302478798 0.005291978735958442
5.525928067317869008e-01 4.150404757850477 0.005291978735958442
5.569494268010302118e-01 4.605922041145108 0.005291978735958442
5.603843189275755643e-01 5.1114334834401705 0.005291978735958442
5.628246325166468278e-01 5.672426068491977 0.005291978735958442
5.642043952252758787e-01 6.294988990221888 0.005291978735958442
5.644632927076713713e-01 6.985879746785249 0.005291978735958442
5.635496733416565096e-01 7.752597488629465 0.005291978735958442
5.614199543521763980e-01 8.60346441668451 0.005291978735958442
5.580384240639295612e-01 9.547716114208066 0.005291978735958442
5.533787688999235455e-01 10.59560179277617 0.005291978735958442
5.474278191076799027e-01 11.758495540521581 0.005291978735958442
5.401750435852893384e-01 13.049019780144016 0.005291978735958442
5.316290542666288754e-01 14.481182276745331 0.005291978735958442
5.218039156553666569e-01 16.070528182616385 0.005291978735958442
5.107270728921305958e-01 17.834308769319094 0.005291978735958442
4.984365404267452337e-01 19.791668678535572 0.005291978735958442
4.849816702192998319e-01 21.96385372416547 0.005291978735958442
4.704232054710811295e-01 24.37444150122222 0.005291978735958442
4.548325361539569678e-01 27.04959730463137 0.005291978735958442
4.382938858063230581e-01 30.01835813575592 0.005291978735958442
4.208974061240387532e-01 33.31294787934677 0.005291978735958442
4.027480458948381470e-01 36.96912707195032 0.005291978735958442
3.839628070386920666e-01 41.0265810582719 0.005291978735958442
3.646613109333433633e-01 45.52935074866948 0.005291978735958442
3.449756090161662514e-01 50.526310653356795 0.005291978735958442
3.250427844474328976e-01 56.07169938205458 0.005291978735958442
3.050049257043838669e-01 62.22570836730231 0.005291978735958442
2.850065035838179606e-01 69.0551352016233 0.005291978735958442
2.652135426652193484e-01 76.63410868007462 0.005291978735958442
2.457443349105527530e-01 85.04489341802686 0.005291978735958442
2.267255552878656988e-01 94.37878277775391 0.005291978735958442
2.082818419142291877e-01 104.73708979594508 0.005291978735958442
1.905236205836831898e-01 116.23224686798542 0.005291978735958442
1.735470065090343461e-01 128.9890261253308 0.005291978735958442
1.574304738243031965e-01 143.14589375234786 0.005291978735958442
1.422344942371023824e-01 158.85651294280527 0.005291978735958442
1.280003910672093403e-01 176.2914118095948 0.005291978735958442
1.154246570572490804e-01 195.63983435170647 0.005291978735958442
1.041166821592796055e-01 217.11179456945052 0.005291978735958442
9.359636842601672113e-02 240.9403560239527 0.005291978735958442
8.386583349122958553e-02 267.38416158399497 0.005291978735958442
7.491493127395637552e-02 296.73024081888724 0.005291978735958442
6.672304590108403544e-02 329.2971255097155 0.005291978735958442
5.926128271618446436e-02 365.43830709572546 0.005291978735958442
5.249723361879804484e-02 405.54607358408276 0.005291978735958442
4.643021940908165918e-02 450.05576757004974 0.005291978735958442
4.117452880820689914e-02 499.450511585514 0.005291978735958442
3.647777163124625577e-02 554.2664520663108 0.005291978735958442
3.239379533565594355e-02 615.0985788580505 0.005291978735958442
2.881698235227280608e-02 682.6071834272393 0.005291978735958442
2.563660398523577924e-02 757.525025877192 0.005291978735958442
2.282132803963224377e-02 840.6652885618333 0.005291978735958442
2.034225557457513406e-02 932.9304026284696 0.005291978735958442
1.821620274611103138e-02 1035.3218432956637 0.005291978735958442
1.658195699224582209e-02 1148.9510001873086 0.005291978735958442
1.530297184825445307e-02 1275.051240713013 0.005291978735958442
1.421126587138289363e-02 1414.991297434576 0.005291978735958442
1.330289137002344142e-02 1570.2901247293776 0.005291978735958442
1.260049474527196248e-02 1742.6333860096508 0.005291978735958442
1.206634435045596775e-02 1933.891750455232 0.005291978735958442
1.164572193792415451e-02 2146.141197858406 0.005291978735958442
1.129836180347202311e-02 2381.6855519761607 0.005291978735958442
1.101317070785899112e-02 2643.0814869741084 0.005291978735958442
1.078179637701906675e-02 2933.1662783900483 0.005291978735958442
1.061401631123443448e-02 3255.0885998350564 0.005291978735958442
1.057047794838015392e-02 3612.3426997094302 0.005291978735958442
1.065293446910663480e-02 4008.8063288984645 0.005291978735958442
1.084489731823828212e-02 4448.782831127585 0.005291978735958442
1.127655893559134648e-02 4937.047852839004 0.005291978735958442
1.211438028034546831e-02 5478.901179593945 0.005291978735958442
1.309118659942126381e-02 6080.224261649427 0.005291978735958442
1.427974138196160328e-02 6747.5440531107 0.005291978735958442
1.576130274017373267e-02 7488.10385759003 0.005291978735958442
1.758883004518152146e-02 8309.941949353404 0.005291978735958442
1.958344527758128922e-02 9221.97882333434 0.005291978735958442
2.174873991038436122e-02 10234.114021054527 0.005291978735958442
2.410098892898265496e-02 11357.333583431051 0.005291978735958442
2.672058257167167494e-02 12603.829296797274 0.005291978735958442
2.956226454017626959e-02 13987.131026472387 0.005291978735958442
3.260309197092704087e-02 15522.25357427048 0.005291978735958442
3.584950683747616107e-02 17225.859653987874 0.005291978735958442
3.947089843525675851e-02 19116.440753857038 0.005291978735958442
4.344169943430814529e-02 21214.51784910632 0.005291978735958442
4.766009181077927870e-02 23542.864143224204 0.005291978735958442
5.212304814032588801e-02 26126.752255633317 0.005291978735958442
5.682023028827122568e-02 28994.22853882881 0.005291978735958442
6.173078684211233402e-02 32176.417502507353 0.005291978735958442
6.683328780944108871e-02 35707.859649004626 0.005291978735958442
7.295160623792146248e-02 39626.88638701478 0.005291978735958442
7.996131581499223151e-02 43976.036093027215 0.005291978735958442
8.742920948673449377e-02 48802.515836544335 0.005291978735958442
9.530170022279893516e-02 54158.71378079476 0.005291978735958442
1.035522019563857171e-01 60102.76782070388 0.005291978735958442
1.121548662997921136e-01 66699.19663030129 0.005291978735958442
1.210743339543377123e-01 74019.59996915652 0.005291978735958442
1.302684044211415981e-01 82143.43584919439 0.005291978735958442
1.396891044443933916e-01 91158.88299750836 0.005291978735958442
1.492886584598639710e-01 101163.7979766207 0.005291978735958442
1.590112522438276998e-01 112266.77735108159 0.005291978735958442
1.687988093172288206e-01 124588.33642950082 0.005291978735958442
1.785890907407834127e-01 138262.2173764659 0.005291978735958442
1.883172286165874232e-01 153436.84089300132 0.005291978735958442
1.979189816125752621e-01 170276.91722258978 0.005291978735958442
2.073266809085904661e-01 188965.23396912115 0.005291978735958442
2.164709581620382906e-01 209704.64013232305 0.005291978735958442
2.252842049309993488e-01 232720.2478960412 0.005291978735958442
2.337017336326384920e-01 258261.87606826748 0.005291978735958442
2.416600821097775464e-01 286606.7616948256 0.005291978735958442
2.490977931496294873e-01 318062.5692794119 0.005291978735958442
2.559590389964485069e-01 352970.73027306574 0.005291978735958442
2.621907509114489443e-01 391710.1490809261 0.005291978735958442
2.677514187348760677e-01 434701.3158125035 0.005291978735958442
2.725914343842068543e-01 482410.8704165374 0.005291978735958442
2.766766067129078355e-01 535356.6677410719 0.005291978735958442
2.799789660087897425e-01 594113.3984965039 0.005291978735958442
2.824717386185846002e-01 659318.8271333541 0.005291978735958442
2.841389809871394112e-01 731680.7143427207 0.005291978735958442
2.849682025191266899e-01 811984.4993184009 0.005291978735958442
2.849515920902398469e-01 901101.8251665037 0.005291978735958442
2.840908877129751375e-01 1000000.0 0.005291978735958442
2.895999154771278575e-02 0.001 0.005872786613189483
3.179118278900805450e-02 0.0011097524964120721 0.005872786613189483
3.487488161855068630e-02 0.0012315506032928262 0.005872786613189483
3.822673708242005364e-02 0.001366716356462006 0.005872786613189483
4.186205396163102110e-02 0.0015167168884709225 0.005872786613189483
4.579549755980120290e-02 0.0016831803533309566 0.005872786613189483
5.004074386868044566e-02 0.0018679135990207828 0.005872786613189483
5.461008729790943483e-02 0.002072921779595372 0.005872786613189483
5.951401906197593961e-02 0.002300430119772917 0.005872786613189483
6.476077473864239042e-02 0.0025529080682395165 0.005872786613189483
7.035585558033881359e-02 0.002833096101839324 0.005872786613189483
7.630156318450823094e-02 0.0031440354715915 0.005872786613189483
8.259654233420100911e-02 0.0034891012134067737 0.005872786613189483
8.923536928221924291e-02 0.003872038781812557 0.005872786613189483
9.620820741347738125e-02 0.004297004704320844 0.005872786613189483
1.035005520349153302e-01 0.004768611697714469 0.005872786613189483
1.110930903416615101e-01 0.005291978735958442 0.005872786613189483
1.189617094870324548e-01 0.005872786613189483 0.005872786613189483
1.270776536074834651e-01 0.00651733960488242 0.005872786613189483
1.354078529739575487e-01 0.007232633896483534 0.005872786613189483
1.439154161919956598e-01 0.008026433522257174 0.005872786613189483
1.525602867604348156e-01 0.00890735463861044 0.005872786613189483
1.613000465352592006e-01 0.009884959046625586 0.005872786613189483
1.700908119595076207e-01 0.010969857978923836 0.005872786613189483
1.788882270261537566e-01 0.012173827277396614 0.005872786613189483
1.876484728839107885e-01 0.013509935211980273 0.005872786613189483
1.963292723298410147e-01 0.014992684327860457 0.005872786613189483
2.048908378093995397e-01 0.01663816886076129 0.005872786613189483
2.132967204692071406e-01 0.018464249428955443 0.005872786613189483
2.215145348494245714e-01 0.020490746898158472 0.005872786613189483
2.295165356597596296e-01 0.022739657523579287 0.005872786613189483
2.372800263959775613e-01 0.02523539170434766 0.005872786613189483
2.447876088197951383e-01 0.02800503894183631 0.005872786613189483
2.520272726464773405e-01 0.03107866187782014 0.005872786613189483
2.589923397715973574e-01 0.03448962260405758 0.005872786613189483
2.656812917626997228e-01 0.038274944785163134 0.005872786613189483
2.720974929874233061e-01 0.04247571552536898 0.005872786613189483
2.782477675326368582e-01 0.047137531341167244 0.005872786613189483
2.841464447080349065e-01 0.05231099308056263 0.005872786613189483
2.898080214821973088e-01 0.05805225516094899 0.005872786613189483
2.952514731035565387e-01 0.06442363508721373 0.005872786613189483
3.004985726023932102e-01 0.07149428986597581 0.005872786613189483
3.055734714006246300e-01 0.07934096665797492 0.005872786613189483
3.105022838734373125e-01 0.08804883581643465 0.005872786613189483
3.153127034830837117e-01 0.09771241535346502 0.005872786613189483
3.200336537278560267e-01 0.1084365968689611 0.005872786613189483
3.246949584917855902e-01 0.12033778407775893 0.005872786613189483
3.293255711500016614e-01 0.13354515629298988 0.005872786613189483
3.339588709945633949e-01 0.14820207057988585 0.005872786613189483
3.386246739856823562e-01 0.16446761779946645 0.005872786613189483
3.433538277628194746e-01 0.18251834943190443 0.005872786613189483
3.481788959854233978e-01 0.20255019392306664 0.005872786613189483
3.531261950951625206e-01 0.22478058335487253 0.005872786613189483
3.582266857618550127e-01 0.24945081352303167 0.005872786613189483
3.635085109526119407e-01 0.27682866303920667 0.005872786613189483
3.689986411530386534e-01 0.3072112998861759 0.005872786613189483
3.747220090968194084e-01 0.34092850697468147 0.005872786613189483
3.807013837365300080e-01 0.3783462617131929 0.005872786613189483
3.869567714815564385e-01 0.419870708444391 0.005872786613189483
3.935048500940719340e-01 0.4659525668664682 0.005872786613189483
4.003581641034472671e-01 0.517092024289676 0.005872786613189483
4.075257044204911860e-01 0.5738441648302398 0.005872786613189483
4.150083345499898657e-01 0.6368249944718586 0.005872786613189483
4.228043362635700020e-01 0.7067181273927491 0.005872786613189483
4.309034230678167599e-01 0.7842822061337682 0.005872786613189483
4.392894435302670542e-01 0.8703591361485166 0.005872786613189483
4.479366199513121205e-01 0.9658832241158708 0.005872786613189483
4.568122473080298285e-01 1.0718913192051276 0.005872786613189483
4.658757694488216416e-01 1.1895340673703196 0.005872786613189483
4.750771272295996606e-01 1.3200884008314182 0.005872786613189483
4.843590246924505127e-01 1.4649713983072863 0.005872786613189483
4.936559380817385767e-01 1.625755666443795 0.005872786613189483
5.028952454345425593e-01 1.8041864093920719 0.005872786613189483
5.119978290430298173e-01 2.0022003718155843 0.005872786613189483
5.208798615565832790e-01 2.2219468609395236 0.005872786613189483
5.294527788575308369e-01 2.4658110758226037 0.005872786613189483
5.376251158453064782e-01 2.736439997074672 0.005872786613189483
5.453037349223056607e-01 3.0367711180354604 0.005872786613189483
5.523956363229836075e-01 3.370064329271928 0.005872786613189483
5.588953133190958100e-01 3.739937302478798 0.005872786613189483
5.649114977522993186e-01 4.150404757850477 0.005872786613189483
5.700717112058450997e-01 4.605922041145108 0.005872786613189483
5.742923670759986221e-01 5.1114334834401705 0.005872786613189483
5.774946004883820816e-01 5.672426068491977 0.005872786613189483
5.796067191522920048e-01 6.294988990221888 0.005872786613189483
5.805630921015232371e-01 6.985879746785249 0.005872786613189483
5.803071526667178404e-01 7.752597488629465 0.005872786613189483
5.787908930990841583e-01 8.60346441668451 0.005872786613189483
5.759746693616333291e-01 9.547716114208066 0.005872786613189483
5.718286809301356133e-01 10.59560179277617 0.005872786613189483
5.663366635648485747e-01 11.758495540521581 0.005872786613189483
5.594855719983237163e-01 13.049019780144016 0.005872786613189483
5.512816808531382229e-01 14.481182276745331 0.005872786613189483
5.417371782876594377e-01 16.070528182616385 0.005872786613189483
5.308777911873454602e-01 17.834308769319094 0.005872786613189483
5.187401901871681043e-01 19.791668678535572 0.005872786613189483
5.053725033941192102e-01 21.96385372416547 0.005872786613189483
4.908344657156756830e-01 24.37444150122222 0.005872786613189483
4.751966506920747291e-01 27.04959730463137 0.005872786613189483
4.585426372961178831e-01 30.01835813575592 0.005872786613189483
4.409623078773859395e-01 33.31294787934677 0.005872786613189483
4.225605554374978756e-01 36.96912707195032 0.005872786613189483
4.034547023118167375e-01 41.0265810582719 0.005872786613189483
3.837653621202136711e-01 45.52935074866948 0.005872786613189483
3.636261281075134910e-01 50.526310653356795 0.005872786613189483
3.431764226448136279e-01 56.07169938205458 0.005872786613189483
3.225615150819571286e-01 62.22570836730231 0.005872786613189483
3.019300093444677313e-01 69.0551352016233 0.005872786613189483
2.814560093003565244e-01 76.63410868007462 0.005872786613189483
2.612592099122404976e-01 85.04489341802686 0.005872786613189483
2.414747802661627307e-01 94.37878277775391 0.005872786613189483
2.222350467667939811e-01 104.73708979594508 0.005872786613189483
2.036587186159170282e-01 116.23224686798542 0.005872786613189483
1.858505126262155471e-01 128.9890261253308 0.005872786613189483
1.688975920371846018e-01 143.14589375234786 0.005872786613189483
1.528689290907050413e-01 158.85651294280527 0.005872786613189483
1.378139103690588785e-01 176.2914118095948 0.005872786613189483
1.245141478458304668e-01 195.63983435170647 0.005872786613189483
1.125056469413770188e-01 217.11179456945052 0.005872786613189483
1.013033244191296062e-01 240.9403560239527 0.005872786613189483
9.091470498241673026e-02 267.38416158399497 0.005872786613189483
8.133411185295696955e-02 296.73024081888724 0.005872786613189483
7.254442766892442440e-02 329.2971255097155 0.005872786613189483
6.451930230770601404e-02 365.43830709572546 0.005872786613189483
5.723001638768143023e-02 405.54607358408276 0.005872786613189483
5.067657115583559108e-02 450.05576757004974 0.005872786613189483
4.499702137869510121e-02 499.450511585514 0.005872786613189483
3.990506297404099179e-02 554.2664520663108 0.005872786613189483
3.547505949767307959e-02 615.0985788580505 0.005872786613189483
3.158486190529106313e-02 682.6071834272393 0.005872786613189483
2.812054367310905245e-02 757.525025877192 0.005872786613189483
2.504962767887749728e-02 840.6652885618333 0.005872786613189483
2.234197203625056666e-02 932.9304026284696 0.005872786613189483
2.001815786636549147e-02 1035.3218432956637 0.005872786613189483
1.823542682875232621e-02 1148.9510001873086 0.005872786613189483
1.683538855809874751e-02 1275.051240713013 0.005872786613189483
1.563935757899070564e-02 1414.991297434576 0.005872786613189483
1.464457524444713783e-02 1570.2901247293776 0.005872786613189483
1.387407693792824109e-02 1742.6333860096508 0.005872786613189483
1.328947406514661110e-02 1933.891750455232 0.005872786613189483
1.282736145054155438e-02 2146.141197858406 0.005872786613189483
1.244519982153396119e-02 2381.6855519761607 0.005872786613189483
1.213087746033459507e-02 2643.0814869741084 0.005872786613189483
1.187520663080409572e-02 2933.1662783900483 0.005872786613189483
1.168719020839414403e-02 3255.0885998350564 0.005872786613189483
1.163711656675357579e-02 3612.3426997094302 0.005872786613189483
1.172378128962584670e-02 4008.8063288984645 0.005872786613189483
1.193157148771817680e-02 4448.782831127585 0.005872786613189483
1.239630883505425316e-02 4937.047852839004 0.005872786613189483
1.331198218022710232e-02 5478.901179593945 0.005872786613189483
1.437867802332876491e-02 6080.224261649427 0.005872786613189483
1.567270038053991330e-02 6747.5440531107 0.005872786613189483
1.728870043660394110e-02 7488.10385759003 0.005872786613189483
1.927753836862093964e-02 8309.941949353404 0.005872786613189483
2.144856154770498693e-02 9221.97882333434 0.005872786613189483
2.380150352137262032e-02 10234.114021054527 0.005872786613189483
2.635231254499494774e-02 11357.333583431051 0.005872786613189483
2.918697086552323947e-02 12603.829296797274 0.005872786613189483
3.225930272855753733e-02 13987.131026472387 0.005872786613189483
3.554036902896366701e-02 15522.25357427048 0.005872786613189483
3.903592896608280155e-02 17225.859653987874 0.005872786613189483
4.292597142839359170e-02 19116.440753857038 0.005872786613189483
4.718703147602128917e-02 21214.51784910632 0.005872786613189483
5.170417430870038328e-02 23542.864143224204 0.005872786613189483
5.647254677604351264e-02 26126.752255633317 0.005872786613189483
6.147966102020855500e-02 28994.22853882881 0.005872786613189483
6.670228661544759519e-02 32176.417502507353 0.005872786613189483
7.211635824796827632e-02 35707.859649004626 0.005872786613189483
7.860264506094556680e-02 39626.88638701478 0.005872786613189483
8.603563500316922796e-02 43976.036093027215 0.005872786613189483
9.394013327459466156e-02 48802.515836544335 0.005872786613189483
1.022570402565136094e-01 54158.71378079476 0.005872786613189483
1.109571192613667268e-01 60102.76782070388 0.005872786613189483
1.200115936684125056e-01 66699.19663030129 0.005872786613189483
1.293821027437990767e-01 74019.59996915652 0.005872786613189483
1.390233349981078725e-01 82143.43584919439 0.005872786613189483
1.488840549509718725e-01 91158.88299750836 0.005872786613189483
1.589131750119971431e-01 101163.7979766207 0.005872786613189483
1.690515108675671729e-01 112266.77735108159 0.005872786613189483
1.792375190797717011e-01 124588.33642950082 0.005872786613189483
1.894054237657145645e-01 138262.2173764659 0.005872786613189483
1.994868023347066421e-01 153436.84089300132 0.005872786613189483
2.094138199098274922e-01 170276.91722258978 0.005872786613189483
2.191151435637973266e-01 188965.23396912115 0.005872786613189483
2.285181559131817530e-01 209704.64013232305 0.005872786613189483
2.375507837875474870e-01 232720.2478960412 0.005872786613189483
2.461456808966047127e-01 258261.87606826748 0.005872786613189483
2.542361070159672720e-01 286606.7616948256 0.005872786613189483
2.617572189678354921e-01 318062.5692794119 0.005872786613189483
2.686507683979164063e-01 352970.73027306574 0.005872786613189483
2.748606480182764211e-01 391710.1490809261 0.005872786613189483
2.803437668910119807e-01 434701.3158125035 0.005872786613189483
2.850487938101332608e-01 482410.8704165374 0.005872786613189483
2.889414748627500695e-01 535356.6677410719 0.005872786613189483
2.919903734162081488e-01 594113.3984965039 0.005872786613189483
2.941729521000252534e-01 659318.8271333541 0.005872786613189483
2.954699682348165823e-01 731680.7143427207 0.005872786613189483
2.958737587326697449e-01 811984.4993184009 0.005872786613189483
2.953774383045766894e-01 901101.8251665037 0.005872786613189483
2.939870852185895167e-01 1000000.0 0.005872786613189483
2.750198243965731176e-02 0.001 0.00651733960488242
3.020191750595363142e-02 0.0011097524964120721 0.00651733960488242
3.314498959507145709e-02 0.0012315506032928262 0.00651733960488242
3.634670108785195697e-02 0.001366716356462006 0.00651733960488242
3.982231278091357546e-02 0.0015167168884709225 0.00651733960488242
4.358658672857780580e-02 0.0016831803533309566 0.00651733960488242
4.765344109417175150e-02 0.0018679135990207828 0.00651733960488242
5.203559663234837152e-02 0.002072921779595372 0.00651733960488242
5.674416176784992383e-02 0.002300430119772917 0.00651733960488242
6.178819952441447216e-02 0.0025529080682395165 0.00651733960488242
6.717426188161476630e-02 0.002833096101839324 0.00651733960488242
7.290592825387513798e-02 0.0031440354715915 0.00651733960488242
7.898334336046644588e-02 0.0034891012134067737 0.00651733960488242
8.540279986858845263e-02 0.003872038781812557 0.00651733960488242
9.215635734888778796e-02 0.004297004704320844 0.00651733960488242
9.923156549901934742e-02 0.004768611697714469 0.00651733960488242
1.066112729862588177e-01 0.005291978735958442 0.00651733960488242
1.142735821184662631e-01 0.005872786613189483 0.00651733960488242
1.221919412983751702e-01 0.00651733960488242 0.00651733960488242
1.303354048765726914e-01 0.007232633896483534 0.00651733960488242
1.386690633579608645e-01 0.008026433522257174 0.00651733960488242
1.471546283290318113e-01 0.00890735463861044 0.00651733960488242
1.557511744036555179e-01 0.009884959046625586 0.00651733960488242
1.644159922229119219e-01 0.010969857978923836 0.00651733960488242
1.731055437120638807e-01 0.012173827277396614 0.00651733960488242
1.817764534351477834e-01 0.013509935211980273 0.00651733960488242
1.903865170873242363e-01 0.014992684327860457 0.00651733960488242
1.988956560864882928e-01 0.01663816886076129 0.00651733960488242
2.072668069310815708e-01 0.018464249428955443 0.00651733960488242
2.154666862701091479e-01 0.020490746898158472 0.00651733960488242
2.234664185405866033e-01 0.022739657523579287 0.00651733960488242
2.312420080383436050e-01 0.02523539170434766 0.00651733960488242
2.387746454263486029e-01 0.02800503894183631 0.00651733960488242
2.460508529140909562e-01 0.03107866187782014 0.00651733960488242
2.530624902121650921e-01 0.03448962260405758 0.00651733960488242
2.598066228148404044e-01 0.038274944785163134 0.00651733960488242
2.662852840205134353e-01 0.04247571552536898 0.00651733960488242
2.725041386881208449e-01 0.047137531341167244 0.00651733960488242
2.784763337850547082e-01 0.05231099308056263 0.00651733960488242
2.842155163812246643e-01 0.05805225516094899 0.00651733960488242
2.897399168688850057e-01 0.06442363508721373 0.00651733960488242
2.950707390783195994e-01 0.07149428986597581 0.00651733960488242
3.002317381142836639e-01 0.07934096665797492 0.00651733960488242
3.052488086518524990e-01 0.08804883581643465 0.00651733960488242
3.101496024677851682e-01 0.09771241535346502 0.00651733960488242
3.149631682432884605e-01 0.1084365968689611 0.00651733960488242
3.197196343060925705e-01 0.12033778407775893 0.00651733960488242
3.244485290927854870e-01 0.13354515629298988 0.00651733960488242
3.291836788616561149e-01 0.14820207057988585 0.00651733960488242
3.339557850036972697e-01 0.16446761779946645 0.00651733960488242
3.387966543026117439e-01 0.18251834943190443 0.00651733960488242
3.437399287499608991e-01 0.20255019392306664 0.00651733960488242
3.488132850894728465e-01 0.22478058335487253 0.00651733960488242
3.540490085309691559e-01 0.24945081352303167 0.00651733960488242
3.594768628120945109e-01 0.27682866303920667 0.00651733960488242
3.651254800232301978e-01 0.3072112998861759 0.00651733960488242
3.710216541431546333e-01 0.34092850697468147 0.00651733960488242
3.771901363930706963e-01 0.3783462617131929 0.00651733960488242
3.836530397103187773e-01 0.419870708444391 0.00651733960488242
3.904292621219364046e-01 0.4659525668664682 0.00651733960488242
3.975336701279229001e-01 0.517092024289676 0.00651733960488242
4.049775873192789089e-01 0.5738441648302398 0.00651733960488242
4.127643672610557535e-01 0.6368249944718586 0.00651733960488242
4.208945753943844625e-01 0.7067181273927491 0.00651733960488242
4.293602576571116103e-01 0.7842822061337682 0.00651733960488242
4.381473469690180256e-01 0.8703591361485166 0.00651733960488242
4.472320020529310658e-01 0.9658832241158708 0.00651733960488242
4.565830668804736203e-01 1.0718913192051276 0.00651733960488242
4.661611033238647339e-01 1.1895340673703196 0.00651733960488242
4.759167046075504226e-01 1.3200884008314182 0.00651733960488242
4.857925817901977972e-01 1.4649713983072863 0.00651733960488242
4.957225691303498438e-01 1.625755666443795 0.00651733960488242
5.056326678141693787e-01 1.8041864093920719 0.00651733960488242
5.154416232846061874e-01 2.0022003718155843 0.00651733960488242
5.250626768334296646e-01 2.2219468609395236 0.00651733960488242
5.344035863517968554e-01 2.4658110758226037 0.00651733960488242
5.433685390732418963e-01 2.736439997074672 0.00651733960488242
5.518594122620534836e-01 3.0367711180354604 0.00651733960488242
5.597777069248476289e-01 3.370064329271928 0.00651733960488242
5.671678534582574871e-01 3.739937302478798 0.00651733960488242
5.740248548455205713e-01 4.150404757850477 0.00651733960488242
5.800231766770796993e-01 4.605922041145108 0.00651733960488242
5.850729350699669373e-01 5.1114334834401705 0.00651733960488242
5.890891125311337184e-01 5.672426068491977 0.00651733960488242
5.919940901253523124e-01 6.294988990221888 0.00651733960488242
5.937166630565845482e-01 6.985879746785249 0.00651733960488242
5.941950472062405009e-01 7.752597488629465 0.00651733960488242
5.933764827562171273e-01 8.60346441668451 0.00651733960488242
5.912170438764132729e-01 9.547716114208066 0.00651733960488242
5.876830775724527500e-01 10.59560179277617 0.00651733960488242
5.827548395015362814e-01 11.758495540521581 0.00651733960488242
5.764163774152334385e-01 13.049019780144016 0.00651733960488242
5.686712070648519690e-01 14.481182276745331 0.00651733960488242
5.595291722573642046e-01 16.070528182616385 0.00651733960488242
5.490138647358298041e-01 17.834308769319094 0.00651733960488242
5.371600193887879904e-01 19.791668678535572 0.00651733960488242
5.240139802453571694e-01 21.96385372416547 0.00651733960488242
5.096338301164698992e-01 24.37444150122222 0.00651733960488242
4.940886078010918725e-01 27.04959730463137 0.00651733960488242
4.774604483291578494e-01 30.01835813575592 0.00651733960488242
4.598380876938593653e-01 33.31294787934677 0.00651733960488242
4.413253952032062943e-01 36.96912707195032 0.00651733960488242
4.220389640835223166e-01 41.0265810582719 0.00651733960488242
4.020992896036317266e-01 45.52935074866948 0.00651733960488242
3.816403395915310415e-01 50.526310653356795 0.00651733960488242
3.608026827164029782e-01 56.07169938205458 0.00651733960488242
3.397335843996207583e-01 62.22570836730231 0.00651733960488242
3.185846377658272943e-01 69.0551352016233 0.00651733960488242
2.975373338783338095e-01 76.63410868007462 0.00651733960488242
2.767110552006758484e-01 85.04489341802686 0.00651733960488242
2.562491518590911954e-01 94.37878277775391 0.00651733960488242
2.362910737037402786e-01 104.73708979594508 0.00651733960488242
2.169634794563659874e-01 116.23224686798542 0.00651733960488242
1.983795951901310139e-01 128.9890261253308 0.00651733960488242
1.806354249841706228e-01 143.14589375234786 0.00651733960488242
1.638088249858218326e-01 158.85651294280527 0.00651733960488242
1.479578384779532130e-01 176.2914118095948 0.00651733960488242
1.339591723151278280e-01 195.63983435170647 0.00651733960488242
1.212610779587974946e-01 217.11179456945052 0.00651733960488242
1.093805875300494779e-01 240.9403560239527 0.00651733960488242
9.833151632546355270e-02 267.38416158399497 0.00651733960488242
8.811358242879362146e-02 296.73024081888724 0.00651733960488242
7.871409819334033997e-02 329.2971255097155 0.00651733960488242
7.011015933856204474e-02 365.43830709572546 0.00651733960488242
6.227813799643243386e-02 405.54607358408276 0.00651733960488242
5.521860284761818255e-02 450.05576757004974 0.00651733960488242
4.909791218101229593e-02 499.450511585514 0.00651733960488242
4.359065252147886066e-02 554.2664520663108 0.00651733960488242
3.879670386168897200e-02 615.0985788580505 0.00651733960488242
3.457443235303770540e-02 682.6071834272393 0.00651733960488242
3.080807356208171630e-02 757.525025877192 0.00651733960488242
2.746426940140270570e-02 840.6652885618333 0.00651733960488242
2.451184084914539985e-02 932.9304026284696 0.00651733960488242
2.197588875070241587e-02 1035.3218432956637 0.00651733960488242
2.003479865477856073e-02 1148.9510001873086 0.00651733960488242
1.850444125615225560e-02 1275.051240713013 0.00651733960488242
1.719587537800285407e-02 1414.991297434576 0.00651733960488242
1.610800153144714003e-02 1570.2901247293776 0.00651733960488242
1.526382240129404988e-02 1742.6333860096508 0.00651733960488242
1.462495903387281415e-02 1933.891750455232 0.00651733960488242
1.411779557560465317e-02 2146.141197858406 0.00651733960488242
1.369772676678359009e-02 2381.6855519761607 0.00651733960488242
1.335154694208799675e-02 2643.0814869741084 0.00651733960488242
1.306916682964476967e-02 2933.1662783900483 0.00651733960488242
1.285832585810049548e-02 3255.0885998350564 0.00651733960488242
1.280066385347801428e-02 3612.3426997094302 0.00651733960488242
1.289101382149840901e-02 4008.8063288984645 0.00651733960488242
1.311529251301558896e-02 4448.782831127585 0.00651733960488242
1.361737276106780685e-02 4937.047852839004 0.00651733960488242
1.461290663536035823e-02 5478.901179593945 0.00651733960488242
1.577580901321117696e-02 6080.224261649427 0.00651733960488242
1.718175305431971292e-02 6747.5440531107 0.00651733960488242
1.894124693281492786e-02 7488.10385759003 0.00651733960488242
2.110113992491566975e-02 8309.941949353404 0.00651733960488242
2.345943725522863302e-02 9221.97882333434 0.00651733960488242
2.601076243948270694e-02 10234.114021054527 0.00651733960488242
2.877029826170389784e-02 11357.333583431051 0.00651733960488242
3.182964334774297799e-02 12603.829296797274 0.00651733960488242
3.514249385361961631e-02 13987.131026472387 0.00651733960488242
3.867264506804057173e-02 15522.25357427048 0.00651733960488242
4.242495121516837164e-02 17225.859653987874 0.00651733960488242
4.658969195414378039e-02 19116.440753857038 0.00651733960488242
5.114688177816345549e-02 21214.51784910632 0.00651733960488242
5.596670145857367967e-02 23542.864143224204 0.00651733960488242
6.104221181648665506e-02 26126.752255633317 0.00651733960488242
6.635855491561262753e-02 28994.22853882881 0.00651733960488242
7.188990545015384870e-02 32176.417502507353 0.00651733960488242
7.760941674812110724e-02 35707.859649004626 0.00651733960488242
8.445526542298716077e-02 39626.88638701478 0.00651733960488242
9.230323028120170081e-02 43976.036093027215 0.00651733960488242
1.006327497655407910e-01 48802.515836544335 0.00651733960488242
1.093789201683658258e-01 54158.71378079476 0.00651733960488242
1.185097383795851861e-01 60102.76782070388 0.00651733960488242
1.279934409628792902e-01 66699.19663030129 0.00651733960488242
1.377886072350713864e-01 74019.59996915652 0.00651733960488242
1.478467553235147669e-01 82143.43584919439 0.00651733960488242
1.581135869060680821e-01 91158.88299750836 0.00651733960488242
1.685346321594011765e-01 101163.7979766207 0.00651733960488242
1.790475282501332033e-01 112266.77735108159 0.00651733960488242
1.895873164054258653e-01 124588.33642950082 0.00651733960488242
2.000848826599446184e-01 138262.2173764659 0.00651733960488242
2.104683528248257607e-01 153436.84089300132 0.00651733960488242
2.206665313415786533e-01 170276.91722258978 0.00651733960488242
2.306045499514952357e-01 188965.23396912115 0.00651733960488242
2.402064487950452409e-01 209704.64013232305 0.00651733960488242
2.493967690508051283e-01 232720.2478960412 0.00651733960488242
2.581051183451439357e-01 258261.87606826748 0.00651733960488242
2.662615045409807979e-01 286606.7616948256 0.00651733960488242
2.737982701560595089e-01 318062.5692794119 0.00651733960488242
2.806548488082082904e-01 352970.73027306574 0.00651733960488242
2.867730587284016419e-01 391710.1490809261 0.00651733960488242
2.921079802919362978e-01 434701.3158125035 0.00651733960488242
2.966072255867557850e-01 482410.8704165374 0.00651733960488242
3.002348902457850910e-01 535356.6677410719 0.00651733960488242
3.029625803676885831e-01 594113.3984965039 0.00651733960488242
3.047649088874997969e-01 659318.8271333541 0.00651733960488242
3.056274140255142990e-01 731680.7143427207 0.00651733960488242
3.055423819676212349e-01 811984.4993184009 0.00651733960488242
3.045070447564888205e-01 901101.8251665037 0.00651733960488242
3.025312469618128830e-01 1000000.0 0.00651733960488242
2.599357444177710988e-02 0.001 0.007232633896483534
2.855524923460875386e-02 0.0011097524964120721 0.007232633896483534
3.134969102742764940e-02 0.0012315506032928262 0.007232633896483534
3.439210650140964859e-02 0.001366716356462006 0.007232633896483534
3.769757338521726592e-02 0.0015167168884709225 0.007232633896483534
4.128077434684242208e-02 0.0016831803533309566 0.007232633896483534
4.515570119958620121e-02 0.0018679135990207828 0.007232633896483534
4.933530618370960547e-02 0.002072921779595372 0.007232633896483534
5.383111829554284439e-02 0.002300430119772917 0.007232633896483534
5.865282152804373456e-02 0.0025529080682395165 0.007232633896483534
6.380781606312670162e-02 0.002833096101839324 0.007232633896483534
6.930075620778791690e-02 0.0031440354715915 0.007232633896483534
7.513310095953301682e-02 0.0034891012134067737 0.007232633896483534
8.130267803247991087e-02 0.003872038781812557 0.007232633896483534
8.780330882125897407e-02 0.004297004704320844 0.007232633896483534
9.462448356456806819e-02 0.004768611697714469 0.007232633896483534
1.017511501739799956e-01 0.005291978735958442 0.007232633896483534
1.091636101004598014e-01 0.005872786613189483 0.007232633896483534
1.168375624301058874e-01 0.00651733960488242 0.007232633896483534
1.247442970294473930e-01 0.007232633896483534 0.007232633896483534
1.328510572638428866e-01 0.008026433522257174 0.007232633896483534
1.411215577080706107e-01 0.00890735463861044 0.007232633896483534
1.495166630128886842e-01 0.009884959046625586 0.007232633896483534
1.579951883085969344e-01 0.010969857978923836 0.007232633896483534
1.665148049313301959e-01 0.012173827277396614 0.007232633896483534
1.750330057176915366e-01 0.013509935211980273 0.007232633896483534
1.835080955476934284e-01 0.014992684327860457 0.007232633896483534
1.919001518305860909e-01 0.01663816886076129 0.007232633896483534
2.001719291465625661e-01 0.018464249428955443 0.007232633896483534
2.082896552728588091e-01 0.020490746898158472 0.007232633896483534
2.162236999654551517e-01 0.022739657523579287 0.007232633896483534
2.239490967195238158e-01 0.02523539170434766 0.007232633896483534
2.314459044373552155e-01 0.02800503894183631 0.007232633896483534
2.386994055579178542e-01 0.03107866187782014 0.007232633896483534
2.457001617360425327e-01 0.03448962260405758 0.007232633896483534
2.524439322743843306e-01 0.038274944785163134 0.007232633896483534
2.589314777657818478e-01 0.04247571552536898 0.007232633896483534
2.651673046728869609e-01 0.047137531341167244 0.007232633896483534
2.711633410808356737e-01 0.05231099308056263 0.007232633896483534
2.769322953285030531e-01 0.05805225516094899 0.007232633896483534
2.824915320613157754e-01 0.06442363508721373 0.007232633896483534
2.878615297263752426e-01 0.07149428986597581 0.007232633896483534
2.930654687556851767e-01 0.07934096665797492 0.007232633896483534
2.981288215417947640e-01 0.08804883581643465 0.007232633896483534
3.030789725903447751e-01 0.09771241535346502 0.007232633896483534
3.079448648893867158e-01 0.1084365968689611 0.007232633896483534
3.127566809729286912e-01 0.12033778407775893 0.007232633896483534
3.175442680371696191e-01 0.13354515629298988 0.007232633896483534
3.223416453365741119e-01 0.14820207057988585 0.007232633896483534
3.271801385429727316e-01 0.16446761779946645 0.007232633896483534
3.320922535967777978e-01 0.18251834943190443 0.007232633896483534
3.371124565684897045e-01 0.20255019392306664 0.007232633896483534
3.422695495970358714e-01 0.22478058335487253 0.007232633896483534
3.475969034849422656e-01 0.24945081352303167 0.007232633896483534
3.531256902725369851e-01 0.27682866303920667 0.007232633896483534
3.588860145436701954e-01 0.3072112998861759 0.007232633896483534
3.649063690950916095e-01 0.34092850697468147 0.007232633896483534
3.712133607276771885e-01 0.3783462617131929 0.007232633896483534
3.778311217495441965e-01 0.419870708444391 0.007232633896483534
3.847807362883368110e-01 0.4659525668664682 0.007232633896483534
3.920794171857668320e-01 0.517092024289676 0.007232633896483534
3.997409083502816429e-01 0.5738441648302398 0.007232633896483534
4.077712171310559075e-01 0.6368249944718586 0.007232633896483534
4.161734396951343729e-01 0.7067181273927491 0.007232633896483534
4.249422901338740233e-01 0.7842822061337682 0.007232633896483534
4.340662105859597886e-01 0.8703591361485166 0.007232633896483534
4.435238170770731680e-01 0.9658832241158708 0.007232633896483534
4.532861165714240914e-01 1.0718913192051276 0.007232633896483534
4.633154866955801476e-01 1.1895340673703196 0.007232633896483534
4.735639459835217502e-01 1.3200884008314182 0.007232633896483534
4.839750509735449291e-01 1.4649713983072863 0.007232633896483534
4.944828719089843228e-01 1.625755666443795 0.007232633896483534
5.050129312062917597e-01 1.8041864093920719 0.007232633896483534
5.154827342671658430e-01 2.0022003718155843 0.007232633896483534
5.258034571489118569e-01 2.2219468609395236 0.007232633896483534
5.358799930910238540e-01 2.4658110758226037 0.007232633896483534
5.456129161101005431e-01 2.736439997074672 0.007232633896483534
5.548997577880601106e-01 3.0367711180354604 0.007232633896483534
5.636370461534756515e-01 3.370064329271928 0.007232633896483534
5.719227499767362000e-01 3.739937302478798 0.007232633896483534
5.796301013010860537e-01 4.150404757850477 0.007232633896483534
5.864858764179852191e-01 4.605922041145108 0.007232633896483534
5.923939742128029318e-01 5.1114334834401705 0.007232633896483534
5.972632009458064273e-01 5.672426068491977 0.007232633896483534
6.010098985069829425e-01 6.294988990221888 0.007232633896483534
6.035571040805831622e-01 6.985879746785249 0.007232633896483534
6.048375674466442975e-01 7.752597488629465 0.007232633896483534
6.047934855016464661e-01 8.60346441668451 0.007232633896483534
6.033763238726455036e-01 9.547716114208066 0.007232633896483534
6.005482212046252544e-01 10.59560179277617 0.007232633896483534
5.962855720255677561e-01 11.758495540521581 0.007232633896483534
5.905691212408936686e-01 13.049019780144016 0.007232633896483534
5.833991971191794246e-01 14.481182276745331 0.007232633896483534
5.747828460493034086e-01 16.070528182616385 0.007232633896483534
5.647410362679363693e-01 17.834308769319094 0.007232633896483534
5.533060332613934929e-01 19.791668678535572 0.007232633896483534
5.405218110187228753e-01 21.96385372416547 0.007232633896483534
5.264441461588574844e-01 24.37444150122222 0.007232633896483534
5.111398183084653324e-01 27.04959730463137 0.007232633896483534
4.946887044934736855e-01 30.01835813575592 0.007232633896483534
4.771774965496021204e-01 33.31294787934677 0.007232633896483534
4.587080381213506919e-01 36.96912707195032 0.007232633896483534
4.393950928083799057e-01 41.0265810582719 0.007232633896483534
4.193578566178358114e-01 45.52935074866948 0.007232633896483534
3.987294090348664222e-01 50.526310653356795 0.007232633896483534
3.776501518280316883e-01 56.07169938205458 0.007232633896483534
3.562680062292076233e-01 62.22570836730231 0.007232633896483534
3.347362330023779808e-01 69.0551352016233 0.007232633896483534
3.132428350098326320e-01 76.63410868007462 0.007232633896483534
2.919048745222091457e-01 85.04489341802686 0.007232633896483534
2.708733362713975357e-01 94.37878277775391 0.007232633896483534
2.502940158027955886e-01 104.73708979594508 0.007232633896483534
2.303009220401230073e-01 116.23224686798542 0.007232633896483534
2.110154574445965436e-01 128.9890261253308 0.007232633896483534
1.925424024181209004e-01 143.14589375234786 0.007232633896483534
1.749686957004611687e-01 158.85651294280527 0.007232633896483534
1.583614825250468927e-01 176.2914118095948 0.007232633896483534
1.437035365228859218e-01 195.63983435170647 0.007232633896483534
1.303382914790241487e-01 217.11179456945052 0.007232633896483534
1.177936933470665054e-01 240.9403560239527 0.007232633896483534
1.060907194894563643e-01 267.38416158399497 0.007232633896483534
9.523543290969166408e-02 296.73024081888724 0.007232633896483534
8.522056004407330132e-02 329.2971255097155 0.007232633896483534
7.602762442491679817e-02 365.43830709572546 0.007232633896483534
6.763971105657416716e-02 405.54607358408276 0.007232633896483534
6.005770224911816113e-02 450.05576757004974 0.007232633896483534
5.348155536335366667e-02 499.450511585514 0.007232633896483534
4.754065319600515177e-02 554.2664520663108 0.007232633896483534
4.236638411737006504e-02 615.0985788580505 0.007232633896483534
3.779409740033154441e-02 682.6071834272393 0.007232633896483534
3.370798672340082763e-02 757.525025877192 0.007232633896483534
3.007415491797406012e-02 840.6652885618333 0.007232633896483534
2.686164856287572358e-02 932.9304026284696 0.007232633896483534
2.409801739699988371e-02 1035.3218432956637 0.007232633896483534
2.198885446594332077e-02 1148.9510001873086 0.007232633896483534
2.031867587761133562e-02 1275.051240713013 0.007232633896483534
1.888909787983539604e-02 1414.991297434576 0.007232633896483534
1.770127030683447608e-02 1570.2901247293776 0.007232633896483534
1.677759585948339349e-02 1742.6333860096508 0.007232633896483534
1.608059234651516844e-02 1933.891750455232 0.007232633896483534
1.552462715318185353e-02 2146.141197858406 0.007232633896483534
1.506335157301275270e-02 2381.6855519761607 0.007232633896483534
1.468238721916111968e-02 2643.0814869741084 0.007232633896483534
1.437067799652145400e-02 2933.1662783900483 0.007232633896483534
1.413407652472259933e-02 3255.0885998350564 0.007232633896483534
1.406759741121955433e-02 3612.3426997094302 0.007232633896483534
1.416086678321132851e-02 4008.8063288984645 0.007232633896483534
1.440216676479042467e-02 4448.782831127585 0.007232633896483534
1.494294793901697165e-02 4937.047852839004 0.007232633896483534
1.602281192526222933e-02 5478.901179593945 0.007232633896483534
1.728825603315321813e-02 6080.224261649427 0.007232633896483534
1.881231923035782405e-02 6747.5440531107 0.007232633896483534
2.072429275724275641e-02 7488.10385759003 0.007232633896483534
2.306459157541105101e-02 8309.941949353404 0.007232633896483534
2.562068644427443337e-02 9221.97882333434 0.007232633896483534
2.838056535520287402e-02 10234.114021054527 0.007232633896483534
3.135810074310725615e-02 11357.333583431051 0.007232633896483534
3.465044875140636804e-02 12603.829296797274 0.007232633896483534
3.821222711849384807e-02 13987.131026472387 0.007232633896483534
4.199848294464273574e-02 15522.25357427048 0.007232633896483534
4.601291188592279008e-02 17225.859653987874 0.007232633896483534
5.045552446523553919e-02 19116.440753857038 0.007232633896483534
5.531157232729497913e-02 21214.51784910632 0.007232633896483534
6.043437955972955078e-02 23542.864143224204 0.007232633896483534
6.581467398196741425e-02 26126.752255633317 0.007232633896483534
7.143498216995784744e-02 28994.22853882881 0.007232633896483534
7.726672535926822072e-02 32176.417502507353 0.007232633896483534
8.328015257783788483e-02 35707.859649004626 0.007232633896483534
9.047065262600763325e-02 39626.88638701478 0.007232633896483534
9.871836432561292840e-02 43976.036093027215 0.007232633896483534
1.074537547326303577e-01 48802.515836544335 0.007232633896483534
1.166059952594203364e-01 54158.71378079476 0.007232633896483534
1.261402034704729447e-01 60102.76782070388 0.007232633896483534
1.360215905181152984e-01 66699.19663030129 0.007232633896483534
1.462056847401152770e-01 74019.59996915652 0.007232633896483534
1.566409799149794946e-01 82143.43584919439 0.007232633896483534
1.672700805252479994e-01 91158.88299750836 0.007232633896483534
1.780354669240976351e-01 101163.7979766207 0.007232633896483534
1.888715464314127956e-01 112266.77735108159 0.007232633896483534
1.997103033849716158e-01 124588.33642950082 0.007232633896483534
2.104794040381633979e-01 138262.2173764659 0.007232633896483534
2.211038747144941086e-01 153436.84089300132 0.007232633896483534
2.315091888560060207e-01 170276.91722258978 0.007232633896483534
2.416173849575819765e-01 188965.23396912115 0.007232633896483534
2.513491633173762785e-01 209704.64013232305 0.007232633896483534
2.606264506742715370e-01 232720.2478960412 0.007232633896483534
2.693756031700392239e-01 258261.87606826748 0.007232633896483534
2.775239595404128123e-01 286606.7616948256 0.007232633896483534
2.850018022410751306e-01 318062.5692794119 0.007232633896483534
2.917457824276575296e-01 352970.73027306574 0.007232633896483534
2.976967526590248436e-01 391710.1490809261 0.007232633896483534
3.028079777042567144e-01 434701.3158125035 0.007232633896483534
3.070269340675397252e-01 482410.8704165374 0.007232633896483534
3.103177104631964500e-01 535356.6677410719 0.007232633896483534
3.126524522635292236e-01 594113.3984965039 0.007232633896483534
3.140073648700100195e-01 659318.8271333541 0.007232633896483534
3.143702519719454025e-01 731680.7143427207 0.007232633896483534
3.137366244785667058e-01 811984.4993184009 0.007232633896483534
3.121077408685423160e-01 901101.8251665037 0.007232633896483534
3.094989066027201696e-01 1000000.0 0.007232633896483534
2.444809927408974487e-02 0.001 0.008026433522257174
2.686597814708927001e-02 0.0011097524964120721 0.008026433522257174
2.950540124611782805e-02 0.0012315506032928262 0.008026433522257174
3.238116591026377056e-02 0.001366716356462006 0.008026433522257174
3.550802211893806098e-02 0.0015167168884709225 0.008026433522257174
3.890043050872735164e-02 0.0016831803533309566 0.008026433522257174
4.257228632058498302e-02 0.0018679135990207828 0.008026433522257174
4.653659778498659555e-02 0.002072921779595372 0.008026433522257174
5.080512467421699485e-02 0.002300430119772917 0.008026433522257174
5.538798047804092267e-02 0.0025529080682395165 0.008026433522257174
6.029320621663217250e-02 0.002833096101839324 0.008026433522257174
6.552633403635525766e-02 0.0031440354715915 0.008026433522257174
7.108993718325629096e-02 0.0034891012134067737 0.008026433522257174
7.698320295015896597e-02 0.003872038781812557 0.008026433522257174
8.320154376083296888e-02 0.004297004704320844 0.008026433522257174
8.973626156369640672e-02 0.004768611697714469 0.008026433522257174
9.657430210793310765e-02 0.005291978735958442 0.008026433522257174
1.036981161918169442e-01 0.005872786613189483 0.008026433522257174
1.110856514012412283e-01 0.00651733960488242 0.008026433522257174
1.187104888795489227e-01 0.007232633896483534 0.008026433522257174
1.265421406961125816e-01 0.008026433522257174 0.008026433522257174
1.345465077913301777e-01 0.00890735463861044 0.008026433522257174
1.426864815961666477e-01 0.009884959046625586 0.008026433522257174
1.509226959436474613e-01 0.010969857978923836 0.008026433522257174
1.592143732483392859e-01 0.012173827277396614 0.008026433522257174
1.675202526185822494e-01 0.013509935211980273 0.008026433522257174
1.757995541596105993e-01 0.014992684327860457 0.008026433522257174
1.840129280297919667e-01 0.01663816886076129 0.008026433522257174
1.921233600416450138e-01 0.018464249428955443 0.008026433522257174
2.000969918433411765e-01 0.020490746898158472 0.008026433522257174
2.079038127994444485e-01 0.022739657523579287 0.008026433522257174
2.155182278486789671e-01 0.02523539170434766 0.008026433522257174
2.229194562894773746e-01 0.02800503894183631 0.008026433522257174
2.300917876770683657e-01 0.03107866187782014 0.008026433522257174
2.370246784388080619e-01 0.03448962260405758 0.008026433522257174
2.437127197881496232e-01 0.038274944785163134 0.008026433522257174
2.501554830613059166e-01 0.04247571552536898 0.008026433522257174
2.563563472001083032e-01 0.047137531341167244 0.008026433522257174
2.623260105027320210e-01 0.05231099308056263 0.008026433522257174
2.680761797359847987e-01 0.05805225516094899 0.008026433522257174
2.736232530163459353e-01 0.06442363508721373 0.008026433522257174
2.789868503714290626e-01 0.07149428986597581 0.008026433522257174
2.841894091718062398e-01 0.07934096665797492 0.008026433522257174
2.892557858491272005e-01 0.08804883581643465 0.008026433522257174
2.942128843130529803e-01 0.09771241535346502 0.008026433522257174
2.990893065340125001e-01 0.1084365968689611 0.008026433522257174
3.039150392086038543e-01 0.12033778407775893 0.008026433522257174
3.087199845643987528e-01 0.13354515629298988 0.008026433522257174
3.135380899125759235e-01 0.14820207057988585 0.008026433522257174
3.184010227672867677e-01 0.16446761779946645 0.008026433522257174
3.233417126604722913e-01 0.18251834943190443 0.008026433522257174
3.283952603542552029e-01 0.20255019392306664 0.008026433522257174
3.335910360333354530e-01 0.22478058335487253 0.008026433522257174
3.389635135908510288e-01 0.24945081352303167 0.008026433522257174
3.445449224450037318e-01 0.27682866303920667 0.008026433522257174
3.503666030106044049e-01 0.3072112998861759 0.008026433522257174
3.564585351296982729e-01 0.34092850697468147 0.008026433522257174
3.628489939003086695e-01 0.3783462617131929 0.008026433522257174
3.695639898456965500e-01 0.419870708444391 0.008026433522257174
3.766266920256971518e-01 0.4659525668664682 0.008026433522257174
3.840567050216643907e-01 0.517092024289676 0.008026433522257174
3.918699447302442240e-01 0.5738441648302398 0.008026433522257174
4.000754380490829099e-01 0.6368249944718586 0.008026433522257174
4.086789043722293124e-01 0.7067181273927491 0.008026433522257174
4.176779954679606388e-01 0.7842822061337682 0.008026433522257174
4.270640388071357818e-01 0.8703591361485166 0.008026433522257174
4.368185851238324813e-01 0.9658832241158708 0.008026433522257174
4.469153902721570981e-01 1.0718913192051276 0.008026433522257174
4.573193352668941669e-01 1.1895340673703196 0.008026433522257174
4.679846536399104862e-01 1.3200884008314182 0.008026433522257174
4.788566182182175668e-01 1.4649713983072863 0.008026433522257174
4.898704781498510186e-01 1.625755666443795 0.008026433522257174
5.009522683746941984e-01 1.8041864093920719 0.008026433522257174
5.120192672603977035e-01 2.0022003718155843 0.008026433522257174
5.229815955169856423e-01 2.2219468609395236 0.008026433522257174
5.337422583948800980e-01 2.4658110758226037 0.008026433522257174
5.441991338435216985e-01 2.736439997074672 0.008026433522257174
5.542462403473128463e-01 3.0367711180354604 0.008026433522257174
5.637758593805950458e-01 3.370064329271928 0.008026433522257174
5.729418563841864875e-01 3.739937302478798 0.008026433522257174
5.814907381161622535e-01 4.150404757850477 0.008026433522257174
5.892056424412085436e-01 4.605922041145108 0.008026433522257174
5.959844920852337413e-01 5.1114334834401705 0.008026433522257174
6.017300369254103831e-01 5.672426068491977 0.008026433522257174
6.063525879111446582e-01 6.294988990221888 0.008026433522257174
6.097693365211045435e-01 6.985879746785249 0.008026433522257174
6.119073955521587838e-01 7.752597488629465 0.008026433522257174
6.127036853334740796e-01 8.60346441668451 0.008026433522257174
6.121047768396185029e-01 9.547716114208066 0.008026433522257174
6.100682728129362964e-01 10.59560179277617 0.008026433522257174
6.065663421546170220e-01 11.758495540521581 0.008026433522257174
6.015760408338777232e-01 13.049019780144016 0.008026433522257174
5.950940868843359599e-01 14.481182276745331 0.008026433522257174
5.871242854047244997e-01 16.070528182616385 0.008026433522257174
5.776844952518245258e-01 17.834308769319094 0.008026433522257174
5.668039878452181268e-01 19.791668678535572 0.008026433522257174
5.545237907340739847e-01 21.96385372416547 0.008026433522257174
5.408967360448002637e-01 24.37444150122222 0.008026433522257174
5.259866310142403689e-01 27.04959730463137 0.008026433522257174
5.098702939889472319e-01 30.01835813575592 0.008026433522257174
4.926314801617986405e-01 33.31294787934677 0.008026433522257174
4.743690043699985703e-01 36.96912707195032 0.008026433522257174
4.551946848682633107e-01 41.0265810582719 0.008026433522257174
4.352252015066548907e-01 45.52935074866948 0.008026433522257174
4.145914235043842155e-01 50.526310653356795 0.008026433522257174
3.934321820592096564e-01 56.07169938205458 0.008026433522257174
3.718945958392841922e-01 62.22570836730231 0.008026433522257174
3.501349201783786613e-01 69.0551352016233 0.008026433522257174
3.283382039914381489e-01 76.63410868007462 0.008026433522257174
3.066252872675335195e-01 85.04489341802686 0.008026433522257174
2.851513201490381011e-01 94.37878277775391 0.008026433522257174
2.640673154536111733e-01 104.73708979594508 0.008026433522257174
2.435137844438386157e-01 116.23224686798542 0.008026433522257174
2.236197012758758540e-01 128.9890261253308 0.008026433522257174
2.044982983840488433e-01 143.14589375234786 0.008026433522257174
1.862455605231378430e-01 158.85651294280527 0.008026433522257174
1.689379809738577043e-01 176.2914118095948 0.008026433522257174
1.536764373726373090e-01 195.63983435170647 0.008026433522257174
1.396793682406017867e-01 217.11179456945052 0.008026433522257174
1.264963513796500127e-01 240.9403560239527 0.008026433522257174
1.141563421327472655e-01 267.38416158399497 0.008026433522257174
1.026726858473464704e-01 296.73024081888724 0.008026433522257174
9.204453455974553888e-02 329.2971255097155 0.008026433522257174
8.225887955728258816e-02 365.43830709572546 0.008026433522257174
7.330735946121696989e-02 405.54607358408276 0.008026433522257174
6.520039240628451582e-02 450.05576757004974 0.008026433522257174
5.814868399909590285e-02 499.450511585514 0.008026433522257174
5.175825455268177194e-02 554.2664520663108 0.008026433522257174
4.618947934041868486e-02 615.0985788580505 0.008026433522257174
4.125046393572141118e-02 682.6071834272393 0.008026433522257174
3.682767597290054901e-02 757.525025877192 0.008026433522257174
3.288710825958787720e-02 840.6652885618333 0.008026433522257174
2.939889298004775067e-02 932.9304026284696 0.008026433522257174
2.639255572537322833e-02 1035.3218432956637 0.008026433522257174
2.410599615601102808e-02 1148.9510001873086 0.008026433522257174
2.228636323653920143e-02 1275.051240713013 0.008026433522257174
2.072711058805816117e-02 1414.991297434576 0.008026433522257174
1.943236680812627376e-02 1570.2901247293776 0.008026433522257174
1.842318732199932710e-02 1742.6333860096508 0.008026433522257174
1.766414911487194581e-02 1933.891750455232 0.008026433522257174
1.705545709139891924e-02 2146.141197858406 0.008026433522257174
1.654948711902870864e-02 2381.6855519761607 0.008026433522257174
1.613061032128474195e-02 2643.0814869741084 0.008026433522257174
1.578673300974724886e-02 2933.1662783900483 0.008026433522257174
1.552103556315639378e-02 3255.0885998350564 0.008026433522257174
1.544431132176345492e-02 3612.3426997094302 0.008026433522257174
1.553943180020635889e-02 4008.8063288984645 0.008026433522257174
1.579811332662696410e-02 4448.782831127585 0.008026433522257174
1.637960520337376075e-02 4937.047852839004 0.008026433522257174
1.754692767504430206e-02 5478.901179593945 0.008026433522257174
1.892116589770771393e-02 6080.224261649427 0.008026433522257174
2.056910155669610871e-02 6747.5440531107 0.008026433522257174
2.264230420644414848e-02 7488.10385759003 0.008026433522257174
2.517169133460547131e-02 8309.941949353404 0.008026433522257174
2.793550991539605829e-02 9221.97882333434 0.008026433522257174
3.091324579717658755e-02 10234.114021054527 0.008026433522257174
3.411679456049059728e-02 11357.333583431051 0.008026433522257174
3.764870311121597951e-02 12603.829296797274 0.008026433522257174
4.146590915777356723e-02 13987.131026472387 0.008026433522257174
4.551296073074722476e-02 15522.25357427048 0.008026433522257174
4.979212224578227763e-02 17225.859653987874 0.008026433522257174
5.451227463406241314e-02 19116.440753857038 0.008026433522257174
5.966613364905203748e-02 21214.51784910632 0.008026433522257174
6.508796960870560921e-02 23542.864143224204 0.008026433522257174
7.076592137417916928e-02 26126.752255633317 0.008026433522257174
7.667971077830924853e-02 28994.22853882881 0.008026433522257174
8.279786760216702179e-02 32176.417502507353 0.008026433522257174
8.908766553443744907e-02 35707.859649004626 0.008026433522257174
9.660070353502520080e-02 39626.88638701478 0.008026433522257174
1.052252457231331317e-01 43976.036093027215 0.008026433522257174
1.143391431248080015e-01 48802.515836544335 0.008026433522257174
1.238655461997069801e-01 54158.71378079476 0.008026433522257174
1.337666944565114036e-01 60102.76782070388 0.008026433522257174
1.440047992051440295e-01 66699.19663030129 0.008026433522257174
1.545324074658528946e-01 74019.59996915652 0.008026433522257174
1.652951251799118226e-01 82143.43584919439 0.008026433522257174
1.762326712094494929e-01 91158.88299750836 0.008026433522257174
1.872845908586542041e-01 101163.7979766207 0.008026433522257174
1.983824470616901425e-01 112266.77735108159 0.008026433522257174
2.094552830372439778e-01 124588.33642950082 0.008026433522257174
2.204278817312017025e-01 138262.2173764659 0.008026433522257174
2.312224763734322397e-01 153436.84089300132 0.008026433522257174
2.417615918251394269e-01 170276.91722258978 0.008026433522257174
2.519643176321690881e-01 188965.23396912115 0.008026433522257174
2.617485323001872977e-01 209704.64013232305 0.008026433522257174
2.710340104903018466e-01 232720.2478960412 0.008026433522257174
2.797440615882241799e-01 258261.87606826748 0.008026433522257174
2.878038413379112592e-01 286606.7616948256 0.008026433522257174
2.951416447870496840e-01 318062.5692794119 0.008026433522257174
3.016925968606413710e-01 352970.73027306574 0.008026433522257174
3.073966419642213954e-01 391710.1490809261 0.008026433522257174
3.122060929769703841e-01 434701.3158125035 0.008026433522257174
3.160686106836470555e-01 482410.8704165374 0.008026433522257174
3.189492622248518705e-01 535356.6677410719 0.008026433522257174
3.208214526077468043e-01 594113.3984965039 0.008026433522257174
3.216650103518857717e-01 659318.8271333541 0.008026433522257174
3.214669050103949322e-01 731680.7143427207 0.008026433522257174
3.202305912418169642e-01 811984.4993184009 0.008026433522257174
3.179618439711213163e-01 901101.8251665037 0.008026433522257174
3.146810585595521959e-01 1000000.0 0.008026433522257174
2.287979724532837947e-02 0.001 0.00890735463861044
2.514989225056802474e-02 0.0011097524964120721 0.00890735463861044
2.762963015681551421e-02 0.0012315506032928262 0.00890735463861044
3.033329192109538927e-02 0.001366716356462006 0.00890735463861044
3.327517733205804379e-02 0.0015167168884709225 0.00890735463861044
3.646938966391934794e-02 0.0016831803533309566 0.00890735463861044
3.992958100211795730e-02 0.0018679135990207828 0.00890735463861044
4.366865440507802787e-02 0.002072921779595372 0.00890735463861044
4.769842446506024347e-02 0.002300430119772917 0.00890735463861044
5.202924778489585733e-02 0.0025529080682395165 0.00890735463861044
5.666961788398947042e-02 0.002833096101839324 0.00890735463861044
6.162574530296657110e-02 0.0031440354715915 0.00890735463861044
6.690112360554736903e-02 0.0034891012134067737 0.00890735463861044
7.249611164038569089e-02 0.003872038781812557 0.00890735463861044
7.840753871324708524e-02 0.004297004704320844 0.00890735463861044
8.462836462850310826e-02 0.004768611697714469 0.00890735463861044
9.114741071688768626e-02 0.005291978735958442 0.00890735463861044
9.794919076643547606e-02 0.005872786613189483 0.00890735463861044
1.050138586130769797e-01 0.00651733960488242 0.00890735463861044
1.123172964107122529e-01 0.007232633896483534 0.00890735463861044
1.198313522059015479e-01 0.008026433522257174 0.00890735463861044
1.275242308164637461e-01 0.00890735463861044 0.00890735463861044
1.353610365177690400e-01 0.009884959046625586 0.00890735463861044
1.433044557903365435e-01 0.010969857978923836 0.00890735463861044
1.513155478456764125e-01 0.012173827277396614 0.00890735463861044
1.593546282969328098e-01 0.013509935211980273 0.00890735463861044
1.673821886828983363e-01 0.014992684327860457 0.00890735463861044
1.753598310096307900e-01 0.01663816886076129 0.00890735463861044
1.832511612077832863e-01 0.018464249428955443 0.00890735463861044
1.910226108118641963e-01 0.020490746898158472 0.00890735463861044
1.986441586703520112e-01 0.022739657523579287 0.00890735463861044
2.060899115061678166e-01 0.02523539170434766 0.00890735463861044
2.133385535193916549e-01 0.02800503894183631 0.00890735463861044
2.203736356117937112e-01 0.03107866187782014 0.00890735463861044
2.271837192003631212e-01 0.03448962260405758 0.00890735463861044
2.337623856197109107e-01 0.038274944785163134 0.00890735463861044
2.401081254210498395e-01 0.04247571552536898 0.00890735463861044
2.462232432501048618e-01 0.047137531341167244 0.00890735463861044
2.521172228902690549e-01 0.05231099308056263 0.00890735463861044
2.578007296454034591e-01 0.05805225516094899 0.00890735463861044
2.632891193710529265e-01 0.06442363508721373 0.00890735463861044
2.686010368049862596e-01 0.07149428986597581 0.00890735463861044
2.737580285029919680e-01 0.07934096665797492 0.00890735463861044
2.787841586340764066e-01 0.08804883581643465 0.00890735463861044
2.837056449515119039e-01 0.09771241535346502 0.00890735463861044
2.885505226518133570e-01 0.1084365968689611 0.00890735463861044
2.933483368663692969e-01 0.12033778407775893 0.00890735463861044
2.981287796645032961e-01 0.13354515629298988 0.00890735463861044
3.029254568410484905e-01 0.14820207057988585 0.00890735463861044
3.077700887275652830e-01 0.16446761779946645 0.00890735463861044
3.126957318219443227e-01 0.18251834943190443 0.00890735463861044
3.177377545484912358e-01 0.20255019392306664 0.00890735463861044
3.229260083411993332e-01 0.22478058335487253 0.00890735463861044
3.282955602431923414e-01 0.24945081352303167 0.00890735463861044
3.338794772471994632e-01 0.27682866303920667 0.00890735463861044
3.397100585945956874e-01 0.3072112998861759 0.00890735463861044
3.458185092742968036e-01 0.34092850697468147 0.00890735463861044
3.522345371136904602e-01 0.3783462617131929 0.00890735463861044
3.589858263989630927e-01 0.419870708444391 0.00890735463861044
3.660974664395331146e-01 0.4659525668664682 0.00890735463861044
3.735912418502144727e-01 0.517092024289676 0.00890735463861044
3.814854776958129801e-01 0.5738441648302398 0.00890735463861044
3.897919462616678543e-01 0.6368249944718586 0.00890735463861044
3.985191907330097871e-01 0.7067181273927491 0.00890735463861044
4.076679913585681825e-01 0.7842822061337682 0.00890735463861044
4.172328600174691760e-01 0.8703591361485166 0.00890735463861044
4.271986929954691981e-01 0.9658832241158708 0.00890735463861044
4.375425226176904991e-01 1.0718913192051276 0.00890735463861044
4.482323821096151351e-01 1.1895340673703196 0.00890735463861044
4.592254830121050846e-01 1.3200884008314182 0.00890735463861044
4.704696886468090478e-01 1.4649713983072863 0.00890735463861044
4.819023967305456346e-01 1.625755666443795 0.00890735463861044
4.934512002785416129e-01 1.8041864093920719 0.00890735463861044
5.050342502502074282e-01 2.0022003718155843 0.00890735463861044
5.165617363592528433e-01 2.2219468609395236 0.00890735463861044
5.279358963790530268e-01 2.4658110758226037 0.00890735463861044
5.390529948763671531e-01 2.736439997074672 0.00890735463861044
5.498045537260741744e-01 3.0367711180354604 0.00890735463861044
5.600795319251764548e-01 3.370064329271928 0.00890735463861044
5.700885157435853223e-01 3.739937302478798 0.00890735463861044
5.794500956247723433e-01 4.150404757850477 0.00890735463861044
5.880061603015117599e-01 4.605922041145108 0.00890735463861044
5.956490815773207714e-01 5.1114334834401705 0.00890735463861044
6.022758371028905655e-01 5.672426068491977 0.00890735463861044
6.077908619420221426e-01 6.294988990221888 0.00890735463861044
6.121055386996803183e-01 6.985879746785249 0.00890735463861044
6.151412733609008532e-01 7.752597488629465 0.00890735463861044
6.168295582118020759e-01 8.60346441668451 0.00890735463861044
6.171118449765783387e-01 9.547716114208066 0.00890735463861044
6.159409196570074796e-01 10.59560179277617 0.00890735463861044
6.132843948356528907e-01 11.758495540521581 0.00890735463861044
6.091152776281389958e-01 13.049019780144016 0.00890735463861044
6.034262759512907248e-01 14.481182276745331 0.00890735463861044
5.962175226243378034e-01 16.070528182616385 0.00890735463861044
5.875033071418802599e-01 17.834308769319094 0.00890735463861044
5.773094033430163918e-01 19.791668678535572 0.00890735463861044
5.656733438498146027e-01 21.96385372416547 0.00890735463861044
5.526444108453348880e-01 24.37444150122222 0.00890735463861044
5.382827624591970395e-01 27.04959730463137 0.00890735463861044
5.226613966485273988e-01 30.01835813575592 0.00890735463861044
5.058602773080461690e-01 33.31294787934677 0.00890735463861044
4.879742209938453534e-01 36.96912707195032 0.00890735463861044
4.691110069050462572e-01 41.0265810582719 0.00890735463861044
4.493835883157961675e-01 45.52935074866948 0.00890735463861044
4.289192853177434261e-01 50.526310653356795 0.00890735463861044
4.078539110060875883e-01 56.07169938205458 0.00890735463861044
3.863322413979932146e-01 62.22570836730231 0.00890735463861044
3.645127579320424638e-01 69.0551352016233 0.00890735463861044
3.425738826546622096e-01 76.63410868007462 0.00890735463861044
3.206401510337456573e-01 85.04489341802686 0.00890735463861044
2.988691549070128795e-01 94.37878277775391 0.00890735463861044
2.774157715610983677e-01 104.73708979594508 0.00890735463861044
2.564258647398621194e-01 116.23224686798542 0.00890735463861044
2.360350763622234282e-01 128.9890261253308 0.00890735463861044
2.163644702738939662e-01 143.14589375234786 0.00890735463861044
1.975187619283802765e-01 158.85651294280527 0.00890735463861044
1.795837855678229511e-01 176.2914118095948 0.00890735463861044
1.637917012299074937e-01 195.63983435170647 0.00890735463861044
1.492122081503775288e-01 217.11179456945052 0.00890735463861044
1.354293792312079303e-01 240.9403560239527 0.00890735463861044
1.224808595169920994e-01 267.38416158399497 0.00890735463861044
1.103881562739539718e-01 296.73024081888724 0.00890735463861044
9.915784538191831088e-02 329.2971255097155 0.00890735463861044
8.878345086454220159e-02 365.43830709572546 0.00890735463861044
7.926723018965392553e-02 405.54607358408276 0.00890735463861044
7.063666123433490207e-02 450.05576757004974 0.00890735463861044
6.309560713368450591e-02 499.450511585514 0.00890735463861044
5.624708346133359266e-02 554.2664520663108 0.00890735463861044
5.026847446604208042e-02 615.0985788580505 0.00890735463861044
4.494780241600037501e-02 682.6071834272393 0.00890735463861044
4.017266451299070923e-02 757.525025877192 0.00890735463861044
3.590946861718136152e-02 840.6652885618333 0.00890735463861044
3.213031524782119369e-02 932.9304026284696 0.00890735463861044
2.886660357589774031e-02 1035.3218432956637 0.00890735463861044
2.639399328657485513e-02 1148.9510001873086 0.00890735463861044
2.441527782201645055e-02 1275.051240713013 0.00890735463861044
2.271760543129906079e-02 1414.991297434576 0.00890735463861044
2.130898244296433597e-02 1570.2901247293776 0.00890735463861044
2.020815045287421147e-02 1742.6333860096508 0.00890735463861044
1.938323770166389820e-02 1933.891750455232 0.00890735463861044
1.871774251461935309e-02 2146.141197858406 0.00890735463861044
1.816341314100310828e-02 2381.6855519761607 0.00890735463861044
1.770329368790989760e-02 2643.0814869741084 0.00890735463861044
1.732418576810994260e-02 2933.1662783900483 0.00890735463861044
1.702560555230199849e-02 3255.0885998350564 0.00890735463861044
1.693697777642056562e-02 3612.3426997094302 0.00890735463861044
1.703251535582472886e-02 4008.8063288984645 0.00890735463861044
1.730871029924683016e-02 4448.782831127585 0.00890735463861044
1.793169086072319077e-02 4937.047852839004 0.00890735463861044
1.918985671577945126e-02 5478.901179593945 0.00890735463861044
2.067892177395523265e-02 6080.224261649427 0.00890735463861044
2.245582198941935281e-02 6747.5440531107 0.00890735463861044
2.469856009287616644e-02 7488.10385759003 0.00890735463861044
2.742473287612188712e-02 8309.941949353404 0.00890735463861044
3.040529598153265262e-02 9221.97882333434 0.00890735463861044
3.360897468733757554e-02 10234.114021054527 0.00890735463861044
3.704487910558194180e-02 11357.333583431051 0.00890735463861044
4.082065639693236575e-02 12603.829296797274 0.00890735463861044
4.489736965365709320e-02 13987.131026472387 0.00890735463861044
4.920704370995728633e-02 15522.25357427048 0.00890735463861044
5.375020838445086074e-02 17225.859653987874 0.00890735463861044
5.874340384298934459e-02 19116.440753857038 0.00890735463861044
6.418959191754251836e-02 21214.51784910632 0.00890735463861044
6.990155672145502430e-02 23542.864143224204 0.00890735463861044
7.586462602430681101e-02 26126.752255633317 0.00890735463861044
8.205556288344929838e-02 28994.22853882881 0.00890735463861044
8.843991456682312458e-02 32176.417502507353 0.00890735463861044
9.498196724927224222e-02 35707.859649004626 0.00890735463861044
1.027876009428955323e-01 39626.88638701478 0.00890735463861044
1.117577872305719061e-01 43976.036093027215 0.00890735463861044
1.212140874042204192e-01 48802.515836544335 0.00890735463861044
1.310736224379530357e-01 54158.71378079476 0.00890735463861044
1.412958354990782595e-01 60102.76782070388 0.00890735463861044
1.518400083916635335e-01 66699.19663030129 0.00890735463861044
1.626559077842824608e-01 74019.59996915652 0.00890735463861044
1.736864176043376173e-01 82143.43584919439 0.00890735463861044
1.848686599072524861e-01 91158.88299750836 0.00890735463861044
1.961394834134230769e-01 101163.7979766207 0.00890735463861044
2.074279287059317689e-01 112266.77735108159 0.00890735463861044
2.186604463862433512e-01 124588.33642950082 0.00890735463861044
2.297593752791591559e-01 138262.2173764659 0.00890735463861044
2.406443230883056339e-01 153436.84089300132 0.00890735463861044
2.512353341772606830e-01 170276.91722258978 0.00890735463861044
2.614491708104929590e-01 188965.23396912115 0.00890735463861044
2.712013102763537464e-01 209704.64013232305 0.00890735463861044
2.804089993926467961e-01 232720.2478960412 0.00890735463861044
2.889939518824530262e-01 258261.87606826748 0.00890735463861044
2.968794141837187150e-01 286606.7616948256 0.00890735463861044
3.039920244021013240e-01 318062.5692794119 0.00890735463861044
3.102667755143960759e-01 352970.73027306574 0.00890735463861044
3.156419612012573150e-01 391710.1490809261 0.00890735463861044
3.200707444356590270e-01 434701.3158125035 0.00890735463861044
3.235006810380927078e-01 482410.8704165374 0.00890735463861044
3.259012249571400233e-01 535356.6677410719 0.00890735463861044
3.272441115123342903e-01 594113.3984965039 0.00890735463861044
3.275134511456801456e-01 659318.8271333541 0.00890735463861044
3.267043378004065302e-01 731680.7143427207 0.00890735463861044
3.248208054327841876e-01 811984.4993184009 0.00890735463861044
3.218758059164099072e-01 901101.8251665037 0.00890735463861044
3.178961752592062706e-01 1000000.0 0.00890735463861044
2.130348883758339043e-02 0.001 0.009884959046625586
2.342342486280375724e-02 0.0011097524964120721 0.009884959046625586
2.574059875295344954e-02 0.0012315506032928262 0.009884959046625586
2.826868132148526933e-02 0.001366716356462006 0.009884959046625586
3.102142012120722922e-02 0.0015167168884709225 0.009884959046625586
3.401244475550289914e-02 0.0016831803533309566 0.009884959046625586
3.725503380356515876e-02 0.0018679135990207828 0.009884959046625586
4.076183886554952257e-02 0.002072921779595372 0.009884959046625586
4.454457291490498960e-02 0.002300430119772917 0.009884959046625586
4.861366691603694751e-02 0.0025529080682395165 0.009884959046625586
5.297788667569183763e-02 0.002833096101839324 0.009884959046625586
5.764393506916326571e-02 0.0031440354715915 0.009884959046625586
6.261603663747837556e-02 0.0034891012134067737 0.009884959046625586
6.789553295091332874e-02 0.003872038781812557 0.009884959046625586
7.348049337725573449e-02 0.004297004704320844 0.009884959046625586
7.936536945476119209e-02 0.004768611697714469 0.009884959046625586
8.554071620501765838e-02 0.005291978735958442 0.009884959046625586
9.199299575521163730e-02 0.005872786613189483 0.009884959046625586
9.870449371858154575e-02 0.00651733960488242 0.009884959046625586
1.056533617282358478e-01 0.007232633896483534 0.009884959046625586
1.128137982853349292e-01 0.008026433522257174 0.009884959046625586
1.201563860209841073e-01 0.00890735463861044 0.009884959046625586
1.276485644355324078e-01 0.009884959046625586 0.009884959046625586
1.352552490645851369e-01 0.010969857978923836 0.009884959046625586
1.429395673771476916e-01 0.012173827277396614 0.009884959046625586
1.506636793420107201e-01 0.013509935211980273 0.009884959046625586
1.583896570963817807e-01 0.014992684327860457 0.009884959046625586
1.660803877822294994e-01 0.01663816886076129 0.009884959046625586
1.737004421915253893e-01 0.018464249428955443 0.009884959046625586
1.812168962327497246e-01 0.020490746898158472 0.009884959046625586
1.886000532645341621e-01 0.022739657523579287 0.009884959046625586
1.958240501636551167e-01 0.02523539170434766 0.009884959046625586
2.028673272333683386e-01 0.02800503894183631 0.009884959046625586
2.097129544592908068e-01 0.03107866187782014 0.009884959046625586
2.163488154066462721e-01 0.03448962260405758 0.009884959046625586
2.227676536387306616e-01 0.038274944785163134 0.009884959046625586
2.289670026962317417e-01 0.04247571552536898 0.009884959046625586
2.349481700114235405e-01 0.047137531341167244 0.009884959046625586
2.407194572013340028e-01 0.05231099308056263 0.009884959046625586
2.462904754334261648e-01 0.05805225516094899 0.009884959046625586
2.516754827940441697e-01 0.06442363508721373 0.009884959046625586
2.568920547173312863e-01 0.07149428986597581 0.009884959046625586
2.619607207505561530e-01 0.07934096665797492 0.009884959046625586
2.669045928560795922e-01 0.08804883581643465 0.009884959046625586
2.717490166972155730e-01 0.09771241535346502 0.009884959046625586
2.765212475771655076e-01 0.1084365968689611 0.009884959046625586
2.812501526692966491e-01 0.12033778407775893 0.009884959046625586
2.859649559000532193e-01 0.13354515629298988 0.009884959046625586
2.906986546535429428e-01 0.14820207057988585 0.009884959046625586
2.954827323592918997e-01 0.16446761779946645 0.009884959046625586
3.003500739419297516e-01 0.18251834943190443 0.009884959046625586
3.053360030104668166e-01 0.20255019392306664 0.009884959046625586
3.104705415822953118e-01 0.22478058335487253 0.009884959046625586
3.157890290067457695e-01 0.24945081352303167 0.009884959046625586
3.213250547179247185e-01 0.27682866303920667 0.009884959046625586
3.271115648969580292e-01 0.3072112998861759 0.009884959046625586
3.331806886186864936e-01 0.34092850697468147 0.009884959046625586
3.395632842699265463e-01 0.3783462617131929 0.009884959046625586
3.462884484882173819e-01 0.419870708444391 0.009884959046625586
3.533829652773674557e-01 0.4659525668664682 0.009884959046625586
3.608706147760779026e-01 0.517092024289676 0.009884959046625586
3.687719974399599754e-01 0.5738441648302398 0.009884959046625586
3.771015654854352195e-01 0.6368249944718586 0.009884959046625586
3.858706961494631771e-01 0.7067181273927491 0.009884959046625586
3.950834004992244131e-01 0.7842822061337682 0.009884959046625586
4.047375777942996966e-01 0.8703591361485166 0.009884959046625586
4.148217893401808243e-01 0.9658832241158708 0.009884959046625586
4.253167869924532885e-01 1.0718913192051276 0.009884959046625586
4.361943284268033905e-01 1.1895340673703196 0.009884959046625586
4.474153084381037870e-01 1.3200884008314182 0.009884959046625586
4.589310154202176917e-01 1.4649713983072863 0.009884959046625586
4.706819494106125878e-01 1.625755666443795 0.009884959046625586
4.825983216577350299e-01 1.8041864093920719 0.009884959046625586
4.946002997140355739e-01 2.0022003718155843 0.009884959046625586
5.065993428757323835e-01 2.2219468609395236 0.009884959046625586
5.184981431769367655e-01 2.4658110758226037 0.009884959046625586
5.301925922208747810e-01 2.736439997074672 0.009884959046625586
5.415728781740630771e-01 3.0367711180354604 0.009884959046625586
5.525435337046705753e-01 3.370064329271928 0.009884959046625586
5.633175444733227177e-01 3.739937302478798 0.009884959046625586
5.734420819457605178e-01 4.150404757850477 0.009884959046625586
5.828004270602774595e-01 4.605922041145108 0.009884959046625586
5.912800202615711154e-01 5.1114334834401705 0.009884959046625586
5.987725404138387608e-01 5.672426068491977 0.009884959046625586
6.051768665944992076e-01 6.294988990221888 0.009884959046625586
6.103987595397281085e-01 6.985879746785249 0.009884959046625586
6.143539758506295634e-01 7.752597488629465 0.009884959046625586
6.169685327420452170e-01 8.60346441668451 0.009884959046625586
6.181786232639172596e-01 9.547716114208066 0.009884959046625586
6.179320025214282142e-01 10.59560179277617 0.009884959046625586
6.161914504359459199e-01 11.758495540521581 0.009884959046625586
6.129256067938618768e-01 13.049019780144016 0.009884959046625586
6.081228042197919237e-01 14.481182276745331 0.009884959046625586
6.017791108027148450e-01 16.070528182616385 0.009884959046625586
5.939048151853539848e-01 17.834308769319094 0.009884959046625586
5.845217323224556338e-01 19.791668678535572 0.009884959046625586
5.736633955544474528e-01 21.96385372416547 0.009884959046625586
5.613749823106308767e-01 24.37444150122222 0.009884959046625586
5.477123847273364099e-01 27.04959730463137 0.009884959046625586
5.327440833098409101e-01 30.01835813575592 0.009884959046625586
5.165454662607926739e-01 33.31294787934677 0.009884959046625586
4.992064492037269208e-01 36.96912707195032 0.009884959046625586
4.808297436321215534e-01 41.0265810582719 0.009884959046625586
4.615234172151780334e-01 45.52935074866948 0.009884959046625586
4.414099348859614746e-01 50.526310653356795 0.009884959046625586
4.206206491955414850e-01 56.07169938205458 0.009884959046625586
3.992964255904615234e-01 62.22570836730231 0.009884959046625586
3.775969444164181676e-01 69.0551352016233 0.009884959046625586
3.556907938503869326e-01 76.63410868007462 0.009884959046625586
3.337053470182376191e-01 85.04489341802686 0.009884959046625586
3.117989319798702419e-01 94.37878277775391 0.009884959046625586
2.901286869205460528e-01 104.73708979594508 0.009884959046625586
2.688443926518229721e-01 116.23224686798542 0.009884959046625586
2.480871446164915062e-01 128.9890261253308 0.009884959046625586
2.279848971041519012e-01 143.14589375234786 0.009884959046625586
2.086504600319862290e-01 158.85651294280527 0.009884959046625586
1.901787001210042405e-01 176.2914118095948 0.009884959046625586
1.739474668147582559e-01 195.63983435170647 0.009884959046625586
1.588499273299566750e-01 217.11179456945052 0.009884959046625586
1.445198910204055776e-01 240.9403560239527 0.009884959046625586
1.310042426840822838e-01 267.38416158399497 0.009884959046625586
1.183334190040749162e-01 296.73024081888724 0.009884959046625586
1.065223554137720852e-01 329.2971255097155 0.009884959046625586
9.557216133845669592e-02 365.43830709572546 0.009884959046625586
8.549798932114810457e-02 405.54607358408276 0.009884959046625586
7.634837159020652075e-02 450.05576757004974 0.009884959046625586
6.831335611047577305e-02 499.450511585514 0.009884959046625586
6.100257320081521606e-02 554.2664520663108 0.009884959046625586
5.460227369705145106e-02 615.0985788580505 0.009884959046625586
4.888743719045686442e-02 682.6071834272393 0.009884959046625586
4.374606968026713283e-02 757.525025877192 0.009884959046625586
3.914562215253292177e-02 840.6652885618333 0.009884959046625586
3.506124213465020706e-02 932.9304026284696 0.009884959046625586
3.152599643831358739e-02 1035.3218432956637 0.009884959046625586
2.885968714177719954e-02 1148.9510001873086 0.009884959046625586
2.671243070463404784e-02 1275.051240713013 0.009884959046625586
2.486764164630630644e-02 1414.991297434576 0.009884959046625586
2.333830302229290485e-02 1570.2901247293776 0.009884959046625586
2.213960138663145089e-02 1742.6333860096508 0.009884959046625586
2.124511798300050477e-02 1933.891750455232 0.009884959046625586
2.051862345513763911e-02 2146.141197858406 0.009884959046625586
1.991211158866926234e-02 2381.6855519761607 0.009884959046625586
1.940722416605265496e-02 2643.0814869741084 0.009884959046625586
1.898958894709568482e-02 2933.1662783900483 0.009884959046625586
1.865382701918132796e-02 3255.0885998350564 0.009884959046625586
1.855137658723644487e-02 3612.3426997094302 0.009884959046625586
1.864545392866125487e-02 4008.8063288984645 0.009884959046625586
1.893900667991489303e-02 4448.782831127585 0.009884959046625586
1.960368109959302954e-02 4937.047852839004 0.009884959046625586
2.095532719180216025e-02 5478.901179593945 0.009884959046625586
2.256488111111090364e-02 6080.224261649427 0.009884959046625586
2.447491570498292260e-02 6747.5440531107 0.009884959046625586
2.689480749630945161e-02 7488.10385759003 0.009884959046625586
2.982411123820618085e-02 8309.941949353404 0.009884959046625586
3.302918543887509856e-02 9221.97882333434 0.009884959046625586
3.646527994645500786e-02 10234.114021054527 0.009884959046625586
4.013774809449693892e-02 11357.333583431051 0.009884959046625586
4.415890929893239586e-02 12603.829296797274 0.009884959046625586
4.849626062926598591e-02 13987.131026472387 0.009884959046625586
5.306693543772846022e-02 15522.25357427048 0.009884959046625586
5.786944523467105889e-02 17225.859653987874 0.009884959046625586
6.312633928036370801e-02 19116.440753857038 0.009884959046625586
6.885431706157975340e-02 21214.51784910632 0.009884959046625586
7.484194439365865481e-02 23542.864143224204 0.009884959046625586
8.107157698589363692e-02 26126.752255633317 0.009884959046625586
8.751690358116594182e-02 28994.22853882881 0.009884959046625586
9.414049930014328771e-02 32176.417502507353 0.009884959046625586
1.009037371021517665e-01 35707.859649004626 0.009884959046625586
1.089637495813732260e-01 39626.88638701478 0.009884959046625586
1.182397527569707812e-01 43976.036093027215 0.009884959046625586
1.279933080268256806e-01 48802.515836544335 0.009884959046625586
1.381356781349133700e-01 54158.71378079476 0.009884959046625586
1.486235864757279868e-01 60102.76782070388 0.009884959046625586
1.594136213910957167e-01 66699.19663030129 0.009884959046625586
1.704529749623785173e-01 74019.59996915652 0.009884959046625586
1.816821158710381634e-01 82143.43584919439 0.009884959046625586
1.930358738455864032e-01 91158.88299750836 0.009884959046625586
2.044487849435895899e-01 101163.7979766207 0.009884959046625586
2.158477676969902948e-01 112266.77735108159 0.009884959046625586
2.271570456385836323e-01 124588.33642950082 0.009884959046625586
2.382968954821743368e-01 138262.2173764659 0.009884959046625586
2.491848158441422600e-01 153436.84089300132 0.009884959046625586
2.597388166786462893e-01 170276.91722258978 0.009884959046625586
2.698736711141046518e-01 188965.23396912115 0.009884959046625586
2.795029296595118451e-01 209704.64013232305 0.009884959046625586
2.885425152891458733e-01 232720.2478960412 0.009884959046625586
2.969122981913386305e-01 258261.87606826748 0.009884959046625586
3.045347028413740720e-01 286606.7616948256 0.009884959046625586
3.113353400226942513e-01 318062.5692794119 0.009884959046625586
3.172490009332209482e-01 352970.73027306574 0.009884959046625586
3.222144375097762969e-01 391710.1490809261 0.009884959046625586
3.261839325108939480e-01 434701.3158125035 0.009884959046625586
3.291120765749175336e-01 482410.8704165374 0.009884959046625586
3.309634282912454761e-01 535356.6677410719 0.009884959046625586
3.317186229458518598e-01 594113.3984965039 0.009884959046625586
3.313642483170569641e-01 659318.8271333541 0.009884959046625586
3.298983373921482443e-01 731680.7143427207 0.009884959046625586
3.273334277098886025e-01 811984.4993184009 0.009884959046625586
3.236883096891596812e-01 901101.8251665037 0.009884959046625586
3.189980457367502242e-01 1000000.0 0.009884959046625586
1.973421234076818895e-02 0.001 0.010969857978923836
2.170324711513463983e-02 0.0011097524964120721 0.010969857978923836
2.385678523192417966e-02 0.0012315506032928262 0.010969857978923836
2.620781391687334108e-02 0.001366716356462006 0.010969857978923836
2.876944700769784938e-02 0.0015167168884709225 0.010969857978923836
3.155473917637059700e-02 0.0016831803533309566 0.010969857978923836
3.457648275773818336e-02 0.0018679135990207828 0.010969857978923836
3.784695464491812794e-02 0.002072921779595372 0.010969857978923836
4.137762930479799151e-02 0.002300430119772917 0.010969857978923836
4.517885726291632348e-02 0.0025529080682395165 0.010969857978923836
4.925951558728899893e-02 0.002833096101839324 0.010969857978923836
5.362662373999266957e-02 0.0031440354715915 0.010969857978923836
5.828496093142721685e-02 0.0034891012134067737 0.010969857978923836
6.323666913615046126e-02 0.003872038781812557 0.010969857978923836
6.848087670618507872e-02 0.004297004704320844 0.010969857978923836
7.401335913759923835e-02 0.004768611697714469 0.010969857978923836
7.982624834793682067e-02 0.005291978735958442 0.010969857978923836
8.590782278016280415e-02 0.005872786613189483 0.010969857978923836
9.224239651859063305e-02 0.00651733960488242 0.010969857978923836
9.881032129945729880e-02 0.007232633896483534 0.010969857978923836
1.055881253657879881e-01 0.008026433522257174 0.010969857978923836
1.125487859541295654e-01 0.00890735463861044 0.010969857978923836
1.196621495648678424e-01 0.009884959046625586 0.010969857978923836
1.268954854697093571e-01 0.010969857978923836 0.010969857978923836
1.342141536718629846e-01 0.012173827277396614 0.010969857978923836
1.415823733665312611e-01 0.013509935211980273 0.010969857978923836
1.489640516029581419e-01 0.014992684327860457 0.010969857978923836
1.563236369208489129e-01 0.01663816886076129 0.010969857978923836
1.636269693546741344e-01 0.018464249428955443 0.010969857978923836
1.708420776444384559e-01 0.020490746898158472 0.010969857978923836
1.779399019033678364e-01 0.022739657523579287 0.010969857978923836
1.848949050869961863e-01 0.02523539170434766 0.010969857978923836
1.916855636931807383e-01 0.02800503894183631 0.010969857978923836
1.982947187240424181e-01 0.03107866187782014 0.010969857978923836
2.047097896155669339e-01 0.03448962260405758 0.010969857978923836
2.109228601322645780e-01 0.038274944785163134 0.010969857978923836
2.169306423207847112e-01 0.04247571552536898 0.010969857978923836
2.227343350954908430e-01 0.047137531341167244 0.010969857978923836
2.283387163605790915e-01 0.05231099308056263 0.010969857978923836
2.337547438276662004e-01 0.05805225516094899 0.010969857978923836
2.389947456342313425e-01 0.06442363508721373 0.010969857978923836
2.440751608931926719e-01 0.07149428986597581 0.010969857978923836
2.490153957963528730e-01 0.07934096665797492 0.010969857978923836
2.538374722276330320e-01 0.08804883581643465 0.010969857978923836
2.585656965989359679e-01 0.09771241535346502 0.010969857978923836
2.632263515825029598e-01 0.1084365968689611 0.010969857978923836
2.678474090571581478e-01 0.12033778407775893 0.010969857978923836
2.724573775022170463e-01 0.13354515629298988 0.010969857978923836
2.770883912754789624e-01 0.14820207057988585 0.010969857978923836
2.817714152327643884e-01 0.16446761779946645 0.010969857978923836
2.865388650052262953e-01 0.18251834943190443 0.010969857978923836
2.914257087558191350e-01 0.20255019392306664 0.010969857978923836
2.964618219519161713e-01 0.22478058335487253 0.010969857978923836
3.016824852285495129e-01 0.24945081352303167 0.010969857978923836
3.071214765231446431e-01 0.27682866303920667 0.010969857978923836
3.128120554261388797e-01 0.3072112998861759 0.010969857978923836
3.187869433522745322e-01 0.34092850697468147 0.010969857978923836
3.250778273317260769e-01 0.3783462617131929 0.010969857978923836
3.317149094578229485e-01 0.419870708444391 0.010969857978923836
3.387263846492415964e-01 0.4659525668664682 0.010969857978923836
3.461377767504938974e-01 0.517092024289676 0.010969857978923836
3.539717560311702038e-01 0.5738441648302398 0.010969857978923836
3.622452990050924471e-01 0.6368249944718586 0.010969857978923836
3.709725373908908663e-01 0.7067181273927491 0.010969857978923836
3.801607088560095549e-01 0.7842822061337682 0.010969857978923836
3.898111976857662198e-01 0.8703591361485166 0.010969857978923836
3.999164386394656878e-01 0.9658832241158708 0.010969857978923836
4.104612352400479613e-01 1.0718913192051276 0.010969857978923836
4.214215392923219561e-01 1.1895340673703196 0.010969857978923836
4.327625373077539361e-01 1.3200884008314182 0.010969857978923836
4.444396980933756902e-01 1.4649713983072863 0.010969857978923836
4.563975189529054788e-01 1.625755666443795 0.010969857978923836
4.685698546641441919e-01 1.8041864093920719 0.010969857978923836
4.808800306434199423e-01 2.0022003718155843 0.010969857978923836
4.932420050463666716e-01 2.2219468609395236 0.010969857978923836
5.055602296890799874e-01 2.4658110758226037 0.010969857978923836
5.177315057819266153e-01 2.736439997074672 0.010969857978923836
5.296460373316212999e-01 3.0367711180354604 0.010969857978923836
5.412681956357997537e-01 3.370064329271928 0.010969857978923836
5.526813418696273628e-01 3.739937302478798 0.010969857978923836
5.634981940288349422e-01 4.150404757850477 0.010969857978923836
5.735986198666371827e-01 4.605922041145108 0.010969857978923836
5.828659546336699693e-01 5.1114334834401705 0.010969857978923836
5.911872461750846686e-01 5.672426068491977 0.010969857978923836
5.984563257242694334e-01 6.294988990221888 0.010969857978923836
6.045736873768969843e-01 6.985879746785249 0.010969857978923836
6.094496441926958719e-01 7.752597488629465 0.010969857978923836
6.130048215341264983e-01 8.60346441668451 0.010969857978923836
6.151701205283789387e-01 9.547716114208066 0.010969857978923836
6.158881421450486116e-01 10.59560179277617 0.010969857978923836
6.151166297893194690e-01 11.758495540521581 0.010969857978923836
6.128195966963916330e-01 13.049019780144016 0.010969857978923836
6.089806899979868238e-01 14.481182276745331 0.010969857978923836
6.035915664824419435e-01 16.070528182616385 0.010969857978923836
5.966581349407675816e-01 17.834308769319094 0.010969857978923836
5.881978396732220338e-01 19.791668678535572 0.010969857978923836
5.782397711059995560e-01 21.96385372416547 0.010969857978923836
5.668245159490375995e-01 24.37444150122222 0.010969857978923836
5.540031630491377701e-01 27.04959730463137 0.010969857978923836
5.398390679790169289e-01 30.01835813575592 0.010969857978923836
5.244023549317937682e-01 33.31294787934677 0.010969857978923836
5.077772415249734994e-01 36.96912707195032 0.010969857978923836
4.900604453534666560e-01 41.0265810582719 0.010969857978923836
4.713540865540032931e-01 45.52935074866948 0.010969857978923836
4.517745540686033401e-01 50.526310653356795 0.010969857978923836
4.314473593490895098e-01 56.07169938205458 0.010969857978923836
4.105079203703765334e-01 62.22570836730231 0.010969857978923836
3.891161063253131269e-01 69.0551352016233 0.010969857978923836
3.674273324070927438e-01 76.63410868007462 0.010969857978923836
3.455708942458526889e-01 85.04489341802686 0.010969857978923836
3.237039886631226104e-01 94.37878277775391 0.010969857978923836
3.019841949267130232e-01 104.73708979594508 0.010969857978923836
2.805635096456039479e-01 116.23224686798542 0.010969857978923836
2.595869631681190781e-01 128.9890261253308 0.010969857978923836
2.391881251861469881e-01 143.14589375234786 0.010969857978923836
2.194869208797674276e-01 158.85651294280527 0.010969857978923836
2.005865974840567167e-01 176.2914118095948 0.010969857978923836
1.840264295622598134e-01 195.63983435170647 0.010969857978923836
1.684907132217269843e-01 217.11179456945052 0.010969857978923836
1.536808443194196960e-01 240.9403560239527 0.010969857978923836
1.396532744915985613e-01 267.38416158399497 0.010969857978923836
1.264479658297061049e-01 296.73024081888724 0.010969857978923836
1.140890307568567796e-01 329.2971255097155 0.010969857978923836
1.025861490009875449e-01 365.43830709572546 0.010969857978923836
9.196984333254482058e-02 405.54607358408276 0.010969857978923836
8.231427474354531537e-02 450.05576757004974 0.010969857978923836
7.378680195135424447e-02 499.450511585514 0.010969857978923836
6.601266987754542126e-02 554.2664520663108 0.010969857978923836
5.918546687707845755e-02 615.0985788580505 0.010969857978923836
5.306708315574901885e-02 682.6071834272393 0.010969857978923836
4.754801045459725733e-02 757.525025877192 0.010969857978923836
4.259747644024768076e-02 840.6652885618333 0.010969857978923836
3.819497494378323865e-02 932.9304026284696 0.010969857978923836
3.438481368611946004e-02 1035.3218432956637 0.010969857978923836
3.150864309606110636e-02 1148.9510001873086 0.010969857978923836
2.918375749703688501e-02 1275.051240713013 0.010969857978923836
2.718336151994633909e-02 1414.991297434576 0.010969857978923836
2.552674996492828099e-02 1570.2901247293776 0.010969857978923836
2.422398224860410759e-02 1742.6333860096508 0.010969857978923836
2.325648385779812213e-02 1933.891750455232 0.010969857978923836
2.246471625591595078e-02 2146.141197858406 0.010969857978923836
2.180206441562693859e-02 2381.6855519761607 0.010969857978923836
2.124869698829378456e-02 2643.0814869741084 0.010969857978923836
2.078900321342117691e-02 2933.1662783900483 0.010969857978923836
2.041143997559486181e-02 3255.0885998350564 0.010969857978923836
2.029269432583351990e-02 3612.3426997094302 0.010969857978923836
2.038290561747480717e-02 4008.8063288984645 0.010969857978923836
2.069330106869117850e-02 4448.782831127585 0.010969857978923836
2.139914848986578660e-02 4937.047852839004 0.010969857978923836
2.284591749090609733e-02 5478.901179593945 0.010969857978923836
2.458107030641772800e-02 6080.224261649427 0.010969857978923836
2.662718590263113416e-02 6747.5440531107 0.010969857978923836
2.923088726692113157e-02 7488.10385759003 0.010969857978923836
3.236788486838538398e-02 8309.941949353404 0.010969857978923836
3.580359206628720009e-02 9221.97882333434 0.010969857978923836
3.947652727769926373e-02 10234.114021054527 0.010969857978923836
4.338831762323804714e-02 11357.333583431051 0.010969857978923836
4.765181623107793418e-02 12603.829296797274 0.010969857978923836
5.224741867102400406e-02 13987.131026472387 0.010969857978923836
5.707345481979170243e-02 15522.25357427048 0.010969857978923836
6.212613617778599967e-02 17225.859653987874 0.010969857978923836
6.763189855457379940e-02 19116.440753857038 0.010969857978923836
7.362543892529549439e-02 21214.51784910632 0.010969857978923836
7.986814676316546235e-02 23542.864143224204 0.010969857978923836
8.633926427931069847e-02 26126.752255633317 0.010969857978923836
9.300940834967695581e-02 28994.22853882881 0.010969857978923836
9.983823311860560989e-02 32176.417502507353 0.010969857978923836
1.067843961207518427e-01 35707.859649004626 0.010969857978923836
1.150521021147731110e-01 39626.88638701478 0.010969857978923836
1.245853175247020189e-01 43976.036093027215 0.010969857978923836
1.345819502817156843e-01 48802.515836544335 0.010969857978923836
1.449476976967790376e-01 54158.71378079476 0.010969857978923836
1.556367853143603430e-01 60102.76782070388 0.010969857978923836
1.666033619698015777e-01 66699.19663030129 0.010969857978923836
1.777923676975252942e-01 74019.59996915652 0.010969857978923836
1.891422491791608096e-01 82143.43584919439 0.010969857978923836
2.005859298717423689e-01 91158.88299750836 0.010969857978923836
2.120560751117248899e-01 101163.7979766207 0.010969857978923836
2.234778710368793275e-01 112266.77735108159 0.010969857978923836
2.347738459900419739e-01 124588.33642950082 0.010969857978923836
2.458626064045031645e-01 138262.2173764659 0.010969857978923836
2.566601935490887554e-01 153436.84089300132 0.010969857978923836
2.670830283140306904e-01 170276.91722258978 0.010969857978923836
2.770444288245674791e-01 188965.23396912115 0.010969857978923836
2.864566582823747098e-01 209704.64013232305 0.010969857978923836
2.952347422373692298e-01 232720.2478960412 0.010969857978923836
3.032976491229110727e-01 258261.87606826748 0.010969857978923836
3.105673040397670670e-01 286606.7616948256 0.010969857978923836
3.169696365268112048e-01 318062.5692794119 0.010969857978923836
3.224394781567046508e-01 352970.73027306574 0.010969857978923836
3.269169438131533934e-01 391710.1490809261 0.010969857978923836
3.303575642246174282e-01 434701.3158125035 0.010969857978923836
3.327140628182574944e-01 482410.8704165374 0.010969857978923836
3.339589993270984936e-01 535356.6677410719 0.010969857978923836
3.340755196865570764e-01 594113.3984965039 0.010969857978923836
3.330558237262971066e-01 659318.8271333541 0.010969857978923836
3.309023736934171844e-01 731680.7143427207 0.010969857978923836
3.276364917036526103e-01 811984.4993184009 0.010969857978923836
3.232829177856028635e-01 901101.8251665037 0.010969857978923836
3.178858667426210372e-01 1000000.0 0.010969857978923836
1.818681020902597478e-02 0.001 0.012173827277396614
2.000581278973505989e-02 0.0011097524964120721 0.012173827277396614
2.199643171183970555e-02 0.0012315506032928262 0.012173827277396614
2.417091505872736093e-02 0.001366716356462006 0.012173827277396614
2.654167125479027847e-02 0.0015167168884709225 0.012173827277396614
2.912110530310995857e-02 0.0016831803533309566 0.012173827277396614
3.192143372802543760e-02 0.0018679135990207828 0.012173827277396614
3.495445052929482127e-02 0.002072921779595372 0.012173827277396614
3.823127359191067637e-02 0.002300430119772917 0.012173827277396614
4.176204402650896680e-02 0.0025529080682395165 0.012173827277396614
4.555559913157708474e-02 0.002833096101839324 0.012173827277396614
4.961912561630252294e-02 0.0031440354715915 0.012173827277396614
5.395778706916738721e-02 0.0034891012134067737 0.012173827277396614
5.857435538570884143e-02 0.003872038781812557 0.012173827277396614
6.346884464481045152e-02 0.004297004704320844 0.012173827277396614
6.863818266570741178e-02 0.004768611697714469 0.012173827277396614
7.407591785635542214e-02 0.005291978735958442 0.012173827277396614
7.977199753498934176e-02 0.005872786613189483 0.012173827277396614
8.571264045517365537e-02 0.00651733960488242 0.012173827277396614
9.188030286778756106e-02 0.007232633896483534 0.012173827277396614
9.825377834880777428e-02 0.008026433522257174 0.012173827277396614
1.048084189719930281e-01 0.00890735463861044 0.012173827277396614
1.115165004923959341e-01 0.009884959046625586 0.012173827277396614
1.183477104136230335e-01 0.010969857978923836 0.012173827277396614
1.252697561793854331e-01 0.012173827277396614 0.012173827277396614
1.322490713658817374e-01 0.013509935211980273 0.012173827277396614
1.392515887045044642e-01 0.014992684327860457 0.012173827277396614
1.462435469171552982e-01 0.01663816886076129 0.012173827277396614
1.531923036981585884e-01 0.018464249428955443 0.012173827277396614
1.600671073881776152e-01 0.020490746898158472 0.012173827277396614
1.668398047823354546e-01 0.022739657523579287 0.012173827277396614
1.734854539941475815e-01 0.02523539170434766 0.012173827277396614
1.799828210025387898e-01 0.02800503894183631 0.012173827277396614
1.863147521363667791e-01 0.03107866187782014 0.012173827277396614
1.924684126570904708e-01 0.03448962260405758 0.012173827277396614
1.984354013843955822e-01 0.038274944785163134 0.012173827277396614
2.042117478063503466e-01 0.04247571552536898 0.012173827277396614
2.097978083482323064e-01 0.047137531341167244 0.012173827277396614
2.151974145711466058e-01 0.05231099308056263 0.012173827277396614
2.204203863788595785e-01 0.05805225516094899 0.012173827277396614
2.254779418654706546e-01 0.06442363508721373 0.012173827277396614
2.303853406102286672e-01 0.07149428986597581 0.012173827277396614
2.351607826688957847e-01 0.07934096665797492 0.012173827277396614
2.398250880401003038e-01 0.08804883581643465 0.012173827277396614
2.444013825355630110e-01 0.09771241535346502 0.012173827277396614
2.489148023397842746e-01 0.1084365968689611 0.012173827277396614
2.533920163852614316e-01 0.12033778407775893 0.012173827277396614
2.578612301510926907e-01 0.13354515629298988 0.012173827277396614
2.623528423867528270e-01 0.14820207057988585 0.012173827277396614
2.668972420510513088e-01 0.16446761779946645 0.012173827277396614
2.715260934591059994e-01 0.18251834943190443 0.012173827277396614
2.762737052103665936e-01 0.20255019392306664 0.012173827277396614
2.811694941801580194e-01 0.22478058335487253 0.012173827277396614
2.862483539013505052e-01 0.24945081352303167 0.012173827277396614
2.915439073334601394e-01 0.27682866303920667 0.012173827277396614
2.970893827591952197e-01 0.3072112998861759 0.012173827277396614
3.029177440813109468e-01 0.34092850697468147 0.012173827277396614
3.090611557283707844e-01 0.3783462617131929 0.012173827277396614
3.155505817866257057e-01 0.419870708444391 0.012173827277396614
3.224152986445486535e-01 0.4659525668664682 0.012173827277396614
3.296822637041169068e-01 0.517092024289676 0.012173827277396614
3.373759403253520639e-01 0.5738441648302398 0.012173827277396614
3.455155934562164077e-01 0.6368249944718586 0.012173827277396614
3.541179348132730276e-01 0.7067181273927491 0.012173827277396614
3.631933196367742034e-01 0.7842822061337682 0.012173827277396614
3.727465998697374050e-01 0.8703591361485166 0.012173827277396614
3.827741674818946893e-01 0.9658832241158708 0.012173827277396614
3.932650837689397605e-01 1.0718913192051276 0.012173827277396614
4.041998303152090632e-01 1.1895340673703196 0.012173827277396614
4.155483709776909285e-01 1.3200884008314182 0.012173827277396614
4.272709910573203596e-01 1.4649713983072863 0.012173827277396614
4.393169782100787013e-01 1.625755666443795 0.012173827277396614
4.516247753769359607e-01 1.8041864093920719 0.012173827277396614
4.641219504310825084e-01 2.0022003718155843 0.012173827277396614
4.767261650360379299e-01 2.2219468609395236 0.012173827277396614
4.893449322151502412e-01 2.4658110758226037 0.012173827277396614
5.018773474732274309e-01 2.736439997074672 0.012173827277396614
5.142150095594463233e-01 3.0367711180354604 0.012173827277396614
5.263781943504786121e-01 3.370064329271928 0.012173827277396614
5.383314754936721069e-01 3.739937302478798 0.012173827277396614
5.497500810467217391e-01 4.150404757850477 0.012173827277396614
5.605116258183245881e-01 4.605922041145108 0.012173827277396614
5.704963640087206134e-01 5.1114334834401705 0.012173827277396614
5.795875806192303248e-01 5.672426068491977 0.012173827277396614
5.876747620913513881e-01 6.294988990221888 0.012173827277396614
5.946536748006636675e-01 6.985879746785249 0.012173827277396614
6.004295621713415798e-01 7.752597488629465 0.012173827277396614
6.049178892002501362e-01 8.60346441668451 0.012173827277396614
6.080443637771395515e-01 9.547716114208066 0.012173827277396614
6.097464180350011809e-01 10.59560179277617 0.012173827277396614
6.099766488616352733e-01 11.758495540521581 0.012173827277396614
6.086942642294445038e-01 13.049019780144016 0.012173827277396614
6.058779834782794804e-01 14.481182276745331 0.012173827277396614
6.015147702036859334e-01 16.070528182616385 0.012173827277396614
5.956058353008759632e-01 17.834308769319094 0.012173827277396614
5.881639082506554539e-01 19.791668678535572 0.012173827277396614
5.792132646517872407e-01 21.96385372416547 0.012173827277396614
5.687894986045899381e-01 24.37444150122222 0.012173827277396614
5.569384526882893427e-01 27.04959730463137 0.012173827277396614
5.437178603090163653e-01 30.01835813575592 0.012173827277396614
5.291920154932787668e-01 33.31294787934677 0.012173827277396614
5.134387723162263661e-01 36.96912707195032 0.012173827277396614
4.965480699832202083e-01 41.0265810582719 0.012173827277396614
4.786151607073694247e-01 45.52935074866948 0.012173827277396614
4.597492708464884226e-01 50.526310653356795 0.012173827277396614
4.400688105408813167e-01 56.07169938205458 0.012173827277396614
4.197023076443195388e-01 62.22570836730231 0.012173827277396614
3.988088805892290867e-01 69.0551352016233 0.012173827277396614
3.775273994514655174e-01 76.63410868007462 0.012173827277396614
3.559881594079807865e-01 85.04489341802686 0.012173827277396614
3.343452573783456394e-01 94.37878277775391 0.012173827277396614
3.127547295018697215e-01 104.73708979594508 0.012173827277396614
2.913688627021248090e-01 116.23224686798542 0.012173827277396614
2.703348243827516373e-01 128.9890261253308 0.012173827277396614
2.497902018998107987e-01 143.14589375234786 0.012173827277396614
2.298607003075114619e-01 158.85651294280527 0.012173827277396614
2.106569268381885962e-01 176.2914118095948 0.012173827277396614
1.938967645962707542e-01 195.63983435170647 0.012173827277396614
1.780182504309862357e-01 217.11179456945052 0.012173827277396614
1.628110544513913238e-01 240.9403560239527 0.012173827277396614
1.483412373668004103e-01 267.38416158399497 0.012173827277396614
1.346586462255463246e-01 296.73024081888724 0.012173827277396614
1.217972054179015939e-01 329.2971255097155 0.012173827277396614
1.097760232711589012e-01 365.43830709572546 0.012173827277396614
9.864364258983797373e-02 405.54607358408276 0.012173827277396614
8.850504681408520591e-02 450.05576757004974 0.012173827277396614
7.949377697127382736e-02 499.450511585514 0.012173827277396614
7.126171342536802289e-02 554.2664520663108 0.012173827277396614
6.400755501403944392e-02 615.0985788580505 0.012173827277396614
5.748013356695993309e-02 682.6071834272393 0.012173827277396614
5.157496044579912287e-02 757.525025877192 0.012173827277396614
4.626387807873552638e-02 840.6652885618333 0.012173827277396614
4.153227275969492704e-02 932.9304026284696 0.012173827277396614
3.743849269253271550e-02 1035.3218432956637 0.012173827277396614
3.434475750247148462e-02 1148.9510001873086 0.012173827277396614
3.183375982327626974e-02 1275.051240713013 0.012173827277396614
2.966966178595848574e-02 1414.991297434576 0.012173827277396614
2.787968353796165324e-02 1570.2901247293776 0.012173827277396614
2.646678267991006694e-02 1742.6333860096508 0.012173827277396614
2.542320679642876349e-02 1933.891750455232 0.012173827277396614
2.456186714086762771e-02 2146.141197858406 0.012173827277396614
2.383901724298079228e-02 2381.6855519761607 0.012173827277396614
2.323328756424197089e-02 2643.0814869741084 0.012173827277396614
2.272776822849309139e-02 2933.1662783900483 0.012173827277396614
2.230998123308444714e-02 3255.0885998350564 0.012173827277396614
2.216529087837336431e-02 3612.3426997094302 0.012173827277396614
2.224860215361207372e-02 4008.8063288984645 0.012173827277396614
2.257488946426668835e-02 4448.782831127585 0.012173827277396614
2.332048391283577868e-02 4937.047852839004 0.012173827277396614
2.486274424007059794e-02 5478.901179593945 0.012173827277396614
2.672784266790428562e-02 6080.224261649427 0.012173827277396614
2.891142222089246316e-02 6747.5440531107 0.012173827277396614
3.170430612538446130e-02 7488.10385759003 0.012173827277396614
3.505131467131615552e-02 8309.941949353404 0.012173827277396614
3.872170017183267782e-02 9221.97882333434 0.012173827277396614
4.263337898919477426e-02 10234.114021054527 0.012173827277396614
4.678586139697423624e-02 11357.333583431051 0.012173827277396614
5.128289815924538808e-02 12603.829296797274 0.012173827277396614
5.613027993065492632e-02 13987.131026472387 0.012173827277396614
6.120145187035243989e-02 15522.25357427048 0.012173827277396614
6.649005931833616712e-02 17225.859653987874 0.012173827277396614
7.222376157120034834e-02 19116.440753857038 0.012173827277396614
7.846046447183310790e-02 21214.51784910632 0.012173827277396614
8.493108871127817705e-02 23542.864143224204 0.012173827277396614
9.161174814165805314e-02 26126.752255633317 0.012173827277396614
9.847004607887269167e-02 28994.22853882881 0.012173827277396614
1.054629157107579429e-01 32176.417502507353 0.012173827277396614
1.125465692887799712e-01 35707.859649004626 0.012173827277396614
1.209668779965267366e-01 39626.88638701478 0.012173827277396614
1.307001041224667981e-01 43976.036093027215 0.012173827277396614
1.408769567646970255e-01 48802.515836544335 0.012173827277396614
1.513979893635978291e-01 54158.71378079476 0.012173827277396614
1.622152813099329849e-01 60102.76782070388 0.012173827277396614
1.732808479999914664e-01 66699.19663030129 0.012173827277396614
1.845378471928031949e-01 74019.59996915652 0.012173827277396614
1.959230918812903399e-01 82143.43584919439 0.012173827277396614
2.073680611268075846e-01 91158.88299750836 0.012173827277396614
2.188040676901328863e-01 101163.7979766207 0.012173827277396614
2.301550599819136567e-01 112266.77735108159 0.012173827277396614
2.413423894644360079e-01 124588.33642950082 0.012173827277396614
2.522836092890736737e-01 138262.2173764659 0.012173827277396614
2.628936674010662333e-01 153436.84089300132 0.012173827277396614
2.730880920189630023e-01 170276.91722258978 0.012173827277396614
2.827794235604669804e-01 188965.23396912115 0.012173827277396614
2.918793968543364481e-01 209704.64013232305 0.012173827277396614
3.003022834489327830e-01 232720.2478960412 0.012173827277396614
3.079673341885920124e-01 258261.87606826748 0.012173827277396614
3.147969022363537595e-01 286606.7616948256 0.012173827277396614
3.207175204651536715e-01 318062.5692794119 0.012173827277396614
3.256651877380994375e-01 352970.73027306574 0.012173827277396614
3.295829087463690854e-01 391710.1490809261 0.012173827277396614
3.324278723962428850e-01 434701.3158125035 0.012173827277396614
3.341563909203950633e-01 482410.8704165374 0.012173827277396614
3.347470964146668226e-01 535356.6677410719 0.012173827277396614
3.341862657509360179e-01 594113.3984965039 0.012173827277396614
3.324715781789415181e-01 659318.8271333541 0.012173827277396614
3.296160754188747211e-01 731680.7143427207 0.012173827277396614
3.256444136829617086e-01 811984.4993184009 0.012173827277396614
3.205915292901025948e-01 901101.8251665037 0.012173827277396614
3.145089816127724092e-01 1000000.0 0.012173827277396614
1.667550646219958035e-02 0.001 0.013509935211980273
1.834689611171910067e-02 0.0011097524964120721 0.013509935211980273
2.017703106107467809e-02 0.0012315506032928262 0.013509935211980273
2.217738111682122579e-02 0.001366716356462006 0.013509935211980273
2.435960076871761248e-02 0.0015167168884709225 0.013509935211980273
2.673538731623862838e-02 0.0016831803533309566 0.013509935211980273
2.931630604896214368e-02 0.0018679135990207828 0.013509935211980273
3.211358874685969061e-02 0.002072921779595372 0.013509935211980273
3.513789669365144364e-02 0.002300430119772917 0.013509935211980273
3.839904896598957118e-02 0.0025529080682395165 0.013509935211980273
4.190572216853627463e-02 0.002833096101839324 0.013509935211980273
4.566512864459790905e-02 0.0031440354715915 0.013509935211980273
4.968266916933691824e-02 0.0034891012134067737 0.013509935211980273
5.396158527435068741e-02 0.003872038781812557 0.013509935211980273
5.850261662256720646e-02 0.004297004704320844 0.013509935211980273
6.330367290780374023e-02 0.004768611697714469 0.013509935211980273
6.835955658039495619e-02 0.005291978735958442 0.013509935211980273
7.366173265138004078e-02 0.005872786613189483 0.013509935211980273
7.919817987725893960e-02 0.00651733960488242 0.013509935211980273
8.495334399419898763e-02 0.007232633896483534 0.013509935211980273
9.090819082711312782e-02 0.008026433522257174 0.013509935211980273
9.704038951224915055e-02 0.00890735463861044 0.013509935211980273
1.033246211883942500e-01 0.009884959046625586 0.013509935211980273
1.097330102076379821e-01 0.010969857978923836 0.013509935211980273
1.162356700788727826e-01 0.012173827277396614 0.013509935211980273
1.228013475431050799e-01 0.013509935211980273 0.013509935211980273
1.293981376773554459e-01 0.014992684327860457 0.013509935211980273
1.359942399587815709e-01 0.01663816886076129 0.013509935211980273
1.425587260184259519e-01 0.018464249428955443 0.013509935211980273
1.490622789595835995e-01 0.020490746898158472 0.013509935211980273
1.554778817255156320e-01 0.022739657523579287 0.013509935211980273
1.617814156623476329e-01 0.02523539170434766 0.013509935211980273
1.679521641450856528e-01 0.02800503894183631 0.013509935211980273
1.739731898333130855e-01 0.03107866187782014 0.013509935211980273
1.798315973914561827e-01 0.03448962260405758 0.013509935211980273
1.855186691568706248e-01 0.038274944785163134 0.013509935211980273
1.910298922295810276e-01 0.04247571552536898 0.013509935211980273
1.963648869631693661e-01 0.047137531341167244 0.013509935211980273
2.015266129547374219e-01 0.05231099308056263 0.013509935211980273
2.065237946214797393e-01 0.05805225516094899 0.013509935211980273
2.113665511895432558e-01 0.06442363508721373 0.013509935211980273
2.160689314023929164e-01 0.07149428986597581 0.013509935211980273
2.206478742386444036e-01 0.07934096665797492 0.013509935211980273
2.251229104615366516e-01 0.08804883581643465 0.013509935211980273
2.295158671172752018e-01 0.09771241535346502 0.013509935211980273
2.338505929613116374e-01 0.1084365968689611 0.013509935211980273
2.381527072818626356e-01 0.12033778407775893 0.013509935211980273
2.424486397297559159e-01 0.13354515629298988 0.013509935211980273
2.467681153809860584e-01 0.14820207057988585 0.013509935211980273
2.511402791126947642e-01 0.16446761779946645 0.013509935211980273
2.555957795331487703e-01 0.18251834943190443 0.013509935211980273
2.601679818501955732e-01 0.20255019392306664 0.013509935211980273
2.648855473973049102e-01 0.22478058335487253 0.013509935211980273
2.697826596068329530e-01 0.24945081352303167 0.013509935211980273
2.748924551242070691e-01 0.27682866303920667 0.013509935211980273
2.802477831612367742e-01 0.3072112998861759 0.013509935211980273
2.858814912469498926e-01 0.34092850697468147 0.013509935211980273
2.918258576242876434e-01 0.3783462617131929 0.013509935211980273
2.981122407724977053e-01 0.419870708444391 0.013509935211980273
3.047706315084957041e-01 0.4659525668664682 0.013509935211980273
3.118290664890644437e-01 0.517092024289676 0.013509935211980273
3.193134662767144194e-01 0.5738441648302398 0.013509935211980273
3.272450734573322806e-01 0.6368249944718586 0.013509935211980273
3.356429205654850589e-01 0.7067181273927491 0.013509935211980273
3.445202677691959758e-01 0.7842822061337682 0.013509935211980273
3.538853015017175974e-01 0.8703591361485166 0.013509935211980273
3.637383265840057334e-01 0.9658832241158708 0.013509935211980273
3.740727244182135425e-01 1.0718913192051276 0.013509935211980273
3.848737001358521481e-01 1.1895340673703196 0.013509935211980273
3.961163249935185093e-01 1.3200884008314182 0.013509935211980273
4.077661897880426878e-01 1.4649713983072863 0.013509935211980273
4.197780225887120520e-01 1.625755666443795 0.013509935211980273
4.320956725570516133e-01 1.8041864093920719 0.013509935211980273
4.446519275987785291e-01 2.0022003718155843 0.013509935211980273
4.573692824197763129e-01 2.2219468609395236 0.013509935211980273
4.701595691619830375e-01 2.4658110758226037 0.013509935211980273
4.829255374483369945e-01 2.736439997074672 0.013509935211980273
4.955616075431164558e-01 3.0367711180354604 0.013509935211980273
5.081375013134282748e-01 3.370064329271928 0.013509935211980273
5.205153967467437415e-01 3.739937302478798 0.013509935211980273
5.324272535611190849e-01 4.150404757850477 0.013509935211980273
5.437497567779532304e-01 4.605922041145108 0.013509935211980273
5.543612807962641220e-01 5.1114334834401705 0.013509935211980273
5.641424071245599858e-01 5.672426068491977 0.013509935211980273
5.729791748397173867e-01 6.294988990221888 0.013509935211980273
5.807633513641704548e-01 6.985879746785249 0.013509935211980273
5.873956648475928688e-01 7.752597488629465 0.013509935211980273
5.927868179234236923e-01 8.60346441668451 0.013509935211980273
5.968575716882781323e-01 9.547716114208066 0.013509935211980273
5.995403044249616453e-01 10.59560179277617 0.013509935211980273
6.007824712472340511e-01 11.758495540521581 0.013509935211980273
6.005383911982071776e-01 13.049019780144016 0.013509935211980273
5.987817015274526922e-01 14.481182276745331 0.013509935211980273
5.954944674412120387e-01 16.070528182616385 0.013509935211980273
5.906729606987130010e-01 17.834308769319094 0.013509935211980273
5.843249272659161164e-01 19.791668678535572 0.013509935211980273
5.764695403775034199e-01 21.96385372416547 0.013509935211980273
5.671370921607575832e-01 24.37444150122222 0.013509935211980273
5.563678441652591955e-01 27.04959730463137 0.013509935211980273
5.442135331372209839e-01 30.01835813575592 0.013509935211980273
5.307321966218923048e-01 33.31294787934677 0.013509935211980273
5.159948171326044219e-01 36.96912707195032 0.013509935211980273
5.000839411650066513e-01 41.0265810582719 0.013509935211980273
4.830872108147570843e-01 45.52935074866948 0.013509935211980273
4.651057854741340036e-01 50.526310653356795 0.013509935211980273
4.462498865822570049e-01 56.07169938205458 0.013509935211980273
4.266398682076379401e-01 62.22570836730231 0.013509935211980273
4.064332809399441859e-01 69.0551352016233 0.013509935211980273
3.857491578901839913e-01 76.63410868007462 0.013509935211980273
3.647178822496103812e-01 85.04489341802686 0.013509935211980273
3.434885622639216041e-01 94.37878277775391 0.013509935211980273
3.222135070117972955e-01 104.73708979594508 0.013509935211980273
3.010432405005594725e-01 116.23224686798542 0.013509935211980273
2.801250366982422357e-01 128.9890261253308 0.013509935211980273
2.595986104711925924e-01 143.14589375234786 0.013509935211980273
2.395937692072314107e-01 158.85651294280527 0.013509935211980273
2.202270844357347990e-01 176.2914118095948 0.013509935211980273
2.034138185766474483e-01 195.63983435170647 0.013509935211980273
1.873028228185494304e-01 217.11179456945052 0.013509935211980273
1.717957829804591940e-01 240.9403560239527 0.013509935211980273
1.569680730187354156e-01 267.38416158399497 0.013509935211980273
1.428794837490832137e-01 296.73024081888724 0.013509935211980273
1.295741354831998204e-01 329.2971255097155 0.013509935211980273
1.170812320541474438e-01 365.43830709572546 0.013509935211980273
1.054701280342004721e-01 405.54607358408276 0.013509935211980273
9.488248504049998089e-02 450.05576757004974 0.013509935211980273
8.540424375635224941e-02 499.450511585514 0.013509935211980273
7.672723289790459034e-02 554.2664520663108 0.013509935211980273
6.905217055386914105e-02 615.0985788580505 0.013509935211980273
6.211492424651361699e-02 682.6071834272393 0.013509935211980273
5.581906482468420444e-02 757.525025877192 0.013509935211980273
5.013998903175898025e-02 840.6652885618333 0.013509935211980273
4.507079093828075811e-02 932.9304026284696 0.013509935211980273
4.068688532518443396e-02 1035.3218432956637 0.013509935211980273
3.736981641134877463e-02 1148.9510001873086 0.013509935211980273
3.466509946691208321e-02 1275.051240713013 0.013509935211980273
3.232982032198695316e-02 1414.991297434576 0.013509935211980273
3.040106198341799293e-02 1570.2901247293776 0.013509935211980273
2.887221812544161006e-02 1742.6333860096508 0.013509935211980273
2.775003928532528488e-02 1933.891750455232 0.013509935211980273
2.681486720354255351e-02 2146.141197858406 0.013509935211980273
2.602770279995015451e-02 2381.6855519761607 0.013509935211980273
2.536558310427964105e-02 2643.0814869741084 0.013509935211980273
2.481024238008279134e-02 2933.1662783900483 0.013509935211980273
2.434822724417247744e-02 3255.0885998350564 0.013509935211980273
2.417242610017575691e-02 3612.3426997094302 0.013509935211980273
2.424507277123005497e-02 4008.8063288984645 0.013509935211980273
2.458577987625320399e-02 4448.782831127585 0.013509935211980273
2.536858854935231111e-02 4937.047852839004 0.013509935211980273
2.700511056639235546e-02 5478.901179593945 0.013509935211980273
2.900350703093148783e-02 6080.224261649427 0.013509935211980273
3.132398472461338235e-02 6747.5440531107 0.013509935211980273
3.430980376204650906e-02 7488.10385759003 0.013509935211980273
3.786636785392917537e-02 8309.941949353404 0.013509935211980273
4.177294460918526409e-02 9221.97882333434 0.013509935211980273
4.592225786204291726e-02 10234.114021054527 0.013509935211980273
5.031130417938019239e-02 11357.333583431051 0.013509935211980273
5.503027865170312394e-02 12603.829296797274 0.013509935211980273
6.011834117961577240e-02 13987.131026472387 0.013509935211980273
6.541930858406119764e-02 15522.25357427048 0.013509935211980273
7.092404642993553610e-02 17225.859653987874 0.013509935211980273
7.685815425456296590e-02 19116.440753857038 0.013509935211980273
8.330904954164604359e-02 21214.51784910632 0.013509935211980273
8.997357827534194219e-02 23542.864143224204 0.013509935211980273
9.682479555365573753e-02 26126.752255633317 0.013509935211980273
1.038274900821221369e-01 28994.22853882881 0.013509935211980273
1.109361723651401677e-01 32176.417502507353 0.013509935211980273
1.181050262404685913e-01 35707.859649004626 0.013509935211980273
1.266148425721853876e-01 39626.88638701478 0.013509935211980273
1.364828109565811576e-01 43976.036093027215 0.013509935211980273
1.467690639288533050e-01 48802.515836544335 0.013509935211980273
1.573696259387248053e-01 54158.71378079476 0.013509935211980273
1.682347895460855891e-01 60102.76782070388 0.013509935211980273
1.793149328880466464e-01 66699.19663030129 0.013509935211980273
1.905518467150615070e-01 74019.59996915652 0.013509935211980273
2.018812350799114030e-01 82143.43584919439 0.013509935211980273
2.132337053439782582e-01 91158.88299750836 0.013509935211980273
2.245397145001901407e-01 101163.7979766207 0.013509935211980273
2.357225121649916266e-01 112266.77735108159 0.013509935211980273
2.467028435146045307e-01 124588.33642950082 0.013509935211980273
2.573977580365454654e-01 138262.2173764659 0.013509935211980273
2.677218206884392493e-01 153436.84089300132 0.013509935211980273
2.775901931341271389e-01 170276.91722258978 0.013509935211980273
2.869153321215031083e-01 188965.23396912115 0.013509935211980273
2.956089533308783324e-01 209704.64013232305 0.013509935211980273
3.035858755467957248e-01 232720.2478960412 0.013509935211980273
3.107660212590217519e-01 258261.87606826748 0.013509935211980273
3.170729156057015552e-01 286606.7616948256 0.013509935211980273
3.224346571308587261e-01 318062.5692794119 0.013509935211980273
3.267899771746753945e-01 352970.73027306574 0.013509935211980273
3.300840871607806370e-01 391710.1490809261 0.013509935211980273
3.322784765673735263e-01 434701.3158125035 0.013509935211980273
3.333346364862464495e-01 482410.8704165374 0.013509935211980273
3.332349460739387204e-01 535356.6677410719 0.013509935211980273
3.319716160345332900e-01 594113.3984965039 0.013509935211980273
3.295522374321702141e-01 659318.8271333541 0.013509935211980273
3.259920776946881316e-01 731680.7143427207 0.013509935211980273
3.213281383000199942e-01 811984.4993184009 0.013509935211980273
3.156020797333176642e-01 901101.8251665037 0.013509935211980273
3.088738392414084322e-01 1000000.0 0.013509935211980273
1.521349747470239315e-02 0.001 0.014992684327860457
1.674113988245714765e-02 0.0011097524964120721 0.014992684327860457
1.841483074876423126e-02 0.0012315506032928262 0.014992684327860457
2.024523948865201636e-02 0.001366716356462006 0.014992684327860457
2.224323705725811395e-02 0.0015167168884709225 0.014992684327860457
2.441976961711478378e-02 0.0016831803533309566 0.014992684327860457
2.678570156800865257e-02 0.0018679135990207828 0.014992684327860457
2.935163896332687594e-02 0.002072921779595372 0.014992684327860457
3.212770863513362413e-02 0.002300430119772917 0.014992684327860457
3.512331822752225163e-02 0.0025529080682395165 0.014992684327860457
3.834687981600498619e-02 0.002833096101839324 0.014992684327860457
4.180551260453618106e-02 0.0031440354715915 0.014992684327860457
4.550472269588772684e-02 0.0034891012134067737 0.014992684327860457
4.944808168930977382e-02 0.003872038781812557 0.014992684327860457
5.363689779036452665e-02 0.004297004704320844 0.014992684327860457
5.806991064604705849e-02 0.004768611697714469 0.014992684327860457
6.274301493918432726e-02 0.005291978735958442 0.014992684327860457
6.764903206391499613e-02 0.005872786613189483 0.014992684327860457
7.277755819800789394e-02 0.00651733960488242 0.014992684327860457
7.811488871992107452e-02 0.007232633896483534 0.014992684327860457
8.364404818534151853e-02 0.008026433522257174 0.014992684327860457
8.934493319668188049e-02 0.00890735463861044 0.014992684327860457
9.519456986612030713e-02 0.009884959046625586 0.014992684327860457
1.011674925799314062e-01 0.010969857978923836 0.014992684327860457
1.072362307896716771e-01 0.012173827277396614 0.014992684327860457
1.133718915586319348e-01 0.013509935211980273 0.014992684327860457
1.195448143615621545e-01 0.014992684327860457 0.014992684327860457
1.257252740465486240e-01 0.01663816886076129 0.014992684327860457
1.318841993911738508e-01 0.018464249428955443 0.014992684327860457
1.379938744100704107e-01 0.020490746898158472 0.014992684327860457
1.440285985445916572e-01 0.022739657523579287 0.014992684327860457
1.499652685177020051e-01 0.02523539170434766 0.014992684327860457
1.557838738386698729e-01 0.02800503894183631 0.014992684327860457
1.614678815599357720e-01 0.03107866187782014 0.014992684327860457
1.670045066385867638e-01 0.03448962260405758 0.014992684327860457
1.723848718607565722e-01 0.038274944785163134 0.014992684327860457
1.776040571005419177e-01 0.04247571552536898 0.014992684327860457
1.826610541577861624e-01 0.047137531341167244 0.014992684327860457
1.875580309198352225e-01 0.05231099308056263 0.014992684327860457
1.923026736700235162e-01 0.05805225516094899 0.014992684327860457
1.969040238904768703e-01 0.06442363508721373 0.014992684327860457
2.013749148280807033e-01 0.07149428986597581 0.014992684327860457
2.057309905491848945e-01 0.07934096665797492 0.014992684327860457
2.099904309207280828e-01 0.08804883581643465 0.014992684327860457
2.141736771723007082e-01 0.09771241535346502 0.014992684327860457
2.183031750289928519e-01 0.1084365968689611 0.014992684327860457
2.224031419230494133e-01 0.12033778407775893 0.014992684327860457
2.264987003724431569e-01 0.13354515629298988 0.014992684327860457
2.306180825837482740e-01 0.14820207057988585 0.014992684327860457
2.347891863298210702e-01 0.16446761779946645 0.014992684327860457
2.390414103039898153e-01 0.18251834943190443 0.014992684327860457
2.434069174550403114e-01 0.20255019392306664 0.014992684327860457
2.479133397999751798e-01 0.22478058335487253 0.014992684327860457
2.525938517861362476e-01 0.24945081352303167 0.014992684327860457
2.574807833393368273e-01 0.27682866303920667 0.014992684327860457
2.626062733376643976e-01 0.3072112998861759 0.014992684327860457
2.680026987967139007e-01 0.34092850697468147 0.014992684327860457
2.737020844114074758e-01 0.3783462617131929 0.014992684327860457
2.797358053939895672e-01 0.419870708444391 0.014992684327860457
2.861341814449399612e-01 0.4659525668664682 0.014992684327860457
2.929259414414180918e-01 0.517092024289676 0.014992684327860457
3.001380804142802505e-01 0.5738441648302398 0.014992684327860457
3.077934509619348336e-01 0.6368249944718586 0.014992684327860457
3.159130669580335060e-01 0.7067181273927491 0.014992684327860457
3.245127926308226107e-01 0.7842822061337682 0.014992684327860457
3.336039035505822814e-01 0.8703591361485166 0.014992684327860457
3.431904451326447392e-01 0.9658832241158708 0.014992684327860457
3.532700425492998897e-01 1.0718913192051276 0.014992684327860457
3.638326558027685786e-01 1.1895340673703196 0.014992684327860457
3.748586312555802214e-01 1.3200884008314182 0.014992684327860457
3.863191796577102322e-01 1.4649713983072863 0.014992684327860457
3.981749478473667336e-01 1.625755666443795 0.014992684327860457
4.103758425708303181e-01 1.8041864093920719 0.014992684327860457
4.228606954532667661e-01 2.0022003718155843 0.014992684327860457
4.355578339897663298e-01 2.2219468609395236 0.014992684327860457
4.483845625985239391e-01 2.4658110758226037 0.014992684327860457
4.612485748524476348e-01 2.736439997074672 0.014992684327860457
4.740485094764258500e-01 3.0367711180354604 0.014992684327860457
4.868946032888102349e-01 3.370064329271928 0.014992684327860457
4.995683218335803533e-01 3.739937302478798 0.014992684327860457
5.118499020729884164e-01 4.150404757850477 0.014992684327860457
5.236165403779838856e-01 4.605922041145108 0.014992684327860457
5.347460810816215826e-01 5.1114334834401705 0.014992684327860457
5.451176312000880486e-01 5.672426068491977 0.014992684327860457
5.546148605112533048e-01 6.294988990221888 0.014992684327860457
5.631264537383148250e-01 6.985879746785249 0.014992684327860457
5.705493614410832581e-01 7.752597488629465 0.014992684327860457
5.767900977117295103e-01 8.60346441668451 0.014992684327860457
5.817648844798323227e-01 9.547716114208066 0.014992684327860457
5.854013102315089867e-01 10.59560179277617 0.014992684327860457
5.876418211815800374e-01 11.758495540521581 0.014992684327860457
5.884358791675292633e-01 13.049019780144016 0.014992684327860457
5.877519855464563570e-01 14.481182276745331 0.014992684327860457
5.855671952653378476e-01 16.070528182616385 0.014992684327860457
5.818726848934528961e-01 17.834308769319094 0.014992684327860457
5.766710355403112942e-01 19.791668678535572 0.014992684327860457
5.699761205173502487e-01 21.96385372416547 0.014992684327860457
5.618127214060638641e-01 24.37444150122222 0.014992684327860457
5.522152973591228919e-01 27.04959730463137 0.014992684327860457
5.412293456847545592e-01 30.01835813575592 0.014992684327860457
5.289063712519787019e-01 33.31294787934677 0.014992684327860457
5.153101480963762082e-01 36.96912707195032 0.014992684327860457
5.005154069804103045e-01 41.0265810582719 0.014992684327860457
4.846016454253090355e-01 45.52935074866948 0.014992684327860457
4.676612688379522265e-01 50.526310653356795 0.014992684327860457
4.497954464061472146e-01 56.07169938205458 0.014992684327860457
4.311152866468300204e-01 62.22570836730231 0.014992684327860457
4.117761286390318465e-01 69.0551352016233 0.014992684327860457
3.918740779460468393e-01 76.63410868007462 0.014992684327860457
3.715388670623310241e-01 85.04489341802686 0.014992684327860457
3.509125692339845060e-01 94.37878277775391 0.014992684327860457
3.301417920711929299e-01 104.73708979594508 0.014992684327860457
3.093730847995407873e-01 116.23224686798542 0.014992684327860457
2.887516358578045561e-01 128.9890261253308 0.014992684327860457
2.684171584997066540e-01 143.14589375234786 0.014992684327860457
2.485015804111498361e-01 158.85651294280527 0.014992684327860457
2.291256821480494865e-01 176.2914118095948 0.014992684327860457
2.124226308622165493e-01 195.63983435170647 0.014992684327860457
1.962031660253739929e-01 217.11179456945052 0.014992684327860457
1.805079926009711122e-01 240.9403560239527 0.014992684327860457
1.654211153957854397e-01 267.38416158399497 0.014992684327860457
1.510119693265991880e-01 296.73024081888724 0.014992684327860457
1.373349398354508644e-01 329.2971255097155 0.014992684327860457
1.244297286270349967e-01 365.43830709572546 0.014992684327860457
1.123894029503570979e-01 405.54607358408276 0.014992684327860457
1.013988552510280555e-01 450.05576757004974 0.014992684327860457
9.147956603372779660e-02 499.450511585514 0.014992684327860457
8.237918701107423136e-02 554.2664520663108 0.014992684327860457
7.429631975805979505e-02 615.0985788580505 0.014992684327860457
6.695399552108205476e-02 682.6071834272393 0.014992684327860457
6.026744055982487941e-02 757.525025877192 0.014992684327860457
5.421663182094423744e-02 840.6652885618333 0.014992684327860457
4.880447944191492610e-02 932.9304026284696 0.014992684327860457
4.412699786320119916e-02 1035.3218432956637 0.014992684327860457
4.058301123035655544e-02 1148.9510001873086 0.014992684327860457
3.767815093143360439e-02 1275.051240713013 0.014992684327860457
3.516508034998525045e-02 1414.991297434576 0.014992684327860457
3.309305808875026567e-02 1570.2901247293776 0.014992684327860457
3.144287075583954150e-02 1742.6333860096508 0.014992684327860457
3.024028038271035085e-02 1933.891750455232 0.014992684327860457
2.922713217374257877e-02 2146.141197858406 0.014992684327860457
2.837153188299559176e-02 2381.6855519761607 0.014992684327860457
2.764887757055262477e-02 2643.0814869741084 0.014992684327860457
2.703950352457299561e-02 2933.1662783900483 0.014992684327860457
2.652894453745582165e-02 3255.0885998350564 0.014992684327860457
2.631596475809127450e-02 3612.3426997094302 0.014992684327860457
2.637332969420332421e-02 4008.8063288984645 0.014992684327860457
2.672637333931718318e-02 4448.782831127585 0.014992684327860457
2.754253619828825675e-02 4937.047852839004 0.014992684327860457
2.927013232573980051e-02 5478.901179593945 0.014992684327860457
3.140392772815925326e-02 6080.224261649427 0.014992684327860457
3.385840756483130681e-02 6747.5440531107 0.014992684327860457
3.703888058075696654e-02 7488.10385759003 0.014992684327860457
4.080122423168448809e-02 8309.941949353404 0.014992684327860457
4.494249026232735589e-02 9221.97882333434 0.014992684327860457
4.932482250337652530e-02 10234.114021054527 0.014992684327860457
5.394229108620884894e-02 11357.333583431051 0.014992684327860457
5.886619747216566972e-02 12603.829296797274 0.014992684327860457
6.417871909333855429e-02 13987.131026472387 0.014992684327860457
6.968858663103279227e-02 15522.25357427048 0.014992684327860457
7.538372984506758190e-02 17225.859653987874 0.014992684327860457
8.148373861746728564e-02 19116.440753857038 0.014992684327860457
8.811306977700231191e-02 21214.51784910632 0.014992684327860457
9.493055902358162046e-02 23542.864143224204 0.014992684327860457
1.019064021646780421e-01 26126.752255633317 0.014992684327860457
1.090028862821368488e-01 28994.22853882881 0.014992684327860457
1.161725474153021409e-01 32176.417502507353 0.014992684327860457
1.233680721372152345e-01 35707.859649004626 0.014992684327860457
1.318970633330337761e-01 39626.88638701478 0.014992684327860457
1.418273825664743137e-01 43976.036093027215 0.014992684327860457
1.521453952478593885e-01 48802.515836544335 0.014992684327860457
1.627433604325392025e-01 54158.71378079476 0.014992684327860457
1.735702953514342006e-01 60102.76782070388 0.014992684327860457
1.845754116626297237e-01 66699.19663030129 0.014992684327860457
1.956997047623388608e-01 74019.59996915652 0.014992684327860457
2.068783224867688508e-01 82143.43584919439 0.014992684327860457
2.180415500748985047e-01 91158.88299750836 0.014992684327860457
2.291195488688461401e-01 101163.7979766207 0.014992684327860457
2.400354874485205459e-01 112266.77735108159 0.014992684327860457
2.507100773636554703e-01 124588.33642950082 0.014992684327860457
2.610604717233455108e-01 138262.2173764659 0.014992684327860457
2.710014533052925167e-01 153436.84089300132 0.014992684327860457
2.804485434347997463e-01 170276.91722258978 0.014992684327860457
2.893147374410323103e-01 188965.23396912115 0.014992684327860457
2.975126029018927976e-01 209704.64013232305 0.014992684327860457
3.049580973327095101e-01 232720.2478960412 0.014992684327860457
3.115729282561143787e-01 258261.87606826748 0.014992684327860457
3.172822114771663982e-01 286606.7616948256 0.014992684327860457
3.220171248451542123e-01 318062.5692794119 0.014992684327860457
3.257194777916190276e-01 352970.73027306574 0.014992684327860457
3.283385780774492613e-01 391710.1490809261 0.014992684327860457
3.298401046571455830e-01 434701.3158125035 0.014992684327860457
3.301914382975869588e-01 482410.8704165374 0.014992684327860457
3.293809760102591744e-01 535356.6677410719 0.014992684327860457
3.274078661322443740e-01 594113.3984965039 0.014992684327860457
3.242866312150952113e-01 659318.8271333541 0.014992684327860457
3.200408797005291905e-01 731680.7143427207 0.014992684327860457
3.147159102829218402e-01 811984.4993184009 0.014992684327860457
3.083617245336826573e-01 901101.8251665037 0.014992684327860457
3.010460023765381687e-01 1000000.0 0.014992684327860457
1.381258249493181808e-02 0.001 0.01663816886076129
1.520164537411290533e-02 0.0011097524964120721 0.01663816886076129
1.672438168222953672e-02 0.0012315506032928262 0.01663816886076129
1.839065141423952207e-02 0.001366716356462006 0.01663816886076129
2.021052703439874670e-02 0.0015167168884709225 0.01663816886076129
2.219417968438974417e-02 0.0016831803533309566 0.01663816886076129
2.435174313790999800e-02 0.0018679135990207828 0.01663816886076129
2.669314822420993522e-02 0.002072921779595372 0.01663816886076129
2.922793727295267333e-02 0.002300430119772917 0.01663816886076129
3.196503425180493435e-02 0.0025529080682395165 0.01663816886076129
3.491250274136550175e-02 0.002833096101839324 0.01663816886076129
3.807727121041419582e-02 0.0031440354715915 0.01663816886076129
4.146484121421699365e-02 0.0034891012134067737 0.01663816886076129
4.507898689180546425e-02 0.003872038781812557 0.01663816886076129
4.892144936011665057e-02 0.004297004704320844 0.01663816886076129
5.299164920502562326e-02 0.004768611697714469 0.01663816886076129
5.728642084545497448e-02 0.005291978735958442 0.01663816886076129
6.179978999378478444e-02 0.005872786613189483 0.01663816886076129
6.652281353658298646e-02 0.00651733960488242 0.01663816886076129
7.144349242171320336e-02 0.007232633896483534 0.01663816886076129
7.654677711626899084e-02 0.008026433522257174 0.01663816886076129
8.181467537931062795e-02 0.00890735463861044 0.01663816886076129
8.722646874750639157e-02 0.009884959046625586 0.01663816886076129
9.275903724959527752e-02 0.010969857978923836 0.01663816886076129
9.838729213965033416e-02 0.012173827277396614 0.01663816886076129
1.040847002147822498e-01 0.013509935211980273 0.01663816886076129
1.098238775205059164e-01 0.014992684327860457 0.01663816886076129
1.155772372127266551e-01 0.01663816886076129 0.01663816886076129
1.213176561217281790e-01 0.018464249428955443 0.01663816886076129
1.270191360265473801e-01 0.020490746898158472 0.01663816886076129
1.326574266254019474e-01 0.022739657523579287 0.01663816886076129
1.382105884046220257e-01 0.02523539170434766 0.01663816886076129
1.436594722414494263e-01 0.02800503894183631 0.01663816886076129
1.489881035413119226e-01 0.03107866187782014 0.01663816886076129
1.541839596524055556e-01 0.03448962260405758 0.01663816886076129
1.592381417284497169e-01 0.038274944785163134 0.01663816886076129
1.641454467888409097e-01 0.04247571552536898 0.01663816886076129
1.689043451184895628e-01 0.047137531341167244 0.01663816886076129
1.735168819725438627e-01 0.05231099308056263 0.01663816886076129
1.779880138496924835e-01 0.05805225516094899 0.01663816886076129
1.823274965808281134e-01 0.06442363508721373 0.01663816886076129
1.865463770681157207e-01 0.07149428986597581 0.01663816886076129
1.906589933030347905e-01 0.07934096665797492 0.01663816886076129
1.946821383338177835e-01 0.08804883581643465 0.01663816886076129
1.986348064941506897e-01 0.09771241535346502 0.01663816886076129
2.025379572898609870e-01 0.1084365968689611 0.01663816886076129
2.064142981505010244e-01 0.12033778407775893 0.01663816886076129
2.102875089467735881e-01 0.13354515629298988 0.01663816886076129
2.141841818650956075e-01 0.14820207057988585 0.01663816886076129
2.181307862186017965e-01 0.16446761779946645 0.01663816886076129
2.221552699444490631e-01 0.18251834943190443 0.01663816886076129
2.262883680087736937e-01 0.20255019392306664 0.01663816886076129
2.305564422391779000e-01 0.22478058335487253 0.01663816886076129
2.349913872229929535e-01 0.24945081352303167 0.01663816886076129
2.396244357719999885e-01 0.27682866303920667 0.01663816886076129
2.444867025422644558e-01 0.3072112998861759 0.01663816886076129
2.496097611505476710e-01 0.34092850697468147 0.01663816886076129
2.550250272927164774e-01 0.3783462617131929 0.01663816886076129
2.607635181070974695e-01 0.419870708444391 0.01663816886076129
2.668554919849231433e-01 0.4659525668664682 0.01663816886076129
2.733299646713811537e-01 0.517092024289676 0.01663816886076129
2.802145973597213180e-01 0.5738441648302398 0.01663816886076129
2.875334393273083489e-01 0.6368249944718586 0.01663816886076129
2.953090884509277925e-01 0.7067181273927491 0.01663816886076129
3.035596308683956579e-01 0.7842822061337682 0.01663816886076129
3.122990913394805279e-01 0.8703591361485166 0.01663816886076129
3.215349670794815373e-01 0.9658832241158708 0.01663816886076129
3.312689104843808408e-01 1.0718913192051276 0.01663816886076129
3.414955167983623752e-01 1.1895340673703196 0.01663816886076129
3.522003984144852495e-01 1.3200884008314182 0.01663816886076129
3.633605168088470672e-01 1.4649713983072863 0.01663816886076129
3.749427228635185960e-01 1.625755666443795 0.01663816886076129
3.869034318167666742e-01 1.8041864093920719 0.01663816886076129
3.991881570344698593e-01 2.0022003718155843 0.01663816886076129
4.117318774806910109e-01 2.2219468609395236 0.01663816886076129
4.244583666723557025e-01 2.4658110758226037 0.01663816886076129
4.372814222632527281e-01 2.736439997074672 0.01663816886076129
4.501054173298080774e-01 3.0367711180354604 0.01663816886076129
4.630692350888551689e-01 3.370064329271928 0.01663816886076129
4.759006924643212066e-01 3.739937302478798 0.01663816886076129
4.884171608959388955e-01 4.150404757850477 0.01663816886076129
5.004978558098126529e-01 4.605922041145108 0.01663816886076129
5.120215475570857322e-01 5.1114334834401705 0.01663816886076129
5.228672287166885591e-01 5.672426068491977 0.01663816886076129
5.329174372272191818e-01 6.294988990221888 0.01663816886076129
5.420588621679398589e-01 6.985879746785249 0.01663816886076129
5.501856222709957667e-01 7.752597488629465 0.01663816886076129
5.572007023857690200e-01 8.60346441668451 0.01663816886076129
5.630164545986590108e-01 9.547716114208066 0.01663816886076129
5.675560667074421861e-01 10.59560179277617 0.01663816886076129
5.707572548373375243e-01 11.758495540521581 0.01663816886076129
5.725647830427199603e-01 13.049019780144016 0.01663816886076129
5.729420798793981584e-01 14.481182276745331 0.01663816886076129
5.718611813561516044e-01 16.070528182616385 0.01663816886076129
5.693081095606643549e-01 17.834308769319094 0.01663816886076129
5.652801928798703024e-01 19.791668678535572 0.01663816886076129
5.597859028419381877e-01 21.96385372416547 0.01663816886076129
5.528444047129407179e-01 24.37444150122222 0.01663816886076129
5.444842493511662385e-01 27.04959730463137 0.01663816886076129
5.347445834473508741e-01 30.01835813575592 0.01663816886076129
5.236702559794879086e-01 33.31294787934677 0.01663816886076129
5.113176726907462388e-01 36.96912707195032 0.01663816886076129
4.977535269632308301e-01 41.0265810582719 0.01663816886076129
4.830488599646384218e-01 45.52935074866948 0.01663816886076129
4.672868883999349299e-01 50.526310653356795 0.01663816886076129
4.505591015292166879e-01 56.07169938205458 0.01663816886076129
4.329674400173217363e-01 62.22570836730231 0.01663816886076129
4.146619913227945764e-01 69.0551352016233 0.01663816886076129
3.957157632037623385e-01 76.63410868007462 0.01663816886076129
3.762563485753737669e-01 85.04489341802686 0.01663816886076129
3.564169998462002886e-01 94.37878277775391 0.01663816886076129
3.363366208878064145e-01 104.73708979594508 0.01663816886076129
3.161556207966584875e-01 116.23224686798542 0.01663816886076129
2.960148347487010501e-01 128.9890261253308 0.01663816886076129
2.760516854366172335e-01 143.14589375234786 0.01663816886076129
2.563979961856013845e-01 158.85651294280527 0.01663816886076129
2.372838863703141676e-01 176.2914118095948 0.01663816886076129
2.207612961575710075e-01 195.63983435170647 0.01663816886076129
2.045691204368314253e-01 217.11179456945052 0.01663816886076129
1.888103334367319808e-01 240.9403560239527 0.01663816886076129
1.735764748615998554e-01 267.38416158399497 0.01663816886076129
1.589459195434615724e-01 296.73024081888724 0.01663816886076129
1.449830111779831787e-01 329.2971255097155 0.01663816886076129
1.317380220626562515e-01 365.43830709572546 0.01663816886076129
1.193307027276915427e-01 405.54607358408276 0.01663816886076129
1.079964665657840162e-01 450.05576757004974 0.01663816886076129
9.767194124085136486e-02 499.450511585514 0.01663816886076129
8.817931879764127900e-02 554.2664520663108 0.01663816886076129
7.970969615091098859e-02 615.0985788580505 0.01663816886076129
7.197339266978844408e-02 682.6071834272393 0.01663816886076129
6.490148640196570506e-02 757.525025877192 0.01663816886076129
5.847962886293952417e-02 840.6652885618333 0.01663816886076129
5.272296574347479226e-02 932.9304026284696 0.01663816886076129
4.775220818572899206e-02 1035.3218432956637 0.01663816886076129
4.398042556917242801e-02 1148.9510001873086 0.01663816886076129
4.087051813238311293e-02 1275.051240713013 0.01663816886076129
3.817419595890843981e-02 1414.991297434576 0.01663816886076129
3.595564002047782481e-02 1570.2901247293776 0.01663816886076129
3.418615531257733486e-02 1742.6333860096508 0.01663816886076129
3.289540237958566565e-02 1933.891750455232 0.01663816886076129
3.180034103650873634e-02 2146.141197858406 0.01663816886076129
3.087224319424394445e-02 2381.6855519761607 0.01663816886076129
3.008483713154930933e-02 2643.0814869741084 0.01663816886076129
2.941701988800028353e-02 2933.1662783900483 0.01663816886076129
2.885329094815532874e-02 3255.0885998350564 0.01663816886076129
2.859603802086669797e-02 3612.3426997094302 0.01663816886076129
2.863253122149383642e-02 4008.8063288984645 0.01663816886076129
2.899512341422372241e-02 4448.782831127585 0.01663816886076129
2.983921289803819973e-02 4937.047852839004 0.01663816886076129
3.165234078643309329e-02 5478.901179593945 0.01663816886076129
3.392211287572929196e-02 6080.224261649427 0.01663816886076129
3.650481505318815129e-02 6747.5440531107 0.01663816886076129
3.987934786078090044e-02 7488.10385759003 0.01663816886076129
4.383979179353268696e-02 8309.941949353404 0.01663816886076129
4.821076072568045157e-02 9221.97882333434 0.01663816886076129
5.281750518873128825e-02 10234.114021054527 0.01663816886076129
5.765077505818783088e-02 11357.333583431051 0.01663816886076129
6.275987609244045029e-02 12603.829296797274 0.01663816886076129
6.827186725556762259e-02 13987.131026472387 0.01663816886076129
7.396385319412297765e-02 15522.25357427048 0.01663816886076129
7.981753401594064712e-02 17225.859653987874 0.01663816886076129
8.604177045323888051e-02 19116.440753857038 0.01663816886076129
9.280701200027401121e-02 21214.51784910632 0.01663816886076129
9.972977139317747153e-02 23542.864143224204 0.01663816886076129
1.067777217820708030e-01 26126.752255633317 0.01663816886076129
1.139111076474439294e-01 28994.22853882881 0.01663816886076129
1.210810707697861366e-01 32176.417502507353 0.01663816886076129
1.282394556257198392e-01 35707.859649004626 0.01663816886076129
1.367112238596863150e-01 39626.88638701478 0.01663816886076129
1.466256790409055655e-01 43976.036093027215 0.01663816886076129
1.568925415961608949e-01 48802.515836544335 0.01663816886076129
1.674012069292952209e-01 54158.71378079476 0.01663816886076129
1.780999543769534454e-01 60102.76782070388 0.01663816886076129
1.889374106414912768e-01 66699.19663030129 0.01663816886076129
1.998543530601640250e-01 74019.59996915652 0.01663816886076129
2.107859911656268515e-01 82143.43584919439 0.01663816886076129
2.216628227281985386e-01 91158.88299750836 0.01663816886076129
2.324153317776864180e-01 101163.7979766207 0.01663816886076129
2.429671984971303600e-01 112266.77735108159 0.01663816886076129
2.532396858249393312e-01 124588.33642950082 0.01663816886076129
2.631506730070464206e-01 138262.2173764659 0.01663816886076129
2.726158604942341968e-01 153436.84089300132 0.01663816886076129
2.815517390027387212e-01 170276.91722258978 0.01663816886076129
2.898725845416281754e-01 188965.23396912115 0.01663816886076129
2.974923594232112833e-01 209704.64013232305 0.01663816886076129
3.043297605682736551e-01 232720.2478960412 0.01663816886076129
3.103081839611974146e-01 258261.87606826748 0.01663816886076129
3.153558780786481219e-01 286606.7616948256 0.01663816886076129
3.194076916924112886e-01 318062.5692794119 0.01663816886076129
3.224096538369768949e-01 352970.73027306574 0.01663816886076129
3.243156718117654047e-01 391710.1490809261 0.01663816886076129
3.250960355467410468e-01 434701.3158125035 0.01663816886076129
3.247279505613722139e-01 482410.8704165374 0.01663816886076129
3.232029460068688853e-01 535356.6677410719 0.01663816886076129
3.205290321775626228e-01 594113.3984965039 0.01663816886076129
3.167277877190197710e-01 659318.8271333541 0.01663816886076129
3.118335113045161422e-01 731680.7143427207 0.01663816886076129
3.058961962200435480e-01 811984.4993184009 0.01663816886076129
2.989766366267790354e-01 901101.8251665037 0.01663816886076129
2.911481231587261242e-01 1000000.0 0.01663816886076129
1.248285065224767273e-02 0.001 0.018464249428955443
1.373963583157328250e-02 0.0011097524964120721 0.018464249428955443
1.511816338811748130e-02 0.0012315506032928262 0.018464249428955443
1.662749454121569340e-02 0.001366716356462006 0.018464249428955443
1.827690495772070836e-02 0.0015167168884709225 0.018464249428955443
2.007578304812955225e-02 0.0016831803533309566 0.018464249428955443
2.203351332521184466e-02 0.0018679135990207828 0.018464249428955443
2.415933156533923293e-02 0.002072921779595372 0.018464249428955443
2.646215181986233400e-02 0.002300430119772917 0.018464249428955443
2.895036926107034947e-02 0.0025529080682395165 0.018464249428955443
3.163163635907915300e-02 0.002833096101839324 0.018464249428955443
3.451261115217541670e-02 0.0031440354715915 0.018464249428955443
3.759869729177300890e-02 0.0034891012134067737 0.018464249428955443
4.089376481359766752e-02 0.003872038781812557 0.018464249428955443
4.439986722714135692e-02 0.004297004704320844 0.018464249428955443
4.811697378068412884e-02 0.004768611697714469 0.018464249428955443
5.204271368878796156e-02 0.005291978735958442 0.018464249428955443
5.617216681236262416e-02 0.005872786613189483 0.018464249428955443
6.049769909954538782e-02 0.00651733960488242 0.018464249428955443
6.500886497456603852e-02 0.007232633896483534 0.018464249428955443
6.969239711904377799e-02 0.008026433522257174 0.018464249428955443
7.453228089746202767e-02 0.00890735463861044 0.018464249428955443
7.950993597499023124e-02 0.009884959046625586 0.018464249428955443
8.460449395694800978e-02 0.010969857978923836 0.018464249428955443
8.979317869296365995e-02 0.012173827277396614 0.018464249428955443
9.505177242637780077e-02 0.013509935211980273 0.018464249428955443
1.003551544954090213e-01 0.014992684327860457 0.018464249428955443
1.056778920453842752e-01 0.01663816886076129 0.018464249428955443
1.109948545913185397e-01 0.018464249428955443 0.018464249428955443
1.162818290892913831e-01 0.020490746898158472 0.018464249428955443
1.215161056043281146e-01 0.022739657523579287 0.018464249428955443
1.266770141810943384e-01 0.02523539170434766 0.018464249428955443
1.317463847276033329e-01 0.02800503894183631 0.018464249428955443
1.367089251405331218e-01 0.03107866187782014 0.018464249428955443
1.415524984168125278e-01 0.03448962260405758 0.018464249428955443
1.462683060752046349e-01 0.038274944785163134 0.018464249428955443
1.508509735638683125e-01 0.04247571552536898 0.018464249428955443
1.552985497941703763e-01 0.047137531341167244 0.018464249428955443
1.596124318974868339e-01 0.05231099308056263 0.018464249428955443
1.637967437830763484e-01 0.05805225516094899 0.018464249428955443
1.678601809277490142e-01 0.06442363508721373 0.018464249428955443
1.718126368043612351e-01 0.07149428986597581 0.018464249428955443
1.756671566623124736e-01 0.07934096665797492 0.018464249428955443
1.794391338675649650e-01 0.08804883581643465 0.018464249428955443
1.831460842937313871e-01 0.09771241535346502 0.018464249428955443
1.868074277110571835e-01 0.1084365968689611 0.018464249428955443
1.904442861369932405e-01 0.12033778407775893 0.018464249428955443
1.940793065690634145e-01 0.13354515629298988 0.018464249428955443
1.977357991517028901e-01 0.14820207057988585 0.018464249428955443
2.014401923008212747e-01 0.16446761779946645 0.018464249428955443
2.052183107671794182e-01 0.18251834943190443 0.018464249428955443
2.090992729748029355e-01 0.20255019392306664 0.018464249428955443
2.131079685656203371e-01 0.22478058335487253 0.018464249428955443
2.172747785000258836e-01 0.24945081352303167 0.018464249428955443
2.216295815033804684e-01 0.27682866303920667 0.018464249428955443
2.262021896100614160e-01 0.3072112998861759 0.018464249428955443
2.310230837392159842e-01 0.34092850697468147 0.018464249428955443
2.361226879064966810e-01 0.3783462617131929 0.018464249428955443
2.415313565602426604e-01 0.419870708444391 0.018464249428955443
2.472788875431182198e-01 0.4659525668664682 0.018464249428955443
2.533941819016432007e-01 0.517092024289676 0.018464249428955443
2.599051436585741448e-01 0.5738441648302398 0.018464249428955443
2.668365909561959959e-01 0.6368249944718586 0.018464249428955443
2.742122390796349896e-01 0.7067181273927491 0.018464249428955443
2.820519849969448378e-01 0.7842822061337682 0.018464249428955443
2.903721732272931400e-01 0.8703591361485166 0.018464249428955443
2.991833623142799992e-01 0.9658832241158708 0.018464249428955443
3.084908941876032262e-01 1.0718913192051276 0.018464249428955443
3.182937318461355192e-01 1.1895340673703196 0.018464249428955443
3.285825795958150497e-01 1.3200884008314182 0.018464249428955443
3.393400918414598566e-01 1.4649713983072863 0.018464249428955443
3.505394032995794440e-01 1.625755666443795 0.018464249428955443
3.621436804347595850e-01 1.8041864093920719 0.018464249428955443
3.741055341124507327e-01 2.0022003718155843 0.018464249428955443
3.863672246315755787e-01 2.2219468609395236 0.018464249428955443
3.988597111997922995e-01 2.4658110758226037 0.018464249428955443
4.115039518249319350e-01 2.736439997074672 0.018464249428955443
4.242109563895644642e-01 3.0367711180354604 0.018464249428955443
4.371356813541403818e-01 3.370064329271928 0.018464249428955443
4.499819883078391980e-01 3.739937302478798 0.018464249428955443
4.625915291980865485e-01 4.150404757850477 0.018464249428955443
4.748470561632359699e-01 4.605922041145108 0.018464249428955443
4.866297676637917347e-01 5.1114334834401705 0.018464249428955443
4.978199936274066983e-01 5.672426068491977 0.018464249428955443
5.083004953883010213e-01 6.294988990221888 0.018464249428955443
5.179571991316546109e-01 6.985879746785249 0.018464249428955443
5.266824055670704663e-01 7.752597488629465 0.018464249428955443
5.343766728675263256e-01 8.60346441668451 0.018464249428955443
5.409490445605490416e-01 9.547716114208066 0.018464249428955443
5.463189523427000038e-01 10.59560179277617 0.018464249428955443
5.504198137658966594e-01 11.758495540521581 0.018464249428955443
5.531919926504872409e-01 13.049019780144016 0.018464249428955443
5.545940353816639634e-01 14.481182276745331 0.018464249428955443
5.545930650051554833e-01 16.070528182616385 0.018464249428955443
5.531699951095592205e-01 17.834308769319094 0.018464249428955443
5.503169124265185896e-01 19.791668678535572 0.018464249428955443
5.460368830540032192e-01 21.96385372416547 0.018464249428955443
5.403434522507645221e-01 24.37444150122222 0.018464249428955443
5.332592683554684410e-01 27.04959730463137 0.018464249428955443
5.248171449064712446e-01 30.01835813575592 0.018464249428955443
5.150552976011567585e-01 33.31294787934677 0.018464249428955443
5.040227763449801612e-01 36.96912707195032 0.018464249428955443
4.917782719308601558e-01 41.0265810582719 0.018464249428955443
4.783841175047261474e-01 45.52935074866948 0.018464249428955443
4.639143156546383651e-01 50.526310653356795 0.018464249428955443
4.484503105273133228e-01 56.07169938205458 0.018464249428955443
4.320926887324260113e-01 62.22570836730231 0.018464249428955443
4.149610481006535401e-01 69.0551352016233 0.018464249428955443
3.971280080082428277e-01 76.63410868007462 0.018464249428955443
3.787102463901608762e-01 85.04489341802686 0.018464249428955443
3.598306424849548324e-01 94.37878277775391 0.018464249428955443
3.406185754541113941e-01 104.73708979594508 0.018464249428955443
3.212062579656023154e-01 116.23224686798542 0.018464249428955443
3.017279310863972275e-01 128.9890261253308 0.018464249428955443
2.823163736844013783e-01 143.14589375234786 0.018464249428955443
2.631009228441483772e-01 158.85651294280527 0.018464249428955443
2.445111129651326987e-01 176.2914118095948 0.018464249428955443
2.282651177953611277e-01 195.63983435170647 0.018464249428955443
2.122450715233422380e-01 217.11179456945052 0.018464249428955443
1.965578891173483111e-01 240.9403560239527 0.018464249428955443
1.813011288671745047e-01 267.38416158399497 0.018464249428955443
1.665609696958048891e-01 296.73024081888724 0.018464249428955443
1.524109848378900067e-01 329.2971255097155 0.018464249428955443
1.389116991078987728e-01 365.43830709572546 0.018464249428955443
1.262125521762134106e-01 405.54607358408276 0.018464249428955443
1.146075470867193719e-01 450.05576757004974 0.018464249428955443
1.039240681521523130e-01 499.450511585514 0.018464249428955443
9.408067758455339324e-02 554.2664520663108 0.018464249428955443
8.525411119071574229e-02 615.0985788580505 0.018464249428955443
7.714204434426695511e-02 682.6071834272393 0.018464249428955443
6.969624163360946256e-02 757.525025877192 0.018464249428955443
6.290916430451605479e-02 840.6652885618333 0.018464249428955443
5.681093841661789823e-02 932.9304026284696 0.018464249428955443
5.155169527980191929e-02 1035.3218432956637 0.018464249428955443
4.755450389154225466e-02 1148.9510001873086 0.018464249428955443
4.423652984354410622e-02 1275.051240713013 0.018464249428955443
4.135295402328707792e-02 1414.991297434576 0.018464249428955443
3.898612206124776186e-02 1570.2901247293776 0.018464249428955443
3.710175365735719766e-02 1742.6333860096508 0.018464249428955443
3.571464830225661718e-02 1933.891750455232 0.018464249428955443
3.453405091118273706e-02 2146.141197858406 0.018464249428955443
3.352952903435044152e-02 2381.6855519761607 0.018464249428955443
3.267313064120753313e-02 2643.0814869741084 0.018464249428955443
3.194229483777057815e-02 2933.1662783900483 0.018464249428955443
3.132046953624705032e-02 3255.0885998350564 0.018464249428955443
3.101069435726493129e-02 3612.3426997094302 0.018464249428955443
3.101962154060522447e-02 4008.8063288984645 0.018464249428955443
3.138817807445390407e-02 4448.782831127585 0.018464249428955443
3.225294353533142422e-02 4937.047852839004 0.018464249428955443
3.414327858198036580e-02 5478.901179593945 0.018464249428955443
3.654779934289575233e-02 6080.224261649427 0.018464249428955443
3.924969754183640219e-02 6747.5440531107 0.018464249428955443
4.281488901668913799e-02 7488.10385759003 0.018464249428955443
4.696126701802014192e-02 8309.941949353404 0.018464249428955443
5.155300833994928139e-02 9221.97882333434 0.018464249428955443
5.637113300824822537e-02 10234.114021054527 0.018464249428955443
6.140270157732583695e-02 11357.333583431051 0.018464249428955443
6.668809446630748206e-02 12603.829296797274 0.018464249428955443
7.235148110721706383e-02 13987.131026472387 0.018464249428955443
7.819275480167722781e-02 15522.25357427048 0.018464249428955443
8.416692853231276528e-02 17225.859653987874 0.018464249428955443
9.046660285444849126e-02 19116.440753857038 0.018464249428955443
9.731873690725011128e-02 21214.51784910632 0.018464249428955443
1.042928043733568622e-01 23542.864143224204 0.018464249428955443
1.113544447556319289e-01 26126.752255633317 0.018464249428955443
1.184624662876546108e-01 28994.22853882881 0.018464249428955443
1.255673129032909840e-01 32176.417502507353 0.018464249428955443
1.326207763563492237e-01 35707.859649004626 0.018464249428955443
1.409544023874324536e-01 39626.88638701478 0.018464249428955443
1.507706817775622821e-01 43976.036093027215 0.018464249428955443
1.609001145461729787e-01 48802.515836544335 0.018464249428955443
1.712302653452610901e-01 54158.71378079476 0.018464249428955443
1.817092952170197007e-01 60102.76782070388 0.018464249428955443
1.922858643921140920e-01 66699.19663030129 0.018464249428955443
2.029011185555468499e-01 74019.59996915652 0.018464249428955443
2.134908737541810764e-01 82143.43584919439 0.018464249428955443
2.239865321388792574e-01 91158.88299750836 0.018464249428955443
2.343194102493030284e-01 101163.7979766207 0.018464249428955443
2.444143191448992503e-01 112266.77735108159 0.018464249428955443
2.541936246562302992e-01 124588.33642950082 0.018464249428955443
2.635766271630377022e-01 138262.2173764659 0.018464249428955443
2.724804969035440338e-01 153436.84089300132 0.018464249428955443
2.808234337653832680e-01 170276.91722258978 0.018464249428955443
2.885217635968513883e-01 188965.23396912115 0.018464249428955443
2.954919597055246094e-01 209704.64013232305 0.018464249428955443
3.016549470075382544e-01 232720.2478960412 0.018464249428955443
3.069380137645417728e-01 258261.87606826748 0.018464249428955443
3.112733917718635279e-01 286606.7616948256 0.018464249428955443
3.146000088417918450e-01 318062.5692794119 0.018464249428955443
3.168688107702521406e-01 352970.73027306574 0.018464249428955443
3.180400573639073913e-01 391710.1490809261 0.018464249428955443
3.180898525301227298e-01 434701.3158125035 0.018464249428955443
3.170025528516596802e-01 482410.8704165374 0.018464249428955443
3.147772229717644143e-01 535356.6677410719 0.018464249428955443
3.114298315675987916e-01 594113.3984965039 0.018464249428955443
3.069895559548728725e-01 659318.8271333541 0.018464249428955443
3.014990856567553723e-01 731680.7143427207 0.018464249428955443
2.950164289118284433e-01 811984.4993184009 0.018464249428955443
2.876093522524706958e-01 901101.8251665037 0.018464249428955443
2.793590482168966105e-01 1000000.0 0.018464249428955443
1.123245456414411446e-02 0.001 0.020490746898158472
1.236419364459827482e-02 0.0011097524964120721 0.020490746898158472
1.360630411917173113e-02 0.0012315506032928262 0.020490746898158472
1.496706106692056656e-02 0.001366716356462006 0.020490746898158472
1.645495732445863626e-02 0.0015167168884709225 0.020490746898158472
1.807860708130837671e-02 0.0016831803533309566 0.020490746898158472
1.984664816523941042e-02 0.0018679135990207828 0.020490746898158472
2.176760907900884834e-02 0.002072921779595372 0.020490746898158472
2.384976063316953873e-02 0.002300430119772917 0.020490746898158472
2.610093422104782165e-02 0.0025529080682395165 0.020490746898158472
2.852832567581389464e-02 0.002833096101839324 0.020490746898158472
3.113826713723571657e-02 0.0031440354715915 0.020490746898158472
3.393599008088630381e-02 0.0034891012134067737 0.020490746898158472
3.692537055247588351e-02 0.003872038781812557 0.020490746898158472
4.010867041822960277e-02 0.004297004704320844 0.020490746898158472
4.348628725711001231e-02 0.004768611697714469 0.020490746898158472
4.705651648404639287e-02 0.005291978735958442 0.020490746898158472
5.081534984989765497e-02 0.005872786613189483 0.020490746898158472
5.475631167292659141e-02 0.00651733960488242 0.020490746898158472
5.887035949386999062e-02 0.007232633896483534 0.020490746898158472
6.314585516805774901e-02 0.008026433522257174 0.020490746898158472
6.756861778874605207e-02 0.00890735463861044 0.020490746898158472
7.212206962445406877e-02 0.009884959046625586 0.020490746898158472
7.678747387695748772e-02 0.010969857978923836 0.020490746898158472
8.154426693861051290e-02 0.012173827277396614 0.020490746898158472
8.637046919950926160e-02 0.013509935211980273 0.020490746898158472
9.124317130152062583e-02 0.014992684327860457 0.020490746898158472
9.613906830302400286e-02 0.01663816886076129 0.020490746898158472
1.010350212525756713e-01 0.018464249428955443 0.020490746898158472
1.059086272257938055e-01 0.020490746898158472 0.020490746898158472
1.107387656952495414e-01 0.022739657523579287 0.020490746898158472
1.155061006035844468e-01 0.02523539170434766 0.020490746898158472
1.201935239764985869e-01 0.02800503894183631 0.020490746898158472
1.247865173822013812e-01 0.03107866187782014 0.020490746898158472
1.292734283508544524e-01 0.03448962260405758 0.020490746898158472
1.336456573658098557e-01 0.038274944785163134 0.020490746898158472
1.378977568766649175e-01 0.04247571552536898 0.020490746898158472
1.420274453974516016e-01 0.047137531341167244 0.020490746898158472
1.460355559848928175e-01 0.05231099308056263 0.020490746898158472
1.499254502733839700e-01 0.05805225516094899 0.020490746898158472
1.537048222325034241e-01 0.06442363508721373 0.020490746898158472
1.573824578986408040e-01 0.07149428986597581 0.020490746898158472
1.609701338440027163e-01 0.07934096665797492 0.020490746898158472
1.644818574896428076e-01 0.08804883581643465 0.020490746898158472
1.679336596111474511e-01 0.09771241535346502 0.020490746898158472
1.713433951949142608e-01 0.1084365968689611 0.020490746898158472
1.747305597021048262e-01 0.12033778407775893 0.020490746898158472
1.781161251440498139e-01 0.13354515629298988 0.020490746898158472
1.815217735954941791e-01 0.14820207057988585 0.020490746898158472
1.849720610838623824e-01 0.16446761779946645 0.020490746898158472
1.884911427611740686e-01 0.18251834943190443 0.020490746898158472
1.921046128444761913e-01 0.20255019392306664 0.020490746898158472
1.958410139300192643e-01 0.22478058335487253 0.020490746898158472
1.997238476730480161e-01 0.24945081352303167 0.020490746898158472
2.037828685956715735e-01 0.27682866303920667 0.020490746898158472
2.080466305224340784e-01 0.3072112998861759 0.020490746898158472
2.125441364023948898e-01 0.34092850697468147 0.020490746898158472
2.173046751835176760e-01 0.3783462617131929 0.020490746898158472
2.223574413726840671e-01 0.419870708444391 0.020490746898158472
2.277314737427603430e-01 0.4659525668664682 0.020490746898158472
2.334551692695129299e-01 0.517092024289676 0.020490746898158472
2.395562610958416050e-01 0.5738441648302398 0.020490746898158472
2.460598915974261114e-01 0.6368249944718586 0.020490746898158472
2.529904354777313680e-01 0.7067181273927491 0.020490746898158472
2.603691224935359982e-01 0.7842822061337682 0.020490746898158472
2.682141414604862217e-01 0.8703591361485166 0.020490746898158472
2.765386428545171804e-01 0.9658832241158708 0.020490746898158472
2.853512182394636887e-01 1.0718913192051276 0.020490746898158472
2.946548037506897533e-01 1.1895340673703196 0.020490746898158472
3.044448676804876741e-01 1.3200884008314182 0.020490746898158472
3.147095233931619385e-01 1.4649713983072863 0.020490746898158472
3.254280689850728714e-01 1.625755666443795 0.020490746898158472
3.365704456820521329e-01 1.8041864093920719 0.020490746898158472
3.480965467243009592e-01 2.0022003718155843 0.020490746898158472
3.599562519297776486e-01 2.2219468609395236 0.020490746898158472
3.720883454917174316e-01 2.4658110758226037 0.020490746898158472
3.844216167484585944e-01 2.736439997074672 0.020490746898158472
3.968746824691735675e-01 3.0367711180354604 0.020490746898158472
4.096037386855228002e-01 3.370064329271928 0.020490746898158472
4.223219430742770619e-01 3.739937302478798 0.020490746898158472
4.348804555580204068e-01 4.150404757850477 0.020490746898158472
4.471670230740931173e-01 4.605922041145108 0.020490746898158472
4.590667653034433693e-01 5.1114334834401705 0.020490746898158472
4.704628330729159202e-01 5.672426068491977 0.020490746898158472
4.812396394790374732e-01 6.294988990221888 0.020490746898158472
4.912836855399205782e-01 6.985879746785249 0.020490746898158472
5.004866902114386562e-01 7.752597488629465 0.020490746898158472
5.087477608399415541e-01 8.60346441668451 0.020490746898158472
5.159736275999650124e-01 9.547716114208066 0.020490746898158472
5.220806764958543233e-01 10.59560179277617 0.020490746898158472
5.269984885800742536e-01 11.758495540521581 0.020490746898158472
5.306638429000121171e-01 13.049019780144016 0.020490746898158472
5.330303568222214405e-01 14.481182276745331 0.020490746898158472
5.340605927147072940e-01 16.070528182616385 0.020490746898158472
5.337305126998117544e-01 17.834308769319094 0.020490746898158472
5.320270768433973396e-01 19.791668678535572 0.020490746898158472
5.289480406914525146e-01 21.96385372416547 0.020490746898158472
5.245014252489608175e-01 24.37444150122222 0.020490746898158472
5.187040873709370947e-01 27.04959730463137 0.020490746898158472
5.115826419471223296e-01 30.01835813575592 0.020490746898158472
5.031688296147815986e-01 33.31294787934677 0.020490746898158472
4.935045160871172620e-01 36.96912707195032 0.020490746898158472
4.826404977486886683e-01 41.0265810582719 0.020490746898158472
4.706307090068667098e-01 45.52935074866948 0.020490746898158472
4.575398288752821618e-01 50.526310653356795 0.020490746898158472
4.434392686653106375e-01 56.07169938205458 0.020490746898158472
4.284287901146026090e-01 62.22570836730231 0.020490746898158472
4.125953401118979125e-01 69.0551352016233 0.020490746898158472
3.960115467661574074e-01 76.63410868007462 0.020490746898158472
3.787822347889080454e-01 85.04489341802686 0.020490746898158472
3.610186688080178619e-01 94.37878277775391 0.020490746898158472
3.428391516624695323e-01 104.73708979594508 0.020490746898158472
3.243658533572551517e-01 116.23224686798542 0.020490746898158472
3.057243150178031721e-01 128.9890261253308 0.020490746898158472
2.870403643849869790e-01 143.14589375234786 0.020490746898158472
2.684384184488418645e-01 158.85651294280527 0.020490746898158472
2.505849515149047857e-01 176.2914118095948 0.020490746898158472
2.347714367099588695e-01 195.63983435170647 0.020490746898158472
2.190741157273667916e-01 217.11179456945052 0.020490746898158472
2.036016603666013502e-01 240.9403560239527 0.020490746898158472
1.884557327240605762e-01 267.38416158399497 0.020490746898158472
1.737287442209266564e-01 296.73024081888724 0.020490746898158472
1.595023210368427535e-01 329.2971255097155 0.020490746898158472
1.458553461903084880e-01 365.43830709572546 0.020490746898158472
1.329433833219784977e-01 405.54607358408276 0.020490746898158472
1.211544986040826027e-01 450.05576757004974 0.020490746898158472
1.101691173558623088e-01 499.450511585514 0.020490746898158472
1.000273819491271921e-01 554.2664520663108 0.020490746898158472
9.088310815358664752e-02 615.0985788580505 0.020490746898158472
8.242127207936686406e-02 682.6071834272393 0.020490746898158472
7.461983562291127359e-02 757.525025877192 0.020490746898158472
6.747920505580944084e-02 840.6652885618333 0.020490746898158472
6.104756901885818876e-02 932.9304026284696 0.020490746898158472
5.550988685946669360e-02 1035.3218432956637 0.020490746898158472
5.129352422256516775e-02 1148.9510001873086 0.020490746898158472
4.776672719399749356e-02 1275.051240713013 0.020490746898158472
4.469368148733978557e-02 1414.991297434576 0.020490746898158472
4.217869992505868249e-02 1570.2901247293776 0.020490746898158472
4.018071856790500496e-02 1742.6333860096508 0.020490746898158472
3.869461230469438406e-02 1933.891750455232 0.020490746898158472
3.742528306638562285e-02 2146.141197858406 0.020490746898158472
3.634117955104072817e-02 2381.6855519761607 0.020490746898158472
3.541104624753681901e-02 2643.0814869741084 0.020490746898158472
3.461248962186123240e-02 2933.1662783900483 0.020490746898158472
3.392736472744699305e-02 3255.0885998350564 0.020490746898158472
3.355552909216164004e-02 3612.3426997094302 0.020490746898158472
3.352896311549389413e-02 4008.8063288984645 0.020490746898158472
3.389901556434030128e-02 4448.782831127585 0.020490746898158472
3.477511744800914489e-02 4937.047852839004 0.020490746898158472
3.673110876445994516e-02 5478.901179593945 0.020490746898158472
3.926705839601136311e-02 6080.224261649427 0.020490746898158472
4.209957104589246574e-02 6747.5440531107 0.020490746898158472
4.582467507286040742e-02 7488.10385759003 0.020490746898158472
5.013976974133071279e-02 8309.941949353404 0.020490746898158472
5.493900585348052146e-02 9221.97882333434 0.020490746898158472
5.995068797335410815e-02 10234.114021054527 0.020490746898158472
6.515787226661158560e-02 11357.333583431051 0.020490746898158472
7.058944676254369499e-02 12603.829296797274 0.020490746898158472
7.636465508679035619e-02 13987.131026472387 0.020490746898158472
8.231637953185366730e-02 15522.25357427048 0.020490746898158472
8.836703208476169580e-02 17225.859653987874 0.020490746898158472
9.468655966976609328e-02 19116.440753857038 0.020490746898158472
1.015706429747462031e-01 21214.51784910632 0.020490746898158472
1.085365782261401013e-01 23542.864143224204 0.020490746898158472
1.155486153419242462e-01 26126.752255633317 0.020490746898158472
1.225648619126779443e-01 28994.22853882881 0.020490746898158472
1.295358960189595676e-01 32176.417502507353 0.020490746898158472
1.364143070051903051e-01 35707.859649004626 0.020490746898158472
1.445262547198582215e-01 39626.88638701478 0.020490746898158472
1.541599599952473143e-01 43976.036093027215 0.020490746898158472
1.640645395921254690e-01 48802.515836544335 0.020490746898158472
1.741268764475414621e-01 54158.71378079476 0.020490746898158472
1.842956218601097540e-01 60102.76782070388 0.020490746898158472
1.945200744730340436e-01 66699.19663030129 0.020490746898158472
2.047423607712623439e-01 74019.59996915652 0.020490746898158472
2.148995228317197581e-01 82143.43584919439 0.020490746898158472
2.249243767449749243e-01 91158.88299750836 0.020490746898158472
2.347496762011927474e-01 101163.7979766207 0.020490746898158472
2.443018792307108944e-01 112266.77735108159 0.020490746898158472
2.535050904675311689e-01 124588.33642950082 0.020490746898158472
2.622805518893636667e-01 138262.2173764659 0.020490746898158472
2.705475593058458417e-01 153436.84089300132 0.020490746898158472
2.782267353491194584e-01 170276.91722258978 0.020490746898158472
2.852370806499003875e-01 188965.23396912115 0.020490746898158472
2.914982481121019542e-01 209704.64013232305 0.020490746898158472
2.969349188958442243e-01 232720.2478960412 0.020490746898158472
3.014783433632272081e-01 258261.87606826748 0.020490746898158472
3.050654576013122621e-01 286606.7616948256 0.020490746898158472
3.076406723415526234e-01 318062.5692794119 0.020490746898158472
3.091606766018042407e-01 352970.73027306574 0.020490746898158472
3.095921894775973682e-01 391710.1490809261 0.020490746898158472
3.089196371719979406e-01 434701.3158125035 0.020490746898158472
3.071313504481256174e-01 482410.8704165374 0.020490746898158472
3.042377243463002534e-01 535356.6677410719 0.020490746898158472
3.002612672523941040e-01 594113.3984965039 0.020490746898158472
2.952392060729194245e-01 659318.8271333541 0.020490746898158472
2.892230689154411949e-01 731680.7143427207 0.020490746898158472
2.822766043925341028e-01 811984.4993184009 0.020490746898158472
2.744740505136928355e-01 901101.8251665037 0.020490746898158472
2.659036399740808965e-01 1000000.0 0.020490746898158472
1.006747788213873188e-02 0.001 0.022739657523579287
1.108212733070203411e-02 0.0011097524964120721 0.022739657523579287
1.219641589065646216e-02 0.0012315506032928262 0.022739657523579287
1.341786864673453691e-02 0.001366716356462006 0.022739657523579287
1.475421518080442806e-02 0.0015167168884709225 0.022739657523579287
1.621331965497182712e-02 0.0016831803533309566 0.022739657523579287
1.780308376407749305e-02 0.0018679135990207828 0.022739657523579287
1.953133713489136128e-02 0.002072921779595372 0.022739657523579287
2.140569970489107285e-02 0.002300430119772917 0.022739657523579287
2.343342896753090876e-02 0.0025529080682395165 0.022739657523579287
2.562123510136514806e-02 0.002833096101839324 0.022739657523579287
2.797508385605744149e-02 0.0031440354715915 0.022739657523579287
3.049997731091632497e-02 0.0034891012134067737 0.022739657523579287
3.319972672214498155e-02 0.003872038781812557 0.022739657523579287
3.607671438745169851e-02 0.004297004704320844 0.022739657523579287
3.913166326656053462e-02 0.004768611697714469 0.022739657523579287
4.236341715057850843e-02 0.005291978735958442 0.022739657523579287
4.576874665400884612e-02 0.005872786613189483 0.022739657523579287
4.934219387486472874e-02 0.00651733960488242 0.022739657523579287
5.307596960734798502e-02 0.007232633896483534 0.022739657523579287
5.695991200919109376e-02 0.008026433522257174 0.022739657523579287
6.098152024843506852e-02 0.00890735463861044 0.022739657523579287
6.512607323586426522e-02 0.009884959046625586 0.022739657523579287
6.937682769798096671e-02 0.010969857978923836 0.022739657523579287
7.371530742970930361e-02 0.012173827277396614 0.022739657523579287
7.812166719609228704e-02 0.013509935211980273 0.022739657523579287
8.257512325638591277e-02 0.014992684327860457 0.022739657523579287
8.705443612490690319e-02 0.01663816886076129 0.022739657523579287
9.153842286293752128e-02 0.018464249428955443 0.022739657523579287
9.600647654341130932e-02 0.020490746898158472 0.022739657523579287
1.004390739730738891e-01 0.022739657523579287 0.022739657523579287
1.048182452180750762e-01 0.02523539170434766 0.022739657523579287
1.091279894576079323e-01 0.02800503894183631 0.022739657523579287
1.133546244960703941e-01 0.03107866187782014 0.022739657523579287
1.174870549965754268e-01 0.03448962260405758 0.022739657523579287
1.215169596312257461e-01 0.038274944785163134 0.022739657523579287
1.254388989478626149e-01 0.04247571552536898 0.022739657523579287
1.292503442982384787e-01 0.047137531341167244 0.022739657523579287
1.329516418941412981e-01 0.05231099308056263 0.022739657523579287
1.365459194678148580e-01 0.05805225516094899 0.022739657523579287
1.400385673764127092e-01 0.06442363508721373 0.022739657523579287
1.434386873807003693e-01 0.07149428986597581 0.022739657523579287
1.467563750020760005e-01 0.07934096665797492 0.022739657523579287
1.500042815730047718e-01 0.08804883581643465 0.022739657523579287
1.531969715514000796e-01 0.09771241535346502 0.022739657523579287
1.563507392341773605e-01 0.1084365968689611 0.022739657523579287
1.594834418654041686e-01 0.12033778407775893 0.022739657523579287
1.626143482369239446e-01 0.13354515629298988 0.022739657523579287
1.657634642033732064e-01 0.14820207057988585 0.022739657523579287
1.689534194177707838e-01 0.16446761779946645 0.022739657523579287
1.722066151972897197e-01 0.18251834943190443 0.022739657523579287
1.755468249230614786e-01 0.20255019392306664 0.022739657523579287
1.790007085326471015e-01 0.22478058335487253 0.022739657523579287
1.825900601388530664e-01 0.24945081352303167 0.022739657523579287
1.863429024607858031e-01 0.27682866303920667 0.022739657523579287
1.902858480730898472e-01 0.3072112998861759 0.022739657523579287
1.944465448658079243e-01 0.34092850697468147 0.022739657523579287
1.988526483578287041e-01 0.3783462617131929 0.022739657523579287
2.035320918080087138e-01 0.419870708444391 0.022739657523579287
2.085127711911577142e-01 0.4659525668664682 0.022739657523579287
2.138222231614076152e-01 0.517092024289676 0.022739657523579287
2.194876173758906479e-01 0.5738441648302398 0.022739657523579287
2.255339892847146588e-01 0.6368249944718586 0.022739657523579287
2.319859147331244376e-01 0.7067181273927491 0.022739657523579287
2.388654713525685258e-01 0.7842822061337682 0.022739657523579287
2.461921632058625409e-01 0.8703591361485166 0.022739657523579287
2.539812311328333294e-01 0.9658832241158708 0.022739657523579287
2.622439917247342822e-01 1.0718913192051276 0.022739657523579287
2.709868579251418219e-01 1.1895340673703196 0.022739657523579287
2.802096071957318468e-01 1.3200884008314182 0.022739657523579287
2.899054132025184471e-01 1.4649713983072863 0.022739657523579287
3.000594402709829689e-01 1.625755666443795 0.022739657523579287
3.106482145851606202e-01 1.8041864093920719 0.022739657523579287
3.216388648510272730e-01 2.0022003718155843 0.022739657523579287
3.329890083474401630e-01 2.2219468609395236 0.022739657523579287
3.446455575217640122e-01 2.4658110758226037 0.022739657523579287
3.565456286284421905e-01 2.736439997074672 0.022739657523579287
3.686161443960969675e-01 3.0367711180354604 0.022739657523579287
3.809985988615804398e-01 3.370064329271928 0.022739657523579287
3.934504044622070817e-01 3.739937302478798 0.022739657523579287
4.058162896176756296e-01 4.150404757850477 0.022739657523579287
4.179903331474399408e-01 4.605922041145108 0.022739657523579287
4.298629926158329950e-01 5.1114334834401705 0.022739657523579287
4.413219213525186868e-01 5.672426068491977 0.022739657523579287
4.522539464895358741e-01 6.294988990221888 0.022739657523579287
4.625482217276299379e-01 6.985879746785249 0.022739657523579287
4.720969536360938301e-01 7.752597488629465 0.022739657523579287
4.807989850720552627e-01 8.60346441668451 0.022739657523579287
4.885597702822178090e-01 9.547716114208066 0.022739657523579287
4.952935387188555083e-01 10.59560179277617 0.022739657523579287
5.009268897262694198e-01 11.758495540521581 0.022739657523579287
5.053932448216919004e-01 13.049019780144016 0.022739657523579287
5.086421163232964782e-01 14.481182276745331 0.022739657523579287
5.106317400949521579e-01 16.070528182616385 0.022739657523579287
5.113334007606044063e-01 17.834308769319094 0.022739657523579287
5.107286545067336592e-01 19.791668678535572 0.022739657523579287
5.088116307211760780e-01 21.96385372416547 0.022739657523579287
5.055835261447604312e-01 24.37444150122222 0.022739657523579287
5.010561101851810362e-01 27.04959730463137 0.022739657523579287
4.952500386563067347e-01 30.01835813575592 0.022739657523579287
4.881908527724862501e-01 33.31294787934677 0.022739657523579287
4.799135449729641789e-01 36.96912707195032 0.022739657523579287
4.704612999423063990e-01 41.0265810582719 0.022739657523579287
4.598801369385155380e-01 45.52935074866948 0.022739657523579287
4.482255598217692039e-01 50.526310653356795 0.022739657523579287
4.355592230076929527e-01 56.07169938205458 0.022739657523579287
4.219807565882032208e-01 62.22570836730231 0.022739657523579287
4.075429475575227944e-01 69.0551352016233 0.022739657523579287
3.923190126905007902e-01 76.63410868007462 0.022739657523579287
3.764013591000124337e-01 85.04489341802686 0.022739657523579287
3.598887628521738047e-01 94.37878277775391 0.022739657523579287
3.428872448857913091e-01 104.73708979594508 0.022739657523579287
3.255073894313214034e-01 116.23224686798542 0.022739657523579287
3.078641720782603342e-01 128.9890261253308 0.022739657523579287
2.900743222982540837e-01 143.14589375234786 0.022739657523579287
2.722549686516611556e-01 158.85651294280527 0.022739657523579287
2.553511131762604691e-01 176.2914118095948 0.022739657523579287
2.401249463948055551e-01 195.63983435170647 0.022739657523579287
2.249028159765999735e-01 217.11179456945052 0.022739657523579287
2.097927025962783576e-01 240.9403560239527 0.022739657523579287
1.948981101953507211e-01 267.38416158399497 0.022739657523579287
1.803157012678688609e-01 296.73024081888724 0.022739657523579287
1.661335305668691087e-01 329.2971255097155 0.022739657523579287
1.524614731353052810e-01 365.43830709572546 0.022739657523579287
1.394226770569816920e-01 405.54607358408276 0.022739657523579287
1.275505967935590401e-01 450.05576757004974 0.022739657523579287
1.163310797480989478e-01 499.450511585514 0.022739657523579287
1.059546848790642731e-01 554.2664520663108 0.022739657523579287
9.654181485342371027e-02 615.0985788580505 0.022739657523579287
8.776449027357216548e-02 682.6071834272393 0.022739657523579287
7.963307885243253725e-02 757.525025877192 0.022739657523579287
7.215702617809785502e-02 840.6652885618333 0.022739657523579287
6.540600314687332328e-02 932.9304026284696 0.022739657523579287
5.960595418083933228e-02 1035.3218432956637 0.022739657523579287
5.518109899812080610e-02 1148.9510001873086 0.022739657523579287
5.144737031324590065e-02 1275.051240713013 0.022739657523579287
4.818476073976564467e-02 1414.991297434576 0.022739657523579287
4.552398563281899457e-02 1570.2901247293776 0.022739657523579287
4.341574356182088812e-02 1742.6333860096508 0.022739657523579287
4.182880602719617202e-02 1933.891750455232 0.022739657523579287
4.046810825548016743e-02 2146.141197858406 0.022739657523579287
3.932214465273774218e-02 2381.6855519761607 0.022739657523579287
3.830720727378263829e-02 2643.0814869741084 0.022739657523579287
3.742204358626007726e-02 2933.1662783900483 0.022739657523579287
3.666817145320466764e-02 3255.0885998350564 0.022739657523579287
3.622331887834827346e-02 3612.3426997094302 0.022739657523579287
3.615197261937468098e-02 4008.8063288984645 0.022739657523579287
3.651809338077333100e-02 4448.782831127585 0.022739657523579287
3.739384017776943570e-02 4937.047852839004 0.022739657523579287
3.940025021236489428e-02 5478.901179593945 0.022739657523579287
4.206195218752241394e-02 6080.224261649427 0.022739657523579287
4.502571474594761758e-02 6747.5440531107 0.022739657523579287
4.888306842400859387e-02 7488.10385759003 0.022739657523579287
5.334408930538623445e-02 8309.941949353404 0.022739657523579287
5.833287156402566787e-02 9221.97882333434 0.022739657523579287
6.351523729641789240e-02 10234.114021054527 0.022739657523579287
6.887001730643022013e-02 11357.333583431051 0.022739657523579287
7.441170626382540010e-02 12603.829296797274 0.022739657523579287
8.025234798143961179e-02 13987.131026472387 0.022739657523579287
8.626995343310550624e-02 15522.25357427048 0.022739657523579287
9.234759315671106639e-02 17225.859653987874 0.022739657523579287
9.862518908481504587e-02 19116.440753857038 0.022739657523579287
1.054812622558586044e-01 21214.51784910632 0.022739657523579287
1.123752827923727576e-01 23542.864143224204 0.022739657523579287
1.192708843384477357e-01 26126.752255633317 0.022739657523579287
1.261263604959642071e-01 28994.22853882881 0.022739657523579287
1.328933284171121831e-01 32176.417502507353 0.022739657523579287
1.395261146499897631e-01 35707.859649004626 0.022739657523579287
1.473324043939478190e-01 39626.88638701478 0.022739657523579287
1.566993823893002846e-01 43976.036093027215 0.022739657523579287
1.662929990161078342e-01 48802.515836544335 0.022739657523579287
1.760006629490450114e-01 54158.71378079476 0.022739657523579287
1.857721469476659726e-01 60102.76782070388 0.022739657523579287
1.955580009151433318e-01 66699.19663030129 0.022739657523579287
2.053018828743147228e-01 74019.59996915652 0.022739657523579287
2.149426250248586689e-01 82143.43584919439 0.022739657523579287
2.244149712585135070e-01 91158.88299750836 0.022739657523579287
2.336536115415654147e-01 101163.7979766207 0.022739657523579287
2.425871863718447041e-01 112266.77735108159 0.022739657523579287
2.511420847247092802e-01 124588.33642950082 0.022739657523579287
2.592420101699692836e-01 138262.2173764659 0.022739657523579287
2.668090942835638635e-01 153436.84089300132 0.022739657523579287
2.737668920461361899e-01 170276.91722258978 0.022739657523579287
2.800379233638097820e-01 188965.23396912115 0.022739657523579287
2.855454116296825551e-01 209704.64013232305 0.022739657523579287
2.902190890344533147e-01 232720.2478960412 0.022739657523579287
2.939945468664893480e-01 258261.87606826748 0.022739657523579287
2.968144736346316481e-01 286606.7616948256 0.022739657523579287
2.986290349404226996e-01 318062.5692794119 0.022739657523579287
2.994019169323310359e-01 352970.73027306574 0.022739657523579287
2.991069648126505887e-01 391710.1490809261 0.022739657523579287
2.977346145771904151e-01 434701.3158125035 0.022739657523579287
2.952844716947441439e-01 482410.8704165374 0.022739657523579287
2.917713344310340906e-01 535356.6677410719 0.022739657523579287
2.872281749327548206e-01 594113.3984965039 0.022739657523579287
2.816976684842998346e-01 659318.8271333541 0.022739657523579287
2.752393606094262202e-01 731680.7143427207 0.022739657523579287
2.679233226106259580e-01 811984.4993184009 0.022739657523579287
2.598290107834904106e-01 901101.8251665037 0.022739657523579287
2.510482188399382197e-01 1000000.0 0.022739657523579287
8.991892291175678648e-03 0.001 0.02523539170434766
9.897911115006154462e-03 0.0011097524964120721 0.02523539170434766
[truncated: 2,112,472 more chars]
