# Supplementary material for: Magnetosensitivity of tightly bound radical pairs in cryptochrome is enabled by the quantum Zeno effect
Source: Nat Commun. 2024 Dec 30;15:10823. doi: 10.1038/s41467-024-55124-x (PMC11686217; doi:10.1038/s41467-024-55124-x)
Supplement: Supplementary file 6 — Source Data [file 41467_2024_55124_MOESM6_ESM.zip › Source_Data/supplementary/figure_s4_1spins.txt]

# \% sensitivity  kS/microsecond kT/microsecond
1.655921608667536293e-01 0.001 0.001
1.915131474114922516e-01 0.0011097524964120721 0.001
2.211618089714113833e-01 0.0012315506032928262 0.001
2.549742759110039669e-01 0.001366716356462006 0.001
2.934256244392168811e-01 0.0015167168884709225 0.001
3.370324995249166511e-01 0.0016831803533309566 0.001
3.863570018262038053e-01 0.0018679135990207828 0.001
4.420106158360730952e-01 0.002072921779595372 0.001
5.047129639914510468e-01 0.002300430119772917 0.001
5.752187037434765005e-01 0.0025529080682395165 0.001
6.542459679473235923e-01 0.002833096101839324 0.001
7.426531677521150954e-01 0.0031440354715915 0.001
8.414071846166648605e-01 0.0034891012134067737 0.001
9.515853161889304968e-01 0.003872038781812557 0.001
1.074212333218738102e+00 0.004297004704320844 0.001
1.210489579385196635e+00 0.004768611697714469 0.001
1.361719704350119686e+00 0.005291978735958442 0.001
1.529313699150223416e+00 0.005872786613189483 0.001
1.714795961040778804e+00 0.00651733960488242 0.001
1.919809645040634560e+00 0.007232633896483534 0.001
2.146121415749179917e+00 0.008026433522257174 0.001
2.395622521685621731e+00 0.00890735463861044 0.001
2.670331320901945915e+00 0.009884959046625586 0.001
2.972391170235936464e+00 0.010969857978923836 0.001
3.304066481271284772e+00 0.012173827277396614 0.001
3.667736026743389388e+00 0.013509935211980273 0.001
4.065881948096873977e+00 0.014992684327860457 0.001
4.501073212851150807e+00 0.01663816886076129 0.001
4.975946546743204912e+00 0.018464249428955443 0.001
5.493180071354911043e+00 0.020490746898158472 0.001
6.055459920377494143e+00 0.022739657523579287 0.001
6.665442439598063373e+00 0.02523539170434766 0.001
7.325708178930287140e+00 0.02800503894183631 0.001
8.038709481590352368e+00 0.03107866187782014 0.001
8.806710258741210495e+00 0.03448962260405758 0.001
9.631721725872091966e+00 0.038274944785163134 0.001
1.051543090616324250e+01 0.04247571552536898 0.001
1.145912691516197413e+01 0.047137531341167244 0.001
1.246362393626858811e+01 0.05231099308056263 0.001
1.352918586594568318e+01 0.05805225516094899 0.001
1.465545297207573228e+01 0.06442363508721373 0.001
1.584137352659523756e+01 0.07149428986597581 0.001
1.708514608651631761e+01 0.07934096665797492 0.001
1.838417314446585138e+01 0.08804883581643465 0.001
1.973502857960199108e+01 0.09771241535346502 0.001
2.113344403962709350e+01 0.1084365968689611 0.001
2.257431541360334748e+01 0.12033778407775893 0.001
2.405173048014013659e+01 0.13354515629298988 0.001
2.555901927768103121e+01 0.14820207057988585 0.001
2.708882865118740213e+01 0.16446761779946645 0.001
2.863321818951096276e+01 0.18251834943190443 0.001
3.018377824556126043e+01 0.20255019392306664 0.001
3.173176619263270481e+01 0.22478058335487253 0.001
3.326825880743074748e+01 0.24945081352303167 0.001
3.478431564429658351e+01 0.27682866303920667 0.001
3.627114965364505395e+01 0.3072112998861759 0.001
3.772029849865584339e+01 0.34092850697468147 0.001
3.912378998355490012e+01 0.3783462617131929 0.001
4.047429707630759310e+01 0.419870708444391 0.001
4.176527445431869268e+01 0.4659525668664682 0.001
4.299107214755416351e+01 0.517092024289676 0.001
4.414702156731437555e+01 0.5738441648302398 0.001
4.522949029390453290e+01 0.6368249944718586 0.001
4.623590484236952847e+01 0.7067181273927491 0.001
4.716474144406301150e+01 0.7842822061337682 0.001
4.801548620439756832e+01 0.8703591361485166 0.001
4.878856924180845311e+01 0.9658832241158708 0.001
4.948527649902399617e+01 1.0718913192051276 0.001
5.010764494665278335e+01 1.1895340673703196 0.001
5.065834749376572432e+01 1.3200884008314182 0.001
5.114057202304827143e+01 1.4649713983072863 0.001
5.155790092539828606e+01 1.625755666443795 0.001
5.191419474069279261e+01 1.8041864093920719 0.001
5.221348395350097604e+01 2.0022003718155843 0.001
5.245987100475862519e+01 2.2219468609395236 0.001
5.265744471666513249e+01 2.4658110758226037 0.001
5.281020744080065299e+01 2.736439997074672 0.001
5.292201516031544628e+01 3.0367711180354604 0.001
5.299653007554633177e+01 3.370064329271928 0.001
5.303718440130573697e+01 3.739937302478798 0.001
5.304715461405285026e+01 4.150404757850477 0.001
5.302934417830399383e+01 4.605922041145108 0.001
5.298637381770411281e+01 5.1114334834401705 0.001
5.292057743154605731e+01 5.672426068491977 0.001
5.283400276406214857e+01 6.294988990221888 0.001
5.272841540994241427e+01 6.985879746785249 0.001
5.260530505560725345e+01 7.752597488629465 0.001
5.246589340280392122e+01 8.60346441668451 0.001
5.231114280703497599e+01 9.547716114208066 0.001
5.214176523014123177e+01 10.59560179277617 0.001
5.195823113851596275e+01 11.758495540521581 0.001
5.176077808305577577e+01 13.049019780144016 0.001
5.154941881008654292e+01 14.481182276745331 0.001
5.132394892254102103e+01 16.070528182616385 0.001
5.108395404995471267e+01 17.834308769319094 0.001
5.082881676035203355e+01 19.791668678535572 0.001
5.055772326669518435e+01 21.96385372416547 0.001
5.026967029113554020e+01 24.37444150122222 0.001
4.996347227296235616e+01 27.04959730463137 0.001
4.963776930973131840e+01 30.01835813575592 0.001
4.929103623107398846e+01 33.31294787934677 0.001
4.892159322905787633e+01 36.96912707195032 0.001
4.852761853107120515e+01 41.0265810582719 0.001
4.810716365165168185e+01 45.52935074866948 0.001
4.765817181354928778e+01 50.526310653356795 0.001
4.717850011281596068e+01 56.07169938205458 0.001
4.666594601855815938e+01 62.22570836730231 0.001
4.611827876580969132e+01 69.0551352016233 0.001
4.553327617256394433e+01 76.63410868007462 0.001
4.490876728140389673e+01 85.04489341802686 0.001
4.424268098300767349e+01 94.37878277775391 0.001
4.353310066697049763e+01 104.73708979594508 0.001
4.277832456947286488e+01 116.23224686798542 0.001
4.197693110125740645e+01 128.9890261253308 0.001
4.112784808775898426e+01 143.14589375234786 0.001
4.023061930685404519e+01 158.85651294280527 0.001
3.928538681768196739e+01 176.2914118095948 0.001
3.829317325920778359e+01 195.63983435170647 0.001
3.725480807545563522e+01 217.11179456945052 0.001
3.617207432296053327e+01 240.9403560239527 0.001
3.504699277368167998e+01 267.38416158399497 0.001
3.388411610578710054e+01 296.73024081888724 0.001
3.268648535236174268e+01 329.2971255097155 0.001
3.145815850240837008e+01 365.43830709572546 0.001
3.020423341894901270e+01 405.54607358408276 0.001
2.893327846273597714e+01 450.05576757004974 0.001
2.765053950873583588e+01 499.450511585514 0.001
2.636251389566771053e+01 554.2664520663108 0.001
2.507672387770734801e+01 615.0985788580505 0.001
2.380014952702169140e+01 682.6071834272393 0.001
2.253979472587680988e+01 757.525025877192 0.001
2.130478787095622195e+01 840.6652885618333 0.001
2.010117855552044475e+01 932.9304026284696 0.001
1.893490156797643209e+01 1035.3218432956637 0.001
1.781216601425249024e+01 1148.9510001873086 0.001
1.674061424270411536e+01 1275.051240713013 0.001
1.572501109833064348e+01 1414.991297434576 0.001
1.476780169971942769e+01 1570.2901247293776 0.001
1.387256564276215620e+01 1742.6333860096508 0.001
1.304618012713760855e+01 1933.891750455232 0.001
1.228780480290707899e+01 2146.141197858406 0.001
1.159768275732377596e+01 2381.6855519761607 0.001
1.097658887997363841e+01 2643.0814869741084 0.001
1.042467429390592315e+01 2933.1662783900483 0.001
9.941526879287133411e+00 3255.0885998350564 0.001
9.526249595800283743e+00 3612.3426997094302 0.001
9.177828940193892393e+00 4008.8063288984645 0.001
8.895402148815135135e+00 4448.782831127585 0.001
8.676151958233763395e+00 4937.047852839004 0.001
8.518481786307367187e+00 5478.901179593945 0.001
8.421036062657393018e+00 6080.224261649427 0.001
8.382857599247792280e+00 6747.5440531107 0.001
8.403501855471880333e+00 7488.10385759003 0.001
8.483087858084861210e+00 8309.941949353404 0.001
8.622275950204597805e+00 9221.97882333434 0.001
8.822175938154947161e+00 10234.114021054527 0.001
9.084203696769019842e+00 11357.333583431051 0.001
9.410366735385661485e+00 12603.829296797274 0.001
9.802780123613926477e+00 13987.131026472387 0.001
1.026186699794167900e+01 15522.25357427048 0.001
1.078857572313147095e+01 17225.859653987874 0.001
1.138340656909399584e+01 19116.440753857038 0.001
1.204632724721557402e+01 21214.51784910632 0.001
1.277671003358094204e+01 23542.864143224204 0.001
1.357328438139687776e+01 26126.752255633317 0.001
1.443808686692336707e+01 28994.22853882881 0.001
1.536596614373293157e+01 32176.417502507353 0.001
1.635229790572778441e+01 35707.859649004626 0.001
1.739308044734399061e+01 39626.88638701478 0.001
1.848747928947831554e+01 43976.036093027215 0.001
1.962637888012177001e+01 48802.515836544335 0.001
2.080390121564409966e+01 54158.71378079476 0.001
2.201366665148418278e+01 60102.76782070388 0.001
2.325099615820198906e+01 66699.19663030129 0.001
2.450719002637526600e+01 74019.59996915652 0.001
2.577482792456708083e+01 82143.43584919439 0.001
2.704671108176808403e+01 91158.88299750836 0.001
2.831687491992171246e+01 101163.7979766207 0.001
2.957679474340217496e+01 112266.77735108159 0.001
3.082301449166437735e+01 124588.33642950082 0.001
3.204687455631739113e+01 138262.2173764659 0.001
3.324217342578209866e+01 153436.84089300132 0.001
3.440475697211266493e+01 170276.91722258978 0.001
3.553093542335935240e+01 188965.23396912115 0.001
3.661673584045284002e+01 209704.64013232305 0.001
3.765874127424561379e+01 232720.2478960412 0.001
3.865588431751617549e+01 258261.87606826748 0.001
3.960561076519261547e+01 286606.7616948256 0.001
4.050739415809842825e+01 318062.5692794119 0.001
4.136029568232374487e+01 352970.73027306574 0.001
4.216429049297270382e+01 391710.1490809261 0.001
4.291988207294173208e+01 434701.3158125035 0.001
4.362802316746066111e+01 482410.8704165374 0.001
4.428996021084447676e+01 535356.6677410719 0.001
4.490715492582538104e+01 594113.3984965039 0.001
4.548122629791486560e+01 659318.8271333541 0.001
4.601388323044309914e+01 731680.7143427207 0.001
4.650688409127102574e+01 811984.4993184009 0.001
4.696196763378637229e+01 901101.8251665037 0.001
4.738083178782670046e+01 1000000.0 0.001
1.429988092469862138e-01 0.001 0.0011097524964120721
1.655922353846860373e-01 0.0011097524964120721 0.0011097524964120721
1.915130967243440507e-01 0.0012315506032928262 0.0011097524964120721
2.211618082030735177e-01 0.001366716356462006 0.0011097524964120721
2.549743294199975363e-01 0.0015167168884709225 0.0011097524964120721
2.934256251339051325e-01 0.0016831803533309566 0.0011097524964120721
3.370324757749963984e-01 0.0018679135990207828 0.0011097524964120721
3.863570559424289730e-01 0.002072921779595372 0.0011097524964120721
4.420106352857853249e-01 0.002300430119772917 0.0011097524964120721
5.047130599103898385e-01 0.0025529080682395165 0.0011097524964120721
5.752185944582781651e-01 0.002833096101839324 0.0011097524964120721
6.542458789033888111e-01 0.0031440354715915 0.0011097524964120721
7.426533235187002813e-01 0.0034891012134067737 0.0011097524964120721
8.414071217026688476e-01 0.003872038781812557 0.0011097524964120721
9.515852801652757709e-01 0.004297004704320844 0.0011097524964120721
1.074212388183229949e+00 0.004768611697714469 0.0011097524964120721
1.210489539470740672e+00 0.005291978735958442 0.0011097524964120721
1.361719887251207961e+00 0.005872786613189483 0.0011097524964120721
1.529313791959706181e+00 0.00651733960488242 0.0011097524964120721
1.714795958142741661e+00 0.007232633896483534 0.0011097524964120721
1.919809799276881446e+00 0.008026433522257174 0.0011097524964120721
2.146121356235083599e+00 0.00890735463861044 0.0011097524964120721
2.395622697737854967e+00 0.009884959046625586 0.0011097524964120721
2.670331470538116037e+00 0.010969857978923836 0.0011097524964120721
2.972391143441827310e+00 0.012173827277396614 0.0011097524964120721
3.304066455900038779e+00 0.013509935211980273 0.0011097524964120721
3.667736171127933265e+00 0.014992684327860457 0.0011097524964120721
4.065881912301260392e+00 0.01663816886076129 0.0011097524964120721
4.501073099345150652e+00 0.018464249428955443 0.0011097524964120721
4.975946712200038924e+00 0.020490746898158472 0.0011097524964120721
5.493180130012132345e+00 0.022739657523579287 0.0011097524964120721
6.055459819878156402e+00 0.02523539170434766 0.0011097524964120721
6.665442530303271162e+00 0.02800503894183631 0.0011097524964120721
7.325708275306001660e+00 0.03107866187782014 0.0011097524964120721
8.038709416386490503e+00 0.03448962260405758 0.0011097524964120721
8.806710312211205149e+00 0.038274944785163134 0.0011097524964120721
9.631721732264582059e+00 0.04247571552536898 0.0011097524964120721
1.051543079926660340e+01 0.047137531341167244 0.0011097524964120721
1.145912690983943705e+01 0.05231099308056263 0.0011097524964120721
1.246362391417059534e+01 0.05805225516094899 0.0011097524964120721
1.352918603497163375e+01 0.06442363508721373 0.0011097524964120721
1.465545295021293271e+01 0.07149428986597581 0.0011097524964120721
1.584137347865847190e+01 0.07934096665797492 0.0011097524964120721
1.708514606789567125e+01 0.08804883581643465 0.0011097524964120721
1.838417328419018304e+01 0.09771241535346502 0.0011097524964120721
1.973502855376576193e+01 0.1084365968689611 0.0011097524964120721
2.113344403346919975e+01 0.12033778407775893 0.0011097524964120721
2.257431541426934629e+01 0.13354515629298988 0.0011097524964120721
2.405173031936610428e+01 0.14820207057988585 0.0011097524964120721
2.555901920472354760e+01 0.16446761779946645 0.0011097524964120721
2.708882862544423631e+01 0.18251834943190443 0.0011097524964120721
2.863321815979974616e+01 0.20255019392306664 0.0011097524964120721
3.018377825323319641e+01 0.22478058335487253 0.0011097524964120721
3.173176626999939387e+01 0.24945081352303167 0.0011097524964120721
3.326825879294232635e+01 0.27682866303920667 0.0011097524964120721
3.478431560257391197e+01 0.3072112998861759 0.0011097524964120721
3.627114963517478685e+01 0.34092850697468147 0.0011097524964120721
3.772029841019788421e+01 0.3783462617131929 0.0011097524964120721
3.912378993147713402e+01 0.419870708444391 0.0011097524964120721
4.047429700610734216e+01 0.4659525668664682 0.0011097524964120721
4.176527436915998237e+01 0.517092024289676 0.0011097524964120721
4.299107207312827938e+01 0.5738441648302398 0.0011097524964120721
4.414702148204960963e+01 0.6368249944718586 0.0011097524964120721
4.522949016291440216e+01 0.7067181273927491 0.0011097524964120721
4.623590473924598143e+01 0.7842822061337682 0.0011097524964120721
4.716474133827708926e+01 0.8703591361485166 0.0011097524964120721
4.801548609157175918e+01 0.9658832241158708 0.0011097524964120721
4.878856912268224022e+01 1.0718913192051276 0.0011097524964120721
4.948527633463856290e+01 1.1895340673703196 0.0011097524964120721
5.010764480387642550e+01 1.3200884008314182 0.0011097524964120721
5.065834732759429926e+01 1.4649713983072863 0.0011097524964120721
5.114057184997121652e+01 1.625755666443795 0.0011097524964120721
5.155790072269735447e+01 1.8041864093920719 0.0011097524964120721
5.191419454628915986e+01 2.0022003718155843 0.0011097524964120721
5.221348373321451675e+01 2.2219468609395236 0.0011097524964120721
5.245987077478469729e+01 2.4658110758226037 0.0011097524964120721
5.265744447872028644e+01 2.736439997074672 0.0011097524964120721
5.281020718472702669e+01 3.0367711180354604 0.0011097524964120721
5.292201490297795630e+01 3.370064329271928 0.0011097524964120721
5.299652979770177552e+01 3.739937302478798 0.0011097524964120721
5.303718411903761876e+01 4.150404757850477 0.0011097524964120721
5.304715432426304034e+01 4.605922041145108 0.0011097524964120721
5.302934390545443222e+01 5.1114334834401705 0.0011097524964120721
5.298637354707417302e+01 5.672426068491977 0.0011097524964120721
5.292057717799406902e+01 6.294988990221888 0.0011097524964120721
5.283400255060164596e+01 6.985879746785249 0.0011097524964120721
5.272841523876726910e+01 7.752597488629465 0.0011097524964120721
5.260530495893180358e+01 8.60346441668451 0.0011097524964120721
5.246589341096785830e+01 9.547716114208066 0.0011097524964120721
5.231114296753746373e+01 10.59560179277617 0.0011097524964120721
5.214176559315453829e+01 11.758495540521581 0.0011097524964120721
5.195823177106092317e+01 13.049019780144016 0.0011097524964120721
5.176077908217866508e+01 14.481182276745331 0.0011097524964120721
5.154942030966744682e+01 16.070528182616385 0.0011097524964120721
5.132395108551926199e+01 17.834308769319094 0.0011097524964120721
5.108395709500505433e+01 19.791668678535572 0.0011097524964120721
5.082882098194252052e+01 21.96385372416547 0.0011097524964120721
5.055772904425097636e+01 24.37444150122222 0.0011097524964120721
5.026967813382609052e+01 27.04959730463137 0.0011097524964120721
4.996348284393909722e+01 30.01835813575592 0.0011097524964120721
4.963778349746301899e+01 33.31294787934677 0.0011097524964120721
4.929105520829766363e+01 36.96912707195032 0.0011097524964120721
4.892161853908966407e+01 41.0265810582719 0.0011097524964120721
4.852765221101883242e+01 45.52935074866948 0.0011097524964120721
4.810720838653496401e+01 50.526310653356795 0.0011097524964120721
4.765823113204590555e+01 56.07169938205458 0.0011097524964120721
4.717857866634423658e+01 62.22570836730231 0.0011097524964120721
4.666604988628767359e+01 69.0551352016233 0.0011097524964120721
4.611841592418268476e+01 76.63410868007462 0.0011097524964120721
4.553345701441861593e+01 85.04489341802686 0.0011097524964120721
4.490900536745839133e+01 94.37878277775391 0.0011097524964120721
4.424299386756528207e+01 104.73708979594508 0.0011097524964120721
4.353351103845636771e+01 116.23224686798542 0.0011097524964120721
4.277886166660705669e+01 128.9890261253308 0.0011097524964120721
4.197763239081533726e+01 143.14589375234786 0.0011097524964120721
4.112876134422299401e+01 158.85651294280527 0.0011097524964120721
4.023180500366940748e+01 176.2914118095948 0.0011097524964120721
3.928692089171617852e+01 195.63983435170647 0.0011097524964120721
3.829515080446262942e+01 217.11179456945052 0.0011097524964120721
3.725734671143242593e+01 240.9403560239527 0.0011097524964120721
3.617532373352671016e+01 267.38416158399497 0.0011097524964120721
3.505113714971928118e+01 296.73024081888724 0.0011097524964120721
3.388937049799077528e+01 329.2971255097155 0.0011097524964120721
3.269312206124634912e+01 365.43830709572546 0.0011097524964120721
3.146650799302245716e+01 405.54607358408276 0.0011097524964120721
3.021468564266334056e+01 450.05576757004974 0.0011097524964120721
2.894626013628899130e+01 499.450511585514 0.0011097524964120721
2.766662275230380175e+01 554.2664520663108 0.0011097524964120721
2.638230808191317323e+01 615.0985788580505 0.0011097524964120721
2.510098215936982058e+01 682.6071834272393 0.0011097524964120721
2.382970328396240589e+01 757.525025877192 0.0011097524964120721
2.257561290677331556e+01 840.6652885618333 0.0011097524964120721
2.134787061599255509e+01 932.9304026284696 0.0011097524964120721
2.015280982233647578e+01 1035.3218432956637 0.0011097524964120721
1.899643274671257842e+01 1148.9510001873086 0.0011097524964120721
1.788508967976629549e+01 1275.051240713013 0.0011097524964120721
1.682626556925633210e+01 1414.991297434576 0.0011097524964120721
1.582540025138823303e+01 1570.2901247293776 0.0011097524964120721
1.488482938691738866e+01 1742.6333860096508 0.0011097524964120721
1.400826401891610296e+01 1933.891750455232 0.0011097524964120721
1.320174250294727614e+01 2146.141197858406 0.0011097524964120721
1.246626112009622034e+01 2381.6855519761607 0.0011097524964120721
1.180137175452817466e+01 2643.0814869741084 0.0011097524964120721
1.120795244366589749e+01 2933.1662783900483 0.0011097524964120721
1.068626621408166777e+01 3255.0885998350564 0.0011097524964120721
1.023603587399107262e+01 3612.3426997094302 0.0011097524964120721
9.856541679818390023e+00 4008.8063288984645 0.0011097524964120721
9.546743174080461358e+00 4448.782831127585 0.0011097524964120721
9.305424945755023103e+00 4937.047852839004 0.0011097524964120721
9.131900844880883383e+00 5478.901179593945 0.0011097524964120721
9.024483016936018842e+00 6080.224261649427 0.0011097524964120721
8.982189176089846683e+00 6747.5440531107 0.0011097524964120721
9.004639858856958057e+00 7488.10385759003 0.0011097524964120721
9.091912058958655507e+00 8309.941949353404 0.0011097524964120721
9.244518638663691945e+00 9221.97882333434 0.0011097524964120721
9.464005725603501062e+00 10234.114021054527 0.0011097524964120721
9.751193646596441056e+00 11357.333583431051 0.0011097524964120721
1.010701372346276905e+01 12603.829296797274 0.0011097524964120721
1.053246967383529231e+01 13987.131026472387 0.0011097524964120721
1.102829979980548814e+01 15522.25357427048 0.0011097524964120721
1.159484687586047791e+01 17225.859653987874 0.0011097524964120721
1.223195333285375064e+01 19116.440753857038 0.0011097524964120721
1.293888127637727870e+01 21214.51784910632 0.0011097524964120721
1.371425361896107020e+01 23542.864143224204 0.0011097524964120721
1.456071458252266737e+01 26126.752255633317 0.0011097524964120721
1.547144064069685854e+01 28994.22853882881 0.0011097524964120721
1.644254432845895408e+01 32176.417502507353 0.0011097524964120721
1.747015748242995770e+01 35707.859649004626 0.0011097524964120721
1.855272229507357906e+01 39626.88638701478 0.0011097524964120721
1.968130943272121769e+01 43976.036093027215 0.0011097524964120721
2.084990052447976083e+01 48802.515836544335 0.0011097524964120721
2.205197863113173185e+01 54158.71378079476 0.0011097524964120721
2.328279510277596032e+01 60102.76782070388 0.0011097524964120721
2.453338903331648524e+01 66699.19663030129 0.0011097524964120721
2.579630502650677570e+01 74019.59996915652 0.0011097524964120721
2.706423942892807943e+01 82143.43584919439 0.0011097524964120721
2.833108829363414216e+01 91158.88299750836 0.0011097524964120721
2.958825980739237238e+01 101163.7979766207 0.0011097524964120721
3.083224350339632736e+01 112266.77735108159 0.0011097524964120721
3.205424597768706718e+01 124588.33642950082 0.0011097524964120721
3.324803429983625591e+01 138262.2173764659 0.0011097524964120721
3.440939960647993701e+01 153436.84089300132 0.0011097524964120721
3.553460036927421584e+01 170276.91722258978 0.0011097524964120721
3.661961385426580762e+01 188965.23396912115 0.0011097524964120721
3.766099172527543715e+01 209704.64013232305 0.0011097524964120721
3.865764116481668822e+01 232720.2478960412 0.0011097524964120721
3.960697612840109372e+01 258261.87606826748 0.0011097524964120721
4.050845300566827945e+01 286606.7616948256 0.0011097524964120721
4.136111394224117532e+01 318062.5692794119 0.0011097524964120721
4.216492245962350438e+01 352970.73027306574 0.0011097524964120721
4.292036612350681679e+01 391710.1490809261 0.0011097524964120721
4.362839540337228073e+01 434701.3158125035 0.0011097524964120721
4.429024533068922409e+01 482410.8704165374 0.0011097524964120721
4.490737433159490877e+01 535356.6677410719 0.0011097524964120721
4.548139238956802188e+01 594113.3984965039 0.0011097524964120721
4.601401262234640654e+01 659318.8271333541 0.0011097524964120721
4.650698072711661268e+01 731680.7143427207 0.0011097524964120721
4.696204296772566522e+01 811984.4993184009 0.0011097524964120721
4.738088992185057435e+01 901101.8251665037 0.0011097524964120721
4.776511922401871146e+01 1000000.0 0.0011097524964120721
1.233665954910811990e-01 0.001 0.0012315506032928262
1.429987950443288580e-01 0.0011097524964120721 0.0012315506032928262
1.655921243366336726e-01 0.0012315506032928262 0.0012315506032928262
1.915131416253212093e-01 0.001366716356462006 0.0012315506032928262
2.211617754156472992e-01 0.0015167168884709225 0.0012315506032928262
2.549742635667212598e-01 0.0016831803533309566 0.0012315506032928262
2.934256654458357594e-01 0.0018679135990207828 0.0012315506032928262
3.370325488738472042e-01 0.002072921779595372 0.0012315506032928262
3.863570824668386416e-01 0.002300430119772917 0.0012315506032928262
4.420106930521548461e-01 0.0025529080682395165 0.0012315506032928262
5.047129503389931049e-01 0.002833096101839324 0.0012315506032928262
5.752186135021456481e-01 0.0031440354715915 0.0012315506032928262
6.542458553445057445e-01 0.0034891012134067737 0.0012315506032928262
7.426531758203860356e-01 0.003872038781812557 0.0012315506032928262
8.414072809750836601e-01 0.004297004704320844 0.0012315506032928262
9.515852927967966002e-01 0.004768611697714469 0.0012315506032928262
1.074212425950097138e+00 0.005291978735958442 0.0012315506032928262
1.210489656457195418e+00 0.005872786613189483 0.0012315506032928262
1.361719837833001323e+00 0.00651733960488242 0.0012315506032928262
1.529313726137167873e+00 0.007232633896483534 0.0012315506032928262
1.714795995631446468e+00 0.008026433522257174 0.0012315506032928262
1.919809752509634926e+00 0.00890735463861044 0.0012315506032928262
2.146121498762852742e+00 0.009884959046625586 0.0012315506032928262
2.395622638355489720e+00 0.010969857978923836 0.0012315506032928262
2.670331447036414563e+00 0.012173827277396614 0.0012315506032928262
2.972391092594964146e+00 0.013509935211980273 0.0012315506032928262
3.304066439602485694e+00 0.014992684327860457 0.0012315506032928262
3.667736142300179303e+00 0.01663816886076129 0.0012315506032928262
4.065881937199923968e+00 0.018464249428955443 0.0012315506032928262
4.501073196192791670e+00 0.020490746898158472 0.0012315506032928262
4.975946661109142077e+00 0.022739657523579287 0.0012315506032928262
5.493180097177956078e+00 0.02523539170434766 0.0012315506032928262
6.055459885081051041e+00 0.02800503894183631 0.0012315506032928262
6.665442378340348917e+00 0.03107866187782014 0.0012315506032928262
7.325708286941649661e+00 0.03448962260405758 0.0012315506032928262
8.038709406528518286e+00 0.038274944785163134 0.0012315506032928262
8.806710338971331709e+00 0.04247571552536898 0.0012315506032928262
9.631721747286540847e+00 0.047137531341167244 0.0012315506032928262
1.051543080994680857e+01 0.05231099308056263 0.0012315506032928262
1.145912673354151146e+01 0.05805225516094899 0.0012315506032928262
1.246362391867950059e+01 0.06442363508721373 0.0012315506032928262
1.352918599268774891e+01 0.07149428986597581 0.0012315506032928262
1.465545297518661627e+01 0.07934096665797492 0.0012315506032928262
1.584137343162539580e+01 0.08804883581643465 0.0012315506032928262
1.708514613693571960e+01 0.09771241535346502 0.0012315506032928262
1.838417321346647881e+01 0.1084365968689611 0.0012315506032928262
1.973502852516971018e+01 0.12033778407775893 0.0012315506032928262
2.113344397887702542e+01 0.13354515629298988 0.0012315506032928262
2.257431540654696533e+01 0.14820207057988585 0.0012315506032928262
2.405173033510613578e+01 0.16446761779946645 0.0012315506032928262
2.555901920940000593e+01 0.18251834943190443 0.0012315506032928262
2.708882861465341918e+01 0.20255019392306664 0.0012315506032928262
2.863321813774641456e+01 0.22478058335487253 0.0012315506032928262
3.018377826649372153e+01 0.24945081352303167 0.0012315506032928262
3.173176620500019496e+01 0.27682866303920667 0.0012315506032928262
3.326825874599583699e+01 0.3072112998861759 0.0012315506032928262
3.478431551597319071e+01 0.34092850697468147 0.0012315506032928262
3.627114957468158707e+01 0.3783462617131929 0.0012315506032928262
3.772029836211970633e+01 0.419870708444391 0.0012315506032928262
3.912378981215805140e+01 0.4659525668664682 0.0012315506032928262
4.047429689022889221e+01 0.517092024289676 0.0012315506032928262
4.176527427233441614e+01 0.5738441648302398 0.0012315506032928262
4.299107196954871313e+01 0.6368249944718586 0.0012315506032928262
4.414702138351920979e+01 0.7067181273927491 0.0012315506032928262
4.522949005641146414e+01 0.7842822061337682 0.0012315506032928262
4.623590461889727266e+01 0.8703591361485166 0.0012315506032928262
4.716474117024135637e+01 0.9658832241158708 0.0012315506032928262
4.801548590583900733e+01 1.0718913192051276 0.0012315506032928262
4.878856896031393120e+01 1.1895340673703196 0.0012315506032928262
4.948527615690532144e+01 1.3200884008314182 0.0012315506032928262
5.010764462066234159e+01 1.4649713983072863 0.0012315506032928262
5.065834712313669996e+01 1.625755666443795 0.0012315506032928262
5.114057162593209682e+01 1.8041864093920719 0.0012315506032928262
5.155790050981070038e+01 2.0022003718155843 0.0012315506032928262
5.191419429558784060e+01 2.2219468609395236 0.0012315506032928262
5.221348348019371599e+01 2.4658110758226037 0.0012315506032928262
5.245987048996869362e+01 2.736439997074672 0.0012315506032928262
5.265744418230792689e+01 3.0367711180354604 0.0012315506032928262
5.281020687917096978e+01 3.370064329271928 0.0012315506032928262
5.292201457914806184e+01 3.739937302478798 0.0012315506032928262
5.299652945784588098e+01 4.150404757850477 0.0012315506032928262
5.303718377151852081e+01 4.605922041145108 0.0012315506032928262
5.304715397233282204e+01 5.1114334834401705 0.0012315506032928262
5.302934355214421913e+01 5.672426068491977 0.0012315506032928262
5.298637320598204781e+01 6.294988990221888 0.0012315506032928262
5.292057686225668078e+01 6.985879746785249 0.0012315506032928262
5.283400227661456228e+01 7.752597488629465 0.0012315506032928262
5.272841502976066863e+01 8.60346441668451 0.0012315506032928262
5.260530483711247030e+01 9.547716114208066 0.0012315506032928262
5.246589342497306774e+01 10.59560179277617 0.0012315506032928262
5.231114316039226253e+01 11.758495540521581 0.0012315506032928262
5.214176603204705174e+01 13.049019780144016 0.0012315506032928262
5.195823255403221452e+01 14.481182276745331 0.0012315506032928262
5.176078031873136354e+01 16.070528182616385 0.0012315506032928262
5.154942215820675955e+01 17.834308769319094 0.0012315506032928262
5.132395374911664732e+01 19.791668678535572 0.0012315506032928262
5.108396085047213830e+01 21.96385372416547 0.0012315506032928262
5.082882617697733707e+01 24.37444150122222 0.0012315506032928262
5.055773615749522776e+01 27.04959730463137 0.0012315506032928262
5.026968778651882275e+01 30.01835813575592 0.0012315506032928262
4.996349586883300731e+01 33.31294787934677 0.0012315506032928262
4.963780097645580014e+01 36.96912707195032 0.0012315506032928262
4.929107857970598872e+01 41.0265810582719 0.0012315506032928262
4.892164970949722402e+01 45.52935074866948 0.0012315506032928262
4.852769368907016201e+01 50.526310653356795 0.0012315506032928262
4.810726346887327765e+01 56.07169938205458 0.0012315506032928262
4.765830418798273627e+01 62.22570836730231 0.0012315506032928262
4.717867539321608916e+01 69.0551352016233 0.0012315506032928262
4.666617780254503600e+01 76.63410868007462 0.0012315506032928262
4.611858482170369911e+01 85.04489341802686 0.0012315506032928262
4.553367972848256784e+01 94.37878277775391 0.0012315506032928262
4.490929854431131218e+01 104.73708979594508 0.0012315506032928262
4.424337913867625360e+01 116.23224686798542 0.0012315506032928262
4.353401636453835266e+01 128.9890261253308 0.0012315506032928262
4.277952301029156246e+01 143.14589375234786 0.0012315506032928262
4.197849589771598744e+01 158.85651294280527 0.0012315506032928262
4.112988584792356050e+01 176.2914118095948 0.0012315506032928262
4.023326489429275199e+01 195.63983435170647 0.0012315506032928262
3.928880961469201338e+01 217.11179456945052 0.0012315506032928262
3.829758535938678676e+01 240.9403560239527 0.0012315506032928262
3.726047181791113161e+01 267.38416158399497 0.0012315506032928262
3.617932346411302547e+01 296.73024081888724 0.0012315506032928262
3.505623801596447464e+01 329.2971255097155 0.0012315506032928262
3.389583683161537664e+01 365.43830709572546 0.0012315506032928262
3.270128840292711914e+01 405.54607358408276 0.0012315506032928262
3.147678028640567760e+01 450.05576757004974 0.0012315506032928262
3.022754258978978470e+01 499.450511585514 0.0012315506032928262
2.896222508427272402e+01 554.2664520663108 0.0012315506032928262
2.768639734734785307e+01 615.0985788580505 0.0012315506032928262
2.640663851086629421e+01 682.6071834272393 0.0012315506032928262
2.513079032840199289e+01 757.525025877192 0.0012315506032928262
2.386600542030232575e+01 840.6652885618333 0.0012315506032928262
2.261959200310581863e+01 932.9304026284696 0.0012315506032928262
2.140074532176269173e+01 1035.3218432956637 0.0012315506032928262
2.021614368401511186e+01 1148.9510001873086 0.0012315506032928262
1.907186766670580980e+01 1275.051240713013 0.0012315506032928262
1.797443542174415043e+01 1414.991297434576 0.0012315506032928262
1.693113432201667479e+01 1570.2901247293776 0.0012315506032928262
1.594822348926222411e+01 1742.6333860096508 0.0012315506032928262
1.502789755463918020e+01 1933.891750455232 0.0012315506032928262
1.417402188741963087e+01 2146.141197858406 0.0012315506032928262
1.339161709275581025e+01 2381.6855519761607 0.0012315506032928262
1.268390551310265124e+01 2643.0814869741084 0.0012315506032928262
1.204960302218532675e+01 2933.1662783900483 0.0012315506032928262
1.148972192804282599e+01 3255.0885998350564 0.0012315506032928262
1.100467601848668409e+01 3612.3426997094302 0.0012315506032928262
1.059437165750303933e+01 4008.8063288984645 0.0012315506032928262
1.025832327953074596e+01 4448.782831127585 0.0012315506032928262
9.995791128783050539e+00 4937.047852839004 0.0012315506032928262
9.805934297660451548e+00 5478.901179593945 0.0012315506032928262
9.687965588148138352e+00 6080.224261649427 0.0012315506032928262
9.641288958246075680e+00 6747.5440531107 0.0012315506032928262
9.665598986726905650e+00 7488.10385759003 0.0012315506032928262
9.760925206553160649e+00 8309.941949353404 0.0012315506032928262
9.927612952811331937e+00 9221.97882333434 0.0012315506032928262
1.016624447638131201e+01 10234.114021054527 0.0012315506032928262
1.047751460989372774e+01 11357.333583431051 0.0012315506032928262
1.086208070516126867e+01 12603.829296797274 0.0012315506032928262
1.132040783118188543e+01 13987.131026472387 0.0012315506032928262
1.185262514107499676e+01 15522.25357427048 0.0012315506032928262
1.245840340622466869e+01 17225.859653987874 0.0012315506032928262
1.313685776785350257e+01 19116.440753857038 0.0012315506032928262
1.388709078153952170e+01 21214.51784910632 0.0012315506032928262
1.471063570841366008e+01 23542.864143224204 0.0012315506032928262
1.560048680282806544e+01 26126.752255633317 0.0012315506032928262
1.655303723976238572e+01 28994.22853882881 0.0012315506032928262
1.756458840878797290e+01 32176.417502507353 0.0012315506032928262
1.863270367622056867e+01 35707.859649004626 0.0012315506032928262
1.974868669392406417e+01 39626.88638701478 0.0012315506032928262
2.090635118375384849e+01 43976.036093027215 0.0012315506032928262
2.209901682329715555e+01 48802.515836544335 0.0012315506032928262
2.332185267825318320e+01 54158.71378079476 0.0012315506032928262
2.456557960478313873e+01 60102.76782070388 0.0012315506032928262
2.582270263181733938e+01 66699.19663030129 0.0012315506032928262
2.708578983312001043e+01 74019.59996915652 0.0012315506032928262
2.834856635080775789e+01 82143.43584919439 0.0012315506032928262
2.960236244615742152e+01 91158.88299750836 0.0012315506032928262
3.084359687905449121e+01 101163.7979766207 0.0012315506032928262
3.206331656167142086e+01 112266.77735108159 0.0012315506032928262
3.325524684252118846e+01 124588.33642950082 0.0012315506032928262
3.441511334773441888e+01 138262.2173764659 0.0012315506032928262
3.553911142083450869e+01 153436.84089300132 0.0012315506032928262
3.662315664252015068e+01 170276.91722258978 0.0012315506032928262
3.766376230644782197e+01 188965.23396912115 0.0012315506032928262
3.865980361838449397e+01 209704.64013232305 0.0012315506032928262
3.960865781962524323e+01 232720.2478960412 0.0012315506032928262
4.050975666108505635e+01 258261.87606826748 0.0012315506032928262
4.136212094935018513e+01 286606.7616948256 0.0012315506032928262
4.216569869658047764e+01 318062.5692794119 0.0012315506032928262
4.292096387026990811e+01 352970.73027306574 0.0012315506032928262
4.362885381319561873e+01 391710.1490809261 0.0012315506032928262
4.429059780096854837e+01 434701.3158125035 0.0012315506032928262
4.490764514131271312e+01 482410.8704165374 0.0012315506032928262
4.548159978685743710e+01 535356.6677410719 0.0012315506032928262
4.601417071339455589e+01 594113.3984965039 0.0012315506032928262
4.650710188263212075e+01 659318.8271333541 0.0012315506032928262
4.696213595348769587e+01 731680.7143427207 0.0012315506032928262
4.738096200781255618e+01 811984.4993184009 0.0012315506032928262
4.776517691729299742e+01 901101.8251665037 0.0012315506032928262
4.811625592246036831e+01 1000000.0 0.0012315506032928262
1.063609874841492525e-01 0.001 0.001366716356462006
1.233667263133342296e-01 0.0011097524964120721 0.001366716356462006
1.429988353119359679e-01 0.0012315506032928262 0.001366716356462006
1.655921595209536856e-01 0.001366716356462006 0.001366716356462006
1.915131105013354595e-01 0.0015167168884709225 0.001366716356462006
2.211617452183035348e-01 0.0016831803533309566 0.001366716356462006
2.549742909613225139e-01 0.0018679135990207828 0.001366716356462006
2.934256119164555532e-01 0.002072921779595372 0.001366716356462006
3.370325814515716667e-01 0.002300430119772917 0.001366716356462006
3.863570330643505968e-01 0.0025529080682395165 0.001366716356462006
4.420106197345969878e-01 0.002833096101839324 0.001366716356462006
5.047129509893576449e-01 0.0031440354715915 0.001366716356462006
5.752186761886941557e-01 0.0034891012134067737 0.001366716356462006
6.542459462227183664e-01 0.003872038781812557 0.001366716356462006
7.426532514824792930e-01 0.004297004704320844 0.001366716356462006
8.414072970692741960e-01 0.004768611697714469 0.001366716356462006
9.515852717863453325e-01 0.005291978735958442 0.001366716356462006
1.074212386495525751e+00 0.005872786613189483 0.001366716356462006
1.210489622859751924e+00 0.00651733960488242 0.001366716356462006
1.361719856912791293e+00 0.007232633896483534 0.001366716356462006
1.529313762239745023e+00 0.008026433522257174 0.001366716356462006
1.714795944246940262e+00 0.00890735463861044 0.001366716356462006
1.919809835566374412e+00 0.009884959046625586 0.001366716356462006
2.146121377183396461e+00 0.010969857978923836 0.001366716356462006
2.395622643329735180e+00 0.012173827277396614 0.001366716356462006
2.670331354059034101e+00 0.013509935211980273 0.001366716356462006
2.972391132621911680e+00 0.014992684327860457 0.001366716356462006
3.304066421262953579e+00 0.01663816886076129 0.001366716356462006
3.667736129849561433e+00 0.018464249428955443 0.001366716356462006
4.065881890243482566e+00 0.020490746898158472 0.001366716356462006
4.501073175756147293e+00 0.022739657523579287 0.001366716356462006
4.975946679648651561e+00 0.02523539170434766 0.001366716356462006
5.493180015709706154e+00 0.02800503894183631 0.001366716356462006
6.055459820967802109e+00 0.03107866187782014 0.001366716356462006
6.665442383259633452e+00 0.03448962260405758 0.001366716356462006
7.325708241776094809e+00 0.038274944785163134 0.001366716356462006
8.038709505683225842e+00 0.04247571552536898 0.001366716356462006
8.806710263360207236e+00 0.047137531341167244 0.001366716356462006
9.631721732297451766e+00 0.05231099308056263 0.001366716356462006
1.051543087514544261e+01 0.05805225516094899 0.001366716356462006
1.145912679356881725e+01 0.06442363508721373 0.001366716356462006
1.246362385956254393e+01 0.07149428986597581 0.001366716356462006
1.352918601314450520e+01 0.07934096665797492 0.001366716356462006
1.465545290733508210e+01 0.08804883581643465 0.001366716356462006
1.584137343716001745e+01 0.09771241535346502 0.001366716356462006
1.708514609729336797e+01 0.1084365968689611 0.001366716356462006
1.838417311398688625e+01 0.12033778407775893 0.001366716356462006
1.973502847506521007e+01 0.13354515629298988 0.001366716356462006
2.113344399185969635e+01 0.14820207057988585 0.001366716356462006
2.257431538320951603e+01 0.16446761779946645 0.001366716356462006
2.405173030917008248e+01 0.18251834943190443 0.001366716356462006
2.555901908608902318e+01 0.20255019392306664 0.001366716356462006
2.708882851013191839e+01 0.22478058335487253 0.001366716356462006
2.863321809231780790e+01 0.24945081352303167 0.001366716356462006
3.018377815327848879e+01 0.27682866303920667 0.001366716356462006
3.173176610942136477e+01 0.3072112998861759 0.001366716356462006
3.326825868025125743e+01 0.34092850697468147 0.001366716356462006
3.478431539710039289e+01 0.3783462617131929 0.001366716356462006
3.627114952922567426e+01 0.419870708444391 0.001366716356462006
3.772029827063817464e+01 0.4659525668664682 0.001366716356462006
3.912378973980214880e+01 0.517092024289676 0.001366716356462006
4.047429681755905762e+01 0.5738441648302398 0.001366716356462006
4.176527414282037398e+01 0.6368249944718586 0.001366716356462006
4.299107186246026657e+01 0.7067181273927491 0.001366716356462006
4.414702125419769629e+01 0.7842822061337682 0.001366716356462006
4.522948993084657587e+01 0.8703591361485166 0.001366716356462006
4.623590448979774692e+01 0.9658832241158708 0.001366716356462006
4.716474102159642712e+01 1.0718913192051276 0.001366716356462006
4.801548577438342136e+01 1.1895340673703196 0.001366716356462006
4.878856878033104749e+01 1.3200884008314182 0.001366716356462006
4.948527596158452724e+01 1.4649713983072863 0.001366716356462006
5.010764439179778407e+01 1.625755666443795 0.001366716356462006
5.065834688343399250e+01 1.8041864093920719 0.001366716356462006
5.114057136609048371e+01 2.0022003718155843 0.001366716356462006
5.155790020702830390e+01 2.2219468609395236 0.001366716356462006
5.191419400450894273e+01 2.4658110758226037 0.001366716356462006
5.221348313910736749e+01 2.736439997074672 0.001366716356462006
5.245987015012519805e+01 3.0367711180354604 0.001366716356462006
5.265744382116582045e+01 3.370064329271928 0.001366716356462006
5.281020649130757505e+01 3.739937302478798 0.001366716356462006
5.292201418226076726e+01 4.150404757850477 0.001366716356462006
5.299652904057705882e+01 4.605922041145108 0.001366716356462006
5.303718335006117712e+01 5.1114334834401705 0.001366716356462006
5.304715354014995654e+01 5.672426068491977 0.001366716356462006
5.302934313029633273e+01 6.294988990221888 0.001366716356462006
5.298637279693097923e+01 6.985879746785249 0.001366716356462006
5.292057647883476079e+01 7.752597488629465 0.001366716356462006
5.283400194353349377e+01 8.60346441668451 0.001366716356462006
5.272841476834436492e+01 9.547716114208066 0.001366716356462006
5.260530469344664795e+01 10.59560179277617 0.001366716356462006
5.246589344018447321e+01 11.758495540521581 0.001366716356462006
5.231114339759493248e+01 13.049019780144016 0.001366716356462006
5.214176657624027911e+01 14.481182276745331 0.001366716356462006
5.195823351289036651e+01 16.070528182616385 0.001366716356462006
5.176078184377376346e+01 17.834308769319094 0.001366716356462006
5.154942443575686895e+01 19.791668678535572 0.001366716356462006
5.132395703126512387e+01 21.96385372416547 0.001366716356462006
5.108396546914648439e+01 24.37444150122222 0.001366716356462006
5.082883257905921681e+01 27.04959730463137 0.001366716356462006
5.055774492039956414e+01 30.01835813575592 0.001366716356462006
5.026969967926073934e+01 33.31294787934677 0.001366716356462006
4.996351190255224850e+01 36.96912707195032 0.001366716356462006
4.963782249822406101e+01 41.0265810582719 0.001366716356462006
4.929110736905772683e+01 45.52935074866948 0.001366716356462006
4.892168809746610947e+01 50.526310653356795 0.001366716356462006
4.852774476744445309e+01 56.07169938205458 0.001366716356462006
4.810733131207197744e+01 62.22570836730231 0.001366716356462006
4.765839414725530077e+01 69.0551352016233 0.001366716356462006
4.717879451907191424e+01 76.63410868007462 0.001366716356462006
4.666633531890875730e+01 85.04489341802686 0.001366716356462006
4.611879282559934978e+01 94.37878277775391 0.001366716356462006
4.553395398296663643e+01 104.73708979594508 0.001366716356462006
4.490965957048529589e+01 116.23224686798542 0.001366716356462006
4.424385356546643777e+01 128.9890261253308 0.001366716356462006
4.353463860020477938e+01 143.14589375234786 0.001366716356462006
4.278033734964675006e+01 158.85651294280527 0.001366716356462006
4.197955911280590158e+01 176.2914118095948 0.001366716356462006
4.113127036839699713e+01 195.63983435170647 0.001366716356462006
4.023506225507768619e+01 217.11179456945052 0.001366716356462006
3.929113479402242604e+01 240.9403560239527 0.001366716356462006
3.830058228852736590e+01 267.38416158399497 0.001366716356462006
3.726431849738707314e+01 296.73024081888724 0.001366716356462006
3.618424621327824298e+01 329.2971255097155 0.001366716356462006
3.506251522191022474e+01 365.43830709572546 0.001366716356462006
3.390379323889003160e+01 405.54607358408276 0.001366716356462006
3.271133494811387266e+01 450.05576757004974 0.001366716356462006
3.148941518674805806e+01 499.450511585514 0.001366716356462006
3.024335303467320557e+01 554.2664520663108 0.001366716356462006
2.898185247212813209e+01 615.0985788580505 0.001366716356462006
2.771070105473154754e+01 682.6071834272393 0.001366716356462006
2.643653139136541697e+01 757.525025877192 0.001366716356462006
2.516739910681926062e+01 840.6652885618333 0.001366716356462006
2.391057011310586589e+01 932.9304026284696 0.001366716356462006
2.267355414408956449e+01 1035.3218432956637 0.001366716356462006
2.146558609115659522e+01 1148.9510001873086 0.001366716356462006
2.029376199861061991e+01 1275.051240713013 0.001366716356462006
1.916425211081827484e+01 1414.991297434576 0.001366716356462006
1.808377242510125171e+01 1570.2901247293776 0.001366716356462006
1.705936133902834229e+01 1742.6333860096508 0.001366716356462006
1.609826886474627017e+01 1933.891750455232 0.001366716356462006
1.520250685296279514e+01 2146.141197858406 0.001366716356462006
1.437611834820917345e+01 2381.6855519761607 0.001366716356462006
1.362289100798088270e+01 2643.0814869741084 0.001366716356462006
1.294873312015913491e+01 2933.1662783900483 0.001366716356462006
1.235134705338556493e+01 3255.0885998350564 0.001366716356462006
1.183190981161645539e+01 3612.3426997094302 0.001366716356462006
1.139102200874700621e+01 4008.8063288984645 0.001366716356462006
1.102881384127944031e+01 4448.782831127585 0.001366716356462006
1.074507298106639830e+01 4937.047852839004 0.001366716356462006
1.053938730305385185e+01 5478.901179593945 0.001366716356462006
1.041128939450555180e+01 6080.224261649427 0.001366716356462006
1.036038491545149043e+01 6747.5440531107 0.001366716356462006
1.038644561772335173e+01 7488.10385759003 0.001366716356462006
1.048945072430736758e+01 8309.941949353404 0.001366716356462006
1.066956961736775433e+01 9221.97882333434 0.001366716356462006
1.092708883999967462e+01 10234.114021054527 0.001366716356462006
1.126229668264895523e+01 11357.333583431051 0.001366716356462006
1.167534409768326142e+01 12603.829296797274 0.001366716356462006
1.216610120271600337e+01 13987.131026472387 0.001366716356462006
1.273402474546293917e+01 15522.25357427048 0.001366716356462006
1.337804591109784269e+01 17225.859653987874 0.001366716356462006
1.409836887355662682e+01 19116.440753857038 0.001366716356462006
1.489361701830195095e+01 21214.51784910632 0.001366716356462006
1.575813515540075826e+01 23542.864143224204 0.001366716356462006
1.668813785457357923e+01 26126.752255633317 0.001366716356462006
1.768014255962250303e+01 28994.22853882881 0.001366716356462006
1.873065005105569369e+01 32176.417502507353 0.001366716356462006
1.983125449914783545e+01 35707.859649004626 0.001366716356462006
2.097557226752721604e+01 39626.88638701478 0.001366716356462006
2.215672771558233833e+01 43976.036093027215 0.001366716356462006
2.336979616521758985e+01 48802.515836544335 0.001366716356462006
2.460511127792709374e+01 54158.71378079476 0.001366716356462006
2.585513296764989732e+01 60102.76782070388 0.001366716356462006
2.711227402598723302e+01 66699.19663030129 0.001366716356462006
2.837005294742332495e+01 74019.59996915652 0.001366716356462006
2.961970369259871561e+01 82143.43584919439 0.001366716356462006
3.085756088624024684e+01 91158.88299750836 0.001366716356462006
3.207447447614417513e+01 101163.7979766207 0.001366716356462006
3.326412070328319714e+01 112266.77735108159 0.001366716356462006
3.442214467185851134e+01 124588.33642950082 0.001366716356462006
3.554466301483898150e+01 138262.2173764659 0.001366716356462006
3.662751792525422445e+01 153436.84089300132 0.001366716356462006
3.766717347740451061e+01 170276.91722258978 0.001366716356462006
3.866246595021232224e+01 188965.23396912115 0.001366716356462006
3.961072782916836843e+01 209704.64013232305 0.001366716356462006
4.051136085813627830e+01 232720.2478960412 0.001366716356462006
4.136336121906676766e+01 258261.87606826748 0.001366716356462006
4.216665469831545465e+01 286606.7616948256 0.001366716356462006
4.292169876967508912e+01 318062.5692794119 0.001366716356462006
4.362942002915442430e+01 352970.73027306574 0.001366716356462006
4.429103159365227782e+01 391710.1490809261 0.001366716356462006
4.490797604685454303e+01 434701.3158125035 0.001366716356462006
4.548185446814632371e+01 482410.8704165374 0.001366716356462006
4.601436563782171874e+01 535356.6677410719 0.001366716356462006
4.650725130969307486e+01 594113.3984965039 0.001366716356462006
4.696224967321128219e+01 659318.8271333541 0.001366716356462006
4.738104940763552264e+01 731680.7143427207 0.001366716356462006
4.776524535199345678e+01 811984.4993184009 0.001366716356462006
4.811630939736520673e+01 901101.8251665037 0.001366716356462006
4.843556681739612202e+01 1000000.0 0.001366716356462006
9.167657915571303384e-02 0.001 0.0015167168884709225
1.063609308791459568e-01 0.0011097524964120721 0.0015167168884709225
1.233667217041134467e-01 0.0012315506032928262 0.0015167168884709225
1.429988102047624887e-01 0.001366716356462006 0.0015167168884709225
1.655921643065445814e-01 0.0015167168884709225 0.0015167168884709225
1.915131211909500974e-01 0.0016831803533309566 0.0015167168884709225
2.211617896549007145e-01 0.0018679135990207828 0.0015167168884709225
2.549742337922780155e-01 0.002072921779595372 0.0015167168884709225
2.934255968414973825e-01 0.002300430119772917 0.0015167168884709225
3.370325037599784523e-01 0.0025529080682395165 0.0015167168884709225
3.863570465831732692e-01 0.002833096101839324 0.0015167168884709225
4.420106194994344317e-01 0.0031440354715915 0.0015167168884709225
5.047129964323892048e-01 0.0034891012134067737 0.0015167168884709225
5.752185781920573504e-01 0.003872038781812557 0.0015167168884709225
6.542458864968628829e-01 0.004297004704320844 0.0015167168884709225
7.426532668802212633e-01 0.004768611697714469 0.0015167168884709225
8.414072319021964619e-01 0.005291978735958442 0.0015167168884709225
9.515852915998891381e-01 0.005872786613189483 0.0015167168884709225
1.074212272621239306e+00 0.00651733960488242 0.0015167168884709225
1.210489580860601544e+00 0.007232633896483534 0.0015167168884709225
1.361719734988334318e+00 0.008026433522257174 0.0015167168884709225
1.529313672769113230e+00 0.00890735463861044 0.0015167168884709225
1.714796013590820234e+00 0.009884959046625586 0.0015167168884709225
1.919809762373133388e+00 0.010969857978923836 0.0015167168884709225
2.146121430167589050e+00 0.012173827277396614 0.0015167168884709225
2.395622583603659539e+00 0.013509935211980273 0.0015167168884709225
2.670331227516342665e+00 0.014992684327860457 0.0015167168884709225
2.972391071658467609e+00 0.01663816886076129 0.0015167168884709225
3.304066461650785325e+00 0.018464249428955443 0.0015167168884709225
3.667736097430441600e+00 0.020490746898158472 0.0015167168884709225
4.065881866016886725e+00 0.022739657523579287 0.0015167168884709225
4.501073164246127689e+00 0.02523539170434766 0.0015167168884709225
4.975946726053861902e+00 0.02800503894183631 0.0015167168884709225
5.493180082862032521e+00 0.03107866187782014 0.0015167168884709225
6.055459776491050938e+00 0.03448962260405758 0.0015167168884709225
6.665442364558563426e+00 0.038274944785163134 0.0015167168884709225
7.325708218116858461e+00 0.04247571552536898 0.0015167168884709225
8.038709418546146068e+00 0.047137531341167244 0.0015167168884709225
8.806710248452965573e+00 0.05231099308056263 0.0015167168884709225
9.631721713332145995e+00 0.05805225516094899 0.0015167168884709225
1.051543090345511544e+01 0.06442363508721373 0.0015167168884709225
1.145912687409966324e+01 0.07149428986597581 0.0015167168884709225
1.246362388463182036e+01 0.07934096665797492 0.0015167168884709225
1.352918595720374739e+01 0.08804883581643465 0.0015167168884709225
1.465545287776501127e+01 0.09771241535346502 0.0015167168884709225
1.584137339470798445e+01 0.1084365968689611 0.0015167168884709225
1.708514606829198001e+01 0.12033778407775893 0.0015167168884709225
1.838417307939300471e+01 0.13354515629298988 0.0015167168884709225
1.973502846937729771e+01 0.14820207057988585 0.0015167168884709225
2.113344394225380185e+01 0.16446761779946645 0.0015167168884709225
2.257431530259012220e+01 0.18251834943190443 0.0015167168884709225
2.405173027599335356e+01 0.20255019392306664 0.0015167168884709225
2.555901912650817209e+01 0.22478058335487253 0.0015167168884709225
2.708882841060362523e+01 0.24945081352303167 0.0015167168884709225
2.863321801783989073e+01 0.27682866303920667 0.0015167168884709225
3.018377808484542868e+01 0.3072112998861759 0.0015167168884709225
3.173176608160015633e+01 0.34092850697468147 0.0015167168884709225
3.326825857720735513e+01 0.3783462617131929 0.0015167168884709225
3.478431536439456551e+01 0.419870708444391 0.0015167168884709225
3.627114938057879812e+01 0.4659525668664682 0.0015167168884709225
3.772029818077136554e+01 0.517092024289676 0.0015167168884709225
3.912378961888080653e+01 0.5738441648302398 0.0015167168884709225
4.047429669587285872e+01 0.6368249944718586 0.0015167168884709225
4.176527405214591226e+01 0.7067181273927491 0.0015167168884709225
4.299107171348155987e+01 0.7842822061337682 0.0015167168884709225
4.414702108158918747e+01 0.8703591361485166 0.0015167168884709225
4.522948975053220977e+01 0.9658832241158708 0.0015167168884709225
4.623590428404634878e+01 1.0718913192051276 0.0015167168884709225
4.716474081530732576e+01 1.1895340673703196 0.0015167168884709225
4.801548553078711024e+01 1.3200884008314182 0.0015167168884709225
4.878856853924163062e+01 1.4649713983072863 0.0015167168884709225
4.948527569352163624e+01 1.625755666443795 0.0015167168884709225
5.010764409525038587e+01 1.8041864093920719 0.0015167168884709225
5.065834658141683633e+01 2.0022003718155843 0.0015167168884709225
5.114057103405398408e+01 2.2219468609395236 0.0015167168884709225
5.155789986045824946e+01 2.4658110758226037 0.0015167168884709225
5.191419361237119290e+01 2.736439997074672 0.0015167168884709225
5.221348275047773058e+01 3.0367711180354604 0.0015167168884709225
5.245986973044583834e+01 3.370064329271928 0.0015167168884709225
5.265744336260476643e+01 3.739937302478798 0.0015167168884709225
5.281020601342243026e+01 4.150404757850477 0.0015167168884709225
5.292201368072868206e+01 4.605922041145108 0.0015167168884709225
5.299652853473020286e+01 5.1114334834401705 0.0015167168884709225
5.303718282109288396e+01 5.672426068491977 0.0015167168884709225
5.304715301064315724e+01 6.294988990221888 0.0015167168884709225
5.302934259813449103e+01 6.985879746785249 0.0015167168884709225
5.298637229045337449e+01 7.752597488629465 0.0015167168884709225
5.292057600602084477e+01 8.60346441668451 0.0015167168884709225
5.283400153225330342e+01 9.547716114208066 0.0015167168884709225
5.272841445014064732e+01 10.59560179277617 0.0015167168884709225
5.260530451110994221e+01 11.758495540521581 0.0015167168884709225
5.246589345772402879e+01 13.049019780144016 0.0015167168884709225
5.231114369263896435e+01 14.481182276745331 0.0015167168884709225
5.214176724851212441e+01 16.070528182616385 0.0015167168884709225
5.195823469977798226e+01 17.834308769319094 0.0015167168884709225
5.176078371915309617e+01 19.791668678535572 0.0015167168884709225
5.154942723985045916e+01 21.96385372416547 0.0015167168884709225
5.132396107223513582e+01 24.37444150122222 0.0015167168884709225
5.108397116076873345e+01 27.04959730463137 0.0015167168884709225
5.082884045973837317e+01 30.01835813575592 0.0015167168884709225
5.055775570901927551e+01 33.31294787934677 0.0015167168884709225
5.026971432496802805e+01 36.96912707195032 0.0015167168884709225
4.996353165228273951e+01 41.0265810582719 0.0015167168884709225
4.963784900758202667e+01 45.52935074866948 0.0015167168884709225
4.929114281387217034e+01 50.526310653356795 0.0015167168884709225
4.892173537242634040e+01 56.07169938205458 0.0015167168884709225
4.852780766706134585e+01 62.22570836730231 0.0015167168884709225
4.810741485795686856e+01 69.0551352016233 0.0015167168884709225
4.765850493216878192e+01 76.63410868007462 0.0015167168884709225
4.717894121909382221e+01 85.04489341802686 0.0015167168884709225
4.666652929649583825e+01 94.37878277775391 0.0015167168884709225
4.611904896794050757e+01 104.73708979594508 0.0015167168884709225
4.553429170229711787e+01 116.23224686798542 0.0015167168884709225
4.491010415933591560e+01 128.9890261253308 0.0015167168884709225
4.424443776976825404e+01 143.14589375234786 0.0015167168884709225
4.353540478452306672e+01 158.85651294280527 0.0015167168884709225
4.278134004028579085e+01 176.2914118095948 0.0015167168884709225
4.198086817496526635e+01 195.63983435170647 0.0015167168884709225
4.113297492497231644e+01 217.11179456945052 0.0015167168884709225
4.023727494362569246e+01 240.9403560239527 0.0015167168884709225
3.929399704979756791e+01 267.38416158399497 0.0015167168884709225
3.830427113393371030e+01 296.73024081888724 0.0015167168884709225
3.726905273811908614e+01 329.2971255097155 0.0015167168884709225
3.619030402683063841e+01 365.43830709572546 0.0015167168884709225
3.507023869931217064e+01 405.54607358408276 0.0015167168884709225
3.391358106386825000e+01 450.05576757004974 0.0015167168884709225
3.272369153641067641e+01 499.450511585514 0.0015167168884709225
3.150495159970947512e+01 554.2664520663108 0.0015167168884709225
3.026278893309168794e+01 615.0985788580505 0.0015167168884709225
2.900597284640631202e+01 682.6071834272393 0.0015167168884709225
2.774055739800372322e+01 757.525025877192 0.0015167168884709225
2.647323846605742048e+01 840.6652885618333 0.0015167168884709225
2.521233153434605967e+01 932.9304026284696 0.0015167168884709225
2.396523786835743763e+01 1035.3218432956637 0.0015167168884709225
2.273970935623910350e+01 1148.9510001873086 0.0015167168884709225
2.154502352294860401e+01 1275.051240713013 0.0015167168884709225
2.038878064514830868e+01 1414.991297434576 0.0015167168884709225
1.927725082231297193e+01 1570.2901247293776 0.0015167168884709225
1.821738078148839435e+01 1742.6333860096508 0.0015167168884709225
1.721589403314577282e+01 1933.891750455232 0.0015167168884709225
1.628123379238405732e+01 2146.141197858406 0.0015167168884709225
1.541517294331551824e+01 2381.6855519761607 0.0015167168884709225
1.462195421738045020e+01 2643.0814869741084 0.0015167168884709225
1.390506159048044843e+01 2933.1662783900483 0.0015167168884709225
1.327005966156325911e+01 3255.0885998350564 0.0015167168884709225
1.271698372030653346e+01 3612.3426997094302 0.0015167168884709225
1.224600864034183978e+01 4008.8063288984645 0.0015167168884709225
1.185794409285808015e+01 4448.782831127585 0.0015167168884709225
1.155316049600747519e+01 4937.047852839004 0.0015167168884709225
1.133171943918732083e+01 5478.901179593945 0.0015167168884709225
1.119350663125813661e+01 6080.224261649427 0.0015167168884709225
1.113835035222453840e+01 6747.5440531107 0.0015167168884709225
1.116610747558182481e+01 7488.10385759003 0.0015167168884709225
1.127670229112534628e+01 8309.941949353404 0.0015167168884709225
1.147011102947998218e+01 9221.97882333434 0.0015167168884709225
1.174629509769313707e+01 10234.114021054527 0.0015167168884709225
1.210509571817111230e+01 11357.333583431051 0.0015167168884709225
1.254610676195688512e+01 12603.829296797274 0.0015167168884709225
1.306854467695939981e+01 13987.131026472387 0.0015167168884709225
1.367112917529230742e+01 15522.25357427048 0.0015167168884709225
1.435539893350027718e+01 17225.859653987874 0.0015167168884709225
1.511648895217359367e+01 19116.440753857038 0.0015167168884709225
1.595037049875526591e+01 21214.51784910632 0.0015167168884709225
1.685305560220725951e+01 23542.864143224204 0.0015167168884709225
1.782133950922044718e+01 26126.752255633317 0.0015167168884709225
1.885044262122422865e+01 28994.22853882881 0.0015167168884709225
1.993232334486073043e+01 32176.417502507353 0.0015167168884709225
2.106036796938839117e+01 35707.859649004626 0.0015167168884709225
2.222747209402687574e+01 39626.88638701478 0.0015167168884709225
2.342860307306359857e+01 43976.036093027215 0.0015167168884709225
2.465362683815320111e+01 48802.515836544335 0.0015167168884709225
2.589495248323741450e+01 54158.71378079476 0.0015167168884709225
2.714480611669206311e+01 60102.76782070388 0.0015167168884709225
2.839645601641145234e+01 66699.19663030129 0.0015167168884709225
2.964101960039910111e+01 74019.59996915652 0.0015167168884709225
3.087473059881174819e+01 82143.43584919439 0.0015167168884709225
3.208819769688481927e+01 91158.88299750836 0.0015167168884709225
3.327503647565881550e+01 101163.7979766207 0.0015167168884709225
3.443079482060007024e+01 112266.77735108159 0.0015167168884709225
3.555149424756137932e+01 124588.33642950082 0.0015167168884709225
3.663288511642696221e+01 138262.2173764659 0.0015167168884709225
3.767137141186304206e+01 153436.84089300132 0.0015167168884709225
3.866574323601584240e+01 170276.91722258978 0.0015167168884709225
3.961327661764072872e+01 188965.23396912115 0.0015167168884709225
4.051333690915312502e+01 209704.64013232305 0.0015167168884709225
4.136488837902062699e+01 232720.2478960412 0.0015167168884709225
4.216783134588217052e+01 258261.87606826748 0.0015167168884709225
4.292260496952690829e+01 286606.7616948256 0.0015167168884709225
4.363011586752937632e+01 318062.5692794119 0.0015167168884709225
4.429156582625046212e+01 352970.73027306574 0.0015167168884709225
4.490838579852506030e+01 391710.1490809261 0.0015167168884709225
4.548216709789056722e+01 434701.3158125035 0.0015167168884709225
4.601460549276588807e+01 482410.8704165374 0.0015167168884709225
4.650743563778083711e+01 535356.6677410719 0.0015167168884709225
4.696239163926905036e+01 594113.3984965039 0.0015167168884709225
4.738115759057044585e+01 659318.8271333541 0.0015167168884709225
4.776532742725888880e+01 731680.7143427207 0.0015167168884709225
4.811637200252219770e+01 811984.4993184009 0.0015167168884709225
4.843561461092029674e+01 901101.8251665037 0.0015167168884709225
4.872419217834586647e+01 1000000.0 0.0015167168884709225
7.903631410882897002e-02 0.001 0.0016831803533309566
9.167659074416720233e-02 0.0011097524964120721 0.0016831803533309566
1.063609563047170359e-01 0.0012315506032928262 0.0016831803533309566
1.233666836637228176e-01 0.001366716356462006 0.0016831803533309566
1.429988498669057251e-01 0.0015167168884709225 0.0016831803533309566
1.655921973497440358e-01 0.0016831803533309566 0.0016831803533309566
1.915131487872211991e-01 0.0018679135990207828 0.0016831803533309566
2.211617769932583411e-01 0.002072921779595372 0.0016831803533309566
2.549743118544595122e-01 0.002300430119772917 0.0016831803533309566
2.934255994042015425e-01 0.0025529080682395165 0.0016831803533309566
3.370325341455666646e-01 0.002833096101839324 0.0016831803533309566
3.863570475303260698e-01 0.0031440354715915 0.0016831803533309566
4.420106681730635589e-01 0.0034891012134067737 0.0016831803533309566
5.047129807225065878e-01 0.003872038781812557 0.0016831803533309566
5.752186205845435385e-01 0.004297004704320844 0.0016831803533309566
6.542458767907324280e-01 0.004768611697714469 0.0016831803533309566
7.426532096528035698e-01 0.005291978735958442 0.0016831803533309566
8.414072885172720895e-01 0.005872786613189483 0.0016831803533309566
9.515853060551783260e-01 0.00651733960488242 0.0016831803533309566
1.074212370571349551e+00 0.007232633896483534 0.0016831803533309566
1.210489555737104039e+00 0.008026433522257174 0.0016831803533309566
1.361719723411918048e+00 0.00890735463861044 0.0016831803533309566
1.529313704554141840e+00 0.009884959046625586 0.0016831803533309566
1.714795948680361004e+00 0.010969857978923836 0.0016831803533309566
1.919809781774980850e+00 0.012173827277396614 0.0016831803533309566
2.146121449611579912e+00 0.013509935211980273 0.0016831803533309566
2.395622499796409954e+00 0.014992684327860457 0.0016831803533309566
2.670331394981041662e+00 0.01663816886076129 0.0016831803533309566
2.972391062911102555e+00 0.018464249428955443 0.0016831803533309566
3.304066369316781770e+00 0.020490746898158472 0.0016831803533309566
3.667736166412257415e+00 0.022739657523579287 0.0016831803533309566
4.065881839774109885e+00 0.02523539170434766 0.0016831803533309566
4.501073209507273631e+00 0.02800503894183631 0.0016831803533309566
4.975946709334823304e+00 0.03107866187782014 0.0016831803533309566
5.493180081572564433e+00 0.03448962260405758 0.0016831803533309566
6.055459893993686116e+00 0.038274944785163134 0.0016831803533309566
6.665442369333458572e+00 0.04247571552536898 0.0016831803533309566
7.325708166452472803e+00 0.047137531341167244 0.0016831803533309566
8.038709445647308272e+00 0.05231099308056263 0.0016831803533309566
8.806710336501952341e+00 0.05805225516094899 0.0016831803533309566
9.631721621582117976e+00 0.06442363508721373 0.0016831803533309566
1.051543087318619385e+01 0.07149428986597581 0.0016831803533309566
1.145912682358149937e+01 0.07934096665797492 0.0016831803533309566
1.246362388996864645e+01 0.08804883581643465 0.0016831803533309566
1.352918588123872468e+01 0.09771241535346502 0.0016831803533309566
1.465545286909817158e+01 0.1084365968689611 0.0016831803533309566
1.584137330361603446e+01 0.12033778407775893 0.0016831803533309566
1.708514599620839292e+01 0.13354515629298988 0.0016831803533309566
1.838417302767246042e+01 0.14820207057988585 0.0016831803533309566
1.973502841975551192e+01 0.16446761779946645 0.0016831803533309566
2.113344387275569147e+01 0.18251834943190443 0.0016831803533309566
2.257431528735430959e+01 0.20255019392306664 0.0016831803533309566
2.405173025756328542e+01 0.22478058335487253 0.0016831803533309566
2.555901900127589599e+01 0.24945081352303167 0.0016831803533309566
2.708882836310354492e+01 0.27682866303920667 0.0016831803533309566
2.863321797721590301e+01 0.3072112998861759 0.0016831803533309566
3.018377802144955879e+01 0.34092850697468147 0.0016831803533309566
3.173176596629735258e+01 0.3783462617131929 0.0016831803533309566
3.326825849203135732e+01 0.419870708444391 0.0016831803533309566
3.478431526753603009e+01 0.4659525668664682 0.0016831803533309566
3.627114929869105708e+01 0.517092024289676 0.0016831803533309566
3.772029805023793614e+01 0.5738441648302398 0.0016831803533309566
3.912378948207542351e+01 0.6368249944718586 0.0016831803533309566
4.047429653200661903e+01 0.7067181273927491 0.0016831803533309566
4.176527386782936446e+01 0.7842822061337682 0.0016831803533309566
4.299107153785183044e+01 0.8703591361485166 0.0016831803533309566
4.414702088655752732e+01 0.9658832241158708 0.0016831803533309566
4.522948954041059721e+01 1.0718913192051276 0.0016831803533309566
4.623590403861106068e+01 1.1895340673703196 0.0016831803533309566
4.716474055363690354e+01 1.3200884008314182 0.0016831803533309566
4.801548527105645547e+01 1.4649713983072863 0.0016831803533309566
4.878856821558146351e+01 1.625755666443795 0.0016831803533309566
4.948527538518161606e+01 1.8041864093920719 0.0016831803533309566
5.010764375277354077e+01 2.0022003718155843 0.0016831803533309566
5.065834620607515859e+01 2.2219468609395236 0.0016831803533309566
5.114057063594858477e+01 2.4658110758226037 0.0016831803533309566
5.155789943882439275e+01 2.736439997074672 0.0016831803533309566
5.191419316077189450e+01 3.0367711180354604 0.0016831803533309566
5.221348225782318764e+01 3.370064329271928 0.0016831803533309566
5.245986920617553295e+01 3.739937302478798 0.0016831803533309566
5.265744281511604186e+01 4.150404757850477 0.0016831803533309566
5.281020543524577704e+01 4.605922041145108 0.0016831803533309566
5.292201307631990659e+01 5.1114334834401705 0.0016831803533309566
5.299652789757239901e+01 5.672426068491977 0.0016831803533309566
5.303718217844934202e+01 6.294988990221888 0.0016831803533309566
5.304715235563345743e+01 6.985879746785249 0.0016831803533309566
5.302934194895190245e+01 7.752597488629465 0.0016831803533309566
5.298637166193262260e+01 8.60346441668451 0.0016831803533309566
5.292057542170634576e+01 9.547716114208066 0.0016831803533309566
5.283400102116574004e+01 10.59560179277617 0.0016831803533309566
5.272841406210840631e+01 11.758495540521581 0.0016831803533309566
5.260530429132057151e+01 13.049019780144016 0.0016831803533309566
5.246589348090307681e+01 14.481182276745331 0.0016831803533309566
5.231114405171967974e+01 16.070528182616385 0.0016831803533309566
5.214176807330400010e+01 17.834308769319094 0.0016831803533309566
5.195823615780800253e+01 19.791668678535572 0.0016831803533309566
5.176078603174146764e+01 21.96385372416547 0.0016831803533309566
5.154943069213981488e+01 24.37444150122222 0.0016831803533309566
5.132396605041171256e+01 27.04959730463137 0.0016831803533309566
5.108397816746738584e+01 30.01835813575592 0.0016831803533309566
5.082885016524767252e+01 33.31294787934677 0.0016831803533309566
5.055776899651085188e+01 36.96912707195032 0.0016831803533309566
5.026973235743305679e+01 41.0265810582719 0.0016831803533309566
4.996355597203863397e+01 45.52935074866948 0.0016831803533309566
4.963788165166230471e+01 50.526310653356795 0.0016831803533309566
4.929118647167732092e+01 56.07169938205458 0.0016831803533309566
4.892179359024587626e+01 62.22570836730231 0.0016831803533309566
4.852788513205111798e+01 69.0551352016233 0.0016831803533309566
4.810751774278588755e+01 76.63410868007462 0.0016831803533309566
4.765864136025088271e+01 85.04489341802686 0.0016831803533309566
4.717912186977285671e+01 94.37878277775391 0.0016831803533309566
4.666676817811227096e+01 104.73708979594508 0.0016831803533309566
4.611936438916087866e+01 116.23224686798542 0.0016831803533309566
4.553470757736884877e+01 128.9890261253308 0.0016831803533309566
4.491065157761408244e+01 143.14589375234786 0.0016831803533309566
4.424515710862586104e+01 158.85651294280527 0.0016831803533309566
4.353634816246110262e+01 176.2914118095948 0.0016831803533309566
4.278257455881697524e+01 195.63983435170647 0.0016831803533309566
4.198247981777357296e+01 217.11179456945052 0.0016831803533309566
4.113507334500488355e+01 240.9403560239527 0.0016831803533309566
4.023999868672681401e+01 267.38416158399497 0.0016831803533309566
3.929752006238972228e+01 296.73024081888724 0.0016831803533309566
3.830881105783139873e+01 329.2971255097155 0.0016831803533309566
3.727487847024479350e+01 365.43830709572546 0.0016831803533309566
3.619775734540119316e+01 405.54607358408276 0.0016831803533309566
3.507973960186374995e+01 450.05576757004974 0.0016831803533309566
3.392561886784457670e+01 499.450511585514 0.0016831803533309566
3.273888469386041322e+01 554.2664520663108 0.0016831803533309566
3.152404900266915888e+01 615.0985788580505 0.0016831803533309566
3.028667149830103256e+01 682.6071834272393 0.0016831803533309566
2.903560004379683335e+01 757.525025877192 0.0016831803533309566
2.777721368813031688e+01 840.6652885618333 0.0016831803533309566
2.651828273633090660e+01 932.9304026284696 0.0016831803533309566
2.526743724383198497e+01 1035.3218432956637 0.0016831803533309566
2.403223869249316991e+01 1148.9510001873086 0.0016831803533309566
2.282072857206436467e+01 1275.051240713013 0.0016831803533309566
2.164222765723813424e+01 1414.991297434576 0.0016831803533309566
2.050494182115265218e+01 1570.2901247293776 0.0016831803533309566
1.941524911226185068e+01 1742.6333860096508 0.0016831803533309566
1.838036100202830170e+01 1933.891750455232 0.0016831803533309566
1.740689992397596697e+01 2146.141197858406 0.0016831803533309566
1.650384152029088725e+01 2381.6855519761607 0.0016831803533309566
1.567354060114921666e+01 2643.0814869741084 0.0016831803533309566
1.492015725441837759e+01 2933.1662783900483 0.0016831803533309566
1.424737787378505693e+01 3255.0885998350564 0.0016831803533309566
1.365858146763100933e+01 3612.3426997094302 0.0016831803533309566
1.315831970210589041e+01 4008.8063288984645 0.0016831803533309566
1.274494691219266151e+01 4448.782831127585 0.0016831803533309566
1.241947364009188881e+01 4937.047852839004 0.0016831803533309566
1.218248279693665559e+01 5478.901179593945 0.0016831803533309566
1.203424894548831503e+01 6080.224261649427 0.0016831803533309566
1.197484572613502962e+01 6747.5440531107 0.0016831803533309566
1.200422429853500184e+01 7488.10385759003 0.0016831803533309566
1.212224921404966871e+01 8309.941949353404 0.0016831803533309566
1.232868521185580413e+01 9221.97882333434 0.0016831803533309566
1.262313752389431620e+01 10234.114021054527 0.0016831803533309566
1.300495753637969898e+01 11357.333583431051 0.0016831803533309566
1.347313000601872979e+01 12603.829296797274 0.0016831803533309566
1.402756484325633224e+01 13987.131026472387 0.0016831803533309566
1.466720874010561104e+01 15522.25357427048 0.0016831803533309566
1.538726404279744031e+01 17225.859653987874 0.0016831803533309566
1.618425359174063516e+01 19116.440753857038 0.0016831803533309566
1.705396764902770101e+01 21214.51784910632 0.0016831803533309566
1.799356236364065609e+01 23542.864143224204 0.0016831803533309566
1.899672319926312980e+01 26126.752255633317 0.0016831803533309566
2.005586755644965891e+01 28994.22853882881 0.0016831803533309566
2.116411689454270117e+01 32176.417502507353 0.0016831803533309566
2.231424234658608086e+01 35707.859649004626 0.0016831803533309566
2.350066850762671322e+01 39626.88638701478 0.0016831803533309566
2.471312026594391398e+01 43976.036093027215 0.0016831803533309566
2.594381050848288695e+01 48802.515836544335 0.0016831803533309566
2.718474375319931724e+01 54158.71378079476 0.0016831803533309566
2.842888386770253462e+01 60102.76782070388 0.0016831803533309566
2.966720996883127626e+01 66699.19663030129 0.0016831803533309566
3.089583363560954510e+01 74019.59996915652 0.0016831803533309566
3.210506966235703885e+01 82143.43584919439 0.0016831803533309566
3.328846071518794503e+01 91158.88299750836 0.0016831803533309566
3.444143559619396910e+01 101163.7979766207 0.0016831803533309566
3.555989902712629913e+01 112266.77735108159 0.0016831803533309566
3.663948885368230179e+01 124588.33642950082 0.0016831803533309566
3.767653760027858567e+01 138262.2173764659 0.0016831803533309566
3.866977680613571522e+01 153436.84089300132 0.0016831803533309566
3.961641398804131597e+01 170276.91722258978 0.0016831803533309566
4.051576877006797162e+01 188965.23396912115 0.0016831803533309566
4.136676849733810002e+01 209704.64013232305 0.0016831803533309566
4.216928092542688233e+01 232720.2478960412 0.0016831803533309566
4.292372028069150502e+01 258261.87606826748 0.0016831803533309566
4.363097186776307268e+01 286606.7616948256 0.0016831803533309566
4.429222243518724866e+01 318062.5692794119 0.0016831803533309566
4.490888962703142795e+01 352970.73027306574 0.0016831803533309566
4.548255369451385377e+01 391710.1490809261 0.0016831803533309566
4.601490034203074941e+01 434701.3158125035 0.0016831803533309566
4.650766200851053611e+01 482410.8704165374 0.0016831803533309566
4.696256512279809670e+01 535356.6677410719 0.0016831803533309566
4.738129195654497750e+01 594113.3984965039 0.0016831803533309566
4.776542873721160731e+01 659318.8271333541 0.0016831803533309566
4.811645281881050806e+01 731680.7143427207 0.0016831803533309566
4.843567653613590807e+01 811984.4993184009 0.0016831803533309566
4.872423750942979126e+01 901101.8251665037 0.0016831803533309566
4.898307332611934584e+01 1000000.0 0.0016831803533309566
6.818943912465898205e-02 0.001 0.0018679135990207828
7.903635950391378617e-02 0.0011097524964120721 0.0018679135990207828
9.167660694765884799e-02 0.0012315506032928262 0.0018679135990207828
1.063609849240167021e-01 0.001366716356462006 0.0018679135990207828
1.233666445096023301e-01 0.0015167168884709225 0.0018679135990207828
1.429988423059060099e-01 0.0016831803533309566 0.0018679135990207828
1.655921576641000703e-01 0.0018679135990207828 0.0018679135990207828
1.915131505417932700e-01 0.002072921779595372 0.0018679135990207828
2.211617769942135214e-01 0.002300430119772917 0.0018679135990207828
2.549742611754031163e-01 0.0025529080682395165 0.0018679135990207828
2.934255724391452991e-01 0.002833096101839324 0.0018679135990207828
3.370324717087050947e-01 0.0031440354715915 0.0018679135990207828
3.863570923276090641e-01 0.0034891012134067737 0.0018679135990207828
4.420106382560674008e-01 0.003872038781812557 0.0018679135990207828
5.047129869924193990e-01 0.004297004704320844 0.0018679135990207828
5.752186225404563036e-01 0.004768611697714469 0.0018679135990207828
6.542458874262703228e-01 0.005291978735958442 0.0018679135990207828
7.426531494570609571e-01 0.005872786613189483 0.0018679135990207828
8.414071848085660221e-01 0.00651733960488242 0.0018679135990207828
9.515852406797673524e-01 0.007232633896483534 0.0018679135990207828
1.074212314771725518e+00 0.008026433522257174 0.0018679135990207828
1.210489604280474252e+00 0.00890735463861044 0.0018679135990207828
1.361719805856322463e+00 0.009884959046625586 0.0018679135990207828
1.529313697113928949e+00 0.010969857978923836 0.0018679135990207828
1.714795981771892963e+00 0.012173827277396614 0.0018679135990207828
1.919809802872640025e+00 0.013509935211980273 0.0018679135990207828
2.146121425731908339e+00 0.014992684327860457 0.0018679135990207828
2.395622575704123403e+00 0.01663816886076129 0.0018679135990207828
2.670331322346185310e+00 0.018464249428955443 0.0018679135990207828
2.972391110568776362e+00 0.020490746898158472 0.0018679135990207828
3.304066490447995719e+00 0.022739657523579287 0.0018679135990207828
3.667736098077414741e+00 0.02523539170434766 0.0018679135990207828
4.065881814686541418e+00 0.02800503894183631 0.0018679135990207828
4.501073165127970732e+00 0.03107866187782014 0.0018679135990207828
4.975946677366930082e+00 0.03448962260405758 0.0018679135990207828
5.493180035335168299e+00 0.038274944785163134 0.0018679135990207828
6.055459816437195997e+00 0.04247571552536898 0.0018679135990207828
6.665442398395576618e+00 0.047137531341167244 0.0018679135990207828
7.325708160766230215e+00 0.05231099308056263 0.0018679135990207828
8.038709433397928095e+00 0.05805225516094899 0.0018679135990207828
8.806710270638015814e+00 0.06442363508721373 0.0018679135990207828
9.631721629441859278e+00 0.07149428986597581 0.0018679135990207828
1.051543079328332730e+01 0.07934096665797492 0.0018679135990207828
1.145912670226091734e+01 0.08804883581643465 0.0018679135990207828
1.246362384357283659e+01 0.09771241535346502 0.0018679135990207828
1.352918586019208647e+01 0.1084365968689611 0.0018679135990207828
1.465545285565953471e+01 0.12033778407775893 0.0018679135990207828
1.584137335410091652e+01 0.13354515629298988 0.0018679135990207828
1.708514607673309982e+01 0.14820207057988585 0.0018679135990207828
1.838417307895379338e+01 0.16446761779946645 0.0018679135990207828
1.973502839849875201e+01 0.18251834943190443 0.0018679135990207828
2.113344387759796206e+01 0.20255019392306664 0.0018679135990207828
2.257431525711269060e+01 0.22478058335487253 0.0018679135990207828
2.405173013928854786e+01 0.24945081352303167 0.0018679135990207828
2.555901896538454210e+01 0.27682866303920667 0.0018679135990207828
2.708882827602254295e+01 0.3072112998861759 0.0018679135990207828
2.863321786443765404e+01 0.34092850697468147 0.0018679135990207828
3.018377791236696694e+01 0.3783462617131929 0.0018679135990207828
3.173176588843989876e+01 0.419870708444391 0.0018679135990207828
3.326825837322256518e+01 0.4659525668664682 0.0018679135990207828
3.478431514829540561e+01 0.517092024289676 0.0018679135990207828
3.627114914495899001e+01 0.5738441648302398 0.0018679135990207828
3.772029788360003266e+01 0.6368249944718586 0.0018679135990207828
3.912378931672012783e+01 0.7067181273927491 0.0018679135990207828
4.047429632888423612e+01 0.7842822061337682 0.0018679135990207828
4.176527367360294818e+01 0.8703591361485166 0.0018679135990207828
4.299107131145520810e+01 0.9658832241158708 0.0018679135990207828
4.414702064581639007e+01 1.0718913192051276 0.0018679135990207828
4.522948927110806494e+01 1.1895340673703196 0.0018679135990207828
4.623590377832248777e+01 1.3200884008314182 0.0018679135990207828
4.716474025391806890e+01 1.4649713983072863 0.0018679135990207828
4.801548493433214304e+01 1.625755666443795 0.0018679135990207828
4.878856786593627959e+01 1.8041864093920719 0.0018679135990207828
4.948527497187076563e+01 2.0022003718155843 0.0018679135990207828
5.010764333288782524e+01 2.2219468609395236 0.0018679135990207828
5.065834574396604495e+01 2.4658110758226037 0.0018679135990207828
5.114057013657793505e+01 2.736439997074672 0.0018679135990207828
5.155789891074552855e+01 3.0367711180354604 0.0018679135990207828
5.191419259138705655e+01 3.370064329271928 0.0018679135990207828
5.221348164986531515e+01 3.739937302478798 0.0018679135990207828
5.245986856112629226e+01 4.150404757850477 0.0018679135990207828
5.265744213474768287e+01 4.605922041145108 0.0018679135990207828
5.281020472036664870e+01 5.1114334834401705 0.0018679135990207828
5.292201232605373917e+01 5.672426068491977 0.0018679135990207828
5.299652712223147688e+01 6.294988990221888 0.0018679135990207828
5.303718137715391379e+01 6.985879746785249 0.0018679135990207828
5.304715154606878258e+01 7.752597488629465 0.0018679135990207828
5.302934115153955474e+01 8.60346441668451 0.0018679135990207828
5.298637088629880054e+01 9.547716114208066 0.0018679135990207828
5.292057470174685108e+01 10.59560179277617 0.0018679135990207828
5.283400039961941985e+01 11.758495540521581 0.0018679135990207828
5.272841357969195286e+01 13.049019780144016 0.0018679135990207828
5.260530401881047169e+01 14.481182276745331 0.0018679135990207828
5.246589350766158333e+01 16.070528182616385 0.0018679135990207828
5.231114449607613182e+01 17.834308769319094 0.0018679135990207828
5.214176909087312595e+01 19.791668678535572 0.0018679135990207828
5.195823795229231479e+01 21.96385372416547 0.0018679135990207828
5.176078887530228201e+01 24.37444150122222 0.0018679135990207828
5.154943494189686248e+01 27.04959730463137 0.0018679135990207828
5.132397217882618889e+01 30.01835813575592 0.0018679135990207828
5.108398680045537077e+01 33.31294787934677 0.0018679135990207828
5.082886211943292665e+01 36.96912707195032 0.0018679135990207828
5.055778535859316491e+01 41.0265810582719 0.0018679135990207828
5.026975456580153434e+01 45.52935074866948 0.0018679135990207828
4.996358592329520576e+01 50.526310653356795 0.0018679135990207828
4.963792185100815146e+01 56.07169938205458 0.0018679135990207828
4.929124023222771456e+01 62.22570836730231 0.0018679135990207828
4.892186528668865719e+01 69.0551352016233 0.0018679135990207828
4.852798053022236502e+01 76.63410868007462 0.0018679135990207828
4.810764444470117951e+01 85.04489341802686 0.0018679135990207828
4.765880937554467067e+01 94.37878277775391 0.0018679135990207828
4.717934433010345430e+01 104.73708979594508 0.0018679135990207828
4.666706233458776865e+01 116.23224686798542 0.0018679135990207828
4.611975279195011979e+01 128.9890261253308 0.0018679135990207828
4.553521967060103037e+01 143.14589375234786 0.0018679135990207828
4.491132564409925720e+01 158.85651294280527 0.0018679135990207828
4.424604281110093495e+01 176.2914118095948 0.0018679135990207828
4.353750966294283842e+01 195.63983435170647 0.0018679135990207828
4.278409443815962732e+01 217.11179456945052 0.0018679135990207828
4.198446384261622200e+01 240.9403560239527 0.0018679135990207828
4.113765642508084852e+01 267.38416158399497 0.0018679135990207828
4.024335118195436678e+01 296.73024081888724 0.0018679135990207828
3.930185581827910113e+01 329.2971255097155 0.0018679135990207828
3.831439753329812703e+01 365.43830709572546 0.0018679135990207828
3.728204597949907395e+01 405.54607358408276 0.0018679135990207828
3.620692555751612929e+01 450.05576757004974 0.0018679135990207828
3.509142390680968759e+01 499.450511585514 0.0018679135990207828
3.394041908793388274e+01 554.2664520663108 0.0018679135990207828
3.275755863335535878e+01 615.0985788580505 0.0018679135990207828
3.154751326392268140e+01 682.6071834272393 0.0018679135990207828
3.031600296996291988e+01 757.525025877192 0.0018679135990207828
2.907196938010943299e+01 840.6652885618333 0.0018679135990207828
2.782218699525149574e+01 932.9304026284696 0.0018679135990207828
2.657351240207982812e+01 1035.3218432956637 0.0018679135990207828
2.533495516245280044e+01 1148.9510001873086 0.0018679135990207828
2.411426445134961227e+01 1275.051240713013 0.0018679135990207828
2.291982563277688811e+01 1414.991297434576 0.0018679135990207828
2.176099895597562650e+01 1570.2901247293776 0.0018679135990207828
2.064671384100663332e+01 1742.6333860096508 0.0018679135990207828
1.958345875564510408e+01 1933.891750455232 0.0018679135990207828
1.857874329790228529e+01 2146.141197858406 0.0018679135990207828
1.763947658255859707e+01 2381.6855519761607 0.0018679135990207828
1.677394339345072538e+01 2643.0814869741084 0.0018679135990207828
1.598647205658306802e+01 2933.1662783900483 0.0018679135990207828
1.528064662642074900e+01 3255.0885998350564 0.0018679135990207828
1.466035333788024353e+01 3612.3426997094302 0.0018679135990207828
1.412870627117705169e+01 4008.8063288984645 0.0018679135990207828
1.368848949330171649e+01 4448.782831127585 0.0018679135990207828
1.334289058634833225e+01 4937.047852839004 0.0018679135990207828
1.309070615957378081e+01 5478.901179593945 0.0018679135990207828
1.293263695744439978e+01 6080.224261649427 0.0018679135990207828
1.286902604190543897e+01 6747.5440531107 0.0018679135990207828
1.289992869105230255e+01 7488.10385759003 0.0018679135990207828
1.302514511331932745e+01 8309.941949353404 0.0018679135990207828
1.324420969485051458e+01 9221.97882333434 0.0018679135990207828
1.355633958169979536e+01 10234.114021054527 0.0018679135990207828
1.396133530082840224e+01 11357.333583431051 0.0018679135990207828
1.445855257219117540e+01 12603.829296797274 0.0018679135990207828
1.504417244036880419e+01 13987.131026472387 0.0018679135990207828
1.571522659229418473e+01 15522.25357427048 0.0018679135990207828
1.646802595401866753e+01 17225.859653987874 0.0018679135990207828
1.729813162976304142e+01 19116.440753857038 0.0018679135990207828
1.820317270248508734e+01 21214.51784910632 0.0018679135990207828
1.917500627299041938e+01 23542.864143224204 0.0018679135990207828
2.020662989393186493e+01 26126.752255633317 0.0018679135990207828
2.129086724720999868e+01 28994.22853882881 0.0018679135990207828
2.242039706411636857e+01 32176.417502507353 0.0018679135990207828
2.358888181986434418e+01 35707.859649004626 0.0018679135990207828
2.478600384435782544e+01 39626.88638701478 0.0018679135990207828
2.600370845243053708e+01 43976.036093027215 0.0018679135990207828
2.723373670118442647e+01 48802.515836544335 0.0018679135990207828
2.846868647107343264e+01 54158.71378079476 0.0018679135990207828
2.969937218980114224e+01 60102.76782070388 0.0018679135990207828
3.092175975641939445e+01 66699.19663030129 0.0018679135990207828
3.212580518547960651e+01 74019.59996915652 0.0018679135990207828
3.330496411176977034e+01 82143.43584919439 0.0018679135990207828
3.445452087346809122e+01 91158.88299750836 0.0018679135990207828
3.557023687645384769e+01 101163.7979766207 0.0018679135990207828
3.664761351495621255e+01 112266.77735108159 0.0018679135990207828
3.768289495511269394e+01 124588.33642950082 0.0018679135990207828
3.867474073386281219e+01 138262.2173764659 0.0018679135990207828
3.962027514704765707e+01 153436.84089300132 0.0018679135990207828
4.051876216482806115e+01 170276.91722258978 0.0018679135990207828
4.136908200998379215e+01 188965.23396912115 0.0018679135990207828
4.217106490319143575e+01 209704.64013232305 0.0018679135990207828
4.292509322989298681e+01 232720.2478960412 0.0018679135990207828
4.363202692887040968e+01 258261.87606826748 0.0018679135990207828
4.429303155871892272e+01 286606.7616948256 0.0018679135990207828
4.490950955789241306e+01 318062.5692794119 0.0018679135990207828
4.548302868602524285e+01 352970.73027306574 0.0018679135990207828
4.601526475391335680e+01 391710.1490809261 0.0018679135990207828
4.650794054633132646e+01 434701.3158125035 0.0018679135990207828
4.696277854200749147e+01 482410.8704165374 0.0018679135990207828
4.738145404309322117e+01 535356.6677410719 0.0018679135990207828
4.776555601484628255e+01 594113.3984965039 0.0018679135990207828
4.811654921986241362e+01 659318.8271333541 0.0018679135990207828
4.843575147611925047e+01 731680.7143427207 0.0018679135990207828
4.872429591996706222e+01 811984.4993184009 0.0018679135990207828
4.898311801862970327e+01 901101.8251665037 0.0018679135990207828
4.921293079080265898e+01 1000000.0 0.0018679135990207828
5.890962417289223596e-02 0.001 0.002072921779595372
6.818939125373740806e-02 0.0011097524964120721 0.002072921779595372
7.903636073451725252e-02 0.0012315506032928262 0.002072921779595372
9.167659714617920619e-02 0.001366716356462006 0.002072921779595372
1.063609676173298407e-01 0.0015167168884709225 0.002072921779595372
1.233666933911726216e-01 0.0016831803533309566 0.002072921779595372
1.429988094709020441e-01 0.0018679135990207828 0.002072921779595372
1.655922277599609638e-01 0.002072921779595372 0.002072921779595372
1.915131143362392707e-01 0.002300430119772917 0.002072921779595372
2.211617614264704546e-01 0.0025529080682395165 0.002072921779595372
2.549742530154174291e-01 0.002833096101839324 0.002072921779595372
2.934255856109918570e-01 0.0031440354715915 0.002072921779595372
3.370324683354790074e-01 0.0034891012134067737 0.002072921779595372
3.863570775093165821e-01 0.003872038781812557 0.002072921779595372
4.420106087374948145e-01 0.004297004704320844 0.002072921779595372
5.047129922619070230e-01 0.004768611697714469 0.002072921779595372
5.752185788544668110e-01 0.005291978735958442 0.002072921779595372
6.542459051535590708e-01 0.005872786613189483 0.002072921779595372
7.426532096819560280e-01 0.00651733960488242 0.002072921779595372
8.414071598952171938e-01 0.007232633896483534 0.002072921779595372
9.515852363436276828e-01 0.008026433522257174 0.002072921779595372
1.074212280575276068e+00 0.00890735463861044 0.002072921779595372
1.210489588341497447e+00 0.009884959046625586 0.002072921779595372
1.361719805284812068e+00 0.010969857978923836 0.002072921779595372
1.529313764447186363e+00 0.012173827277396614 0.002072921779595372
1.714795940966135079e+00 0.013509935211980273 0.002072921779595372
1.919809817061064239e+00 0.014992684327860457 0.002072921779595372
2.146121502909771106e+00 0.01663816886076129 0.002072921779595372
2.395622568103076055e+00 0.018464249428955443 0.002072921779595372
2.670331357515644211e+00 0.020490746898158472 0.002072921779595372
2.972391113354413417e+00 0.022739657523579287 0.002072921779595372
3.304066432101822492e+00 0.02523539170434766 0.002072921779595372
3.667736104724280022e+00 0.02800503894183631 0.002072921779595372
4.065881838466560261e+00 0.03107866187782014 0.002072921779595372
4.501073157974076366e+00 0.03448962260405758 0.002072921779595372
4.975946645758290821e+00 0.038274944785163134 0.002072921779595372
5.493180010616654840e+00 0.04247571552536898 0.002072921779595372
6.055459817456559257e+00 0.047137531341167244 0.002072921779595372
6.665442320598621961e+00 0.05231099308056263 0.002072921779595372
7.325708174081765556e+00 0.05805225516094899 0.002072921779595372
8.038709418579191635e+00 0.06442363508721373 0.002072921779595372
8.806710236436414263e+00 0.07149428986597581 0.002072921779595372
9.631721605088063853e+00 0.07934096665797492 0.002072921779595372
1.051543074627924490e+01 0.08804883581643465 0.002072921779595372
1.145912674959826916e+01 0.09771241535346502 0.002072921779595372
1.246362382261180457e+01 0.1084365968689611 0.002072921779595372
1.352918591148885419e+01 0.12033778407775893 0.002072921779595372
1.465545278943741003e+01 0.13354515629298988 0.002072921779595372
1.584137325684957887e+01 0.14820207057988585 0.002072921779595372
1.708514591870440924e+01 0.16446761779946645 0.002072921779595372
1.838417298725108751e+01 0.18251834943190443 0.002072921779595372
1.973502831074700481e+01 0.20255019392306664 0.002072921779595372
2.113344376759172860e+01 0.22478058335487253 0.002072921779595372
2.257431514372996517e+01 0.24945081352303167 0.002072921779595372
2.405173008089266773e+01 0.27682866303920667 0.002072921779595372
2.555901888368295971e+01 0.3072112998861759 0.002072921779595372
2.708882818464704201e+01 0.34092850697468147 0.002072921779595372
2.863321772759757522e+01 0.3783462617131929 0.002072921779595372
3.018377781899481249e+01 0.419870708444391 0.002072921779595372
3.173176570872354318e+01 0.4659525668664682 0.002072921779595372
3.326825823210345590e+01 0.517092024289676 0.002072921779595372
3.478431498388596310e+01 0.5738441648302398 0.002072921779595372
3.627114897346085343e+01 0.6368249944718586 0.002072921779595372
3.772029769496745644e+01 0.7067181273927491 0.002072921779595372
3.912378911626242939e+01 0.7842822061337682 0.002072921779595372
4.047429612267887222e+01 0.8703591361485166 0.002072921779595372
4.176527340657066389e+01 0.9658832241158708 0.002072921779595372
4.299107105325503397e+01 1.0718913192051276 0.002072921779595372
4.414702035441892747e+01 1.1895340673703196 0.002072921779595372
4.522948895746779385e+01 1.3200884008314182 0.002072921779595372
4.623590339858986198e+01 1.4649713983072863 0.002072921779595372
4.716473986563481446e+01 1.625755666443795 0.002072921779595372
4.801548451480844903e+01 1.8041864093920719 0.002072921779595372
4.878856740384258472e+01 2.0022003718155843 0.002072921779595372
4.948527449634497799e+01 2.2219468609395236 0.002072921779595372
5.010764280776022872e+01 2.4658110758226037 0.002072921779595372
5.065834516793924536e+01 2.736439997074672 0.002072921779595372
5.114056953414286255e+01 3.0367711180354604 0.002072921779595372
5.155789825103433799e+01 3.370064329271928 0.002072921779595372
5.191419189428433612e+01 3.739937302478798 0.002072921779595372
5.221348090644545437e+01 4.150404757850477 0.002072921779595372
5.245986776838939392e+01 4.605922041145108 0.002072921779595372
5.265744129481285540e+01 5.1114334834401705 0.002072921779595372
5.281020383784640870e+01 5.672426068491977 0.002072921779595372
5.292201140538051618e+01 6.294988990221888 0.002072921779595372
5.299652616603271582e+01 6.985879746785249 0.002072921779595372
5.303718039218957614e+01 7.752597488629465 0.002072921779595372
5.304715055370431998e+01 8.60346441668451 0.002072921779595372
5.302934016310440057e+01 9.547716114208066 0.002072921779595372
5.298636992940752322e+01 10.59560179277617 0.002072921779595372
5.292057381877661726e+01 11.758495540521581 0.002072921779595372
5.283399962719995102e+01 13.049019780144016 0.002072921779595372
5.272841298360187778e+01 14.481182276745331 0.002072921779595372
5.260530368197085949e+01 16.070528182616385 0.002072921779595372
5.246589354125391935e+01 17.834308769319094 0.002072921779595372
5.231114504557097433e+01 19.791668678535572 0.002072921779595372
5.214177034715152104e+01 21.96385372416547 0.002072921779595372
5.195824016336820250e+01 24.37444150122222 0.002072921779595372
5.176079237868516003e+01 27.04959730463137 0.002072921779595372
5.154944017882385765e+01 30.01835813575592 0.002072921779595372
5.132397972918422369e+01 33.31294787934677 0.002072921779595372
5.108399742946971855e+01 36.96912707195032 0.002072921779595372
5.082887684177696030e+01 41.0265810582719 0.002072921779595372
5.055780551277944568e+01 45.52935074866948 0.002072921779595372
5.026978191585232736e+01 50.526310653356795 0.002072921779595372
4.996362280867183614e+01 56.07169938205458 0.002072921779595372
4.963797135927990922e+01 62.22570836730231 0.002072921779595372
4.929130644061525857e+01 69.0551352016233 0.002072921779595372
4.892195357841795555e+01 76.63410868007462 0.002072921779595372
4.852809801149511060e+01 85.04489341802686 0.002072921779595372
4.810780046880957173e+01 94.37878277775391 0.002072921779595372
4.765901626554691717e+01 104.73708979594508 0.002072921779595372
4.717961828180244055e+01 116.23224686798542 0.002072921779595372
4.666742455384623867e+01 128.9890261253308 0.002072921779595372
4.612023105869045025e+01 143.14589375234786 0.002072921779595372
4.553585020315053100e+01 158.85651294280527 0.002072921779595372
4.491215559958698123e+01 176.2914118095948 0.002072921779595372
4.424713328245296395e+01 195.63983435170647 0.002072921779595372
4.353893963051434213e+01 217.11179456945052 0.002072921779595372
4.278596546952626767e+01 240.9403560239527 0.002072921779595372
4.198690607040165190e+01 267.38416158399497 0.002072921779595372
4.114083570782889865e+01 296.73024081888724 0.002072921779595372
4.024747699183871674e+01 329.2971255097155 0.002072921779595372
3.930719092383223057e+01 365.43830709572546 0.002072921779595372
3.832127047388566154e+01 405.54607358408276 0.002072921779595372
3.729086230986698070e+01 450.05576757004974 0.002072921779595372
3.621820011994945077e+01 499.450511585514 0.002072921779595372
3.510578863803102223e+01 554.2664520663108 0.002072921779595372
3.395860865475739843e+01 615.0985788580505 0.002072921779595372
3.278050035609472701e+01 682.6071834272393 0.002072921779595372
3.157632742403649218e+01 757.525025877192 0.002072921779595372
3.035200374957759806e+01 840.6652885618333 0.002072921779595372
2.911658197280361904e+01 932.9304026284696 0.002072921779595372
2.787731658495205522e+01 1035.3218432956637 0.002072921779595372
2.664116241655173312e+01 1148.9510001873086 0.002072921779595372
2.541758450160223504e+01 1275.051240713013 0.002072921779595372
2.421454920519584775e+01 1414.991297434576 0.002072921779595372
2.304084634198825299e+01 1570.2901247293776 0.002072921779595372
2.190586487341905908e+01 1742.6333860096508 0.002072921779595372
2.081939245099677649e+01 1933.891750455232 0.002072921779595372
1.978802124246876204e+01 2146.141197858406 0.002072921779595372
1.881958732035191062e+01 2381.6855519761607 0.002072921779595372
1.792130560067862888e+01 2643.0814869741084 0.002072921779595372
1.710058800628366171e+01 2933.1662783900483 0.002072921779595372
1.636408503378440571e+01 3255.0885998350564 0.002072921779595372
1.571462508783267786e+01 3612.3426997094302 0.002072921779595372
1.515626521256229431e+01 4008.8063288984645 0.002072921779595372
1.469225481524177113e+01 4448.782831127585 0.002072921779595372
1.432508500360174963e+01 4937.047852839004 0.002072921779595372
1.405655794399921987e+01 5478.901179593945 0.002072921779595372
1.388786570367572182e+01 6080.224261649427 0.002072921779595372
1.381966508725471776e+01 6747.5440531107 0.002072921779595372
1.385213451253802575e+01 7488.10385759003 0.002072921779595372
1.398500161683451992e+01 8309.941949353404 0.002072921779595372
1.421753610552720737e+01 9221.97882333434 0.002072921779595372
1.454851042151017282e+01 10234.114021054527 0.002072921779595372
1.497613703741236080e+01 11357.333583431051 0.002072921779595372
1.549799628830149878e+01 12603.829296797274 0.002072921779595372
1.611096799755600628e+01 13987.131026472387 0.002072921779595372
1.681117928666625971e+01 15522.25357427048 0.002072921779595372
1.759460075589138128e+01 17225.859653987874 0.002072921779595372
1.845761241940417818e+01 19116.440753857038 0.002072921779595372
1.939178501796045495e+01 21214.51784910632 0.002072921779595372
2.039022759113789363e+01 23542.864143224204 0.002072921779595372
2.144543797938717944e+01 26126.752255633317 0.002072921779595372
2.255001354427149352e+01 28994.22853882881 0.002072921779595372
2.369671245927226622e+01 32176.417502507353 0.002072921779595372
2.487518450910630108e+01 35707.859649004626 0.002072921779595372
2.607706442208878528e+01 39626.88638701478 0.002072921779595372
2.729378417071005103e+01 43976.036093027215 0.002072921779595372
2.851750345810501486e+01 48802.515836544335 0.002072921779595372
2.973884186955761777e+01 54158.71378079476 0.002072921779595372
3.095359319382563967e+01 60102.76782070388 0.002072921779595372
3.215127672807453507e+01 66699.19663030129 0.002072921779595372
3.332524492945400851e+01 74019.59996915652 0.002072921779595372
3.447060636540854262e+01 82143.43584919439 0.002072921779595372
3.558294853808909153e+01 91158.88299750836 0.002072921779595372
3.665760664149267001e+01 101163.7979766207 0.002072921779595372
3.769071560794787246e+01 112266.77735108159 0.002072921779595372
3.868084836915031133e+01 124588.33642950082 0.002072921779595372
3.962502670344433398e+01 138262.2173764659 0.002072921779595372
4.052244667200290706e+01 153436.84089300132 0.002072921779595372
4.137193036531574819e+01 170276.91722258978 0.002072921779595372
4.217326137368154093e+01 188965.23396912115 0.002072921779595372
4.292678348570974123e+01 209704.64013232305 0.002072921779595372
4.363332554768422256e+01 232720.2478960412 0.002072921779595372
4.429402850911399980e+01 258261.87606826748 0.002072921779595372
4.491027341805148865e+01 286606.7616948256 0.002072921779595372
4.548361419564851360e+01 318062.5692794119 0.002072921779595372
4.601571279971626893e+01 352970.73027306574 0.002072921779595372
4.650828431897561899e+01 391710.1490809261 0.002072921779595372
4.696304174205984339e+01 434701.3158125035 0.002072921779595372
4.738165639970714693e+01 482410.8704165374 0.002072921779595372
4.776571104665918455e+01 535356.6677410719 0.002072921779595372
4.811666986711312433e+01 594113.3984965039 0.002072921779595372
4.843584294466574391e+01 659318.8271333541 0.002072921779595372
4.872436703823353099e+01 731680.7143427207 0.002072921779595372
4.898317240915610427e+01 811984.4993184009 0.002072921779595372
4.921297252315509496e+01 901101.8251665037 0.002072921779595372
4.941423949033973173e+01 1000000.0 0.002072921779595372
5.099386491056785015e-02 0.001 0.002300430119772917
5.890958697117793658e-02 0.0011097524964120721 0.002300430119772917
6.818942440113326398e-02 0.0012315506032928262 0.002300430119772917
7.903635733492003768e-02 0.001366716356462006 0.002300430119772917
9.167661413639273393e-02 0.0015167168884709225 0.002300430119772917
1.063609681827338144e-01 0.0016831803533309566 0.002300430119772917
1.233666794645256609e-01 0.0018679135990207828 0.002300430119772917
1.429988153686521657e-01 0.002072921779595372 0.002300430119772917
1.655921884359124741e-01 0.002300430119772917 0.002300430119772917
1.915131074432061264e-01 0.0025529080682395165 0.002300430119772917
2.211617849609437692e-01 0.002833096101839324 0.002300430119772917
2.549743010301852575e-01 0.0031440354715915 0.002300430119772917
2.934256005919503862e-01 0.0034891012134067737 0.002300430119772917
3.370324847036776372e-01 0.003872038781812557 0.002300430119772917
3.863570830355268493e-01 0.004297004704320844 0.002300430119772917
4.420106397473677062e-01 0.004768611697714469 0.002300430119772917
5.047129829796646039e-01 0.005291978735958442 0.002300430119772917
5.752185581992366181e-01 0.005872786613189483 0.002300430119772917
6.542459026648100862e-01 0.00651733960488242 0.002300430119772917
7.426532030964626552e-01 0.007232633896483534 0.002300430119772917
8.414072035866740906e-01 0.008026433522257174 0.002300430119772917
9.515852541846823165e-01 0.00890735463861044 0.002300430119772917
1.074212350912963077e+00 0.009884959046625586 0.002300430119772917
1.210489554800710188e+00 0.010969857978923836 0.002300430119772917
1.361719785291342300e+00 0.012173827277396614 0.002300430119772917
1.529313736088794506e+00 0.013509935211980273 0.002300430119772917
1.714795937798157199e+00 0.014992684327860457 0.002300430119772917
1.919809777946059448e+00 0.01663816886076129 0.002300430119772917
2.146121422565986592e+00 0.018464249428955443 0.002300430119772917
2.395622538923100286e+00 0.020490746898158472 0.002300430119772917
2.670331279533435520e+00 0.022739657523579287 0.002300430119772917
2.972391039547727321e+00 0.02523539170434766 0.002300430119772917
3.304066470238942621e+00 0.02800503894183631 0.002300430119772917
3.667736084025397414e+00 0.03107866187782014 0.002300430119772917
4.065881835418060142e+00 0.03448962260405758 0.002300430119772917
4.501073130341271877e+00 0.038274944785163134 0.002300430119772917
4.975946606775976555e+00 0.04247571552536898 0.002300430119772917
5.493180009427290678e+00 0.047137531341167244 0.002300430119772917
6.055459770518521800e+00 0.05231099308056263 0.002300430119772917
6.665442339662734916e+00 0.05805225516094899 0.002300430119772917
7.325708199558135014e+00 0.06442363508721373 0.002300430119772917
8.038709381762693340e+00 0.07149428986597581 0.002300430119772917
8.806710168809262385e+00 0.07934096665797492 0.002300430119772917
9.631721569518871817e+00 0.08804883581643465 0.002300430119772917
1.051543074983686310e+01 0.09771241535346502 0.002300430119772917
1.145912673923413827e+01 0.1084365968689611 0.002300430119772917
1.246362378014909389e+01 0.12033778407775893 0.002300430119772917
1.352918581068834492e+01 0.13354515629298988 0.002300430119772917
1.465545273872144527e+01 0.14820207057988585 0.002300430119772917
1.584137320907207425e+01 0.16446761779946645 0.002300430119772917
1.708514587118455808e+01 0.18251834943190443 0.002300430119772917
1.838417294822463077e+01 0.20255019392306664 0.002300430119772917
1.973502821200078117e+01 0.22478058335487253 0.002300430119772917
2.113344370799817185e+01 0.24945081352303167 0.002300430119772917
2.257431502807574830e+01 0.27682866303920667 0.002300430119772917
2.405172997030825499e+01 0.3072112998861759 0.002300430119772917
2.555901876430971242e+01 0.34092850697468147 0.002300430119772917
2.708882810636961480e+01 0.3783462617131929 0.002300430119772917
2.863321764785784751e+01 0.419870708444391 0.002300430119772917
3.018377766485803804e+01 0.4659525668664682 0.002300430119772917
3.173176556540874671e+01 0.517092024289676 0.002300430119772917
3.326825802686003897e+01 0.5738441648302398 0.002300430119772917
3.478431477336065569e+01 0.6368249944718586 0.002300430119772917
3.627114877482237176e+01 0.7067181273927491 0.002300430119772917
3.772029746687582730e+01 0.7842822061337682 0.002300430119772917
3.912378885911908100e+01 0.8703591361485166 0.002300430119772917
4.047429584602154762e+01 0.9658832241158708 0.002300430119772917
4.176527310913092350e+01 1.0718913192051276 0.002300430119772917
4.299107071850021100e+01 1.1895340673703196 0.002300430119772917
4.414702000242489532e+01 1.3200884008314182 0.002300430119772917
4.522948853094180066e+01 1.4649713983072863 0.002300430119772917
4.623590297038060015e+01 1.625755666443795 0.002300430119772917
4.716473939650854419e+01 1.8041864093920719 0.002300430119772917
4.801548399727752070e+01 2.0022003718155843 0.002300430119772917
4.878856686394658482e+01 2.2219468609395236 0.002300430119772917
4.948527386948826035e+01 2.4658110758226037 0.002300430119772917
5.010764215528193688e+01 2.736439997074672 0.002300430119772917
5.065834447388255057e+01 3.0367711180354604 0.002300430119772917
5.114056878145126461e+01 3.370064329271928 0.002300430119772917
5.155789743955846660e+01 3.739937302478798 0.002300430119772917
5.191419102665994245e+01 4.150404757850477 0.002300430119772917
5.221347998686094627e+01 4.605922041145108 0.002300430119772917
5.245986678616251453e+01 5.1114334834401705 0.002300430119772917
5.265744026045610582e+01 5.672426068491977 0.002300430119772917
5.281020274452642838e+01 6.294988990221888 0.002300430119772917
5.292201027072835018e+01 6.985879746785249 0.002300430119772917
5.299652498856021055e+01 7.752597488629465 0.002300430119772917
5.303717919028270700e+01 8.60346441668451 0.002300430119772917
5.304714933488801876e+01 9.547716114208066 0.002300430119772917
5.302933895129472575e+01 10.59560179277617 0.002300430119772917
5.298636875724533724e+01 11.758495540521581 0.002300430119772917
5.292057272685217839e+01 13.049019780144016 0.002300430119772917
5.283399867720932264e+01 14.481182276745331 0.002300430119772917
5.272841224980440700e+01 16.070528182616385 0.002300430119772917
5.260530327134080153e+01 17.834308769319094 0.002300430119772917
5.246589358139510750e+01 19.791668678535572 0.002300430119772917
5.231114571710626393e+01 21.96385372416547 0.002300430119772917
5.214177188886480252e+01 24.37444150122222 0.002300430119772917
5.195824288882474207e+01 27.04959730463137 0.002300430119772917
5.176079669494870217e+01 30.01835813575592 0.002300430119772917
5.154944662613755924e+01 33.31294787934677 0.002300430119772917
5.132398902753176628e+01 36.96912707195032 0.002300430119772917
5.108401051947675597e+01 41.0265810582719 0.002300430119772917
5.082889497224901731e+01 45.52935074866948 0.002300430119772917
5.055783033168396656e+01 50.526310653356795 0.002300430119772917
5.026981559963132185e+01 56.07169938205458 0.002300430119772917
4.996366823755312936e+01 62.22570836730231 0.002300430119772917
4.963803232780499997e+01 69.0551352016233 0.002300430119772917
4.929138797451732756e+01 76.63410868007462 0.002300430119772917
4.892206230801692612e+01 85.04489341802686 0.002300430119772917
4.852824268174781963e+01 94.37878277775391 0.002300430119772917
4.810799261064299515e+01 104.73708979594508 0.002300430119772917
4.765927104052273222e+01 116.23224686798542 0.002300430119772917
4.717995561733638965e+01 128.9890261253308 0.002300430119772917
4.666787057751359669e+01 143.14589375234786 0.002300430119772917
4.612081995230347786e+01 158.85651294280527 0.002300430119772917
4.553662656167894340e+01 176.2914118095948 0.002300430119772917
4.491317742497820120e+01 195.63983435170647 0.002300430119772917
4.424847579913171103e+01 217.11179456945052 0.002300430119772917
4.354069996330651549e+01 240.9403560239527 0.002300430119772917
4.278826858059397864e+01 267.38416158399497 0.002300430119772917
4.198991197499835692e+01 296.73024081888724 0.002300430119772917
4.114474829428590397e+01 329.2971255097155 0.002300430119772917
4.025255365363683069e+01 365.43830709572546 0.002300430119772917
3.931375445328465190e+01 405.54607358408276 0.002300430119772917
3.832972416481426592e+01 450.05576757004974 0.002300430119772917
3.730170364426214036e+01 499.450511585514 0.002300430119772917
3.623206031217080181e+01 554.2664520663108 0.002300430119772917
3.512344166487948627e+01 615.0985788580505 0.002300430119772917
3.398095313590922473e+01 682.6071834272393 0.002300430119772917
3.280866938401047861e+01 757.525025877192 0.002300430119772917
3.161168782343824191e+01 840.6652885618333 0.002300430119772917
3.039615596599770697e+01 932.9304026284696 0.002300430119772917
2.917125645416891544e+01 1035.3218432956637 0.002300430119772917
2.794482441142375961e+01 1148.9510001873086 0.002300430119772917
2.672392386573848100e+01 1275.051240713013 0.002300430119772917
2.551856322822316514e+01 1414.991297434576 0.002300430119772917
2.433695571317878859e+01 1570.2901247293776 0.002300430119772917
2.318836166837675350e+01 1742.6333860096508 0.002300430119772917
2.208217632158990540e+01 1933.891750455232 0.002300430119772917
2.102919685210910217e+01 2146.141197858406 0.002300430119772917
2.003609675937942569e+01 2381.6855519761607 0.002300430119772917
1.911105619406103884e+01 2643.0814869741084 0.002300430119772917
1.826159930786911190e+01 2933.1662783900483 0.002300430119772917
1.749449431363757768e+01 3255.0885998350564 0.002300430119772917
1.681770667325406166e+01 3612.3426997094302 0.002300430119772917
1.623445759844316783e+01 4008.8063288984645 0.002300430119772917
1.574844053336271799e+01 4448.782831127585 0.002300430119772917
1.536294293431676117e+01 4937.047852839004 0.002300430119772917
1.508042448926462242e+01 5478.901179593945 0.002300430119772917
1.490257263242942543e+01 6080.224261649427 0.002300430119772917
1.483035945817842638e+01 6747.5440531107 0.002300430119772917
1.486408717304981408e+01 7488.10385759003 0.002300430119772917
1.500341140579645405e+01 8309.941949353404 0.002300430119772917
1.524733768343796747e+01 9221.97882333434 0.002300430119772917
1.559419293515884064e+01 10234.114021054527 0.002300430119772917
1.604158041094800424e+01 11357.333583431051 0.002300430119772917
1.658633035372038478e+01 12603.829296797274 0.002300430119772917
1.722445868463350749e+01 13987.131026472387 0.002300430119772917
1.795301921247114763e+01 15522.25357427048 0.002300430119772917
1.876547834036390583e+01 17225.859653987874 0.002300430119772917
1.965462241883536265e+01 19116.440753857038 0.002300430119772917
2.061325116159263615e+01 21214.51784910632 0.002300430119772917
2.163351964132429828e+01 23542.864143224204 0.002300430119772917
2.270797143656737305e+01 26126.752255633317 0.002300430119772917
2.382830062495479950e+01 28994.22853882881 0.002300430119772917
2.498414619129669134e+01 32176.417502507353 0.002300430119772917
2.616678813953757654e+01 35707.859649004626 0.002300430119772917
2.736730005517923914e+01 39626.88638701478 0.002300430119772917
2.857731970521351172e+01 43976.036093027215 0.002300430119772917
2.978724023221477424e+01 48802.515836544335 0.002300430119772917
3.099265278325976425e+01 54158.71378079476 0.002300430119772917
3.218254777716763471e+01 60102.76782070388 0.002300430119772917
3.335015532453390819e+01 66699.19663030129 0.002300430119772917
3.449037181491264903e+01 74019.59996915652 0.002300430119772917
3.559857410321020410e+01 82143.43584919439 0.002300430119772917
3.666989373797193963e+01 91158.88299750836 0.002300430119772917
3.770033435727383164e+01 101163.7979766207 0.002300430119772917
3.868836186984410119e+01 112266.77735108159 0.002300430119772917
3.963087311451537431e+01 124588.33642950082 0.002300430119772917
4.052698092057465118e+01 138262.2173764659 0.002300430119772917
4.137543604476785220e+01 153436.84089300132 0.002300430119772917
4.217596478512710689e+01 170276.91722258978 0.002300430119772917
4.292886416893577461e+01 188965.23396912115 0.002300430119772917
4.363492407310659615e+01 209704.64013232305 0.002300430119772917
4.429525531277520400e+01 232720.2478960412 0.002300430119772917
4.491121412657711431e+01 258261.87606826748 0.002300430119772917
4.548433496946657328e+01 286606.7616948256 0.002300430119772917
4.601626477966350137e+01 318062.5692794119 0.002300430119772917
4.650870678264666225e+01 352970.73027306574 0.002300430119772917
4.696336553684130877e+01 391710.1490809261 0.002300430119772917
4.738190483329338321e+01 434701.3158125035 0.002300430119772917
4.776590126186546570e+01 482410.8704165374 0.002300430119772917
4.811681575029151503e+01 535356.6677410719 0.002300430119772917
4.843595629241669087e+01 594113.3984965039 0.002300430119772917
4.872445380392728964e+01 659318.8271333541 0.002300430119772917
4.898324031880307672e+01 731680.7143427207 0.002300430119772917
4.921302399284593321e+01 811984.4993184009 0.002300430119772917
4.941428069897288822e+01 901101.8251665037 0.002300430119772917
4.958722653870276531e+01 1000000.0 0.002300430119772917
4.426085416715907356e-02 0.001 0.0025529080682395165
5.099389350512444075e-02 0.0011097524964120721 0.0025529080682395165
5.890962436726973617e-02 0.0012315506032928262 0.0025529080682395165
6.818942717175854873e-02 0.001366716356462006 0.0025529080682395165
7.903639421469790816e-02 0.0015167168884709225 0.0025529080682395165
9.167657179356618335e-02 0.0016831803533309566 0.0025529080682395165
1.063609557042525383e-01 0.0018679135990207828 0.0025529080682395165
1.233666758046956802e-01 0.002072921779595372 0.0025529080682395165
1.429988231675304033e-01 0.002300430119772917 0.0025529080682395165
1.655921705918344256e-01 0.0025529080682395165 0.0025529080682395165
1.915131150629291734e-01 0.002833096101839324 0.0025529080682395165
2.211617841965214104e-01 0.0031440354715915 0.0025529080682395165
2.549743049040976151e-01 0.0034891012134067737 0.0025529080682395165
2.934256066361604631e-01 0.003872038781812557 0.0025529080682395165
3.370324772875971653e-01 0.004297004704320844 0.0025529080682395165
3.863570478949215348e-01 0.004768611697714469 0.0025529080682395165
4.420106530724591809e-01 0.005291978735958442 0.0025529080682395165
5.047130028209709796e-01 0.005872786613189483 0.0025529080682395165
5.752186025761918398e-01 0.00651733960488242 0.0025529080682395165
6.542458984658426902e-01 0.007232633896483534 0.0025529080682395165
7.426532349145384959e-01 0.008026433522257174 0.0025529080682395165
8.414072315166351013e-01 0.00890735463861044 0.0025529080682395165
9.515852506541294664e-01 0.009884959046625586 0.0025529080682395165
1.074212356485235498e+00 0.010969857978923836 0.0025529080682395165
1.210489587826850233e+00 0.012173827277396614 0.0025529080682395165
1.361719738212536335e+00 0.013509935211980273 0.0025529080682395165
1.529313658085703187e+00 0.014992684327860457 0.0025529080682395165
1.714795905876776105e+00 0.01663816886076129 0.0025529080682395165
1.919809764630431737e+00 0.018464249428955443 0.0025529080682395165
2.146121399690031684e+00 0.020490746898158472 0.0025529080682395165
2.395622573480819639e+00 0.022739657523579287 0.0025529080682395165
2.670331306916185810e+00 0.02523539170434766 0.0025529080682395165
2.972391116249951448e+00 0.02800503894183631 0.0025529080682395165
3.304066376353823831e+00 0.03107866187782014 0.0025529080682395165
3.667736076903253650e+00 0.03448962260405758 0.0025529080682395165
4.065881835246618614e+00 0.038274944785163134 0.0025529080682395165
4.501073176279980714e+00 0.04247571552536898 0.0025529080682395165
4.975946558555691013e+00 0.047137531341167244 0.0025529080682395165
5.493179995464077869e+00 0.05231099308056263 0.0025529080682395165
6.055459862850302244e+00 0.05805225516094899 0.0025529080682395165
6.665442345013985026e+00 0.06442363508721373 0.0025529080682395165
7.325708139563123389e+00 0.07149428986597581 0.0025529080682395165
8.038709373252666879e+00 0.07934096665797492 0.0025529080682395165
8.806710120201820757e+00 0.08804883581643465 0.0025529080682395165
9.631721535140599144e+00 0.09771241535346502 0.0025529080682395165
1.051543072437237392e+01 0.1084365968689611 0.0025529080682395165
1.145912662027157403e+01 0.12033778407775893 0.0025529080682395165
1.246362370573790024e+01 0.13354515629298988 0.0025529080682395165
1.352918571513778545e+01 0.14820207057988585 0.0025529080682395165
1.465545266955895620e+01 0.16446761779946645 0.0025529080682395165
1.584137312748573301e+01 0.18251834943190443 0.0025529080682395165
1.708514581277554356e+01 0.20255019392306664 0.0025529080682395165
1.838417283621335940e+01 0.22478058335487253 0.0025529080682395165
1.973502815970697455e+01 0.24945081352303167 0.0025529080682395165
2.113344361299736462e+01 0.27682866303920667 0.0025529080682395165
2.257431493274184930e+01 0.3072112998861759 0.0025529080682395165
2.405172985337563674e+01 0.34092850697468147 0.0025529080682395165
2.555901864523069023e+01 0.3783462617131929 0.0025529080682395165
2.708882793170082692e+01 0.419870708444391 0.0025529080682395165
2.863321747561634822e+01 0.4659525668664682 0.0025529080682395165
3.018377746782097404e+01 0.517092024289676 0.0025529080682395165
3.173176534240313273e+01 0.5738441648302398 0.0025529080682395165
3.326825782142509524e+01 0.6368249944718586 0.0025529080682395165
3.478431452241505895e+01 0.7067181273927491 0.0025529080682395165
3.627114847870357295e+01 0.7842822061337682 0.0025529080682395165
3.772029716924918574e+01 0.8703591361485166 0.0025529080682395165
3.912378851316729822e+01 0.9658832241158708 0.0025529080682395165
4.047429548743540551e+01 1.0718913192051276 0.0025529080682395165
4.176527272032308957e+01 1.1895340673703196 0.0025529080682395165
4.299107030751751068e+01 1.3200884008314182 0.0025529080682395165
4.414701952506929672e+01 1.4649713983072863 0.0025529080682395165
4.522948807042355668e+01 1.625755666443795 0.0025529080682395165
4.623590244020510909e+01 1.8041864093920719 0.0025529080682395165
4.716473880931543050e+01 2.0022003718155843 0.0025529080682395165
4.801548335542218382e+01 2.2219468609395236 0.0025529080682395165
4.878856617479861058e+01 2.4658110758226037 0.0025529080682395165
4.948527314645717468e+01 2.736439997074672 0.0025529080682395165
5.010764135575929856e+01 3.0367711180354604 0.0025529080682395165
5.065834362593194129e+01 3.370064329271928 0.0025529080682395165
5.114056785868562116e+01 3.739937302478798 0.0025529080682395165
5.155789645641046093e+01 4.150404757850477 0.0025529080682395165
5.191418996412680542e+01 4.605922041145108 0.0025529080682395165
5.221347885631237062e+01 5.1114334834401705 0.0025529080682395165
5.245986558158593027e+01 5.672426068491977 0.0025529080682395165
5.265743898510760346e+01 6.294988990221888 0.0025529080682395165
5.281020141342079910e+01 6.985879746785249 0.0025529080682395165
5.292200886797479598e+01 7.752597488629465 0.0025529080682395165
5.299652353777493374e+01 8.60346441668451 0.0025529080682395165
5.303717769889620115e+01 9.547716114208066 0.0025529080682395165
5.304714783182308935e+01 10.59560179277617 0.0025529080682395165
5.302933745740406835e+01 11.758495540521581 0.0025529080682395165
5.298636731646294606e+01 13.049019780144016 0.0025529080682395165
5.292057138588312171e+01 14.481182276745331 0.0025529080682395165
5.283399750691170027e+01 16.070528182616385 0.0025529080682395165
5.272841134747810798e+01 17.834308769319094 0.0025529080682395165
5.260530276194134558e+01 19.791668678535572 0.0025529080682395165
5.246589363390123140e+01 21.96385372416547 0.0025529080682395165
5.231114654855701929e+01 24.37444150122222 0.0025529080682395165
5.214177378940002683e+01 27.04959730463137 0.0025529080682395165
5.195824624220732346e+01 30.01835813575592 0.0025529080682395165
5.176080200924707952e+01 33.31294787934677 0.0025529080682395165
5.154945456818781935e+01 36.96912707195032 0.0025529080682395165
5.132400047552110323e+01 41.0265810582719 0.0025529080682395165
5.108402664124648140e+01 45.52935074866948 0.0025529080682395165
5.082891729998396357e+01 50.526310653356795 0.0025529080682395165
5.055786089452642074e+01 56.07169938205458 0.0025529080682395165
5.026985708170027323e+01 62.22570836730231 0.0025529080682395165
4.996372417578768932e+01 69.0551352016233 0.0025529080682395165
4.963810740917035957e+01 76.63410868007462 0.0025529080682395165
4.929148838368209340e+01 85.04489341802686 0.0025529080682395165
4.892219620300674165e+01 94.37878277775391 0.0025529080682395165
4.852842083402101281e+01 104.73708979594508 0.0025529080682395165
4.810822921113023654e+01 116.23224686798542 0.0025529080682395165
4.765958476244652076e+01 128.9890261253308 0.0025529080682395165
4.718037098919607075e+01 143.14589375234786 0.0025529080682395165
4.666841977008450471e+01 158.85651294280527 0.0025529080682395165
4.612154502677619661e+01 176.2914118095948 0.0025529080682395165
4.553758240405387880e+01 195.63983435170647 0.0025529080682395165
4.491443542000295253e+01 217.11179456945052 0.0025529080682395165
4.425012846630419006e+01 240.9403560239527 0.0025529080682395165
4.354286678624621487e+01 267.38416158399497 0.0025529080682395165
4.279110320958822911e+01 296.73024081888724 0.0025529080682395165
4.199361110965162425e+01 329.2971255097155 0.0025529080682395165
4.114956249836900781e+01 365.43830709572546 0.0025529080682395165
4.025879905211484555e+01 405.54607358408276 0.0025529080682395165
3.932182727036501291e+01 450.05576757004974 0.0025529080682395165
3.834011910619572916e+01 499.450511585514 0.0025529080682395165
3.731503047857561484e+01 554.2664520663108 0.0025529080682395165
3.624909203080092368e+01 615.0985788580505 0.0025529080682395165
3.514512501798682820e+01 682.6071834272393 0.0025529080682395165
3.400838559178173881e+01 757.525025877192 0.0025529080682395165
3.284323292015465512e+01 840.6652885618333 0.0025529080682395165
3.165504658878840161e+01 932.9304026284696 0.0025529080682395165
3.045025381392653685e+01 1035.3218432956637 0.0025529080682395165
2.923818761714529302e+01 1148.9510001873086 0.0025529080682395165
2.802738263176168942e+01 1275.051240713013 0.0025529080682395165
2.682501991069067415e+01 1414.991297434576 0.0025529080682395165
2.564175145225699737e+01 1570.2901247293776 0.0025529080682395165
2.448606442048110310e+01 1742.6333860096508 0.0025529080682395165
2.336775856715152244e+01 1933.891750455232 0.0025529080682395165
2.229636049273490528e+01 2146.141197858406 0.0025529080682395165
2.128334709035832617e+01 2381.6855519761607 0.0025529080682395165
2.033592201485925699e+01 2643.0814869741084 0.0025529080682395165
1.946244238690290729e+01 2933.1662783900483 0.0025529080682395165
1.867071907857536672e+01 3255.0885998350564 0.0025529080682395165
1.796774044654619473e+01 3612.3426997094302 0.0025529080682395165
1.735969992840274045e+01 4008.8063288984645 0.0025529080682395165
1.685338559675323111e+01 4448.782831127585 0.0025529080682395165
1.645083057651752156e+01 4937.047852839004 0.0025529080682395165
1.615519260418446734e+01 5478.901179593945 0.0025529080682395165
1.596868803207561172e+01 6080.224261649427 0.0025529080682395165
1.589262739323212870e+01 6747.5440531107 0.0025529080682395165
1.592744705660399873e+01 7488.10385759003 0.0025529080682395165
1.607272766850567791e+01 8309.941949353404 0.0025529080682395165
1.632719469643661014e+01 9221.97882333434 0.0025529080682395165
1.668870273381855185e+01 10234.114021054527 0.0025529080682395165
1.715421118791049793e+01 11357.333583431051 0.0025529080682395165
1.772077105917084694e+01 12603.829296797274 0.0025529080682395165
1.838383434390815196e+01 13987.131026472387 0.0025529080682395165
1.913654270312843053e+01 15522.25357427048 0.0025529080682395165
1.997220728030247727e+01 17225.859653987874 0.0025529080682395165
2.088334252722355089e+01 19116.440753857038 0.0025529080682395165
2.186176403691472103e+01 21214.51784910632 0.0025529080682395165
2.290001515691385947e+01 23542.864143224204 0.0025529080682395165
2.398855083872207672e+01 26126.752255633317 0.0025529080682395165
2.511704089638364579e+01 28994.22853882881 0.0025529080682395165
2.627636165390121548e+01 32176.417502507353 0.0025529080682395165
2.745718456805606422e+01 35707.859649004626 0.0025529080682395165
2.865052931287747384e+01 39626.88638701478 0.0025529080682395165
2.984666846020238751e+01 43976.036093027215 0.0025529080682395165
3.104053845745405837e+01 48802.515836544335 0.0025529080682395165
3.222091096475551097e+01 54158.71378079476 0.0025529080682395165
3.338073325607907549e+01 60102.76782070388 0.0025529080682395165
3.451464657853754403e+01 66699.19663030129 0.0025529080682395165
3.561777264306493862e+01 74019.59996915652 0.0025529080682395165
3.668499647216520998e+01 82143.43584919439 0.0025529080682395165
3.771217336224607664e+01 91158.88299750836 0.0025529080682395165
3.869760218915779149e+01 101163.7979766207 0.0025529080682395165
3.963806483679295667e+01 112266.77735108159 0.0025529080682395165
4.053255940314208061e+01 124588.33642950082 0.0025529080682395165
4.137974992234876481e+01 138262.2173764659 0.0025529080682395165
4.217929214401964089e+01 153436.84089300132 0.0025529080682395165
4.293142527931357222e+01 170276.91722258978 0.0025529080682395165
4.363689217283056365e+01 188965.23396912115 0.0025529080682395165
4.429676561523444889e+01 209704.64013232305 0.0025529080682395165
4.491237202460316524e+01 232720.2478960412 0.0025529080682395165
4.548522214805178976e+01 258261.87606826748 0.0025529080682395165
4.601694449201448123e+01 286606.7616948256 0.0025529080682395165
4.650922753224244843e+01 318062.5692794119 0.0025529080682395165
4.696376501359794275e+01 352970.73027306574 0.0025529080682395165
4.738221113633949244e+01 391710.1490809261 0.0025529080682395165
4.776613640394545968e+01 434701.3158125035 0.0025529080682395165
4.811699635388753649e+01 482410.8704165374 0.0025529080682395165
4.843609560862315533e+01 535356.6677410719 0.0025529080682395165
4.872456134364098546e+01 594113.3984965039 0.0025529080682395165
4.898332332690501545e+01 659318.8271333541 0.0025529080682395165
4.921308952099467149e+01 731680.7143427207 0.0025529080682395165
4.941433040164022117e+01 811984.4993184009 0.0025529080682395165
4.958726508007606526e+01 901101.8251665037 0.0025529080682395165
4.973184826135312164e+01 1000000.0 0.0025529080682395165
3.854921746577443659e-02 0.001 0.002833096101839324
4.426085355116830822e-02 0.0011097524964120721 0.002833096101839324
5.099389341715194340e-02 0.0012315506032928262 0.002833096101839324
5.890960179773380850e-02 0.001366716356462006 0.002833096101839324
6.818943277380756784e-02 0.0015167168884709225 0.002833096101839324
7.903635948182376192e-02 0.0016831803533309566 0.002833096101839324
9.167658675479754826e-02 0.0018679135990207828 0.002833096101839324
1.063609590851976872e-01 0.002072921779595372 0.002833096101839324
1.233666712597901449e-01 0.002300430119772917 0.002833096101839324
1.429988298595513685e-01 0.0025529080682395165 0.002833096101839324
1.655921694010054623e-01 0.002833096101839324 0.002833096101839324
1.915131198124897238e-01 0.0031440354715915 0.002833096101839324
2.211617719807486004e-01 0.0034891012134067737 0.002833096101839324
2.549742843146814431e-01 0.003872038781812557 0.002833096101839324
2.934256029414232803e-01 0.004297004704320844 0.002833096101839324
3.370324945921794324e-01 0.004768611697714469 0.002833096101839324
3.863570620427276281e-01 0.005291978735958442 0.002833096101839324
4.420106102577296969e-01 0.005872786613189483 0.002833096101839324
5.047129806521506445e-01 0.00651733960488242 0.002833096101839324
5.752186318198879711e-01 0.007232633896483534 0.002833096101839324
6.542458600814121672e-01 0.008026433522257174 0.002833096101839324
7.426532405013500648e-01 0.00890735463861044 0.002833096101839324
8.414072471416947918e-01 0.009884959046625586 0.002833096101839324
9.515852332242598077e-01 0.010969857978923836 0.002833096101839324
1.074212358309609483e+00 0.012173827277396614 0.002833096101839324
1.210489547972029456e+00 0.013509935211980273 0.002833096101839324
1.361719742697901747e+00 0.014992684327860457 0.002833096101839324
1.529313707655390209e+00 0.01663816886076129 0.002833096101839324
1.714795916023603262e+00 0.018464249428955443 0.002833096101839324
1.919809778008978007e+00 0.020490746898158472 0.002833096101839324
2.146121389938669743e+00 0.022739657523579287 0.002833096101839324
2.395622526534100238e+00 0.02523539170434766 0.002833096101839324
2.670331333517339090e+00 0.02800503894183631 0.002833096101839324
2.972391088375091694e+00 0.03107866187782014 0.002833096101839324
3.304066378844892071e+00 0.03448962260405758 0.002833096101839324
3.667736042894750970e+00 0.038274944785163134 0.002833096101839324
4.065881822078790897e+00 0.04247571552536898 0.002833096101839324
4.501073073600600161e+00 0.047137531341167244 0.002833096101839324
4.975946593696507492e+00 0.05231099308056263 0.002833096101839324
5.493179956249917950e+00 0.05805225516094899 0.002833096101839324
6.055459744652471166e+00 0.06442363508721373 0.002833096101839324
6.665442272351012498e+00 0.07149428986597581 0.002833096101839324
7.325708108536614915e+00 0.07934096665797492 0.002833096101839324
8.038709285490034162e+00 0.08804883581643465 0.002833096101839324
8.806710133102679805e+00 0.09771241535346502 0.002833096101839324
9.631721504014215895e+00 0.1084365968689611 0.002833096101839324
1.051543067387198249e+01 0.12033778407775893 0.002833096101839324
1.145912659319508897e+01 0.13354515629298988 0.002833096101839324
1.246362368897936435e+01 0.14820207057988585 0.002833096101839324
1.352918571433237815e+01 0.16446761779946645 0.002833096101839324
1.465545262534505255e+01 0.18251834943190443 0.002833096101839324
1.584137303296594190e+01 0.20255019392306664 0.002833096101839324
1.708514569837304009e+01 0.22478058335487253 0.002833096101839324
1.838417272156298665e+01 0.24945081352303167 0.002833096101839324
1.973502802882343943e+01 0.27682866303920667 0.002833096101839324
2.113344349083119766e+01 0.3072112998861759 0.002833096101839324
2.257431481284677588e+01 0.34092850697468147 0.002833096101839324
2.405172972178157309e+01 0.3783462617131929 0.002833096101839324
2.555901844122845645e+01 0.419870708444391 0.002833096101839324
2.708882773350572393e+01 0.4659525668664682 0.002833096101839324
2.863321725321076627e+01 0.517092024289676 0.002833096101839324
3.018377725498044128e+01 0.5738441648302398 0.002833096101839324
3.173176515114519702e+01 0.6368249944718586 0.002833096101839324
3.326825755665073103e+01 0.7067181273927491 0.002833096101839324
3.478431422571316034e+01 0.7842822061337682 0.002833096101839324
3.627114816668821362e+01 0.8703591361485166 0.002833096101839324
3.772029681580703198e+01 0.9658832241158708 0.002833096101839324
3.912378813043294912e+01 1.0718913192051276 0.002833096101839324
4.047429506383716813e+01 1.1895340673703196 0.002833096101839324
4.176527225632211326e+01 1.3200884008314182 0.002833096101839324
4.299106979340118784e+01 1.4649713983072863 0.002833096101839324
4.414701898166828187e+01 1.625755666443795 0.002833096101839324
4.522948744737730209e+01 1.8041864093920719 0.002833096101839324
4.623590176852898281e+01 2.0022003718155843 0.002833096101839324
4.716473809929807715e+01 2.2219468609395236 0.002833096101839324
4.801548258292973514e+01 2.4658110758226037 0.002833096101839324
4.878856532221031728e+01 2.736439997074672 0.002833096101839324
4.948527223812049414e+01 3.0367711180354604 0.002833096101839324
5.010764036498913754e+01 3.370064329271928 0.002833096101839324
5.065834255883378034e+01 3.739937302478798 0.002833096101839324
5.114056671483195515e+01 4.150404757850477 0.002833096101839324
5.155789522877259401e+01 4.605922041145108 0.002833096101839324
5.191418866066312177e+01 5.1114334834401705 0.002833096101839324
5.221347745589651623e+01 5.672426068491977 0.002833096101839324
5.245986410663900301e+01 6.294988990221888 0.002833096101839324
5.265743741787224508e+01 6.985879746785249 0.002833096101839324
5.281019976314572517e+01 7.752597488629465 0.002833096101839324
5.292200714514585513e+01 8.60346441668451 0.002833096101839324
5.299652175096549911e+01 9.547716114208066 0.002833096101839324
5.303717586639095316e+01 10.59560179277617 0.002833096101839324
5.304714597650225016e+01 11.758495540521581 0.002833096101839324
5.302933561407483154e+01 13.049019780144016 0.002833096101839324
5.298636553647038028e+01 14.481182276745331 0.002833096101839324
5.292056973412524457e+01 16.070528182616385 0.002833096101839324
5.283399606764303513e+01 17.834308769319094 0.002833096101839324
5.272841023770867963e+01 19.791668678535572 0.002833096101839324
5.260530213729446558e+01 21.96385372416547 0.002833096101839324
5.246589369795562163e+01 24.37444150122222 0.002833096101839324
5.231114757027603446e+01 27.04959730463137 0.002833096101839324
5.214177612904503434e+01 30.01835813575592 0.002833096101839324
5.195825037411306369e+01 33.31294787934677 0.002833096101839324
5.176080855290088323e+01 36.96912707195032 0.002833096101839324
5.154946434719828119e+01 41.0265810582719 0.002833096101839324
5.132401457561137903e+01 45.52935074866948 0.002833096101839324
5.108404649335344772e+01 50.526310653356795 0.002833096101839324
5.082894479664016529e+01 56.07169938205458 0.002833096101839324
5.055789853420466073e+01 62.22570836730231 0.002833096101839324
5.026990816529925610e+01 69.0551352016233 0.002833096101839324
4.996379306712314872e+01 76.63410868007462 0.002833096101839324
4.963819987181920368e+01 85.04489341802686 0.002833096101839324
4.929161202861820357e+01 94.37878277775391 0.002833096101839324
4.892236108629345637e+01 104.73708979594508 0.002833096101839324
4.852864021266903904e+01 116.23224686798542 0.002833096101839324
4.810852055586722287e+01 128.9890261253308 0.002833096101839324
4.765997106188597598e+01 143.14589375234786 0.002833096101839324
4.718088244469743842e+01 158.85651294280527 0.002833096101839324
4.666909596034582819e+01 176.2914118095948 0.002833096101839324
4.612243772948954046e+01 195.63983435170647 0.002833096101839324
4.553875915650716166e+01 217.11179456945052 0.002833096101839324
4.491598402878494767e+01 240.9403560239527 0.002833096101839324
4.425216274689167051e+01 267.38416158399497 0.002833096101839324
4.354553364694763928e+01 296.73024081888724 0.002833096101839324
4.279459153342242672e+01 329.2971255097155 0.002833096101839324
4.199816258682395187e+01 365.43830709572546 0.002833096101839324
4.115548485964316683e+01 405.54607358408276 0.002833096101839324
4.026648032857098514e+01 450.05576757004974 0.002833096101839324
3.933175345445247473e+01 499.450511585514 0.002833096101839324
3.835289649492143127e+01 554.2664520663108 0.002833096101839324
3.733140562630426729e+01 615.0985788580505 0.002833096101839324
3.627001033300045663e+01 682.6071834272393 0.002833096101839324
3.517174276771186925e+01 757.525025877192 0.002833096101839324
3.404204048305047081e+01 840.6652885618333 0.002833096101839324
3.288560677996378701e+01 932.9304026284696 0.002833096101839324
3.170816008608332837e+01 1035.3218432956637 0.002833096101839324
3.051646049687941087e+01 1148.9510001873086 0.002833096101839324
2.932001170052905437e+01 1275.051240713013 0.002833096101839324
2.812818685609112990e+01 1414.991297434576 0.002833096101839324
2.694828573770881874e+01 1570.2901247293776 0.002833096101839324
2.579171564426298247e+01 1742.6333860096508 0.002833096101839324
2.466725778938328162e+01 1933.891750455232 0.002833096101839324
2.358531885623284552e+01 2146.141197858406 0.002833096101839324
2.255583674380302384e+01 2381.6855519761607 0.002833096101839324
2.159010441136284797e+01 2643.0814869741084 0.002833096101839324
2.069681231678314859e+01 2933.1662783900483 0.002833096101839324
1.988411471547496134e+01 3255.0885998350564 0.002833096101839324
1.916004698970225206e+01 3612.3426997094302 0.002833096101839324
1.853172348729064112e+01 4008.8063288984645 0.002833096101839324
1.800524347071473841e+01 4448.782831127585 0.002833096101839324
1.758562896963676536e+01 4937.047852839004 0.002833096101839324
1.727732589124575924e+01 5478.901179593945 0.002833096101839324
1.708279615514925709e+01 6080.224261649427 0.002833096101839324
1.700310272931041666e+01 6747.5440531107 0.002833096101839324
1.703882599137725151e+01 7488.10385759003 0.002833096101839324
1.718946964691459911e+01 8309.941949353404 0.002833096101839324
1.745348362619140303e+01 9221.97882333434 0.002833096101839324
1.782953562733679220e+01 10234.114021054527 0.002833096101839324
1.831295896197195106e+01 11357.333583431051 0.002833096101839324
1.889895405897166825e+01 12603.829296797274 0.002833096101839324
1.958168762314817712e+01 13987.131026472387 0.002833096101839324
2.035434844687465628e+01 15522.25357427048 0.002833096101839324
2.120923104689618910e+01 17225.859653987874 0.002833096101839324
2.213784788849731200e+01 19116.440753857038 0.002833096101839324
2.313283390132270512e+01 21214.51784910632 0.002833096101839324
2.418321871248589261e+01 23542.864143224204 0.002833096101839324
2.527882780439060184e+01 26126.752255633317 0.002833096101839324
2.640992322651248969e+01 28994.22853882881 0.002833096101839324
2.756690254688180275e+01 32176.417502507353 0.002833096101839324
2.874000470480739722e+01 35707.859649004626 0.002833096101839324
2.991941343513069640e+01 39626.88638701478 0.002833096101839324
3.109918400270053951e+01 43976.036093027215 0.002833096101839324
3.226793329335595217e+01 48802.515836544335 0.002833096101839324
3.341823997138013880e+01 54158.71378079476 0.002833096101839324
3.454444037688676161e+01 60102.76782070388 0.002833096101839324
3.564134909662018202e+01 66699.19663030129 0.002833096101839324
3.670355122111289603e+01 74019.59996915652 0.002833096101839324
3.772672991809642440e+01 82143.43584919439 0.002833096101839324
3.870896303078362166e+01 91158.88299750836 0.002833096101839324
3.964690937188088782e+01 101163.7979766207 0.002833096101839324
4.053942141812778033e+01 112266.77735108159 0.002833096101839324
4.138505750903291158e+01 124588.33642950082 0.002833096101839324
4.218338654855203629e+01 138262.2173764659 0.002833096101839324
4.293457725046589957e+01 153436.84089300132 0.002833096101839324
4.363931459398764900e+01 170276.91722258978 0.002833096101839324
4.429862453351373830e+01 188965.23396912115 0.002833096101839324
4.491379743461254748e+01 209704.64013232305 0.002833096101839324
4.548631477864813633e+01 232720.2478960412 0.002833096101839324
4.601778118514459237e+01 258261.87606826748 0.002833096101839324
4.650986842549999523e+01 286606.7616948256 0.002833096101839324
4.696425633778505215e+01 318062.5692794119 0.002833096101839324
4.738258752059101653e+01 352970.73027306574 0.002833096101839324
4.776642613679283755e+01 391710.1490809261 0.002833096101839324
4.811721920464839286e+01 434701.3158125035 0.002833096101839324
4.843626663010565636e+01 482410.8704165374 0.002833096101839324
4.872469376672764696e+01 535356.6677410719 0.002833096101839324
4.898342566041608137e+01 594113.3984965039 0.002833096101839324
4.921316930311424898e+01 659318.8271333541 0.002833096101839324
4.941439320532335699e+01 731680.7143427207 0.002833096101839324
4.958731458365564748e+01 811984.4993184009 0.002833096101839324
4.973188581270748188e+01 901101.8251665037 0.002833096101839324
4.984778182882735820e+01 1000000.0 0.002833096101839324
3.371619634889603395e-02 0.001 0.0031440354715915
3.854923398457160699e-02 0.0011097524964120721 0.0031440354715915
4.426086849663048856e-02 0.0012315506032928262 0.0031440354715915
5.099385875482153468e-02 0.001366716356462006 0.0031440354715915
5.890958262790091382e-02 0.0015167168884709225 0.0031440354715915
6.818946015459315113e-02 0.0016831803533309566 0.0031440354715915
7.903638752298318415e-02 0.0018679135990207828 0.0031440354715915
9.167656625620082544e-02 0.002072921779595372 0.0031440354715915
1.063609773891075194e-01 0.002300430119772917 0.0031440354715915
1.233666960588602340e-01 0.0025529080682395165 0.0031440354715915
1.429987975866767735e-01 0.002833096101839324 0.0031440354715915
1.655921871221832653e-01 0.0031440354715915 0.0031440354715915
1.915131669272845949e-01 0.0034891012134067737 0.0031440354715915
2.211617889478645071e-01 0.003872038781812557 0.0031440354715915
2.549742773165272758e-01 0.004297004704320844 0.0031440354715915
2.934255831484022803e-01 0.004768611697714469 0.0031440354715915
3.370324840191924465e-01 0.005291978735958442 0.0031440354715915
3.863570444357192213e-01 0.005872786613189483 0.0031440354715915
4.420106176151525901e-01 0.00651733960488242 0.0031440354715915
5.047129899131977959e-01 0.007232633896483534 0.0031440354715915
5.752186123092927206e-01 0.008026433522257174 0.0031440354715915
6.542459031395517766e-01 0.00890735463861044 0.0031440354715915
7.426532080484791187e-01 0.009884959046625586 0.0031440354715915
8.414072172852669063e-01 0.010969857978923836 0.0031440354715915
9.515852209258831573e-01 0.012173827277396614 0.0031440354715915
1.074212330693976147e+00 0.013509935211980273 0.0031440354715915
1.210489606124593998e+00 0.014992684327860457 0.0031440354715915
1.361719718758596098e+00 0.01663816886076129 0.0031440354715915
1.529313668123446712e+00 0.018464249428955443 0.0031440354715915
1.714795875653300605e+00 0.020490746898158472 0.0031440354715915
1.919809801548913786e+00 0.022739657523579287 0.0031440354715915
2.146121374419398986e+00 0.02523539170434766 0.0031440354715915
2.395622519431431119e+00 0.02800503894183631 0.0031440354715915
2.670331346779025061e+00 0.03107866187782014 0.0031440354715915
2.972390990848806869e+00 0.03448962260405758 0.0031440354715915
3.304066351262800794e+00 0.038274944785163134 0.0031440354715915
3.667736041350275755e+00 0.04247571552536898 0.0031440354715915
4.065881829174315065e+00 0.047137531341167244 0.0031440354715915
4.501073105891931547e+00 0.05231099308056263 0.0031440354715915
4.975946585728948435e+00 0.05805225516094899 0.0031440354715915
5.493179956493016824e+00 0.06442363508721373 0.0031440354715915
6.055459711670212464e+00 0.07149428986597581 0.0031440354715915
6.665442238060252045e+00 0.07934096665797492 0.0031440354715915
7.325708086610344338e+00 0.08804883581643465 0.0031440354715915
8.038709277365867933e+00 0.09771241535346502 0.0031440354715915
8.806710063295057012e+00 0.1084365968689611 0.0031440354715915
9.631721485827373641e+00 0.12033778407775893 0.0031440354715915
1.051543063389707910e+01 0.13354515629298988 0.0031440354715915
1.145912653823845417e+01 0.14820207057988585 0.0031440354715915
1.246362360893922450e+01 0.16446761779946645 0.0031440354715915
1.352918560770030609e+01 0.18251834943190443 0.0031440354715915
1.465545253472411424e+01 0.20255019392306664 0.0031440354715915
1.584137296142787932e+01 0.22478058335487253 0.0031440354715915
1.708514561757508687e+01 0.24945081352303167 0.0031440354715915
1.838417260150785637e+01 0.27682866303920667 0.0031440354715915
1.973502791427424086e+01 0.3072112998861759 0.0031440354715915
2.113344330183667097e+01 0.34092850697468147 0.0031440354715915
2.257431465643862012e+01 0.3783462617131929 0.0031440354715915
2.405172954288233456e+01 0.419870708444391 0.0031440354715915
2.555901823665663031e+01 0.4659525668664682 0.0031440354715915
2.708882750834084163e+01 0.517092024289676 0.0031440354715915
2.863321701558277255e+01 0.5738441648302398 0.0031440354715915
3.018377699757612831e+01 0.6368249944718586 0.0031440354715915
3.173176483709292128e+01 0.7067181273927491 0.0031440354715915
3.326825721541374037e+01 0.7842822061337682 0.0031440354715915
3.478431385762990402e+01 0.8703591361485166 0.0031440354715915
3.627114777378677957e+01 0.9658832241158708 0.0031440354715915
3.772029638193455980e+01 1.0718913192051276 0.0031440354715915
3.912378764421229249e+01 1.1895340673703196 0.0031440354715915
4.047429454598130150e+01 1.3200884008314182 0.0031440354715915
4.176527167712838917e+01 1.4649713983072863 0.0031440354715915
4.299106914975103422e+01 1.625755666443795 0.0031440354715915
4.414701828286528951e+01 1.8041864093920719 0.0031440354715915
4.522948669836652869e+01 2.0022003718155843 0.0031440354715915
4.623590095821806045e+01 2.2219468609395236 0.0031440354715915
4.716473721233217731e+01 2.4658110758226037 0.0031440354715915
4.801548162594315272e+01 2.736439997074672 0.0031440354715915
4.878856429227249691e+01 3.0367711180354604 0.0031440354715915
4.948527111261218181e+01 3.370064329271928 0.0031440354715915
5.010763915665908996e+01 3.739937302478798 0.0031440354715915
5.065834125552296285e+01 4.150404757850477 0.0031440354715915
5.114056531183947385e+01 4.605922041145108 0.0031440354715915
5.155789371785717634e+01 5.1114334834401705 0.0031440354715915
5.191418705096291575e+01 5.672426068491977 0.0031440354715915
5.221347574164106931e+01 6.294988990221888 0.0031440354715915
5.245986228105533655e+01 6.985879746785249 0.0031440354715915
5.265743549093716780e+01 7.752597488629465 0.0031440354715915
5.281019773327175670e+01 8.60346441668451 0.0031440354715915
5.292200502336185508e+01 9.547716114208066 0.0031440354715915
5.299651955177085227e+01 10.59560179277617 0.0031440354715915
5.303717361036380851e+01 11.758495540521581 0.0031440354715915
5.304714369244984340e+01 13.049019780144016 0.0031440354715915
5.302933334846235169e+01 14.481182276745331 0.0031440354715915
5.298636334516944402e+01 16.070528182616385 0.0031440354715915
5.292056769851303955e+01 17.834308769319094 0.0031440354715915
5.283399429445449869e+01 19.791668678535572 0.0031440354715915
5.272840887104599261e+01 21.96385372416547 0.0031440354715915
5.260530136490614694e+01 24.37444150122222 0.0031440354715915
5.246589377302024815e+01 27.04959730463137 0.0031440354715915
5.231114883031542462e+01 30.01835813575592 0.0031440354715915
5.214177901353286160e+01 33.31294787934677 0.0031440354715915
5.195825546119328919e+01 36.96912707195032 0.0031440354715915
5.176081661220217001e+01 41.0265810582719 0.0031440354715915
5.154947639164713280e+01 45.52935074866948 0.0031440354715915
5.132403194085964060e+01 50.526310653356795 0.0031440354715915
5.108407094197330878e+01 56.07169938205458 0.0031440354715915
5.082897865837008311e+01 62.22570836730231 0.0031440354715915
5.055794488665352304e+01 69.0551352016233 0.0031440354715915
5.026997107327639469e+01 76.63410868007462 0.0031440354715915
4.996387790347552027e+01 85.04489341802686 0.0031440354715915
4.963831373212160258e+01 94.37878277775391 0.0031440354715915
4.929176429029784146e+01 104.73708979594508 0.0031440354715915
4.892256412399773069e+01 116.23224686798542 0.0031440354715915
4.852891035171409584e+01 128.9890261253308 0.0031440354715915
4.810887930119677236e+01 143.14589375234786 0.0031440354715915
4.766044671244757325e+01 158.85651294280527 0.0031440354715915
4.718151216572760376e+01 176.2914118095948 0.0031440354715915
4.666992847240736353e+01 195.63983435170647 0.0031440354715915
4.612353673934060794e+01 217.11179456945052 0.0031440354715915
4.554020773993216409e+01 240.9403560239527 0.0031440354715915
4.491789020314271141e+01 267.38416158399497 0.0031440354715915
4.425466644099115854e+01 296.73024081888724 0.0031440354715915
4.354881546349683674e+01 329.2971255097155 0.0031440354715915
4.279888353345917551e+01 365.43830709572546 0.0031440354715915
4.200376160154849714e+01 405.54607358408276 0.0031440354715915
4.116276859960181156e+01 450.05576757004974 0.0031440354715915
4.027592470321739881e+01 499.450511585514 0.0031440354715915
3.934395400654712915e+01 554.2664520663108 0.0031440354715915
3.836859548278575005e+01 615.0985788580505 0.0031440354715915
3.735151577769831022e+01 682.6071834272393 0.0031440354715915
3.629568605863977382e+01 757.525025877192 0.0031440354715915
3.520439360201031320e+01 840.6652885618333 0.0031440354715915
3.408329302270917083e+01 932.9304026284696 0.0031440354715915
3.293750213331556864e+01 1035.3218432956637 0.0031440354715915
3.177314388442900750e+01 1148.9510001873086 0.0031440354715915
3.059737114174723160e+01 1275.051240713013 0.0031440354715915
2.941987648061355642e+01 1414.991297434576 0.0031440354715915
2.825103222893780242e+01 1570.2901247293776 0.0031440354715915
2.709842522374373530e+01 1742.6333860096508 0.0031440354715915
2.597380619089634024e+01 1933.891750455232 0.0031440354715915
2.488678971839825138e+01 2146.141197858406 0.0031440354715915
2.384827122474829508e+01 2381.6855519761607 0.0031440354715915
2.286859993858007201e+01 2643.0814869741084 0.0031440354715915
2.195874885448850478e+01 2933.1662783900483 0.0031440354715915
2.112907585301242364e+01 3255.0885998350564 0.0031440354715915
2.038734740368220955e+01 3612.3426997094302 0.0031440354715915
1.974170502787444192e+01 4008.8063288984645 0.0031440354715915
1.919922913548685628e+01 4448.782831127585 0.0031440354715915
1.876582978473825847e+01 4937.047852839004 0.0031440354715915
1.844617072807629299e+01 5478.901179593945 0.0031440354715915
1.824362368321607164e+01 6080.224261649427 0.0031440354715915
1.816024639090613491e+01 6747.5440531107 0.0031440354715915
1.819677726727971390e+01 7488.10385759003 0.0031440354715915
1.835263990732379469e+01 8309.941949353404 0.0031440354715915
1.862595395500564521e+01 9221.97882333434 0.0031440354715915
1.901355322042563500e+01 10234.114021054527 0.0031440354715915
1.951101548130350594e+01 11357.333583431051 0.0031440354715915
2.011271054950373127e+01 12603.829296797274 0.0031440354715915
2.081187252475906391e+01 13987.131026472387 0.0031440354715915
2.160070064626459185e+01 15522.25357427048 0.0031440354715915
2.247085204557162541e+01 17225.859653987874 0.0031440354715915
2.341411066709799726e+01 19116.440753857038 0.0031440354715915
2.441898025171272479e+01 21214.51784910632 0.0031440354715915
2.547519670460886942e+01 23542.864143224204 0.0031440354715915
2.657234984675718437e+01 26126.752255633317 0.0031440354715915
2.770056345387681418e+01 28994.22853882881 0.0031440354715915
2.884917165726199784e+01 32176.417502507353 0.0031440354715915
3.000828720250627057e+01 35707.859649004626 0.0031440354715915
3.117091599128856316e+01 39626.88638701478 0.0031440354715915
3.232550696918031008e+01 43976.036093027215 0.0031440354715915
3.346420330305137014e+01 48802.515836544335 0.0031440354715915
3.458097960520456837e+01 54158.71378079476 0.0031440354715915
3.567028198741620315e+01 60102.76782070388 0.0031440354715915
3.672633445672209263e+01 66699.19663030129 0.0031440354715915
3.774461252783967069e+01 74019.59996915652 0.0031440354715915
3.872292528066407868e+01 82143.43584919439 0.0031440354715915
3.965778292344460709e+01 91158.88299750836 0.0031440354715915
4.054786052205151492e+01 101163.7979766207 0.0031440354715915
4.139158615908249317e+01 112266.77735108159 0.0031440354715915
4.218842385226516001e+01 124588.33642950082 0.0031440354715915
4.293845592624652596e+01 138262.2173764659 0.0031440354715915
4.364229573164500664e+01 153436.84089300132 0.0031440354715915
4.430091300497442575e+01 170276.91722258978 0.0031440354715915
4.491555210927824504e+01 188965.23396912115 0.0031440354715915
4.548765919805790503e+01 209704.64013232305 0.0031440354715915
4.601881149004201177e+01 232720.2478960412 0.0031440354715915
4.651065777673478152e+01 258261.87606826748 0.0031440354715915
4.696486148940159211e+01 286606.7616948256 0.0031440354715915
4.738305196229487848e+01 318062.5692794119 0.0031440354715915
4.776678273601649494e+01 352970.73027306574 0.0031440354715915
4.811749321970633986e+01 391710.1490809261 0.0031440354715915
4.843647815579814164e+01 434701.3158125035 0.0031440354715915
4.872485703184339911e+01 482410.8704165374 0.0031440354715915
4.898355171297482968e+01 535356.6677410719 0.0031440354715915
4.921326697058145072e+01 594113.3984965039 0.0031440354715915
4.941446903715718975e+01 659318.8271333541 0.0031440354715915
4.958737369625406188e+01 731680.7143427207 0.0031440354715915
4.973193097218814529e+01 811984.4993184009 0.0031440354715915
4.984781879277539929e+01 901101.8251665037 0.0031440354715915
4.993442407551810192e+01 1000000.0 0.0031440354715915
2.963615066862660199e-02 0.001 0.0034891012134067737
3.371622016988139875e-02 0.0011097524964120721 0.0034891012134067737
3.854923187250166444e-02 0.0012315506032928262 0.0034891012134067737
4.426086474498170525e-02 0.001366716356462006 0.0034891012134067737
5.099388273354130835e-02 0.0015167168884709225 0.0034891012134067737
5.890962291330785472e-02 0.0016831803533309566 0.0034891012134067737
6.818942391408033821e-02 0.0018679135990207828 0.0034891012134067737
7.903636456298721025e-02 0.002072921779595372 0.0034891012134067737
9.167659182847759380e-02 0.002300430119772917 0.0034891012134067737
1.063609692689563291e-01 0.0025529080682395165 0.0034891012134067737
1.233666771206767959e-01 0.002833096101839324 0.0034891012134067737
1.429988062436888807e-01 0.0031440354715915 0.0034891012134067737
1.655921563256950169e-01 0.0034891012134067737 0.0034891012134067737
1.915131242746105911e-01 0.003872038781812557 0.0034891012134067737
2.211617511685848303e-01 0.004297004704320844 0.0034891012134067737
2.549742650606070526e-01 0.004768611697714469 0.0034891012134067737
2.934255817079257089e-01 0.005291978735958442 0.0034891012134067737
3.370324932966932141e-01 0.005872786613189483 0.0034891012134067737
3.863570586571497545e-01 0.00651733960488242 0.0034891012134067737
4.420106056043928144e-01 0.007232633896483534 0.0034891012134067737
5.047129761528785785e-01 0.008026433522257174 0.0034891012134067737
5.752185925394539545e-01 0.00890735463861044 0.0034891012134067737
6.542458307273331108e-01 0.009884959046625586 0.0034891012134067737
7.426532024168048807e-01 0.010969857978923836 0.0034891012134067737
8.414072252464498414e-01 0.012173827277396614 0.0034891012134067737
9.515852729755708284e-01 0.013509935211980273 0.0034891012134067737
1.074212353520699992e+00 0.014992684327860457 0.0034891012134067737
1.210489543921412503e+00 0.01663816886076129 0.0034891012134067737
1.361719725609585430e+00 0.018464249428955443 0.0034891012134067737
1.529313685440481407e+00 0.020490746898158472 0.0034891012134067737
1.714795909338356905e+00 0.022739657523579287 0.0034891012134067737
1.919809749684962430e+00 0.02523539170434766 0.0034891012134067737
2.146121432035193344e+00 0.02800503894183631 0.0034891012134067737
2.395622534671506987e+00 0.03107866187782014 0.0034891012134067737
2.670331281494824793e+00 0.03448962260405758 0.0034891012134067737
2.972391048798624258e+00 0.038274944785163134 0.0034891012134067737
3.304066368480242044e+00 0.04247571552536898 0.0034891012134067737
3.667736024261456507e+00 0.047137531341167244 0.0034891012134067737
4.065881760467185302e+00 0.05231099308056263 0.0034891012134067737
4.501073059521838893e+00 0.05805225516094899 0.0034891012134067737
4.975946570080394871e+00 0.06442363508721373 0.0034891012134067737
5.493179949493681491e+00 0.07149428986597581 0.0034891012134067737
6.055459693023642842e+00 0.07934096665797492 0.0034891012134067737
6.665442190144784007e+00 0.08804883581643465 0.0034891012134067737
7.325708018413976674e+00 0.09771241535346502 0.0034891012134067737
8.038709218601271189e+00 0.1084365968689611 0.0034891012134067737
8.806710035502055334e+00 0.12033778407775893 0.0034891012134067737
9.631721426367246153e+00 0.13354515629298988 0.0034891012134067737
1.051543057441326567e+01 0.14820207057988585 0.0034891012134067737
1.145912645851035805e+01 0.16446761779946645 0.0034891012134067737
1.246362350953351594e+01 0.18251834943190443 0.0034891012134067737
1.352918553190627726e+01 0.20255019392306664 0.0034891012134067737
1.465545240827584017e+01 0.22478058335487253 0.0034891012134067737
1.584137282851866502e+01 0.24945081352303167 0.0034891012134067737
1.708514546884925878e+01 0.27682866303920667 0.0034891012134067737
1.838417247797678300e+01 0.3072112998861759 0.0034891012134067737
1.973502773320066339e+01 0.34092850697468147 0.0034891012134067737
2.113344315535328022e+01 0.3783462617131929 0.0034891012134067737
2.257431440654663035e+01 0.419870708444391 0.0034891012134067737
2.405172928811781219e+01 0.4659525668664682 0.0034891012134067737
2.555901801222611169e+01 0.517092024289676 0.0034891012134067737
2.708882724530683106e+01 0.5738441648302398 0.0034891012134067737
2.863321672201657009e+01 0.6368249944718586 0.0034891012134067737
3.018377665481289895e+01 0.7067181273927491 0.0034891012134067737
3.173176443626180543e+01 0.7842822061337682 0.0034891012134067737
3.326825679972613159e+01 0.8703591361485166 0.0034891012134067737
3.478431343131317988e+01 0.9658832241158708 0.0034891012134067737
3.627114727474810962e+01 1.0718913192051276 0.0034891012134067737
3.772029583676427933e+01 1.1895340673703196 0.0034891012134067737
3.912378705427603620e+01 1.3200884008314182 0.0034891012134067737
4.047429387961574321e+01 1.4649713983072863 0.0034891012134067737
4.176527095683922397e+01 1.625755666443795 0.0034891012134067737
4.299106837793491565e+01 1.8041864093920719 0.0034891012134067737
4.414701744308587195e+01 2.0022003718155843 0.0034891012134067737
4.522948577934872105e+01 2.2219468609395236 0.0034891012134067737
4.623589995498770122e+01 2.4658110758226037 0.0034891012134067737
4.716473612603583376e+01 2.736439997074672 0.0034891012134067737
4.801548044355323697e+01 3.0367711180354604 0.0034891012134067737
4.878856301007813556e+01 3.370064329271928 0.0034891012134067737
4.948526972636751964e+01 3.739937302478798 0.0034891012134067737
5.010763766471635705e+01 4.150404757850477 0.0034891012134067737
5.065833964884663487e+01 4.605922041145108 0.0034891012134067737
5.114056358373517952e+01 5.1114334834401705 0.0034891012134067737
5.155789186634398646e+01 5.672426068491977 0.0034891012134067737
5.191418506733415938e+01 6.294988990221888 0.0034891012134067737
5.221347362104285850e+01 6.985879746785249 0.0034891012134067737
5.245986003065166869e+01 7.752597488629465 0.0034891012134067737
5.265743311322098208e+01 8.60346441668451 0.0034891012134067737
5.281019523064465204e+01 9.547716114208066 0.0034891012134067737
5.292200240668027078e+01 10.59560179277617 0.0034891012134067737
5.299651684053209522e+01 11.758495540521581 0.0034891012134067737
5.303717083140325173e+01 13.049019780144016 0.0034891012134067737
5.304714088253305704e+01 14.481182276745331 0.0034891012134067737
5.302933055816426844e+01 16.070528182616385 0.0034891012134067737
5.298636064709352667e+01 17.834308769319094 0.0034891012134067737
5.292056519173956985e+01 19.791668678535572 0.0034891012134067737
5.283399211080480029e+01 21.96385372416547 0.0034891012134067737
5.272840718751572098e+01 24.37444150122222 0.0034891012134067737
5.260530041642362420e+01 27.04959730463137 0.0034891012134067737
5.246589386773619879e+01 30.01835813575592 0.0034891012134067737
5.231115038117321347e+01 33.31294787934677 0.0034891012134067737
5.214178256240609244e+01 36.96912707195032 0.0034891012134067737
5.195826172661500664e+01 41.0265810582719 0.0034891012134067737
5.176082653791107901e+01 45.52935074866948 0.0034891012134067737
5.154949122414706864e+01 50.526310653356795 0.0034891012134067737
5.132405332581215163e+01 56.07169938205458 0.0034891012134067737
5.108410105039922655e+01 62.22570836730231 0.0034891012134067737
5.082902036058316497e+01 69.0551352016233 0.0034891012134067737
5.055800196854458761e+01 76.63410868007462 0.0034891012134067737
5.027004854192306738e+01 85.04489341802686 0.0034891012134067737
4.996398237264794773e+01 94.37878277775391 0.0034891012134067737
4.963845394414149581e+01 104.73708979594508 0.0034891012134067737
4.929195178464308214e+01 116.23224686798542 0.0034891012134067737
4.892281413862401251e+01 128.9890261253308 0.0034891012134067737
4.852924297939807730e+01 143.14589375234786 0.0034891012134067737
4.810932101859696530e+01 158.85651294280527 0.0034891012134067737
4.766103234957862611e+01 176.2914118095948 0.0034891012134067737
4.718228745907678245e+01 195.63983435170647 0.0034891012134067737
4.667095337249030251e+01 217.11179456945052 0.0034891012134067737
4.612488961439411383e+01 240.9403560239527 0.0034891012134067737
4.554199077502363480e+01 267.38416158399497 0.0034891012134067737
4.492023620949719742e+01 296.73024081888724 0.0034891012134067737
4.425774741705539839e+01 329.2971255097155 0.0034891012134067737
4.355285330272402433e+01 365.43830709572546 0.0034891012134067737
4.280416323200687856e+01 405.54607358408276 0.0034891012134067737
4.201064744637529458e+01 450.05576757004974 0.0034891012134067737
4.117172381533640646e+01 499.450511585514 0.0034891012134067737
4.028753246402956023e+01 554.2664520663108 0.0034891012134067737
3.935894328596506142e+01 615.0985788580505 0.0034891012134067737
3.838787364425908777e+01 682.6071834272393 0.0034891012134067737
3.737619691560878010e+01 757.525025877192 0.0034891012134067737
3.632717703769669981e+01 840.6652885618333 0.0034891012134067737
3.524440858906596930e+01 932.9304026284696 0.0034891012134067737
3.413380409378610381e+01 1035.3218432956637 0.0034891012134067737
3.300097812677640263e+01 1148.9510001873086 0.0034891012134067737
3.185253291465809156e+01 1275.051240713013 0.0034891012134067737
3.069607984502191655e+01 1414.991297434576 0.0034891012134067737
2.954151320543142845e+01 1570.2901247293776 0.0034891012134067737
2.840038713576733187e+01 1742.6333860096508 0.0034891012134067737
2.728059951598502053e+01 1933.891750455232 0.0034891012134067737
2.619421685516393694e+01 2146.141197858406 0.0034891012134067737
2.515184218514741588e+01 2381.6855519761607 0.0034891012134067737
2.416479529915089586e+01 2643.0814869741084 0.0034891012134067737
2.324385624828254393e+01 2933.1662783900483 0.0034891012134067737
2.239973159945803616e+01 3255.0885998350564 0.0034891012134067737
2.164380040772621072e+01 3612.3426997094302 0.0034891012134067737
2.098398630400302523e+01 4008.8063288984645 0.0034891012134067737
2.042807380808906004e+01 4448.782831127585 0.0034891012134067737
1.998286695558161696e+01 4937.047852839004 0.0034891012134067737
1.965379359570330209e+01 5478.901179593945 0.0034891012134067737
1.944481708032943956e+01 6080.224261649427 0.0034891012134067737
1.935838113291394080e+01 6747.5440531107 0.0034891012134067737
1.939538293436719840e+01 7488.10385759003 0.0034891012134067737
1.955516945942255091e+01 8309.941949353404 0.0034891012134067737
1.983555417568321388e+01 9221.97882333434 0.0034891012134067737
2.023285444333270533e+01 10234.114021054527 0.0034891012134067737
2.074195217113725320e+01 11357.333583431051 0.0034891012134067737
2.135638204742154755e+01 12603.829296797274 0.0034891012134067737
2.206845036583701969e+01 13987.131026472387 0.0034891012134067737
2.287054979673898458e+01 15522.25357427048 0.0034891012134067737
2.375251777000622155e+01 17225.859653987874 0.0034891012134067737
2.470346587170089947e+01 19116.440753857038 0.0034891012134067737
2.571277638172480806e+01 21214.51784910632 0.0034891012134067737
2.676932829054492657e+01 23542.864143224204 0.0034891012134067737
2.786299758367320933e+01 26126.752255633317 0.0034891012134067737
2.898208490882336363e+01 28994.22853882881 0.0034891012134067737
3.011667008758801600e+01 32176.417502507353 0.0034891012134067737
3.125851904914116020e+01 35707.859649004626 0.0034891012134067737
3.239590645239311328e+01 39626.88638701478 0.0034891012134067737
3.352046658163074966e+01 43976.036093027215 0.0034891012134067737
3.462574856920110022e+01 48802.515836544335 0.0034891012134067737
3.570576010910595244e+01 54158.71378079476 0.0034891012134067737
3.675429084982431505e+01 60102.76782070388 0.0034891012134067737
3.776656841317723234e+01 66699.19663030129 0.0034891012134067737
3.874007653132476037e+01 74019.59996915652 0.0034891012134067737
3.967114549125977874e+01 82143.43584919439 0.0034891012134067737
4.055823484231923715e+01 91158.88299750836 0.0034891012134067737
4.139961464087308229e+01 101163.7979766207 0.0034891012134067737
4.219462008987474633e+01 112266.77735108159 0.0034891012134067737
4.294322781123346289e+01 124588.33642950082 0.0034891012134067737
4.364596418950425516e+01 138262.2173764659 0.0034891012134067737
4.430372929121350722e+01 153436.84089300132 0.0034891012134067737
4.491771209763723505e+01 170276.91722258978 0.0034891012134067737
4.548931443455025203e+01 188965.23396912115 0.0034891012134067737
4.602007975608173496e+01 209704.64013232305 0.0034891012134067737
4.651162964634317376e+01 232720.2478960412 0.0034891012134067737
4.696560637172350283e+01 258261.87606826748 0.0034891012134067737
4.738362327339380897e+01 286606.7616948256 0.0034891012134067737
4.776722169561184472e+01 318062.5692794119 0.0034891012134067737
4.811783108697672162e+01 352970.73027306574 0.0034891012134067737
4.843673841288542548e+01 391710.1490809261 0.0034891012134067737
4.872505797513304771e+01 434701.3158125035 0.0034891012134067737
4.898370690007905637e+01 482410.8704165374 0.0034891012134067737
4.921338724565649159e+01 535356.6677410719 0.0034891012134067737
4.941456277048360590e+01 594113.3984965039 0.0034891012134067737
4.958744698132865381e+01 659318.8271333541 0.0034891012134067737
4.973198836896455788e+01 731680.7143427207 0.0034891012134067737
4.984786319629205309e+01 811984.4993184009 0.0034891012134067737
4.993445884461080908e+01 901101.8251665037 0.0034891012134067737
4.999087659903473480e+01 1000000.0 0.0034891012134067737
2.619879147550836437e-02 0.001 0.003872038781812557
2.963613475171842856e-02 0.0011097524964120721 0.003872038781812557
3.371624506474087818e-02 0.0012315506032928262 0.003872038781812557
3.854921863558427586e-02 0.001366716356462006 0.003872038781812557
4.426086194500367110e-02 0.0015167168884709225 0.003872038781812557
5.099386074265020719e-02 0.0016831803533309566 0.003872038781812557
5.890960384553942802e-02 0.0018679135990207828 0.003872038781812557
6.818942571798243535e-02 0.002072921779595372 0.003872038781812557
7.903636917191127209e-02 0.002300430119772917 0.003872038781812557
9.167658602690835490e-02 0.0025529080682395165 0.003872038781812557
1.063609733598863405e-01 0.002833096101839324 0.003872038781812557
1.233666779484391962e-01 0.0031440354715915 0.003872038781812557
1.429988258197386897e-01 0.0034891012134067737 0.003872038781812557
1.655921612951479771e-01 0.003872038781812557 0.003872038781812557
1.915131236541518789e-01 0.004297004704320844 0.003872038781812557
2.211617681324516138e-01 0.004768611697714469 0.003872038781812557
2.549742799838871643e-01 0.005291978735958442 0.003872038781812557
2.934256094263288372e-01 0.005872786613189483 0.003872038781812557
3.370324790508412716e-01 0.00651733960488242 0.003872038781812557
3.863570384736847441e-01 0.007232633896483534 0.003872038781812557
4.420106019097104766e-01 0.008026433522257174 0.003872038781812557
5.047130048475533259e-01 0.00890735463861044 0.003872038781812557
5.752186001023547046e-01 0.009884959046625586 0.003872038781812557
6.542458740408829687e-01 0.010969857978923836 0.003872038781812557
7.426532100157807736e-01 0.012173827277396614 0.003872038781812557
8.414072094992808282e-01 0.013509935211980273 0.003872038781812557
9.515852305132471711e-01 0.014992684327860457 0.003872038781812557
1.074212294882739949e+00 0.01663816886076129 0.003872038781812557
1.210489567742192296e+00 0.018464249428955443 0.003872038781812557
1.361719746745217341e+00 0.020490746898158472 0.003872038781812557
1.529313661299235738e+00 0.022739657523579287 0.003872038781812557
1.714795896000811393e+00 0.02523539170434766 0.003872038781812557
1.919809736924712906e+00 0.02800503894183631 0.003872038781812557
2.146121377038610945e+00 0.03107866187782014 0.003872038781812557
2.395622477372973069e+00 0.03448962260405758 0.003872038781812557
2.670331256159678812e+00 0.038274944785163134 0.003872038781812557
2.972391029601462620e+00 0.04247571552536898 0.003872038781812557
3.304066345685659378e+00 0.047137531341167244 0.003872038781812557
3.667735981972629400e+00 0.05231099308056263 0.003872038781812557
4.065881749055329841e+00 0.05805225516094899 0.003872038781812557
4.501073008749799875e+00 0.06442363508721373 0.003872038781812557
4.975946462519172719e+00 0.07149428986597581 0.003872038781812557
5.493179858468092647e+00 0.07934096665797492 0.003872038781812557
6.055459648974746756e+00 0.08804883581643465 0.003872038781812557
6.665442137911315790e+00 0.09771241535346502 0.003872038781812557
7.325708016307428849e+00 0.1084365968689611 0.003872038781812557
8.038709161337393994e+00 0.12033778407775893 0.003872038781812557
8.806709938126433102e+00 0.13354515629298988 0.003872038781812557
9.631721295572289065e+00 0.14820207057988585 0.003872038781812557
1.051543044578499497e+01 0.16446761779946645 0.003872038781812557
1.145912632634012063e+01 0.18251834943190443 0.003872038781812557
1.246362337801808806e+01 0.20255019392306664 0.003872038781812557
1.352918537601084026e+01 0.22478058335487253 0.003872038781812557
1.465545229750403955e+01 0.24945081352303167 0.003872038781812557
1.584137266636223629e+01 0.27682866303920667 0.003872038781812557
1.708514530967742928e+01 0.3072112998861759 0.003872038781812557
1.838417226414513550e+01 0.34092850697468147 0.003872038781812557
1.973502753635251850e+01 0.3783462617131929 0.003872038781812557
2.113344290785951785e+01 0.419870708444391 0.003872038781812557
2.257431418281413116e+01 0.4659525668664682 0.003872038781812557
2.405172902834638649e+01 0.517092024289676 0.003872038781812557
2.555901769054646522e+01 0.5738441648302398 0.003872038781812557
2.708882689147360878e+01 0.6368249944718586 0.003872038781812557
2.863321633553779577e+01 0.7067181273927491 0.003872038781812557
3.018377623609265825e+01 0.7842822061337682 0.003872038781812557
3.173176398881295412e+01 0.8703591361485166 0.003872038781812557
3.326825630927816491e+01 0.9658832241158708 0.003872038781812557
3.478431286102569686e+01 1.0718913192051276 0.003872038781812557
3.627114666469737614e+01 1.1895340673703196 0.003872038781812557
3.772029516235978264e+01 1.3200884008314182 0.003872038781812557
3.912378633866789102e+01 1.4649713983072863 0.003872038781812557
4.047429308334314868e+01 1.625755666443795 0.003872038781812557
4.176527008582095846e+01 1.8041864093920719 0.003872038781812557
4.299106743124053054e+01 2.0022003718155843 0.003872038781812557
4.414701640008973271e+01 2.2219468609395236 0.003872038781812557
4.522948463586254775e+01 2.4658110758226037 0.003872038781812557
4.623589872709172965e+01 2.736439997074672 0.003872038781812557
4.716473478325430335e+01 3.0367711180354604 0.003872038781812557
4.801547900024351634e+01 3.370064329271928 0.003872038781812557
4.878856144332645073e+01 3.739937302478798 0.003872038781812557
4.948526803026407350e+01 4.150404757850477 0.003872038781812557
5.010763583128486687e+01 4.605922041145108 0.003872038781812557
5.065833766086156942e+01 5.1114334834401705 0.003872038781812557
5.114056145327830194e+01 5.672426068491977 0.003872038781812557
5.155788958609439021e+01 6.294988990221888 0.003872038781812557
5.191418262760159763e+01 6.985879746785249 0.003872038781812557
5.221347102090035008e+01 7.752597488629465 0.003872038781812557
5.245985726543467109e+01 8.60346441668451 0.003872038781812557
5.265743018581557067e+01 9.547716114208066 0.003872038781812557
5.281019215015150081e+01 10.59560179277617 0.003872038781812557
5.292199918889720323e+01 11.758495540521581 0.003872038781812557
5.299651350271528827e+01 13.049019780144016 0.003872038781812557
5.303716740593281287e+01 14.481182276745331 0.003872038781812557
5.304713741702226315e+01 16.070528182616385 0.003872038781812557
5.302932712267022453e+01 17.834308769319094 0.003872038781812557
5.298635732262432185e+01 19.791668678535572 0.003872038781812557
5.292056210338265032e+01 21.96385372416547 0.003872038781812557
5.283398942034376944e+01 24.37444150122222 0.003872038781812557
5.272840511250677764e+01 27.04959730463137 0.003872038781812557
5.260529924597172169e+01 30.01835813575592 0.003872038781812557
5.246589398505670232e+01 33.31294787934677 0.003872038781812557
5.231115229195842886e+01 36.96912707195032 0.003872038781812557
5.214178693421422395e+01 41.0265810582719 0.003872038781812557
5.195826944117750656e+01 45.52935074866948 0.003872038781812557
5.176083876052155830e+01 50.526310653356795 0.003872038781812557
5.154950948943985622e+01 56.07169938205458 0.003872038781812557
5.132407966005322209e+01 62.22570836730231 0.003872038781812557
5.108413812916576546e+01 69.0551352016233 0.003872038781812557
5.082907171282999315e+01 76.63410868007462 0.003872038781812557
5.055807226217213213e+01 85.04489341802686 0.003872038781812557
5.027014393858891594e+01 94.37878277775391 0.003872038781812557
4.996411101848529057e+01 104.73708979594508 0.003872038781812557
4.963862659869456451e+01 116.23224686798542 0.003872038781812557
4.929218265857908676e+01 128.9890261253308 0.003872038781812557
4.892312198789941391e+01 143.14589375234786 0.003872038781812557
4.852965254255903460e+01 158.85651294280527 0.003872038781812557
4.810986487925182331e+01 176.2914118095948 0.003872038781812557
4.766175336398497819e+01 195.63983435170647 0.003872038781812557
4.718324191302762927e+01 217.11179456945052 0.003872038781812557
4.667221500925385413e+01 240.9403560239527 0.003872038781812557
4.612655482791309680e+01 267.38416158399497 0.003872038781812557
4.554418520558186856e+01 296.73024081888724 0.003872038781812557
4.492312309565505757e+01 329.2971255097155 0.003872038781812557
4.426153808743539741e+01 365.43830709572546 0.003872038781812557
4.355782022680574528e+01 405.54607358408276 0.003872038781812557
4.281065617081586794e+01 450.05576757004974 0.003872038781812557
4.201911315751725340e+01 499.450511585514 0.003872038781812557
4.118272985853621293e+01 554.2664520663108 0.003872038781812557
4.030179256036689139e+01 615.0985788580505 0.003872038781812557
3.937734848105330343e+01 682.6071834272393 0.003872038781812557
3.841153130591902709e+01 757.525025877192 0.003872038781812557
3.740646408236740683e+01 840.6652885618333 0.003872038781812557
3.636576409012483424e+01 932.9304026284696 0.003872038781812557
3.529339413166356820e+01 1035.3218432956637 0.003872038781812557
3.419557048041466629e+01 1148.9510001873086 0.003872038781812557
3.307849912437488626e+01 1275.051240713013 0.003872038781812557
3.194934499560626762e+01 1414.991297434576 0.003872038781812557
3.081624746270616910e+01 1570.2901247293776 0.003872038781812557
2.968930457863653061e+01 1742.6333860096508 0.003872038781812557
2.858145613076368008e+01 1933.891750455232 0.003872038781812557
2.750090450267221343e+01 2146.141197858406 0.003872038781812557
2.646000985288648977e+01 2381.6855519761607 0.003872038781812557
2.547055831668754422e+01 2643.0814869741084 0.003872038781812557
2.454395016460107470e+01 2933.1662783900483 0.003872038781812557
2.369161465850749693e+01 3255.0885998350564 0.003872038781812557
2.292438220540904936e+01 3612.3426997094302 0.003872038781812557
2.225246876799382534e+01 4008.8063288984645 0.003872038781812557
2.168590722560400508e+01 4448.782831127585 0.003872038781812557
2.123106907257026776e+01 4937.047852839004 0.003872038781812557
2.089414605422387794e+01 5478.901179593945 0.003872038781812557
2.067969833123493473e+01 6080.224261649427 0.003872038781812557
2.059056209368085888e+01 6747.5440531107 0.003872038781812557
2.062779824078076629e+01 7488.10385759003 0.003872038781812557
2.079067932534706031e+01 8309.941949353404 0.003872038781812557
2.107671263916619608e+01 9221.97882333434 0.003872038781812557
2.148169878632831242e+01 10234.114021054527 0.003872038781812557
2.199982676310848362e+01 11357.333583431051 0.003872038781812557
2.262441867687366326e+01 12603.829296797274 0.003872038781812557
2.334715868370382807e+01 13987.131026472387 0.003872038781812557
2.415762775702760834e+01 15522.25357427048 0.003872038781812557
2.504523457818489973e+01 17225.859653987874 0.003872038781812557
2.599910491810317126e+01 19116.440753857038 0.003872038781812557
2.700740186762909900e+01 21214.51784910632 0.003872038781812557
2.805981910600264584e+01 23542.864143224204 0.003872038781812557
2.914349787599178754e+01 26126.752255633317 0.003872038781812557
3.024855458013842835e+01 28994.22853882881 0.003872038781812557
3.136530301914145014e+01 32176.417502507353 0.003872038781812557
3.248185009281840507e+01 35707.859649004626 0.003872038781812557
3.358928946992777753e+01 39626.88638701478 0.003872038781812557
3.468053683247834584e+01 43976.036093027215 0.003872038781812557
3.574922086618205697e+01 48802.515836544335 0.003872038781812557
3.678856643481007893e+01 54158.71378079476 0.003872038781812557
3.779350644581062824e+01 60102.76782070388 0.003872038781812557
3.876113238878697587e+01 66699.19663030129 0.003872038781812557
3.968755898674243099e+01 74019.59996915652 0.003872038781812557
4.057098343227205817e+01 82143.43584919439 0.003872038781812557
4.140948417012467075e+01 91158.88299750836 0.003872038781812557
4.220223940440810395e+01 101163.7979766207 0.003872038781812557
4.294909715762652525e+01 112266.77735108159 0.003872038781812557
4.365047739896564138e+01 124588.33642950082 0.003872038781812557
4.430719465230151144e+01 138262.2173764659 0.003872038781812557
4.492037013018811109e+01 153436.84089300132 0.003872038781812557
4.549135195056599201e+01 170276.91722258978 0.003872038781812557
4.602164106760658058e+01 188965.23396912115 0.003872038781812557
4.651282600653092913e+01 209704.64013232305 0.003872038781812557
4.696652345379133209e+01 232720.2478960412 0.003872038781812557
4.738432700963055311e+01 258261.87606826748 0.003872038781812557
4.776776196153976173e+01 286606.7616948256 0.003872038781812557
4.811824682166845690e+01 318062.5692794119 0.003872038781812557
4.843705847499173700e+01 352970.73027306574 0.003872038781812557
4.872530472081594866e+01 391710.1490809261 0.003872038781812557
4.898389840171131482e+01 434701.3158125035 0.003872038781812557
4.921353529850136255e+01 482410.8704165374 0.003872038781812557
4.941467759415652949e+01 535356.6677410719 0.003872038781812557
4.958753696046808557e+01 594113.3984965039 0.003872038781812557
4.973205871918318621e+01 659318.8271333541 0.003872038781812557
4.984791816032938527e+01 731680.7143427207 0.003872038781812557
4.993450191799220761e+01 811984.4993184009 0.003872038781812557
4.999091073753834991e+01 901101.8251665037 0.003872038781812557
5.001594935364709471e+01 1000000.0 0.003872038781812557
2.330797917041729783e-02 0.001 0.004297004704320844
2.619874680504793996e-02 0.0011097524964120721 0.004297004704320844
2.963617696203256144e-02 0.0012315506032928262 0.004297004704320844
3.371622519624241365e-02 0.001366716356462006 0.004297004704320844
3.854923343854363416e-02 0.0015167168884709225 0.004297004704320844
4.426088296174626041e-02 0.0016831803533309566 0.004297004704320844
5.099388918064778897e-02 0.0018679135990207828 0.004297004704320844
5.890960213871717505e-02 0.002072921779595372 0.004297004704320844
6.818942737430826184e-02 0.002300430119772917 0.004297004704320844
7.903636296720385757e-02 0.0025529080682395165 0.004297004704320844
9.167659207121786613e-02 0.002833096101839324 0.004297004704320844
1.063609845722404551e-01 0.0031440354715915 0.004297004704320844
1.233666920888916163e-01 0.0034891012134067737 0.004297004704320844
1.429988302213763551e-01 0.003872038781812557 0.004297004704320844
1.655921698934787745e-01 0.004297004704320844 0.004297004704320844
1.915131099554901462e-01 0.004768611697714469 0.004297004704320844
2.211617679791529067e-01 0.005291978735958442 0.004297004704320844
2.549742755556894114e-01 0.005872786613189483 0.004297004704320844
2.934255885368632910e-01 0.00651733960488242 0.004297004704320844
3.370324580657700908e-01 0.007232633896483534 0.004297004704320844
3.863570352134911845e-01 0.008026433522257174 0.004297004704320844
4.420106293903365846e-01 0.00890735463861044 0.004297004704320844
5.047129786315018851e-01 0.009884959046625586 0.004297004704320844
5.752185967550630386e-01 0.010969857978923836 0.004297004704320844
6.542458432263804635e-01 0.012173827277396614 0.004297004704320844
7.426532002855679160e-01 0.013509935211980273 0.004297004704320844
8.414071852013252917e-01 0.014992684327860457 0.004297004704320844
9.515852457753140037e-01 0.01663816886076129 0.004297004704320844
1.074212324004970576e+00 0.018464249428955443 0.004297004704320844
1.210489523016528457e+00 0.020490746898158472 0.004297004704320844
1.361719700970799085e+00 0.022739657523579287 0.004297004704320844
1.529313659872058251e+00 0.02523539170434766 0.004297004704320844
1.714795863847968560e+00 0.02800503894183631 0.004297004704320844
1.919809705726010840e+00 0.03107866187782014 0.004297004704320844
2.146121366364347693e+00 0.03448962260405758 0.004297004704320844
2.395622441033416816e+00 0.038274944785163134 0.004297004704320844
2.670331222456338693e+00 0.04247571552536898 0.004297004704320844
2.972390958019349938e+00 0.047137531341167244 0.004297004704320844
3.304066332158232200e+00 0.05231099308056263 0.004297004704320844
3.667735975271750881e+00 0.05805225516094899 0.004297004704320844
4.065881694001095781e+00 0.06442363508721373 0.004297004704320844
4.501072985638066903e+00 0.07149428986597581 0.004297004704320844
4.975946483908897378e+00 0.07934096665797492 0.004297004704320844
5.493179795300118684e+00 0.08804883581643465 0.004297004704320844
6.055459573038588950e+00 0.09771241535346502 0.004297004704320844
6.665442075510801700e+00 0.1084365968689611 0.004297004704320844
7.325707919374158550e+00 0.12033778407775893 0.004297004704320844
8.038709061596803096e+00 0.13354515629298988 0.004297004704320844
8.806709865246149960e+00 0.14820207057988585 0.004297004704320844
9.631721205611098569e+00 0.16446761779946645 0.004297004704320844
1.051543036848812207e+01 0.18251834943190443 0.004297004704320844
1.145912624197122476e+01 0.20255019392306664 0.004297004704320844
1.246362326045986002e+01 0.22478058335487253 0.004297004704320844
1.352918525620657775e+01 0.24945081352303167 0.004297004704320844
1.465545211928747094e+01 0.27682866303920667 0.004297004704320844
1.584137249026766092e+01 0.3072112998861759 0.004297004704320844
1.708514510292888033e+01 0.34092850697468147 0.004297004704320844
1.838417203976985448e+01 0.3783462617131929 0.004297004704320844
1.973502727462452455e+01 0.419870708444391 0.004297004704320844
2.113344264680407392e+01 0.4659525668664682 0.004297004704320844
2.257431387246369781e+01 0.517092024289676 0.004297004704320844
2.405172867855069896e+01 0.5738441648302398 0.004297004704320844
2.555901729505757558e+01 0.6368249944718586 0.004297004704320844
2.708882647243268949e+01 0.7067181273927491 0.004297004704320844
2.863321586390697959e+01 0.7842822061337682 0.004297004704320844
3.018377572189500313e+01 0.8703591361485166 0.004297004704320844
3.173176342341092493e+01 0.9658832241158708 0.004297004704320844
3.326825567776871395e+01 1.0718913192051276 0.004297004704320844
3.478431217772678252e+01 1.1895340673703196 0.004297004704320844
3.627114591585020520e+01 1.3200884008314182 0.004297004704320844
3.772029433974142876e+01 1.4649713983072863 0.004297004704320844
3.912378542434387185e+01 1.625755666443795 0.004297004704320844
4.047429208966914871e+01 1.8041864093920719 0.004297004704320844
4.176526901881903342e+01 2.0022003718155843 0.004297004704320844
4.299106624897336104e+01 2.2219468609395236 0.004297004704320844
4.414701511725633054e+01 2.4658110758226037 0.004297004704320844
4.522948323897739442e+01 2.736439997074672 0.004297004704320844
4.623589720137459125e+01 3.0367711180354604 0.004297004704320844
4.716473313759507136e+01 3.370064329271928 0.004297004704320844
4.801547720300116140e+01 3.739937302478798 0.004297004704320844
4.878855950295228894e+01 4.150404757850477 0.004297004704320844
4.948526592949567515e+01 4.605922041145108 0.004297004704320844
5.010763356023027626e+01 5.1114334834401705 0.004297004704320844
5.065833522834793001e+01 5.672426068491977 0.004297004704320844
5.114055883852650197e+01 6.294988990221888 0.004297004704320844
5.155788677485769256e+01 6.985879746785249 0.004297004704320844
5.191417961470811804e+01 7.752597488629465 0.004297004704320844
5.221346781451756414e+01 8.60346441668451 0.004297004704320844
5.245985385626658370e+01 9.547716114208066 0.004297004704320844
5.265742657883878763e+01 10.59560179277617 0.004297004704320844
5.281018835790963095e+01 11.758495540521581 0.004297004704320844
5.292199522305420345e+01 13.049019780144016 0.004297004704320844
5.299650939261555038e+01 14.481182276745331 0.004297004704320844
5.303716318983739342e+01 16.070528182616385 0.004297004704320844
5.304713315325268042e+01 17.834308769319094 0.004297004704320844
5.302932288978242781e+01 19.791668678535572 0.004297004704320844
5.298635323150396204e+01 21.96385372416547 0.004297004704320844
5.292055829885234175e+01 24.37444150122222 0.004297004704320844
5.283398610738155554e+01 27.04959730463137 0.004297004704320844
5.272840255587323810e+01 30.01835813575592 0.004297004704320844
5.260529780342795192e+01 33.31294787934677 0.004297004704320844
5.246589412892260640e+01 36.96912707195032 0.004297004704320844
5.231115464350556010e+01 41.0265810582719 0.004297004704320844
5.214179231764717315e+01 45.52935074866948 0.004297004704320844
5.195827894232176902e+01 50.526310653356795 0.004297004704320844
5.176085381202918967e+01 56.07169938205458 0.004297004704320844
5.154953198334207798e+01 62.22570836730231 0.004297004704320844
5.132411209047717193e+01 69.0551352016233 0.004297004704320844
5.108418378913152935e+01 76.63410868007462 0.004297004704320844
5.082913495135131399e+01 85.04489341802686 0.004297004704320844
5.055815882420630203e+01 94.37878277775391 0.004297004704320844
5.027026141345662325e+01 104.73708979594508 0.004297004704320844
4.996426943240243190e+01 116.23224686798542 0.004297004704320844
4.963883919984310467e+01 128.9890261253308 0.004297004704320844
4.929246693942916124e+01 143.14589375234786 0.004297004704320844
4.892350103691858720e+01 158.85651294280527 0.004297004704320844
4.853015680493979289e+01 176.2914118095948 0.004297004704320844
4.811053445330388456e+01 195.63983435170647 0.004297004704320844
4.766264099156344258e+01 217.11179456945052 0.004297004704320844
4.718441682383383551e+01 240.9403560239527 0.004297004704320844
4.667376790333384662e+01 267.38416158399497 0.004297004704320844
4.612860422563203855e+01 296.73024081888724 0.004297004704320844
4.554688552705520266e+01 329.2971255097155 0.004297004704320844
4.492667489889926458e+01 365.43830709572546 0.004297004704320844
4.426620086464154724e+01 405.54607358408276 0.004297004704320844
4.356392835491302407e+01 450.05576757004974 0.004297004704320844
4.281863853828873090e+01 499.450511585514 0.004297004704320844
4.202951708968748790e+01 554.2664520663108 0.004297004704320844
4.119624992910719641e+01 615.0985788580505 0.004297004704320844
4.031930107327901425e+01 682.6071834272393 0.004297004704320844
3.939993265538471690e+01 757.525025877192 0.004297004704320844
3.844053974756953096e+01 840.6652885618333 0.004297004704320844
3.744354559767919710e+01 932.9304026284696 0.004297004704320844
3.641299190674207154e+01 1035.3218432956637 0.004297004704320844
3.535327976453763199e+01 1148.9510001873086 0.004297004704320844
3.427097916917927023e+01 1275.051240713013 0.004297004704320844
3.317299466907189753e+01 1414.991297434576 0.004297004704320844
3.206714407985935367e+01 1570.2901247293776 0.004297004704320844
3.096216410550055897e+01 1742.6333860096508 0.004297004704320844
2.986840565245819690e+01 1933.891750455232 0.004297004704320844
2.880021965135139439e+01 2146.141197858406 0.004297004704320844
2.776627043284269192e+01 2381.6855519761607 0.004297004704320844
2.677908378597508587e+01 2643.0814869741084 0.004297004704320844
2.585172042839171525e+01 2933.1662783900483 0.004297004704320844
2.499549292122735622e+01 3255.0885998350564 0.004297004704320844
2.422239371793704521e+01 3612.3426997094302 0.004297004704320844
2.354315515536229952e+01 4008.8063288984645 0.004297004704320844
2.296770210938485945e+01 4448.782831127585 0.004297004704320844
2.250459368151386386e+01 4937.047852839004 0.004297004704320844
2.216115579163750482e+01 5478.901179593945 0.004297004704320844
2.194228574120784714e+01 6080.224261649427 0.004297004704320844
2.185084994798390667e+01 6747.5440531107 0.004297004704320844
2.188807547613964033e+01 7488.10385759003 0.004297004704320844
2.205316426998042090e+01 8309.941949353404 0.004297004704320844
2.234332288620621298e+01 9221.97882333434 0.004297004704320844
2.275468405415404405e+01 10234.114021054527 0.004297004704320844
2.328017709762638177e+01 11357.333583431051 0.004297004704320844
2.391167705320949111e+01 12603.829296797274 0.004297004704320844
2.463970285778076885e+01 13987.131026472387 0.004297004704320844
2.545376898492634155e+01 15522.25357427048 0.004297004704320844
2.634258402935055798e+01 17225.859653987874 0.004297004704320844
2.729432810156134437e+01 19116.440753857038 0.004297004704320844
2.829746148957519836e+01 21214.51784910632 0.004297004704320844
2.933891742861048257e+01 23542.864143224204 0.004297004704320844
3.040860938921378676e+01 26126.752255633317 0.004297004704320844
3.149516914314709837e+01 28994.22853882881 0.004297004704320844
3.258656383259479128e+01 32176.417502507353 0.004297004704320844
3.367329109056080938e+01 35707.859649004626 0.004297004704320844
3.474749093473694472e+01 39626.88638701478 0.004297004704320844
3.580239612064551125e+01 43976.036093027215 0.004297004704320844
3.683054653259512889e+01 48802.515836544335 0.004297004704320844
3.782652885179328450e+01 54158.71378079476 0.004297004704320844
3.878696343367348476e+01 60102.76782070388 0.004297004704320844
3.970770758866245842e+01 66699.19663030129 0.004297004704320844
4.058664147636248032e+01 74019.59996915652 0.004297004704320844
4.142161151649369089e+01 82143.43584919439 0.004297004704320844
4.221160554329006942e+01 91158.88299750836 0.004297004704320844
4.295631446093335626e+01 101163.7979766207 0.004297004704320844
4.365602862357916081e+01 112266.77735108159 0.004297004704320844
4.431145793927405663e+01 124588.33642950082 0.004297004704320844
4.492364074665125173e+01 138262.2173764659 0.004297004704320844
4.549385923180489044e+01 153436.84089300132 0.004297004704320844
4.602356267589925665e+01 170276.91722258978 0.004297004704320844
4.651429865655391183e+01 188965.23396912115 0.004297004704320844
4.696765269558508038e+01 209704.64013232305 0.004297004704320844
4.738519353359427555e+01 232720.2478960412 0.004297004704320844
4.776842761087635125e+01 258261.87606826748 0.004297004704320844
4.811875847755437974e+01 286606.7616948256 0.004297004704320844
4.843745314749013886e+01 318062.5692794119 0.004297004704320844
4.872560927982000578e+01 352970.73027306574 0.004297004704320844
4.898413425326072712e+01 391710.1490809261 0.004297004704320844
4.921371841455698615e+01 434701.3158125035 0.004297004704320844
4.941481998834587586e+01 482410.8704165374 0.004297004704320844
4.958764789740007473e+01 535356.6677410719 0.004297004704320844
4.973214571300190556e+01 594113.3984965039 0.004297004704320844
4.984798599270537522e+01 659318.8271333541 0.004297004704320844
4.993455556230819781e+01 731680.7143427207 0.004297004704320844
4.999095316574448589e+01 811984.4993184009 0.004297004704320844
5.001598189934113492e+01 901101.8251665037 0.004297004704320844
5.000815656337925219e+01 1000000.0 0.004297004704320844
2.088042016702443271e-02 0.001 0.004768611697714469
2.330803768814101659e-02 0.0011097524964120721 0.004768611697714469
2.619874723357840107e-02 0.0012315506032928262 0.004768611697714469
2.963612111131312329e-02 0.001366716356462006 0.004768611697714469
3.371623376112548032e-02 0.0015167168884709225 0.004768611697714469
3.854923492252065181e-02 0.0016831803533309566 0.004768611697714469
4.426085893970386348e-02 0.0018679135990207828 0.004768611697714469
5.099390471876918962e-02 0.002072921779595372 0.004768611697714469
5.890960729467349666e-02 0.002300430119772917 0.004768611697714469
6.818941761710149707e-02 0.0025529080682395165 0.004768611697714469
7.903635572734622750e-02 0.002833096101839324 0.004768611697714469
9.167657851136171154e-02 0.0031440354715915 0.004768611697714469
1.063609834780623320e-01 0.0034891012134067737 0.004768611697714469
1.233666866249761990e-01 0.003872038781812557 0.004768611697714469
1.429988032067390780e-01 0.004297004704320844 0.004768611697714469
1.655921670380129107e-01 0.004768611697714469 0.004768611697714469
1.915131229146326275e-01 0.005291978735958442 0.004768611697714469
2.211617726524427452e-01 0.005872786613189483 0.004768611697714469
2.549742586908010367e-01 0.00651733960488242 0.004768611697714469
2.934255747265381853e-01 0.007232633896483534 0.004768611697714469
3.370324592891215665e-01 0.008026433522257174 0.004768611697714469
3.863570469118436379e-01 0.00890735463861044 0.004768611697714469
4.420106285026910720e-01 0.009884959046625586 0.004768611697714469
5.047129675945193350e-01 0.010969857978923836 0.004768611697714469
5.752185535772206260e-01 0.012173827277396614 0.004768611697714469
6.542458574433285268e-01 0.013509935211980273 0.004768611697714469
7.426531993945548749e-01 0.014992684327860457 0.004768611697714469
8.414071962579134922e-01 0.01663816886076129 0.004768611697714469
9.515852170728573700e-01 0.018464249428955443 0.004768611697714469
1.074212301274462211e+00 0.020490746898158472 0.004768611697714469
1.210489529207156467e+00 0.022739657523579287 0.004768611697714469
1.361719697776671678e+00 0.02523539170434766 0.004768611697714469
1.529313622268436035e+00 0.02800503894183631 0.004768611697714469
1.714795881299383762e+00 0.03107866187782014 0.004768611697714469
1.919809721525943313e+00 0.03448962260405758 0.004768611697714469
2.146121340972595437e+00 0.038274944785163134 0.004768611697714469
2.395622477220980873e+00 0.04247571552536898 0.004768611697714469
2.670331199684671031e+00 0.047137531341167244 0.004768611697714469
2.972390943662800655e+00 0.05231099308056263 0.004768611697714469
3.304066287233800026e+00 0.05805225516094899 0.004768611697714469
3.667735906523774236e+00 0.06442363508721373 0.004768611697714469
4.065881635176316067e+00 0.07149428986597581 0.004768611697714469
4.501072920494491925e+00 0.07934096665797492 0.004768611697714469
4.975946384931894784e+00 0.08804883581643465 0.004768611697714469
5.493179775978991763e+00 0.09771241535346502 0.004768611697714469
6.055459510753067320e+00 0.1084365968689611 0.004768611697714469
6.665442005943279291e+00 0.12033778407775893 0.004768611697714469
7.325707799884177085e+00 0.13354515629298988 0.004768611697714469
8.038708966170119652e+00 0.14820207057988585 0.004768611697714469
8.806709718691289268e+00 0.16446761779946645 0.004768611697714469
9.631721074947716232e+00 0.18251834943190443 0.004768611697714469
1.051543023647790598e+01 0.20255019392306664 0.004768611697714469
1.145912604743519658e+01 0.22478058335487253 0.004768611697714469
1.246362310239916305e+01 0.24945081352303167 0.004768611697714469
1.352918504560923196e+01 0.27682866303920667 0.004768611697714469
1.465545189400124748e+01 0.3072112998861759 0.004768611697714469
1.584137226736434556e+01 0.34092850697468147 0.004768611697714469
1.708514483072510259e+01 0.3783462617131929 0.004768611697714469
1.838417175545193061e+01 0.419870708444391 0.004768611697714469
1.973502698304253045e+01 0.4659525668664682 0.004768611697714469
2.113344228267211733e+01 0.517092024289676 0.004768611697714469
2.257431349826261169e+01 0.5738441648302398 0.004768611697714469
2.405172825970375783e+01 0.6368249944718586 0.004768611697714469
2.555901685780398935e+01 0.7067181273927491 0.004768611697714469
2.708882595112834935e+01 0.7842822061337682 0.004768611697714469
2.863321529621430628e+01 0.8703591361485166 0.004768611697714469
3.018377509655233837e+01 0.9658832241158708 0.004768611697714469
3.173176272507800633e+01 1.0718913192051276 0.004768611697714469
3.326825492903229531e+01 1.1895340673703196 0.004768611697714469
3.478431134039893635e+01 1.3200884008314182 0.004768611697714469
3.627114498366345430e+01 1.4649713983072863 0.004768611697714469
3.772029332328379780e+01 1.625755666443795 0.004768611697714469
3.912378431951398028e+01 1.8041864093920719 0.004768611697714469
4.047429088502074279e+01 2.0022003718155843 0.004768611697714469
4.176526768530413847e+01 2.2219468609395236 0.004768611697714469
4.299106479116607460e+01 2.4658110758226037 0.004768611697714469
4.414701353751141255e+01 2.736439997074672 0.004768611697714469
4.522948151685837104e+01 3.0367711180354604 0.004768611697714469
4.623589532751301334e+01 3.370064329271928 0.004768611697714469
4.716473109694307908e+01 3.739937302478798 0.004768611697714469
4.801547499876648573e+01 4.150404757850477 0.004768611697714469
4.878855711559807418e+01 4.605922041145108 0.004768611697714469
4.948526335006514643e+01 5.1114334834401705 0.004768611697714469
5.010763078253459213e+01 5.672426068491977 0.004768611697714469
5.065833222172557981e+01 6.294988990221888 0.004768611697714469
5.114055560479872753e+01 6.985879746785249 0.004768611697714469
5.155788331200877650e+01 7.752597488629465 0.004768611697714469
5.191417591366018058e+01 8.60346441668451 0.004768611697714469
5.221346386477777202e+01 9.547716114208066 0.004768611697714469
5.245984966020580487e+01 10.59560179277617 0.004768611697714469
5.265742214067344662e+01 11.758495540521581 0.004768611697714469
5.281018368424138743e+01 13.049019780144016 0.004768611697714469
5.292199033882879888e+01 14.481182276745331 0.004768611697714469
5.299650432962778979e+01 16.070528182616385 0.004768611697714469
5.303715799876049175e+01 17.834308769319094 0.004768611697714469
5.304712790132376909e+01 19.791668678535572 0.004768611697714469
5.302931767458828460e+01 21.96385372416547 0.004768611697714469
5.298634819131375906e+01 24.37444150122222 0.004768611697714469
5.292055361709512340e+01 27.04959730463137 0.004768611697714469
5.283398202844801261e+01 30.01835813575592 0.004768611697714469
5.272839941140624376e+01 33.31294787934677 0.004768611697714469
5.260529602902676061e+01 36.96912707195032 0.004768611697714469
5.246589430505500928e+01 41.0265810582719 0.004768611697714469
5.231115754017611152e+01 45.52935074866948 0.004768611697714469
5.214179894650040836e+01 50.526310653356795 0.004768611697714469
5.195829064265318920e+01 56.07169938205458 0.004768611697714469
5.176087234874743359e+01 62.22570836730231 0.004768611697714469
5.154955968288906831e+01 69.0551352016233 0.004768611697714469
5.132415202528907372e+01 76.63410868007462 0.004768611697714469
5.108424001527962588e+01 85.04489341802686 0.004768611697714469
5.082921282446858413e+01 94.37878277775391 0.004768611697714469
5.055826541685170383e+01 104.73708979594508 0.004768611697714469
5.027040606892862229e+01 116.23224686798542 0.004768611697714469
4.996446449559738312e+01 128.9890261253308 0.004768611697714469
4.963910097744552274e+01 143.14589375234786 0.004768611697714469
4.929281696516792266e+01 158.85651294280527 0.004768611697714469
4.892396772746215561e+01 176.2914118095948 0.004768611697714469
4.853077762564038267e+01 195.63983435170647 0.004768611697714469
4.811135874321469430e+01 217.11179456945052 0.004768611697714469
4.766373362631905763e+01 240.9403560239527 0.004768611697714469
4.718586295506432293e+01 267.38416158399497 0.004768611697714469
4.667567904677058266e+01 296.73024081888724 0.004768611697714469
4.613112604540650352e+01 329.2971255097155 0.004768611697714469
4.555020774297722141e+01 365.43830709572546 0.004768611697714469
4.493104376186359161e+01 405.54607358408276 0.004768611697714469
4.427193480546413440e+01 450.05576757004974 0.004768611697714469
4.357143737539451678e+01 499.450511585514 0.004768611697714469
4.282844803485541973e+01 554.2664520663108 0.004768611697714469
4.204229679804541320e+01 615.0985788580505 0.004768611697714469
4.121284862855173969e+01 682.6071834272393 0.004768611697714469
4.034078296818444898e+01 757.525025877192 0.004768611697714469
3.942762151448374652e+01 840.6652885618333 0.004768611697714469
3.847607376981537186e+01 932.9304026284696 0.004768611697714469
3.748892183346088558e+01 1035.3218432956637 0.004768611697714469
3.647073343532233736e+01 1148.9510001873086 0.004768611697714469
3.542636957301889566e+01 1275.051240713013 0.004768611697714469
3.436286362835217290e+01 1414.991297434576 0.004768611697714469
3.328791809613586850e+01 1570.2901247293776 0.004768611697714469
3.221009704532365703e+01 1742.6333860096508 0.004768611697714469
3.113879757373357293e+01 1933.891750455232 0.004768611697714469
3.008512604731397033e+01 2146.141197858406 0.004768611697714469
2.906343298168569333e+01 2381.6855519761607 0.004768611697714469
2.808440242903075656e+01 2643.0814869741084 0.004768611697714469
2.716023126655678865e+01 2933.1662783900483 0.004768611697714469
2.630478297558037326e+01 3255.0885998350564 0.004768611697714469
2.552969195533478342e+01 3612.3426997094302 0.004768611697714469
2.484674634524054682e+01 4008.8063288984645 0.004768611697714469
2.426668489459256861e+01 4448.782831127585 0.004768611697714469
2.379873338657883863e+01 4937.047852839004 0.004768611697714469
2.345056618416953498e+01 5478.901179593945 0.004768611697714469
2.322792080437356432e+01 6080.224261649427 0.004768611697714469
2.313441871034428843e+01 6747.5440531107 0.004768611697714469
2.317145618314805589e+01 7488.10385759003 0.004768611697714469
2.333816822482176789e+01 8309.941949353404 0.004768611697714469
2.363146548165147820e+01 9221.97882333434 0.004768611697714469
2.404614167962687432e+01 10234.114021054527 0.004768611697714469
2.457504727890413321e+01 11357.333583431051 0.004768611697714469
2.520932598414254144e+01 12603.829296797274 0.004768611697714469
2.593897388989233832e+01 13987.131026472387 0.004768611697714469
2.675233683930834516e+01 15522.25357427048 0.004768611697714469
2.763803488565124411e+01 17225.859653987874 0.004768611697714469
2.858316608469564102e+01 19116.440753857038 0.004768611697714469
2.957462802021923665e+01 21214.51784910632 0.004768611697714469
3.060222577249646392e+01 23542.864143224204 0.004768611697714469
3.165266771654604128e+01 26126.752255633317 0.004768611697714469
3.271384216423490443e+01 28994.22853882881 0.004768611697714469
3.377559356315062189e+01 32176.417502507353 0.004768611697714469
3.482916984970627539e+01 35707.859649004626 0.004768611697714469
3.586736104874159281e+01 39626.88638701478 0.004768611697714469
3.688189877793581672e+01 43976.036093027215 0.004768611697714469
3.786696720828060592e+01 48802.515836544335 0.004768611697714469
3.881862452659022722e+01 54158.71378079476 0.004768611697714469
3.973242298287230057e+01 60102.76782070388 0.004768611697714469
4.060586143101497214e+01 66699.19663030129 0.004768611697714469
4.143650584995818065e+01 74019.59996915652 0.004768611697714469
4.222311397842840819e+01 82143.43584919439 0.004768611697714469
4.296518613410029985e+01 91158.88299750836 0.004768611697714469
4.366285438314821477e+01 101163.7979766207 0.004768611697714469
4.431670154143350260e+01 112266.77735108159 0.004768611697714469
4.492766444646085944e+01 124588.33642950082 0.004768611697714469
4.549694437113938505e+01 138262.2173764659 0.004768611697714469
4.602592729909040514e+01 153436.84089300132 0.004768611697714469
4.651611131953838196e+01 170276.91722258978 0.004768611697714469
4.696904257016016970e+01 188965.23396912115 0.004768611697714469
4.738625994966911037e+01 209704.64013232305 0.004768611697714469
4.776924678037901373e+01 232720.2478960412 0.004768611697714469
4.811938883227780650e+01 258261.87606826748 0.004768611697714469
4.843793886047728137e+01 286606.7616948256 0.004768611697714469
4.872598457393328886e+01 318062.5692794119 0.004768611697714469
4.898442444209596403e+01 352970.73027306574 0.004768611697714469
4.921394325311055695e+01 391710.1490809261 0.004768611697714469
4.941499511619407770e+01 434701.3158125035 0.004768611697714469
4.958778434040824834e+01 482410.8704165374 0.004768611697714469
4.973225249800808001e+01 535356.6677410719 0.004768611697714469
4.984806957238094327e+01 594113.3984965039 0.004768611697714469
4.993462136703238485e+01 659318.8271333541 0.004768611697714469
4.999100481379102234e+01 731680.7143427207 0.004768611697714469
5.001602376731947430e+01 811984.4993184009 0.004768611697714469
5.000818892431615126e+01 901101.8251665037 0.004768611697714469
4.996572332578872278e+01 1000000.0 0.004768611697714469
1.884401476612936402e-02 0.001 0.005291978735958442
2.088048216639007068e-02 0.0011097524964120721 0.005291978735958442
2.330804295600352044e-02 0.0012315506032928262 0.005291978735958442
2.619875626251241471e-02 0.001366716356462006 0.005291978735958442
2.963612979456441490e-02 0.0015167168884709225 0.005291978735958442
3.371624259912851806e-02 0.0016831803533309566 0.005291978735958442
3.854924982953555207e-02 0.0018679135990207828 0.005291978735958442
4.426086185276636303e-02 0.002072921779595372 0.005291978735958442
5.099387768240272456e-02 0.002300430119772917 0.005291978735958442
5.890959433604953804e-02 0.0025529080682395165 0.005291978735958442
6.818943363883221698e-02 0.002833096101839324 0.005291978735958442
7.903635732372439604e-02 0.0031440354715915 0.005291978735958442
9.167659177455274311e-02 0.0034891012134067737 0.005291978735958442
1.063609652210272399e-01 0.003872038781812557 0.005291978735958442
1.233666727244648320e-01 0.004297004704320844 0.005291978735958442
1.429988183246377054e-01 0.004768611697714469 0.005291978735958442
1.655921633725805919e-01 0.005291978735958442 0.005291978735958442
1.915131283796815687e-01 0.005872786613189483 0.005291978735958442
2.211617469442133388e-01 0.00651733960488242 0.005291978735958442
2.549742637280255075e-01 0.007232633896483534 0.005291978735958442
2.934255763771073111e-01 0.008026433522257174 0.005291978735958442
3.370324532651732263e-01 0.00890735463861044 0.005291978735958442
3.863570632477952294e-01 0.009884959046625586 0.005291978735958442
4.420106054942091744e-01 0.010969857978923836 0.005291978735958442
5.047129612225761397e-01 0.012173827277396614 0.005291978735958442
5.752185835543119907e-01 0.013509935211980273 0.005291978735958442
6.542458645697519781e-01 0.014992684327860457 0.005291978735958442
7.426531664164427449e-01 0.01663816886076129 0.005291978735958442
8.414071904499906829e-01 0.018464249428955443 0.005291978735958442
9.515851930588585805e-01 0.020490746898158472 0.005291978735958442
1.074212283457844030e+00 0.022739657523579287 0.005291978735958442
1.210489491188632805e+00 0.02523539170434766 0.005291978735958442
1.361719695453597057e+00 0.02800503894183631 0.005291978735958442
1.529313631894919201e+00 0.03107866187782014 0.005291978735958442
1.714795817591971749e+00 0.03448962260405758 0.005291978735958442
1.919809691315999656e+00 0.038274944785163134 0.005291978735958442
2.146121305488960296e+00 0.04247571552536898 0.005291978735958442
2.395622422195622381e+00 0.047137531341167244 0.005291978735958442
2.670331156848861021e+00 0.05231099308056263 0.005291978735958442
2.972390901888592118e+00 0.05805225516094899 0.005291978735958442
3.304066218799311283e+00 0.06442363508721373 0.005291978735958442
3.667735855080811902e+00 0.07149428986597581 0.005291978735958442
4.065881591977231757e+00 0.07934096665797492 0.005291978735958442
4.501072873842071331e+00 0.08804883581643465 0.005291978735958442
4.975946328360028481e+00 0.09771241535346502 0.005291978735958442
5.493179695763809711e+00 0.1084365968689611 0.005291978735958442
6.055459410216172067e+00 0.12033778407775893 0.005291978735958442
6.665441867576670454e+00 0.13354515629298988 0.005291978735958442
7.325707720113650012e+00 0.14820207057988585 0.005291978735958442
8.038708840189579874e+00 0.16446761779946645 0.005291978735958442
8.806709608453056504e+00 0.18251834943190443 0.005291978735958442
9.631720938452032144e+00 0.20255019392306664 0.005291978735958442
1.051543004919482982e+01 0.22478058335487253 0.005291978735958442
1.145912589512000856e+01 0.24945081352303167 0.005291978735958442
1.246362287933724033e+01 0.27682866303920667 0.005291978735958442
1.352918481686429075e+01 0.3072112998861759 0.005291978735958442
1.465545164015826174e+01 0.34092850697468147 0.005291978735958442
1.584137195972557954e+01 0.3783462617131929 0.005291978735958442
1.708514451701212522e+01 0.419870708444391 0.005291978735958442
1.838417140840518371e+01 0.4659525668664682 0.005291978735958442
1.973502660095502392e+01 0.517092024289676 0.005291978735958442
2.113344186753585419e+01 0.5738441648302398 0.005291978735958442
2.257431302046559907e+01 0.6368249944718586 0.005291978735958442
2.405172773830446076e+01 0.7067181273927491 0.005291978735958442
2.555901624928289451e+01 0.7842822061337682 0.005291978735958442
2.708882533176870311e+01 0.8703591361485166 0.005291978735958442
2.863321459825176163e+01 0.9658832241158708 0.005291978735958442
3.018377430757629654e+01 1.0718913192051276 0.005291978735958442
3.173176188517943785e+01 1.1895340673703196 0.005291978735958442
3.326825397043108978e+01 1.3200884008314182 0.005291978735958442
3.478431030701512583e+01 1.4649713983072863 0.005291978735958442
3.627114385718822831e+01 1.625755666443795 0.005291978735958442
3.772029208259727540e+01 1.8041864093920719 0.005291978735958442
3.912378295507973291e+01 2.0022003718155843 0.005291978735958442
4.047428937474543176e+01 2.2219468609395236 0.005291978735958442
4.176526604141034227e+01 2.4658110758226037 0.005291978735958442
4.299106301136168895e+01 2.736439997074672 0.005291978735958442
4.414701159093260685e+01 3.0367711180354604 0.005291978735958442
4.522947940339250295e+01 3.370064329271928 0.005291978735958442
4.623589302497378384e+01 3.739937302478798 0.005291978735958442
4.716472859584685295e+01 4.150404757850477 0.005291978735958442
4.801547228336135476e+01 4.605922041145108 0.005291978735958442
4.878855418070898509e+01 5.1114334834401705 0.005291978735958442
4.948526016785697834e+01 5.672426068491977 0.005291978735958442
5.010762734863474321e+01 6.294988990221888 0.005291978735958442
5.065832852639503869e+01 6.985879746785249 0.005291978735958442
5.114055163465070564e+01 7.752597488629465 0.005291978735958442
5.155787904868524407e+01 8.60346441668451 0.005291978735958442
5.191417135470302213e+01 9.547716114208066 0.005291978735958442
5.221345900116526906e+01 10.59560179277617 0.005291978735958442
5.245984448884112794e+01 11.758495540521581 0.005291978735958442
5.265741667126152947e+01 13.049019780144016 0.005291978735958442
5.281017793059129417e+01 14.481182276745331 0.005291978735958442
5.292198432534544850e+01 16.070528182616385 0.005291978735958442
5.299649809688120428e+01 17.834308769319094 0.005291978735958442
5.303715160367246995e+01 19.791668678535572 0.005291978735958442
5.304712143236769606e+01 21.96385372416547 0.005291978735958442
5.302931125314727012e+01 24.37444150122222 0.005291978735958442
5.298634198342394086e+01 27.04959730463137 0.005291978735958442
5.292054784970181913e+01 30.01835813575592 0.005291978735958442
5.283397700388686502e+01 33.31294787934677 0.005291978735958442
5.272839553508098476e+01 36.96912707195032 0.005291978735958442
5.260529384221439386e+01 41.0265810582719 0.005291978735958442
5.246589452282820787e+01 45.52935074866948 0.005291978735958442
5.231116110564397559e+01 50.526310653356795 0.005291978735958442
5.214180710989236900e+01 56.07169938205458 0.005291978735958442
5.195830505062607330e+01 62.22570836730231 0.005291978735958442
5.176089517379776339e+01 69.0551352016233 0.005291978735958442
5.154959379324905200e+01 76.63410868007462 0.005291978735958442
5.132420120353150139e+01 85.04489341802686 0.005291978735958442
5.108430925448884352e+01 94.37878277775391 0.005291978735958442
5.082930871658309258e+01 104.73708979594508 0.005291978735958442
5.055839666993824721e+01 116.23224686798542 0.005291978735958442
5.027058418762471348e+01 128.9890261253308 0.005291978735958442
4.996470467677701066e+01 143.14589375234786 0.005291978735958442
4.963942329274074439e+01 158.85651294280527 0.005291978735958442
4.929324791835250608e+01 176.2914118095948 0.005291978735958442
4.892454228659738646e+01 195.63983435170647 0.005291978735958442
4.853154188915855372e+01 217.11179456945052 0.005291978735958442
4.811237340714200172e+01 240.9403560239527 0.005291978735958442
4.766507847651641328e+01 267.38416158399497 0.005291978735958442
4.718764268447704069e+01 296.73024081888724 0.005291978735958442
4.667803070658719378e+01 329.2971255097155 0.005291978735958442
4.613422859037002155e+01 365.43830709572546 0.005291978735958442
4.555429411105947679e+01 405.54607358408276 0.005291978735958442
4.493641612407848385e+01 450.05576757004974 0.005291978735958442
4.427898357746226310e+01 499.450511585514 0.005291978735958442
4.358066477401003169e+01 554.2664520663108 0.005291978735958442
4.284049689719029885e+01 615.0985788580505 0.005291978735958442
4.205798543790786681e+01 682.6071834272393 0.005291978735958442
4.123321240485305594e+01 757.525025877192 0.005291978735958442
4.036711738796071103e+01 840.6652885618333 0.005291978735958442
3.946153416131233627e+01 932.9304026284696 0.005291978735958442
3.851954830122416951e+01 1035.3218432956637 0.005291978735958442
3.754436786574056839e+01 1148.9510001873086 0.005291978735958442
3.654120143054802128e+01 1275.051240713013 0.005291978735958442
3.551539486144919522e+01 1414.991297434576 0.005291978735958442
3.447455806836416770e+01 1570.2901247293776 0.005291978735958442
3.342729777353604703e+01 1742.6333860096508 0.005291978735958442
3.238301499735144517e+01 1933.891750455232 0.005291978735958442
3.135181438817978616e+01 2146.141197858406 0.005291978735958442
3.034559635590295912e+01 2381.6855519761607 0.005291978735958442
2.937856144749908438e+01 2643.0814869741084 0.005291978735958442
2.846364239924026762e+01 2933.1662783900483 0.005291978735958442
2.761278009476507478e+01 3255.0885998350564 0.005291978735958442
2.683942989559944436e+01 3612.3426997094302 0.005291978735958442
2.615648422802346929e+01 4008.8063288984645 0.005291978735958442
2.557471978455254558e+01 4448.782831127585 0.005291978735958442
2.510429945355966197e+01 4937.047852839004 0.005291978735958442
2.475363105655892682e+01 5478.901179593945 0.005291978735958442
2.452884987569034081e+01 6080.224261649427 0.005291978735958442
2.443394612725768411e+01 6747.5440531107 0.005291978735958442
2.447047766098374311e+01 7488.10385759003 0.005291978735958442
2.463752112292303309e+01 8309.941949353404 0.005291978735958442
2.493171573296148935e+01 9221.97882333434 0.005291978735958442
2.534744482091323903e+01 10234.114021054527 0.005291978735958442
2.587706971671294554e+01 11357.333583431051 0.005291978735958442
2.651090901724110083e+01 12603.829296797274 0.005291978735958442
2.723815636480342661e+01 13987.131026472387 0.005291978735958442
2.804734917571806108e+01 15522.25357427048 0.005291978735958442
2.892489778595113492e+01 17225.859653987874 0.005291978735958442
2.985766618827247854e+01 19116.440753857038 0.005291978735958442
3.083553155904840537e+01 21214.51784910632 0.005291978735958442
3.184303618638302424e+01 23542.864143224204 0.005291978735958442
3.286809959256213887e+01 26126.752255633317 0.005291978735958442
3.389987461971156790e+01 28994.22853882881 0.005291978735958442
3.492860933255484923e+01 32176.417502507353 0.005291978735958442
3.594658660751151302e+01 35707.859649004626 0.005291978735958442
3.694461969586524930e+01 39626.88638701478 0.005291978735958442
3.791642321559727691e+01 43976.036093027215 0.005291978735958442
3.885738950811445136e+01 48802.515836544335 0.005291978735958442
3.976271285713219328e+01 54158.71378079476 0.005291978735958442
4.062943533347885250e+01 60102.76782070388 0.005291978735958442
4.145478685454283152e+01 66699.19663030129 0.005291978735958442
4.223724735642821315e+01 74019.59996915652 0.005291978735958442
4.297608642344627583e+01 82143.43584919439 0.005291978735958442
4.367124450983583728e+01 91158.88299750836 0.005291978735958442
4.432314918148607319e+01 101163.7979766207 0.005291978735958442
4.493261331314387519e+01 112266.77735108159 0.005291978735958442
4.550073994906045982e+01 124588.33642950082 0.005291978735958442
4.602883716460501518e+01 138262.2173764659 0.005291978735958442
4.651834198754035299e+01 153436.84089300132 0.005291978735958442
4.697075319727750298e+01 170276.91722258978 0.005291978735958442
4.738757281898267593e+01 188965.23396912115 0.005291978735958442
4.777025543026869059e+01 209704.64013232305 0.005291978735958442
4.812016488349335219e+01 232720.2478960412 0.005291978735958442
4.843853664299094675e+01 258261.87606826748 0.005291978735958442
4.872644616831237840e+01 286606.7616948256 0.005291978735958442
4.898478161507726725e+01 318062.5692794119 0.005291978735958442
4.921422059908667990e+01 352970.73027306574 0.005291978735958442
4.941521043777790823e+01 391710.1490809261 0.005291978735958442
4.958795211888372734e+01 434701.3158125035 0.005291978735958442
4.973238404367490517e+01 482410.8704165374 0.005291978735958442
4.984817254917701490e+01 535356.6677410719 0.005291978735958442
4.993470236283346964e+01 594113.3984965039 0.005291978735958442
4.999106825442394353e+01 659318.8271333541 0.005291978735958442
5.001607378594883357e+01 731680.7143427207 0.005291978735958442
5.000822904685630732e+01 811984.4993184009 0.005291978735958442
4.996575484858303895e+01 901101.8251665037 0.005291978735958442
4.988658945326707084e+01 1000000.0 0.005291978735958442
1.713656943288623460e-02 0.001 0.005872786613189483
1.884397428710179664e-02 0.0011097524964120721 0.005872786613189483
2.088047221807225531e-02 0.0012315506032928262 0.005872786613189483
2.330805383978842502e-02 0.001366716356462006 0.005872786613189483
2.619876078024286833e-02 0.0015167168884709225 0.005872786613189483
2.963614875647274313e-02 0.0016831803533309566 0.005872786613189483
3.371621226512752645e-02 0.0018679135990207828 0.005872786613189483
3.854922803001653575e-02 0.002072921779595372 0.005872786613189483
4.426087850286927750e-02 0.002300430119772917 0.005872786613189483
5.099389606522110319e-02 0.0025529080682395165 0.005872786613189483
5.890960601185847578e-02 0.002833096101839324 0.005872786613189483
6.818941837056048672e-02 0.0031440354715915 0.005872786613189483
7.903636250276169228e-02 0.0034891012134067737 0.005872786613189483
9.167657273620744007e-02 0.003872038781812557 0.005872786613189483
1.063609650120176664e-01 0.004297004704320844 0.005872786613189483
1.233666866941344475e-01 0.004768611697714469 0.005872786613189483
1.429988246725870382e-01 0.005291978735958442 0.005872786613189483
1.655921557214926065e-01 0.005872786613189483 0.005872786613189483
1.915131216710229123e-01 0.00651733960488242 0.005872786613189483
2.211617568177551840e-01 0.007232633896483534 0.005872786613189483
2.549742681412053291e-01 0.008026433522257174 0.005872786613189483
2.934255716450691609e-01 0.00890735463861044 0.005872786613189483
3.370324619706849822e-01 0.009884959046625586 0.005872786613189483
3.863570237384774675e-01 0.010969857978923836 0.005872786613189483
4.420106030336236613e-01 0.012173827277396614 0.005872786613189483
5.047129512725161415e-01 0.013509935211980273 0.005872786613189483
5.752185662489173179e-01 0.014992684327860457 0.005872786613189483
6.542458451477684012e-01 0.01663816886076129 0.005872786613189483
7.426531602269406118e-01 0.018464249428955443 0.005872786613189483
8.414071681901400535e-01 0.020490746898158472 0.005872786613189483
9.515851795009726555e-01 0.022739657523579287 0.005872786613189483
1.074212267523740216e+00 0.02523539170434766 0.005872786613189483
1.210489486603454790e+00 0.02800503894183631 0.005872786613189483
1.361719672155669913e+00 0.03107866187782014 0.005872786613189483
1.529313606019810035e+00 0.03448962260405758 0.005872786613189483
1.714795809882555089e+00 0.038274944785163134 0.005872786613189483
1.919809646660432856e+00 0.04247571552536898 0.005872786613189483
2.146121260680541987e+00 0.047137531341167244 0.005872786613189483
2.395622382597673461e+00 0.05231099308056263 0.005872786613189483
2.670331120049271423e+00 0.05805225516094899 0.005872786613189483
2.972390890329863478e+00 0.06442363508721373 0.005872786613189483
3.304066159250643953e+00 0.07149428986597581 0.005872786613189483
3.667735805389821024e+00 0.07934096665797492 0.005872786613189483
4.065881519626970864e+00 0.08804883581643465 0.005872786613189483
4.501072797529391600e+00 0.09771241535346502 0.005872786613189483
4.975946239629664092e+00 0.1084365968689611 0.005872786613189483
5.493179588583299022e+00 0.12033778407775893 0.005872786613189483
6.055459311668267119e+00 0.13354515629298988 0.005872786613189483
6.665441768120535571e+00 0.14820207057988585 0.005872786613189483
7.325707558118693896e+00 0.16446761779946645 0.005872786613189483
8.038708688047895734e+00 0.18251834943190443 0.005872786613189483
8.806709450564911279e+00 0.20255019392306664 0.005872786613189483
9.631720756476992662e+00 0.22478058335487253 0.005872786613189483
1.051542984965586847e+01 0.24945081352303167 0.005872786613189483
1.145912565692726837e+01 0.27682866303920667 0.005872786613189483
1.246362261292811446e+01 0.3072112998861759 0.005872786613189483
1.352918452182136910e+01 0.34092850697468147 0.005872786613189483
1.465545132602795775e+01 0.3783462617131929 0.005872786613189483
1.584137163564181527e+01 0.419870708444391 0.005872786613189483
1.708514413407356969e+01 0.4659525668664682 0.005872786613189483
1.838417097557600854e+01 0.517092024289676 0.005872786613189483
1.973502611704136456e+01 0.5738441648302398 0.005872786613189483
2.113344133290555149e+01 0.6368249944718586 0.005872786613189483
2.257431242544627636e+01 0.7067181273927491 0.005872786613189483
2.405172709077156057e+01 0.7842822061337682 0.005872786613189483
2.555901554506238327e+01 0.8703591361485166 0.005872786613189483
2.708882453607844809e+01 0.9658832241158708 0.005872786613189483
2.863321371713588803e+01 1.0718913192051276 0.005872786613189483
3.018377335659163307e+01 1.1895340673703196 0.005872786613189483
3.173176082882386950e+01 1.3200884008314182 0.005872786613189483
3.326825282551761376e+01 1.4649713983072863 0.005872786613189483
3.478430902441017025e+01 1.625755666443795 0.005872786613189483
3.627114243999542254e+01 1.8041864093920719 0.005872786613189483
3.772029054641210166e+01 2.0022003718155843 0.005872786613189483
3.912378127377225212e+01 2.2219468609395236 0.005872786613189483
4.047428754335812329e+01 2.4658110758226037 0.005872786613189483
4.176526403295941492e+01 2.736439997074672 0.005872786613189483
4.299106080878154756e+01 3.0367711180354604 0.005872786613189483
4.414700919292263848e+01 3.370064329271928 0.005872786613189483
4.522947680172644169e+01 3.739937302478798 0.005872786613189483
4.623589018688813468e+01 4.150404757850477 0.005872786613189483
4.716472550831458221e+01 4.605922041145108 0.005872786613189483
4.801546893728572485e+01 5.1114334834401705 0.005872786613189483
4.878855055606566538e+01 5.672426068491977 0.005872786613189483
4.948525625546050577e+01 6.294988990221888 0.005872786613189483
5.010762312202101754e+01 6.985879746785249 0.005872786613189483
5.065832397340196280e+01 7.752597488629465 0.005872786613189483
5.114054673647374472e+01 8.60346441668451 0.005872786613189483
5.155787379553994754e+01 9.547716114208066 0.005872786613189483
5.191416573438866777e+01 10.59560179277617 0.005872786613189483
5.221345300862944327e+01 11.758495540521581 0.005872786613189483
5.245983812050606332e+01 13.049019780144016 0.005872786613189483
5.265740993639504097e+01 14.481182276745331 0.005872786613189483
5.281017084525160499e+01 16.070528182616385 0.005872786613189483
5.292197691871989207e+01 17.834308769319094 0.005872786613189483
5.299649041720359577e+01 19.791668678535572 0.005872786613189483
5.303714372852168424e+01 21.96385372416547 0.005872786613189483
5.304711346752842616e+01 24.37444150122222 0.005872786613189483
5.302930334481845875e+01 27.04959730463137 0.005872786613189483
5.298633433882732646e+01 30.01835813575592 0.005872786613189483
5.292054074695825250e+01 33.31294787934677 0.005872786613189483
5.283397081569567177e+01 36.96912707195032 0.005872786613189483
5.272839076308253681e+01 41.0265810582719 0.005872786613189483
5.260529114953741470e+01 45.52935074866948 0.005872786613189483
5.246589478940655482e+01 50.526310653356795 0.005872786613189483
5.231116549608316291e+01 56.07169938205458 0.005872786613189483
5.214181716184718596e+01 62.22570836730231 0.005872786613189483
5.195832279279718335e+01 69.0551352016233 0.005872786613189483
5.176092328138545895e+01 76.63410868007462 0.005872786613189483
5.154963579654554451e+01 85.04489341802686 0.005872786613189483
5.132426176049053623e+01 94.37878277775391 0.005872786613189483
5.108439451281470411e+01 104.73708979594508 0.005872786613189483
5.082942679391749152e+01 116.23224686798542 0.005872786613189483
5.055855828629811555e+01 128.9890261253308 0.005872786613189483
5.027080350497382000e+01 143.14589375234786 0.005872786613189483
4.996500040009100729e+01 158.85651294280527 0.005872786613189483
4.963982012528352072e+01 176.2914118095948 0.005872786613189483
4.929377847474008689e+01 195.63983435170647 0.005872786613189483
4.892524959224545711e+01 217.11179456945052 0.005872786613189483
4.853248265057064259e+01 240.9403560239527 0.005872786613189483
4.811362226789700713e+01 267.38416158399497 0.005872786613189483
4.766673353512018707e+01 296.73024081888724 0.005872786613189483
4.718983260551344472e+01 329.2971255097155 0.005872786613189483
4.668092385366484365e+01 365.43830709572546 0.005872786613189483
4.613804467737882931e+01 405.54607358408276 0.005872786613189483
4.555931895662951803e+01 450.05576757004974 0.005872786613189483
4.494302018118892050e+01 499.450511585514 0.005872786613189483
4.428764504325097562e+01 554.2664520663108 0.005872786613189483
4.359199805942392913e+01 615.0985788580505 0.005872786613189483
4.285528734380230986e+01 682.6071834272393 0.005872786613189483
4.207723107384723704e+01 757.525025877192 0.005872786613189483
4.125817340302913294e+01 840.6652885618333 0.005872786613189483
4.039936663728848742e+01 932.9304026284696 0.005872786613189483
3.950301759797668666e+01 1035.3218432956637 0.005872786613189483
3.857265860139617075e+01 1148.9510001873086 0.005872786613189483
3.761199880961574848e+01 1275.051240713013 0.005872786613189483
3.662700167319096067e+01 1414.991297434576 0.005872786613189483
3.562356410684705565e+01 1570.2901247293776 0.005872786613189483
3.460994324337650596e+01 1742.6333860096508 0.005872786613189483
3.359577154994163806e+01 1933.891750455232 0.005872786613189483
3.259136566171064686e+01 2146.141197858406 0.005872786613189483
3.160755583739427621e+01 2381.6855519761607 0.005872786613189483
3.065703550125718380e+01 2643.0814869741084 0.005872786613189483
2.975362381260063671e+01 2933.1662783900483 0.005872786613189483
2.891270965303363027e+01 3255.0885998350564 0.005872786613189483
2.814562924444526715e+01 3612.3426997094302 0.005872786613189483
2.746554134128950508e+01 4008.8063288984645 0.005872786613189483
2.688493207533967322e+01 4448.782831127585 0.005872786613189483
2.641468597385210160e+01 4937.047852839004 0.005872786613189483
2.606326096756261634e+01 5478.901179593945 0.005872786613189483
2.583744742070569345e+01 6080.224261649427 0.005872786613189483
2.574158370687183250e+01 6747.5440531107 0.005872786613189483
2.577738322943357119e+01 7488.10385759003 0.005872786613189483
2.594387183392992213e+01 8309.941949353404 0.005872786613189483
2.623743841877054095e+01 9221.97882333434 0.005872786613189483
2.665199425659914922e+01 10234.114021054527 0.005872786613189483
2.717933389727896554e+01 11357.333583431051 0.005872786613189483
2.780991585488733264e+01 12603.829296797274 0.005872786613189483
2.853143807359582951e+01 13987.131026472387 0.005872786613189483
2.933115775975036854e+01 15522.25357427048 0.005872786613189483
3.019664997613011792e+01 17225.859653987874 0.005872786613189483
3.111535279412478516e+01 19116.440753857038 0.005872786613189483
3.207220329114458224e+01 21214.51784910632 0.005872786613189483
3.305440098642529279e+01 23542.864143224204 0.005872786613189483
3.405040219803228752e+01 26126.752255633317 0.005872786613189483
3.504953921091003366e+01 28994.22853882881 0.005872786613189483
3.604299148799537988e+01 32176.417502507353 0.005872786613189483
3.702108359900612555e+01 35707.859649004626 0.005872786613189483
3.797681278026208673e+01 39626.88638701478 0.005872786613189483
3.890478937502215473e+01 43976.036093027215 0.005872786613189483
3.979979312431630945e+01 48802.515836544335 0.005872786613189483
4.065832277584509313e+01 54158.71378079476 0.005872786613189483
4.147720713325583830e+01 60102.76782070388 0.005872786613189483
4.225459306828440731e+01 66699.19663030129 0.005872786613189483
4.298947231668156377e+01 74019.59996915652 0.005872786613189483
4.368155277299309347e+01 82143.43584919439 0.005872786613189483
4.433107422255145025e+01 91158.88299750836 0.005872786613189483
4.493869831513234914e+01 101163.7979766207 0.005872786613189483
4.550540815026673869e+01 112266.77735108159 0.005872786613189483
4.603241678424566174e+01 124588.33642950082 0.005872786613189483
4.652108674715255177e+01 138262.2173764659 0.005872786613189483
4.697285839868464308e+01 153436.84089300132 0.005872786613189483
4.738918860084888252e+01 170276.91722258978 0.005872786613189483
4.777149696513109234e+01 188965.23396912115 0.005872786613189483
4.812112009344117780e+01 209704.64013232305 0.005872786613189483
4.843927274684190110e+01 232720.2478960412 0.005872786613189483
4.872701472901452746e+01 258261.87606826748 0.005872786613189483
4.898522143711848997e+01 286606.7616948256 0.005872786613189483
4.921456179431119438e+01 318062.5692794119 0.005872786613189483
4.941547595204028198e+01 352970.73027306574 0.005872786613189483
4.958815886919384752e+01 391710.1490809261 0.005872786613189483
4.973254573553754909e+01 434701.3158125035 0.005872786613189483
4.984829938837397378e+01 482410.8704165374 0.005872786613189483
4.993480155370502160e+01 535356.6677410719 0.005872786613189483
4.999114696418460824e+01 594113.3984965039 0.005872786613189483
5.001613580315998320e+01 659318.8271333541 0.005872786613189483
5.000827827893689204e+01 731680.7143427207 0.005872786613189483
4.996579330548598818e+01 811984.4993184009 0.005872786613189483
4.988662079766395152e+01 901101.8251665037 0.005872786613189483
4.976843052826846048e+01 1000000.0 0.005872786613189483
1.570489416190203741e-02 0.001 0.00651733960488242
1.713656254245609495e-02 0.0011097524964120721 0.00651733960488242
1.884401385711227672e-02 0.0012315506032928262 0.00651733960488242
2.088046654262769308e-02 0.001366716356462006 0.00651733960488242
2.330803014955330765e-02 0.0015167168884709225 0.00651733960488242
2.619876660547274319e-02 0.0016831803533309566 0.00651733960488242
2.963612528682752628e-02 0.0018679135990207828 0.00651733960488242
3.371622813687098069e-02 0.002072921779595372 0.00651733960488242
3.854922969331307098e-02 0.002300430119772917 0.00651733960488242
4.426086016567865739e-02 0.0025529080682395165 0.00651733960488242
5.099386430112648472e-02 0.002833096101839324 0.00651733960488242
5.890959001721419314e-02 0.0031440354715915 0.00651733960488242
6.818942797475778528e-02 0.0034891012134067737 0.00651733960488242
7.903636435358993295e-02 0.003872038781812557 0.00651733960488242
9.167658468358386159e-02 0.004297004704320844 0.00651733960488242
1.063609741342991244e-01 0.004768611697714469 0.00651733960488242
1.233666762706304848e-01 0.005291978735958442 0.00651733960488242
1.429988085253467711e-01 0.005872786613189483 0.00651733960488242
1.655921414336687936e-01 0.00651733960488242 0.00651733960488242
1.915131017153816895e-01 0.007232633896483534 0.00651733960488242
2.211617628157847015e-01 0.008026433522257174 0.00651733960488242
2.549742557629480766e-01 0.00890735463861044 0.00651733960488242
2.934255624157760534e-01 0.009884959046625586 0.00651733960488242
3.370324637649788624e-01 0.010969857978923836 0.00651733960488242
3.863570275992165848e-01 0.012173827277396614 0.00651733960488242
4.420105818358101568e-01 0.013509935211980273 0.00651733960488242
5.047129338885466554e-01 0.014992684327860457 0.00651733960488242
5.752185619100007585e-01 0.01663816886076129 0.00651733960488242
6.542458262112588185e-01 0.018464249428955443 0.00651733960488242
7.426531558507970532e-01 0.020490746898158472 0.00651733960488242
8.414071380280121470e-01 0.022739657523579287 0.00651733960488242
9.515851629033834636e-01 0.02523539170434766 0.00651733960488242
1.074212251431205578e+00 0.02800503894183631 0.00651733960488242
1.210489459018793568e+00 0.03107866187782014 0.00651733960488242
1.361719624328136202e+00 0.03448962260405758 0.00651733960488242
1.529313561314440406e+00 0.038274944785163134 0.00651733960488242
1.714795766730005333e+00 0.04247571552536898 0.00651733960488242
1.919809593068488196e+00 0.047137531341167244 0.00651733960488242
2.146121227337983939e+00 0.05231099308056263 0.00651733960488242
2.395622320056931542e+00 0.05805225516094899 0.00651733960488242
2.670331082779407339e+00 0.06442363508721373 0.00651733960488242
2.972390775542294694e+00 0.07149428986597581 0.00651733960488242
3.304066087874767632e+00 0.07934096665797492 0.00651733960488242
3.667735723886334398e+00 0.08804883581643465 0.00651733960488242
4.065881417796383346e+00 0.09771241535346502 0.00651733960488242
4.501072693896974286e+00 0.1084365968689611 0.00651733960488242
4.975946131694688468e+00 0.12033778407775893 0.00651733960488242
5.493179433201111905e+00 0.13354515629298988 0.00651733960488242
6.055459176366893459e+00 0.14820207057988585 0.00651733960488242
6.665441633689141554e+00 0.16446761779946645 0.00651733960488242
7.325707405550018869e+00 0.18251834943190443 0.00651733960488242
8.038708519898490223e+00 0.20255019392306664 0.00651733960488242
8.806709238097054637e+00 0.22478058335487253 0.00651733960488242
9.631720523950050961e+00 0.24945081352303167 0.00651733960488242
1.051542957379397514e+01 0.27682866303920667 0.00651733960488242
1.145912538016505700e+01 0.3072112998861759 0.00651733960488242
1.246362230690091799e+01 0.34092850697468147 0.00651733960488242
1.352918419724512411e+01 0.3783462617131929 0.00651733960488242
1.465545095483865623e+01 0.419870708444391 0.00651733960488242
1.584137119953583017e+01 0.4659525668664682 0.00651733960488242
1.708514366947336427e+01 0.517092024289676 0.00651733960488242
1.838417044894760721e+01 0.5738441648302398 0.00651733960488242
1.973502552707513757e+01 0.6368249944718586 0.00651733960488242
2.113344067857314101e+01 0.7067181273927491 0.00651733960488242
2.257431170931166520e+01 0.7842822061337682 0.00651733960488242
2.405172630386660870e+01 0.8703591361485166 0.00651733960488242
2.555901466175506087e+01 0.9658832241158708 0.00651733960488242
2.708882355947518050e+01 1.0718913192051276 0.00651733960488242
2.863321265470167276e+01 1.1895340673703196 0.00651733960488242
3.018377218618102020e+01 1.3200884008314182 0.00651733960488242
3.173175952333099303e+01 1.4649713983072863 0.00651733960488242
3.326825138386586644e+01 1.625755666443795 0.00651733960488242
3.478430745952618253e+01 1.8041864093920719 0.00651733960488242
3.627114072653674270e+01 2.0022003718155843 0.00651733960488242
3.772028865186603497e+01 2.2219468609395236 0.00651733960488242
3.912377919756882250e+01 2.4658110758226037 0.00651733960488242
4.047428526964322515e+01 2.736439997074672 0.00651733960488242
4.176526155074228797e+01 3.0367711180354604 0.00651733960488242
4.299105810483300871e+01 3.370064329271928 0.00651733960488242
4.414700624279578278e+01 3.739937302478798 0.00651733960488242
4.522947357802138413e+01 4.150404757850477 0.00651733960488242
4.623588669538651885e+01 4.605922041145108 0.00651733960488242
4.716472171389612100e+01 5.1114334834401705 0.00651733960488242
4.801546482459767873e+01 5.672426068491977 0.00651733960488242
4.878854609954822052e+01 6.294988990221888 0.00651733960488242
4.948525143314845565e+01 6.985879746785249 0.00651733960488242
5.010761791660775799e+01 7.752597488629465 0.00651733960488242
5.065831836143227918e+01 8.60346441668451 0.00651733960488242
5.114054070780344574e+01 9.547716114208066 0.00651733960488242
5.155786732913388448e+01 10.59560179277617 0.00651733960488242
5.191415881508820007e+01 11.758495540521581 0.00651733960488242
5.221344562823291113e+01 13.049019780144016 0.00651733960488242
5.245983028379617963e+01 14.481182276745331 0.00651733960488242
5.265740164291061376e+01 16.070528182616385 0.00651733960488242
5.281016211961495088e+01 17.834308769319094 0.00651733960488242
5.292196779736053003e+01 19.791668678535572 0.00651733960488242
5.299648096123977581e+01 21.96385372416547 0.00651733960488242
5.303713402924456943e+01 24.37444150122222 0.00651733960488242
5.304710365600383426e+01 27.04959730463137 0.00651733960488242
5.302929360538971792e+01 30.01835813575592 0.00651733960488242
5.298632492372157543e+01 33.31294787934677 0.00651733960488242
5.292053199802551688e+01 36.96912707195032 0.00651733960488242
5.283396319564587884e+01 41.0265810582719 0.00651733960488242
5.272838488516885747e+01 45.52935074866948 0.00651733960488242
5.260528783178403955e+01 50.526310653356795 0.00651733960488242
5.246589511659708904e+01 56.07169938205458 0.00651733960488242
5.231117090264232417e+01 62.22570836730231 0.00651733960488242
5.214182953943513610e+01 69.0551352016233 0.00651733960488242
5.195834463909434220e+01 76.63410868007462 0.00651733960488242
5.176095789233579580e+01 85.04489341802686 0.00651733960488242
5.154968751848205244e+01 94.37878277775391 0.00651733960488242
5.132433632770579379e+01 104.73708979594508 0.00651733960488242
5.108449949412035807e+01 116.23224686798542 0.00651733960488242
5.082957218287366175e+01 128.9890261253308 0.00651733960488242
5.055875728039045924e+01 143.14589375234786 0.00651733960488242
5.027107353283464164e+01 158.85651294280527 0.00651733960488242
4.996536448556828702e+01 176.2914118095948 0.00651733960488242
4.964030866882711734e+01 195.63983435170647 0.00651733960488242
4.929443160285087799e+01 217.11179456945052 0.00651733960488242
4.892612023111794883e+01 240.9403560239527 0.00651733960488242
4.853364053836778425e+01 267.38416158399497 0.00651733960488242
4.811515917410348919e+01 296.73024081888724 0.00651733960488242
4.766877001832212102e+01 329.2971255097155 0.00651733960488242
4.719252671630639639e+01 365.43830709572546 0.00651733960488242
4.668448230437828528e+01 405.54607358408276 0.00651733960488242
4.614273704293232470e+01 450.05576757004974 0.00651733960488242
4.556549562291341005e+01 499.450511585514 0.00651733960488242
4.495113485710325563e+01 554.2664520663108 0.00651733960488242
4.429828269290729281e+01 615.0985788580505 0.00651733960488242
4.360590920660190051e+01 682.6071834272393 0.00651733960488242
4.287342964801192124e+01 757.525025877192 0.00651733960488242
4.210081902007202359e+01 840.6652885618333 0.00651733960488242
4.128873665189480846e+01 932.9304026284696 0.00651733960488242
4.043880860676103595e+01 1035.3218432956637 0.00651733960488242
3.955368448173732077e+01 1148.9510001873086 0.00651733960488242
3.863742269316778533e+01 1275.051240713013 0.00651733960488242
3.769431532428320253e+01 1414.991297434576 0.00651733960488242
3.673120582330273720e+01 1570.2901247293776 0.00651733960488242
3.575460380468906862e+01 1742.6333860096508 0.00651733960488242
3.477347466472338766e+01 1933.891750455232 0.00651733960488242
3.379874706426971187e+01 2146.141197858406 0.00651733960488242
3.284123929230297279e+01 2381.6855519761607 0.00651733960488242
3.191294613079917397e+01 2643.0814869741084 0.00651733960488242
3.102713760733450243e+01 2933.1662783900483 0.00651733960488242
3.019774771435610816e+01 3255.0885998350564 0.00651733960488242
2.944028884253744494e+01 3612.3426997094302 0.00651733960488242
2.876751266700207665e+01 4008.8063288984645 0.00651733960488242
2.819134942497564822e+01 4448.782831127585 0.00651733960488242
2.772318257126230279e+01 4937.047852839004 0.00651733960488242
2.737253825331079682e+01 5478.901179593945 0.00651733960488242
2.714667124036049728e+01 6080.224261649427 0.00651733960488242
2.705035722532585751e+01 6747.5440531107 0.00651733960488242
2.708518239659559512e+01 7488.10385759003 0.00651733960488242
2.725026681107102178e+01 8309.941949353404 0.00651733960488242
2.754186508153363278e+01 9221.97882333434 0.00651733960488242
2.795343660189962520e+01 10234.114021054527 0.00651733960488242
2.847617484884523975e+01 11357.333583431051 0.00651733960488242
2.909932947051819596e+01 12603.829296797274 0.00651733960488242
2.981065975809986668e+01 13987.131026472387 0.00651733960488242
3.059901473314305775e+01 15522.25357427048 0.00651733960488242
3.144909784159364108e+01 17225.859653987874 0.00651733960488242
3.234673886517077790e+01 19116.440753857038 0.00651733960488242
3.327845656780537809e+01 21214.51784910632 0.00651733960488242
3.423205785838337789e+01 23542.864143224204 0.00651733960488242
3.519591710502506032e+01 26126.752255633317 0.00651733960488242
3.615998886871473417e+01 28994.22853882881 0.00651733960488242
3.711409104048065188e+01 32176.417502507353 0.00651733960488242
3.805041179742129032e+01 35707.859649004626 0.00651733960488242
3.896265391697426850e+01 39626.88638701478 0.00651733960488242
3.984512454587648023e+01 43976.036093027215 0.00651733960488242
4.069368117768138404e+01 48802.515836544335 0.00651733960488242
4.150467783234891073e+01 54158.71378079476 0.00651733960488242
4.227586455892703299e+01 60102.76782070388 0.00651733960488242
4.300589961325322008e+01 66699.19663030129 0.00651733960488242
4.369421095319288639e+01 74019.59996915652 0.00651733960488242
4.434081069901221639e+01 82143.43584919439 0.00651733960488242
4.494617731770758695e+01 91158.88299750836 0.00651733960488242
4.551114781373436102e+01 101163.7979766207 0.00651733960488242
4.603681937351768028e+01 112266.77735108159 0.00651733960488242
4.652446327975984275e+01 124588.33642950082 0.00651733960488242
4.697544882664379884e+01 138262.2173764659 0.00651733960488242
4.739117723208854471e+01 153436.84089300132 0.00651733960488242
4.777302503926696886e+01 170276.91722258978 0.00651733960488242
4.812229597815030502e+01 188965.23396912115 0.00651733960488242
4.844017897241771919e+01 209704.64013232305 0.00651733960488242
4.872771442886110549e+01 232720.2478960412 0.00651733960488242
4.898576311032968533e+01 258261.87606826748 0.00651733960488242
4.921498201071598544e+01 286606.7616948256 0.00651733960488242
4.941580265887267132e+01 318062.5692794119 0.00651733960488242
4.958841371693581124e+01 352970.73027306574 0.00651733960488242
4.973274484535144779e+01 391710.1490809261 0.00651733960488242
4.984845556128998112e+01 434701.3158125035 0.00651733960488242
4.993492487048974482e+01 482410.8704165374 0.00651733960488242
4.999124387102803269e+01 535356.6677410719 0.00651733960488242
5.001621231614620200e+01 594113.3984965039 0.00651733960488242
5.000833837276339011e+01 659318.8271333541 0.00651733960488242
4.996584107606219760e+01 731680.7143427207 0.00651733960488242
4.988665869434741040e+01 811984.4993184009 0.00651733960488242
4.976846133849576859e+01 901101.8251665037 0.00651733960488242
4.960867281729827027e+01 1000000.0 0.00651733960488242
1.450372088668876701e-02 0.001 0.007232633896483534
1.570494738124211115e-02 0.0011097524964120721 0.007232633896483534
1.713659307515563376e-02 0.0012315506032928262 0.007232633896483534
1.884398943121068024e-02 0.001366716356462006 0.007232633896483534
2.088046956188728542e-02 0.0015167168884709225 0.007232633896483534
2.330801866367043784e-02 0.0016831803533309566 0.007232633896483534
2.619876259659099232e-02 0.0018679135990207828 0.007232633896483534
2.963612315502988509e-02 0.002072921779595372 0.007232633896483534
3.371623610615666344e-02 0.002300430119772917 0.007232633896483534
3.854923426302494377e-02 0.0025529080682395165 0.007232633896483534
4.426086503302265052e-02 0.002833096101839324 0.007232633896483534
5.099387925604643296e-02 0.0031440354715915 0.007232633896483534
5.890959766717288049e-02 0.0034891012134067737 0.007232633896483534
6.818941188369215256e-02 0.003872038781812557 0.007232633896483534
7.903636138296908642e-02 0.004297004704320844 0.007232633896483534
9.167658119207569567e-02 0.004768611697714469 0.007232633896483534
1.063609689996512370e-01 0.005291978735958442 0.007232633896483534
1.233666692303140855e-01 0.005872786613189483 0.007232633896483534
1.429987997124325949e-01 0.00651733960488242 0.007232633896483534
1.655921584849035511e-01 0.007232633896483534 0.007232633896483534
1.915131080259460938e-01 0.008026433522257174 0.007232633896483534
2.211617409418369373e-01 0.00890735463861044 0.007232633896483534
2.549742436096177345e-01 0.009884959046625586 0.007232633896483534
2.934255654864569296e-01 0.010969857978923836 0.007232633896483534
3.370324417055419186e-01 0.012173827277396614 0.007232633896483534
3.863570056338840875e-01 0.013509935211980273 0.007232633896483534
4.420105787039089740e-01 0.014992684327860457 0.007232633896483534
5.047129259386047284e-01 0.01663816886076129 0.007232633896483534
5.752185477645227474e-01 0.018464249428955443 0.007232633896483534
6.542458231747726449e-01 0.020490746898158472 0.007232633896483534
7.426531141102812317e-01 0.022739657523579287 0.007232633896483534
8.414071256157584777e-01 0.02523539170434766 0.007232633896483534
9.515851313496737074e-01 0.02800503894183631 0.007232633896483534
1.074212207875821390e+00 0.03107866187782014 0.007232633896483534
1.210489416447840805e+00 0.03448962260405758 0.007232633896483534
1.361719609884571192e+00 0.038274944785163134 0.007232633896483534
1.529313511131077163e+00 0.04247571552536898 0.007232633896483534
1.714795712963578467e+00 0.047137531341167244 0.007232633896483534
1.919809553874883390e+00 0.05231099308056263 0.007232633896483534
2.146121179126073475e+00 0.05805225516094899 0.007232633896483534
2.395622260686667726e+00 0.06442363508721373 0.007232633896483534
2.670330991308037305e+00 0.07149428986597581 0.007232633896483534
2.972390694735100869e+00 0.07934096665797492 0.007232633896483534
3.304066008933664644e+00 0.08804883581643465 0.007232633896483534
3.667735617806288317e+00 0.09771241535346502 0.007232633896483534
4.065881316120489863e+00 0.1084365968689611 0.007232633896483534
4.501072551400879362e+00 0.12033778407775893 0.007232633896483534
4.975945999885515114e+00 0.13354515629298988 0.007232633896483534
5.493179304236159410e+00 0.14820207057988585 0.007232633896483534
6.055459005077609369e+00 0.16446761779946645 0.007232633896483534
6.665441443350353268e+00 0.18251834943190443 0.007232633896483534
7.325707185720802705e+00 0.20255019392306664 0.007232633896483534
8.038708283649317110e+00 0.22478058335487253 0.007232633896483534
8.806708972707566474e+00 0.24945081352303167 0.007232633896483534
9.631720226921105521e+00 0.27682866303920667 0.007232633896483534
1.051542927580605991e+01 0.3072112998861759 0.007232633896483534
1.145912501465552502e+01 0.34092850697468147 0.007232633896483534
1.246362191257244056e+01 0.3783462617131929 0.007232633896483534
1.352918375284070329e+01 0.419870708444391 0.007232633896483534
1.465545047978693383e+01 0.4659525668664682 0.007232633896483534
1.584137067081218753e+01 0.517092024289676 0.007232633896483534
1.708514306726804577e+01 0.5738441648302398 0.007232633896483534
1.838416980647127019e+01 0.6368249944718586 0.007232633896483534
1.973502480375144330e+01 0.7067181273927491 0.007232633896483534
2.113343988140380247e+01 0.7842822061337682 0.007232633896483534
2.257431082652537668e+01 0.8703591361485166 0.007232633896483534
2.405172532031166099e+01 0.9658832241158708 0.007232633896483534
2.555901358681608926e+01 1.0718913192051276 0.007232633896483534
2.708882237596886000e+01 1.1895340673703196 0.007232633896483534
2.863321133225974435e+01 1.3200884008314182 0.007232633896483534
3.018377071730146000e+01 1.4649713983072863 0.007232633896483534
3.173175793333666661e+01 1.625755666443795 0.007232633896483534
3.326824962049538925e+01 1.8041864093920719 0.007232633896483534
3.478430552195941061e+01 2.0022003718155843 0.007232633896483534
3.627113859173027066e+01 2.2219468609395236 0.007232633896483534
3.772028632002182746e+01 2.4658110758226037 0.007232633896483534
3.912377663421407448e+01 2.736439997074672 0.007232633896483534
4.047428247948820257e+01 3.0367711180354604 0.007232633896483534
4.176525849589835815e+01 3.370064329271928 0.007232633896483534
4.299105476745336318e+01 3.739937302478798 0.007232633896483534
4.414700260548713118e+01 4.150404757850477 0.007232633896483534
4.522946961734477611e+01 4.605922041145108 0.007232633896483534
4.623588238425192998e+01 5.1114334834401705 0.007232633896483534
4.716471703868101883e+01 5.672426068491977 0.007232633896483534
4.801545974804103878e+01 6.294988990221888 0.007232633896483534
4.878854060123772740e+01 6.985879746785249 0.007232633896483534
4.948524549334091205e+01 7.752597488629465 0.007232633896483534
5.010761150694796839e+01 8.60346441668451 0.007232633896483534
5.065831146034482657e+01 9.547716114208066 0.007232633896483534
5.114053328113163843e+01 10.59560179277617 0.007232633896483534
5.155785936228824795e+01 11.758495540521581 0.007232633896483534
5.191415029594600838e+01 13.049019780144016 0.007232633896483534
5.221343654235689513e+01 14.481182276745331 0.007232633896483534
5.245982062721474648e+01 16.070528182616385 0.007232633896483534
5.265739142864494937e+01 17.834308769319094 0.007232633896483534
5.281015137200001419e+01 19.791668678535572 0.007232633896483534
5.292195656278627069e+01 21.96385372416547 0.007232633896483534
5.299646931589903431e+01 24.37444150122222 0.007232633896483534
5.303712208452365928e+01 27.04959730463137 0.007232633896483534
5.304709157323827640e+01 30.01835813575592 0.007232633896483534
5.302928161074620306e+01 33.31294787934677 0.007232633896483534
5.298631332830030516e+01 36.96912707195032 0.007232633896483534
5.292052122288284011e+01 41.0265810582719 0.007232633896483534
5.283395380885919224e+01 45.52935074866948 0.007232633896483534
5.272837764414363448e+01 50.526310653356795 0.007232633896483534
5.260528374492712800e+01 56.07169938205458 0.007232633896483534
5.246589551806398788e+01 62.22570836730231 0.007232633896483534
5.231117755809926706e+01 69.0551352016233 0.007232633896483534
5.214184477936902340e+01 76.63410868007462 0.007232633896483534
5.195837153894638760e+01 85.04489341802686 0.007232633896483534
5.176100051008592118e+01 94.37878277775391 0.007232633896483534
5.154975120413116940e+01 104.73708979594508 0.007232633896483534
5.132442814260301134e+01 116.23224686798542 0.007232633896483534
5.108462875623416011e+01 128.9890261253308 0.007232633896483534
5.082975119467173641e+01 143.14589375234786 0.007232633896483534
5.055900228358450477e+01 158.85651294280527 0.007232633896483534
5.027140598113926018e+01 176.2914118095948 0.007232633896483534
4.996581270766806426e+01 195.63983435170647 0.007232633896483534
4.964091006863440469e+01 217.11179456945052 0.007232633896483534
4.929523554054703993e+01 240.9403560239527 0.007232633896483534
4.892719179356264192e+01 267.38416158399497 0.007232633896483534
4.853506546297690960e+01 296.73024081888724 0.007232633896483534
4.811705023866068132e+01 329.2971255097155 0.007232633896483534
4.767127531206229918e+01 365.43830709572546 0.007232633896483534
4.719584028546869092e+01 405.54607358408276 0.007232633896483534
4.668885775179975894e+01 450.05576757004974 0.007232633896483534
4.614850482299053880e+01 499.450511585514 0.007232633896483534
4.557308483606409766e+01 554.2664520663108 0.007232633896483534
4.496110046256741555e+01 615.0985788580505 0.007232633896483534
4.431133915675701473e+01 682.6071834272393 0.007232633896483534
4.362297158016162513e+01 757.525025877192 0.007232633896483534
4.289566307060801620e+01 840.6652885618333 0.007232633896483534
4.212969731974440890e+01 932.9304026284696 0.007232633896483534
4.132611044852502857e+01 1035.3218432956637 0.007232633896483534
4.048697205973177660e+01 1148.9510001873086 0.007232633896483534
3.961545266534783138e+01 1275.051240713013 0.007232633896483534
3.871622353410369755e+01 1414.991297434576 0.007232633896483534
3.779424528447121645e+01 1570.2901247293776 0.007232633896483534
3.685737403912172994e+01 1742.6333860096508 0.007232633896483534
3.591278093130883775e+01 1933.891750455232 0.007232633896483534
3.497017990348412297e+01 2146.141197858406 0.007232633896483534
3.404194217105986553e+01 2381.6855519761607 0.007232633896483534
3.313924588369791024e+01 2643.0814869741084 0.007232633896483534
3.227530654215673422e+01 2933.1662783900483 0.007232633896483534
3.146377722385956588e+01 3255.0885998350564 0.007232633896483534
3.071891837064342212e+01 3612.3426997094302 0.007232633896483534
3.005474498963785379e+01 4008.8063288984645 0.007232633896483534
2.948593191352476950e+01 4448.782831127585 0.007232633896483534
2.902289946249948827e+01 4937.047852839004 0.007232633896483534
2.867533823827226414e+01 5478.901179593945 0.007232633896483534
2.845089974689809509e+01 6080.224261649427 0.007232633896483534
2.835452566611441227e+01 6747.5440531107 0.007232633896483534
2.838820820857868910e+01 7488.10385759003 0.007232633896483534
2.855089856610935328e+01 8309.941949353404 0.007232633896483534
2.883857003649730544e+01 9221.97882333434 0.007232633896483534
2.924442898202510932e+01 10234.114021054527 0.007232633896483534
2.975925494391396242e+01 11357.333583431051 0.007232633896483534
3.037314345489232181e+01 12603.829296797274 0.007232633896483534
3.107298563110690637e+01 13987.131026472387 0.007232633896483534
3.184453516432436260e+01 15522.25357427048 0.007232633896483534
3.267372488574178391e+01 17225.859653987874 0.007232633896483534
3.354656119395272640e+01 19116.440753857038 0.007232633896483534
3.445032331684394222e+01 21214.51784910632 0.007232633896483534
3.537243346264077815e+01 23542.864143224204 0.007232633896483534
3.630152083537499408e+01 26126.752255633317 0.007232633896483534
3.722691111429878674e+01 28994.22853882881 0.007232633896483534
3.813990104900155842e+01 32176.417502507353 0.007232633896483534
3.903315460432168749e+01 35707.859649004626 0.007232633896483534
3.990045140310629534e+01 39626.88638701478 0.007232633896483534
4.073689986938614993e+01 43976.036093027215 0.007232633896483534
4.153829748333668448e+01 48802.515836544335 0.007232633896483534
4.230192486039145905e+01 54158.71378079476 0.007232633896483534
4.302604315834425108e+01 60102.76782070388 0.007232633896483534
4.370974425833749422e+01 66699.19663030129 0.007232633896483534
4.435276610241994177e+01 74019.59996915652 0.007232633896483534
4.495536569368358926e+01 82143.43584919439 0.007232633896483534
4.551820228021489356e+01 91158.88299750836 0.007232633896483534
4.604223238750117986e+01 101163.7979766207 0.007232633896483534
4.652861608299688356e+01 112266.77735108159 0.007232633896483534
4.697863549531062688e+01 124588.33642950082 0.007232633896483534
4.739362399371989909e+01 138262.2173764659 0.007232633896483534
4.777490557629374734e+01 153436.84089300132 0.007232633896483534
4.812374305761137805e+01 170276.91722258978 0.007232633896483534
4.844129464091464143e+01 188965.23396912115 0.007232633896483534
4.872857599689107388e+01 209704.64013232305 0.007232633896483534
4.898642998151125028e+01 232720.2478960412 0.007232633896483534
4.921549934064080389e+01 258261.87606826748 0.007232633896483534
4.941620522983284047e+01 286606.7616948256 0.007232633896483534
4.958872754308164588e+01 318062.5692794119 0.007232633896483534
4.973299020207552701e+01 352970.73027306574 0.007232633896483534
4.984864768614000496e+01 391710.1490809261 0.007232633896483534
4.993507584604761007e+01 434701.3158125035 0.007232633896483534
4.999136266621147939e+01 482410.8704165374 0.007232633896483534
5.001630648117447464e+01 535356.6677410719 0.007232633896483534
5.000841304469562232e+01 594113.3984965039 0.007232633896483534
4.996590015562346565e+01 659318.8271333541 0.007232633896483534
4.988670514067645456e+01 731680.7143427207 0.007232633896483534
4.976849813265059197e+01 811984.4993184009 0.007232633896483534
4.960870247113774667e+01 901101.8251665037 0.007232633896483534
4.940452229489512348e+01 1000000.0 0.007232633896483534
1.349418668524854023e-02 0.001 0.008026433522257174
1.450369064586112984e-02 0.0011097524964120721 0.008026433522257174
1.570495268222927079e-02 0.0012315506032928262 0.008026433522257174
1.713654682321859302e-02 0.001366716356462006 0.008026433522257174
1.884401704019260382e-02 0.0015167168884709225 0.008026433522257174
2.088049331033429643e-02 0.0016831803533309566 0.008026433522257174
2.330802204957655929e-02 0.0018679135990207828 0.008026433522257174
2.619877344692396123e-02 0.002072921779595372 0.008026433522257174
2.963612936104053491e-02 0.002300430119772917 0.008026433522257174
3.371623290941416079e-02 0.0025529080682395165 0.008026433522257174
3.854920991027435684e-02 0.002833096101839324 0.008026433522257174
4.426086611101294477e-02 0.0031440354715915 0.008026433522257174
5.099388001033365592e-02 0.0034891012134067737 0.008026433522257174
5.890959067889057349e-02 0.003872038781812557 0.008026433522257174
6.818941991672487768e-02 0.004297004704320844 0.008026433522257174
7.903635383882233467e-02 0.004768611697714469 0.008026433522257174
9.167657368723912403e-02 0.005291978735958442 0.008026433522257174
1.063609680533122853e-01 0.005872786613189483 0.008026433522257174
1.233666678882538170e-01 0.00651733960488242 0.008026433522257174
1.429988027052244703e-01 0.007232633896483534 0.008026433522257174
1.655921460318964811e-01 0.008026433522257174 0.008026433522257174
1.915130885802961702e-01 0.00890735463861044 0.008026433522257174
2.211617428102172489e-01 0.009884959046625586 0.008026433522257174
2.549742401844136142e-01 0.010969857978923836 0.008026433522257174
2.934255497397663115e-01 0.012173827277396614 0.008026433522257174
3.370324432397820424e-01 0.013509935211980273 0.008026433522257174
3.863569830384508408e-01 0.014992684327860457 0.008026433522257174
4.420105630721855583e-01 0.01663816886076129 0.008026433522257174
5.047129138718273733e-01 0.018464249428955443 0.008026433522257174
5.752185197418181462e-01 0.020490746898158472 0.008026433522257174
6.542457865563983122e-01 0.022739657523579287 0.008026433522257174
7.426531177333732803e-01 0.02523539170434766 0.008026433522257174
8.414070922905053651e-01 0.02800503894183631 0.008026433522257174
9.515851237842725130e-01 0.03107866187782014 0.008026433522257174
1.074212183110822227e+00 0.03448962260405758 0.008026433522257174
1.210489371007472226e+00 0.038274944785163134 0.008026433522257174
1.361719567500509154e+00 0.04247571552536898 0.008026433522257174
1.529313470743249859e+00 0.047137531341167244 0.008026433522257174
1.714795673558775935e+00 0.05231099308056263 0.008026433522257174
1.919809487113066204e+00 0.05805225516094899 0.008026433522257174
2.146121107828679264e+00 0.06442363508721373 0.008026433522257174
2.395622176868200448e+00 0.07149428986597581 0.008026433522257174
2.670330900291680187e+00 0.07934096665797492 0.008026433522257174
2.972390600033493424e+00 0.08804883581643465 0.008026433522257174
3.304065898034830973e+00 0.09771241535346502 0.008026433522257174
3.667735491380677004e+00 0.1084365968689611 0.008026433522257174
4.065881182174164721e+00 0.12033778407775893 0.008026433522257174
4.501072433566293718e+00 0.13354515629298988 0.008026433522257174
4.975945835231040171e+00 0.14820207057988585 0.008026433522257174
5.493179126837578252e+00 0.16446761779946645 0.008026433522257174
6.055458772641698850e+00 0.18251834943190443 0.008026433522257174
6.665441211412270306e+00 0.20255019392306664 0.008026433522257174
7.325706939448251021e+00 0.22478058335487253 0.008026433522257174
8.038708011450129476e+00 0.24945081352303167 0.008026433522257174
8.806708642611496884e+00 0.27682866303920667 0.008026433522257174
9.631719892224115398e+00 0.3072112998861759 0.008026433522257174
1.051542886438015501e+01 0.34092850697468147 0.008026433522257174
1.145912457810322849e+01 0.3783462617131929 0.008026433522257174
1.246362143245887921e+01 0.419870708444391 0.008026433522257174
1.352918322301532328e+01 0.4659525668664682 0.008026433522257174
1.465544987274712518e+01 0.517092024289676 0.008026433522257174
1.584137002093850910e+01 0.5738441648302398 0.008026433522257174
1.708514235384695468e+01 0.6368249944718586 0.008026433522257174
1.838416899571553031e+01 0.7067181273927491 0.008026433522257174
1.973502391449355997e+01 0.7842822061337682 0.008026433522257174
2.113343891550619347e+01 0.8703591361485166 0.008026433522257174
2.257430976230837416e+01 0.9658832241158708 0.008026433522257174
2.405172411510882213e+01 1.0718913192051276 0.008026433522257174
2.555901225279387035e+01 1.1895340673703196 0.008026433522257174
2.708882090238850893e+01 1.3200884008314182 0.008026433522257174
2.863320971670148651e+01 1.4649713983072863 0.008026433522257174
3.018376893335892319e+01 1.625755666443795 0.008026433522257174
3.173175596471920912e+01 1.8041864093920719 0.008026433522257174
3.326824746430394697e+01 2.0022003718155843 0.008026433522257174
3.478430313203372037e+01 2.2219468609395236 0.008026433522257174
3.627113597449380222e+01 2.4658110758226037 0.008026433522257174
3.772028344728009586e+01 2.736439997074672 0.008026433522257174
3.912377349872653554e+01 3.0367711180354604 0.008026433522257174
4.047427903024880891e+01 3.370064329271928 0.008026433522257174
4.176525473555622625e+01 3.739937302478798 0.008026433522257174
4.299105066330440650e+01 4.150404757850477 0.008026433522257174
4.414699812097363463e+01 4.605922041145108 0.008026433522257174
4.522946473722158345e+01 5.1114334834401705 0.008026433522257174
4.623587707941325675e+01 5.672426068491977 0.008026433522257174
4.716471127694886434e+01 6.294988990221888 0.008026433522257174
4.801545349944476015e+01 6.985879746785249 0.008026433522257174
4.878853383758251283e+01 7.752597488629465 0.008026433522257174
4.948523818010620801e+01 8.60346441668451 0.008026433522257174
5.010760361214927627e+01 9.547716114208066 0.008026433522257174
5.065830295307430475e+01 10.59560179277617 0.008026433522257174
5.114052413646539463e+01 11.758495540521581 0.008026433522257174
5.155784955242882717e+01 13.049019780144016 0.008026433522257174
5.191413979946146640e+01 14.481182276745331 0.008026433522257174
5.221342535080199099e+01 16.070528182616385 0.008026433522257174
5.245980873750550444e+01 17.834308769319094 0.008026433522257174
5.265737884875601793e+01 19.791668678535572 0.008026433522257174
5.281013813511920318e+01 21.96385372416547 0.008026433522257174
5.292194272770917252e+01 24.37444150122222 0.008026433522257174
5.299645497507570013e+01 27.04959730463137 0.008026433522257174
5.303710737425404886e+01 30.01835813575592 0.008026433522257174
5.304707669265075509e+01 33.31294787934677 0.008026433522257174
5.302926684007133673e+01 36.96912707195032 0.008026433522257174
5.298629904765419951e+01 41.0265810582719 0.008026433522257174
5.292050795294981214e+01 45.52935074866948 0.008026433522257174
5.283394224893756785e+01 50.526310653356795 0.008026433522257174
5.272836872665137520e+01 56.07169938205458 0.008026433522257174
5.260527871044554615e+01 62.22570836730231 0.008026433522257174
5.246589601039924133e+01 69.0551352016233 0.008026433522257174
5.231118575100717294e+01 76.63410868007462 0.008026433522257174
5.214186354320117545e+01 85.04489341802686 0.008026433522257174
5.195840466037385141e+01 94.37878277775391 0.008026433522257174
5.176105298344549510e+01 104.73708979594508 0.008026433522257174
5.154982961857972157e+01 116.23224686798542 0.008026433522257174
5.132454119025300088e+01 128.9890261253308 0.008026433522257174
5.108478790737773778e+01 143.14589375234786 0.008026433522257174
5.082997158939502214e+01 158.85651294280527 0.008026433522257174
5.055930391489464171e+01 176.2914118095948 0.008026433522257174
5.027181524507390264e+01 195.63983435170647 0.008026433522257174
4.996636446058472814e+01 217.11179456945052 0.008026433522257174
4.964165032023355906e+01 240.9403560239527 0.008026433522257174
4.929622498841745681e+01 267.38416158399497 0.008026433522257174
4.892851045749409167e+01 296.73024081888724 0.008026433522257174
4.853681870367945095e+01 329.2971255097155 0.008026433522257174
4.811937658661089046e+01 365.43830709572546 0.008026433522257174
4.767435657040862651e+01 405.54607358408276 0.008026433522257174
4.719991450603632188e+01 450.05576757004974 0.008026433522257174
4.669423579995989826e+01 499.450511585514 0.008026433522257174
4.615559135519357881e+01 554.2664520663108 0.008026433522257174
4.558240466156502890e+01 615.0985788580505 0.008026433522257174
4.497333131761768499e+01 682.6071834272393 0.008026433522257174
4.432735200423852007e+01 757.525025877192 0.008026433522257174
4.364387951633744223e+01 840.6652885618333 0.008026433522257174
4.292287968947255905e+01 932.9304026284696 0.008026433522257174
4.216500514296426871e+01 1035.3218432956637 0.008026433522257174
4.137173928225220010e+01 1148.9510001873086 0.008026433522257174
4.054567342849534839e+01 1275.051240713013 0.008026433522257174
3.969058414000488710e+01 1414.991297434576 0.008026433522257174
3.881184690963439010e+01 1570.2901247293776 0.008026433522257174
3.791528431542096911e+01 1742.6333860096508 0.008026433522257174
3.700957209960262873e+01 1933.891750455232 0.008026433522257174
3.610289404088739929e+01 2146.141197858406 0.008026433522257174
3.520592066728639935e+01 2381.6855519761607 0.008026433522257174
3.433163005702281367e+01 2643.0814869741084 0.008026433522257174
3.349231852203660509e+01 2933.1662783900483 0.008026433522257174
3.270204851743148566e+01 3255.0885998350564 0.008026433522257174
3.197456717226888046e+01 3612.3426997094302 0.008026433522257174
3.132411330407501282e+01 4008.8063288984645 0.008026433522257174
3.076423623670698504e+01 4448.782831127585 0.008026433522257174
3.030719852464118702e+01 4937.047852839004 0.008026433522257174
2.996348915898103016e+01 5478.901179593945 0.008026433522257174
2.974160326186322933e+01 6080.224261649427 0.008026433522257174
2.964575601353708478e+01 6747.5440531107 0.008026433522257174
2.967805548990841658e+01 7488.10385759003 0.008026433522257174
2.983743080225650601e+01 8309.941949353404 0.008026433522257174
3.012009779100015194e+01 9221.97882333434 0.008026433522257174
3.051944663275243386e+01 10234.114021054527 0.008026433522257174
3.102542063666322036e+01 11357.333583431051 0.008026433522257174
3.162643150866836805e+01 12603.829296797274 0.008026433522257174
3.230943685718067115e+01 13987.131026472387 0.008026433522257174
3.306052052840605882e+01 15522.25357427048 0.008026433522257174
3.386566756947873102e+01 17225.859653987874 0.008026433522257174
3.471121091061896635e+01 19116.440753857038 0.008026433522257174
3.558433528493467435e+01 21214.51784910632 0.008026433522257174
3.647210905735780528e+01 23542.864143224204 0.008026433522257174
3.736331089797364058e+01 26126.752255633317 0.008026433522257174
3.824840446999697718e+01 28994.22853882881 0.008026433522257174
3.911884551082709294e+01 32176.417502507353 0.008026433522257174
3.996786874736181971e+01 35707.859649004626 0.008026433522257174
4.078963670868623836e+01 39626.88638701478 0.008026433522257174
4.157938406633079609e+01 43976.036093027215 0.008026433522257174
4.233381439255678202e+01 48802.515836544335 0.008026433522257174
4.305071924849203668e+01 54158.71378079476 0.008026433522257174
4.372879022850144537e+01 60102.76782070388 0.008026433522257174
4.436743636376784394e+01 66699.19663030129 0.008026433522257174
4.496664766209375586e+01 74019.59996915652 0.008026433522257174
4.552686884456639405e+01 82143.43584919439 0.008026433522257174
4.604888527142946941e+01 91158.88299750836 0.008026433522257174
4.653372191479261488e+01 101163.7979766207 0.008026433522257174
4.698255463183753022e+01 112266.77735108159 0.008026433522257174
4.739663391606540443e+01 124588.33642950082 0.008026433522257174
4.777721937202400682e+01 138262.2173764659 0.008026433522257174
4.812552410060733621e+01 153436.84089300132 0.008026433522257174
4.844266762357992206e+01 170276.91722258978 0.008026433522257174
4.872963647395944520e+01 188965.23396912115 0.008026433522257174
4.898725077798672345e+01 209704.64013232305 0.008026433522257174
4.921613622784459352e+01 232720.2478960412 0.008026433522257174
4.941670049968903555e+01 258261.87606826748 0.008026433522257174
4.958911379482590576e+01 286606.7616948256 0.008026433522257174
4.973329238404929953e+01 318062.5692794119 0.008026433522257174
4.984888469128549815e+01 352970.73027306574 0.008026433522257174
4.993526187217600665e+01 391710.1490809261 0.008026433522257174
4.999150941310055174e+01 434701.3158125035 0.008026433522257174
5.001642216720593126e+01 482410.8704165374 0.008026433522257174
5.000850464409057849e+01 535356.6677410719 0.008026433522257174
4.996597307638875662e+01 594113.3984965039 0.008026433522257174
4.988676312261109302e+01 659318.8271333541 0.008026433522257174
4.976854409146142189e+01 731680.7143427207 0.008026433522257174
4.960873900095527489e+01 811984.4993184009 0.008026433522257174
4.940455154608779509e+01 901101.8251665037 0.008026433522257174
4.915300383492655101e+01 1000000.0 0.008026433522257174
1.264357750322007631e-02 0.001 0.00890735463861044
1.349415051745037585e-02 0.0011097524964120721 0.00890735463861044
1.450368337758749931e-02 0.0012315506032928262 0.00890735463861044
1.570494119846722186e-02 0.001366716356462006 0.00890735463861044
1.713655974324816700e-02 0.0015167168884709225 0.00890735463861044
1.884399186579186272e-02 0.0016831803533309566 0.00890735463861044
2.088047233667985128e-02 0.0018679135990207828 0.00890735463861044
2.330801579591575134e-02 0.002072921779595372 0.00890735463861044
2.619875831576170405e-02 0.002300430119772917 0.00890735463861044
2.963612594097023850e-02 0.0025529080682395165 0.00890735463861044
3.371623913839711523e-02 0.002833096101839324 0.00890735463861044
3.854923231769939729e-02 0.0031440354715915 0.00890735463861044
4.426084870502360047e-02 0.0034891012134067737 0.00890735463861044
5.099387134148733458e-02 0.003872038781812557 0.00890735463861044
5.890959149691242513e-02 0.004297004704320844 0.00890735463861044
6.818941811572343248e-02 0.004768611697714469 0.00890735463861044
7.903635007209121321e-02 0.005291978735958442 0.00890735463861044
9.167657564668738046e-02 0.005872786613189483 0.00890735463861044
1.063609590890427226e-01 0.00651733960488242 0.00890735463861044
1.233666652560406890e-01 0.007232633896483534 0.00890735463861044
1.429987947868781029e-01 0.008026433522257174 0.00890735463861044
1.655921404079238324e-01 0.00890735463861044 0.00890735463861044
1.915130932486862891e-01 0.009884959046625586 0.00890735463861044
2.211617325090434738e-01 0.010969857978923836 0.00890735463861044
2.549742370729671248e-01 0.012173827277396614 0.00890735463861044
2.934255447774712922e-01 0.013509935211980273 0.00890735463861044
3.370324136046348729e-01 0.014992684327860457 0.00890735463861044
3.863569794692627846e-01 0.01663816886076129 0.00890735463861044
4.420105515116136696e-01 0.018464249428955443 0.00890735463861044
5.047128940592545687e-01 0.020490746898158472 0.00890735463861044
5.752184968869832327e-01 0.022739657523579287 0.00890735463861044
6.542457641776330268e-01 0.02523539170434766 0.00890735463861044
7.426530754070528317e-01 0.02800503894183631 0.00890735463861044
8.414070784293641303e-01 0.03107866187782014 0.00890735463861044
9.515850778181064173e-01 0.03448962260405758 0.00890735463861044
1.074212144192053575e+00 0.038274944785163134 0.00890735463861044
1.210489346696062674e+00 0.04247571552536898 0.00890735463861044
1.361719506584940120e+00 0.047137531341167244 0.00890735463861044
1.529313428196569236e+00 0.05231099308056263 0.00890735463861044
1.714795600582836421e+00 0.05805225516094899 0.00890735463861044
1.919809425587861718e+00 0.06442363508721373 0.00890735463861044
2.146120995262879916e+00 0.07149428986597581 0.00890735463861044
2.395622097711951781e+00 0.07934096665797492 0.00890735463861044
2.670330815150911086e+00 0.08804883581643465 0.00890735463861044
2.972390500715435202e+00 0.09771241535346502 0.00890735463861044
3.304065784591871058e+00 0.1084365968689611 0.00890735463861044
3.667735362095138285e+00 0.12033778407775893 0.00890735463861044
4.065881018917385958e+00 0.13354515629298988 0.00890735463861044
4.501072221601142509e+00 0.14820207057988585 0.00890735463861044
4.975945613963348002e+00 0.16446761779946645 0.00890735463861044
5.493178906573330522e+00 0.18251834943190443 0.00890735463861044
6.055458544070145166e+00 0.20255019392306664 0.00890735463861044
6.665440929378273260e+00 0.22478058335487253 0.00890735463861044
7.325706620553004811e+00 0.24945081352303167 0.00890735463861044
8.038707650662086479e+00 0.27682866303920667 0.00890735463861044
8.806708257127814576e+00 0.3072112998861759 0.00890735463861044
9.631719444487655934e+00 0.34092850697468147 0.00890735463861044
1.051542838857313811e+01 0.3783462617131929 0.00890735463861044
1.145912404346134394e+01 0.419870708444391 0.00890735463861044
1.246362083828705281e+01 0.4659525668664682 0.00890735463861044
1.352918256843499201e+01 0.517092024289676 0.00890735463861044
1.465544915169259355e+01 0.5738441648302398 0.00890735463861044
1.584136922186648277e+01 0.6368249944718586 0.00890735463861044
1.708514144551040559e+01 0.7067181273927491 0.00890735463861044
1.838416800646727012e+01 0.7842822061337682 0.00890735463861044
1.973502282687672249e+01 0.8703591361485166 0.00890735463861044
2.113343769225511082e+01 0.9658832241158708 0.00890735463861044
2.257430841125850662e+01 1.0718913192051276 0.00890735463861044
2.405172263067669292e+01 1.1895340673703196 0.00890735463861044
2.555901061925339590e+01 1.3200884008314182 0.00890735463861044
2.708881909714084202e+01 1.4649713983072863 0.00890735463861044
2.863320771476555748e+01 1.625755666443795 0.00890735463861044
3.018376673304911151e+01 1.8041864093920719 0.00890735463861044
3.173175352830891427e+01 2.0022003718155843 0.00890735463861044
3.326824479395055789e+01 2.2219468609395236 0.00890735463861044
3.478430020529983580e+01 2.4658110758226037 0.00890735463861044
3.627113275939290560e+01 2.736439997074672 0.00890735463861044
3.772027991158562799e+01 3.0367711180354604 0.00890735463861044
3.912376961408578779e+01 3.370064329271928 0.00890735463861044
4.047427479139354034e+01 3.739937302478798 0.00890735463861044
4.176525010158110973e+01 4.150404757850477 0.00890735463861044
4.299104560305519840e+01 4.605922041145108 0.00890735463861044
4.414699261050514423e+01 5.1114334834401705 0.00890735463861044
4.522945873393481975e+01 5.672426068491977 0.00890735463861044
4.623587054668680452e+01 6.294988990221888 0.00890735463861044
4.716470418092107053e+01 6.985879746785249 0.00890735463861044
4.801544581099468445e+01 7.752597488629465 0.00890735463861044
4.878852550761715889e+01 8.60346441668451 0.00890735463861044
4.948522917253702502e+01 9.547716114208066 0.00890735463861044
5.010759388838040707e+01 10.59560179277617 0.00890735463861044
5.065829247939227997e+01 11.758495540521581 0.00890735463861044
5.114051287163846382e+01 13.049019780144016 0.00890735463861044
5.155783747334363198e+01 14.481182276745331 0.00890735463861044
5.191412687621874511e+01 16.070528182616385 0.00890735463861044
5.221341156544548312e+01 17.834308769319094 0.00890735463861044
5.245979409128874948e+01 19.791668678535572 0.00890735463861044
5.265736335743539343e+01 21.96385372416547 0.00890735463861044
5.281012183425890072e+01 24.37444150122222 0.00890735463861044
5.292192568922401819e+01 27.04959730463137 0.00890735463861044
5.299643731051874340e+01 30.01835813575592 0.00890735463861044
5.303708925584587774e+01 33.31294787934677 0.00890735463861044
5.304705836619781678e+01 36.96912707195032 0.00890735463861044
5.302924864676563033e+01 41.0265810582719 0.00890735463861044
5.298628145930807420e+01 45.52935074866948 0.00890735463861044
5.292049161015903280e+01 50.526310653356795 0.00890735463861044
5.283392800999886418e+01 56.07169938205458 0.00890735463861044
5.272835774173087486e+01 62.22570836730231 0.00890735463861044
5.260527250740911143e+01 69.0551352016233 0.00890735463861044
5.246589661234793311e+01 76.63410868007462 0.00890735463861044
5.231119583513872584e+01 85.04489341802686 0.00890735463861044
5.214188664422641040e+01 94.37878277775391 0.00890735463861044
5.195844543850547836e+01 104.73708979594508 0.00890735463861044
5.176111758932968598e+01 116.23224686798542 0.00890735463861044
5.154992616229258573e+01 128.9890261253308 0.00890735463861044
5.132468037168389685e+01 143.14589375234786 0.00890735463861044
5.108498384487136690e+01 158.85651294280527 0.00890735463861044
5.083024291694491126e+01 176.2914118095948 0.00890735463861044
5.055967523216938986e+01 195.63983435170647 0.00890735463861044
5.027231903011352188e+01 217.11179456945052 0.00890735463861044
4.996704358552406688e+01 240.9403560239527 0.00890735463861044
4.964256136453146695e+01 267.38416158399497 0.00890735463861044
4.929744257326245815e+01 296.73024081888724 0.00890735463861044
4.893013291333819126e+01 329.2971255097155 0.00890735463861044
4.853897544703996658e+01 365.43830709572546 0.00890735463861044
4.812223767652355377e+01 405.54607358408276 0.00890735463861044
4.767814503107858570e+01 450.05576757004974 0.00890735463861044
4.720492212053491698e+01 499.450511585514 0.00890735463861044
4.670084320893994345e+01 554.2664520663108 0.00890735463861044
4.616429342928014989e+01 615.0985788580505 0.00890735463861044
4.559384224349248171e+01 682.6071834272393 0.00890735463861044
4.498833048118716960e+01 757.525025877192 0.00890735463861044
4.434697201772812036e+01 840.6652885618333 0.00890735463861044
4.366947051874986130e+01 932.9304026284696 0.00890735463861044
4.295615084655340610e+01 1035.3218432956637 0.00890735463861044
4.220810340168181085e+01 1148.9510001873086 0.00890735463861044
4.142733794628946242e+01 1275.051240713013 0.00890735463861044
4.061705265921257535e+01 1414.991297434576 0.00890735463861044
3.978171940146819452e+01 1570.2901247293776 0.00890735463861044
3.892750892801295493e+01 1742.6333860096508 0.00890735463861044
3.806129525254463886e+01 1933.891750455232 0.00890735463861044
3.719235709659371025e+01 2146.141197858406 0.00890735463861044
3.633021651339707603e+01 2381.6855519761607 0.00890735463861044
3.548650247912154754e+01 2643.0814869741084 0.00890735463861044
3.467435431662163126e+01 2933.1662783900483 0.00890735463861044
3.390759709098833241e+01 3255.0885998350564 0.00890735463861044
3.320022415167881746e+01 3612.3426997094302 0.00890735463861044
3.256625685495728817e+01 4008.8063288984645 0.00890735463861044
3.201924296469572084e+01 4448.782831127585 0.00890735463861044
3.157170672770315534e+01 4937.047852839004 0.00890735463861044
3.123432385947570822e+01 5478.901179593945 0.00890735463861044
3.101535425350292741e+01 6080.224261649427 0.00890735463861044
3.092018503058250189e+01 6747.5440531107 0.00890735463861044
3.095102722332385170e+01 7488.10385759003 0.00890735463861044
3.110679527804021305e+01 8309.941949353404 0.00890735463861044
3.138318009927931129e+01 9221.97882333434 0.00890735463861044
3.177290678768425636e+01 10234.114021054527 0.00890735463861044
3.226615006680206221e+01 11357.333583431051 0.00890735463861044
3.285106664502281859e+01 12603.829296797274 0.00890735463861044
3.351439559082339770e+01 13987.131026472387 0.00890735463861044
3.424261431553005508e+01 15522.25357427048 0.00890735463861044
3.502114596499681198e+01 17225.859653987874 0.00890735463861044
3.583734939683518661e+01 19116.440753857038 0.00890735463861044
3.667678600993848903e+01 21214.51784910632 0.00890735463861044
3.752756112955655965e+01 23542.864143224204 0.00890735463861044
3.837951424169413883e+01 26126.752255633317 0.00890735463861044
3.922272526377106061e+01 28994.22853882881 0.00890735463861044
4.004980074831370729e+01 32176.417502507353 0.00890735463861044
4.085385531790350910e+01 35707.859649004626 0.00890735463861044
4.162950912140521353e+01 39626.88638701478 0.00890735463861044
4.237278053110630793e+01 43976.036093027215 0.00890735463861044
4.308091135131878957e+01 48802.515836544335 0.00890735463861044
4.375211969631138942e+01 54158.71378079476 0.00890735463861044
4.438542283547693756e+01 60102.76782070388 0.00890735463861044
4.498049075449878131e+01 66699.19663030129 0.00890735463861044
4.553750965749708968e+01 74019.59996915652 0.00890735463861044
4.605705815586784269e+01 82143.43584919439 0.00890735463861044
4.653999704419975814e+01 91158.88299750836 0.00890735463861044
4.698737310366860953e+01 101163.7979766207 0.00890735463861044
4.740033568481243975e+01 112266.77735108159 0.00890735463861044
4.778006568247209884e+01 124588.33642950082 0.00890735463861044
4.812771540768380873e+01 138262.2173764659 0.00890735463861044
4.844435731962080638e+01 153436.84089300132 0.00890735463861044
4.873094173138562724e+01 170276.91722258978 0.00890735463861044
4.898826120486504010e+01 188965.23396912115 0.00890735463861044
4.921692017177414158e+01 209704.64013232305 0.00890735463861044
4.941731033354756875e+01 232720.2478960412 0.00890735463861044
4.958958932937041908e+01 258261.87606826748 0.00890735463861044
4.973366415468781554e+01 286606.7616948256 0.00890735463861044
4.984917635051703400e+01 318062.5692794119 0.00890735463861044
4.993549110272125091e+01 352970.73027306574 0.00890735463861044
4.999168993798488714e+01 391710.1490809261 0.00890735463861044
5.001656486019955139e+01 434701.3158125035 0.00890735463861044
5.000861757842603339e+01 482410.8704165374 0.00890735463861044
4.996606246898252834e+01 535356.6677410719 0.00890735463861044
4.988683410417354480e+01 594113.3984965039 0.00890735463861044
4.976860046555563599e+01 659318.8271333541 0.00890735463861044
4.960878361179682372e+01 731680.7143427207 0.00890735463861044
4.940458670808730091e+01 811984.4993184009 0.00890735463861044
4.915303169619052426e+01 901101.8251665037 0.00890735463861044
4.885100418149783508e+01 1000000.0 0.00890735463861044
1.192403717483360784e-02 0.001 0.009884959046625586
1.264352854944362364e-02 0.0011097524964120721 0.009884959046625586
1.349419411650084992e-02 0.0012315506032928262 0.009884959046625586
1.450373938033537070e-02 0.001366716356462006 0.009884959046625586
1.570493701501826309e-02 0.0015167168884709225 0.009884959046625586
1.713655822421692940e-02 0.0016831803533309566 0.009884959046625586
1.884401143343581927e-02 0.0018679135990207828 0.009884959046625586
2.088045767404900221e-02 0.002072921779595372 0.009884959046625586
2.330803904413249888e-02 0.002300430119772917 0.009884959046625586
2.619876033527433062e-02 0.0025529080682395165 0.009884959046625586
2.963612400727111754e-02 0.002833096101839324 0.009884959046625586
3.371622788364620621e-02 0.0031440354715915 0.009884959046625586
3.854922098889450310e-02 0.0034891012134067737 0.009884959046625586
4.426086584478093611e-02 0.003872038781812557 0.009884959046625586
5.099386640571716700e-02 0.004297004704320844 0.009884959046625586
5.890958445890252804e-02 0.004768611697714469 0.009884959046625586
6.818941521049498578e-02 0.005291978735958442 0.009884959046625586
7.903634852281977985e-02 0.005872786613189483 0.009884959046625586
9.167657030649566108e-02 0.00651733960488242 0.009884959046625586
1.063609547592221649e-01 0.007232633896483534 0.009884959046625586
1.233666612807603896e-01 0.008026433522257174 0.009884959046625586
1.429987883803184590e-01 0.00890735463861044 0.009884959046625586
1.655921334741202455e-01 0.009884959046625586 0.009884959046625586
1.915130833870999083e-01 0.010969857978923836 0.009884959046625586
2.211617234795975051e-01 0.012173827277396614 0.009884959046625586
2.549742236591767131e-01 0.013509935211980273 0.009884959046625586
2.934255353602920890e-01 0.014992684327860457 0.009884959046625586
3.370324054964490279e-01 0.01663816886076129 0.009884959046625586
3.863569653832910622e-01 0.018464249428955443 0.009884959046625586
4.420105294452045808e-01 0.020490746898158472 0.009884959046625586
5.047128674125890280e-01 0.022739657523579287 0.009884959046625586
5.752184746623273393e-01 0.02523539170434766 0.009884959046625586
6.542457404375442431e-01 0.02800503894183631 0.009884959046625586
7.426530512509530446e-01 0.03107866187782014 0.009884959046625586
8.414070239591852074e-01 0.03448962260405758 0.009884959046625586
9.515850291608508593e-01 0.038274944785163134 0.009884959046625586
1.074212087730016529e+00 0.04247571552536898 0.009884959046625586
1.210489296713762153e+00 0.047137531341167244 0.009884959046625586
1.361719447249350123e+00 0.05231099308056263 0.009884959046625586
1.529313330905248680e+00 0.05805225516094899 0.009884959046625586
1.714795525400340637e+00 0.06442363508721373 0.009884959046625586
1.919809319269912828e+00 0.07149428986597581 0.009884959046625586
2.146120916061874162e+00 0.07934096665797492 0.009884959046625586
2.395621980220910441e+00 0.08804883581643465 0.009884959046625586
2.670330682212186169e+00 0.09771241535346502 0.009884959046625586
2.972390351382209861e+00 0.1084365968689611 0.009884959046625586
3.304065611408371517e+00 0.12033778407775893 0.009884959046625586
3.667735171683363493e+00 0.13354515629298988 0.009884959046625586
4.065880820833144504e+00 0.14820207057988585 0.009884959046625586
4.501071999713212257e+00 0.16446761779946645 0.009884959046625586
4.975945362622848478e+00 0.18251834943190443 0.009884959046625586
5.493178619111951377e+00 0.20255019392306664 0.009884959046625586
6.055458228066055604e+00 0.22478058335487253 0.009884959046625586
6.665440585059340783e+00 0.24945081352303167 0.009884959046625586
7.325706221236269577e+00 0.27682866303920667 0.009884959046625586
8.038707216016932833e+00 0.3072112998861759 0.009884959046625586
8.806707791173980837e+00 0.34092850697468147 0.009884959046625586
9.631718930200266371e+00 0.3783462617131929 0.009884959046625586
1.051542780743180927e+01 0.419870708444391 0.009884959046625586
1.145912340032043630e+01 0.4659525668664682 0.009884959046625586
1.246362013009735925e+01 0.517092024289676 0.009884959046625586
1.352918175533635470e+01 0.5738441648302398 0.009884959046625586
1.465544824889494002e+01 0.6368249944718586 0.009884959046625586
1.584136821242160487e+01 0.7067181273927491 0.009884959046625586
1.708514034401632031e+01 0.7842822061337682 0.009884959046625586
1.838416678696097151e+01 0.8703591361485166 0.009884959046625586
1.973502146506884003e+01 0.9658832241158708 0.009884959046625586
2.113343619464675882e+01 1.0718913192051276 0.009884959046625586
2.257430676367821576e+01 1.1895340673703196 0.009884959046625586
2.405172080214122943e+01 1.3200884008314182 0.009884959046625586
2.555900860128305396e+01 1.4649713983072863 0.009884959046625586
2.708881687085512979e+01 1.625755666443795 0.009884959046625586
2.863320526144723743e+01 1.8041864093920719 0.009884959046625586
3.018376402808569026e+01 2.0022003718155843 0.009884959046625586
3.173175053639901932e+01 2.2219468609395236 0.009884959046625586
3.326824150339041353e+01 2.4658110758226037 0.009884959046625586
3.478429659123583662e+01 2.736439997074672 0.009884959046625586
3.627112878819746555e+01 3.0367711180354604 0.009884959046625586
3.772027555671076726e+01 3.370064329271928 0.009884959046625586
3.912376485528627512e+01 3.739937302478798 0.009884959046625586
4.047426957383721913e+01 4.150404757850477 0.009884959046625586
4.176524439478369999e+01 4.605922041145108 0.009884959046625586
4.299103936873918741e+01 5.1114334834401705 0.009884959046625586
4.414698581596887550e+01 5.672426068491977 0.009884959046625586
4.522945133245631411e+01 6.294988990221888 0.009884959046625586
4.623586250526657437e+01 6.985879746785249 0.009884959046625586
4.716469544682109216e+01 7.752597488629465 0.009884959046625586
4.801543633274583556e+01 8.60346441668451 0.009884959046625586
4.878851524818671948e+01 9.547716114208066 0.009884959046625586
4.948521807927424021e+01 10.59560179277617 0.009884959046625586
5.010758191594352695e+01 11.758495540521581 0.009884959046625586
5.065827957641607071e+01 13.049019780144016 0.009884959046625586
5.114049900295530904e+01 14.481182276745331 0.009884959046625586
5.155782259513932075e+01 16.070528182616385 0.009884959046625586
5.191411095836112111e+01 17.834308769319094 0.009884959046625586
5.221339459316254761e+01 19.791668678535572 0.009884959046625586
5.245977605504769770e+01 21.96385372416547 0.009884959046625586
5.265734427784049387e+01 24.37444150122222 0.009884959046625586
5.281010175911188753e+01 27.04959730463137 0.009884959046625586
5.292190470557682147e+01 30.01835813575592 0.009884959046625586
5.299641555823924222e+01 33.31294787934677 0.009884959046625586
5.303706694425552826e+01 36.96912707195032 0.009884959046625586
5.304703579603732777e+01 41.0265810582719 0.009884959046625586
5.302922624037689303e+01 45.52935074866948 0.009884959046625586
5.298625979824950605e+01 50.526310653356795 0.009884959046625586
5.292047148126465572e+01 56.07169938205458 0.009884959046625586
5.283391047299365795e+01 62.22570836730231 0.009884959046625586
5.272834421148628792e+01 69.0551352016233 0.009884959046625586
5.260526486384717515e+01 76.63410868007462 0.009884959046625586
5.246589735000275567e+01 85.04489341802686 0.009884959046625586
5.231120824707257100e+01 94.37878277775391 0.009884959046625586
5.214191508067032288e+01 104.73708979594508 0.009884959046625586
5.195849564171216883e+01 116.23224686798542 0.009884959046625586
5.176119712791287242e+01 128.9890261253308 0.009884959046625586
5.155004502034550740e+01 143.14589375234786 0.009884959046625586
5.132485171836270155e+01 158.85651294280527 0.009884959046625586
5.108522505455840701e+01 176.2914118095948 0.009884959046625586
5.083057691921371912e+01 195.63983435170647 0.009884959046625586
5.056013229158877920e+01 217.11179456945052 0.009884959046625586
5.027293909454821375e+01 240.9403560239527 0.009884959046625586
4.996787937690504577e+01 267.38416158399497 0.009884959046625586
4.964368243433181505e+01 296.73024081888724 0.009884959046625586
4.929894061995630494e+01 329.2971255097155 0.009884959046625586
4.893212871100756445e+01 365.43830709572546 0.009884959046625586
4.854162785901409194e+01 405.54607358408276 0.009884959046625586
4.812575531184663191e+01 450.05576757004974 0.009884959046625586
4.768280123778338719e+01 499.450511585514 0.009884959046625586
4.721107414806979108e+01 554.2664520663108 0.009884959046625586
4.670895651345040989e+01 615.0985788580505 0.009884959046625586
4.617497223190294164e+01 682.6071834272393 0.009884959046625586
4.560786754048516656e+01 757.525025877192 0.009884959046625586
4.500670676228666878e+01 840.6652885618333 0.009884959046625586
4.437098384952829377e+01 932.9304026284696 0.009884959046625586
4.370074988164123653e+01 1035.3218432956637 0.009884959046625586
4.299675559482489007e+01 1148.9510001873086 0.009884959046625586
4.226060630721146083e+01 1275.051240713013 0.009884959046625586
4.149492443349878101e+01 1414.991297434576 0.009884959046625586
4.070360424666063892e+01 1570.2901247293776 0.009884959046625586
3.989190120521846694e+01 1742.6333860096508 0.009884959046625586
3.906686426583700467e+01 1933.891750455232 0.009884959046625586
3.823652120129200682e+01 2146.141197858406 0.009884959046625586
3.741071560702644661e+01 2381.6855519761607 0.009884959046625586
3.660042601194960810e+01 2643.0814869741084 0.009884959046625586
3.581799853460604055e+01 2933.1662783900483 0.009884959046625586
3.507659387238874871e+01 3255.0885998350564 0.009884959046625586
3.439160302419600868e+01 3612.3426997094302 0.009884959046625586
3.377597683150639085e+01 4008.8063288984645 0.009884959046625586
3.324398317531266400e+01 4448.782831127585 0.009884959046625586
3.280782647679209418e+01 4937.047852839004 0.009884959046625586
3.247832036521739951e+01 5478.901179593945 0.009884959046625586
3.226390950721375361e+01 6080.224261649427 0.009884959046625586
3.217012583339078446e+01 6747.5440531107 0.009884959046625586
3.219925800443171937e+01 7488.10385759003 0.009884959046625586
3.235021792830549714e+01 8309.941949353404 0.009884959046625586
3.261861729381462993e+01 9221.97882333434 0.009884959046625586
3.299704421148801714e+01 10234.114021054527 0.009884959046625586
3.347550942775944094e+01 11357.333583431051 0.009884959046625586
3.404233495957123523e+01 12603.829296797274 0.009884959046625586
3.468412012054699289e+01 13987.131026472387 0.009884959046625586
3.538721674892343572e+01 15522.25357427048 0.009884959046625586
3.613752769732238335e+01 17225.859653987874 0.009884959046625586
3.692092362771661129e+01 19116.440753857038 0.009884959046625586
3.772440407081450786e+01 21214.51784910632 0.009884959046625586
3.853729189409143885e+01 23542.864143224204 0.009884959046625586
3.934826854952795827e+01 26126.752255633317 0.009884959046625586
4.014905807665007131e+01 28994.22853882881 0.009884959046625586
4.093185973909427844e+01 32176.417502507353 0.009884959046625586
4.169053225037975352e+01 35707.859649004626 0.009884959046625586
4.242030964062490028e+01 39626.88638701478 0.009884959046625586
4.311779806458577013e+01 43976.036093027215 0.009884959046625586
4.378066104847535200e+01 48802.515836544335 0.009884959046625586
4.440745275265674508e+01 54158.71378079476 0.009884959046625586
4.499746208638704559e+01 60102.76782070388 0.009884959046625586
4.555056550962290629e+01 66699.19663030129 0.009884959046625586
4.606709257437060501e+01 74019.59996915652 0.009884959046625586
4.654770573454636207e+01 82143.43584919439 0.009884959046625586
4.699329504893608345e+01 91158.88299750836 0.009884959046625586
4.740488689732863747e+01 101163.7979766207 0.009884959046625586
4.778356631120899323e+01 112266.77735108159 0.009884959046625586
4.813041105331795677e+01 124588.33642950082 0.009884959046625586
4.844643627498965799e+01 138262.2173764659 0.009884959046625586
4.873254806459113553e+01 153436.84089300132 0.009884959046625586
4.898950484590343279e+01 170276.91722258978 0.009884959046625586
4.921788530963340946e+01 188965.23396912115 0.009884959046625586
4.941806109663659186e+01 209704.64013232305 0.009884959046625586
4.959017496319891194e+01 232720.2478960412 0.009884959046625586
4.973412205594083701e+01 258261.87606826748 0.009884959046625586
4.984953526559070269e+01 286606.7616948256 0.009884959046625586
4.993577337512067515e+01 318062.5692794119 0.009884959046625586
4.999191228564529865e+01 352970.73027306574 0.009884959046625586
5.001674043855088314e+01 391710.1490809261 0.009884959046625586
5.000875660844222637e+01 434701.3158125035 0.009884959046625586
4.996617266183697126e+01 482410.8704165374 0.009884959046625586
4.988692149659213015e+01 535356.6677410719 0.009884959046625586
4.976866988658346713e+01 594113.3984965039 0.009884959046625586
4.960883883848411102e+01 659318.8271333541 0.009884959046625586
4.940463096127628972e+01 731680.7143427207 0.009884959046625586
4.915306662302256768e+01 811984.4993184009 0.009884959046625586
4.885103200962838343e+01 901101.8251665037 0.009884959046625586
4.849533332335613522e+01 1000000.0 0.009884959046625586
1.131228505315043029e-02 0.001 0.010969857978923836
1.192402709963567321e-02 0.0011097524964120721 0.010969857978923836
1.264352651365010897e-02 0.0012315506032928262 0.010969857978923836
1.349415869621381145e-02 0.001366716356462006 0.010969857978923836
1.450372636706348875e-02 0.0015167168884709225 0.010969857978923836
1.570494815356951110e-02 0.0016831803533309566 0.010969857978923836
1.713657930754290334e-02 0.0018679135990207828 0.010969857978923836
1.884399290464210466e-02 0.002072921779595372 0.010969857978923836
2.088046397745623242e-02 0.002300430119772917 0.010969857978923836
2.330800422258692481e-02 0.0025529080682395165 0.010969857978923836
2.619875025384415038e-02 0.002833096101839324 0.010969857978923836
2.963611353589699904e-02 0.0031440354715915 0.010969857978923836
3.371621585747345412e-02 0.0034891012134067737 0.010969857978923836
3.854922324714383369e-02 0.003872038781812557 0.010969857978923836
4.426084666740828094e-02 0.004297004704320844 0.010969857978923836
5.099387068223074082e-02 0.004768611697714469 0.010969857978923836
5.890958561826685480e-02 0.005291978735958442 0.010969857978923836
6.818940796956651784e-02 0.005872786613189483 0.010969857978923836
7.903634816881270619e-02 0.00651733960488242 0.010969857978923836
9.167656967711994287e-02 0.007232633896483534 0.010969857978923836
1.063609467377200773e-01 0.008026433522257174 0.010969857978923836
1.233666580629830672e-01 0.00890735463861044 0.010969857978923836
1.429987819831790019e-01 0.009884959046625586 0.010969857978923836
1.655921308022990368e-01 0.010969857978923836 0.010969857978923836
1.915130691167674093e-01 0.012173827277396614 0.010969857978923836
2.211617095537567468e-01 0.013509935211980273 0.010969857978923836
2.549742140336402896e-01 0.014992684327860457 0.010969857978923836
2.934255091901745716e-01 0.01663816886076129 0.010969857978923836
3.370323993398148810e-01 0.018464249428955443 0.010969857978923836
3.863569484931294595e-01 0.020490746898158472 0.010969857978923836
4.420105126729508838e-01 0.022739657523579287 0.010969857978923836
5.047128454426932365e-01 0.02523539170434766 0.010969857978923836
5.752184334024085244e-01 0.02800503894183631 0.010969857978923836
6.542456979625680402e-01 0.03107866187782014 0.010969857978923836
7.426530165176116194e-01 0.03448962260405758 0.010969857978923836
8.414069791838129087e-01 0.038274944785163134 0.010969857978923836
9.515849725442195872e-01 0.04247571552536898 0.010969857978923836
1.074212025180366181e+00 0.047137531341167244 0.010969857978923836
1.210489215999903667e+00 0.05231099308056263 0.010969857978923836
1.361719358720162809e+00 0.05805225516094899 0.010969857978923836
1.529313241662403788e+00 0.06442363508721373 0.010969857978923836
1.714795417874692030e+00 0.07149428986597581 0.010969857978923836
1.919809197010859947e+00 0.07934096665797492 0.010969857978923836
2.146120776166438038e+00 0.08804883581643465 0.010969857978923836
2.395621826875763638e+00 0.09771241535346502 0.010969857978923836
2.670330512885768393e+00 0.1084365968689611 0.010969857978923836
2.972390164937947610e+00 0.12033778407775893 0.010969857978923836
3.304065418205497817e+00 0.13354515629298988 0.010969857978923836
3.667734948079137691e+00 0.14820207057988585 0.010969857978923836
4.065880573831403666e+00 0.16446761779946645 0.010969857978923836
4.501071726090583702e+00 0.18251834943190443 0.010969857978923836
4.975945053149102293e+00 0.20255019392306664 0.010969857978923836
5.493178271103440480e+00 0.22478058335487253 0.010969857978923836
6.055457846522631193e+00 0.24945081352303167 0.010969857978923836
6.665440150776147377e+00 0.27682866303920667 0.010969857978923836
7.325705755206611158e+00 0.3072112998861759 0.010969857978923836
8.038706689183859666e+00 0.34092850697468147 0.010969857978923836
8.806707201258138440e+00 0.3783462617131929 0.010969857978923836
9.631718269435218360e+00 0.419870708444391 0.010969857978923836
1.051542707247985042e+01 0.4659525668664682 0.010969857978923836
1.145912258398299954e+01 0.517092024289676 0.010969857978923836
1.246361921853856813e+01 0.5738441648302398 0.010969857978923836
1.352918076871406505e+01 0.6368249944718586 0.010969857978923836
1.465544716183724816e+01 0.7067181273927491 0.010969857978923836
1.584136699606464660e+01 0.7842822061337682 0.010969857978923836
1.708513899943352143e+01 0.8703591361485166 0.010969857978923836
1.838416530351132039e+01 0.9658832241158708 0.010969857978923836
1.973501981478030487e+01 1.0718913192051276 0.010969857978923836
2.113343435970474005e+01 1.1895340673703196 0.010969857978923836
2.257430472922203890e+01 1.3200884008314182 0.010969857978923836
2.405171856868986779e+01 1.4649713983072863 0.010969857978923836
2.555900611733870775e+01 1.625755666443795 0.010969857978923836
2.708881412143677281e+01 1.8041864093920719 0.010969857978923836
2.863320222761064926e+01 2.0022003718155843 0.010969857978923836
3.018376069023393526e+01 2.2219468609395236 0.010969857978923836
3.173174686550403223e+01 2.4658110758226037 0.010969857978923836
3.326823745188805503e+01 2.736439997074672 0.010969857978923836
3.478429213637482320e+01 3.0367711180354604 0.010969857978923836
3.627112390004366915e+01 3.370064329271928 0.010969857978923836
3.772027019603480369e+01 3.739937302478798 0.010969857978923836
3.912375897723829610e+01 4.150404757850477 0.010969857978923836
4.047426314377886314e+01 4.605922041145108 0.010969857978923836
4.176523736535787634e+01 5.1114334834401705 0.010969857978923836
4.299103169803569102e+01 5.672426068491977 0.010969857978923836
4.414697744961227244e+01 6.294988990221888 0.010969857978923836
4.522944222851597118e+01 6.985879746785249 0.010969857978923836
4.623585259680747583e+01 7.752597488629465 0.010969857978923836
4.716468469023465815e+01 8.60346441668451 0.010969857978923836
4.801542466756272631e+01 9.547716114208066 0.010969857978923836
4.878850261355346163e+01 10.59560179277617 0.010969857978923836
4.948520441894081046e+01 11.758495540521581 0.010969857978923836
5.010756717012176864e+01 13.049019780144016 0.010969857978923836
5.065826369039857013e+01 14.481182276745331 0.010969857978923836
5.114048192295594930e+01 16.070528182616385 0.010969857978923836
5.155780427124933851e+01 17.834308769319094 0.010969857978923836
5.191409135574674139e+01 19.791668678535572 0.010969857978923836
5.221337368649022181e+01 21.96385372416547 0.010969857978923836
5.245975384261496544e+01 24.37444150122222 0.010969857978923836
5.265732077991241056e+01 27.04959730463137 0.010969857978923836
5.281007703389958152e+01 30.01835813575592 0.010969857978923836
5.292187886148832376e+01 33.31294787934677 0.010969857978923836
5.299638876763732043e+01 36.96912707195032 0.010969857978923836
5.303703946440146666e+01 41.0265810582719 0.010969857978923836
5.304700799830470004e+01 45.52935074866948 0.010969857978923836
5.302919864574958808e+01 50.526310653356795 0.010969857978923836
5.298623311929191004e+01 56.07169938205458 0.010969857978923836
5.292044668954467568e+01 62.22570836730231 0.010969857978923836
5.283388887250393395e+01 69.0551352016233 0.010969857978923836
5.272832754419740553e+01 76.63410868007462 0.010969857978923836
5.260525544558481670e+01 85.04489341802686 0.010969857978923836
5.246589824924380707e+01 94.37878277775391 0.010969857978923836
5.231122352065371928e+01 104.73708979594508 0.010969857978923836
5.214195008455667590e+01 116.23224686798542 0.010969857978923836
5.195855744164292389e+01 128.9890261253308 0.010969857978923836
5.176129504247422375e+01 143.14589375234786 0.010969857978923836
5.155019133725483016e+01 158.85651294280527 0.010969857978923836
5.132506264378594807e+01 176.2914118095948 0.010969857978923836
5.108552196872425810e+01 195.63983435170647 0.010969857978923836
5.083098803014213019e+01 217.11179456945052 0.010969857978923836
5.056069482484444677e+01 240.9403560239527 0.010969857978923836
5.027370217258735607e+01 267.38416158399497 0.010969857978923836
4.996890780796606180e+01 296.73024081888724 0.010969857978923836
4.964506168454808233e+01 329.2971255097155 0.010969857978923836
4.930078331278359371e+01 365.43830709572546 0.010969857978923836
4.893458309543857609e+01 405.54607358408276 0.010969857978923836
4.854488880100430492e+01 450.05576757004974 0.010969857978923836
4.813007847440718479e+01 499.450511585514 0.010969857978923836
4.768852127460275625e+01 554.2664520663108 0.010969857978923836
4.721862787397896000e+01 615.0985788580505 0.010969857978923836
4.671891217201046231e+01 682.6071834272393 0.010969857978923836
4.618806608589847684e+01 757.525025877192 0.010969857978923836
4.562504910472449637e+01 840.6652885618333 0.010969857978923836
4.502919391674159755e+01 932.9304026284696 0.010969857978923836
4.440032888413468015e+01 1035.3218432956637 0.010969857978923836
4.373891703615623783e+01 1148.9510001873086 0.010969857978923836
4.304620979642425738e+01 1275.051240713013 0.010969857978923836
4.232441147976515339e+01 1414.991297434576 0.010969857978923836
4.157684786457624426e+01 1570.2901247293776 0.010969857978923836
4.080819759444020178e+01 1742.6333860096508 0.010969857978923836
4.002457920460247465e+01 1933.891750455232 0.010969857978923836
3.923398345433284362e+01 2146.141197858406 0.010969857978923836
3.844566746409881830e+01 2381.6855519761607 0.010969857978923836
3.766993568602066489e+01 2643.0814869741084 0.010969857978923836
3.691936353144374294e+01 2933.1662783900483 0.010969857978923836
3.620644011992420985e+01 3255.0885998350564 0.010969857978923836
3.554512383255876529e+01 3612.3426997094302 0.010969857978923836
3.494965046820518495e+01 4008.8063288984645 0.010969857978923836
3.443419022565281296e+01 4448.782831127585 0.010969857978923836
3.401065693531161571e+01 4937.047852839004 0.010969857978923836
3.369007612087062853e+01 5478.901179593945 0.010969857978923836
3.348107568367861120e+01 6080.224261649427 0.010969857978923836
3.338904904797816897e+01 6747.5440531107 0.010969857978923836
3.341634188387735094e+01 7488.10385759003 0.010969857978923836
3.356187240996656129e+01 8309.941949353404 0.010969857978923836
3.382128116189436895e+01 9221.97882333434 0.010969857978923836
3.418728542399886550e+01 10234.114021054527 0.010969857978923836
3.464963732219789705e+01 11357.333583431051 0.010969857978923836
3.519651322355155543e+01 12603.829296797274 0.010969857978923836
3.581523291114785223e+01 13987.131026472387 0.010969857978923836
3.649100147535464345e+01 15522.25357427048 0.010969857978923836
3.721022259946057176e+01 17225.859653987874 0.010969857978923836
3.795921552207344263e+01 19116.440753857038 0.010969857978923836
3.872623211186120074e+01 21214.51784910632 0.010969857978923836
3.949925426156006125e+01 23542.864143224204 0.010969857978923836
4.026887495534684547e+01 26126.752255633317 0.010969857978923836
4.102633629385987035e+01 28994.22853882881 0.010969857978923836
4.176463324530319454e+01 32176.417502507353 0.010969857978923836
4.247815920036882176e+01 35707.859649004626 0.010969857978923836
4.316278296112365354e+01 39626.88638701478 0.010969857978923836
4.381552636672941503e+01 43976.036093027215 0.010969857978923836
4.443440156055973489e+01 48802.515836544335 0.010969857978923836
4.501824714373105252e+01 54158.71378079476 0.010969857978923836
4.556657083266461683e+01 60102.76782070388 0.010969857978923836
4.607940388074261762e+01 66699.19663030129 0.010969857978923836
4.655717001024451207e+01 74019.59996915652 0.010969857978923836
4.700056968173525718e+01 82143.43584919439 0.010969857978923836
4.741048026066659560e+01 91158.88299750836 0.010969857978923836
4.778787010484411724e+01 101163.7979766207 0.010969857978923836
4.813372627806759851e+01 112266.77735108159 0.010969857978923836
4.844899369880344864e+01 124588.33642950082 0.010969857978923836
4.873452440935646734e+01 138262.2173764659 0.010969857978923836
4.899103533269898492e+01 153436.84089300132 0.010969857978923836
4.921907311999547119e+01 170276.91722258978 0.010969857978923836
4.941898521400725741e+01 188965.23396912115 0.010969857978923836
4.959089578755936145e+01 209704.64013232305 0.010969857978923836
4.973468579418106827e+01 232720.2478960412 0.010969857978923836
4.984997732234656098e+01 258261.87606826748 0.010969857978923836
4.993612085954264757e+01 286606.7616948256 0.010969857978923836
4.999218617809199117e+01 318062.5692794119 0.010969857978923836
5.001695674151291371e+01 352970.73027306574 0.010969857978923836
5.000892770139615351e+01 391710.1490809261 0.010969857978923836
4.996630832975262138e+01 434701.3158125035 0.010969857978923836
4.988702923028897374e+01 482410.8704165374 0.010969857978923836
4.976875559174589370e+01 535356.6677410719 0.010969857978923836
4.960890692519420497e+01 594113.3984965039 0.010969857978923836
4.940468497841406759e+01 659318.8271333541 0.010969857978923836
4.915310939074553431e+01 731680.7143427207 0.010969857978923836
4.885106576422194280e+01 811984.4993184009 0.010969857978923836
4.849536047384729898e+01 901101.8251665037 0.010969857978923836
4.808278918616311159e+01 1000000.0 0.010969857978923836
1.078841820628169065e-02 0.001 0.012173827277396614
1.131226212878186539e-02 0.0011097524964120721 0.012173827277396614
1.192402916714640701e-02 0.0012315506032928262 0.012173827277396614
1.264354771674233019e-02 0.001366716356462006 0.012173827277396614
1.349417214930094359e-02 0.0015167168884709225 0.012173827277396614
1.450369407872613599e-02 0.0016831803533309566 0.012173827277396614
1.570492861833342260e-02 0.0018679135990207828 0.012173827277396614
1.713654993266340923e-02 0.002072921779595372 0.012173827277396614
1.884399583149925367e-02 0.002300430119772917 0.012173827277396614
2.088047626840545609e-02 0.0025529080682395165 0.012173827277396614
2.330801175516898638e-02 0.002833096101839324 0.012173827277396614
2.619876125410228185e-02 0.0031440354715915 0.012173827277396614
2.963610944259447225e-02 0.0034891012134067737 0.012173827277396614
3.371622714760437456e-02 0.003872038781812557 0.012173827277396614
3.854921455234161520e-02 0.004297004704320844 0.012173827277396614
4.426085789195567666e-02 0.004768611697714469 0.012173827277396614
5.099386503014011196e-02 0.005291978735958442 0.012173827277396614
5.890958604164546475e-02 0.005872786613189483 0.012173827277396614
6.818940157660274837e-02 0.00651733960488242 0.012173827277396614
7.903633508430635279e-02 0.007232633896483534 0.012173827277396614
9.167655788093670433e-02 0.008026433522257174 0.012173827277396614
1.063609442924617621e-01 0.00890735463861044 0.012173827277396614
1.233666453734813540e-01 0.009884959046625586 0.012173827277396614
1.429987693747809263e-01 0.010969857978923836 0.012173827277396614
1.655921179532437448e-01 0.012173827277396614 0.012173827277396614
1.915130609906776082e-01 0.013509935211980273 0.012173827277396614
2.211616972044665730e-01 0.014992684327860457 0.012173827277396614
2.549741974915605836e-01 0.01663816886076129 0.012173827277396614
2.934254992316946975e-01 0.018464249428955443 0.012173827277396614
3.370323682459950843e-01 0.020490746898158472 0.012173827277396614
3.863569155683196921e-01 0.022739657523579287 0.012173827277396614
4.420104775548018283e-01 0.02523539170434766 0.012173827277396614
5.047128019481895711e-01 0.02800503894183631 0.012173827277396614
5.752183914438335766e-01 0.03107866187782014 0.012173827277396614
6.542456539008807415e-01 0.03448962260405758 0.012173827277396614
7.426529541194043516e-01 0.038274944785163134 0.012173827277396614
8.414069182185588414e-01 0.04247571552536898 0.012173827277396614
9.515849067957891094e-01 0.047137531341167244 0.012173827277396614
1.074211961910972901e+00 0.05231099308056263 0.012173827277396614
1.210489136661810239e+00 0.05805225516094899 0.012173827277396614
1.361719262423329857e+00 0.06442363508721373 0.012173827277396614
1.529313141487831151e+00 0.07149428986597581 0.012173827277396614
1.714795300500469244e+00 0.07934096665797492 0.012173827277396614
1.919809067857831897e+00 0.08804883581643465 0.012173827277396614
2.146120631776695653e+00 0.09771241535346502 0.012173827277396614
2.395621662952595265e+00 0.1084365968689611 0.012173827277396614
2.670330313031637370e+00 0.12033778407775893 0.012173827277396614
2.972389936928197862e+00 0.13354515629298988 0.012173827277396614
3.304065162816588241e+00 0.14820207057988585 0.012173827277396614
3.667734674444518284e+00 0.16446761779946645 0.012173827277396614
4.065880260214373543e+00 0.18251834943190443 0.012173827277396614
4.501071388959319464e+00 0.20255019392306664 0.012173827277396614
4.975944673346682556e+00 0.22478058335487253 0.012173827277396614
5.493177833972339386e+00 0.24945081352303167 0.012173827277396614
6.055457367990541684e+00 0.27682866303920667 0.012173827277396614
6.665439630315953323e+00 0.3072112998861759 0.012173827277396614
7.325705163464101943e+00 0.34092850697468147 0.012173827277396614
8.038706033239506610e+00 0.3783462617131929 0.012173827277396614
8.806706468327050175e+00 0.419870708444391 0.012173827277396614
9.631717470406435666e+00 0.4659525668664682 0.012173827277396614
1.051542618594704415e+01 0.517092024289676 0.012173827277396614
1.145912160010846037e+01 0.5738441648302398 0.012173827277396614
1.246361812402998126e+01 0.6368249944718586 0.012173827277396614
1.352917954427627478e+01 0.7067181273927491 0.012173827277396614
1.465544579805961689e+01 0.7842822061337682 0.012173827277396614
1.584136549001296146e+01 0.8703591361485166 0.012173827277396614
1.708513733107312405e+01 0.9658832241158708 0.012173827277396614
1.838416344524291546e+01 1.0718913192051276 0.012173827277396614
1.973501776679998798e+01 1.1895340673703196 0.012173827277396614
2.113343209991747074e+01 1.3200884008314182 0.012173827277396614
2.257430221344325716e+01 1.4649713983072863 0.012173827277396614
2.405171578445097325e+01 1.625755666443795 0.012173827277396614
2.555900305381886994e+01 1.8041864093920719 0.012173827277396614
2.708881073786356808e+01 2.0022003718155843 0.012173827277396614
2.863319850087779983e+01 2.2219468609395236 0.012173827277396614
3.018375656875512192e+01 2.4658110758226037 0.012173827277396614
3.173174233805127997e+01 2.736439997074672 0.012173827277396614
3.326823246093262298e+01 3.0367711180354604 0.012173827277396614
3.478428665460443625e+01 3.370064329271928 0.012173827277396614
3.627111787879850624e+01 3.739937302478798 0.012173827277396614
3.772026359457726130e+01 4.150404757850477 0.012173827277396614
3.912375173618473667e+01 4.605922041145108 0.012173827277396614
4.047425522157084998e+01 5.1114334834401705 0.012173827277396614
4.176522870959735911e+01 5.672426068491977 0.012173827277396614
4.299102224710728848e+01 6.294988990221888 0.012173827277396614
4.414696714787268661e+01 6.985879746785249 0.012173827277396614
4.522943100805533589e+01 7.752597488629465 0.012173827277396614
4.623584039870532081e+01 8.60346441668451 0.012173827277396614
4.716467144058797345e+01 9.547716114208066 0.012173827277396614
4.801541029849074249e+01 10.59560179277617 0.012173827277396614
4.878848704941649572e+01 11.758495540521581 0.012173827277396614
4.948518759325585847e+01 13.049019780144016 0.012173827277396614
5.010754900944505863e+01 14.481182276745331 0.012173827277396614
5.065824412342468008e+01 16.070528182616385 0.012173827277396614
5.114046088543927482e+01 17.834308769319094 0.012173827277396614
5.155778170393281812e+01 19.791668678535572 0.012173827277396614
5.191406721471280861e+01 21.96385372416547 0.012173827277396614
5.221334794081343489e+01 24.37444150122222 0.012173827277396614
5.245972648656672987e+01 27.04959730463137 0.012173827277396614
5.265729183968753802e+01 30.01835813575592 0.012173827277396614
5.281004658397695550e+01 33.31294787934677 0.012173827277396614
5.292184703300563342e+01 36.96912707195032 0.012173827277396614
5.299635577359649119e+01 41.0265810582719 0.012173827277396614
5.303700562139821528e+01 45.52935074866948 0.012173827277396614
5.304697376370065598e+01 50.526310653356795 0.012173827277396614
5.302916465902924159e+01 56.07169938205458 0.012173827277396614
5.298620026225854218e+01 62.22570836730231 0.012173827277396614
5.292041615368351870e+01 69.0551352016233 0.012173827277396614
5.283386226614318559e+01 76.63410868007462 0.012173827277396614
5.272830701136400933e+01 85.04489341802686 0.012173827277396614
5.260524383744518673e+01 94.37878277775391 0.012173827277396614
5.246589934343339223e+01 104.73708979594508 0.012173827277396614
5.231124231199382990e+01 116.23224686798542 0.012173827277396614
5.214199316606813284e+01 128.9890261253308 0.012173827277396614
5.195863351043581702e+01 143.14589375234786 0.012173827277396614
5.176141556663461785e+01 158.85651294280527 0.012173827277396614
5.155037143896099394e+01 176.2914118095948 0.012173827277396614
5.132532226414036813e+01 195.63983435170647 0.012173827277396614
5.108588740877852530e+01 217.11179456945052 0.012173827277396614
5.083149398598805391e+01 240.9403560239527 0.012173827277396614
5.056138706912410896e+01 267.38416158399497 0.012173827277396614
5.027464108791325259e+01 296.73024081888724 0.012173827277396614
4.997017302866705535e+01 329.2971255097155 0.012173827277396614
4.964675817539436764e+01 365.43830709572546 0.012173827277396614
4.930304930984010525e+01 405.54607358408276 0.012173827277396614
4.893760043633113810e+01 450.05576757004974 0.012173827277396614
4.854889629040469856e+01 499.450511585514 0.012173827277396614
4.813538909178591751e+01 554.2664520663108 0.012173827277396614
4.769554416933375052e+01 615.0985788580505 0.012173827277396614
4.722789626351152492e+01 682.6071834272393 0.012173827277396614
4.673111838909788673e+01 757.525025877192 0.012173827277396614
4.620410510927621317e+01 840.6652885618333 0.012173827277396614
4.564607191505531603e+01 932.9304026284696 0.012173827277396614
4.505667183364273853e+01 1035.3218432956637 0.012173827277396614
4.443612961355956514e+01 1148.9510001873086 0.012173827277396614
4.378539238029690495e+01 1275.051240713013 0.012173827277396614
4.310629366307514942e+01 1414.991297434576 0.012173827277396614
4.240172500302242753e+01 1570.2901247293776 0.012173827277396614
4.167580580626043485e+01 1742.6333860096508 0.012173827277396614
4.093407858057901905e+01 1933.891750455232 0.012173827277396614
4.018364968485631294e+01 2146.141197858406 0.012173827277396614
3.943338212128483633e+01 2381.6855519761607 0.012173827277396614
3.869369704078606986e+01 2643.0814869741084 0.012173827277396614
3.797550378773424740e+01 2933.1662783900483 0.012173827277396614
3.729251160962759570e+01 3255.0885998350564 0.012173827277396614
3.665734775317682903e+01 3612.3426997094302 0.012173827277396614
3.608415153008181875e+01 4008.8063288984645 0.012173827277396614
3.558629817057596512e+01 4448.782831127585 0.012173827277396614
3.517640326703207876e+01 4937.047852839004 0.012173827277396614
3.486594331748591458e+01 5478.901179593945 0.012173827277396614
3.466289418368712205e+01 6080.224261649427 0.012173827277396614
3.457286444869414765e+01 6747.5440531107 0.012173827277396614
3.459823704318837656e+01 7488.10385759003 0.012173827277396614
3.473794378286103779e+01 8309.941949353404 0.012173827277396614
3.498754593783758082e+01 9221.97882333434 0.012173827277396614
3.533996028682010859e+01 10234.114021054527 0.012173827277396614
3.578511890810712259e+01 11357.333583431051 0.012173827277396614
3.631074836087621804e+01 12603.829296797274 0.012173827277396614
3.690381637233122802e+01 13987.131026472387 0.012173827277396614
3.755040007107090361e+01 15522.25357427048 0.012173827277396614
3.823727716005961241e+01 17225.859653987874 0.012173827277396614
3.895117276762931624e+01 19116.440753857038 0.012173827277396614
3.967992867770418997e+01 21214.51784910632 0.012173827277396614
4.041288991974634826e+01 23542.864143224204 0.012173827277396614
4.114033870528434989e+01 26126.752255633317 0.012173827277396614
4.185433706844147395e+01 28994.22853882881 0.012173827277396614
4.254838707061916381e+01 32176.417502507353 0.012173827277396614
4.321752428302705340e+01 35707.859649004626 0.012173827277396614
4.385803929014939229e+01 39626.88638701478 0.012173827277396614
4.446731753051300728e+01 43976.036093027215 0.012173827277396614
4.504367083422815909e+01 48802.515836544335 0.012173827277396614
4.558617149148543746e+01 54158.71378079476 0.012173827277396614
4.609449573935916789e+01 60102.76782070388 0.012173827277396614
4.656878133552292809e+01 66699.19663030129 0.012173827277396614
4.700950077454188403e+01 74019.59996915652 0.012173827277396614
4.741735112963919363e+01 82143.43584919439 0.012173827277396614
4.779315931846245036e+01 91158.88299750836 0.012173827277396614
4.813780209599237025e+01 101163.7979766207 0.012173827277396614
4.845213887418627507e+01 112266.77735108159 0.012173827277396614
4.873695560617200329e+01 124588.33642950082 0.012173827277396614
4.899291829964577261e+01 138262.2173764659 0.012173827277396614
4.922053480195934583e+01 153436.84089300132 0.012173827277396614
4.942012265496407508e+01 170276.91722258978 0.012173827277396614
4.959178305486866378e+01 188965.23396912115 0.012173827277396614
4.973537973634309139e+01 209704.64013232305 0.012173827277396614
4.985052147787137500e+01 232720.2478960412 0.012173827277396614
4.993654869345331093e+01 258261.87606826748 0.012173827277396614
4.999252339925489963e+01 286606.7616948256 0.012173827277396614
5.001722305656269185e+01 318062.5692794119 0.012173827277396614
5.000913843177603724e+01 352970.73027306574 0.012173827277396614
4.996647532020767102e+01 391710.1490809261 0.012173827277396614
4.988716182890539841e+01 434701.3158125035 0.012173827277396614
4.976886108157503941e+01 482410.8704165374 0.012173827277396614
4.960899069793074290e+01 535356.6677410719 0.012173827277396614
4.940475132052083751e+01 594113.3984965039 0.012173827277396614
4.915316240303427264e+01 659318.8271333541 0.012173827277396614
4.885110758362068850e+01 731680.7143427207 0.012173827277396614
4.849539295859961641e+01 811984.4993184009 0.012173827277396614
4.808281479661171431e+01 901101.8251665037 0.012173827277396614
4.761023753001485659e+01 1000000.0 0.012173827277396614
1.033597031477569844e-02 0.001 0.013509935211980273
1.078841612802772590e-02 0.0011097524964120721 0.013509935211980273
1.131225173579313882e-02 0.0012315506032928262 0.013509935211980273
1.192405876502693543e-02 0.001366716356462006 0.013509935211980273
1.264353416584334568e-02 0.0015167168884709225 0.013509935211980273
1.349418039902087162e-02 0.0016831803533309566 0.013509935211980273
1.450369867756443922e-02 0.0018679135990207828 0.013509935211980273
1.570493843955002994e-02 0.002072921779595372 0.013509935211980273
1.713656514154543453e-02 0.002300430119772917 0.013509935211980273
1.884400879636656881e-02 0.0025529080682395165 0.013509935211980273
2.088046952416674346e-02 0.002833096101839324 0.013509935211980273
2.330802021559831572e-02 0.0031440354715915 0.013509935211980273
2.619877548421982449e-02 0.0034891012134067737 0.013509935211980273
2.963612387216493435e-02 0.003872038781812557 0.013509935211980273
3.371622589827225069e-02 0.004297004704320844 0.013509935211980273
3.854921122614857892e-02 0.004768611697714469 0.013509935211980273
4.426084360880674223e-02 0.005291978735958442 0.013509935211980273
5.099386168488670434e-02 0.005872786613189483 0.013509935211980273
5.890957692163744513e-02 0.00651733960488242 0.013509935211980273
6.818939800107642890e-02 0.007232633896483534 0.013509935211980273
7.903633523587098864e-02 0.008026433522257174 0.013509935211980273
9.167655153841459958e-02 0.00890735463861044 0.013509935211980273
1.063609357575194120e-01 0.009884959046625586 0.013509935211980273
1.233666353814893424e-01 0.010969857978923836 0.013509935211980273
1.429987612987307644e-01 0.012173827277396614 0.013509935211980273
1.655921044782909524e-01 0.013509935211980273 0.013509935211980273
1.915130446034440936e-01 0.014992684327860457 0.013509935211980273
2.211616839885193198e-01 0.01663816886076129 0.013509935211980273
2.549741823191785106e-01 0.018464249428955443 0.013509935211980273
2.934254714181717127e-01 0.020490746898158472 0.013509935211980273
3.370323413560025738e-01 0.022739657523579287 0.013509935211980273
3.863568815248890065e-01 0.02523539170434766 0.013509935211980273
4.420104360456142967e-01 0.02800503894183631 0.013509935211980273
5.047127682235879043e-01 0.03107866187782014 0.013509935211980273
5.752183444237006782e-01 0.03448962260405758 0.013509935211980273
6.542455948713993275e-01 0.038274944785163134 0.013509935211980273
7.426528996087774503e-01 0.04247571552536898 0.013509935211980273
8.414068394099349923e-01 0.047137531341167244 0.013509935211980273
9.515848189761448861e-01 0.05231099308056263 0.013509935211980273
1.074211840064394741e+00 0.05805225516094899 0.013509935211980273
1.210489026402915780e+00 0.06442363508721373 0.013509935211980273
1.361719136748920533e+00 0.07149428986597581 0.013509935211980273
1.529313002819544076e+00 0.07934096665797492 0.013509935211980273
1.714795144467760712e+00 0.08804883581643465 0.013509935211980273
1.919808894534330346e+00 0.09771241535346502 0.013509935211980273
2.146120428571142380e+00 0.1084365968689611 0.013509935211980273
2.395621438333720654e+00 0.12033778407775893 0.013509935211980273
2.670330077574419203e+00 0.13354515629298988 0.013509935211980273
2.972389664984390389e+00 0.14820207057988585 0.013509935211980273
3.304064862500869726e+00 0.16446761779946645 0.013509935211980273
3.667734335359817965e+00 0.18251834943190443 0.013509935211980273
4.065879885373243852e+00 0.20255019392306664 0.013509935211980273
4.501070951009332965e+00 0.22478058335487253 0.013509935211980273
4.975944199259123124e+00 0.24945081352303167 0.013509935211980273
5.493177322452439171e+00 0.27682866303920667 0.013509935211980273
6.055456782348898948e+00 0.3072112998861759 0.013509935211980273
6.665438975478024553e+00 0.34092850697468147 0.013509935211980273
7.325704445899956951e+00 0.3783462617131929 0.013509935211980273
8.038705230390361223e+00 0.419870708444391 0.013509935211980273
8.806705576971758376e+00 0.4659525668664682 0.013509935211980273
9.631716472052676892e+00 0.517092024289676 0.013509935211980273
1.051542509387970981e+01 0.5738441648302398 0.013509935211980273
1.145912037602737144e+01 0.6368249944718586 0.013509935211980273
1.246361676335615876e+01 0.7067181273927491 0.013509935211980273
1.352917803867298296e+01 0.7842822061337682 0.013509935211980273
1.465544413748320984e+01 0.8703591361485166 0.013509935211980273
1.584136364454033696e+01 0.9658832241158708 0.013509935211980273
1.708513527890108818e+01 1.0718913192051276 0.013509935211980273
1.838416116705532488e+01 1.1895340673703196 0.013509935211980273
1.973501525444823912e+01 1.3200884008314182 0.013509935211980273
2.113342931280390147e+01 1.4649713983072863 0.013509935211980273
2.257429912930791716e+01 1.625755666443795 0.013509935211980273
2.405171237261686201e+01 1.8041864093920719 0.013509935211980273
2.555899928805700938e+01 2.0022003718155843 0.013509935211980273
2.708880657830160743e+01 2.2219468609395236 0.013509935211980273
2.863319390766215733e+01 2.4658110758226037 0.013509935211980273
3.018375150542333074e+01 2.736439997074672 0.013509935211980273
3.173173675537922023e+01 3.0367711180354604 0.013509935211980273
3.326822632301476546e+01 3.370064329271928 0.013509935211980273
3.478427990329938524e+01 3.739937302478798 0.013509935211980273
3.627111046473973488e+01 4.150404757850477 0.013509935211980273
3.772025545759050402e+01 4.605922041145108 0.013509935211980273
3.912374282433282247e+01 5.1114334834401705 0.013509935211980273
4.047424546969123327e+01 5.672426068491977 0.013509935211980273
4.176521805042892055e+01 6.294988990221888 0.013509935211980273
4.299101061432018156e+01 6.985879746785249 0.013509935211980273
4.414695445828046161e+01 7.752597488629465 0.013509935211980273
4.522941719252725079e+01 8.60346441668451 0.013509935211980273
4.623582537470151976e+01 9.547716114208066 0.013509935211980273
4.716465512125137138e+01 10.59560179277617 0.013509935211980273
4.801539260166716616e+01 11.758495540521581 0.013509935211980273
4.878846788646747967e+01 13.049019780144016 0.013509935211980273
4.948516687391332880e+01 14.481182276745331 0.013509935211980273
5.010752664189777050e+01 16.070528182616385 0.013509935211980273
5.065822002642109112e+01 17.834308769319094 0.013509935211980273
5.114043497489193157e+01 19.791668678535572 0.013509935211980273
5.155775391313254374e+01 21.96385372416547 0.013509935211980273
5.191403748341583224e+01 24.37444150122222 0.013509935211980273
5.221331623309134784e+01 27.04959730463137 0.013509935211980273
5.245969279631907511e+01 30.01835813575592 0.013509935211980273
5.265725620037434140e+01 33.31294787934677 0.013509935211980273
5.281000908408944383e+01 36.96912707195032 0.013509935211980273
5.292180783545793332e+01 41.0265810582719 0.013509935211980273
5.299631513800877514e+01 45.52935074866948 0.013509935211980273
5.303696393995580394e+01 50.526310653356795 0.013509935211980273
5.304693160029770382e+01 56.07169938205458 0.013509935211980273
5.302912280054959382e+01 62.22570836730231 0.013509935211980273
5.298615979223743722e+01 69.0551352016233 0.013509935211980273
5.292037854438147093e+01 76.63410868007462 0.013509935211980273
5.283382949245339688e+01 85.04489341802686 0.013509935211980273
5.272828171477721071e+01 94.37878277775391 0.013509935211980273
5.260522952871992430e+01 104.73708979594508 0.013509935211980273
5.246590067273676539e+01 116.23224686798542 0.013509935211980273
5.231126542668671675e+01 128.9890261253308 0.013509935211980273
5.214204618143454439e+01 143.14589375234786 0.013509935211980273
5.195872713020694533e+01 158.85651294280527 0.013509935211980273
5.176156390389840567e+01 176.2914118095948 0.013509935211980273
5.155059309982244287e+01 195.63983435170647 0.013509935211980273
5.132564177977325670e+01 217.11179456945052 0.013509935211980273
5.108633712723401743e+01 240.9403560239527 0.013509935211980273
5.083211656851067772e+01 267.38416158399497 0.013509935211980273
5.056223877899986263e+01 296.73024081888724 0.013509935211980273
5.027579611813562366e+01 329.2971255097155 0.013509935211980273
4.997172917614378918e+01 365.43830709572546 0.013509935211980273
4.964884427115256216e+01 405.54607358408276 0.013509935211980273
4.930583489962021559e+01 450.05576757004974 0.013509935211980273
4.894130834309442690e+01 499.450511585514 0.013509935211980273
4.855381883328964676e+01 554.2664520663108 0.013509935211980273
4.814190888598069762e+01 615.0985788580505 0.013509935211980273
4.770416060604599551e+01 682.6071834272393 0.013509935211980273
4.723925891530361554e+01 757.525025877192 0.013509935211980273
4.674606868970117546e+01 840.6652885618333 0.013509935211980273
4.622372771383960810e+01 932.9304026284696 0.013509935211980273
4.567175696847786526e+01 1035.3218432956637 0.013509935211980273
4.509018904527003002e+01 1148.9510001873086 0.013509935211980273
4.447971429554319656e+01 1275.051240713013 0.013509935211980273
4.384184235469251689e+01 1414.991297434576 0.013509935211980273
4.317907415863657405e+01 1570.2901247293776 0.013509935211980273
4.249507601207436380e+01 1742.6333860096508 0.013509935211980273
4.179484313685266272e+01 1933.891750455232 0.013509935211980273
4.108484145381972041e+01 2146.141197858406 0.013509935211980273
4.037324318290226444e+01 2381.6855519761607 0.013509935211980273
3.966973342161465865e+01 2643.0814869741084 0.013509935211980273
3.898561859523932327e+01 2933.1662783900483 0.013509935211980273
3.833291178624535434e+01 3255.0885998350564 0.013509935211980273
3.772483954191564948e+01 3612.3426997094302 0.013509935211980273
3.717524091410076181e+01 4008.8063288984645 0.013509935211980273
3.669686227116333299e+01 4448.782831127585 0.013509935211980273
3.630240638909009476e+01 4937.047852839004 0.013509935211980273
3.600259011413773891e+01 5478.901179593945 0.013509935211980273
3.580592021937367520e+01 6080.224261649427 0.013509935211980273
3.571807991837960827e+01 6747.5440531107 0.013509935211980273
3.574146943589694558e+01 7488.10385759003 0.013509935211980273
3.587504055686680005e+01 8309.941949353404 0.013509935211980273
3.611437791795637509e+01 9221.97882333434 0.013509935211980273
3.645201532903162445e+01 10234.114021054527 0.013509935211980273
3.687815491515757316e+01 11357.333583431051 0.013509935211980273
3.738081032174545015e+01 12603.829296797274 0.013509935211980273
3.794695365508731300e+01 13987.131026472387 0.013509935211980273
3.856381325336480614e+01 15522.25357427048 0.013509935211980273
3.921713333975696258e+01 17225.859653987874 0.013509935211980273
3.989484324466229737e+01 19116.440753857038 0.013509935211980273
4.058510426759860223e+01 21214.51784910632 0.013509935211980273
4.127729005805587548e+01 23542.864143224204 0.013509935211980273
4.196252544889823355e+01 26126.752255633317 0.013509935211980273
4.263337402462414616e+01 28994.22853882881 0.013509935211980273
4.328396191402109849e+01 32176.417502507353 0.013509935211980273
4.390976251454053880e+01 35707.859649004626 0.013509935211980273
4.450744767812739155e+01 39626.88638701478 0.013509935211980273
4.507472064878046325e+01 43976.036093027215 0.013509935211980273
4.561014454850086253e+01 48802.515836544335 0.013509935211980273
4.611297664670671992e+01 54158.71378079476 0.013509935211980273
4.658301451467072241e+01 60102.76782070388 0.013509935211980273
4.702045769640614026e+01 66699.19663030129 0.013509935211980273
4.742578634152803829e+01 74019.59996915652 0.013509935211980273
4.779965646557776893e+01 82143.43584919439 0.013509935211980273
4.814281112229611637e+01 91158.88299750836 0.013509935211980273
4.845600563718123510e+01 101163.7979766207 0.013509935211980273
4.873994549675072818e+01 112266.77735108159 0.013509935211980273
4.899523471244903305e+01 124588.33642950082 0.013509935211980273
4.922233331772065412e+01 138262.2173764659 0.013509935211980273
4.942152229910296057e+01 153436.84089300132 0.013509935211980273
4.959287506033913928e+01 170276.91722258978 0.013509935211980273
4.973623392842787183e+01 188965.23396912115 0.013509935211980273
4.985119138999817778e+01 209704.64013232305 0.013509935211980273
4.993707532562901719e+01 232720.2478960412 0.013509935211980273
4.999293835326408697e+01 258261.87606826748 0.013509935211980273
5.001755094835129967e+01 286606.7616948256 0.013509935211980273
5.000939796282388272e+01 318062.5692794119 0.013509935211980273
4.996668118973238393e+01 352970.73027306574 0.013509935211980273
4.988732526565818404e+01 391710.1490809261 0.013509935211980273
4.976899081020849991e+01 434701.3158125035 0.013509935211980273
4.960909375095246077e+01 482410.8704165374 0.013509935211980273
4.940483326840549694e+01 535356.6677410719 0.013509935211980273
4.915322732422210805e+01 594113.3984965039 0.013509935211980273
4.885115906614739600e+01 659318.8271333541 0.013509935211980273
4.849543396199698009e+01 731680.7143427207 0.013509935211980273
4.808284699589159317e+01 811984.4993184009 0.013509935211980273
4.761026254500031030e+01 901101.8251665037 0.013509935211980273
4.707470408369879067e+01 1000000.0 0.013509935211980273
9.941010726325916202e-03 0.001 0.014992684327860457
1.033596954091096400e-02 0.0011097524964120721 0.014992684327860457
1.078839590936421684e-02 0.0012315506032928262 0.014992684327860457
1.131224208412166810e-02 0.001366716356462006 0.014992684327860457
1.192405390279105415e-02 0.0015167168884709225 0.014992684327860457
1.264353936777510776e-02 0.0016831803533309566 0.014992684327860457
1.349416740452072036e-02 0.0018679135990207828 0.014992684327860457
1.450371431095842482e-02 0.002072921779595372 0.014992684327860457
1.570493897400744923e-02 0.002300430119772917 0.014992684327860457
1.713656872751516055e-02 0.0025529080682395165 0.014992684327860457
1.884399774048249945e-02 0.002833096101839324 0.014992684327860457
2.088045899763903840e-02 0.0031440354715915 0.014992684327860457
2.330801068896955902e-02 0.0034891012134067737 0.014992684327860457
2.619876738370667188e-02 0.003872038781812557 0.014992684327860457
2.963612846316407770e-02 0.004297004704320844 0.014992684327860457
3.371621117322696343e-02 0.004768611697714469 0.014992684327860457
3.854921486942039510e-02 0.005291978735958442 0.014992684327860457
4.426084475850985966e-02 0.005872786613189483 0.014992684327860457
5.099385386671752285e-02 0.00651733960488242 0.014992684327860457
5.890957829878607638e-02 0.007232633896483534 0.014992684327860457
6.818939238369763067e-02 0.008026433522257174 0.014992684327860457
7.903632516008241016e-02 0.00890735463861044 0.014992684327860457
9.167654598472019245e-02 0.009884959046625586 0.014992684327860457
1.063609232030765933e-01 0.010969857978923836 0.014992684327860457
1.233666228730279646e-01 0.012173827277396614 0.014992684327860457
1.429987469087729557e-01 0.013509935211980273 0.014992684327860457
1.655920893830478413e-01 0.014992684327860457 0.014992684327860457
1.915130244999219133e-01 0.01663816886076129 0.014992684327860457
2.211616628177414390e-01 0.018464249428955443 0.014992684327860457
2.549741441296046740e-01 0.020490746898158472 0.014992684327860457
2.934254385236932938e-01 0.022739657523579287 0.014992684327860457
3.370323044427611658e-01 0.02523539170434766 0.014992684327860457
3.863568458321768873e-01 0.02800503894183631 0.014992684327860457
4.420103958045991099e-01 0.03107866187782014 0.014992684327860457
5.047127045575469095e-01 0.03448962260405758 0.014992684327860457
5.752182871066567893e-01 0.038274944785163134 0.014992684327860457
6.542455222018394023e-01 0.04247571552536898 0.014992684327860457
7.426528120270777800e-01 0.047137531341167244 0.014992684327860457
8.414067579917465789e-01 0.05231099308056263 0.014992684327860457
9.515847145876094038e-01 0.05805225516094899 0.014992684327860457
1.074211735263072676e+00 0.06442363508721373 0.014992684327860457
1.210488885292267947e+00 0.07149428986597581 0.014992684327860457
1.361718999081281689e+00 0.07934096665797492 0.014992684327860457
1.529312831509802351e+00 0.08804883581643465 0.014992684327860457
1.714794958411148373e+00 0.09771241535346502 0.014992684327860457
1.919808684438653712e+00 0.1084365968689611 0.014992684327860457
2.146120188996691880e+00 0.12033778407775893 0.014992684327860457
2.395621180668645600e+00 0.13354515629298988 0.014992684327860457
2.670329774054374106e+00 0.14820207057988585 0.014992684327860457
2.972389340716675488e+00 0.16446761779946645 0.014992684327860457
3.304064478276032890e+00 0.18251834943190443 0.014992684327860457
3.667733913686987091e+00 0.20255019392306664 0.014992684327860457
4.065879415886760384e+00 0.22478058335487253 0.014992684327860457
4.501070445008749310e+00 0.24945081352303167 0.014992684327860457
4.975943622753197459e+00 0.27682866303920667 0.014992684327860457
5.493176671547377765e+00 0.3072112998861759 0.014992684327860457
6.055456062028342856e+00 0.34092850697468147 0.014992684327860457
6.665438177897866190e+00 0.3783462617131929 0.014992684327860457
7.325703564555072766e+00 0.419870708444391 0.014992684327860457
8.038704250480208202e+00 0.4659525668664682 0.014992684327860457
8.806704470364229209e+00 0.517092024289676 0.014992684327860457
9.631715247524381240e+00 0.5738441648302398 0.014992684327860457
1.051542372558252048e+01 0.6368249944718586 0.014992684327860457
1.145911887070629476e+01 0.7067181273927491 0.014992684327860457
1.246361509789914734e+01 0.7842822061337682 0.014992684327860457
1.352917619032635344e+01 0.8703591361485166 0.014992684327860457
1.465544207621335282e+01 0.9658832241158708 0.014992684327860457
1.584136136278097950e+01 1.0718913192051276 0.014992684327860457
1.708513275295696587e+01 1.1895340673703196 0.014992684327860457
1.838415837223003990e+01 1.3200884008314182 0.014992684327860457
1.973501214620818445e+01 1.4649713983072863 0.014992684327860457
2.113342587849519205e+01 1.625755666443795 0.014992684327860457
2.257429533531320232e+01 1.8041864093920719 0.014992684327860457
2.405170817690338936e+01 2.0022003718155843 0.014992684327860457
2.555899464598677184e+01 2.2219468609395236 0.014992684327860457
2.708880145346945056e+01 2.4658110758226037 0.014992684327860457
2.863318824963434395e+01 2.736439997074672 0.014992684327860457
3.018374526810123371e+01 3.0367711180354604 0.014992684327860457
3.173172987936228751e+01 3.370064329271928 0.014992684327860457
3.326821876127471000e+01 3.739937302478798 0.014992684327860457
3.478427158984525391e+01 4.150404757850477 0.014992684327860457
3.627110133216446286e+01 4.605922041145108 0.014992684327860457
3.772024544143106795e+01 5.1114334834401705 0.014992684327860457
3.912373185106479667e+01 5.672426068491977 0.014992684327860457
4.047423345536467565e+01 6.294988990221888 0.014992684327860457
4.176520492096391024e+01 6.985879746785249 0.014992684327860457
4.299099627845478011e+01 7.752597488629465 0.014992684327860457
4.414693883227631943e+01 8.60346441668451 0.014992684327860457
4.522940017657612799e+01 9.547716114208066 0.014992684327860457
4.623580686730884537e+01 10.59560179277617 0.014992684327860457
4.716463502540376851e+01 11.758495540521581 0.014992684327860457
4.801537080815671743e+01 13.049019780144016 0.014992684327860457
4.878844428553006196e+01 14.481182276745331 0.014992684327860457
4.948514135352829157e+01 16.070528182616385 0.014992684327860457
5.010749909783741174e+01 17.834308769319094 0.014992684327860457
5.065819035082574828e+01 19.791668678535572 0.014992684327860457
5.114040306737582142e+01 21.96385372416547 0.014992684327860457
5.155771968652997117e+01 24.37444150122222 0.014992684327860457
5.191400086664825864e+01 27.04959730463137 0.014992684327860457
5.221327718332018719e+01 30.01835813575592 0.014992684327860457
5.245965130307126145e+01 33.31294787934677 0.014992684327860457
5.265721230772523853e+01 36.96912707195032 0.014992684327860457
5.280996289902167007e+01 41.0265810582719 0.014992684327860457
5.292175955915435281e+01 45.52935074866948 0.014992684327860457
5.299626509181246803e+01 50.526310653356795 0.014992684327860457
5.303691260686608899e+01 56.07169938205458 0.014992684327860457
5.304687967132252879e+01 62.22570836730231 0.014992684327860457
5.302907124692075769e+01 69.0551352016233 0.014992684327860457
5.298610994796565876e+01 76.63410868007462 0.014992684327860457
5.292033221921440855e+01 85.04489341802686 0.014992684327860457
5.283378912093809987e+01 94.37878277775391 0.014992684327860457
5.272825054755062268e+01 104.73708979594508 0.014992684327860457
5.260521188701886786e+01 116.23224686798542 0.014992684327860457
5.246590228037330661e+01 128.9890261253308 0.014992684327860457
5.231129385090717676e+01 143.14589375234786 0.014992684327860457
5.214211140931195132e+01 158.85651294280527 0.014992684327860457
5.195884233327615220e+01 176.2914118095948 0.014992684327860457
5.176174644603545971e+01 195.63983435170647 0.014992684327860457
5.155086586882361388e+01 217.11179456945052 0.014992684327860457
5.132603494566045299e+01 240.9403560239527 0.014992684327860457
5.108689046336107253e+01 267.38416158399497 0.014992684327860457
5.083288251103817146e+01 296.73024081888724 0.014992684327860457
5.056328645554445700e+01 329.2971255097155 0.014992684327860457
5.027721663877620983e+01 365.43830709572546 0.014992684327860457
4.997364256860728915e+01 405.54607358408276 0.014992684327860457
4.965140853473014459e+01 450.05576757004974 0.014992684327860457
4.930925778098252010e+01 499.450511585514 0.014992684327860457
4.894586257543910079e+01 554.2664520663108 0.014992684327860457
4.855986174165489189e+01 615.0985788580505 0.014992684327860457
4.814990742126735057e+01 682.6071834272393 0.014992684327860457
4.771472304878034265e+01 757.525025877192 0.014992684327860457
4.725317460160749761e+01 840.6652885618333 0.014992684327860457
4.676435717745028597e+01 932.9304026284696 0.014992684327860457
4.624769870805029370e+01 1035.3218432956637 0.014992684327860457
4.570308201709973162e+01 1148.9510001873086 0.014992684327860457
4.513098534621244085e+01 1275.051240713013 0.014992684327860457
4.453263977837656284e+01 1414.991297434576 0.014992684327860457
4.391019945768817223e+01 1570.2901247293776 0.014992684327860457
4.326691713501611503e+01 1742.6333860096508 0.014992684327860457
4.260731328336370893e+01 1933.891750455232 0.014992684327860457
4.193732221740973642e+01 2146.141197858406 0.014992684327860457
4.126439370382254879e+01 2381.6855519761607 0.014992684327860457
4.059765366863494052e+01 2643.0814869741084 0.014992684327860457
3.994759149302968382e+01 2933.1662783900483 0.014992684327860457
3.932617862157093924e+01 3255.0885998350564 0.014992684327860457
3.874631297192635770e+01 3612.3426997094302 0.014992684327860457
3.822060003621469804e+01 4008.8063288984645 0.014992684327860457
3.776247121949990060e+01 4448.782831127585 0.014992684327860457
3.738417849499894174e+01 4937.047852839004 0.014992684327860457
3.709600899996571144e+01 5478.901179593945 0.014992684327860457
3.690643926723677026e+01 6080.224261649427 0.014992684327860457
3.682110769195476507e+01 6747.5440531107 0.014992684327860457
3.684240911829707699e+01 7488.10385759003 0.014992684327860457
3.696932215038473402e+01 8309.941949353404 0.014992684327860457
3.719749011358099011e+01 9221.97882333434 0.014992684327860457
3.751954360638858077e+01 10234.114021054527 0.014992684327860457
3.792564525420185362e+01 11357.333583431051 0.014992684327860457
3.840488476458754263e+01 12603.829296797274 0.014992684327860457
3.894376947534705380e+01 13987.131026472387 0.014992684327860457
3.952931470538653969e+01 15522.25357427048 0.014992684327860457
4.014878193297694509e+01 17225.859653987874 0.014992684327860457
4.078978985850169892e+01 19116.440753857038 0.014992684327860457
4.144095193300919533e+01 21214.51784910632 0.014992684327860457
4.209242619321477719e+01 23542.864143224204 0.014992684327860457
4.273583297292876892e+01 26126.752255633317 0.014992684327860457
4.336433757042363624e+01 28994.22853882881 0.014992684327860457
4.397252260625797504e+01 32176.417502507353 0.014992684327860457
4.455626332638545506e+01 35707.859649004626 0.014992684327860457
4.511257063952750457e+01 39626.88638701478 0.014992684327860457
4.563941983155368121e+01 43976.036093027215 0.014992684327860457
4.613557854320706042e+01 48802.515836544335 0.014992684327860457
4.660044299671959322e+01 54158.71378079476 0.014992684327860457
4.703388817022334933e+01 60102.76782070388 0.014992684327860457
4.743613458509302916e+01 66699.19663030129 0.014992684327860457
4.780763269453268549e+01 74019.59996915652 0.014992684327860457
4.814896397271018458e+01 82143.43584919439 0.014992684327860457
4.846075766146503128e+01 91158.88299750836 0.014992684327860457
4.874362133806500452e+01 101163.7979766207 0.014992684327860457
4.899808340406924856e+01 112266.77735108159 0.014992684327860457
4.922454562686657198e+01 124588.33642950082 0.014992684327860457
4.942324441681601144e+01 138262.2173764659 0.014992684327860457
4.959421892216871441e+01 153436.84089300132 0.014992684327860457
4.973728525146346158e+01 170276.91722258978 0.014992684327860457
4.985201592763420564e+01 188965.23396912115 0.014992684327860457
4.993772365143293257e+01 209704.64013232305 0.014992684327860457
4.999344941871331116e+01 232720.2478960412 0.014992684327860457
5.001795459327297522e+01 258261.87606826748 0.014992684327860457
5.000971743878486109e+01 286606.7616948256 0.014992684327860457
4.996693447769052909e+01 318062.5692794119 0.014992684327860457
4.988752630531001131e+01 352970.73027306574 0.014992684327860457
4.976915040917900512e+01 391710.1490809261 0.014992684327860457
4.960922073830127488e+01 434701.3158125035 0.014992684327860457
4.940493426836505364e+01 482410.8704165374 0.014992684327860457
4.915330749239020491e+01 535356.6677410719 0.014992684327860457
4.885122263551145494e+01 594113.3984965039 0.014992684327860457
4.849548406617874718e+01 659318.8271333541 0.014992684327860457
4.808288649912365997e+01 731680.7143427207 0.014992684327860457
4.761029354213151521e+01 811984.4993184009 0.014992684327860457
4.707472758924208023e+01 901101.8251665037 0.014992684327860457
4.647347036525594177e+01 1000000.0 0.014992684327860457
9.591807337104589840e-03 0.001 0.01663816886076129
9.940982650359218853e-03 0.0011097524964120721 0.01663816886076129
1.033602108328494397e-02 0.0012315506032928262 0.01663816886076129
1.078837736586453488e-02 0.001366716356462006 0.01663816886076129
1.131224679004623826e-02 0.0015167168884709225 0.01663816886076129
1.192402620913799241e-02 0.0016831803533309566 0.01663816886076129
1.264353407575443365e-02 0.0018679135990207828 0.01663816886076129
1.349418044233582394e-02 0.002072921779595372 0.01663816886076129
1.450371572699926843e-02 0.002300430119772917 0.01663816886076129
1.570493444267419617e-02 0.0025529080682395165 0.01663816886076129
1.713656401646921484e-02 0.002833096101839324 0.01663816886076129
1.884399878033005127e-02 0.0031440354715915 0.01663816886076129
2.088046662742041107e-02 0.0034891012134067737 0.01663816886076129
2.330800583509039930e-02 0.003872038781812557 0.01663816886076129
2.619875787119956695e-02 0.004297004704320844 0.01663816886076129
2.963612094089154020e-02 0.004768611697714469 0.01663816886076129
3.371621029691050653e-02 0.005291978735958442 0.01663816886076129
3.854921272421891337e-02 0.005872786613189483 0.01663816886076129
4.426083915439709554e-02 0.00651733960488242 0.01663816886076129
5.099385058306294544e-02 0.007232633896483534 0.01663816886076129
5.890957140843674361e-02 0.008026433522257174 0.01663816886076129
6.818938767559978853e-02 0.00890735463861044 0.01663816886076129
7.903631865528173983e-02 0.009884959046625586 0.01663816886076129
9.167653889113024090e-02 0.010969857978923836 0.01663816886076129
1.063609122067761675e-01 0.012173827277396614 0.01663816886076129
1.233666078994376664e-01 0.013509935211980273 0.01663816886076129
1.429987308317417216e-01 0.014992684327860457 0.01663816886076129
1.655920657225624371e-01 0.01663816886076129 0.01663816886076129
1.915130003165563255e-01 0.018464249428955443 0.01663816886076129
2.211616295234436758e-01 0.020490746898158472 0.01663816886076129
2.549741169649250572e-01 0.022739657523579287 0.01663816886076129
2.934254029037262623e-01 0.02523539170434766 0.01663816886076129
3.370322647335206590e-01 0.02800503894183631 0.01663816886076129
3.863567938584447914e-01 0.03107866187782014 0.01663816886076129
4.420103320212200870e-01 0.03448962260405758 0.01663816886076129
5.047126448985103098e-01 0.038274944785163134 0.01663816886076129
5.752182116937147871e-01 0.04247571552536898 0.01663816886076129
6.542454398784766090e-01 0.047137531341167244 0.01663816886076129
7.426527072223600978e-01 0.05231099308056263 0.01663816886076129
8.414066393708498071e-01 0.05805225516094899 0.01663816886076129
9.515845923400817474e-01 0.06442363508721373 0.01663816886076129
1.074211589131501832e+00 0.07149428986597581 0.01663816886076129
1.210488719541857661e+00 0.07934096665797492 0.01663816886076129
1.361718809558241317e+00 0.08804883581643465 0.01663816886076129
1.529312623041795938e+00 0.09771241535346502 0.01663816886076129
1.714794714523539154e+00 0.1084365968689611 0.01663816886076129
1.919808419668349142e+00 0.12033778407775893 0.01663816886076129
2.146119900482917231e+00 0.13354515629298988 0.01663816886076129
2.395620848820000148e+00 0.14820207057988585 0.01663816886076129
2.670329403947553804e+00 0.16446761779946645 0.01663816886076129
2.972388927488482047e+00 0.18251834943190443 0.01663816886076129
3.304064032452041388e+00 0.20255019392306664 0.01663816886076129
3.667733401081159528e+00 0.22478058335487253 0.01663816886076129
4.065878835044658857e+00 0.24945081352303167 0.01663816886076129
4.501069802855004909e+00 0.27682866303920667 0.01663816886076129
4.975942912175317367e+00 0.3072112998861759 0.01663816886076129
5.493175870589790399e+00 0.34092850697468147 0.01663816886076129
6.055455172338080949e+00 0.3783462617131929 0.01663816886076129
6.665437192209574313e+00 0.419870708444391 0.01663816886076129
7.325702459982624148e+00 0.4659525668664682 0.01663816886076129
8.038703022633370665e+00 0.517092024289676 0.01663816886076129
8.806703118986034085e+00 0.5738441648302398 0.01663816886076129
9.631713748041693890e+00 0.6368249944718586 0.01663816886076129
1.051542204673466863e+01 0.7067181273927491 0.01663816886076129
1.145911701768709534e+01 0.7842822061337682 0.01663816886076129
1.246361303604062343e+01 0.8703591361485166 0.01663816886076129
1.352917389651434732e+01 0.9658832241158708 0.01663816886076129
1.465543954238705560e+01 1.0718913192051276 0.01663816886076129
1.584135855598004916e+01 1.1895340673703196 0.01663816886076129
1.708512964048710714e+01 1.3200884008314182 0.01663816886076129
1.838415493209462781e+01 1.4649713983072863 0.01663816886076129
1.973500833056031212e+01 1.625755666443795 0.01663816886076129
2.113342165353695279e+01 1.8041864093920719 0.01663816886076129
2.257429065882900687e+01 2.0022003718155843 0.01663816886076129
2.405170300418720686e+01 2.2219468609395236 0.01663816886076129
2.555898892751609353e+01 2.4658110758226037 0.01663816886076129
2.708879514099739794e+01 2.736439997074672 0.01663816886076129
2.863318128020349107e+01 3.0367711180354604 0.01663816886076129
3.018373758865963552e+01 3.370064329271928 0.01663816886076129
3.173172141560658233e+01 3.739937302478798 0.01663816886076129
3.326820944734905794e+01 4.150404757850477 0.01663816886076129
3.478426135111698869e+01 4.605922041145108 0.01663816886076129
3.627109008805886958e+01 5.1114334834401705 0.01663816886076129
3.772023310682283892e+01 5.672426068491977 0.01663816886076129
3.912371833492241535e+01 6.294988990221888 0.01663816886076129
4.047421866428717152e+01 6.985879746785249 0.01663816886076129
4.176518875181663759e+01 7.752597488629465 0.01663816886076129
4.299097862877209764e+01 8.60346441668451 0.01663816886076129
4.414691958664924698e+01 9.547716114208066 0.01663816886076129
4.522937922060290816e+01 10.59560179277617 0.01663816886076129
4.623578408004538431e+01 11.758495540521581 0.01663816886076129
4.716461027455794408e+01 13.049019780144016 0.01663816886076129
4.801534396511135583e+01 14.481182276745331 0.01663816886076129
4.878841521925927793e+01 16.070528182616385 0.01663816886076129
4.948510992796555286e+01 17.834308769319094 0.01663816886076129
5.010746517710536097e+01 19.791668678535572 0.01663816886076129
5.065815380201889440e+01 21.96385372416547 0.01663816886076129
5.114036377083647267e+01 24.37444150122222 0.01663816886076129
5.155767753274760423e+01 27.04959730463137 0.01663816886076129
5.191395577065824085e+01 30.01835813575592 0.01663816886076129
5.221322909138368118e+01 33.31294787934677 0.01663816886076129
5.245960020290229409e+01 36.96912707195032 0.01663816886076129
5.265715825043579912e+01 41.0265810582719 0.01663816886076129
5.280990601971797815e+01 45.52935074866948 0.01663816886076129
5.292170010370298883e+01 50.526310653356795 0.01663816886076129
5.299620345605267602e+01 56.07169938205458 0.01663816886076129
5.303684938415651828e+01 62.22570836730231 0.01663816886076129
5.304681571440691101e+01 69.0551352016233 0.01663816886076129
5.302900775009929646e+01 76.63410868007462 0.01663816886076129
5.298604855423518245e+01 85.04489341802686 0.01663816886076129
5.292027515744216259e+01 94.37878277775391 0.01663816886076129
5.283373938697458527e+01 104.73708979594508 0.01663816886076129
5.272821214307566606e+01 116.23224686798542 0.01663816886076129
5.260519013000979527e+01 128.9890261253308 0.01663816886076129
5.246590421678446603e+01 143.14589375234786 0.01663816886076129
5.231132879225512511e+01 158.85651294280527 0.01663816886076129
5.214219164459317568e+01 176.2914118095948 0.01663816886076129
5.195898406780595025e+01 195.63983435170647 0.01663816886076129
5.176197103872527805e+01 217.11179456945052 0.01663816886076129
5.155120146739164255e+01 240.9403560239527 0.01663816886076129
5.132651864355248961e+01 267.38416158399497 0.01663816886076129
5.108757114420725998e+01 296.73024081888724 0.01663816886076129
5.083382459711153700e+01 329.2971255097155 0.01663816886076129
5.056457483257484853e+01 365.43830709572546 0.01663816886076129
5.027896311993160339e+01 405.54607358408276 0.01663816886076129
4.997599434644192939e+01 450.05576757004974 0.01663816886076129
4.965455919260868711e+01 499.450511585514 0.01663816886076129
4.931346157701400301e+01 554.2664520663108 0.01663816886076129
4.895145286037758581e+01 615.0985788580505 0.01663816886076129
4.856727454837972147e+01 682.6071834272393 0.01663816886076129
4.815971143847874458e+01 757.525025877192 0.01663816886076129
4.772765731616030394e+01 840.6652885618333 0.01663816886076129
4.727019535181559462e+01 932.9304026284696 0.01663816886076129
4.678669520711524399e+01 1035.3218432956637 0.01663816886076129
4.627692836323143410e+01 1148.9510001873086 0.01663816886076129
4.574120229388424264e+01 1275.051240713013 0.01663816886076129
4.518051252858978017e+01 1414.991297434576 0.01663816886076129
4.459670929887064972e+01 1570.2901247293776 0.01663816886076129
4.399267220322131067e+01 1742.6333860096508 0.01663816886076129
4.337248205931437894e+01 1933.891750455232 0.01663816886076129
4.274157417761905009e+01 2146.141197858406 0.01663816886076129
4.210685201724162141e+01 2381.6855519761607 0.01663816886076129
4.147673567330492972e+01 2643.0814869741084 0.01663816886076129
4.086118608406727049e+01 2933.1662783900483 0.01663816886076129
4.027140781915785794e+01 3255.0885998350564 0.01663816886076129
3.971979494322508941e+01 3612.3426997094302 0.01663816886076129
3.921905769937969666e+01 4008.8063288984645 0.01663816886076129
3.878187828616330535e+01 4448.782831127585 0.01663816886076129
3.841988145975525981e+01 4937.047852839004 0.01663816886076129
3.814356547969541111e+01 5478.901179593945 0.01663816886076129
3.796129685629895789e+01 6080.224261649427 0.01663816886076129
3.787868042847571814e+01 6747.5440531107 0.01663816886076129
3.789782300678657379e+01 7488.10385759003 0.01663816886076129
3.801781870009990172e+01 8309.941949353404 0.01663816886076129
3.823461496987285813e+01 9221.97882333434 0.01663816886076129
3.854085108147411631e+01 10234.114021054527 0.01663816886076129
3.892686889358044056e+01 11357.333583431051 0.01663816886076129
3.938129281027266160e+01 12603.829296797274 0.01663816886076129
3.989211735130277248e+01 13987.131026472387 0.01663816886076129
4.044635441014550992e+01 15522.25357427048 0.01663816886076129
4.103133145385633895e+01 17225.859653987874 0.01663816886076129
4.163532532138496123e+01 19116.440753857038 0.01663816886076129
4.224756905144729302e+01 21214.51784910632 0.01663816886076129
4.285879664509882048e+01 23542.864143224204 0.01663816886076129
4.346120201330437993e+01 26126.752255633317 0.01663816886076129
4.404842809998316966e+01 28994.22853882881 0.01663816886076129
4.461548295778739970e+01 32176.417502507353 0.01663816886076129
4.515860535999555481e+01 35707.859649004626 0.01663816886076129
4.567510248488632385e+01 39626.88638701478 0.01663816886076129
4.616317702380582944e+01 43976.036093027215 0.01663816886076129
4.662175645241160282e+01 48802.515836544335 0.01663816886076129
4.705033295164376028e+01 54158.71378079476 0.01663816886076129
4.744881852593713489e+01 60102.76782070388 0.01663816886076129
4.781741761479441521e+01 66699.19663030129 0.01663816886076129
4.815651737388314757e+01 74019.59996915652 0.01663816886076129
4.846659472675024460e+01 82143.43584919439 0.01663816886076129
4.874813865377552702e+01 91158.88299750836 0.01663816886076129
4.900158554352422158e+01 101163.7979766207 0.01663816886076129
4.922726634701457726e+01 112266.77735108159 0.01663816886076129
4.942536282089668731e+01 124588.33642950082 0.01663816886076129
4.959587233063694356e+01 138262.2173764659 0.01663816886076129
4.973857896468924622e+01 153436.84089300132 0.01663816886076129
4.985303076787542409e+01 170276.91722258978 0.01663816886076129
4.993852169959447451e+01 188965.23396912115 0.01663816886076129
4.999407848686335853e+01 209704.64013232305 0.01663816886076129
5.001845152382289683e+01 232720.2478960412 0.01663816886076129
5.001011080233550388e+01 258261.87606826748 0.01663816886076129
4.996724634438285761e+01 286606.7616948256 0.01663816886076129
4.988777387654786821e+01 318062.5692794119 0.01663816886076129
4.976934715436679824e+01 352970.73027306574 0.01663816886076129
4.960937715748652721e+01 391710.1490809261 0.01663816886076129
4.940505852470736414e+01 434701.3158125035 0.01663816886076129
4.915340602290771699e+01 482410.8704165374 0.01663816886076129
4.885130061948133573e+01 535356.6677410719 0.01663816886076129
4.849554568732256854e+01 594113.3984965039 0.01663816886076129
4.808293488086888345e+01 659318.8271333541 0.01663816886076129
4.761033124826925444e+01 731680.7143427207 0.01663816886076129
4.707475716503769547e+01 811984.4993184009 0.01663816886076129
4.647349285720844847e+01 901101.8251665037 0.01663816886076129
4.580418327804150636e+01 1000000.0 0.01663816886076129
9.278691947933619122e-03 0.001 0.018464249428955443
9.591796849783786397e-03 0.0011097524964120721 0.018464249428955443
9.940938276749248376e-03 0.0012315506032928262 0.018464249428955443
1.033597518959018975e-02 0.001366716356462006 0.018464249428955443
1.078839062731964775e-02 0.0015167168884709225 0.018464249428955443
1.131221854221852764e-02 0.0016831803533309566 0.018464249428955443
1.192402829291921984e-02 0.0018679135990207828 0.018464249428955443
1.264354656451382314e-02 0.002072921779595372 0.018464249428955443
1.349416029104296387e-02 0.002300430119772917 0.018464249428955443
1.450369265338898386e-02 0.0025529080682395165 0.018464249428955443
1.570494520223045601e-02 0.002833096101839324 0.018464249428955443
1.713656452360567961e-02 0.0031440354715915 0.018464249428955443
1.884400588680999397e-02 0.0034891012134067737 0.018464249428955443
2.088046820271369924e-02 0.003872038781812557 0.018464249428955443
2.330801416128453277e-02 0.004297004704320844 0.018464249428955443
2.619874748282455951e-02 0.004768611697714469 0.018464249428955443
2.963611860380199053e-02 0.005291978735958442 0.018464249428955443
3.371621581137018014e-02 0.005872786613189483 0.018464249428955443
3.854920983709766991e-02 0.00651733960488242 0.018464249428955443
4.426083731685776651e-02 0.007232633896483534 0.018464249428955443
5.099385037335138482e-02 0.008026433522257174 0.018464249428955443
5.890956284632654916e-02 0.00890735463861044 0.018464249428955443
6.818937451957299278e-02 0.009884959046625586 0.018464249428955443
7.903630659337794462e-02 0.010969857978923836 0.018464249428955443
9.167652372737848665e-02 0.012173827277396614 0.018464249428955443
1.063608947824216944e-01 0.013509935211980273 0.018464249428955443
1.233665910959904632e-01 0.014992684327860457 0.018464249428955443
1.429987082674959720e-01 0.01663816886076129 0.018464249428955443
1.655920420715315811e-01 0.018464249428955443 0.018464249428955443
1.915129733771532283e-01 0.020490746898158472 0.018464249428955443
2.211615964018317781e-01 0.022739657523579287 0.018464249428955443
2.549740811075660307e-01 0.02523539170434766 0.018464249428955443
2.934253560494908264e-01 0.02800503894183631 0.018464249428955443
3.370322136814108971e-01 0.03107866187782014 0.018464249428955443
3.863567353803366577e-01 0.03448962260405758 0.018464249428955443
4.420102671654124737e-01 0.038274944785163134 0.018464249428955443
5.047125620722716643e-01 0.04247571552536898 0.018464249428955443
5.752181116113112003e-01 0.047137531341167244 0.018464249428955443
6.542453317526990553e-01 0.05231099308056263 0.018464249428955443
7.426525867912927570e-01 0.05805225516094899 0.018464249428955443
8.414064987341587365e-01 0.06442363508721373 0.018464249428955443
9.515844314897971001e-01 0.07149428986597581 0.018464249428955443
1.074211410346514128e+00 0.07934096665797492 0.018464249428955443
1.210488522958904856e+00 0.08804883581643465 0.018464249428955443
1.361718577294206201e+00 0.09771241535346502 0.018464249428955443
1.529312371199522680e+00 0.1084365968689611 0.018464249428955443
1.714794433237796012e+00 0.12033778407775893 0.018464249428955443
1.919808097916624323e+00 0.13354515629298988 0.018464249428955443
2.146119537290321677e+00 0.14820207057988585 0.018464249428955443
2.395620445734209625e+00 0.16446761779946645 0.018464249428955443
2.670328941239573872e+00 0.18251834943190443 0.018464249428955443
2.972388426305391018e+00 0.20255019392306664 0.018464249428955443
3.304063457829726769e+00 0.22478058335487253 0.018464249428955443
3.667732764957114533e+00 0.24945081352303167 0.018464249428955443
4.065878133131899830e+00 0.27682866303920667 0.018464249428955443
4.501069008659247750e+00 0.3072112998861759 0.018464249428955443
4.975942023924933899e+00 0.34092850697468147 0.018464249428955443
5.493174893452287044e+00 0.3783462617131929 0.018464249428955443
6.055454080922378246e+00 0.419870708444391 0.018464249428955443
6.665435971647508673e+00 0.4659525668664682 0.018464249428955443
7.325701104670253372e+00 0.517092024289676 0.018464249428955443
8.038701522648587172e+00 0.5738441648302398 0.018464249428955443
8.806701453578002159e+00 0.6368249944718586 0.018464249428955443
9.631711890026315004e+00 0.7067181273927491 0.018464249428955443
1.051541999638353353e+01 0.7842822061337682 0.018464249428955443
1.145911472942961495e+01 0.8703591361485166 0.018464249428955443
1.246361049779513586e+01 0.9658832241158708 0.018464249428955443
1.352917108879865182e+01 1.0718913192051276 0.018464249428955443
1.465543641726130630e+01 1.1895340673703196 0.018464249428955443
1.584135509298560329e+01 1.3200884008314182 0.018464249428955443
1.708512580696121574e+01 1.4649713983072863 0.018464249428955443
1.838415067821765447e+01 1.625755666443795 0.018464249428955443
1.973500362936382402e+01 1.8041864093920719 0.018464249428955443
2.113341644135815756e+01 2.0022003718155843 0.018464249428955443
2.257428489615841727e+01 2.2219468609395236 0.018464249428955443
2.405169663548171854e+01 2.4658110758226037 0.018464249428955443
2.555898188856501108e+01 2.736439997074672 0.018464249428955443
2.708878736980743795e+01 3.0367711180354604 0.018464249428955443
2.863317269867745196e+01 3.370064329271928 0.018464249428955443
3.018372812709304753e+01 3.739937302478798 0.018464249428955443
3.173171099800206107e+01 4.150404757850477 0.018464249428955443
3.326819797825962155e+01 4.605922041145108 0.018464249428955443
3.478424873994921995e+01 5.1114334834401705 0.018464249428955443
3.627107623514023516e+01 5.672426068491977 0.018464249428955443
3.772021791108015520e+01 6.294988990221888 0.018464249428955443
3.912370168794921454e+01 6.985879746785249 0.018464249428955443
4.047420044699298813e+01 7.752597488629465 0.018464249428955443
4.176516884083298464e+01 8.60346441668451 0.018464249428955443
4.299095689006568932e+01 9.547716114208066 0.018464249428955443
4.414689588549749999e+01 10.59560179277617 0.018464249428955443
4.522935341236696161e+01 11.758495540521581 0.018464249428955443
4.623575601511439714e+01 13.049019780144016 0.018464249428955443
4.716457979470455797e+01 14.481182276745331 0.018464249428955443
4.801531090957416126e+01 16.070528182616385 0.018464249428955443
4.878837942229026936e+01 17.834308769319094 0.018464249428955443
4.948507122381337808e+01 19.791668678535572 0.018464249428955443
5.010742339883524465e+01 21.96385372416547 0.018464249428955443
5.065810878887372581e+01 24.37444150122222 0.018464249428955443
5.114031537494260249e+01 27.04959730463137 0.018464249428955443
5.155762561934059818e+01 30.01835813575592 0.018464249428955443
5.191390023416788324e+01 33.31294787934677 0.018464249428955443
5.221316986165987828e+01 36.96912707195032 0.018464249428955443
5.245953726901590386e+01 41.0265810582719 0.018464249428955443
5.265709167486306796e+01 45.52935074866948 0.018464249428955443
5.280983596877713637e+01 50.526310653356795 0.018464249428955443
5.292162687923148923e+01 56.07169938205458 0.018464249428955443
5.299612754601287889e+01 62.22570836730231 0.018464249428955443
5.303677151786983757e+01 69.0551352016233 0.018464249428955443
5.304673694286136509e+01 76.63410868007462 0.018464249428955443
5.302892954394977920e+01 85.04489341802686 0.018464249428955443
5.298597293435837230e+01 94.37878277775391 0.018464249428955443
5.292020486723811956e+01 104.73708979594508 0.018464249428955443
5.283367811476691855e+01 116.23224686798542 0.018464249428955443
5.272816481419697254e+01 128.9890261253308 0.018464249428955443
5.260516329036528305e+01 143.14589375234786 0.018464249428955443
5.246590653517588976e+01 158.85651294280527 0.018464249428955443
5.231137172616296027e+01 176.2914118095948 0.018464249428955443
5.214229031345218601e+01 195.63983435170647 0.018464249428955443
5.195915840341551473e+01 217.11179456945052 0.018464249428955443
5.176224730738066881e+01 240.9403560239527 0.018464249428955443
5.155161427395860585e+01 267.38416158399497 0.018464249428955443
5.132711357567283983e+01 296.73024081888724 0.018464249428955443
5.108840825617185999e+01 329.2971255097155 0.018464249428955443
5.083498299075304772e+01 365.43830709572546 0.018464249428955443
5.056615867466044989e+01 405.54607358408276 0.018464249428955443
5.028110951886348090e+01 450.05576757004974 0.018464249428955443
4.997888362999576373e+01 499.450511585514 0.018464249428955443
4.965842826300449531e+01 554.2664520663108 0.018464249428955443
4.931862116810850694e+01 615.0985788580505 0.018464249428955443
4.895830970078238664e+01 682.6071834272393 0.018464249428955443
4.857635959604126441e+01 757.525025877192 0.018464249428955443
4.817171551153759168e+01 840.6652885618333 0.018464249428955443
4.774347553258726151e+01 932.9304026284696 0.018464249428955443
4.729098177998432817e+01 1035.3218432956637 0.018464249428955443
4.681392888925578433e+01 1148.9510001873086 0.018464249428955443
4.631249134510962762e+01 1275.051240713013 0.018464249428955443
4.578746927700610314e+01 1414.991297434576 0.018464249428955443
4.524045013510765756e+01 1570.2901247293776 0.018464249428955443
4.467398051352240174e+01 1742.6333860096508 0.018464249428955443
4.409173828917921156e+01 1933.891750455232 0.018464249428955443
4.349869016557084223e+01 2146.141197858406 0.018464249428955443
4.290121432246753841e+01 2381.6855519761607 0.018464249428955443
4.230716285126194975e+01 2643.0814869741084 0.018464249428955443
4.172583554752414159e+01 2933.1662783900483 0.018464249428955443
4.116783708333525027e+01 3255.0885998350564 0.018464249428955443
4.064492272773271253e+01 3612.3426997094302 0.018464249428955443
4.016917403218190685e+01 4008.8063288984645 0.018464249428955443
3.975310552725870394e+01 4448.782831127585 0.018464249428955443
3.940800584944248897e+01 4937.047852839004 0.018464249428955443
3.914430875049782799e+01 5478.901179593945 0.018464249428955443
3.896977687563977355e+01 6080.224261649427 0.018464249428955443
3.888983895970404348e+01 6747.5440531107 0.018464249428955443
3.890682258520222092e+01 7488.10385759003 0.018464249428955443
3.901977248231773387e+01 8309.941949353404 0.018464249428955443
3.922452843626119545e+01 9221.97882333434 0.018464249428955443
3.951419258105001120e+01 10234.114021054527 0.018464249428955443
3.987949799353020808e+01 11357.333583431051 0.018464249428955443
4.030932907733195947e+01 12603.829296797274 0.018464249428955443
4.079166110366353593e+01 13987.131026472387 0.018464249428955443
4.131405342207430209e+01 15522.25357427048 0.018464249428955443
4.186449681950362844e+01 17225.859653987874 0.018464249428955443
4.243169553966797025e+01 19116.440753857038 0.018464249428955443
4.300557335575496865e+01 21214.51784910632 0.018464249428955443
4.357740164528170368e+01 23542.864143224204 0.018464249428955443
4.413987511916378992e+01 26126.752255633317 0.018464249428955443
4.468708840390506509e+01 28994.22853882881 0.018464249428955443
4.521444079361059920e+01 32176.417502507353 0.018464249428955443
4.571849507721540817e+01 35707.859649004626 0.018464249428955443
4.619681235497927219e+01 39626.88638701478 0.018464249428955443
4.664777964325826076e+01 43976.036093027215 0.018464249428955443
4.707044231232326581e+01 48802.515836544335 0.018464249428955443
4.746434861670570626e+01 54158.71378079476 0.018464249428955443
4.782941071832546953e+01 60102.76782070388 0.018464249428955443
4.816578336352397116e+01 66699.19663030129 0.018464249428955443
4.847376034392436850e+01 74019.59996915652 0.018464249428955443
4.875368734186258024e+01 82143.43584919439 0.018464249428955443
4.900588937626040575e+01 91158.88299750836 0.018464249428955443
4.923061114579822117e+01 101163.7979766207 0.018464249428955443
4.942796797680086485e+01 112266.77735108159 0.018464249428955443
4.959790616601031843e+01 124588.33642950082 0.018464249428955443
4.974017067378457568e+01 138262.2173764659 0.018464249428955443
4.985427956555807327e+01 153436.84089300132 0.018464249428955443
4.993950389829464598e+01 170276.91722258978 0.018464249428955443
4.999485277090471413e+01 188965.23396912115 0.018464249428955443
5.001906329322012112e+01 209704.64013232305 0.018464249428955443
5.001059507916938429e+01 232720.2478960412 0.018464249428955443
4.996763033062087089e+01 258261.87606826748 0.018464249428955443
4.988807868906559406e+01 286606.7616948256 0.018464249428955443
4.976958940541283738e+01 318062.5692794119 0.018464249428955443
4.960956966870699603e+01 352970.73027306574 0.018464249428955443
4.940521147153709336e+01 391710.1490809261 0.018464249428955443
4.915352755176740374e+01 434701.3158125035 0.018464249428955443
4.885139680094766845e+01 482410.8704165374 0.018464249428955443
4.849562160898389607e+01 535356.6677410719 0.018464249428955443
4.808299456399024763e+01 594113.3984965039 0.018464249428955443
4.761037807309444503e+01 659318.8271333541 0.018464249428955443
4.707479344318771552e+01 731680.7143427207 0.018464249428955443
4.647352070979533067e+01 811984.4993184009 0.018464249428955443
4.580420450501441110e+01 901101.8251665037 0.018464249428955443
4.506496526483360299e+01 1000000.0 0.018464249428955443
8.993519527977897679e-03 0.001 0.020490746898158472
9.278699556614837182e-03 0.0011097524964120721 0.020490746898158472
9.591795717280023753e-03 0.0012315506032928262 0.020490746898158472
9.940977725706193202e-03 0.001366716356462006 0.020490746898158472
1.033597022915364559e-02 0.0015167168884709225 0.020490746898158472
1.078840160952634734e-02 0.0016831803533309566 0.020490746898158472
1.131226747546812753e-02 0.0018679135990207828 0.020490746898158472
1.192403891882539736e-02 0.002072921779595372 0.020490746898158472
1.264353135818583988e-02 0.002300430119772917 0.020490746898158472
1.349417989075197936e-02 0.0025529080682395165 0.020490746898158472
1.450369846278879229e-02 0.002833096101839324 0.020490746898158472
1.570493986486677998e-02 0.0031440354715915 0.020490746898158472
1.713656456579302698e-02 0.0034891012134067737 0.020490746898158472
1.884399685449230158e-02 0.003872038781812557 0.020490746898158472
2.088046464643356082e-02 0.004297004704320844 0.020490746898158472
2.330801211435893500e-02 0.004768611697714469 0.020490746898158472
2.619874608129602739e-02 0.005291978735958442 0.020490746898158472
2.963612163600505903e-02 0.005872786613189483 0.020490746898158472
3.371619984708004031e-02 0.00651733960488242 0.020490746898158472
3.854921394311162930e-02 0.007232633896483534 0.020490746898158472
4.426082501724088597e-02 0.008026433522257174 0.020490746898158472
5.099383922263479169e-02 0.00890735463861044 0.020490746898158472
5.890955451595895898e-02 0.009884959046625586 0.020490746898158472
6.818936240935861981e-02 0.010969857978923836 0.020490746898158472
7.903629233792529296e-02 0.012173827277396614 0.020490746898158472
9.167650537454269388e-02 0.013509935211980273 0.020490746898158472
1.063608744707731785e-01 0.014992684327860457 0.020490746898158472
1.233665704745372932e-01 0.01663816886076129 0.020490746898158472
1.429986830299859180e-01 0.018464249428955443 0.020490746898158472
1.655920070124060062e-01 0.020490746898158472 0.020490746898158472
1.915129339009797871e-01 0.022739657523579287 0.020490746898158472
2.211615527166301276e-01 0.02523539170434766 0.020490746898158472
2.549740298193555743e-01 0.02800503894183631 0.020490746898158472
2.934252978229268671e-01 0.03107866187782014 0.020490746898158472
3.370321444005105471e-01 0.03448962260405758 0.020490746898158472
3.863566556617887837e-01 0.038274944785163134 0.020490746898158472
4.420101778689376482e-01 0.04247571552536898 0.020490746898158472
5.047124589060119071e-01 0.047137531341167244 0.020490746898158472
5.752180056434077482e-01 0.05231099308056263 0.020490746898158472
6.542452011731748618e-01 0.05805225516094899 0.020490746898158472
7.426524451665963422e-01 0.06442363508721373 0.020490746898158472
8.414063313777953024e-01 0.07149428986597581 0.020490746898158472
9.515842352791278325e-01 0.07934096665797492 0.020490746898158472
1.074211190603058252e+00 0.08804883581643465 0.020490746898158472
1.210488275208903897e+00 0.09771241535346502 0.020490746898158472
1.361718304301242410e+00 0.1084365968689611 0.020490746898158472
1.529312060217116631e+00 0.12033778407775893 0.020490746898158472
1.714794085083451103e+00 0.13354515629298988 0.020490746898158472
1.919807698724841361e+00 0.14820207057988585 0.020490746898158472
2.146119095337154281e+00 0.16446761779946645 0.020490746898158472
2.395619939176212743e+00 0.18251834943190443 0.020490746898158472
2.670328390389245854e+00 0.20255019392306664 0.020490746898158472
2.972387793069415807e+00 0.22478058335487253 0.020490746898158472
3.304062752762115363e+00 0.24945081352303167 0.020490746898158472
3.667731983521586692e+00 0.27682866303920667 0.020490746898158472
4.065877253776013944e+00 0.3072112998861759 0.020490746898158472
4.501068030688083255e+00 0.34092850697468147 0.020490746898158472
4.975940939926555728e+00 0.3783462617131929 0.020490746898158472
5.493173686148679735e+00 0.419870708444391 0.020490746898158472
6.055452743940245242e+00 0.4659525668664682 0.020490746898158472
6.665434482473354016e+00 0.517092024289676 0.020490746898158472
7.325699441571918769e+00 0.5738441648302398 0.020490746898158472
8.038699673033987025e+00 0.6368249944718586 0.020490746898158472
8.806699405387091062e+00 0.7067181273927491 0.020490746898158472
9.631709610710620595e+00 0.7842822061337682 0.020490746898158472
1.051541745901669422e+01 0.8703591361485166 0.020490746898158472
1.145911191517621575e+01 0.9658832241158708 0.020490746898158472
1.246360737665379226e+01 1.0718913192051276 0.020490746898158472
1.352916762319763144e+01 1.1895340673703196 0.020490746898158472
1.465543257767592600e+01 1.3200884008314182 0.020490746898158472
1.584135083834051727e+01 1.4649713983072863 0.020490746898158472
1.708512108950871422e+01 1.625755666443795 0.020490746898158472
1.838414544644643200e+01 1.8041864093920719 0.020490746898158472
1.973499783663559981e+01 2.0022003718155843 0.020490746898158472
2.113341003348907776e+01 2.2219468609395236 0.020490746898158472
2.257427780755180535e+01 2.4658110758226037 0.020490746898158472
2.405168878776616381e+01 2.736439997074672 0.020490746898158472
2.555897322033881736e+01 3.0367711180354604 0.020490746898158472
2.708877778902368050e+01 3.370064329271928 0.020490746898158472
2.863316213410170974e+01 3.739937302478798 0.020490746898158472
3.018371647174902961e+01 4.150404757850477 0.020490746898158472
3.173169816494249318e+01 4.605922041145108 0.020490746898158472
3.326818385007969425e+01 5.1114334834401705 0.020490746898158472
3.478423320751337400e+01 5.672426068491977 0.020490746898158472
3.627105918171844934e+01 6.294988990221888 0.020490746898158472
3.772019920169084628e+01 6.985879746785249 0.020490746898158472
3.912368118652774740e+01 7.752597488629465 0.020490746898158472
4.047417801325194375e+01 8.60346441668451 0.020490746898158472
4.176514431897305002e+01 9.547716114208066 0.020490746898158472
4.299093011706001022e+01 10.59560179277617 0.020490746898158472
4.414686669626633631e+01 11.758495540521581 0.020490746898158472
4.522932162850567295e+01 13.049019780144016 0.020490746898158472
4.623572144926394145e+01 14.481182276745331 0.020490746898158472
4.716454225694597113e+01 16.070528182616385 0.020490746898158472
4.801527019982404454e+01 17.834308769319094 0.020490746898158472
4.878833533680861478e+01 19.791668678535572 0.020490746898158472
4.948502355664978580e+01 21.96385372416547 0.020490746898158472
5.010737194624832114e+01 24.37444150122222 0.020490746898158472
5.065805335447916491e+01 27.04959730463137 0.020490746898158472
5.114025577154725966e+01 30.01835813575592 0.020490746898158472
5.155756168525713434e+01 33.31294787934677 0.020490746898158472
5.191383183553089253e+01 36.96912707195032 0.020490746898158472
5.221309691633113204e+01 41.0265810582719 0.020490746898158472
5.245945976222036222e+01 45.52935074866948 0.020490746898158472
5.265700968210400390e+01 50.526310653356795 0.020490746898158472
5.280974969408597275e+01 56.07169938205458 0.020490746898158472
5.292153669666069504e+01 62.22570836730231 0.020490746898158472
5.299603405436570824e+01 69.0551352016233 0.020490746898158472
5.303667561570363631e+01 76.63410868007462 0.020490746898158472
5.304663992313871290e+01 85.04489341802686 0.020490746898158472
5.302883321662514504e+01 94.37878277775391 0.020490746898158472
5.298587978799605480e+01 104.73708979594508 0.020490746898158472
5.292011827837658444e+01 116.23224686798542 0.020490746898158472
5.283360262235013494e+01 128.9890261253308 0.020490746898158472
5.272810647907921577e+01 143.14589375234786 0.020490746898158472
5.260513016614048354e+01 158.85651294280527 0.020490746898158472
5.246590928944866050e+01 176.2914118095948 0.020490746898158472
5.231142445334607061e+01 195.63983435170647 0.020490746898158472
5.214241160843783263e+01 217.11179456945052 0.020490746898158472
5.195937277664559417e+01 240.9403560239527 0.020490746898158472
5.176258704813638190e+01 267.38416158399497 0.020490746898158472
5.155212190858375010e+01 296.73024081888724 0.020490746898158472
5.132784510451220683e+01 329.2971255097155 0.020490746898158472
5.108943741240616987e+01 365.43830709572546 0.020490746898158472
5.083640683613071332e+01 405.54607358408276 0.020490746898158472
5.056810493018708996e+01 450.05576757004974 0.020490746898158472
5.028374614213966964e+01 499.450511585514 0.020490746898158472
4.998243127739151248e+01 554.2664520663108 0.020490746898158472
4.966317642367324225e+01 615.0985788580505 0.020490746898158472
4.932494892633248895e+01 682.6071834272393 0.020490746898158472
4.896671225405651029e+01 757.525025877192 0.020490746898158472
4.858748181446654968e+01 840.6652885618333 0.020490746898158472
4.818639393247701008e+01 932.9304026284696 0.020490746898158472
4.776279019299391848e+01 1035.3218432956637 0.020490746898158472
4.731631909870878161e+01 1148.9510001873086 0.020490746898158472
4.684705632883320447e+01 1275.051240713013 0.020490746898158472
4.635564365674407838e+01 1414.991297434576 0.020490746898158472
4.584344458574269510e+01 1570.2901247293776 0.020490746898158472
4.531271178009866674e+01 1742.6333860096508 0.020490746898158472
4.476675739027214718e+01 1933.891750455232 0.020490746898158472
4.421011235370633585e+01 2146.141197858406 0.020490746898158472
4.364865521497566903e+01 2381.6855519761607 0.020490746898158472
4.308968570928927022e+01 2643.0814869741084 0.020490746898158472
4.254191468671287879e+01 2933.1662783900483 0.020490746898158472
4.201534168890978549e+01 3255.0885998350564 0.020490746898158472
4.152099658238559243e+01 3612.3426997094302 0.020490746898158472
4.107056084125967743e+01 4008.8063288984645 0.020490746898158472
4.067580883162992933e+01 4448.782831127585 0.020490746898158472
4.034780138684904216e+01 4937.047852839004 0.020490746898158472
4.009645065564605204e+01 5478.901179593945 0.020490746898158472
3.992961177408243856e+01 6080.224261649427 0.020490746898158472
3.985244515678990496e+01 6747.5440531107 0.020490746898158472
3.986721972172625783e+01 7488.10385759003 0.020490746898158472
3.997301710631017357e+01 8309.941949353404 0.020490746898158472
4.016582068845585241e+01 9221.97882333434 0.020490746898158472
4.043898047124063311e+01 10234.114021054527 0.020490746898158472
4.078328116126131420e+01 11357.333583431051 0.020490746898158472
4.118804041237329017e+01 12603.829296797274 0.020490746898158472
4.164172638396424730e+01 13987.131026472387 0.020490746898158472
4.213241107197527668e+01 15522.25357427048 0.020490746898158472
4.264860974833892726e+01 17225.859653987874 0.020490746898158472
4.317965878146506498e+01 19116.440753857038 0.020490746898158472
4.371603457771784917e+01 21214.51784910632 0.020490746898158472
4.424953323664158944e+01 23542.864143224204 0.020490746898158472
4.477332925934887697e+01 26126.752255633317 0.020490746898158472
4.528193903317212943e+01 28994.22853882881 0.020490746898158472
4.577111699065465444e+01 32176.417502507353 0.020490746898158472
4.623771013566159382e+01 35707.859649004626 0.020490746898158472
4.667949219683588069e+01 39626.88638701478 0.020490746898158472
4.709499366756659811e+01 43976.036093027215 0.020490746898158472
4.748333850658333688e+01 48802.515836544335 0.020490746898158472
4.784409441990884915e+01 54158.71378079476 0.020490746898158472
4.817714013768594583e+01 60102.76782070388 0.020490746898158472
4.848255045662872220e+01 66699.19663030129 0.020490746898158472
4.876049882176308614e+01 74019.59996915652 0.020490746898158472
4.901117576357712124e+01 82143.43584919439 0.020490746898158472
4.923472150586171381e+01 91158.88299750836 0.020490746898158472
4.943117066975259632e+01 101163.7979766207 0.020490746898158472
4.960040733252423450e+01 112266.77735108159 0.020490746898158472
4.974212863951858310e+01 124588.33642950082 0.020490746898158472
4.985581603499622361e+01 138262.2173764659 0.020490746898158472
4.994071250740289969e+01 153436.84089300132 0.020490746898158472
4.999580570699433935e+01 170276.91722258978 0.020490746898158472
5.001981624108877611e+01 188965.23396912115 0.020490746898158472
5.001119123385971221e+01 209704.64013232305 0.020490746898158472
4.996810300555466711e+01 232720.2478960412 0.020490746898158472
4.988845401590324258e+01 258261.87606826748 0.020490746898158472
4.976988761358789759e+01 286606.7616948256 0.020490746898158472
4.960980670461932363e+01 318062.5692794119 0.020490746898158472
4.940539986362209390e+01 352970.73027306574 0.020490746898158472
4.915367701427735625e+01 391710.1490809261 0.020490746898158472
4.885151532091676785e+01 434701.3158125035 0.020490746898158472
4.849571513262186784e+01 482410.8704165374 0.020490746898158472
4.808306823290234178e+01 535356.6677410719 0.020490746898158472
4.761043562394295492e+01 594113.3984965039 0.020490746898158472
4.707483817783948155e+01 659318.8271333541 0.020490746898158472
4.647355492338534333e+01 731680.7143427207 0.020490746898158472
4.580423036215497490e+01 811984.4993184009 0.020490746898158472
4.506498454876976467e+01 901101.8251665037 0.020490746898158472
4.425452542234321385e+01 1000000.0 0.020490746898158472
8.729441655391289093e-03 0.001 0.022739657523579287
8.993529227423776098e-03 0.0011097524964120721 0.022739657523579287
9.278713978050065481e-03 0.0012315506032928262 0.022739657523579287
9.591808610329198917e-03 0.001366716356462006 0.022739657523579287
9.940949412036234265e-03 0.0015167168884709225 0.022739657523579287
1.033595611717880169e-02 0.0016831803533309566 0.022739657523579287
1.078841107228169401e-02 0.0018679135990207828 0.022739657523579287
1.131220406755150711e-02 0.002072921779595372 0.022739657523579287
1.192402941286919808e-02 0.002300430119772917 0.022739657523579287
1.264353265752244174e-02 0.0025529080682395165 0.022739657523579287
1.349417172617367426e-02 0.002833096101839324 0.022739657523579287
1.450369140703574276e-02 0.0031440354715915 0.022739657523579287
1.570492854455284373e-02 0.0034891012134067737 0.022739657523579287
1.713656553192847293e-02 0.003872038781812557 0.022739657523579287
1.884400633503047207e-02 0.004297004704320844 0.022739657523579287
2.088045824026976000e-02 0.004768611697714469 0.022739657523579287
2.330799773252104773e-02 0.005291978735958442 0.022739657523579287
2.619873969909732384e-02 0.005872786613189483 0.022739657523579287
2.963611121444855931e-02 0.00651733960488242 0.022739657523579287
3.371619961517437897e-02 0.007232633896483534 0.022739657523579287
3.854919449556826194e-02 0.008026433522257174 0.022739657523579287
4.426081648947022273e-02 0.00890735463861044 0.022739657523579287
5.099382591205072618e-02 0.009884959046625586 0.022739657523579287
5.890953903085966586e-02 0.010969857978923836 0.022739657523579287
6.818934973746772210e-02 0.012173827277396614 0.022739657523579287
7.903627575252118731e-02 0.013509935211980273 0.022739657523579287
9.167648592776786454e-02 0.014992684327860457 0.022739657523579287
1.063608537106807833e-01 0.01663816886076129 0.022739657523579287
1.233665392499104368e-01 0.018464249428955443 0.022739657523579287
1.429986465752683122e-01 0.020490746898158472 0.022739657523579287
1.655919696456026047e-01 0.022739657523579287 0.022739657523579287
1.915128909537948954e-01 0.02523539170434766 0.022739657523579287
2.211615011219274229e-01 0.02800503894183631 0.022739657523579287
2.549739663801088296e-01 0.03107866187782014 0.022739657523579287
2.934252279457725265e-01 0.03448962260405758 0.022739657523579287
3.370320640863712636e-01 0.038274944785163134 0.022739657523579287
3.863565699912002716e-01 0.04247571552536898 0.022739657523579287
4.420100673308472450e-01 0.047137531341167244 0.022739657523579287
5.047123361897831728e-01 0.05231099308056263 0.022739657523579287
5.752178580817239872e-01 0.05805225516094899 0.022739657523579287
6.542450405758561960e-01 0.06442363508721373 0.022739657523579287
7.426522588668621472e-01 0.07149428986597581 0.022739657523579287
8.414061217305059959e-01 0.07934096665797492 0.022739657523579287
9.515840093364527075e-01 0.08804883581643465 0.022739657523579287
1.074210924995257610e+00 0.09771241535346502 0.022739657523579287
1.210487974306408754e+00 0.1084365968689611 0.022739657523579287
1.361717957255443423e+00 0.12033778407775893 0.022739657523579287
1.529311671621779833e+00 0.13354515629298988 0.022739657523579287
1.714793642522399075e+00 0.14820207057988585 0.022739657523579287
1.919807211593540730e+00 0.16446761779946645 0.022739657523579287
2.146118540669736952e+00 0.18251834943190443 0.022739657523579287
2.395619325996417803e+00 0.20255019392306664 0.022739657523579287
2.670327704015078574e+00 0.22478058335487253 0.022739657523579287
2.972387024004413902e+00 0.24945081352303167 0.022739657523579287
3.304061891895221592e+00 0.27682866303920667 0.022739657523579287
3.667731023013835578e+00 0.3072112998861759 0.022739657523579287
4.065876188186950735e+00 0.34092850697468147 0.022739657523579287
4.501066835156072976e+00 0.3783462617131929 0.022739657523579287
4.975939612399590928e+00 0.419870708444391 0.022739657523579287
5.493172197341176677e+00 0.4659525668664682 0.022739657523579287
6.055451083383975863e+00 0.517092024289676 0.022739657523579287
6.665432639962347139e+00 0.5738441648302398 0.022739657523579287
7.325697398974146068e+00 0.6368249944718586 0.022739657523579287
8.038697399921437281e+00 0.7067181273927491 0.022739657523579287
8.806696868371965081e+00 0.7842822061337682 0.022739657523579287
9.631706795216091521e+00 0.8703591361485166 0.022739657523579287
1.051541433675165749e+01 0.9658832241158708 0.022739657523579287
1.145910844650657801e+01 1.0718913192051276 0.022739657523579287
1.246360353483578542e+01 1.1895340673703196 0.022739657523579287
1.352916335919063151e+01 1.3200884008314182 0.022739657523579287
1.465542784741286653e+01 1.4649713983072863 0.022739657523579287
1.584134558888176159e+01 1.625755666443795 0.022739657523579287
1.708511527417332587e+01 1.8041864093920719 0.022739657523579287
1.838413900560253822e+01 2.0022003718155843 0.022739657523579287
1.973499070220378471e+01 2.2219468609395236 0.022739657523579287
2.113340213471744278e+01 2.4658110758226037 0.022739657523579287
2.257426906727519977e+01 2.736439997074672 0.022739657523579287
2.405167912725699608e+01 3.0367711180354604 0.022739657523579287
2.555896254348258267e+01 3.370064329271928 0.022739657523579287
2.708876599676328567e+01 3.739937302478798 0.022739657523579287
2.863314911996661749e+01 4.150404757850477 0.022739657523579287
3.018370212328632007e+01 4.605922041145108 0.022739657523579287
3.173168235349975674e+01 5.1114334834401705 0.022739657523579287
3.326816645464545275e+01 5.672426068491977 0.022739657523579287
3.478421408366966716e+01 6.294988990221888 0.022739657523579287
3.627103817578453970e+01 6.985879746785249 0.022739657523579287
3.772017615995633122e+01 7.752597488629465 0.022739657523579287
3.912365594185988726e+01 8.60346441668451 0.022739657523579287
4.047415038332898973e+01 9.547716114208066 0.022739657523579287
4.176511411505417470e+01 10.59560179277617 0.022739657523579287
4.299089714570098408e+01 11.758495540521581 0.022739657523579287
4.414683075036734294e+01 13.049019780144016 0.022739657523579287
4.522928248550414310e+01 14.481182276745331 0.022739657523579287
4.623567888063615072e+01 16.070528182616385 0.022739657523579287
4.716449602774316219e+01 17.834308769319094 0.022739657523579287
4.801522006171914825e+01 19.791668678535572 0.022739657523579287
4.878828104126708354e+01 21.96385372416547 0.022739657523579287
4.948496485187768457e+01 24.37444150122222 0.022739657523579287
5.010730858060059489e+01 27.04959730463137 0.022739657523579287
5.065798508360175845e+01 30.01835813575592 0.022739657523579287
5.114018236737005907e+01 33.31294787934677 0.022739657523579287
5.155748294514695118e+01 36.96912707195032 0.022739657523579287
5.191374760015560241e+01 41.0265810582719 0.022739657523579287
5.221300708061722418e+01 45.52935074866948 0.022739657523579287
5.245936430626312585e+01 50.526310653356795 0.022739657523579287
5.265690870120688771e+01 56.07169938205458 0.022739657523579287
5.280964343855067256e+01 62.22570836730231 0.022739657523579287
5.292142562690595042e+01 69.0551352016233 0.022739657523579287
5.299591890745290357e+01 76.63410868007462 0.022739657523579287
5.303655749818803145e+01 85.04489341802686 0.022739657523579287
5.304652042588632810e+01 94.37878277775391 0.022739657523579287
5.302871456718434473e+01 104.73708979594508 0.022739657523579287
5.298576504869033954e+01 116.23224686798542 0.022739657523579287
5.292001160459556530e+01 128.9890261253308 0.022739657523579287
5.283350959911739864e+01 143.14589375234786 0.022739657523579287
5.272803456387617160e+01 158.85651294280527 0.022739657523579287
5.260508926766917170e+01 176.2914118095948 0.022739657523579287
5.246591252908899605e+01 195.63983435170647 0.022739657523579287
5.231148916459762432e+01 217.11179456945052 0.022739657523579287
5.214256065533899687e+01 240.9403560239527 0.022739657523579287
5.195963628766666176e+01 267.38416158399497 0.022739657523579287
5.176300470117042352e+01 296.73024081888724 0.022739657523579287
5.155274593877096123e+01 329.2971255097155 0.022739657523579287
5.132874426203090934e+01 365.43830709572546 0.022739657523579287
5.109070216269373788e+01 405.54607358408276 0.022739657523579287
5.083815617601917580e+01 450.05576757004974 0.022739657523579287
5.057049530094050027e+01 499.450511585514 0.022739657523579287
5.028698303965540362e+01 554.2664520663108 0.022739657523579287
4.998678430402295447e+01 615.0985788580505 0.022739657523579287
4.966899869447003368e+01 682.6071834272393 0.022739657523579287
4.933270190668709176e+01 757.525025877192 0.022739657523579287
4.897699726811070065e+01 840.6652885618333 0.022739657523579287
4.860107958990160881e+01 932.9304026284696 0.022739657523579287
4.820431356435605608e+01 1035.3218432956637 0.022739657523579287
4.778632876510244643e+01 1148.9510001873086 0.022739657523579287
4.734713277396900821e+01 1275.051240713013 0.022739657523579287
4.688724285607765552e+01 1414.991297434576 0.022739657523579287
4.640783480091680246e+01 1570.2901247293776 0.022739657523579287
4.591090474739827698e+01 1742.6333860096508 0.022739657523579287
4.539943598884605791e+01 1933.891750455232 0.022739657523579287
4.487755785367351535e+01 2146.141197858406 0.022739657523579287
4.435067818947091922e+01 2381.6855519761607 0.022739657523579287
4.382556545431899053e+01 2643.0814869741084 0.022739657523579287
4.331035235701868658e+01 2933.1662783900483 0.022739657523579287
4.281443208836496694e+01 3255.0885998350564 0.022739657523579287
4.234822251087925338e+01 3612.3426997094302 0.022739657523579287
4.192278479386972379e+01 4008.8063288984645 0.022739657523579287
4.154930110219142136e+01 4448.782831127585 0.022739657523579287
4.123843943935408163e+01 4937.047852839004 0.022739657523579287
4.099970923013339785e+01 5478.901179593945 0.022739657523579287
4.084061477193884571e+01 6080.224261649427 0.022739657523579287
4.076623431790152807e+01 6747.5440531107 0.022739657523579287
4.077876328245822179e+01 7488.10385759003 0.022739657523579287
4.087732160938270454e+01 8309.941949353404 0.022739657523579287
4.105802607391309067e+01 9221.97882333434 0.022739657523579287
4.131434805648531494e+01 10234.114021054527 0.022739657523579287
4.163754941738757509e+01 11357.333583431051 0.022739657523579287
4.201732801676809004e+01 12603.829296797274 0.022739657523579287
4.244256588462555158e+01 13987.131026472387 0.022739657523579287
4.290196044985696489e+01 15522.25357427048 0.022739657523579287
4.338459236039864209e+01 17225.859653987874 0.022739657523579287
4.388036510435056670e+01 19116.440753857038 0.022739657523579287
4.438030228852557002e+01 21214.51784910632 0.022739657523579287
4.487670826954714443e+01 23542.864143224204 0.022739657523579287
4.536321158685309740e+01 26126.752255633317 0.022739657523579287
4.583471774928301556e+01 28994.22853882881 0.022739657523579287
4.628729921300814709e+01 32176.417502507353 0.022739657523579287
4.671804778459647878e+01 35707.859649004626 0.022739657523579287
4.712491017180410324e+01 39626.88638701478 0.022739657523579287
4.750652169795452551e+01 43976.036093027215 0.022739657523579287
4.786204853304339935e+01 48802.515836544335 0.022739657523579287
4.819104426045265654e+01 54158.71378079476 0.022739657523579287
4.849332365365071951e+01 60102.76782070388 0.022739657523579287
4.876885430271233446e+01 66699.19663030129 0.022739657523579287
4.901766509926197557e+01 74019.59996915652 0.022739657523579287
4.923977016990410505e+01 82143.43584919439 0.022739657523579287
4.943510632949945460e+01 91158.88299750836 0.022739657523579287
4.960348206572855645e+01 101163.7979766207 0.022739657523579287
4.974453636122174771e+01 112266.77735108159 0.022739657523579287
4.985770593905780856e+01 124588.33642950082 0.022739657523579287
4.994219945620279333e+01 138262.2173764659 0.022739657523579287
4.999697830353794359e+01 153436.84089300132 0.022739657523579287
5.002074288849669870e+01 170276.91722258978 0.022739657523579287
5.001192492034463299e+01 188965.23396912115 0.022739657523579287
4.996868488406526865e+01 209704.64013232305 0.022739657523579287
4.988891609201924382e+01 232720.2478960412 0.022739657523579287
4.977025482687092506e+01 258261.87606826748 0.022739657523579287
4.961009859985680492e+01 286606.7616948256 0.022739657523579287
4.940563175174007426e+01 318062.5692794119 0.022739657523579287
4.915386110897397742e+01 352970.73027306574 0.022739657523579287
4.885166117455162293e+01 391710.1490809261 0.022739657523579287
4.849583046242781847e+01 434701.3158125035 0.022739657523579287
4.808315879950916383e+01 482410.8704165374 0.022739657523579287
4.761050640339740880e+01 535356.6677410719 0.022739657523579287
4.707489299505262892e+01 594113.3984965039 0.022739657523579287
4.647359693796786928e+01 659318.8271333541 0.022739657523579287
4.580426216603987655e+01 731680.7143427207 0.022739657523579287
4.506500798427763499e+01 811984.4993184009 0.022739657523579287
4.425454200825547701e+01 901101.8251665037 0.022739657523579287
4.337226806867271733e+01 1000000.0 0.022739657523579287
8.480912341615409744e-03 0.001 0.02523539170434766
8.729470492340440577e-03 0.0011097524964120721 0.02523539170434766
[truncated: 2,112,472 more chars]
