# Supplementary material for: Magnetosensitivity of tightly bound radical pairs in cryptochrome is enabled by the quantum Zeno effect
Source: Nat Commun. 2024 Dec 30;15:10823. doi: 10.1038/s41467-024-55124-x (PMC11686217; doi:10.1038/s41467-024-55124-x)
Supplement: Supplementary file 6 — Source Data [file 41467_2024_55124_MOESM6_ESM.zip › Source_Data/supplementary/figure_s4_2spins.txt]

# \% sensitivity  kS/microsecond kT/microsecond
8.455380356513668427e-02 0.001 0.001
9.696219526773869335e-02 0.0011097524964120721 0.001
1.111302881350531013e-01 0.0012315506032928262 0.001
1.272570997728389719e-01 0.001366716356462006 0.001
1.455577111533382373e-01 0.0015167168884709225 0.001
1.662638687990038444e-01 0.0016831803533309566 0.001
1.896247388084611185e-01 0.0018679135990207828 0.001
2.159076772392012900e-01 0.002072921779595372 0.001
2.453997113979189404e-01 0.002300430119772917 0.001
2.784077157666844937e-01 0.0025529080682395165 0.001
3.152599759099478094e-01 0.002833096101839324 0.001
3.563062715483891196e-01 0.0031440354715915 0.001
4.019187804854577051e-01 0.0034891012134067737 0.001
4.524920093392599818e-01 0.003872038781812557 0.001
5.084423376544767725e-01 0.004297004704320844 0.001
5.702079754525469779e-01 0.004768611697714469 0.001
6.382460579799508205e-01 0.005291978735958442 0.001
7.130312109645279284e-01 0.005872786613189483 0.001
7.950514696554996652e-01 0.00651733960488242 0.001
8.848043314082264521e-01 0.007232633896483534 0.001
9.827886151074126664e-01 0.008026433522257174 0.001
1.089499156863118934e+00 0.00890735463861044 0.001
1.205415189917706131e+00 0.009884959046625586 0.001
1.330989380647796594e+00 0.010969857978923836 0.001
1.466634533530921880e+00 0.012173827277396614 0.001
1.612707634730235817e+00 0.013509935211980273 0.001
1.769492842210344419e+00 0.014992684327860457 0.001
1.937180871443528796e+00 0.01663816886076129 0.001
2.115850723258169364e+00 0.018464249428955443 0.001
2.305445938348425816e+00 0.020490746898158472 0.001
2.505754892116702770e+00 0.022739657523579287 0.001
2.716389369171896551e+00 0.02523539170434766 0.001
2.936766934102015281e+00 0.02800503894183631 0.001
3.166095512423847680e+00 0.03107866187782014 0.001
3.403362973779786582e+00 0.03448962260405758 0.001
3.647335531405694997e+00 0.038274944785163134 0.001
3.896558317846237962e+00 0.04247571552536898 0.001
4.149371525453284804e+00 0.047137531341167244 0.001
4.403930246700960005e+00 0.05231099308056263 0.001
4.658238034536331895e+00 0.05805225516094899 0.001
4.910187335403089826e+00 0.06442363508721373 0.001
5.157608060481121193e+00 0.07149428986597581 0.001
5.398323525177548987e+00 0.07934096665797492 0.001
5.630207828732011421e+00 0.08804883581643465 0.001
5.851243416521462848e+00 0.09771241535346502 0.001
6.059575893173198224e+00 0.1084365968689611 0.001
6.253560089087777385e+00 0.12033778407775893 0.001
6.431797143402342876e+00 0.13354515629298988 0.001
6.593157680166752854e+00 0.14820207057988585 0.001
6.736790896643699789e+00 0.16446761779946645 0.001
6.862119907096648319e+00 0.18251834943190443 0.001
6.968822098878609594e+00 0.20255019392306664 0.001
7.056798753378485500e+00 0.22478058335487253 0.001
7.126135843337365827e+00 0.24945081352303167 0.001
7.177059689643559892e+00 0.27682866303920667 0.001
7.209891848558291017e+00 0.3072112998861759 0.001
7.225006128871997113e+00 0.34092850697468147 0.001
7.222791977188411927e+00 0.3783462617131929 0.001
7.203625908587852678e+00 0.419870708444391 0.001
7.171692851476036523e+00 0.4659525668664682 0.001
7.123992537716754114e+00 0.517092024289676 0.001
7.060270177436197336e+00 0.5738441648302398 0.001
6.980709854314182117e+00 0.6368249944718586 0.001
6.885495109106811285e+00 0.7067181273927491 0.001
6.774837346233126389e+00 0.7842822061337682 0.001
6.649007693744180436e+00 0.8703591361485166 0.001
6.508368189193155295e+00 0.9658832241158708 0.001
6.353401284153484596e+00 1.0718913192051276 0.001
6.189673633546608045e+00 1.1895340673703196 0.001
6.013301395216617884e+00 1.3200884008314182 0.001
5.826222818295154759e+00 1.4649713983072863 0.001
5.632137771969992102e+00 1.625755666443795 0.001
5.426959394447219864e+00 1.8041864093920719 0.001
5.212150410572845338e+00 2.0022003718155843 0.001
4.989322276583948224e+00 2.2219468609395236 0.001
4.760198098617937745e+00 2.4658110758226037 0.001
4.526570984131758735e+00 2.736439997074672 0.001
4.290260045749971773e+00 3.0367711180354604 0.001
4.053067199409652765e+00 3.370064329271928 0.001
3.816736065268217626e+00 3.739937302478798 0.001
3.582915192340374588e+00 4.150404757850477 0.001
3.353126808494494959e+00 4.605922041145108 0.001
3.128742276236126774e+00 5.1114334834401705 0.001
2.910964168408683328e+00 5.672426068491977 0.001
2.700815713476985902e+00 6.294988990221888 0.001
2.499136507313653777e+00 6.985879746785249 0.001
2.307397360508650852e+00 7.752597488629465 0.001
2.126493909023214446e+00 8.60346441668451 0.001
1.955624400315418843e+00 9.547716114208066 0.001
1.796505436117806553e+00 10.59560179277617 0.001
1.648979200825739788e+00 11.758495540521581 0.001
1.511710864966800294e+00 13.049019780144016 0.001
1.384524414953730576e+00 14.481182276745331 0.001
1.267151196040426919e+00 16.070528182616385 0.001
1.159244726078283438e+00 17.834308769319094 0.001
1.060394396706160647e+00 19.791668678535572 0.001
9.701381714431961401e-01 21.96385372416547 0.001
8.879746544539055542e-01 24.37444150122222 0.001
8.133740238948077295e-01 27.04959730463137 0.001
7.459061692391436571e-01 30.01835813575592 0.001
6.849719669301367331e-01 33.31294787934677 0.001
6.299253522416605744e-01 36.96912707195032 0.001
5.802905964120922411e-01 41.0265810582719 0.001
5.355921306256870018e-01 45.52935074866948 0.001
4.951663421474986615e-01 50.526310653356795 0.001
4.585931178947175169e-01 56.07169938205458 0.001
4.254405471377997183e-01 62.22570836730231 0.001
3.951878250056434783e-01 69.0551352016233 0.001
3.674646027712645813e-01 76.63410868007462 0.001
3.419425312457800015e-01 85.04489341802686 0.001
3.183356097940995832e-01 94.37878277775391 0.001
2.963992998599153106e-01 104.73708979594508 0.001
2.759280141668680741e-01 116.23224686798542 0.001
2.567522599779319403e-01 128.9890261253308 0.001
2.387348106765133093e-01 143.14589375234786 0.001
2.217662867355249812e-01 158.85651294280527 0.001
2.057608632853878128e-01 176.2914118095948 0.001
1.906517973273712252e-01 195.63983435170647 0.001
1.764767457427916242e-01 217.11179456945052 0.001
1.631514190550614751e-01 240.9403560239527 0.001
1.505948155387978604e-01 267.38416158399497 0.001
1.387796839144100902e-01 296.73024081888724 0.001
1.276821225444535746e-01 329.2971255097155 0.001
1.172799209673123511e-01 365.43830709572546 0.001
1.075515213448061808e-01 405.54607358408276 0.001
9.847534055335147030e-02 450.05576757004974 0.001
9.002924976874802920e-02 499.450511585514 0.001
8.219073202978446901e-02 554.2664520663108 0.001
7.493663233226409426e-02 615.0985788580505 0.001
6.824353721918605120e-02 682.6071834272393 0.001
6.208786279477459397e-02 757.525025877192 0.001
5.688378473015989756e-02 840.6652885618333 0.001
5.223530180575835374e-02 932.9304026284696 0.001
4.796092995094509287e-02 1035.3218432956637 0.001
4.404574535394614743e-02 1148.9510001873086 0.001
4.051560029698978577e-02 1275.051240713013 0.001
3.730252167858590789e-02 1414.991297434576 0.001
3.439031376758425185e-02 1570.2901247293776 0.001
3.176356169931263129e-02 1742.6333860096508 0.001
2.940791969726751567e-02 1933.891750455232 0.001
2.731003238798498586e-02 2146.141197858406 0.001
2.545768696669925557e-02 2381.6855519761607 0.001
2.383977121359584853e-02 2643.0814869741084 0.001
2.244625206391571287e-02 2933.1662783900483 0.001
2.126811389045478798e-02 3255.0885998350564 0.001
2.029715919506843227e-02 3612.3426997094302 0.001
1.952581160194831814e-02 4008.8063288984645 0.001
1.894683160346617712e-02 4448.782831127585 0.001
1.855303999595855902e-02 4937.047852839004 0.001
1.833702845519858543e-02 5478.901179593945 0.001
1.829100585807660537e-02 6080.224261649427 0.001
1.843192625904858939e-02 6747.5440531107 0.001
1.885372432626082617e-02 7488.10385759003 0.001
1.939761349616161631e-02 8309.941949353404 0.001
2.006180483682152779e-02 9221.97882333434 0.001
2.084820280960932373e-02 10234.114021054527 0.001
2.176321589053648378e-02 11357.333583431051 0.001
2.281834055078199586e-02 12603.829296797274 0.001
2.403043640443770432e-02 13987.131026472387 0.001
2.542164326583078865e-02 15522.25357427048 0.001
2.701888366990010809e-02 17225.859653987874 0.001
2.885321938808719719e-02 19116.440753857038 0.001
3.095907479252302252e-02 21214.51784910632 0.001
3.338390253088575205e-02 23542.864143224204 0.001
3.616910914313931080e-02 26126.752255633317 0.001
3.934389030789550018e-02 28994.22853882881 0.001
4.295163955823968344e-02 32176.417502507353 0.001
4.703882549458566348e-02 35707.859649004626 0.001
5.165576498643497522e-02 39626.88638701478 0.001
5.685763075823749291e-02 43976.036093027215 0.001
6.270543158222528779e-02 48802.515836544335 0.001
6.926716825083735485e-02 54158.71378079476 0.001
7.661907804285507384e-02 60102.76782070388 0.001
8.484651980366582358e-02 66699.19663030129 0.001
9.404563235636724527e-02 74019.59996915652 0.001
1.043240027290781996e-01 82143.43584919439 0.001
1.158019071476743128e-01 91158.88299750836 0.001
1.286134104600981376e-01 101163.7979766207 0.001
1.429065390231293864e-01 112266.77735108159 0.001
1.588444717490082037e-01 124588.33642950082 0.001
1.766057739201086219e-01 138262.2173764659 0.001
1.964139195005307759e-01 153436.84089300132 0.001
2.184919419726163436e-01 170276.91722258978 0.001
2.430422127342782568e-01 188965.23396912115 0.001
2.703113976715370570e-01 209704.64013232305 0.001
3.005649149924912722e-01 232720.2478960412 0.001
3.340870721632134832e-01 258261.87606826748 0.001
3.711824848320948167e-01 286606.7616948256 0.001
4.121726802544914414e-01 318062.5692794119 0.001
4.574007161228271778e-01 352970.73027306574 0.001
5.072236186802921987e-01 391710.1490809261 0.001
5.620157846781247413e-01 434701.3158125035 0.001
6.225655889039580781e-01 482410.8704165374 0.001
6.889264399490581114e-01 535356.6677410719 0.001
7.614852400162156476e-01 594113.3984965039 0.001
8.406383206299906652e-01 659318.8271333541 0.001
9.310866221910648610e-01 731680.7143427207 0.001
1.031628004646538699e+00 811984.4993184009 0.001
1.141722918470667425e+00 901101.8251665037 0.001
1.262002308485061786e+00 1000000.0 0.001
7.372065180592905775e-02 0.001 0.0011097524964120721
8.455375506019498222e-02 0.0011097524964120721 0.0011097524964120721
9.696223787414799677e-02 0.0012315506032928262 0.0011097524964120721
1.111302791016530178e-01 0.001366716356462006 0.0011097524964120721
1.272571319262461864e-01 0.0015167168884709225 0.0011097524964120721
1.455577948409509936e-01 0.0016831803533309566 0.0011097524964120721
1.662638426650845380e-01 0.0018679135990207828 0.0011097524964120721
1.896246947589390885e-01 0.002072921779595372 0.0011097524964120721
2.159076504280290631e-01 0.002300430119772917 0.0011097524964120721
2.453996586897740917e-01 0.0025529080682395165 0.0011097524964120721
2.784076827390491449e-01 0.002833096101839324 0.0011097524964120721
3.152599804577556619e-01 0.0031440354715915 0.0011097524964120721
3.563062082190905366e-01 0.0034891012134067737 0.0011097524964120721
4.019188068112852230e-01 0.003872038781812557 0.0011097524964120721
4.524919383403752660e-01 0.004297004704320844 0.0011097524964120721
5.084424497321720082e-01 0.004768611697714469 0.0011097524964120721
5.702079798503542074e-01 0.005291978735958442 0.0011097524964120721
6.382460448052801327e-01 0.005872786613189483 0.0011097524964120721
7.130311819204323553e-01 0.00651733960488242 0.0011097524964120721
7.950516455909727442e-01 0.007232633896483534 0.0011097524964120721
8.848042231296248117e-01 0.008026433522257174 0.0011097524964120721
9.827886627107242923e-01 0.00890735463861044 0.0011097524964120721
1.089499197052122170e+00 0.009884959046625586 0.0011097524964120721
1.205415250214055156e+00 0.010969857978923836 0.0011097524964120721
1.330989386141448128e+00 0.012173827277396614 0.0011097524964120721
1.466634606664277696e+00 0.013509935211980273 0.0011097524964120721
1.612707642481881143e+00 0.014992684327860457 0.0011097524964120721
1.769492663587839854e+00 0.01663816886076129 0.0011097524964120721
1.937180887572719223e+00 0.018464249428955443 0.0011097524964120721
2.115850630857508907e+00 0.020490746898158472 0.0011097524964120721
2.305446051080538794e+00 0.022739657523579287 0.0011097524964120721
2.505754857259106849e+00 0.02523539170434766 0.0011097524964120721
2.716389438985489235e+00 0.02800503894183631 0.0011097524964120721
2.936766955605882412e+00 0.03107866187782014 0.0011097524964120721
3.166095460515214732e+00 0.03448962260405758 0.0011097524964120721
3.403363154942523394e+00 0.038274944785163134 0.0011097524964120721
3.647335551483208871e+00 0.04247571552536898 0.0011097524964120721
3.896558346850973908e+00 0.047137531341167244 0.0011097524964120721
4.149371490590202605e+00 0.05231099308056263 0.0011097524964120721
4.403930343112226531e+00 0.05805225516094899 0.0011097524964120721
4.658238184280961036e+00 0.06442363508721373 0.0011097524964120721
4.910187406710071478e+00 0.07149428986597581 0.0011097524964120721
5.157608121097276843e+00 0.07934096665797492 0.0011097524964120721
5.398323664863254656e+00 0.08804883581643465 0.0011097524964120721
5.630207950740191869e+00 0.09771241535346502 0.0011097524964120721
5.851243568588512467e+00 0.1084365968689611 0.0011097524964120721
6.059576026594760911e+00 0.12033778407775893 0.0011097524964120721
6.253560359726547446e+00 0.13354515629298988 0.0011097524964120721
6.431797479768440517e+00 0.14820207057988585 0.0011097524964120721
6.593157928362269438e+00 0.16446761779946645 0.0011097524964120721
6.736791308609132223e+00 0.18251834943190443 0.0011097524964120721
6.862120412985714957e+00 0.20255019392306664 0.0011097524964120721
6.968822677430782875e+00 0.22478058335487253 0.0011097524964120721
7.056799393725664338e+00 0.24945081352303167 0.0011097524964120721
7.126136631146983369e+00 0.27682866303920667 0.0011097524964120721
7.177060603341721468e+00 0.3072112998861759 0.0011097524964120721
7.209892922613205357e+00 0.34092850697468147 0.0011097524964120721
7.225007433890765718e+00 0.3783462617131929 0.0011097524964120721
7.222793456430488312e+00 0.419870708444391 0.0011097524964120721
7.203627685923835955e+00 0.4659525668664682 0.0011097524964120721
7.171694960500681226e+00 0.517092024289676 0.0011097524964120721
7.123995035953879729e+00 0.5738441648302398 0.0011097524964120721
7.060273116435793916e+00 0.6368249944718586 0.0011097524964120721
6.980713294570753291e+00 0.7067181273927491 0.0011097524964120721
6.885499134604397220e+00 0.7842822061337682 0.0011097524964120721
6.774842084770178019e+00 0.8703591361485166 0.0011097524964120721
6.649013077852754527e+00 0.9658832241158708 0.0011097524964120721
6.508374441070973404e+00 1.0718913192051276 0.0011097524964120721
6.353408543137338604e+00 1.1895340673703196 0.0011097524964120721
6.189681933672751768e+00 1.3200884008314182 0.0011097524964120721
6.013310981131892774e+00 1.4649713983072863 0.0011097524964120721
5.826233340397088512e+00 1.625755666443795 0.0011097524964120721
5.632149921639312495e+00 1.8041864093920719 0.0011097524964120721
5.426973400465616493e+00 2.0022003718155843 0.0011097524964120721
5.212166473889162432e+00 2.2219468609395236 0.0011097524964120721
4.989340679000884293e+00 2.4658110758226037 0.0011097524964120721
4.760219190011595103e+00 2.736439997074672 0.0011097524964120721
4.526595024507523490e+00 3.0367711180354604 0.0011097524964120721
4.290287442980760702e+00 3.370064329271928 0.0011097524964120721
4.053098328650860616e+00 3.739937302478798 0.0011097524964120721
3.816771350930904916e+00 4.150404757850477 0.0011097524964120721
3.582955092558291810e+00 4.605922041145108 0.0011097524964120721
3.353171801731557267e+00 5.1114334834401705 0.0011097524964120721
3.128792842945940844e+00 5.672426068491977 0.0011097524964120721
2.911020869150215518e+00 6.294988990221888 0.0011097524964120721
2.700879081068529253e+00 6.985879746785249 0.0011097524964120721
2.499207038896392064e+00 7.752597488629465 0.0011097524964120721
2.307387845157973238e+00 8.60346441668451 0.0011097524964120721
2.126483269617025051e+00 9.547716114208066 0.0011097524964120721
1.955612553340109194e+00 10.59560179277617 0.0011097524964120721
1.796491812386318943e+00 11.758495540521581 0.0011097524964120721
1.648964026191485965e+00 13.049019780144016 0.0011097524964120721
1.511694025981436873e+00 14.481182276745331 0.0011097524964120721
1.384505709818963703e+00 16.070528182616385 0.0011097524964120721
1.267130433107316323e+00 17.834308769319094 0.0011097524964120721
1.159221727907111088e+00 19.791668678535572 0.0011097524964120721
1.060368895478826179e+00 21.96385372416547 0.0011097524964120721
9.701099697549319112e-01 24.37444150122222 0.0011097524964120721
8.879435183927483211e-01 27.04959730463137 0.0011097524964120721
8.133396296125249281e-01 30.01835813575592 0.0011097524964120721
7.458663830859946220e-01 33.31294787934677 0.0011097524964120721
6.849280902952450401e-01 36.96912707195032 0.0011097524964120721
6.298770298388636224e-01 41.0265810582719 0.0011097524964120721
5.802326169584840487e-01 45.52935074866948 0.0011097524964120721
5.355284001384204018e-01 50.526310653356795 0.0011097524964120721
4.950963806618652874e-01 56.07169938205458 0.0011097524964120721
4.585047858077032634e-01 62.22570836730231 0.0011097524964120721
4.253426817365986157e-01 69.0551352016233 0.0011097524964120721
3.950795975714777586e-01 76.63410868007462 0.0011097524964120721
3.673450154985218874e-01 85.04489341802686 0.0011097524964120721
3.418106343625038068e-01 94.37878277775391 0.0011097524964120721
3.181903963930404755e-01 104.73708979594508 0.0011097524964120721
2.962396680826700490e-01 116.23224686798542 0.0011097524964120721
2.757529502260716581e-01 128.9890261253308 0.0011097524964120721
2.565607293606118611e-01 143.14589375234786 0.0011097524964120721
2.385257385447374923e-01 158.85651294280527 0.0011097524964120721
2.215386271410585695e-01 176.2914118095948 0.0011097524964120721
2.055136652156616950e-01 195.63983435170647 0.0011097524964120721
1.904163899191049225e-01 217.11179456945052 0.0011097524964120721
1.762814440937086058e-01 240.9403560239527 0.0011097524964120721
1.629477921483002967e-01 267.38416158399497 0.0011097524964120721
1.503829999624177460e-01 296.73024081888724 0.0011097524964120721
1.385601598851318172e-01 329.2971255097155 0.0011097524964120721
1.274558206096699231e-01 365.43830709572546 0.0011097524964120721
1.170483710273616113e-01 405.54607358408276 0.0011097524964120721
1.073169391184502358e-01 450.05576757004974 0.0011097524964120721
9.824080361568550412e-02 499.450511585514 0.0011097524964120721
8.979881181599889961e-02 554.2664520663108 0.0011097524964120721
8.196950071144444572e-02 615.0985788580505 0.0011097524964120721
7.473076611715362416e-02 682.6071834272393 0.0011097524964120721
6.806035579818404957e-02 757.525025877192 0.0011097524964120721
6.219673259130089477e-02 840.6652885618333 0.0011097524964120721
5.718366659088595927e-02 932.9304026284696 0.0011097524964120721
5.256400051287273001e-02 1035.3218432956637 0.0011097524964120721
4.832558966674260770e-02 1148.9510001873086 0.0011097524964120721
4.449586732053584931e-02 1275.051240713013 0.0011097524964120721
4.100409880610614982e-02 1414.991297434576 0.0011097524964120721
3.783430546687834711e-02 1570.2901247293776 0.0011097524964120721
3.497117725467494692e-02 1742.6333860096508 0.0011097524964120721
3.240025942813858084e-02 1933.891750455232 0.0011097524964120721
3.010810373210983867e-02 2146.141197858406 0.0011097524964120721
2.808227261326097166e-02 2381.6855519761607 0.0011097524964120721
2.631142013155898102e-02 2643.0814869741084 0.0011097524964120721
2.478528413560449409e-02 2933.1662783900483 0.0011097524964120721
2.349453824813410585e-02 3255.0885998350564 0.0011097524964120721
2.243067236188008018e-02 3612.3426997094302 0.0011097524964120721
2.158578444257261766e-02 4008.8063288984645 0.0011097524964120721
2.095226441227293970e-02 4448.782831127585 0.0011097524964120721
2.052249713463965078e-02 4937.047852839004 0.0011097524964120721
2.028855880908858253e-02 5478.901179593945 0.0011097524964120721
2.024203256120949909e-02 6080.224261649427 0.0011097524964120721
2.042506359100085961e-02 6747.5440531107 0.0011097524964120721
2.089592429963849432e-02 7488.10385759003 0.0011097524964120721
2.150193883705350112e-02 8309.941949353404 0.0011097524964120721
2.224124532157454454e-02 9221.97882333434 0.0011097524964120721
2.311605202004174062e-02 10234.114021054527 0.0011097524964120721
2.413358815920235018e-02 11357.333583431051 0.0011097524964120721
2.530669657031271030e-02 12603.829296797274 0.0011097524964120721
2.665418337314337527e-02 13987.131026472387 0.0011097524964120721
2.820070361444594262e-02 15522.25357427048 0.0011097524964120721
2.997624541858114056e-02 17225.859653987874 0.0011097524964120721
3.201537536978180803e-02 19116.440753857038 0.0011097524964120721
3.435641546380518302e-02 21214.51784910632 0.0011097524964120721
3.704832128969586663e-02 23542.864143224204 0.0011097524964120721
4.014423051438575224e-02 26126.752255633317 0.0011097524964120721
4.367339050054846322e-02 28994.22853882881 0.0011097524964120721
4.768413352772531838e-02 32176.417502507353 0.0011097524964120721
5.222819887482738760e-02 35707.859649004626 0.0011097524964120721
5.736160665289671140e-02 39626.88638701478 0.0011097524964120721
6.314580682857966198e-02 43976.036093027215 0.0011097524964120721
6.964867244888926778e-02 48802.515836544335 0.0011097524964120721
7.694583258468051801e-02 54158.71378079476 0.0011097524964120721
8.512190281027302852e-02 60102.76782070388 0.0011097524964120721
9.427189856179113425e-02 66699.19663030129 0.0011097524964120721
1.045022175483810295e-01 74019.59996915652 0.0011097524964120721
1.159321130523029847e-01 82143.43584919439 0.0011097524964120721
1.286948699672600949e-01 91158.88299750836 0.0011097524964120721
1.429379666127926773e-01 101163.7979766207 0.0011097524964120721
1.588250524337417313e-01 112266.77735108159 0.0011097524964120721
1.765354997108443125e-01 124588.33642950082 0.0011097524964120721
1.962667865290161073e-01 138262.2173764659 0.0011097524964120721
2.182929238143954953e-01 153436.84089300132 0.0011097524964120721
2.427954747901368004e-01 170276.91722258978 0.0011097524964120721
2.700232837694644950e-01 188965.23396912115 0.0011097524964120721
3.002432793513583054e-01 209704.64013232305 0.0011097524964120721
3.337406413148985562e-01 232720.2478960412 0.0011097524964120721
3.708192675851000875e-01 258261.87606826748 0.0011097524964120721
4.118011373533543851e-01 286606.7616948256 0.0011097524964120721
4.570271714136728836e-01 318062.5692794119 0.0011097524964120721
5.068549164051774358e-01 352970.73027306574 0.0011097524964120721
5.616570175488971861e-01 391710.1490809261 0.0011097524964120721
6.220437186234638594e-01 434701.3158125035 0.0011097524964120721
6.884250661600037624e-01 482410.8704165374 0.0011097524964120721
7.610070782577377235e-01 535356.6677410719 0.0011097524964120721
8.401873196402001032e-01 594113.3984965039 0.0011097524964120721
9.305624520277485656e-01 659318.8271333541 0.0011097524964120721
1.031139478685843880e+00 731680.7143427207 0.0011097524964120721
1.141268166628826686e+00 811984.4993184009 0.0011097524964120721
1.261581304185020347e+00 901101.8251665037 0.0011097524964120721
1.392698605079508267e+00 1000000.0 0.0011097524964120721
6.429308663517255273e-02 0.001 0.0012315506032928262
7.372066768039133022e-02 0.0011097524964120721 0.0012315506032928262
8.455380850190770403e-02 0.0012315506032928262 0.0012315506032928262
9.696230487791697439e-02 0.001366716356462006 0.0012315506032928262
1.111301962066628679e-01 0.0015167168884709225 0.0012315506032928262
1.272570810713153089e-01 0.0016831803533309566 0.0012315506032928262
1.455577697630471568e-01 0.0018679135990207828 0.0012315506032928262
1.662639147236227299e-01 0.002072921779595372 0.0012315506032928262
1.896246921907994154e-01 0.002300430119772917 0.0012315506032928262
2.159077418913678270e-01 0.0025529080682395165 0.0012315506032928262
2.453996356804163670e-01 0.002833096101839324 0.0012315506032928262
2.784076771206276391e-01 0.0031440354715915 0.0012315506032928262
3.152598842149700320e-01 0.0034891012134067737 0.0012315506032928262
3.563062257819853973e-01 0.003872038781812557 0.0012315506032928262
4.019187031013136124e-01 0.004297004704320844 0.0012315506032928262
4.524920008332504739e-01 0.004768611697714469 0.0012315506032928262
5.084424415507822204e-01 0.005291978735958442 0.0012315506032928262
5.702080376335505463e-01 0.005872786613189483 0.0012315506032928262
6.382459832426538027e-01 0.00651733960488242 0.0012315506032928262
7.130311419308316134e-01 0.007232633896483534 0.0012315506032928262
7.950515810085559965e-01 0.008026433522257174 0.0012315506032928262
8.848041777506008287e-01 0.00890735463861044 0.0012315506032928262
9.827886654761663898e-01 0.009884959046625586 0.0012315506032928262
1.089499213646980991e+00 0.010969857978923836 0.0012315506032928262
1.205415267666395396e+00 0.012173827277396614 0.0012315506032928262
1.330989355092737636e+00 0.013509935211980273 0.0012315506032928262
1.466634634743849031e+00 0.014992684327860457 0.0012315506032928262
1.612707754440442898e+00 0.01663816886076129 0.0012315506032928262
1.769492732364242205e+00 0.018464249428955443 0.0012315506032928262
1.937180873980221651e+00 0.020490746898158472 0.0012315506032928262
2.115850788181126596e+00 0.022739657523579287 0.0012315506032928262
2.305446013862005650e+00 0.02523539170434766 0.0012315506032928262
2.505754971658811225e+00 0.02800503894183631 0.0012315506032928262
2.716389532563007414e+00 0.03107866187782014 0.0012315506032928262
2.936767111725044010e+00 0.03448962260405758 0.0012315506032928262
3.166095388780704400e+00 0.038274944785163134 0.0012315506032928262
3.403363195316733147e+00 0.04247571552536898 0.0012315506032928262
3.647335519395284553e+00 0.047137531341167244 0.0012315506032928262
3.896558452941670581e+00 0.05231099308056263 0.0012315506032928262
4.149371592905471751e+00 0.05805225516094899 0.0012315506032928262
4.403930392890032408e+00 0.06442363508721373 0.0012315506032928262
4.658238260394529817e+00 0.07149428986597581 0.0012315506032928262
4.910187496504845761e+00 0.07934096665797492 0.0012315506032928262
5.157608327148722083e+00 0.08804883581643465 0.0012315506032928262
5.398323791000380290e+00 0.09771241535346502 0.0012315506032928262
5.630208111352524192e+00 0.1084365968689611 0.0012315506032928262
5.851243864088860214e+00 0.12033778407775893 0.0012315506032928262
6.059576364378786550e+00 0.13354515629298988 0.0012315506032928262
6.253560648821818724e+00 0.14820207057988585 0.0012315506032928262
6.431797763237026011e+00 0.16446761779946645 0.0012315506032928262
6.593158327298061394e+00 0.18251834943190443 0.0012315506032928262
6.736791783866023842e+00 0.20255019392306664 0.0012315506032928262
6.862120963034254117e+00 0.22478058335487253 0.0012315506032928262
6.968823382728723814e+00 0.24945081352303167 0.0012315506032928262
7.056800261471685154e+00 0.27682866303920667 0.0012315506032928262
7.126137561695565559e+00 0.3072112998861759 0.0012315506032928262
7.177061777216025895e+00 0.34092850697468147 0.0012315506032928262
7.209894333471277506e+00 0.3783462617131929 0.0012315506032928262
7.225009061004874944e+00 0.419870708444391 0.0012315506032928262
7.222795380602724080e+00 0.4659525668664682 0.0012315506032928262
7.203629896954613976e+00 0.517092024289676 0.0012315506032928262
7.171697653630542568e+00 0.5738441648302398 0.0012315506032928262
7.123998167284748106e+00 0.6368249944718586 0.0012315506032928262
7.060276763836866643e+00 0.7067181273927491 0.0012315506032928262
6.980717551527463982e+00 0.7842822061337682 0.0012315506032928262
6.885504049777718905e+00 0.8703591361485166 0.0012315506032928262
6.774847782340850166e+00 0.9658832241158708 0.0012315506032928262
6.649019765655243219e+00 1.0718913192051276 0.0012315506032928262
6.508382155588617657e+00 1.1895340673703196 0.0012315506032928262
6.353417486417995086e+00 1.3200884008314182 0.0012315506032928262
6.189692089279413167e+00 1.4649713983072863 0.0012315506032928262
6.013322694920066880e+00 1.625755666443795 0.0012315506032928262
5.826246294897006628e+00 1.8041864093920719 0.0012315506032928262
5.632164846401725100e+00 2.0022003718155843 0.0012315506032928262
5.426990563766371345e+00 2.2219468609395236 0.0012315506032928262
5.212186189277624671e+00 2.4658110758226037 0.0012315506032928262
4.989363261255583382e+00 2.736439997074672 0.0012315506032928262
4.760245002450663065e+00 3.0367711180354604 0.0012315506032928262
4.526624489644604843e+00 3.370064329271928 0.0012315506032928262
4.290320963222930217e+00 3.739937302478798 0.0012315506032928262
4.053136382408845328e+00 4.150404757850477 0.0012315506032928262
3.816814441249828604e+00 4.605922041145108 0.0012315506032928262
3.583003728789593723e+00 5.1114334834401705 0.0012315506032928262
3.353226586042948654e+00 5.672426068491977 0.0012315506032928262
3.128854325659460756e+00 6.294988990221888 0.0012315506032928262
2.911089657948710663e+00 6.985879746785249 0.0012315506032928262
2.700955752876841309e+00 7.752597488629465 0.0012315506032928262
2.499292174044680070e+00 8.60346441668451 0.0012315506032928262
2.307376067508535744e+00 9.547716114208066 0.0012315506032928262
2.126470103463402594e+00 10.59560179277617 0.0012315506032928262
1.955597852047343821e+00 11.758495540521581 0.0012315506032928262
1.796474925402827605e+00 13.049019780144016 0.0012315506032928262
1.648945271644620902e+00 14.481182276745331 0.0012315506032928262
1.511673173327043651e+00 16.070528182616385 0.0012315506032928262
1.384482540661195804e+00 17.834308769319094 0.0012315506032928262
1.267104746984011099e+00 19.791668678535572 0.0012315506032928262
1.159193236198556187e+00 21.96385372416547 0.0012315506032928262
1.060337402551540187e+00 24.37444150122222 0.0012315506032928262
9.700751068859598814e-01 27.04959730463137 0.0012315506032928262
8.879050093042891723e-01 30.01835813575592 0.0012315506032928262
8.132970977177853555e-01 33.31294787934677 0.0012315506032928262
7.458171958477644026e-01 36.96912707195032 0.0012315506032928262
6.848739258233864646e-01 41.0265810582719 0.0012315506032928262
6.298173760501361018e-01 45.52935074866948 0.0012315506032928262
5.801611072940413560e-01 50.526310653356795 0.0012315506032928262
5.354498666795147743e-01 56.07169938205458 0.0012315506032928262
4.950101835355678048e-01 62.22570836730231 0.0012315506032928262
4.583963790311947895e-01 69.0551352016233 0.0012315506032928262
4.252227330629557156e-01 76.63410868007462 0.0012315506032928262
3.949470821689491373e-01 85.04489341802686 0.0012315506032928262
3.671988589549691762e-01 94.37878277775391 0.0012315506032928262
3.416496108615686977e-01 104.73708979594508 0.0012315506032928262
3.180134331197602693e-01 116.23224686798542 0.0012315506032928262
2.960455816948323604e-01 128.9890261253308 0.0012315506032928262
2.755404977124478738e-01 143.14589375234786 0.0012315506032928262
2.563287921145409598e-01 158.85651294280527 0.0012315506032928262
2.382731484079621820e-01 176.2914118095948 0.0012315506032928262
2.212643379927800580e-01 195.63983435170647 0.0012315506032928262
2.052166646363355329e-01 217.11179456945052 0.0012315506032928262
1.901964299720184104e-01 240.9403560239527 0.0012315506032928262
1.760520330992109972e-01 267.38416158399497 0.0012315506032928262
1.627090849518114390e-01 296.73024081888724 0.0012315506032928262
1.501355566901322602e-01 329.2971255097155 0.0012315506032928262
1.383050420914588297e-01 365.43830709572546 0.0012315506032928262
1.271946718774007445e-01 405.54607358408276 0.0012315506032928262
1.167837020421882560e-01 450.05576757004974 0.0012315506032928262
1.070522434956572427e-01 499.450511585514 0.0012315506032928262
9.798055637301784915e-02 554.2664520663108 0.0012315506032928262
8.954875213602760120e-02 615.0985788580505 0.0012315506032928262
8.173645099245523127e-02 682.6071834272393 0.0012315506032928262
7.452294974106070391e-02 757.525025877192 0.0012315506032928262
6.791915317537872143e-02 840.6652885618333 0.0012315506032928262
6.252617114696765177e-02 932.9304026284696 0.0012315506032928262
5.754487175784846892e-02 1035.3218432956637 0.0012315506032928262
5.296694293054792640e-02 1148.9510001873086 0.0012315506032928262
4.882069989422786055e-02 1275.051240713013 0.0012315506032928262
4.503335166678586188e-02 1414.991297434576 0.0012315506032928262
4.158938759880466407e-02 1570.2901247293776 0.0012315506032928262
3.847382520033362785e-02 1742.6333860096508 0.0012315506032928262
3.567241756611901765e-02 1933.891750455232 0.0012315506032928262
3.317175086268594336e-02 2146.141197858406 0.0012315506032928262
3.095933778771007422e-02 2381.6855519761607 0.0012315506032928262
2.902377117194613124e-02 2643.0814869741084 0.0012315506032928262
2.735457865067175004e-02 2933.1662783900483 0.0012315506032928262
2.594227505104419393e-02 3255.0885998350564 0.0012315506032928262
2.477813049373732077e-02 3612.3426997094302 0.0012315506032928262
2.385396097672728630e-02 4008.8063288984645 0.0012315506032928262
2.316180931925284139e-02 4448.782831127585 0.0012315506032928262
2.269365900385434537e-02 4937.047852839004 0.0012315506032928262
2.244104945157503195e-02 5478.901179593945 0.0012315506032928262
2.239493586409407183e-02 6080.224261649427 0.0012315506032928262
2.263021142330752869e-02 6747.5440531107 0.0012315506032928262
2.315613175559605788e-02 7488.10385759003 0.0012315506032928262
2.383163127568395032e-02 8309.941949353404 0.0012315506032928262
2.465476689369942159e-02 9221.97882333434 0.0012315506032928262
2.562815034882192852e-02 10234.114021054527 0.0012315506032928262
2.675990960728815912e-02 11357.333583431051 0.0012315506032928262
2.806441213760334577e-02 12603.829296797274 0.0012315506032928262
2.956265893947628010e-02 13987.131026472387 0.0012315506032928262
3.128208708514595981e-02 15522.25357427048 0.0012315506032928262
3.325612154629346839e-02 17225.859653987874 0.0012315506032928262
3.552322224711577936e-02 19116.440753857038 0.0012315506032928262
3.812606912014269295e-02 21214.51784910632 0.0012315506032928262
4.111459496116882245e-02 23542.864143224204 0.0012315506032928262
4.455628657332756648e-02 26126.752255633317 0.0012315506032928262
4.847985396398352131e-02 28994.22853882881 0.0012315506032928262
5.293910099702217598e-02 32176.417502507353 0.0012315506032928262
5.799165851299717400e-02 35707.859649004626 0.0012315506032928262
6.369991154696752478e-02 39626.88638701478 0.0012315506032928262
7.013215009805699729e-02 43976.036093027215 0.0012315506032928262
7.736394535963918295e-02 48802.515836544335 0.0012315506032928262
8.547930228701616784e-02 54158.71378079476 0.0012315506032928262
9.457222406359667988e-02 60102.76782070388 0.0012315506032928262
1.047480304001649487e-01 66699.19663030129 0.0012315506032928262
1.161245677643949065e-01 74019.59996915652 0.0012315506032928262
1.288339116401298334e-01 82143.43584919439 0.0012315506032928262
1.430228130931383845e-01 91158.88299750836 0.0012315506032928262
1.588544576672840658e-01 101163.7979766207 0.0012315506032928262
1.765082917885473501e-01 112266.77735108159 0.0012315506032928262
1.961811128546695204e-01 124588.33642950082 0.0012315506032928262
2.181234357413446290e-01 138262.2173764659 0.0012315506032928262
2.425680198923379216e-01 153436.84089300132 0.0012315506032928262
2.697429673935537453e-01 170276.91722258978 0.0012315506032928262
2.999169552612640510e-01 188965.23396912115 0.0012315506032928262
3.333769630937162276e-01 209704.64013232305 0.0012315506032928262
3.704272853592879833e-01 232720.2478960412 0.0012315506032928262
4.113907015603594508e-01 258261.87606826748 0.0012315506032928262
4.566074803544173943e-01 286606.7616948256 0.0012315506032928262
5.064335608303209835e-01 318062.5692794119 0.0012315506032928262
5.612409579587419595e-01 352970.73027306574 0.0012315506032928262
6.214384967299806384e-01 391710.1490809261 0.0012315506032928262
6.878372954717960619e-01 434701.3158125035 0.0012315506032928262
7.604427955032436737e-01 482410.8704165374 0.0012315506032928262
8.396495618102182146e-01 535356.6677410719 0.0012315506032928262
9.299344157627043028e-01 594113.3984965039 0.0012315506032928262
1.030550543975196520e+00 659318.8271333541 0.0012315506032928262
1.140719102046899858e+00 731680.7143427207 0.0012315506032928262
1.261070902902977409e+00 811984.4993184009 0.0012315506032928262
1.392225802946674085e+00 901101.8251665037 0.0012315506032928262
1.534776329413189089e+00 1000000.0 0.0012315506032928262
5.611498011882359166e-02 0.001 0.001366716356462006
6.429308999903128596e-02 0.0011097524964120721 0.001366716356462006
7.372067789678370120e-02 0.0012315506032928262 0.001366716356462006
8.455377760506370410e-02 0.001366716356462006 0.001366716356462006
9.696226685546674440e-02 0.0015167168884709225 0.001366716356462006
1.111302588545271808e-01 0.0016831803533309566 0.001366716356462006
1.272571163953701845e-01 0.0018679135990207828 0.001366716356462006
1.455577218588349486e-01 0.002072921779595372 0.001366716356462006
1.662639167168872278e-01 0.002300430119772917 0.001366716356462006
1.896247025638659323e-01 0.0025529080682395165 0.001366716356462006
2.159076113671278552e-01 0.002833096101839324 0.001366716356462006
2.453996075945563959e-01 0.0031440354715915 0.001366716356462006
2.784076803827902902e-01 0.0034891012134067737 0.001366716356462006
3.152599665372993187e-01 0.003872038781812557 0.001366716356462006
3.563062257481588446e-01 0.004297004704320844 0.001366716356462006
4.019187193634712330e-01 0.004768611697714469 0.001366716356462006
4.524918542612931249e-01 0.005291978735958442 0.001366716356462006
5.084423759045143543e-01 0.005872786613189483 0.001366716356462006
5.702080493138982353e-01 0.00651733960488242 0.001366716356462006
6.382459903014190417e-01 0.007232633896483534 0.001366716356462006
7.130311443029161422e-01 0.008026433522257174 0.001366716356462006
7.950515615783161349e-01 0.00890735463861044 0.001366716356462006
8.848043019794767927e-01 0.009884959046625586 0.001366716356462006
9.827886819130369211e-01 0.010969857978923836 0.001366716356462006
1.089499281271682829e+00 0.012173827277396614 0.001366716356462006
1.205415260626604201e+00 0.013509935211980273 0.001366716356462006
1.330989400789940102e+00 0.014992684327860457 0.001366716356462006
1.466634627301845128e+00 0.01663816886076129 0.001366716356462006
1.612707709585850413e+00 0.018464249428955443 0.001366716356462006
1.769492708179161822e+00 0.020490746898158472 0.001366716356462006
1.937180959496924704e+00 0.022739657523579287 0.001366716356462006
2.115850698810722630e+00 0.02523539170434766 0.001366716356462006
2.305446044879430278e+00 0.02800503894183631 0.001366716356462006
2.505754949624697137e+00 0.03107866187782014 0.001366716356462006
2.716389504515688724e+00 0.03448962260405758 0.001366716356462006
2.936767053655196857e+00 0.038274944785163134 0.001366716356462006
3.166095445058008107e+00 0.04247571552536898 0.001366716356462006
3.403363277644439577e+00 0.047137531341167244 0.001366716356462006
3.647335579536582717e+00 0.05231099308056263 0.001366716356462006
3.896558536999652045e+00 0.05805225516094899 0.001366716356462006
4.149371638292551623e+00 0.06442363508721373 0.001366716356462006
4.403930447113232560e+00 0.07149428986597581 0.001366716356462006
4.658238346646246697e+00 0.07934096665797492 0.001366716356462006
4.910187571269852391e+00 0.08804883581643465 0.001366716356462006
5.157608408272286837e+00 0.09771241535346502 0.001366716356462006
5.398323995120343888e+00 0.1084365968689611 0.001366716356462006
5.630208306594179035e+00 0.12033778407775893 0.001366716356462006
5.851244067245009894e+00 0.13354515629298988 0.001366716356462006
6.059576637979984248e+00 0.14820207057988585 0.001366716356462006
6.253561031732338904e+00 0.16446761779946645 0.001366716356462006
6.431798268425575671e+00 0.18251834943190443 0.001366716356462006
6.593158863827943250e+00 0.20255019392306664 0.001366716356462006
6.736792431502140133e+00 0.22478058335487253 0.001366716356462006
6.862121712895506320e+00 0.24945081352303167 0.001366716356462006
6.968824240669805548e+00 0.27682866303920667 0.001366716356462006
7.056801297852058674e+00 0.3072112998861759 0.001366716356462006
7.126138831164813503e+00 0.34092850697468147 0.001366716356462006
7.177063198115170906e+00 0.3783462617131929 0.001366716356462006
7.209895993804702030e+00 0.419870708444391 0.001366716356462006
7.225011068050328333e+00 0.4659525668664682 0.001366716356462006
7.222797681511836210e+00 0.517092024289676 0.001366716356462006
7.203632666976469423e+00 0.5738441648302398 0.001366716356462006
7.171700918543234771e+00 0.6368249944718586 0.001366716356462006
7.124002004325380000e+00 0.7067181273927491 0.001366716356462006
7.060281197975823098e+00 0.7842822061337682 0.001366716356462006
6.980722742868425534e+00 0.8703591361485166 0.001366716356462006
6.885510105637214551e+00 0.9658832241158708 0.001366716356462006
6.774854812834978368e+00 1.0718913192051276 0.001366716356462006
6.649027901458036460e+00 1.1895340673703196 0.001366716356462006
6.508391630293281160e+00 1.3200884008314182 0.001366716356462006
6.353428450792479865e+00 1.4649713983072863 0.001366716356462006
6.189704576370926858e+00 1.625755666443795 0.001366716356462006
6.013337101345824998e+00 1.8041864093920719 0.001366716356462006
5.826262144840693047e+00 2.0022003718155843 0.001366716356462006
5.632183116944562862e+00 2.2219468609395236 0.001366716356462006
5.427011591774728139e+00 2.4658110758226037 0.001366716356462006
5.212210314749718520e+00 2.736439997074672 0.001366716356462006
4.989390889206465118e+00 3.0367711180354604 0.001366716356462006
4.760276572016706176e+00 3.370064329271928 0.001366716356462006
4.526660469843186263e+00 3.739937302478798 0.001366716356462006
4.290361869407664841e+00 4.150404757850477 0.001366716356462006
4.053182780769959415e+00 4.605922041145108 0.001366716356462006
3.816866918711318224e+00 5.1114334834401705 0.001366716356462006
3.583062908966810234e+00 5.672426068491977 0.001366716356462006
3.353293096607943280e+00 6.294988990221888 0.001366716356462006
3.128928840638968811e+00 6.985879746785249 0.001366716356462006
2.911172813756794486e+00 7.752597488629465 0.001366716356462006
2.701048199628075963e+00 8.60346441668451 0.001366716356462006
2.499394463493198604e+00 9.547716114208066 0.001366716356462006
2.307361469159578515e+00 10.59560179277617 0.001366716356462006
2.126453794356657490e+00 11.758495540521581 0.001366716356462006
1.955579609813342445e+00 13.049019780144016 0.001366716356462006
1.796454052548486668e+00 14.481182276745331 0.001366716356462006
1.648922022122086828e+00 16.070528182616385 0.001366716356462006
1.511647331273278327e+00 17.834308769319094 0.001366716356462006
1.384453854210160317e+00 19.791668678535572 0.001366716356462006
1.267072925603685229e+00 21.96385372416547 0.001366716356462006
1.159158020085569785e+00 24.37444150122222 0.001366716356462006
1.060298391519972627e+00 27.04959730463137 0.001366716356462006
9.700320253676883997e-01 30.01835813575592 0.001366716356462006
8.878573888416086968e-01 33.31294787934677 0.001366716356462006
8.132445573685967988e-01 36.96912707195032 0.001366716356462006
7.457564635211676451e-01 41.0265810582719 0.001366716356462006
6.848070316968797311e-01 45.52935074866948 0.001366716356462006
6.297437937727017321e-01 50.526310653356795 0.001366716356462006
5.800729921035737702e-01 56.07169938205458 0.001366716356462006
5.353531311551816829e-01 62.22570836730231 0.001366716356462006
4.949040739426379676e-01 69.0551352016233 0.001366716356462006
4.582634750746162888e-01 76.63410868007462 0.001366716356462006
4.250758912822221736e-01 85.04489341802686 0.001366716356462006
3.947850661674036088e-01 94.37878277775391 0.001366716356462006
3.670204304862841882e-01 104.73708979594508 0.001366716356462006
3.414534765555676810e-01 116.23224686798542 0.001366716356462006
3.177982553124111265e-01 128.9890261253308 0.001366716356462006
2.958100342410025507e-01 143.14589375234786 0.001366716356462006
2.752833299702899250e-01 158.85651294280527 0.001366716356462006
2.560486777075353659e-01 176.2914118095948 0.001366716356462006
2.379689215224352061e-01 195.63983435170647 0.001366716356462006
2.209348285849288551e-01 217.11179456945052 0.001366716356462006
2.049349352393143031e-01 240.9403560239527 0.001366716356462006
1.899380117426384962e-01 267.38416158399497 0.001366716356462006
1.757830739807682008e-01 296.73024081888724 0.001366716356462006
1.624301812550308644e-01 329.2971255097155 0.001366716356462006
1.498478625965132538e-01 365.43830709572546 0.001366716356462006
1.380104603573255873e-01 405.54607358408276 0.001366716356462006
1.268960280554991271e-01 450.05576757004974 0.001366716356462006
1.164848665345375595e-01 499.450511585514 0.001366716356462006
1.067582341263916407e-01 554.2664520663108 0.001366716356462006
9.769772774609071508e-02 615.0985788580505 0.001366716356462006
8.928480915291971132e-02 682.6071834272393 0.001366716356462006
8.150051465850342847e-02 757.525025877192 0.001366716356462006
7.432533380178281412e-02 840.6652885618333 0.001366716356462006
6.828089972297309018e-02 932.9304026284696 0.001366716356462006
6.292287638157503804e-02 1035.3218432956637 0.001366716356462006
5.799033741020404031e-02 1148.9510001873086 0.001366716356462006
5.351122592425204549e-02 1275.051240713013 0.001366716356462006
4.941170208333071218e-02 1414.991297434576 0.001366716356462006
4.567708718693097580e-02 1570.2901247293776 0.001366716356462006
4.229302950931630722e-02 1742.6333860096508 0.001366716356462006
3.924569629016285560e-02 1933.891750455232 0.001366716356462006
3.652197791222920598e-02 2146.141197858406 0.001366716356462006
3.410955140441705724e-02 2381.6855519761607 0.001366716356462006
3.199705928821207357e-02 2643.0814869741084 0.001366716356462006
3.017404247780874557e-02 2933.1662783900483 0.001366716356462006
2.863092899666822705e-02 3255.0885998350564 0.001366716356462006
2.735887650850876013e-02 3612.3426997094302 0.001366716356462006
2.634948830335041847e-02 4008.8063288984645 0.001366716356462006
2.559454365031105585e-02 4448.782831127585 0.001366716356462006
2.508563510791591081e-02 4937.047852839004 0.001366716356462006
2.481378024298635729e-02 5478.901179593945 0.001366716356462006
2.476931620146646112e-02 6080.224261649427 0.001366716356462006
2.506914636486265446e-02 6747.5440531107 0.001366716356462006
2.565690768246768269e-02 7488.10385759003 0.001366716356462006
2.641014757943178914e-02 8309.941949353404 0.001366716356462006
2.732691250763845045e-02 9221.97882333434 0.001366716356462006
2.841024704809795229e-02 10234.114021054527 0.001366716356462006
2.966930110523635991e-02 11357.333583431051 0.001366716356462006
3.112018981319138178e-02 12603.829296797274 0.001366716356462006
3.278632071298416550e-02 13987.131026472387 0.001366716356462006
3.469831308580079848e-02 15522.25357427048 0.001366716356462006
3.689334453907357203e-02 17225.859653987874 0.001366716356462006
3.941426367683519699e-02 19116.440753857038 0.001366716356462006
4.230859340985143602e-02 21214.51784910632 0.001366716356462006
4.562757989723949942e-02 23542.864143224204 0.001366716356462006
4.945319784438754335e-02 26126.752255633317 0.001366716356462006
5.381574330539397322e-02 28994.22853882881 0.001366716356462006
5.877422338246775929e-02 32176.417502507353 0.001366716356462006
6.439273130653652699e-02 35707.859649004626 0.001366716356462006
7.074073006804225405e-02 39626.88638701478 0.001366716356462006
7.789415765000244629e-02 43976.036093027215 0.001366716356462006
8.593696904666175973e-02 48802.515836544335 0.001366716356462006
9.496250863651439778e-02 54158.71378079476 0.001366716356462006
1.050749509098113793e-01 60102.76782070388 0.001366716356462006
1.163910455559709900e-01 66699.19663030129 0.001366716356462006
1.290410832952922915e-01 74019.59996915652 0.001366716356462006
1.431708503317001002e-01 82143.43584919439 0.001366716356462006
1.589421920961309742e-01 91158.88299750836 0.001366716356462006
1.765344074105543726e-01 101163.7979766207 0.001366716356462006
1.961442545925194958e-01 112266.77735108159 0.001366716356462006
2.179957334137450908e-01 124588.33642950082 0.001366716356462006
2.423725292893024463e-01 138262.2173764659 0.001366716356462006
2.694829224343763818e-01 153436.84089300132 0.001366716356462006
2.995979450725520521e-01 170276.91722258978 0.001366716356462006
3.330069526108023203e-01 188965.23396912115 0.001366716356462006
3.700157478812399203e-01 209704.64013232305 0.001366716356462006
4.109480216471489422e-01 232720.2478960412 0.001366716356462006
4.561439415253638052e-01 258261.87606826748 0.001366716356462006
5.059598967160104932e-01 286606.7616948256 0.001366716356462006
5.607659314244203275e-01 318062.5692794119 0.001366716356462006
6.209435183051015272e-01 352970.73027306574 0.001366716356462006
6.871569851307641752e-01 391710.1490809261 0.001366716356462006
7.597818373279437987e-01 434701.3158125035 0.001366716356462006
8.390148614562783491e-01 482410.8704165374 0.001366716356462006
9.291871731167655746e-01 535356.6677410719 0.001366716356462006
1.029845373707021672e+00 594113.3984965039 0.001366716356462006
1.140057407844365489e+00 659318.8271333541 0.001366716356462006
1.260453819605522385e+00 731680.7143427207 0.001366716356462006
1.391652858629831790e+00 811984.4993184009 0.001366716356462006
1.534245670583404886e+00 901101.8251665037 0.001366716356462006
1.688788408053479406e+00 1000000.0 0.001366716356462006
4.904321633300593591e-02 0.001 0.0015167168884709225
5.611490920428743173e-02 0.0011097524964120721 0.0015167168884709225
6.429307554369913247e-02 0.0012315506032928262 0.0015167168884709225
7.372067030671818066e-02 0.001366716356462006 0.0015167168884709225
8.455383053426678008e-02 0.0015167168884709225 0.0015167168884709225
9.696224601828688783e-02 0.0016831803533309566 0.0015167168884709225
1.111303002735003209e-01 0.0018679135990207828 0.0015167168884709225
1.272570605502134078e-01 0.002072921779595372 0.0015167168884709225
1.455577231281521000e-01 0.002300430119772917 0.0015167168884709225
1.662639681255203006e-01 0.0025529080682395165 0.0015167168884709225
1.896246993097651934e-01 0.002833096101839324 0.0015167168884709225
2.159076979009081354e-01 0.0031440354715915 0.0015167168884709225
2.453996327242590481e-01 0.0034891012134067737 0.0015167168884709225
2.784076787927328156e-01 0.003872038781812557 0.0015167168884709225
3.152599842934261654e-01 0.004297004704320844 0.0015167168884709225
3.563062600398181345e-01 0.004768611697714469 0.0015167168884709225
4.019187911873351449e-01 0.005291978735958442 0.0015167168884709225
4.524919782643030408e-01 0.005872786613189483 0.0015167168884709225
5.084425097304750008e-01 0.00651733960488242 0.0015167168884709225
5.702079791094130101e-01 0.007232633896483534 0.0015167168884709225
6.382460312219242482e-01 0.008026433522257174 0.0015167168884709225
7.130311872325336697e-01 0.00890735463861044 0.0015167168884709225
7.950516042474170542e-01 0.009884959046625586 0.0015167168884709225
8.848042271133698122e-01 0.010969857978923836 0.0015167168884709225
9.827886871577227179e-01 0.012173827277396614 0.0015167168884709225
1.089499294490951842e+00 0.013509935211980273 0.0015167168884709225
1.205415199353525812e+00 0.014992684327860457 0.0015167168884709225
1.330989418193072815e+00 0.01663816886076129 0.0015167168884709225
1.466634639108860938e+00 0.018464249428955443 0.0015167168884709225
1.612707728850975464e+00 0.020490746898158472 0.0015167168884709225
1.769492717860560393e+00 0.022739657523579287 0.0015167168884709225
1.937181038751784490e+00 0.02523539170434766 0.0015167168884709225
2.115850817589481458e+00 0.02800503894183631 0.0015167168884709225
2.305446011597298561e+00 0.03107866187782014 0.0015167168884709225
2.505754975266832218e+00 0.03448962260405758 0.0015167168884709225
2.716389503108203485e+00 0.038274944785163134 0.0015167168884709225
2.936767071597841561e+00 0.04247571552536898 0.0015167168884709225
3.166095516107607200e+00 0.047137531341167244 0.0015167168884709225
3.403363257948873954e+00 0.05231099308056263 0.0015167168884709225
3.647335653713596137e+00 0.05805225516094899 0.0015167168884709225
3.896558542393133706e+00 0.06442363508721373 0.0015167168884709225
4.149371716625995354e+00 0.07149428986597581 0.0015167168884709225
4.403930567953930009e+00 0.07934096665797492 0.0015167168884709225
4.658238489703067309e+00 0.08804883581643465 0.0015167168884709225
4.910187741369531622e+00 0.09771241535346502 0.0015167168884709225
5.157608602240079776e+00 0.1084365968689611 0.0015167168884709225
5.398324216546646070e+00 0.12033778407775893 0.0015167168884709225
5.630208549896641657e+00 0.13354515629298988 0.0015167168884709225
5.851244352450219566e+00 0.14820207057988585 0.0015167168884709225
6.059577025187617316e+00 0.16446761779946645 0.0015167168884709225
6.253561430407824417e+00 0.18251834943190443 0.0015167168884709225
6.431798792190426717e+00 0.20255019392306664 0.0015167168884709225
6.593159516539548903e+00 0.22478058335487253 0.0015167168884709225
6.736793199716952785e+00 0.24945081352303167 0.0015167168884709225
6.862122611632963221e+00 0.27682866303920667 0.0015167168884709225
6.968825292343206357e+00 0.3072112998861759 0.0015167168884709225
7.056802523215949918e+00 0.34092850697468147 0.0015167168884709225
7.126140269876144906e+00 0.3783462617131929 0.0015167168884709225
7.177064994062673620e+00 0.419870708444391 0.0015167168884709225
7.209898085183898964e+00 0.4659525668664682 0.0015167168884709225
7.225013428354019496e+00 0.517092024289676 0.0015167168884709225
7.222800512347911095e+00 0.5738441648302398 0.0015167168884709225
7.203636018710682265e+00 0.6368249944718586 0.0015167168884709225
7.171704951949627649e+00 0.7067181273927491 0.0015167168884709225
7.124006698525407799e+00 0.7842822061337682 0.0015167168884709225
7.060286687135471695e+00 0.8703591361485166 0.0015167168884709225
6.980729115886320280e+00 0.9658832241158708 0.0015167168884709225
6.885517536735421551e+00 1.0718913192051276 0.0015167168884709225
6.774863450326286340e+00 1.1895340673703196 0.0015167168884709225
6.649037948884417126e+00 1.3200884008314182 0.0015167168884709225
6.508403253642715214e+00 1.4649713983072863 0.0015167168884709225
6.353441873262441142e+00 1.625755666443795 0.0015167168884709225
6.189719882478023294e+00 1.8041864093920719 0.0015167168884709225
6.013354752260006819e+00 2.0022003718155843 0.0015167168884709225
5.826281578444628906e+00 2.2219468609395236 0.0015167168884709225
5.632205494938995471e+00 2.4658110758226037 0.0015167168884709225
5.427037318065432103e+00 2.736439997074672 0.0015167168884709225
5.212239811202132422e+00 3.0367711180354604 0.0015167168884709225
4.989424663275991989e+00 3.370064329271928 0.0015167168884709225
4.760315117521129125e+00 3.739937302478798 0.0015167168884709225
4.526704372306444846e+00 4.150404757850477 0.0015167168884709225
4.290411733303308495e+00 4.605922041145108 0.0015167168884709225
4.053239248767199321e+00 5.1114334834401705 0.0015167168884709225
3.816930673832237719e+00 5.672426068491977 0.0015167168884709225
3.583134679619793150e+00 6.294988990221888 0.0015167168884709225
3.353373596947466062e+00 6.985879746785249 0.0015167168884709225
3.129018802500679097e+00 7.752597488629465 0.0015167168884709225
2.911272928180543840e+00 8.60346441668451 0.0015167168884709225
2.701159108375034368e+00 9.547716114208066 0.0015167168884709225
2.499516728977998703e+00 10.59560179277617 0.0015167168884709225
2.307343351764051143e+00 11.758495540521581 0.0015167168884709225
2.126433542867305793e+00 13.049019780144016 0.0015167168884709225
1.955556987115930179e+00 14.481182276745331 0.0015167168884709225
1.796428151039701993e+00 16.070528182616385 0.0015167168884709225
1.648893193168493143e+00 17.834308769319094 0.0015167168884709225
1.511615322832842612e+00 19.791668678535572 0.0015167168884709225
1.384418323383319160e+00 21.96385372416547 0.0015167168884709225
1.267033542813070124e+00 24.37444150122222 0.0015167168884709225
1.159114405465798026e+00 27.04959730463137 0.0015167168884709225
1.060250132260917688e+00 30.01835813575592 0.0015167168884709225
9.699786948065639569e-01 33.31294787934677 0.0015167168884709225
8.877984886922638541e-01 36.96912707195032 0.0015167168884709225
8.131795878977804426e-01 41.0265810582719 0.0015167168884709225
7.456814601463852554e-01 45.52935074866948 0.0015167168884709225
6.847244727854705504e-01 50.526310653356795 0.0015167168884709225
6.296529876228983413e-01 56.07169938205458 0.0015167168884709225
5.799644450974329457e-01 62.22570836730231 0.0015167168884709225
5.352340564028666980e-01 69.0551352016233 0.0015167168884709225
4.947736050848577372e-01 76.63410868007462 0.0015167168884709225
4.581007557293307331e-01 85.04489341802686 0.0015167168884709225
4.248963805768983804e-01 94.37878277775391 0.0015167168884709225
3.945873835061232682e-01 104.73708979594508 0.0015167168884709225
3.668030853674968395e-01 116.23224686798542 0.0015167168884709225
3.412150264297728608e-01 128.9890261253308 0.0015167168884709225
3.175372503386976741e-01 143.14589375234786 0.0015167168884709225
2.955250031878632333e-01 158.85651294280527 0.0015167168884709225
2.749728334496139293e-01 176.2914118095948 0.0015167168884709225
2.557113820925236980e-01 195.63983435170647 0.0015167168884709225
2.376035643935710262e-01 217.11179456945052 0.0015167168884709225
2.205464417395830712e-01 240.9403560239527 0.0015167168884709225
2.046438195964139783e-01 267.38416158399497 0.0015167168884709225
1.896348801128526773e-01 296.73024081888724 0.0015167168884709225
1.754686235812186468e-01 329.2971255097155 0.0015167168884709225
1.621057154684295842e-01 365.43830709572546 0.0015167168884709225
1.495154889691399092e-01 405.54607358408276 0.0015167168884709225
1.376733240795207647e-01 450.05576757004974 0.0015167168884709225
1.265584756544548828e-01 499.450511585514 0.0015167168884709225
1.161525291760552858e-01 554.2664520663108 0.0015167168884709225
1.064381979372631543e-01 615.0985788580505 0.0015167168884709225
9.739860634569902365e-02 682.6071834272393 0.0015167168884709225
8.901672615521129261e-02 757.525025877192 0.0015167168884709225
8.127498820674473878e-02 840.6652885618333 0.0015167168884709225
7.446442396675510833e-02 932.9304026284696 0.0015167168884709225
6.871633421701474342e-02 1035.3218432956637 0.0015167168884709225
6.341568177218792624e-02 1148.9510001873086 0.0015167168884709225
5.858830353812708586e-02 1275.051240713013 0.0015167168884709225
5.416064881174527390e-02 1414.991297434576 0.0015167168884709225
5.011929200281608349e-02 1570.2901247293776 0.0015167168884709225
4.645078903928472058e-02 1742.6333860096508 0.0015167168884709225
4.314211100537568983e-02 1933.891750455232 0.0015167168884709225
4.018064829829883639e-02 2146.141197858406 0.0015167168884709225
3.755453304417382537e-02 2381.6855519761607 0.0015167168884709225
3.525265390066334437e-02 2643.0814869741084 0.0015167168884709225
3.326475191614888111e-02 2933.1662783900483 0.0015167168884709225
3.158133001955185093e-02 3255.0885998350564 0.0015167168884709225
3.019354103982406848e-02 3612.3426997094302 0.0015167168884709225
2.909290503013031715e-02 4008.8063288984645 0.0015167168884709225
2.827099139573653608e-02 4448.782831127585 0.0015167168884709225
2.771905698123741310e-02 4937.047852839004 0.0015167168884709225
2.742763630918639700e-02 5478.901179593945 0.0015167168884709225
2.740392819388377463e-02 6080.224261649427 0.0015167168884709225
2.776569293436495847e-02 6747.5440531107 0.0015167168884709225
2.842298013271353160e-02 7488.10385759003 0.0015167168884709225
2.926328132856789027e-02 8309.941949353404 0.0015167168884709225
3.028465027284418451e-02 9221.97882333434 0.0015167168884709225
3.149065162549396363e-02 10234.114021054527 0.0015167168884709225
3.289164524850828747e-02 11357.333583431051 0.0015167168884709225
3.450564428690635482e-02 12603.829296797274 0.0015167168884709225
3.635881059310869245e-02 13987.131026472387 0.0015167168884709225
3.848526038390941151e-02 15522.25357427048 0.0015167168884709225
4.092642990143040976e-02 17225.859653987874 0.0015167168884709225
4.373001805998322916e-02 19116.440753857038 0.0015167168884709225
4.694891976155820407e-02 21214.51784910632 0.0015167168884709225
5.064021970385897131e-02 23542.864143224204 0.0015167168884709225
5.488801296428723331e-02 26126.752255633317 0.0015167168884709225
5.973922874181308851e-02 28994.22853882881 0.0015167168884709225
6.525336936724808468e-02 32176.417502507353 0.0015167168884709225
7.150182125088112850e-02 35707.859649004626 0.0015167168884709225
7.856176995628227910e-02 39626.88638701478 0.0015167168884709225
8.651765812153097701e-02 43976.036093027215 0.0015167168884709225
9.546271541417880591e-02 48802.515836544335 0.0015167168884709225
1.055003878915114351e-01 54158.71378079476 0.0015167168884709225
1.167461990260986737e-01 60102.76782070388 0.0015167168884709225
1.293291034445623322e-01 66699.19663030129 0.0015167168884709225
1.433930984933739217e-01 74019.59996915652 0.0015167168884709225
1.590987091373691487e-01 82143.43584919439 0.0015167168884709225
1.766239367528650572e-01 91158.88299750836 0.0015167168884709225
1.961652324051746110e-01 101163.7979766207 0.0015167168884709225
2.179379738494683083e-01 112266.77735108159 0.0015167168884709225
2.422225336316065070e-01 124588.33642950082 0.0015167168884709225
2.692574288701712337e-01 138262.2173764659 0.0015167168884709225
2.993008409066856834e-01 153436.84089300132 0.0015167168884709225
3.326438224869842641e-01 170276.91722258978 0.0015167168884709225
3.695956769293132771e-01 188965.23396912115 0.0015167168884709225
4.104816646226780996e-01 209704.64013232305 0.0015167168884709225
4.556434356391944607e-01 232720.2478960412 0.0015167168884709225
5.054366974539158397e-01 258261.87606826748 0.0015167168884709225
5.602313763674149349e-01 286606.7616948256 0.0015167168884709225
6.204076198398870146e-01 318062.5692794119 0.0015167168884709225
6.863784131976676806e-01 352970.73027306574 0.0015167168884709225
7.590164239290849713e-01 391710.1490809261 0.0015167168884709225
8.382715834836332869e-01 434701.3158125035 0.0015167168884709225
9.283027983116904913e-01 482410.8704165374 0.0015167168884709225
1.029005553800357964e+00 535356.6677410719 0.0015167168884709225
1.139265113063839818e+00 594113.3984965039 0.0015167168884709225
1.259711351731324758e+00 659318.8271333541 0.0015167168884709225
1.390958909987088044e+00 731680.7143427207 0.0015167168884709225
1.533601758833790463e+00 811984.4993184009 0.0015167168884709225
1.688191517940370590e+00 901101.8251665037 0.0015167168884709225
1.855225918289406417e+00 1000000.0 0.0015167168884709225
4.294752851412659417e-02 0.001 0.0016831803533309566
4.904320329767564851e-02 0.0011097524964120721 0.0016831803533309566
5.611490913099711347e-02 0.0012315506032928262 0.0016831803533309566
6.429311704925945448e-02 0.001366716356462006 0.0016831803533309566
7.372065971019016450e-02 0.0015167168884709225 0.0016831803533309566
8.455379293435913435e-02 0.0016831803533309566 0.0016831803533309566
9.696225757857886152e-02 0.0018679135990207828 0.0016831803533309566
1.111302965117384189e-01 0.002072921779595372 0.0016831803533309566
1.272570744032180678e-01 0.002300430119772917 0.0016831803533309566
1.455576866071786046e-01 0.0025529080682395165 0.0016831803533309566
1.662638741905399509e-01 0.002833096101839324 0.0016831803533309566
1.896246675960562011e-01 0.0031440354715915 0.0016831803533309566
2.159076806404930382e-01 0.0034891012134067737 0.0016831803533309566
2.453996247448088364e-01 0.003872038781812557 0.0016831803533309566
2.784076332505535101e-01 0.004297004704320844 0.0016831803533309566
3.152599149674064627e-01 0.004768611697714469 0.0016831803533309566
3.563062077184860343e-01 0.005291978735958442 0.0016831803533309566
4.019187166618675144e-01 0.005872786613189483 0.0016831803533309566
4.524919997124591808e-01 0.00651733960488242 0.0016831803533309566
5.084424031988119541e-01 0.007232633896483534 0.0016831803533309566
5.702079883056039300e-01 0.008026433522257174 0.0016831803533309566
6.382460108874637994e-01 0.00890735463861044 0.0016831803533309566
7.130311278676300102e-01 0.009884959046625586 0.0016831803533309566
7.950515348978667296e-01 0.010969857978923836 0.0016831803533309566
8.848042450221245137e-01 0.012173827277396614 0.0016831803533309566
9.827886684573636789e-01 0.013509935211980273 0.0016831803533309566
1.089499238036873541e+00 0.014992684327860457 0.0016831803533309566
1.205415251110280472e+00 0.01663816886076129 0.0016831803533309566
1.330989365423427717e+00 0.018464249428955443 0.0016831803533309566
1.466634551645799478e+00 0.020490746898158472 0.0016831803533309566
1.612707715199039438e+00 0.022739657523579287 0.0016831803533309566
1.769492774624937592e+00 0.02523539170434766 0.0016831803533309566
1.937180977339725274e+00 0.02800503894183631 0.0016831803533309566
2.115850780273047516e+00 0.03107866187782014 0.0016831803533309566
2.305446015995358700e+00 0.03448962260405758 0.0016831803533309566
2.505755051583048232e+00 0.038274944785163134 0.0016831803533309566
2.716389589101732227e+00 0.04247571552536898 0.0016831803533309566
2.936767117844997443e+00 0.047137531341167244 0.0016831803533309566
3.166095557210640621e+00 0.05231099308056263 0.0016831803533309566
3.403363330940773146e+00 0.05805225516094899 0.0016831803533309566
3.647335680126932989e+00 0.06442363508721373 0.0016831803533309566
3.896558578247539817e+00 0.07149428986597581 0.0016831803533309566
4.149371881087078329e+00 0.07934096665797492 0.0016831803533309566
4.403930727583411198e+00 0.08804883581643465 0.0016831803533309566
4.658238634521265631e+00 0.09771241535346502 0.0016831803533309566
4.910187915466754482e+00 0.1084365968689611 0.0016831803533309566
5.157608732147969555e+00 0.12033778407775893 0.0016831803533309566
5.398324575937358816e+00 0.13354515629298988 0.0016831803533309566
5.630208920895935165e+00 0.14820207057988585 0.0016831803533309566
5.851244790556247466e+00 0.16446761779946645 0.0016831803533309566
6.059577488206584484e+00 0.18251834943190443 0.0016831803533309566
6.253561992213284348e+00 0.20255019392306664 0.0016831803533309566
6.431799385688949044e+00 0.22478058335487253 0.0016831803533309566
6.593160318490761895e+00 0.24945081352303167 0.0016831803533309566
6.736794110403687696e+00 0.27682866303920667 0.0016831803533309566
6.862123692370628802e+00 0.3072112998861759 0.0016831803533309566
6.968826593896052302e+00 0.34092850697468147 0.0016831803533309566
7.056804070237205018e+00 0.3783462617131929 0.0016831803533309566
7.126142109057156837e+00 0.419870708444391 0.0016831803533309566
7.177067095921866979e+00 0.4659525668664682 0.0016831803533309566
7.209900600668693649e+00 0.517092024289676 0.0016831803533309566
7.225016426824886651e+00 0.5738441648302398 0.0016831803533309566
7.222804009411714077e+00 0.6368249944718586 0.0016831803533309566
7.203640071139611578e+00 0.7067181273927491 0.0016831803533309566
7.171709872538673203e+00 0.7842822061337682 0.0016831803533309566
7.124012436901066003e+00 0.8703591361485166 0.0016831803533309566
7.060293407119021758e+00 0.9658832241158708 0.0016831803533309566
6.980736958048751717e+00 1.0718913192051276 0.0016831803533309566
6.885526675674668695e+00 1.1895340673703196 0.0016831803533309566
6.774874043035480575e+00 1.3200884008314182 0.0016831803533309566
6.649050239578206956e+00 1.4649713983072863 0.0016831803533309566
6.508417485597864705e+00 1.625755666443795 0.0016831803533309566
6.353458358009709706e+00 1.8041864093920719 0.0016831803533309566
6.189738616255258563e+00 2.0022003718155843 0.0016831803533309566
6.013376361396059799e+00 2.2219468609395236 0.0016831803533309566
5.826305337706079612e+00 2.4658110758226037 0.0016831803533309566
5.632232847666799991e+00 2.736439997074672 0.0016831803533309566
5.427068745182053178e+00 3.0367711180354604 0.0016831803533309566
5.212275836284367081e+00 3.370064329271928 0.0016831803533309566
4.989465858041295832e+00 3.739937302478798 0.0016831803533309566
4.760362104303263564e+00 4.150404757850477 0.0016831803533309566
4.526757815904240090e+00 4.605922041145108 0.0016831803533309566
4.290472341511519794e+00 5.1114334834401705 0.0016831803533309566
4.053307788937105194e+00 5.672426068491977 0.0016831803533309566
3.817007939055433674e+00 6.294988990221888 0.0016831803533309566
3.583221440256187051e+00 6.985879746785249 0.0016831803533309566
3.353470672958328791e+00 7.752597488629465 0.0016831803533309566
3.129126960744782249e+00 8.60346441668451 0.0016831803533309566
2.911392873947069582e+00 9.547716114208066 0.0016831803533309566
2.701291434102643940e+00 10.59560179277617 0.0016831803533309566
2.499661869158436023e+00 11.758495540521581 0.0016831803533309566
2.307320852999021454e+00 13.049019780144016 0.0016831803533309566
2.126408400595388493e+00 14.481182276745331 0.0016831803533309566
1.955528925554005815e+00 16.070528182616385 0.0016831803533309566
1.796396042063888698e+00 17.834308769319094 0.0016831803533309566
1.648857503979456629e+00 19.791668678535572 0.0016831803533309566
1.511575664528318041e+00 21.96385372416547 0.0016831803533309566
1.384374306705278945e+00 24.37444150122222 0.0016831803533309566
1.266984769909104358e+00 27.04959730463137 0.0016831803533309566
1.159060407936929993e+00 30.01835813575592 0.0016831803533309566
1.060190435816452448e+00 33.31294787934677 0.0016831803533309566
9.699127224016157456e-01 36.96912707195032 0.0016831803533309566
8.877257310195041384e-01 41.0265810582719 0.0016831803533309566
8.130993480090775716e-01 45.52935074866948 0.0016831803533309566
7.455888374041426125e-01 50.526310653356795 0.0016831803533309566
6.846225618076240416e-01 56.07169938205458 0.0016831803533309566
6.295409994353944327e-01 62.22570836730231 0.0016831803533309566
5.798308043950390900e-01 69.0551352016233 0.0016831803533309566
5.350875818209802626e-01 76.63410868007462 0.0016831803533309566
4.946133436501237712e-01 85.04489341802686 0.0016831803533309566
4.579249982943563446e-01 94.37878277775391 0.0016831803533309566
4.246773653020459172e-01 104.73708979594508 0.0016831803533309566
3.943465985315726674e-01 116.23224686798542 0.0016831803533309566
3.665389084781680573e-01 128.9890261253308 0.0016831803533309566
3.409258697131561378e-01 143.14589375234786 0.0016831803533309566
3.172214367891776354e-01 158.85651294280527 0.0016831803533309566
2.951809476845896341e-01 176.2914118095948 0.0016831803533309566
2.745990633179713480e-01 195.63983435170647 0.0016831803533309566
2.553065060587281221e-01 217.11179456945052 0.0016831803533309566
2.371663477095188322e-01 240.9403560239527 0.0016831803533309566
2.202185541929341794e-01 267.38416158399497 0.0016831803533309566
2.043022207388978939e-01 296.73024081888724 0.0016831803533309566
1.892803766058326342e-01 329.2971255097155 0.0016831803533309566
1.751026346547762125e-01 365.43830709572546 0.0016831803533309566
1.617306418133454826e-01 405.54607358408276 0.0016831803533309566
1.491348583247107673e-01 450.05576757004974 0.0016831803533309566
1.372919673355584569e-01 499.450511585514 0.0016831803533309566
1.261826853908011303e-01 554.2664520663108 0.0016831803533309566
1.157902367078010863e-01 615.0985788580505 0.0016831803533309566
1.060989916738718231e-01 682.6071834272393 0.0016831803533309566
9.709376615000306354e-02 757.525025877192 0.0016831803533309566
8.875913161875009783e-02 840.6652885618333 0.0016831803533309566
8.109159138897087393e-02 932.9304026284696 0.0016831803533309566
7.494214298713131051e-02 1035.3218432956637 0.0016831803533309566
6.926195824424820346e-02 1148.9510001873086 0.0016831803533309566
6.407220665222812528e-02 1275.051240713013 0.0016831803533309566
5.930146223272302758e-02 1414.991297434576 0.0016831803533309566
5.493790959111238131e-02 1570.2901247293776 0.0016831803533309566
5.096947005788292351e-02 1742.6333860096508 0.0016831803533309566
4.738418700183419374e-02 1933.891750455232 0.0016831803533309566
4.417037144512853120e-02 2146.141197858406 0.0016831803533309566
4.131681576612906970e-02 2381.6855519761607 0.0016831803533309566
3.881296534891495037e-02 2643.0814869741084 0.0016831803533309566
3.664897065493435274e-02 2933.1662783900483 0.0016831803533309566
3.481557885266576419e-02 3255.0885998350564 0.0016831803533309566
3.330412543700784350e-02 3612.3426997094302 0.0016831803533309566
3.210616523071915113e-02 4008.8063288984645 0.0016831803533309566
3.121316345212443721e-02 4448.782831127585 0.0016831803533309566
3.061611274717959338e-02 4937.047852839004 0.0016831803533309566
3.030511069327791393e-02 5478.901179593945 0.0016831803533309566
3.033479047123651198e-02 6080.224261649427 0.0016831803533309566
3.074591802022093312e-02 6747.5440531107 0.0016831803533309566
3.148142669395798121e-02 7488.10385759003 0.0016831803533309566
3.241928669995305240e-02 8309.941949353404 0.0016831803533309566
3.355758999994988556e-02 9221.97882333434 0.0016831803533309566
3.490053148205762151e-02 10234.114021054527 0.0016831803533309566
3.645981677335403959e-02 11357.333583431051 0.0016831803533309566
3.825564722875315904e-02 12603.829296797274 0.0016831803533309566
4.031722444767683183e-02 13987.131026472387 0.0016831803533309566
4.268259498741218405e-02 15522.25357427048 0.0016831803533309566
4.539793107444010239e-02 17225.859653987874 0.0016831803533309566
4.851636013047536805e-02 19116.440753857038 0.0016831803533309566
5.209676991810416324e-02 21214.51784910632 0.0016831803533309566
5.620271051297891229e-02 23542.864143224204 0.0016831803533309566
6.091950714070818590e-02 26126.752255633317 0.0016831803533309566
6.631472072054452049e-02 28994.22853882881 0.0016831803533309566
7.244739691520601932e-02 32176.417502507353 0.0016831803533309566
7.939691188324171645e-02 35707.859649004626 0.0016831803533309566
8.724907826131696187e-02 39626.88638701478 0.0016831803533309566
9.609768118585526597e-02 43976.036093027215 0.0016831803533309566
1.060461216865939277e-01 48802.515836544335 0.0016831803533309566
1.172089766501627772e-01 54158.71378079476 0.0016831803533309566
1.297139171742402730e-01 60102.76782070388 0.0016831803533309566
1.437034537905527987e-01 66699.19663030129 0.0016831803533309566
1.593361087898561013e-01 74019.59996915652 0.0016831803533309566
1.767883531719588730e-01 82143.43584919439 0.0016831803533309566
1.962554013854463653e-01 91158.88299750836 0.0016831803533309566
2.179518723365048427e-01 101163.7979766207 0.0016831803533309566
2.421309481015506693e-01 112266.77735108159 0.0016831803533309566
2.690809857123136473e-01 124588.33642950082 0.0016831803533309566
2.990404835872877976e-01 138262.2173764659 0.0016831803533309566
3.323035323089187920e-01 153436.84089300132 0.0016831803533309566
3.691825052754978409e-01 170276.91722258978 0.0016831803533309566
4.100053526249677893e-01 188965.23396912115 0.0016831803533309566
4.551153171028895494e-01 209704.64013232305 0.0016831803533309566
5.048704604377888261e-01 232720.2478960412 0.0016831803533309566
5.596398527586451399e-01 258261.87606826748 0.0016831803533309566
6.198037679596491989e-01 286606.7616948256 0.0016831803533309566
6.857490500854545035e-01 318062.5692794119 0.0016831803533309566
7.581405580390548904e-01 352970.73027306574 0.0016831803533309566
8.374108722438475816e-01 391710.1490809261 0.0016831803533309566
9.272653147411934471e-01 434701.3158125035 0.0016831803533309566
1.028011501212049650e+00 482410.8704165374 0.0016831803533309566
1.138320571738173248e+00 535356.6677410719 0.0016831803533309566
1.258820280443474493e+00 594113.3984965039 0.0016831803533309566
1.390124005356280890e+00 659318.8271333541 0.0016831803533309566
1.532822282598803376e+00 731680.7143427207 0.0016831803533309566
1.687467074249314969e+00 811984.4993184009 0.0016831803533309566
1.854555850522177973e+00 901101.8251665037 0.0016831803533309566
2.035288576759343826e+00 1000000.0 0.0016831803533309566
3.770904904358773208e-02 0.001 0.0018679135990207828
4.294746974083896163e-02 0.0011097524964120721 0.0018679135990207828
4.904319172997939624e-02 0.0012315506032928262 0.0018679135990207828
5.611490231054443167e-02 0.001366716356462006 0.0018679135990207828
6.429309534504298873e-02 0.0015167168884709225 0.0018679135990207828
7.372065516446903166e-02 0.0016831803533309566 0.0018679135990207828
8.455377771817003396e-02 0.0018679135990207828 0.0018679135990207828
9.696224991483021194e-02 0.002072921779595372 0.0018679135990207828
1.111302685496134979e-01 0.002300430119772917 0.0018679135990207828
1.272571036980738313e-01 0.0025529080682395165 0.0018679135990207828
1.455577538250102110e-01 0.002833096101839324 0.0018679135990207828
1.662638890576849660e-01 0.0031440354715915 0.0018679135990207828
1.896247636120040325e-01 0.0034891012134067737 0.0018679135990207828
2.159076338806482365e-01 0.003872038781812557 0.0018679135990207828
2.453996558314856247e-01 0.004297004704320844 0.0018679135990207828
2.784076718761921976e-01 0.004768611697714469 0.0018679135990207828
3.152598803209543110e-01 0.005291978735958442 0.0018679135990207828
3.563062122607552062e-01 0.005872786613189483 0.0018679135990207828
4.019187989762105784e-01 0.00651733960488242 0.0018679135990207828
4.524919440757973477e-01 0.007232633896483534 0.0018679135990207828
5.084423827656788797e-01 0.008026433522257174 0.0018679135990207828
5.702079092199874299e-01 0.00890735463861044 0.0018679135990207828
6.382460174758119997e-01 0.009884959046625586 0.0018679135990207828
7.130311172563915667e-01 0.010969857978923836 0.0018679135990207828
7.950516204702774425e-01 0.012173827277396614 0.0018679135990207828
8.848042255408328227e-01 0.013509935211980273 0.0018679135990207828
9.827887309082640188e-01 0.014992684327860457 0.0018679135990207828
1.089499269836065487e+00 0.01663816886076129 0.0018679135990207828
1.205415180089884242e+00 0.018464249428955443 0.0018679135990207828
1.330989408979228017e+00 0.020490746898158472 0.0018679135990207828
1.466634539328746545e+00 0.022739657523579287 0.0018679135990207828
1.612707758093605337e+00 0.02523539170434766 0.0018679135990207828
1.769492813132243381e+00 0.02800503894183631 0.0018679135990207828
1.937180983898509901e+00 0.03107866187782014 0.0018679135990207828
2.115850826958571851e+00 0.03448962260405758 0.0018679135990207828
2.305446032337573836e+00 0.038274944785163134 0.0018679135990207828
2.505755039749399504e+00 0.04247571552536898 0.0018679135990207828
2.716389621126084730e+00 0.047137531341167244 0.0018679135990207828
2.936767191725295767e+00 0.05231099308056263 0.0018679135990207828
3.166095621805331550e+00 0.05805225516094899 0.0018679135990207828
3.403363465866325654e+00 0.06442363508721373 0.0018679135990207828
3.647335762076967303e+00 0.07149428986597581 0.0018679135990207828
3.896558717565611563e+00 0.07934096665797492 0.0018679135990207828
4.149372024757309596e+00 0.08804883581643465 0.0018679135990207828
4.403930831627026699e+00 0.09771241535346502 0.0018679135990207828
4.658238853891525366e+00 0.1084365968689611 0.0018679135990207828
4.910188141843897291e+00 0.12033778407775893 0.0018679135990207828
5.157609105606199229e+00 0.13354515629298988 0.0018679135990207828
5.398324795642247764e+00 0.14820207057988585 0.0018679135990207828
5.630209265121262519e+00 0.16446761779946645 0.0018679135990207828
5.851245262640652811e+00 0.18251834943190443 0.0018679135990207828
6.059578046624711334e+00 0.20255019392306664 0.0018679135990207828
6.253562706869306709e+00 0.22478058335487253 0.0018679135990207828
6.431800222182283200e+00 0.24945081352303167 0.0018679135990207828
6.593161220914216969e+00 0.27682866303920667 0.0018679135990207828
6.736795227920288731e+00 0.3072112998861759 0.0018679135990207828
6.862125073994913116e+00 0.34092850697468147 0.0018679135990207828
6.968828195814990245e+00 0.3783462617131929 0.0018679135990207828
7.056805934905504785e+00 0.419870708444391 0.0018679135990207828
7.126144338360703934e+00 0.4659525668664682 0.0018679135990207828
7.177069759956113515e+00 0.517092024289676 0.0018679135990207828
7.209903689544754357e+00 0.5738441648302398 0.0018679135990207828
7.225020078022110326e+00 0.6368249944718586 0.0018679135990207828
7.222808303447955325e+00 0.7067181273927491 0.0018679135990207828
7.203645103108956782e+00 0.7842822061337682 0.0018679135990207828
7.171715940737758643e+00 0.8703591361485166 0.0018679135990207828
7.124019535588171692e+00 0.9658832241158708 0.0018679135990207828
7.060301640735795026e+00 1.0718913192051276 0.0018679135990207828
6.980746564776416641e+00 1.1895340673703196 0.0018679135990207828
6.885537820540537091e+00 1.3200884008314182 0.0018679135990207828
6.774887019226162543e+00 1.4649713983072863 0.0018679135990207828
6.649065289060972717e+00 1.625755666443795 0.0018679135990207828
6.508434919630302851e+00 1.8041864093920719 0.0018679135990207828
6.353478511949655072e+00 2.0022003718155843 0.0018679135990207828
6.189761532361747420e+00 2.2219468609395236 0.0018679135990207828
6.013402786142843404e+00 2.4658110758226037 0.0018679135990207828
5.826334347374689138e+00 2.736439997074672 0.0018679135990207828
5.632266248627981753e+00 3.0367711180354604 0.0018679135990207828
5.427107062991110453e+00 3.370064329271928 0.0018679135990207828
5.212319732558736263e+00 3.739937302478798 0.0018679135990207828
4.989515996107831697e+00 4.150404757850477 0.0018679135990207828
4.760419223208113948e+00 4.605922041145108 0.0018679135990207828
4.526822693841999978e+00 5.1114334834401705 0.0018679135990207828
4.290545814719567197e+00 5.672426068491977 0.0018679135990207828
4.053390705152767559e+00 6.294988990221888 0.0018679135990207828
3.817101186195403617e+00 6.985879746785249 0.0018679135990207828
3.583325891950678521e+00 7.752597488629465 0.0018679135990207828
3.353587178667135404e+00 8.60346441668451 0.0018679135990207828
3.129256297023478073e+00 9.547716114208066 0.0018679135990207828
2.911535702311211171e+00 10.59560179277617 0.0018679135990207828
2.701448210658430327e+00 11.758495540521581 0.0018679135990207828
2.499832825897666755e+00 13.049019780144016 0.0018679135990207828
2.307346348389176960e+00 14.481182276745331 0.0018679135990207828
2.126377179026312181e+00 16.070528182616385 0.0018679135990207828
1.955494049210900309e+00 17.834308769319094 0.0018679135990207828
1.796356219280933253e+00 19.791668678535572 0.0018679135990207828
1.648813226692878109e+00 21.96385372416547 0.0018679135990207828
1.511526489376689097e+00 24.37444150122222 0.0018679135990207828
1.384319784786358642e+00 27.04959730463137 0.0018679135990207828
1.266924358023558073e+00 30.01835813575592 0.0018679135990207828
1.158993561472037692e+00 33.31294787934677 0.0018679135990207828
1.060116541484783514e+00 36.96912707195032 0.0018679135990207828
9.698311424449443940e-01 41.0265810582719 0.0018679135990207828
8.876357170945422537e-01 45.52935074866948 0.0018679135990207828
8.130001780814304357e-01 50.526310653356795 0.0018679135990207828
7.454744992586087582e-01 56.07169938205458 0.0018679135990207828
6.844968838596986460e-01 62.22570836730231 0.0018679135990207828
6.294029901549607064e-01 69.0551352016233 0.0018679135990207828
5.796663860978643612e-01 76.63410868007462 0.0018679135990207828
5.349076261586286352e-01 85.04489341802686 0.0018679135990207828
4.944166097826852568e-01 94.37878277775391 0.0018679135990207828
4.577103456704764706e-01 104.73708979594508 0.0018679135990207828
4.244106420012513925e-01 116.23224686798542 0.0018679135990207828
3.940540107683142557e-01 128.9890261253308 0.0018679135990207828
3.662186431315290758e-01 143.14589375234786 0.0018679135990207828
3.405760967700444675e-01 158.85651294280527 0.0018679135990207828
3.168403934118446674e-01 176.2914118095948 0.0018679135990207828
2.947669588875018176e-01 195.63983435170647 0.0018679135990207828
2.741505664132438125e-01 217.11179456945052 0.0018679135990207828
2.548221551440172927e-01 240.9403560239527 0.0018679135990207828
2.367260130378871230e-01 267.38416158399497 0.0018679135990207828
2.198337066625189462e-01 296.73024081888724 0.0018679135990207828
2.039025943469370272e-01 329.2971255097155 0.0018679135990207828
1.888676202854599473e-01 365.43830709572546 0.0018679135990207828
1.746793990035098443e-01 405.54607358408276 0.0018679135990207828
1.613008602752638299e-01 450.05576757004974 0.0018679135990207828
1.487039346904013570e-01 499.450511585514 0.0018679135990207828
1.368669448782927900e-01 554.2664520663108 0.0018679135990207828
1.257724040671325816e-01 615.0985788580505 0.0018679135990207828
1.154053961860286165e-01 682.6071834272393 0.0018679135990207828
1.057522223703249442e-01 757.525025877192 0.0018679135990207828
9.679939038683234298e-02 840.6652885618333 0.0018679135990207828
8.853299089582573889e-02 932.9304026284696 0.0018679135990207828
8.161539767753149544e-02 1035.3218432956637 0.0018679135990207828
7.554684980354045565e-02 1148.9510001873086 0.0018679135990207828
6.998230968781157801e-02 1275.051240713013 0.0018679135990207828
6.485483144485257312e-02 1414.991297434576 0.0018679135990207828
6.015465435574667008e-02 1570.2901247293776 0.0018679135990207828
5.587146244645468940e-02 1742.6333860096508 0.0018679135990207828
5.199482642662770632e-02 1933.891750455232 0.0018679135990207828
4.851429083053990926e-02 2146.141197858406 0.0018679135990207828
4.541970251092498218e-02 2381.6855519761607 0.0018679135990207828
4.270133934456137037e-02 2643.0814869741084 0.0018679135990207828
4.034999343321628296e-02 2933.1662783900483 0.0018679135990207828
3.835696130738525805e-02 3255.0885998350564 0.0018679135990207828
3.671392227348935222e-02 3612.3426997094302 0.0018679135990207828
3.541263608946805530e-02 4008.8063288984645 0.0018679135990207828
3.444459589304264130e-02 4448.782831127585 0.0018679135990207828
3.380062272696442160e-02 4937.047852839004 0.0018679135990207828
3.347042139008063466e-02 5478.901179593945 0.0018679135990207828
3.357028895953717562e-02 6080.224261649427 0.0018679135990207828
3.403824028011886993e-02 6747.5440531107 0.0018679135990207828
3.486187315249151403e-02 7488.10385759003 0.0018679135990207828
3.590913323384157391e-02 8309.941949353404 0.0018679135990207828
3.717822339691982669e-02 9221.97882333434 0.0018679135990207828
3.867409248521508358e-02 10234.114021054527 0.0018679135990207828
4.040998219235682892e-02 11357.333583431051 0.0018679135990207828
4.240855467006799523e-02 12603.829296797274 0.0018679135990207828
4.470243037977898737e-02 13987.131026472387 0.0018679135990207828
4.733404828285826815e-02 15522.25357427048 0.0018679135990207828
5.035484335596458749e-02 17225.859653987874 0.0018679135990207828
5.382398882894252889e-02 19116.440753857038 0.0018679135990207828
5.780706120673538562e-02 21214.51784910632 0.0018679135990207828
6.237479524353354426e-02 23542.864143224204 0.0018679135990207828
6.761270852251646812e-02 26126.752255633317 0.0018679135990207828
7.361350827313237200e-02 28994.22853882881 0.0018679135990207828
8.043464095850422213e-02 32176.417502507353 0.0018679135990207828
8.816434288047865497e-02 35707.859649004626 0.0018679135990207828
9.689790443874220227e-02 39626.88638701478 0.0018679135990207828
1.067393597344602346e-01 43976.036093027215 0.0018679135990207828
1.178031887050789012e-01 48802.515836544335 0.0018679135990207828
1.302162070275638683e-01 54158.71378079476 0.0018679135990207828
1.441192641145812858e-01 60102.76782070388 0.0018679135990207828
1.596693186723914526e-01 66699.19663030129 0.0018679135990207828
1.770406960528721207e-01 74019.59996915652 0.0018679135990207828
1.964267878006797641e-01 82143.43584919439 0.0018679135990207828
2.180409321213018503e-01 91158.88299750836 0.0018679135990207828
2.421184902124492999e-01 101163.7979766207 0.0018679135990207828
2.689678872102276852e-01 112266.77735108159 0.0018679135990207828
2.988330194249334548e-01 124588.33642950082 0.0018679135990207828
3.320028950453507433e-01 138262.2173764659 0.0018679135990207828
3.687928326113312227e-01 153436.84089300132 0.0018679135990207828
4.095344818992263658e-01 170276.91722258978 0.0018679135990207828
4.545743221224871067e-01 188965.23396912115 0.0018679135990207828
5.042721741691577053e-01 209704.64013232305 0.0018679135990207828
5.589994170022775100e-01 232720.2478960412 0.0018679135990207828
6.191356367128211247e-01 258261.87606826748 0.0018679135990207828
6.850673816500332247e-01 286606.7616948256 0.0018679135990207828
7.571835326547844414e-01 318062.5692794119 0.0018679135990207828
8.364254815838039203e-01 352970.73027306574 0.0018679135990207828
9.260603764776241809e-01 391710.1490809261 0.0018679135990207828
1.026845320217256496e+00 434701.3158125035 0.0018679135990207828
1.137203547647303914e+00 482410.8704165374 0.0018679135990207828
1.257758554632052661e+00 535356.6677410719 0.0018679135990207828
1.389122783356711466e+00 594113.3984965039 0.0018679135990207828
1.531884037927915942e+00 659318.8271333541 0.0018679135990207828
1.686592552243955101e+00 731680.7143427207 0.0018679135990207828
1.853743032355065656e+00 811984.4993184009 0.0018679135990207828
2.034522528755237758e+00 901101.8251665037 0.0018679135990207828
2.229609838533508359e+00 1000000.0 0.0018679135990207828
3.322072913374041203e-02 0.001 0.002072921779595372
3.770910143573127926e-02 0.0011097524964120721 0.002072921779595372
4.294748265388306785e-02 0.0012315506032928262 0.002072921779595372
4.904321591157254773e-02 0.001366716356462006 0.002072921779595372
5.611495542994918845e-02 0.0015167168884709225 0.002072921779595372
6.429309748883708930e-02 0.0016831803533309566 0.002072921779595372
7.372065071721060903e-02 0.0018679135990207828 0.002072921779595372
8.455378519578196639e-02 0.002072921779595372 0.002072921779595372
9.696228032396841945e-02 0.002300430119772917 0.002072921779595372
1.111302701919466007e-01 0.0025529080682395165 0.002072921779595372
1.272570643010255131e-01 0.002833096101839324 0.002072921779595372
1.455577553991903028e-01 0.0031440354715915 0.002072921779595372
1.662639054700258134e-01 0.0034891012134067737 0.002072921779595372
1.896246861709734444e-01 0.003872038781812557 0.002072921779595372
2.159076754498877038e-01 0.004297004704320844 0.002072921779595372
2.453996188785350363e-01 0.004768611697714469 0.002072921779595372
2.784077041708243327e-01 0.005291978735958442 0.002072921779595372
3.152599285439951493e-01 0.005872786613189483 0.002072921779595372
3.563062108452648147e-01 0.00651733960488242 0.002072921779595372
4.019187189580436526e-01 0.007232633896483534 0.002072921779595372
4.524919287439498339e-01 0.008026433522257174 0.002072921779595372
5.084424124684867596e-01 0.00890735463861044 0.002072921779595372
5.702079814655862666e-01 0.009884959046625586 0.002072921779595372
6.382460378725922645e-01 0.010969857978923836 0.002072921779595372
7.130311795831230093e-01 0.012173827277396614 0.002072921779595372
7.950515559885916739e-01 0.013509935211980273 0.002072921779595372
8.848042498877916051e-01 0.014992684327860457 0.002072921779595372
9.827887191298234626e-01 0.01663816886076129 0.002072921779595372
1.089499285889707902e+00 0.018464249428955443 0.002072921779595372
1.205415196221482077e+00 0.020490746898158472 0.002072921779595372
1.330989373676867649e+00 0.022739657523579287 0.002072921779595372
1.466634550149012117e+00 0.02523539170434766 0.002072921779595372
1.612707793547152324e+00 0.02800503894183631 0.002072921779595372
1.769492776361224040e+00 0.03107866187782014 0.002072921779595372
1.937181054322788976e+00 0.03448962260405758 0.002072921779595372
2.115850912798522110e+00 0.038274944785163134 0.002072921779595372
2.305446134395434221e+00 0.04247571552536898 0.002072921779595372
2.505755091430316384e+00 0.047137531341167244 0.002072921779595372
2.716389658125550000e+00 0.05231099308056263 0.002072921779595372
2.936767234490744283e+00 0.05805225516094899 0.002072921779595372
3.166095699282645448e+00 0.06442363508721373 0.002072921779595372
3.403363509383722896e+00 0.07149428986597581 0.002072921779595372
3.647335863076449858e+00 0.07934096665797492 0.002072921779595372
3.896558868493010586e+00 0.08804883581643465 0.002072921779595372
4.149372158397486743e+00 0.09771241535346502 0.002072921779595372
4.403931045668133315e+00 0.1084365968689611 0.002072921779595372
4.658239035958250618e+00 0.12033778407775893 0.002072921779595372
4.910188373010836216e+00 0.13354515629298988 0.002072921779595372
5.157609426232771632e+00 0.14820207057988585 0.002072921779595372
5.398325215534165444e+00 0.16446761779946645 0.002072921779595372
5.630209792296922977e+00 0.18251834943190443 0.002072921779595372
5.851245818277459598e+00 0.20255019392306664 0.002072921779595372
6.059578729016667609e+00 0.22478058335487253 0.002072921779595372
6.253563559130471461e+00 0.24945081352303167 0.002072921779595372
6.431801220630553928e+00 0.27682866303920667 0.002072921779595372
6.593162443394084526e+00 0.3072112998861759 0.002072921779595372
6.736796635552161128e+00 0.34092850697468147 0.002072921779595372
6.862126677923682472e+00 0.3783462617131929 0.002072921779595372
6.968830153412438833e+00 0.419870708444391 0.002072921779595372
7.056808272100981938e+00 0.4659525668664682 0.002072921779595372
7.126147067291952908e+00 0.517092024289676 0.002072921779595372
7.177072971596141215e+00 0.5738441648302398 0.002072921779595372
7.209907486396056164e+00 0.6368249944718586 0.002072921779595372
7.225024549141958907e+00 0.7067181273927491 0.002072921779595372
7.222813545497159815e+00 0.7842822061337682 0.002072921779595372
7.203651263725062037e+00 0.8703591361485166 0.002072921779595372
7.171723309106037725e+00 0.9658832241158708 0.002072921779595372
7.124028133937942542e+00 1.0718913192051276 0.002072921779595372
7.060311732001892437e+00 1.1895340673703196 0.002072921779595372
6.980758291364520751e+00 1.3200884008314182 0.002072921779595372
6.885551500783740231e+00 1.4649713983072863 0.002072921779595372
6.774902906087106658e+00 1.625755666443795 0.002072921779595372
6.649083700475956427e+00 1.8041864093920719 0.002072921779595372
6.508456244029876991e+00 2.0022003718155843 0.002072921779595372
6.353503139169988323e+00 2.2219468609395236 0.002072921779595372
6.189789517531065322e+00 2.4658110758226037 0.002072921779595372
6.013435032893817755e+00 2.736439997074672 0.002072921779595372
5.826369742021059395e+00 3.0367711180354604 0.002072921779595372
5.632306920289349428e+00 3.370064329271928 0.002072921779595372
5.427153721837018274e+00 3.739937302478798 0.002072921779595372
5.212373088863446746e+00 4.150404757850477 0.002072921779595372
4.989576859636660089e+00 4.605922041145108 0.002072921779595372
4.760488462143250388e+00 5.1114334834401705 0.002072921779595372
4.526901200811189518e+00 5.672426068491977 0.002072921779595372
4.290634537302076446e+00 6.294988990221888 0.002072921779595372
4.053490609685504786e+00 6.985879746785249 0.002072921779595372
3.817213216795820596e+00 7.752597488629465 0.002072921779595372
3.583451007238981134e+00 8.60346441668451 0.002072921779595372
3.353726199500695504e+00 9.547716114208066 0.002072921779595372
3.129409953338747385e+00 10.59560179277617 0.002072921779595372
2.911704498386403550e+00 11.758495540521581 0.002072921779595372
2.701632396877741815e+00 13.049019780144016 0.002072921779595372
2.500032256298077016e+00 14.481182276745331 0.002072921779595372
2.307560386168671762e+00 16.070528182616385 0.002072921779595372
2.126338362312202968e+00 17.834308769319094 0.002072921779595372
1.955450723449112749e+00 19.791668678535572 0.002072921779595372
1.796306822011980886e+00 21.96385372416547 0.002072921779595372
1.648758309531023425e+00 24.37444150122222 0.002072921779595372
1.511465548200695341e+00 27.04959730463137 0.002072921779595372
1.384252217518258110e+00 30.01835813575592 0.002072921779595372
1.266849545303404545e+00 33.31294787934677 0.002072921779595372
1.158910809932250929e+00 36.96912707195032 0.002072921779595372
1.060025108089112544e+00 41.0265810582719 0.002072921779595372
9.697302501708027211e-01 45.52935074866948 0.002072921779595372
8.875244924490056642e-01 50.526310653356795 0.002072921779595372
8.128776834134001650e-01 56.07169938205458 0.002072921779595372
7.453334644152113109e-01 62.22570836730231 0.002072921779595372
6.843419576512250746e-01 69.0551352016233 0.002072921779595372
6.292329926625500613e-01 76.63410868007462 0.002072921779595372
5.794643512875272684e-01 85.04489341802686 0.002072921779595372
5.346867450109438202e-01 94.37878277775391 0.002072921779595372
4.941755378674732024e-01 104.73708979594508 0.002072921779595372
4.574477333542456003e-01 116.23224686798542 0.002072921779595372
4.240866219655441971e-01 128.9890261253308 0.002072921779595372
3.936993568791409825e-01 143.14589375234786 0.002072921779595372
3.658313691843029236e-01 158.85651294280527 0.002072921779595372
3.401541982975475609e-01 176.2914118095948 0.002072921779595372
3.163820105362802892e-01 195.63983435170647 0.002072921779595372
2.942703880305938546e-01 217.11179456945052 0.002072921779595372
2.736142863369527833e-01 240.9403560239527 0.002072921779595372
2.542488170852753027e-01 267.38416158399497 0.002072921779595372
2.362924958226786942e-01 296.73024081888724 0.002072921779595372
2.193832835958254568e-01 329.2971255097155 0.002072921779595372
2.034371321079476158e-01 365.43830709572546 0.002072921779595372
1.883900263986827417e-01 405.54607358408276 0.002072921779595372
1.741940844245203068e-01 450.05576757004974 0.002072921779595372
1.608138572353119411e-01 499.450511585514 0.002072921779595372
1.482231203435903644e-01 554.2664520663108 0.002072921779595372
1.364021988918086570e-01 615.0985788580505 0.002072921779595372
1.253356907421921684e-01 682.6071834272393 0.002072921779595372
1.150107438563724299e-01 757.525025877192 0.002072921779595372
1.054156275924874459e-01 840.6652885618333 0.002072921779595372
9.653851685699832430e-02 932.9304026284696 0.002072921779595372
8.874910224611554099e-02 1035.3218432956637 0.002072921779595372
8.228641295898821151e-02 1148.9510001873086 0.002072921779595372
7.633677343503321444e-02 1275.051240713013 0.002072921779595372
7.084062982783344287e-02 1414.991297434576 0.002072921779595372
6.579073233061916159e-02 1570.2901247293776 0.002072921779595372
6.117904737626930073e-02 1742.6333860096508 0.002072921779595372
5.699704582386363322e-02 1933.891750455232 0.002072921779595372
5.323598572257032258e-02 2146.141197858406 0.002072921779595372
4.988712418667441001e-02 2381.6855519761607 0.002072921779595372
4.694192632138687732e-02 2643.0814869741084 0.002072921779595372
4.439217114069304859e-02 2933.1662783900483 0.002072921779595372
4.222995024489639010e-02 3255.0885998350564 0.002072921779595372
4.044754351777973822e-02 3612.3426997094302 0.002072921779595372
3.903711830553807660e-02 4008.8063288984645 0.002072921779595372
3.799036622562146359e-02 4448.782831127585 0.002072921779595372
3.729804906520809565e-02 4937.047852839004 0.002072921779595372
3.694958822895062084e-02 5478.901179593945 0.002072921779595372
3.714019023995657892e-02 6080.224261649427 0.002072921779595372
3.767366748320976483e-02 6747.5440531107 0.002072921779595372
3.859664063396370942e-02 7488.10385759003 0.002072921779595372
3.976667487045795757e-02 8309.941949353404 0.002072921779595372
4.118213804914802600e-02 9221.97882333434 0.002072921779595372
4.284887264713779093e-02 10234.114021054527 0.002072921779595372
4.478187533939449738e-02 11357.333583431051 0.002072921779595372
4.700656921161376622e-02 12603.829296797274 0.002072921779595372
4.955943217901769698e-02 13987.131026472387 0.002072921779595372
5.248780089298771268e-02 15522.25357427048 0.002072921779595372
5.584898187407191100e-02 17225.859653987874 0.002072921779595372
5.970889236957968582e-02 19116.440753857038 0.002072921779595372
6.414053297425771627e-02 21214.51784910632 0.002072921779595372
6.922262443331100856e-02 23542.864143224204 0.002072921779595372
7.503955375833420982e-02 26126.752255633317 0.002072921779595372
8.171446346471358813e-02 28994.22853882881 0.002072921779595372
8.930180087301091418e-02 32176.417502507353 0.002072921779595372
9.789953671416268266e-02 35707.859649004626 0.002072921779595372
1.076134090468092441e-01 39626.88638701478 0.002072921779595372
1.185586381192900440e-01 43976.036093027215 0.002072921779595372
1.308618604830019405e-01 48802.515836544335 0.002072921779595372
1.446629678736348901e-01 54158.71378079476 0.002072921779595372
1.601172764385560277e-01 60102.76782070388 0.002072921779595372
1.773970730986428601e-01 66699.19663030129 0.002072921779595372
1.966935163835742684e-01 74019.59996915652 0.002072921779595372
2.182178935343807857e-01 82143.43584919439 0.002072921779595372
2.422027505251484747e-01 91158.88299750836 0.002072921779595372
2.689322028530990449e-01 101163.7979766207 0.002072921779595372
2.986939341604671339e-01 112266.77735108159 0.002072921779595372
3.317591696425287173e-01 124588.33642950082 0.002072921779595372
3.684455788424566003e-01 138262.2173764659 0.002072921779595372
4.090882926398039521e-01 153436.84089300132 0.002072921779595372
4.540379985626349923e-01 170276.91722258978 0.002072921779595372
5.036578974928331842e-01 188965.23396912115 0.002072921779595372
5.583217250179882685e-01 209704.64013232305 0.002072921779595372
6.184111743065929812e-01 232720.2478960412 0.002072921779595372
6.843126271978119401e-01 258261.87606826748 0.002072921779595372
7.564141445975761657e-01 286606.7616948256 0.002072921779595372
8.353134463294311640e-01 318062.5692794119 0.002072921779595372
9.246765554302703860e-01 352970.73027306574 0.002072921779595372
1.025490674952162617e+00 391710.1490809261 0.002072921779595372
1.135892789789800794e+00 434701.3158125035 0.002072921779595372
1.256503090688040114e+00 482410.8704165374 0.002072921779595372
1.387930450400474136e+00 535356.6677410719 0.002072921779595372
1.530759609653429054e+00 594113.3984965039 0.002072921779595372
1.685538329167147076e+00 659318.8271333541 0.002072921779595372
1.852760228151477673e+00 731680.7143427207 0.002072921779595372
2.033593457374918145e+00 811984.4993184009 0.002072921779595372
2.228751033390541370e+00 901101.8251665037 0.002072921779595372
2.437615483335507705e+00 1000000.0 0.002072921779595372
2.938596141808889894e-02 0.001 0.002300430119772917
3.322074760751148742e-02 0.0011097524964120721 0.002300430119772917
3.770911432048892203e-02 0.0012315506032928262 0.002300430119772917
4.294747094360228112e-02 0.001366716356462006 0.002300430119772917
4.904323784230476407e-02 0.0015167168884709225 0.002300430119772917
5.611493184286213409e-02 0.0016831803533309566 0.002300430119772917
6.429306891057576245e-02 0.0018679135990207828 0.002300430119772917
7.372064828316672591e-02 0.002072921779595372 0.002300430119772917
8.455374066353511797e-02 0.002300430119772917 0.002300430119772917
9.696228930299674587e-02 0.0025529080682395165 0.002300430119772917
1.111302826095213608e-01 0.002833096101839324 0.002300430119772917
1.272570641378075740e-01 0.0031440354715915 0.002300430119772917
1.455577555842607340e-01 0.0034891012134067737 0.002300430119772917
1.662639393580253033e-01 0.003872038781812557 0.002300430119772917
1.896246927165426699e-01 0.004297004704320844 0.002300430119772917
2.159076841817645365e-01 0.004768611697714469 0.002300430119772917
2.453996374634051791e-01 0.005291978735958442 0.002300430119772917
2.784076992722852584e-01 0.005872786613189483 0.002300430119772917
3.152599150131750183e-01 0.00651733960488242 0.002300430119772917
3.563062407324422143e-01 0.007232633896483534 0.002300430119772917
4.019186870917603738e-01 0.008026433522257174 0.002300430119772917
4.524919221250153778e-01 0.00890735463861044 0.002300430119772917
5.084424156613764900e-01 0.009884959046625586 0.002300430119772917
5.702079737115561819e-01 0.010969857978923836 0.002300430119772917
6.382459964699692678e-01 0.012173827277396614 0.002300430119772917
7.130312002237972901e-01 0.013509935211980273 0.002300430119772917
7.950515289843336220e-01 0.014992684327860457 0.002300430119772917
8.848043013116146938e-01 0.01663816886076129 0.002300430119772917
9.827887285341916357e-01 0.018464249428955443 0.002300430119772917
1.089499295650525612e+00 0.020490746898158472 0.002300430119772917
1.205415221847224494e+00 0.022739657523579287 0.002300430119772917
1.330989429609232388e+00 0.02523539170434766 0.002300430119772917
1.466634660805495205e+00 0.02800503894183631 0.002300430119772917
1.612707785360242507e+00 0.03107866187782014 0.002300430119772917
1.769492840258777955e+00 0.03448962260405758 0.002300430119772917
1.937181047164850067e+00 0.038274944785163134 0.002300430119772917
2.115850878581875705e+00 0.04247571552536898 0.002300430119772917
2.305446242518225386e+00 0.047137531341167244 0.002300430119772917
2.505755182984956253e+00 0.05231099308056263 0.002300430119772917
2.716389724769467495e+00 0.05805225516094899 0.002300430119772917
2.936767298493473177e+00 0.06442363508721373 0.002300430119772917
3.166095809145330175e+00 0.07149428986597581 0.002300430119772917
3.403363697241758246e+00 0.07934096665797492 0.002300430119772917
3.647336005269210979e+00 0.08804883581643465 0.002300430119772917
3.896559056994641335e+00 0.09771241535346502 0.002300430119772917
4.149372336080531909e+00 0.1084365968689611 0.002300430119772917
4.403931313358174116e+00 0.12033778407775893 0.002300430119772917
4.658239350110371824e+00 0.13354515629298988 0.002300430119772917
4.910188772416511860e+00 0.14820207057988585 0.002300430119772917
5.157609852828463737e+00 0.16446761779946645 0.002300430119772917
5.398325691618556021e+00 0.18251834943190443 0.002300430119772917
5.630210378323233122e+00 0.20255019392306664 0.002300430119772917
5.851246526389552116e+00 0.22478058335487253 0.002300430119772917
6.059579576151412184e+00 0.24945081352303167 0.002300430119772917
6.253564523711317769e+00 0.27682866303920667 0.002300430119772917
6.431802408250417713e+00 0.3072112998861759 0.002300430119772917
6.593163862836922462e+00 0.34092850697468147 0.002300430119772917
6.736798312573073488e+00 0.3783462617131929 0.002300430119772917
6.862128722788230384e+00 0.419870708444391 0.002300430119772917
6.968832552977394457e+00 0.4659525668664682 0.002300430119772917
7.056811088758869310e+00 0.517092024289676 0.002300430119772917
7.126150416386859199e+00 0.5738441648302398 0.002300430119772917
7.177076930172615832e+00 0.6368249944718586 0.002300430119772917
7.209912129749084464e+00 0.7067181273927491 0.002300430119772917
7.225030016560278767e+00 0.7842822061337682 0.002300430119772917
7.222819995335889587e+00 0.8703591361485166 0.002300430119772917
7.203658811823847152e+00 0.9658832241158708 0.002300430119772917
7.171732357279623216e+00 1.0718913192051276 0.002300430119772917
7.124038714555323004e+00 1.1895340673703196 0.002300430119772917
7.060324038554646187e+00 1.3200884008314182 0.002300430119772917
6.980772655052572162e+00 1.4649713983072863 0.002300430119772917
6.885568202245892167e+00 1.625755666443795 0.002300430119772917
6.774922277075798860e+00 1.8041864093920719 0.002300430119772917
6.649106176893612385e+00 2.0022003718155843 0.002300430119772917
6.508482257759196976e+00 2.2219468609395236 0.002300430119772917
6.353533170835389043e+00 2.4658110758226037 0.002300430119772917
6.189823627201507250e+00 2.736439997074672 0.002300430119772917
6.013474295250427204e+00 3.0367711180354604 0.002300430119772917
5.826412774257539340e+00 3.370064329271928 0.002300430119772917
5.632356333522129610e+00 3.739937302478798 0.002300430119772917
5.427210324630578064e+00 4.150404757850477 0.002300430119772917
5.212437755003842099e+00 4.605922041145108 0.002300430119772917
4.989650512992288789e+00 5.1114334834401705 0.002300430119772917
4.760572091368485914e+00 5.672426068491977 0.002300430119772917
4.526995827452582333e+00 6.294988990221888 0.002300430119772917
4.290741217052274514e+00 6.985879746785249 0.002300430119772917
4.053610386225325435e+00 7.752597488629465 0.002300430119772917
3.817347114644857875e+00 8.60346441668451 0.002300430119772917
3.583599935173687800e+00 9.547716114208066 0.002300430119772917
3.353890952955870919e+00 10.59560179277617 0.002300430119772917
3.129591079252765251e+00 11.758495540521581 0.002300430119772917
2.911902268816514372e+00 13.049019780144016 0.002300430119772917
2.701846636117073874e+00 14.481182276745331 0.002300430119772917
2.500262247988151998e+00 16.070528182616385 0.002300430119772917
2.307804780895241326e+00 17.834308769319094 0.002300430119772917
2.126290086956394987e+00 19.791668678535572 0.002300430119772917
1.955396841120585316e+00 21.96385372416547 0.002300430119772917
1.796245522257909455e+00 24.37444150122222 0.002300430119772917
1.648690214348020877e+00 27.04959730463137 0.002300430119772917
1.511389989260797595e+00 30.01835813575592 0.002300430119772917
1.384168493839226910e+00 33.31294787934677 0.002300430119772917
1.266756874028533764e+00 36.96912707195032 0.002300430119772917
1.158808374800562202e+00 41.0265810582719 0.002300430119772917
1.059912010921535419e+00 45.52935074866948 0.002300430119772917
9.696055002120517186e-01 50.526310653356795 0.002300430119772917
8.873870506971074379e-01 56.07169938205458 0.002300430119772917
8.127264541352402505e-01 62.22570836730231 0.002300430119772917
7.451595433736026841e-01 69.0551352016233 0.002300430119772917
6.841511039828467311e-01 76.63410868007462 0.002300430119772917
6.290238255010174306e-01 85.04489341802686 0.002300430119772917
5.792280298899834534e-01 94.37878277775391 0.002300430119772917
5.344160261198691586e-01 104.73708979594508 0.002300430119772917
4.938806024698202957e-01 116.23224686798542 0.002300430119772917
4.571270363310711571e-01 128.9890261253308 0.002300430119772917
4.237060412311062785e-01 143.14589375234786 0.002300430119772917
3.932706572784473442e-01 158.85651294280527 0.002300430119772917
3.653643978536511017e-01 176.2914118095948 0.002300430119772917
3.396469093176444631e-01 195.63983435170647 0.002300430119772917
3.158324787392207678e-01 217.11179456945052 0.002300430119772917
2.936769026488497136e-01 240.9403560239527 0.002300430119772917
2.729999047131014822e-01 267.38416158399497 0.002300430119772917
2.537605983858162162e-01 296.73024081888724 0.002300430119772917
2.357849724757337950e-01 329.2971255097155 0.002300430119772917
2.188584590266651198e-01 365.43830709572546 0.002300430119772917
2.028982986505364350e-01 405.54607358408276 0.002300430119772917
1.878420769242855337e-01 450.05576757004974 0.002300430119772917
1.736437654734210023e-01 499.450511585514 0.002300430119772917
1.602699475497626758e-01 554.2664520663108 0.002300430119772917
1.476966572529329613e-01 615.0985788580505 0.002300430119772917
1.359065140420384343e-01 682.6071834272393 0.002300430119772917
1.248864694321278751e-01 757.525025877192 0.002300430119772917
1.146257967824741847e-01 840.6652885618333 0.002300430119772917
1.051146106989960388e-01 932.9304026284696 0.002300430119772917
9.635368653025583319e-02 1035.3218432956637 0.002300430119772917
8.949469972297824372e-02 1148.9510001873086 0.002300430119772917
8.315208688333970699e-02 1275.051240713013 0.002300430119772917
7.727745348514969415e-02 1414.991297434576 0.002300430119772917
7.186654221164850975e-02 1570.2901247293776 0.002300430119772917
6.691399717755058818e-02 1742.6333860096508 0.002300430119772917
6.241376203281143176e-02 1933.891750455232 0.002300430119772917
5.835920346595278169e-02 2146.141197858406 0.002300430119772917
5.474346387905205252e-02 2381.6855519761607 0.002300430119772917
5.155958479802797562e-02 2643.0814869741084 0.002300430119772917
4.880073268535855407e-02 2933.1662783900483 0.002300430119772917
4.646008669982208683e-02 3255.0885998350564 0.002300430119772917
4.453083455339666014e-02 3612.3426997094302 0.002300430119772917
4.300580270856550757e-02 4008.8063288984645 0.002300430119772917
4.187708382287962799e-02 4448.782831127585 0.002300430119772917
4.113555299869006698e-02 4937.047852839004 0.002300430119772917
4.079570511555088291e-02 5478.901179593945 0.002300430119772917
4.107675377394971045e-02 6080.224261649427 0.002300430119772917
4.168588665822905992e-02 6747.5440531107 0.002300430119772917
4.272098824249396382e-02 7488.10385759003 0.002300430119772917
4.402890284637483997e-02 8309.941949353404 0.002300430119772917
4.560827328068856046e-02 9221.97882333434 0.002300430119772917
4.746599231780434386e-02 10234.114021054527 0.002300430119772917
4.961907140754873158e-02 11357.333583431051 0.002300430119772917
5.209605043248745349e-02 12603.829296797274 0.002300430119772917
5.493773334779660650e-02 13987.131026472387 0.002300430119772917
5.819691377194612797e-02 15522.25357427048 0.002300430119772917
6.193747093196562414e-02 17225.859653987874 0.002300430119772917
6.623281409259094976e-02 19116.440753857038 0.002300430119772917
7.116417371785387080e-02 21214.51784910632 0.002300430119772917
7.681918676213583819e-02 23542.864143224204 0.002300430119772917
8.329086667931784316e-02 26126.752255633317 0.002300430119772917
9.070472990314225326e-02 28994.22853882881 0.002300430119772917
9.914463017363944752e-02 32176.417502507353 0.002300430119772917
1.087079154829171945e-01 35707.859649004626 0.002300430119772917
1.195117086416901259e-01 39626.88638701478 0.002300430119772917
1.316834443589049997e-01 43976.036093027215 0.002300430119772917
1.453628792169496253e-01 48802.515836544335 0.002300430119772917
1.607042082600523003e-01 54158.71378079476 0.002300430119772917
1.778779147714582842e-01 60102.76782070388 0.002300430119772917
1.970729031612647175e-01 66699.19663030129 0.002300430119772917
2.184980506289664615e-01 74019.59996915652 0.002300430119772917
2.423835082850181732e-01 82143.43584919439 0.002300430119772917
2.690077009778326644e-01 91158.88299750836 0.002300430119772917
2.986385099520936226e-01 101163.7979766207 0.002300430119772917
3.315890982732848102e-01 112266.77735108159 0.002300430119772917
3.681592023685127391e-01 124588.33642950082 0.002300430119772917
4.086870082468626597e-01 138262.2173764659 0.002300430119772917
4.535270932303447355e-01 153436.84089300132 0.002300430119772917
5.030469487578119736e-01 170276.91722258978 0.002300430119772917
5.576240236995898547e-01 188965.23396912115 0.002300430119772917
6.176434920863526079e-01 209704.64013232305 0.002300430119772917
6.834932007776584051e-01 232720.2478960412 0.002300430119772917
7.555613194172529079e-01 258261.87606826748 0.002300430119772917
8.342319057441907049e-01 286606.7616948256 0.002300430119772917
9.231084716099359211e-01 318062.5692794119 0.002300430119772917
1.023935185360603572e+00 352970.73027306574 0.002300430119772917
1.134370102193774210e+00 391710.1490809261 0.002300430119772917
1.255030207327004765e+00 434701.3158125035 0.002300430119772917
1.386519608820340643e+00 482410.8704165374 0.002300430119772917
1.529419899161090557e+00 535356.6677410719 0.002300430119772917
1.684274917388503434e+00 594113.3984965039 0.002300430119772917
1.851575942726348956e+00 659318.8271333541 0.002300430119772917
2.032469205278495394e+00 731680.7143427207 0.002300430119772917
2.227708485855791398e+00 811984.4993184009 0.002300430119772917
2.436652446364635072e+00 901101.8251665037 0.002300430119772917
2.659439481840077057e+00 1000000.0 0.002300430119772917
2.611821216660267786e-02 0.001 0.0025529080682395165
2.938597362605213301e-02 0.0011097524964120721 0.0025529080682395165
3.322080532873593339e-02 0.0012315506032928262 0.0025529080682395165
3.770904402899000196e-02 0.001366716356462006 0.0025529080682395165
4.294748684807333378e-02 0.0015167168884709225 0.0025529080682395165
4.904322540441438671e-02 0.0016831803533309566 0.0025529080682395165
5.611493610344239075e-02 0.0018679135990207828 0.0025529080682395165
6.429307168525867644e-02 0.002072921779595372 0.0025529080682395165
7.372069456942130505e-02 0.002300430119772917 0.0025529080682395165
8.455378930108323199e-02 0.0025529080682395165 0.0025529080682395165
9.696225762237496715e-02 0.002833096101839324 0.0025529080682395165
1.111302569286262143e-01 0.0031440354715915 0.0025529080682395165
1.272571131312866810e-01 0.0034891012134067737 0.0025529080682395165
1.455577193648400769e-01 0.003872038781812557 0.0025529080682395165
1.662638636224607891e-01 0.004297004704320844 0.0025529080682395165
1.896246712568838422e-01 0.004768611697714469 0.0025529080682395165
2.159076522750212335e-01 0.005291978735958442 0.0025529080682395165
2.453996389591450999e-01 0.005872786613189483 0.0025529080682395165
2.784076786492917233e-01 0.00651733960488242 0.0025529080682395165
3.152599058230458051e-01 0.007232633896483534 0.0025529080682395165
3.563062183728556986e-01 0.008026433522257174 0.0025529080682395165
4.019187666352372346e-01 0.00890735463861044 0.0025529080682395165
4.524919632602488195e-01 0.009884959046625586 0.0025529080682395165
5.084424036137441538e-01 0.010969857978923836 0.0025529080682395165
5.702079888650101180e-01 0.012173827277396614 0.0025529080682395165
6.382460255107527125e-01 0.013509935211980273 0.0025529080682395165
7.130311699853164598e-01 0.014992684327860457 0.0025529080682395165
7.950516039016370939e-01 0.01663816886076129 0.0025529080682395165
8.848042608361941230e-01 0.018464249428955443 0.0025529080682395165
9.827887590927377737e-01 0.020490746898158472 0.0025529080682395165
1.089499271875669306e+00 0.022739657523579287 0.0025529080682395165
1.205415219436453134e+00 0.02523539170434766 0.0025529080682395165
1.330989390130058236e+00 0.02800503894183631 0.0025529080682395165
1.466634604263533426e+00 0.03107866187782014 0.0025529080682395165
1.612707796055015574e+00 0.03448962260405758 0.0025529080682395165
1.769492809939883449e+00 0.038274944785163134 0.0025529080682395165
1.937181083938056769e+00 0.04247571552536898 0.0025529080682395165
2.115850886001964692e+00 0.047137531341167244 0.0025529080682395165
2.305446237319463076e+00 0.05231099308056263 0.0025529080682395165
2.505755207416541008e+00 0.05805225516094899 0.0025529080682395165
2.716389786009369534e+00 0.06442363508721373 0.0025529080682395165
2.936767404515351121e+00 0.07149428986597581 0.0025529080682395165
3.166095948257406256e+00 0.07934096665797492 0.0025529080682395165
3.403363779836090064e+00 0.08804883581643465 0.0025529080682395165
3.647336196632620542e+00 0.09771241535346502 0.0025529080682395165
3.896559254132834660e+00 0.1084365968689611 0.0025529080682395165
4.149372541940562265e+00 0.12033778407775893 0.0025529080682395165
4.403931574054486653e+00 0.13354515629298988 0.0025529080682395165
4.658239709184539556e+00 0.14820207057988585 0.0025529080682395165
4.910189207199503691e+00 0.16446761779946645 0.0025529080682395165
5.157610358915049709e+00 0.18251834943190443 0.0025529080682395165
5.398326344237374563e+00 0.20255019392306664 0.0025529080682395165
5.630211119345413628e+00 0.22478058335487253 0.0025529080682395165
5.851247390405822202e+00 0.24945081352303167 0.0025529080682395165
6.059580589658307481e+00 0.27682866303920667 0.0025529080682395165
6.253565754905867635e+00 0.3072112998861759 0.0025529080682395165
6.431803885786052888e+00 0.34092850697468147 0.0025529080682395165
6.593165603615132930e+00 0.3783462617131929 0.0025529080682395165
6.736800366695613995e+00 0.419870708444391 0.0025529080682395165
6.862131189135356912e+00 0.4659525668664682 0.0025529080682395165
6.968835453640800814e+00 0.517092024289676 0.0025529080682395165
7.056814561913044237e+00 0.5738441648302398 0.0025529080682395165
7.126154505709989095e+00 0.6368249944718586 0.0025529080682395165
7.177081711829149668e+00 0.7067181273927491 0.0025529080682395165
7.209917796687691727e+00 0.7842822061337682 0.0025529080682395165
7.225036680299600000e+00 0.8703591361485166 0.0025529080682395165
7.222827827595952321e+00 0.9658832241158708 0.0025529080682395165
7.203668002723820685e+00 1.0718913192051276 0.0025529080682395165
7.171743385535863879e+00 1.1895340673703196 0.0025529080682395165
7.124051590062038031e+00 1.3200884008314182 0.0025529080682395165
7.060339105894954947e+00 1.4649713983072863 0.0025529080682395165
6.980790195984138080e+00 1.625755666443795 0.0025529080682395165
6.885588567514056457e+00 1.8041864093920719 0.0025529080682395165
6.774945947111807421e+00 2.0022003718155843 0.0025529080682395165
6.649133570341850152e+00 2.2219468609395236 0.0025529080682395165
6.508513918632289119e+00 2.4658110758226037 0.0025529080682395165
6.353569747793874178e+00 2.736439997074672 0.0025529080682395165
6.189865115495615910e+00 3.0367711180354604 0.0025529080682395165
6.013522012517658055e+00 3.370064329271928 0.0025529080682395165
5.826464933206482399e+00 3.739937302478798 0.0025529080682395165
5.632416176079057202e+00 4.150404757850477 0.0025529080682395165
5.427278785935545358e+00 4.605922041145108 0.0025529080682395165
5.212515841194429456e+00 5.1114334834401705 0.0025529080682395165
4.989739295490596582e+00 5.672426068491977 0.0025529080682395165
4.760672664988775615e+00 6.294988990221888 0.0025529080682395165
4.527109344310958683e+00 6.985879746785249 0.0025529080682395165
4.290868814607728510e+00 7.752597488629465 0.0025529080682395165
4.053753168714742117e+00 8.60346441668451 0.0025529080682395165
3.817506082435355719e+00 9.547716114208066 0.0025529080682395165
3.583775932029281464e+00 10.59560179277617 0.0025529080682395165
3.354084584752011100e+00 11.758495540521581 0.0025529080682395165
3.129802612516118021e+00 13.049019780144016 0.0025529080682395165
2.912131511949753726e+00 14.481182276745331 0.0025529080682395165
2.702092807135294539e+00 16.070528182616385 0.0025529080682395165
2.500523849397608522e+00 17.834308769319094 0.0025529080682395165
2.308079467156843201e+00 19.791668678535572 0.0025529080682395165
2.126230021124989822e+00 21.96385372416547 0.0025529080682395165
1.955329824077659095e+00 24.37444150122222 0.0025529080682395165
1.796169427549970665e+00 27.04959730463137 0.0025529080682395165
1.648605727740934279e+00 30.01835813575592 0.0025529080682395165
1.511296306127968725e+00 33.31294787934677 0.0025529080682395165
1.384064737393490452e+00 36.96912707195032 0.0025529080682395165
1.266642115437748961e+00 41.0265810582719 0.0025529080682395165
1.158681581418854689e+00 45.52935074866948 0.0025529080682395165
1.059772119840142635e+00 50.526310653356795 0.0025529080682395165
9.694513128044902617e-01 56.07169938205458 0.0025529080682395165
8.872173356378503239e-01 62.22570836730231 0.0025529080682395165
8.125398549265476777e-01 69.0551352016233 0.0025529080682395165
7.449452832091633114e-01 76.63410868007462 0.0025529080682395165
6.839162269077366796e-01 85.04489341802686 0.0025529080682395165
6.287666838117517143e-01 94.37878277775391 0.0025529080682395165
5.789469882210160900e-01 104.73708979594508 0.0025529080682395165
5.340847896215900059e-01 116.23224686798542 0.0025529080682395165
4.935204068607821903e-01 128.9890261253308 0.0025529080682395165
4.567363353751257571e-01 143.14589375234786 0.0025529080682395165
4.232833868639840347e-01 158.85651294280527 0.0025529080682395165
3.927539237583552723e-01 176.2914118095948 0.0025529080682395165
3.648031446767781016e-01 195.63983435170647 0.0025529080682395165
3.390389748809847226e-01 217.11179456945052 0.0025529080682395165
3.151759895079133122e-01 240.9403560239527 0.0025529080682395165
2.930320803315861755e-01 267.38416158399497 0.0025529080682395165
2.723771890685074970e-01 296.73024081888724 0.0025529080682395165
2.531888818768969207e-01 329.2971255097155 0.0025529080682395165
2.351933908924280781e-01 365.43830709572546 0.0025529080682395165
2.182506686826679587e-01 405.54607358408276 0.0025529080682395165
2.022797534502732697e-01 450.05576757004974 0.0025529080682395165
1.872202855390286691e-01 499.450511585514 0.0025529080682395165
1.730285250817773790e-01 554.2664520663108 0.0025529080682395165
1.596735681519499128e-01 615.0985788580505 0.0025529080682395165
1.471340199755269695e-01 682.6071834272393 0.0025529080682395165
1.353951001045879121e-01 757.525025877192 0.0025529080682395165
1.244461422627079344e-01 840.6652885618333 0.0025529080682395165
1.142785006648495832e-01 932.9304026284696 0.0025529080682395165
1.048837571729056284e-01 1035.3218432956637 0.0025529080682395165
9.718350577383237654e-02 1148.9510001873086 0.0025529080682395165
9.044284991669095108e-02 1275.051240713013 0.0025529080682395165
8.418240771024296243e-02 1414.991297434576 0.0025529080682395165
7.840127907898759851e-02 1570.2901247293776 0.0025529080682395165
7.309733839936594091e-02 1742.6333860096508 0.0025529080682395165
6.826743198767395993e-02 1933.891750455232 0.0025529080682395165
6.390759977037080430e-02 2146.141197858406 0.0025529080682395165
6.001330317558663946e-02 2381.6855519761607 0.0025529080682395165
5.657967095258038814e-02 2643.0814869741084 0.0025529080682395165
5.360161494131956972e-02 2933.1662783900483 0.0025529080682395165
5.107385636347019225e-02 3255.0885998350564 0.0025529080682395165
4.899080369416420472e-02 3612.3426997094302 0.0025529080682395165
4.734624074692249385e-02 4008.8063288984645 0.0025529080682395165
4.613291009270904797e-02 4448.782831127585 0.0025529080682395165
4.534197955055726398e-02 4937.047852839004 0.0025529080682395165
4.508402481469419437e-02 5478.901179593945 0.0025529080682395165
4.541487140124712135e-02 6080.224261649427 0.0025529080682395165
4.611148635611580365e-02 6747.5440531107 0.0025529080682395165
4.727326684190643474e-02 7488.10385759003 0.0025529080682395165
4.873613772566040558e-02 8309.941949353404 0.0025529080682395165
5.049915274406290011e-02 9221.97882333434 0.0025529080682395165
5.257044706722388550e-02 10234.114021054527 0.0025529080682395165
5.496933566429748619e-02 11357.333583431051 0.0025529080682395165
5.772788814449048012e-02 12603.829296797274 0.0025529080682395165
6.089172888297892522e-02 13987.131026472387 0.0025529080682395165
6.451978335685842891e-02 15522.25357427048 0.0025529080682395165
6.868322241508978410e-02 17225.859653987874 0.0025529080682395165
7.346378295895678034e-02 19116.440753857038 0.0025529080682395165
7.895189401659842565e-02 21214.51784910632 0.0025529080682395165
8.524501985386115366e-02 23542.864143224204 0.0025529080682395165
9.244653693084380064e-02 26126.752255633317 0.0025529080682395165
1.006804186849064586e-01 28994.22853882881 0.0025529080682395165
1.100687550549363514e-01 32176.417502507353 0.0025529080682395165
1.207056249263409875e-01 35707.859649004626 0.0025529080682395165
1.327206006822223006e-01 39626.88638701478 0.0025529080682395165
1.462543777674505940e-01 43976.036093027215 0.0025529080682395165
1.614609009542625762e-01 48802.515836544335 0.0025529080682395165
1.785095206167312543e-01 54158.71378079476 0.0025529080682395165
1.975870885306047764e-01 60102.76782070388 0.0025529080682395165
2.188999663964087683e-01 66699.19663030129 0.0025529080682395165
2.426755272049017365e-01 74019.59996915652 0.0025529080682395165
2.691741138169668757e-01 82143.43584919439 0.0025529080682395165
2.986954612870941217e-01 91158.88299750836 0.0025529080682395165
3.315090488122691137e-01 101163.7979766207 0.0025529080682395165
3.679520764867860727e-01 112266.77735108159 0.0025529080682395165
4.083510782738513645e-01 124588.33642950082 0.0025529080682395165
4.530634311070629305e-01 138262.2173764659 0.0025529080682395165
5.024615716092190043e-01 153436.84089300132 0.0025529080682395165
5.569279227592043302e-01 170276.91722258978 0.0025529080682395165
6.168512875042759802e-01 188965.23396912115 0.0025529080682395165
6.826235489030421100e-01 209704.64013232305 0.0025529080682395165
7.546345936938578802e-01 232720.2478960412 0.0025529080682395165
8.332685768993978170e-01 258261.87606826748 0.0025529080682395165
9.213578122955320415e-01 286606.7616948256 0.0025529080682395165
1.022171640054560626e+00 318062.5692794119 0.0025529080682395165
1.132621319048658481e+00 352970.73027306574 0.0025529080682395165
1.253318936917772630e+00 391710.1490809261 0.0025529080682395165
1.384864625556242679e+00 434701.3158125035 0.0025529080682395165
1.527835044802160702e+00 482410.8704165374 0.0025529080682395165
1.682770026516801520e+00 535356.6677410719 0.0025529080682395165
1.850157385472799065e+00 594113.3984965039 0.0025529080682395165
2.031114830641738145e+00 659318.8271333541 0.0025529080682395165
2.226447867461238683e+00 731680.7143427207 0.0025529080682395165
2.435483683350602835e+00 811984.4993184009 0.0025529080682395165
2.658359934827315474e+00 901101.8251665037 0.0025529080682395165
2.895080517234454032e+00 1000000.0 0.0025529080682395165
2.334026179922971816e-02 0.001 0.002833096101839324
2.611822894479155777e-02 0.0011097524964120721 0.002833096101839324
2.938596708696675566e-02 0.0012315506032928262 0.002833096101839324
3.322077707856152529e-02 0.001366716356462006 0.002833096101839324
3.770909809929468698e-02 0.0015167168884709225 0.002833096101839324
4.294746130840698672e-02 0.0016831803533309566 0.002833096101839324
4.904323033395879133e-02 0.0018679135990207828 0.002833096101839324
5.611492250510575347e-02 0.002072921779595372 0.002833096101839324
6.429309443990546824e-02 0.002300430119772917 0.002833096101839324
7.372065141108312403e-02 0.0025529080682395165 0.002833096101839324
8.455377511643404065e-02 0.002833096101839324 0.002833096101839324
9.696225962863175285e-02 0.0031440354715915 0.002833096101839324
1.111302628322045349e-01 0.0034891012134067737 0.002833096101839324
1.272570821960322951e-01 0.003872038781812557 0.002833096101839324
1.455577409448245707e-01 0.004297004704320844 0.002833096101839324
1.662638922736809632e-01 0.004768611697714469 0.002833096101839324
1.896246900093272458e-01 0.005291978735958442 0.002833096101839324
2.159076576857013874e-01 0.005872786613189483 0.002833096101839324
2.453996465768249480e-01 0.00651733960488242 0.002833096101839324
2.784076679861732240e-01 0.007232633896483534 0.002833096101839324
3.152599661492809235e-01 0.008026433522257174 0.002833096101839324
3.563062226886659634e-01 0.00890735463861044 0.002833096101839324
4.019187486512666441e-01 0.009884959046625586 0.002833096101839324
4.524919103632341622e-01 0.010969857978923836 0.002833096101839324
5.084424158915957781e-01 0.012173827277396614 0.002833096101839324
5.702079599954659184e-01 0.013509935211980273 0.002833096101839324
6.382460495031473391e-01 0.014992684327860457 0.002833096101839324
7.130311839087427606e-01 0.01663816886076129 0.002833096101839324
7.950515762312383439e-01 0.018464249428955443 0.002833096101839324
8.848042669348823441e-01 0.020490746898158472 0.002833096101839324
9.827887452096081278e-01 0.022739657523579287 0.002833096101839324
1.089499274642883098e+00 0.02523539170434766 0.002833096101839324
1.205415271456162341e+00 0.02800503894183631 0.002833096101839324
1.330989463004630169e+00 0.03107866187782014 0.002833096101839324
1.466634587519287658e+00 0.03448962260405758 0.002833096101839324
1.612707806071414396e+00 0.038274944785163134 0.002833096101839324
1.769492893869487826e+00 0.04247571552536898 0.002833096101839324
1.937181139997246948e+00 0.047137531341167244 0.002833096101839324
2.115850963510597538e+00 0.05231099308056263 0.002833096101839324
2.305446276923713622e+00 0.05805225516094899 0.002833096101839324
2.505755282369523940e+00 0.06442363508721373 0.002833096101839324
2.716389901234329329e+00 0.07149428986597581 0.002833096101839324
2.936767494286903535e+00 0.07934096665797492 0.002833096101839324
3.166096024492741634e+00 0.08804883581643465 0.002833096101839324
3.403363933467796532e+00 0.09771241535346502 0.002833096101839324
3.647336389118867483e+00 0.1084365968689611 0.002833096101839324
3.896559473801594731e+00 0.12033778407775893 0.002833096101839324
4.149372821118516796e+00 0.13354515629298988 0.002833096101839324
4.403931930751189050e+00 0.14820207057988585 0.002833096101839324
4.658240115996594710e+00 0.16446761779946645 0.002833096101839324
4.910189672946007278e+00 0.18251834943190443 0.002833096101839324
5.157610954372992218e+00 0.20255019392306664 0.002833096101839324
5.398327020534191334e+00 0.22478058335487253 0.002833096101839324
5.630211994667858377e+00 0.24945081352303167 0.002833096101839324
5.851248460752760394e+00 0.27682866303920667 0.002833096101839324
6.059581859543349935e+00 0.3072112998861759 0.002833096101839324
6.253567250583279780e+00 0.34092850697468147 0.002833096101839324
6.431805687269207539e+00 0.3783462617131929 0.002833096101839324
6.593167803499217605e+00 0.419870708444391 0.002833096101839324
6.736802919302935067e+00 0.4659525668664682 0.002833096101839324
6.862134210221877417e+00 0.517092024289676 0.002833096101839324
6.968839019997200346e+00 0.5738441648302398 0.002833096101839324
7.056818762069243967e+00 0.6368249944718586 0.002833096101839324
7.126159473575012449e+00 0.7067181273927491 0.002833096101839324
7.177087589084764296e+00 0.7842822061337682 0.002833096101839324
7.209924733706567501e+00 0.8703591361485166 0.002833096101839324
7.225044814054745856e+00 0.9658832241158708 0.002833096101839324
7.222837382344935442e+00 1.0718913192051276 0.002833096101839324
7.203679211508912772e+00 1.1895340673703196 0.002833096101839324
7.171756882938218780e+00 1.3200884008314182 0.002833096101839324
7.124067328460529147e+00 1.4649713983072863 0.002833096101839324
7.060357436838840428e+00 1.625755666443795 0.002833096101839324
6.980811510982692702e+00 1.8041864093920719 0.002833096101839324
6.885613382457730580e+00 2.0022003718155843 0.002833096101839324
6.774974704182306517e+00 2.2219468609395236 0.002833096101839324
6.649166853760295481e+00 2.4658110758226037 0.002833096101839324
6.508552404567512717e+00 2.736439997074672 0.002833096101839324
6.353614126830915865e+00 3.0367711180354604 0.002833096101839324
6.189915394238783897e+00 3.370064329271928 0.002833096101839324
6.013579769496359972e+00 3.739937302478798 0.002833096101839324
5.826527992595494254e+00 4.150404757850477 0.002833096101839324
5.632488395535520276e+00 4.605922041145108 0.002833096101839324
5.427361265199583507e+00 5.1114334834401705 0.002833096101839324
5.212609710830884424e+00 5.672426068491977 0.002833096101839324
4.989845768445586138e+00 6.294988990221888 0.002833096101839324
4.760792983968329395e+00 6.985879746785249 0.002833096101839324
4.527244727301056315e+00 7.752597488629465 0.002833096101839324
4.291020452145103192e+00 8.60346441668451 0.002833096101839324
4.053922144019233897e+00 9.547716114208066 0.002833096101839324
3.817693294501746770e+00 10.59560179277617 0.002833096101839324
3.583982029490193622e+00 11.758495540521581 0.002833096101839324
3.354309861478117494e+00 13.049019780144016 0.002833096101839324
3.130046837528470238e+00 14.481182276745331 0.002833096101839324
2.912393821486917833e+00 16.070528182616385 0.002833096101839324
2.702371567202281000e+00 17.834308769319094 0.002833096101839324
2.500816509272985932e+00 19.791668678535572 0.002833096101839324
2.308382412662734584e+00 21.96385372416547 0.002833096101839324
2.126155269696743400e+00 24.37444150122222 0.002833096101839324
1.955246414756140139e+00 27.04959730463137 0.002833096101839324
1.796074987717759530e+00 30.01835813575592 0.002833096101839324
1.648500932338195391e+00 33.31294787934677 0.002833096101839324
1.511180160563218688e+00 36.96912707195032 0.002833096101839324
1.383936176216405078e+00 41.0265810582719 0.002833096101839324
1.266500013514522571e+00 45.52935074866948 0.002833096101839324
1.158524717137052740e+00 50.526310653356795 0.002833096101839324
1.059599147919412232e+00 56.07169938205458 0.002833096101839324
9.692608462128400326e-01 62.22570836730231 0.002833096101839324
8.870078636641302028e-01 69.0551352016233 0.002833096101839324
8.123097646903146840e-01 76.63410868007462 0.002833096101839324
7.446815224130500788e-01 85.04489341802686 0.002833096101839324
6.836274423920357668e-01 94.37878277775391 0.002833096101839324
6.284510237670070110e-01 104.73708979594508 0.002833096101839324
5.786024977345010090e-01 116.23224686798542 0.002833096101839324
5.336802413862026251e-01 128.9890261253308 0.002833096101839324
4.930815103603875538e-01 143.14589375234786 0.002833096101839324
4.562614945478780104e-01 158.85651294280527 0.002833096101839324
4.227712335481905725e-01 176.2914118095948 0.002833096101839324
3.921996979314874010e-01 195.63983435170647 0.002833096101839324
3.641765902236842045e-01 217.11179456945052 0.002833096101839324
3.383739758925290997e-01 240.9403560239527 0.002833096101839324
3.145066433585143595e-01 267.38416158399497 0.002833096101839324
2.923312167916106707e-01 296.73024081888724 0.002833096101839324
2.717194351232808947e-01 329.2971255097155 0.002833096101839324
2.525222930998536897e-01 365.43830709572546 0.002833096101839324
2.345080428393710170e-01 405.54607358408276 0.002833096101839324
2.175526236902644850e-01 450.05576757004974 0.002833096101839324
2.015773533235992176e-01 499.450511585514 0.002833096101839324
1.865244757853300461e-01 554.2664520663108 0.002833096101839324
1.723530297611170214e-01 615.0985788580505 0.002833096101839324
1.590350061706046203e-01 682.6071834272393 0.002833096101839324
1.465518843935828819e-01 757.525025877192 0.002833096101839324
1.348915317493971922e-01 840.6652885618333 0.002833096101839324
1.240455606185282000e-01 932.9304026284696 0.002833096101839324
1.140069968536426559e-01 1035.3218432956637 0.002833096101839324
1.053620784903456925e-01 1148.9510001873086 0.002833096101839324
9.822140496697642775e-02 1275.051240713013 0.002833096101839324
9.157062289284829959e-02 1414.991297434576 0.002833096101839324
8.541263147089632468e-02 1570.2901247293776 0.002833096101839324
7.974892855015641713e-02 1742.6333860096508 0.002833096101839324
7.457979068639514209e-02 1933.891750455232 0.002833096101839324
6.990444637160314612e-02 2146.141197858406 0.002833096101839324
6.572121623098911569e-02 2381.6855519761607 0.002833096101839324
6.202779868346799952e-02 2643.0814869741084 0.002833096101839324
5.882137089872269131e-02 2933.1662783900483 0.002833096101839324
5.609859858113040026e-02 3255.0885998350564 0.002833096101839324
5.385553103263817504e-02 3612.3426997094302 0.002833096101839324
5.208725465598941506e-02 4008.8063288984645 0.002833096101839324
5.078745648071381069e-02 4448.782831127585 0.002833096101839324
4.994784910918913939e-02 4937.047852839004 0.002833096101839324
4.980220902077164835e-02 5478.901179593945 0.002833096101839324
5.019221037597961649e-02 6080.224261649427 0.002833096101839324
5.099008221148436382e-02 6747.5440531107 0.002833096101839324
5.229511062044009395e-02 7488.10385759003 0.002833096101839324
5.393227774874879976e-02 8309.941949353404 0.002833096101839324
5.590117838692554991e-02 9221.97882333434 0.002833096101839324
5.821141904029417113e-02 10234.114021054527 0.002833096101839324
6.088495599852979112e-02 11357.333583431051 0.002833096101839324
6.395784775287513546e-02 12603.829296797274 0.002833096101839324
6.748111629653913424e-02 13987.131026472387 0.002833096101839324
7.152052242439786711e-02 15522.25357427048 0.002833096101839324
7.615538958726686403e-02 17225.859653987874 0.002833096101839324
8.147670460257336322e-02 19116.440753857038 0.002833096101839324
8.758506992767961519e-02 21214.51784910632 0.002833096101839324
9.458882750012147234e-02 23542.864143224204 0.002833096101839324
1.026028314030713595e-01 26126.752255633317 0.002833096101839324
1.117480264909356813e-01 28994.22853882881 0.002833096101839324
1.221904934733189230e-01 32176.417502507353 0.002833096101839324
1.340205298689906288e-01 35707.859649004626 0.002833096101839324
1.473806467181740798e-01 39626.88638701478 0.002833096101839324
1.624258085756613013e-01 43976.036093027215 0.002833096101839324
1.793252084868492136e-01 48802.515836544335 0.002833096101839324
1.982643219046522909e-01 54158.71378079476 0.002833096101839324
2.194473340206380685e-01 60102.76782070388 0.002833096101839324
2.430987876666821368e-01 66699.19663030129 0.002833096101839324
2.694652928515834933e-01 74019.59996915652 0.002833096101839324
2.988600358335798957e-01 82143.43584919439 0.002833096101839324
3.315451272016259332e-01 91158.88299750836 0.002833096101839324
3.678416641615075977e-01 101163.7979766207 0.002833096101839324
4.080999545226067782e-01 112266.77735108159 0.002833096101839324
4.526695656242206156e-01 124588.33642950082 0.002833096101839324
5.019263452130030556e-01 138262.2173764659 0.002833096101839324
5.562578722067763604e-01 153436.84089300132 0.002833096101839324
6.160582944802664995e-01 170276.91722258978 0.002833096101839324
6.817242821106302975e-01 188965.23396912115 0.002833096101839324
7.536496367573827238e-01 209704.64013232305 0.002833096101839324
8.322207422655890641e-01 232720.2478960412 0.002833096101839324
9.197888019932799475e-01 258261.87606826748 0.002833096101839324
1.020202819370154224e+00 286606.7616948256 0.002833096101839324
1.130638982855733943e+00 318062.5692794119 0.002833096101839324
1.251353572613032039e+00 352970.73027306574 0.002833096101839324
1.382941741307971206e+00 391710.1490809261 0.002833096101839324
1.525975746534678157e+00 434701.3158125035 0.002833096101839324
1.680989925653240125e+00 482410.8704165374 0.002833096101839324
1.848467261708003129e+00 535356.6677410719 0.002833096101839324
2.029491610494274401e+00 594113.3984965039 0.002833096101839324
2.224929099886517214e+00 659318.8271333541 0.002833096101839324
2.434069701399200536e+00 731680.7143427207 0.002833096101839324
2.657049114408002843e+00 811984.4993184009 0.002833096101839324
2.893869421320273361e+00 901101.8251665037 0.002833096101839324
3.144384817780131680e+00 1000000.0 0.002833096101839324
2.098384444783688366e-02 0.001 0.0031440354715915
2.334027278749657361e-02 0.0011097524964120721 0.0031440354715915
2.611819123341862711e-02 0.0012315506032928262 0.0031440354715915
2.938599863579773736e-02 0.001366716356462006 0.0031440354715915
3.322079671565526804e-02 0.0015167168884709225 0.0031440354715915
3.770906335582561303e-02 0.0016831803533309566 0.0031440354715915
4.294745497569725512e-02 0.0018679135990207828 0.0031440354715915
4.904321991546375936e-02 0.002072921779595372 0.0031440354715915
5.611494885763519680e-02 0.002300430119772917 0.0031440354715915
6.429308819314930035e-02 0.0025529080682395165 0.0031440354715915
7.372066270429354640e-02 0.002833096101839324 0.0031440354715915
8.455377967489691171e-02 0.0031440354715915 0.0031440354715915
9.696224734551767144e-02 0.0034891012134067737 0.0031440354715915
1.111302810074383945e-01 0.003872038781812557 0.0031440354715915
1.272571052930912827e-01 0.004297004704320844 0.0031440354715915
1.455577248129182599e-01 0.004768611697714469 0.0031440354715915
1.662639059373566819e-01 0.005291978735958442 0.0031440354715915
1.896246900328635854e-01 0.005872786613189483 0.0031440354715915
2.159076689653519343e-01 0.00651733960488242 0.0031440354715915
2.453996214937052001e-01 0.007232633896483534 0.0031440354715915
2.784076733372458645e-01 0.008026433522257174 0.0031440354715915
3.152599026418647088e-01 0.00890735463861044 0.0031440354715915
3.563062530906949132e-01 0.009884959046625586 0.0031440354715915
4.019187726677508898e-01 0.010969857978923836 0.0031440354715915
4.524919640898333317e-01 0.012173827277396614 0.0031440354715915
5.084424292859895944e-01 0.013509935211980273 0.0031440354715915
5.702079729369999850e-01 0.014992684327860457 0.0031440354715915
6.382460281045421180e-01 0.01663816886076129 0.0031440354715915
7.130311714114060395e-01 0.018464249428955443 0.0031440354715915
7.950515797335427903e-01 0.020490746898158472 0.0031440354715915
8.848042521805856708e-01 0.022739657523579287 0.0031440354715915
9.827887390320938499e-01 0.02523539170434766 0.0031440354715915
1.089499336367043103e+00 0.02800503894183631 0.0031440354715915
1.205415304859721815e+00 0.03107866187782014 0.0031440354715915
1.330989444217656859e+00 0.03448962260405758 0.0031440354715915
1.466634626645164419e+00 0.038274944785163134 0.0031440354715915
1.612707875088127629e+00 0.04247571552536898 0.0031440354715915
1.769492893178025827e+00 0.047137531341167244 0.0031440354715915
1.937181190858942026e+00 0.05231099308056263 0.0031440354715915
2.115851006721563454e+00 0.05805225516094899 0.0031440354715915
2.305446305189595702e+00 0.06442363508721373 0.0031440354715915
2.505755354844942051e+00 0.07149428986597581 0.0031440354715915
2.716389967692262708e+00 0.07934096665797492 0.0031440354715915
2.936767627612632214e+00 0.08804883581643465 0.0031440354715915
3.166096175906071508e+00 0.09771241535346502 0.0031440354715915
3.403364108631013352e+00 0.1084365968689611 0.0031440354715915
3.647336585446670387e+00 0.12033778407775893 0.0031440354715915
3.896559743337099757e+00 0.13354515629298988 0.0031440354715915
4.149373165126851504e+00 0.14820207057988585 0.0031440354715915
4.403932372475270363e+00 0.16446761779946645 0.0031440354715915
4.658240619452712394e+00 0.18251834943190443 0.0031440354715915
4.910190332153284487e+00 0.20255019392306664 0.0031440354715915
5.157611661669945669e+00 0.22478058335487253 0.0031440354715915
5.398327930679034381e+00 0.24945081352303167 0.0031440354715915
5.630212996519698088e+00 0.27682866303920667 0.0031440354715915
5.851249708079730105e+00 0.3072112998861759 0.0031440354715915
6.059583383646941712e+00 0.34092850697468147 0.0031440354715915
6.253569070030605026e+00 0.3783462617131929 0.0031440354715915
6.431807859387507875e+00 0.419870708444391 0.0031440354715915
6.593170330666145773e+00 0.4659525668664682 0.0031440354715915
6.736806000873537315e+00 0.517092024289676 0.0031440354715915
6.862137848730119671e+00 0.5738441648302398 0.0031440354715915
6.968843365898591102e+00 0.6368249944718586 0.0031440354715915
7.056823877968828818e+00 0.7067181273927491 0.0031440354715915
7.126165524300248855e+00 0.7842822061337682 0.0031440354715915
7.177094760550692065e+00 0.8703591361485166 0.0031440354715915
7.209933163109213616e+00 0.9658832241158708 0.0031440354715915
7.225054717063939869e+00 1.0718913192051276 0.0031440354715915
7.222849014456865113e+00 1.1895340673703196 0.0031440354715915
7.203692851774338379e+00 1.3200884008314182 0.0031440354715915
7.171773239835425251e+00 1.4649713983072863 0.0031440354715915
7.124086442134550445e+00 1.625755666443795 0.0031440354715915
7.060379683487356672e+00 1.8041864093920719 0.0031440354715915
6.980837442282155969e+00 2.0022003718155843 0.0031440354715915
6.885643457054503536e+00 2.2219468609395236 0.0031440354715915
6.775009582924743867e+00 2.4658110758226037 0.0031440354715915
6.649207217032171435e+00 2.736439997074672 0.0031440354715915
6.508599009167431504e+00 3.0367711180354604 0.0031440354715915
6.353667824190815772e+00 3.370064329271928 0.0031440354715915
6.189976145388265572e+00 3.739937302478798 0.0031440354715915
6.013649490219016513e+00 4.150404757850477 0.0031440354715915
5.826603867948730198e+00 4.605922041145108 0.0031440354715915
5.632575144728177996e+00 5.1114334834401705 0.0031440354715915
5.427460126320624134e+00 5.672426068491977 0.0031440354715915
5.212721973718988266e+00 6.294988990221888 0.0031440354715915
4.989972746422763450e+00 6.985879746785249 0.0031440354715915
4.760936001272941809e+00 7.752597488629465 0.0031440354715915
4.527405058972376217e+00 8.60346441668451 0.0031440354715915
4.291199248545367162e+00 9.547716114208066 0.0031440354715915
4.054120376611165533e+00 10.59560179277617 0.0031440354715915
3.817911659070510222e+00 11.758495540521581 0.0031440354715915
3.584220809294620835e+00 13.049019780144016 0.0031440354715915
3.354568793447556541e+00 14.481182276745331 0.0031440354715915
3.130324982417993951e+00 16.070528182616385 0.0031440354715915
2.912689383645859387e+00 17.834308769319094 0.0031440354715915
2.702681771277350542e+00 19.791668678535572 0.0031440354715915
2.501137440337767082e+00 21.96385372416547 0.0031440354715915
2.308708985573543870e+00 24.37444150122222 0.0031440354715915
2.126062158635675381e+00 27.04959730463137 0.0031440354715915
1.955142589198277436e+00 30.01835813575592 0.0031440354715915
1.795957769244215241e+00 33.31294787934677 0.0031440354715915
1.648370924947767380e+00 36.96912707195032 0.0031440354715915
1.511036166589850405e+00 41.0265810582719 0.0031440354715915
1.383776931526030873e+00 45.52935074866948 0.0031440354715915
1.266324123526134660e+00 50.526310653356795 0.0031440354715915
1.158330686572361046e+00 56.07169938205458 0.0031440354715915
1.059385410632466495e+00 62.22570836730231 0.0031440354715915
9.690257148211389726e-01 69.0551352016233 0.0031440354715915
8.867495223780125224e-01 76.63410868007462 0.0031440354715915
8.120263126389321018e-01 85.04489341802686 0.0031440354715915
7.443572127421136386e-01 94.37878277775391 0.0031440354715915
6.832728613191790812e-01 104.73708979594508 0.0031440354715915
6.280640448162329026e-01 116.23224686798542 0.0031440354715915
5.781809867389624547e-01 128.9890261253308 0.0031440354715915
5.331872785900612088e-01 143.14589375234786 0.0031440354715915
4.925480966830472762e-01 158.85651294280527 0.0031440354715915
4.556860564276525860e-01 176.2914118095948 0.0031440354715915
4.221526644149806162e-01 195.63983435170647 0.0031440354715915
3.915374192386998908e-01 217.11179456945052 0.0031440354715915
3.634707168289850188e-01 240.9403560239527 0.0031440354715915
3.376255998756916288e-01 267.38416158399497 0.0031440354715915
3.137180617016888107e-01 296.73024081888724 0.0031440354715915
2.915819255226150264e-01 329.2971255097155 0.0031440354715915
2.710402053406040235e-01 365.43830709572546 0.0031440354715915
2.518008396244471037e-01 405.54607358408276 0.0031440354715915
2.337317295854383359e-01 450.05576757004974 0.0031440354715915
2.167594682077344792e-01 499.450511585514 0.0031440354715915
2.007907072575982610e-01 554.2664520663108 0.0031440354715915
1.857596305281827564e-01 615.0985788580505 0.0031440354715915
1.716285134038500193e-01 682.6071834272393 0.0031440354715915
1.583725259544269681e-01 757.525025877192 0.0031440354715915
1.459761267785804895e-01 840.6652885618333 0.0031440354715915
1.344297165510140446e-01 932.9304026284696 0.0031440354715915
1.237267467225400125e-01 1035.3218432956637 0.0031440354715915
1.140371697753147506e-01 1148.9510001873086 0.0031440354715915
1.064977024282999646e-01 1275.051240713013 0.0031440354715915
9.945517686633517651e-02 1414.991297434576 0.0031440354715915
9.291649433774482048e-02 1570.2901247293776 0.0031440354715915
8.688720406701311294e-02 1742.6333860096508 0.0031440354715915
8.137152483013503079e-02 1933.891750455232 0.0031440354715915
7.637235235027663161e-02 2146.141197858406 0.0031440354715915
7.189145707238134286e-02 2381.6855519761607 0.0031440354715915
6.792964329539795398e-02 2643.0814869741084 0.0031440354715915
6.448688159942474185e-02 2933.1662783900483 0.0031440354715915
6.156229579706026800e-02 3255.0885998350564 0.0031440354715915
5.915401119832157384e-02 3612.3426997094302 0.0031440354715915
5.725884985347588774e-02 4008.8063288984645 0.0031440354715915
5.587176893112117543e-02 4448.782831127585 0.0031440354715915
5.498533964742807062e-02 4937.047852839004 0.0031440354715915
5.498902626252823861e-02 5478.901179593945 0.0031440354715915
5.544929411384322965e-02 6080.224261649427 0.0031440354715915
5.636447120515581527e-02 6747.5440531107 0.0031440354715915
5.783164956636771548e-02 7488.10385759003 0.0031440354715915
5.966499908663360635e-02 8309.941949353404 0.0031440354715915
6.186484989811309038e-02 9221.97882333434 0.0031440354715915
6.444254468388432855e-02 10234.114021054527 0.0031440354715915
6.742305624575775647e-02 11357.333583431051 0.0031440354715915
7.084694561933782553e-02 12603.829296797274 0.0031440354715915
7.477130949265227422e-02 13987.131026472387 0.0031440354715915
7.926953146549867157e-02 15522.25357427048 0.0031440354715915
8.442997759417315840e-02 17225.859653987874 0.0031440354715915
9.035391198599755647e-02 19116.440753857038 0.0031440354715915
9.715321180832539594e-02 21214.51784910632 0.0031440354715915
1.049482389541245564e-01 23542.864143224204 0.0031440354715915
1.138664783415571508e-01 26126.752255633317 0.0031440354715915
1.240419835418201944e-01 28994.22853882881 0.0031440354715915
1.356377536018197882e-01 32176.417502507353 0.0031440354715915
1.487930275928108226e-01 35707.859649004626 0.0031440354715915
1.636459119420718422e-01 39626.88638701478 0.0031440354715915
1.803667156442888553e-01 43976.036093027215 0.0031440354715915
1.991407568294691621e-01 48802.515836544335 0.0031440354715915
2.201706927305231987e-01 54158.71378079476 0.0031440354715915
2.436845612605064992e-01 60102.76782070388 0.0031440354715915
2.699388122326629724e-01 66699.19663030129 0.0031440354715915
2.991829906223191782e-01 74019.59996915652 0.0031440354715915
3.317042114581620349e-01 82143.43584919439 0.0031440354715915
3.678547822302096759e-01 91158.88299750836 0.0031440354715915
4.079523172722012703e-01 101163.7979766207 0.0031440354715915
4.523663215674399996e-01 112266.77735108159 0.0031440354715915
5.014650658955215334e-01 124588.33642950082 0.0031440354715915
5.556400889397166143e-01 138262.2173764659 0.0031440354715915
6.152912469416297325e-01 153436.84089300132 0.0031440354715915
6.808211393120559007e-01 170276.91722258978 0.0031440354715915
7.526291393135926544e-01 188965.23396912115 0.0031440354715915
8.311056334870945417e-01 209704.64013232305 0.0031440354715915
9.181547776826580742e-01 232720.2478960412 0.0031440354715915
1.018190128368988479e+00 258261.87606826748 0.0031440354715915
1.128425084022495417e+00 286606.7616948256 0.0031440354715915
1.249125212952360675e+00 318062.5692794119 0.0031440354715915
1.380733311427369880e+00 352970.73027306574 0.0031440354715915
1.523815871986378134e+00 391710.1490809261 0.0031440354715915
1.678901694600812400e+00 434701.3158125035 0.0031440354715915
1.846468346762070389e+00 482410.8704165374 0.0031440354715915
2.027556761952025610e+00 535356.6677410719 0.0031440354715915
2.223108412403393075e+00 594113.3984965039 0.0031440354715915
2.432366540190916027e+00 659318.8271333541 0.0031440354715915
2.655463819342180010e+00 731680.7143427207 0.0031440354715915
2.892399693211262335e+00 811984.4993184009 0.0031440354715915
3.143026936662763227e+00 901101.8251665037 0.0031440354715915
3.407036389135452481e+00 1000000.0 0.0031440354715915
1.898845678446612478e-02 0.001 0.0034891012134067737
2.098383692897850400e-02 0.0011097524964120721 0.0034891012134067737
2.334032365321284455e-02 0.0012315506032928262 0.0034891012134067737
2.611818597456400451e-02 0.001366716356462006 0.0034891012134067737
2.938597845015965618e-02 0.0015167168884709225 0.0034891012134067737
3.322074169719327341e-02 0.0016831803533309566 0.0034891012134067737
3.770905807773216462e-02 0.0018679135990207828 0.0034891012134067737
4.294746292653426473e-02 0.002072921779595372 0.0034891012134067737
4.904321690377508314e-02 0.002300430119772917 0.0034891012134067737
5.611494399866599064e-02 0.0025529080682395165 0.0034891012134067737
6.429309246218220530e-02 0.002833096101839324 0.0034891012134067737
7.372066158732933083e-02 0.0031440354715915 0.0034891012134067737
8.455379779868643642e-02 0.0034891012134067737 0.0034891012134067737
9.696225334356027570e-02 0.003872038781812557 0.0034891012134067737
1.111302589140231029e-01 0.004297004704320844 0.0034891012134067737
1.272570899676681022e-01 0.004768611697714469 0.0034891012134067737
1.455577426360495363e-01 0.005291978735958442 0.0034891012134067737
1.662638897081478717e-01 0.005872786613189483 0.0034891012134067737
1.896246917943401611e-01 0.00651733960488242 0.0034891012134067737
2.159076601079685243e-01 0.007232633896483534 0.0034891012134067737
2.453996157794537669e-01 0.008026433522257174 0.0034891012134067737
2.784076556990825457e-01 0.00890735463861044 0.0034891012134067737
3.152599056944779266e-01 0.009884959046625586 0.0034891012134067737
3.563062566876438741e-01 0.010969857978923836 0.0034891012134067737
4.019187394377209399e-01 0.012173827277396614 0.0034891012134067737
4.524919389900867173e-01 0.013509935211980273 0.0034891012134067737
5.084424447757481813e-01 0.014992684327860457 0.0034891012134067737
5.702080171371819439e-01 0.01663816886076129 0.0034891012134067737
6.382460526677538049e-01 0.018464249428955443 0.0034891012134067737
7.130311971282009553e-01 0.020490746898158472 0.0034891012134067737
7.950516295627314545e-01 0.022739657523579287 0.0034891012134067737
8.848042889225017360e-01 0.02523539170434766 0.0034891012134067737
9.827887508293726704e-01 0.02800503894183631 0.0034891012134067737
1.089499277587876902e+00 0.03107866187782014 0.0034891012134067737
1.205415264821031895e+00 0.03448962260405758 0.0034891012134067737
1.330989531823361771e+00 0.038274944785163134 0.0034891012134067737
1.466634672265343609e+00 0.04247571552536898 0.0034891012134067737
1.612707897523644851e+00 0.047137531341167244 0.0034891012134067737
1.769492972474984605e+00 0.05231099308056263 0.0034891012134067737
1.937181201027351696e+00 0.05805225516094899 0.0034891012134067737
2.115851064850607255e+00 0.06442363508721373 0.0034891012134067737
2.305446440124320873e+00 0.07149428986597581 0.0034891012134067737
2.505755451306840964e+00 0.07934096665797492 0.0034891012134067737
2.716390116393594401e+00 0.08804883581643465 0.0034891012134067737
2.936767792916858522e+00 0.09771241535346502 0.0034891012134067737
3.166096398810565482e+00 0.1084365968689611 0.0034891012134067737
3.403364329061639992e+00 0.12033778407775893 0.0034891012134067737
3.647336908266029631e+00 0.13354515629298988 0.0034891012134067737
3.896560098852922760e+00 0.14820207057988585 0.0034891012134067737
4.149373606707610129e+00 0.16446761779946645 0.0034891012134067737
4.403932848659430910e+00 0.18251834943190443 0.0034891012134067737
4.658241213199879383e+00 0.20255019392306664 0.0034891012134067737
4.910191055851076847e+00 0.22478058335487253 0.0034891012134067737
5.157612572567418674e+00 0.24945081352303167 0.0034891012134067737
5.398328977481649638e+00 0.27682866303920667 0.0034891012134067737
5.630214328804079571e+00 0.3072112998861759 0.0034891012134067737
5.851251259620482870e+00 0.34092850697468147 0.0034891012134067737
6.059585229166749798e+00 0.3783462617131929 0.0034891012134067737
6.253571297249676419e+00 0.419870708444391 0.0034891012134067737
6.431810482762511327e+00 0.4659525668664682 0.0034891012134067737
6.593173439746919939e+00 0.517092024289676 0.0034891012134067737
6.736809716234472667e+00 0.5738441648302398 0.0034891012134067737
6.862142271215529554e+00 0.6368249944718586 0.0034891012134067737
6.968848594230651727e+00 0.7067181273927491 0.0034891012134067737
7.056830099947361212e+00 0.7842822061337682 0.0034891012134067737
7.126172880827037481e+00 0.8703591361485166 0.0034891012134067737
7.177103406639913530e+00 0.9658832241158708 0.0034891012134067737
7.209943359326215884e+00 1.0718913192051276 0.0034891012134067737
7.225066738887024442e+00 1.1895340673703196 0.0034891012134067737
7.222863105884478330e+00 1.3200884008314182 0.0034891012134067737
7.203709366872692144e+00 1.4649713983072863 0.0034891012134067737
7.171793063170476934e+00 1.625755666443795 0.0034891012134067737
7.124109592689498172e+00 1.8041864093920719 0.0034891012134067737
7.060406669333128882e+00 2.0022003718155843 0.0034891012134067737
6.980868806907145618e+00 2.2219468609395236 0.0034891012134067737
6.885679854550366130e+00 2.4658110758226037 0.0034891012134067737
6.775051749331672646e+00 2.736439997074672 0.0034891012134067737
6.649255962652213192e+00 3.0367711180354604 0.0034891012134067737
6.508655232824671621e+00 3.370064329271928 0.0034891012134067737
6.353732535376312107e+00 3.739937302478798 0.0034891012134067737
6.190049234121052457e+00 4.150404757850477 0.0034891012134067737
6.013733204349950512e+00 4.605922041145108 0.0034891012134067737
5.826694695519206491e+00 5.1114334834401705 0.0034891012134067737
5.632678769516396677e+00 5.672426068491977 0.0034891012134067737
5.427577907531785151e+00 6.294988990221888 0.0034891012134067737
5.212855333841862837e+00 6.985879746785249 0.0034891012134067737
4.990123093158862488e+00 7.752597488629465 0.0034891012134067737
4.761104671700773672e+00 8.60346441668451 0.0034891012134067737
4.527593305728306206e+00 9.547716114208066 0.0034891012134067737
4.291408083635682047e+00 10.59560179277617 0.0034891012134067737
4.054350532790737205e+00 11.758495540521581 0.0034891012134067737
3.818163403290027347e+00 13.049019780144016 0.0034891012134067737
3.584493853582577660e+00 14.481182276745331 0.0034891012134067737
3.354862090576596678e+00 16.070528182616385 0.0034891012134067737
3.130636585417406081e+00 17.834308769319094 0.0034891012134067737
2.913016277565529055e+00 19.791668678535572 0.0034891012134067737
2.703019726280473378e+00 21.96385372416547 0.0034891012134067737
2.501480972430068839e+00 24.37444150122222 0.0034891012134067737
2.309051348961018935e+00 27.04959730463137 0.0034891012134067737
2.126206490311107977e+00 30.01835813575592 0.0034891012134067737
1.955013277589498610e+00 33.31294787934677 0.0034891012134067737
1.795812261874359494e+00 36.96912707195032 0.0034891012134067737
1.648209667922654553e+00 41.0265810582719 0.0034891012134067737
1.510857713349920362e+00 45.52935074866948 0.0034891012134067737
1.383579727627178402e+00 50.526310653356795 0.0034891012134067737
1.266106485975322382e+00 56.07169938205458 0.0034891012134067737
1.158090856244774480e+00 62.22570836730231 0.0034891012134067737
1.059121467093850910e+00 69.0551352016233 0.0034891012134067737
9.687356431835081327e-01 76.63410868007462 0.0034891012134067737
8.864311923494885281e-01 85.04489341802686 0.0034891012134067737
8.116774751656780085e-01 94.37878277775391 0.0034891012134067737
7.439589502630521434e-01 104.73708979594508 0.0034891012134067737
6.828381649827051092e-01 116.23224686798542 0.0034891012134067737
6.275904882282739017e-01 128.9890261253308 0.0034891012134067737
5.776662533018385171e-01 143.14589375234786 0.0034891012134067737
5.325880993570725197e-01 158.85651294280527 0.0034891012134067737
4.919016481735082880e-01 176.2914118095948 0.0034891012134067737
4.549910386411776808e-01 195.63983435170647 0.0034891012134067737
4.214083777394827535e-01 217.11179456945052 0.0034891012134067737
3.907439380043944421e-01 240.9403560239527 0.0034891012134067737
3.626292262853614834e-01 267.38416158399497 0.0034891012134067737
3.367385778754992121e-01 296.73024081888724 0.0034891012134067737
3.128626358413476582e-01 329.2971255097155 0.0034891012134067737
2.908165435144282607e-01 365.43830709572546 0.0034891012134067737
2.702424880021034870e-01 405.54607358408276 0.0034891012134067737
2.509769397228940324e-01 450.05576757004974 0.0034891012134067737
2.328901492691756170e-01 499.450511585514 0.0034891012134067737
2.158820512150051441e-01 554.2664520663108 0.0034891012134067737
1.999250090292071513e-01 615.0985788580505 0.0034891012134067737
1.849378888136847532e-01 682.6071834272393 0.0034891012134067737
1.708749048762701617e-01 757.525025877192 0.0034891012134067737
1.577145741469368478e-01 840.6652885618333 0.0034891012134067737
1.454441329079164402e-01 932.9304026284696 0.0034891012134067737
1.340560321871433480e-01 1035.3218432956637 0.0034891012134067737
1.235447981677762069e-01 1148.9510001873086 0.0034891012134067737
1.152791912042003958e-01 1275.051240713013 0.0034891012134067737
1.078467121492266839e-01 1414.991297434576 0.0034891012134067737
1.009266459454128406e-01 1570.2901247293776 0.0034891012134067737
9.452886891397957458e-02 1742.6333860096508 0.0034891012134067737
8.866192131022708478e-02 1933.891750455232 0.0034891012134067737
8.333294224028041375e-02 2146.141197858406 0.0034891012134067737
7.854767398669829093e-02 2381.6855519761607 0.0034891012134067737
7.431063555031756918e-02 2643.0814869741084 0.0034891012134067737
7.062516155094719639e-02 2933.1662783900483 0.0034891012134067737
6.749336588433683948e-02 3255.0885998350564 0.0034891012134067737
6.491600792329477176e-02 3612.3426997094302 0.0034891012134067737
6.289207911099986559e-02 4008.8063288984645 0.0034891012134067737
6.141824064614276324e-02 4448.782831127585 0.0034891012134067737
6.060726927813898934e-02 4937.047852839004 0.0034891012134067737
6.068587861715895454e-02 5478.901179593945 0.0034891012134067737
6.122962328932868986e-02 6080.224261649427 0.0034891012134067737
6.228079409459130050e-02 6747.5440531107 0.0034891012134067737
6.393167801277087336e-02 7488.10385759003 0.0034891012134067737
6.598600762287006039e-02 8309.941949353404 0.0034891012134067737
6.844505112041406047e-02 9221.97882333434 0.0034891012134067737
7.132223022388391176e-02 10234.114021054527 0.0034891012134067737
7.464596326109547431e-02 11357.333583431051 0.0034891012134067737
7.846188745953536214e-02 12603.829296797274 0.0034891012134067737
8.283391101711912174e-02 13987.131026472387 0.0034891012134067737
8.784390982360201772e-02 15522.25357427048 0.0034891012134067737
9.359031404601275694e-02 17225.859653987874 0.0034891012134067737
1.001857802841241984e-01 19116.440753857038 0.0034891012134067737
1.077546149111468787e-01 21214.51784910632 0.0034891012134067737
1.164304770479306500e-01 23542.864143224204 0.0034891012134067737
1.263546818431728058e-01 26126.752255633317 0.0034891012134067737
1.376756611849912493e-01 28994.22853882881 0.0034891012134067737
1.505805130189953600e-01 32176.417502507353 0.0034891012134067737
1.652063007337633282e-01 35707.859649004626 0.0034891012134067737
1.817091837205790650e-01 39626.88638701478 0.0034891012134067737
2.002898159285997903e-01 43976.036093027215 0.0034891012134067737
2.211516403562336086e-01 48802.515836544335 0.0034891012134067737
2.445122255654555987e-01 54158.71378079476 0.0034891012134067737
2.706119865948055092e-01 60102.76782070388 0.0034891012134067737
2.997122429586935310e-01 66699.19663030129 0.0034891012134067737
3.320959880999914127e-01 74019.59996915652 0.0034891012134067737
3.680678618284556891e-01 82143.43584919439 0.0034891012134067737
4.079531788587528185e-01 91158.88299750836 0.0034891012134067737
4.521736195023221550e-01 101163.7979766207 0.0034891012134067737
5.011004495540075654e-01 112266.77735108159 0.0034891012134067737
5.551006517176410027e-01 124588.33642950082 0.0034891012134067737
6.145787072760094949e-01 138262.2173764659 0.0034891012134067737
6.799435566468708947e-01 153436.84089300132 0.0034891012134067737
7.516010266627158876e-01 170276.91722258978 0.0034891012134067737
8.299478899461395498e-01 188965.23396912115 0.0034891012134067737
9.164022337541719576e-01 209704.64013232305 0.0034891012134067737
1.016347139323699134e+00 232720.2478960412 0.0034891012134067737
1.125993982006613159e+00 258261.87606826748 0.0034891012134067737
1.246636520175106622e+00 286606.7616948256 0.0034891012134067737
1.378229642498627339e+00 318062.5692794119 0.0034891012134067737
1.521334998572410946e+00 352970.73027306574 0.0034891012134067737
1.676475915281939955e+00 391710.1490809261 0.0034891012134067737
1.844123585466003412e+00 434701.3158125035 0.0034891012134067737
2.025267169751735263e+00 482410.8704165374 0.0034891012134067737
2.220939236822137453e+00 535356.6677410719 0.0034891012134067737
2.430325656633403497e+00 594113.3984965039 0.0034891012134067737
2.653554420404410585e+00 659318.8271333541 0.0034891012134067737
2.890622888639890586e+00 731680.7143427207 0.0034891012134067737
3.141379535565713699e+00 811984.4993184009 0.0034891012134067737
3.405514599607386561e+00 901101.8251665037 0.0034891012134067737
3.682893535533811047e+00 1000000.0 0.0034891012134067737
1.730128554509887534e-02 0.001 0.003872038781812557
1.898848464024215435e-02 0.0011097524964120721 0.003872038781812557
2.098385330860100262e-02 0.0012315506032928262 0.003872038781812557
2.334025236681027196e-02 0.001366716356462006 0.003872038781812557
2.611822449505751126e-02 0.0015167168884709225 0.003872038781812557
2.938597881033711001e-02 0.0016831803533309566 0.003872038781812557
3.322074095145637063e-02 0.0018679135990207828 0.003872038781812557
3.770904371724914661e-02 0.002072921779595372 0.003872038781812557
4.294746322846042935e-02 0.002300430119772917 0.003872038781812557
4.904323037647606576e-02 0.0025529080682395165 0.003872038781812557
5.611492529601604801e-02 0.002833096101839324 0.003872038781812557
6.429308325007189462e-02 0.0031440354715915 0.003872038781812557
7.372066590945153264e-02 0.0034891012134067737 0.003872038781812557
8.455378584380833507e-02 0.003872038781812557 0.003872038781812557
9.696225592921549341e-02 0.004297004704320844 0.003872038781812557
1.111302769501159721e-01 0.004768611697714469 0.003872038781812557
1.272570754353526679e-01 0.005291978735958442 0.003872038781812557
1.455577152289269094e-01 0.005872786613189483 0.003872038781812557
1.662638739236093066e-01 0.00651733960488242 0.003872038781812557
1.896247045951678645e-01 0.007232633896483534 0.003872038781812557
2.159076499388690729e-01 0.008026433522257174 0.003872038781812557
2.453996240703072984e-01 0.00890735463861044 0.003872038781812557
2.784076754625891548e-01 0.009884959046625586 0.003872038781812557
3.152599277417814649e-01 0.010969857978923836 0.003872038781812557
3.563062667987899057e-01 0.012173827277396614 0.003872038781812557
4.019187242565147589e-01 0.013509935211980273 0.003872038781812557
4.524919740085295294e-01 0.014992684327860457 0.003872038781812557
5.084424248924085399e-01 0.01663816886076129 0.003872038781812557
5.702079911485207209e-01 0.018464249428955443 0.003872038781812557
6.382460408700071364e-01 0.020490746898158472 0.003872038781812557
7.130311859718948542e-01 0.022739657523579287 0.003872038781812557
7.950515821466623834e-01 0.02523539170434766 0.003872038781812557
8.848042878211235251e-01 0.02800503894183631 0.003872038781812557
9.827887462563411614e-01 0.03107866187782014 0.003872038781812557
1.089499317490071784e+00 0.03448962260405758 0.003872038781812557
1.205415331276763036e+00 0.038274944785163134 0.003872038781812557
1.330989530983047064e+00 0.04247571552536898 0.003872038781812557
1.466634733198263651e+00 0.047137531341167244 0.003872038781812557
1.612707941782176135e+00 0.05231099308056263 0.003872038781812557
1.769492987319160715e+00 0.05805225516094899 0.003872038781812557
1.937181255242629740e+00 0.06442363508721373 0.003872038781812557
2.115851132042992688e+00 0.07149428986597581 0.003872038781812557
2.305446536419498926e+00 0.07934096665797492 0.003872038781812557
2.505755599217319052e+00 0.08804883581643465 0.003872038781812557
2.716390260423175107e+00 0.09771241535346502 0.003872038781812557
2.936767973097496931e+00 0.1084365968689611 0.003872038781812557
3.166096607156728027e+00 0.12033778407775893 0.003872038781812557
3.403364608033184080e+00 0.13354515629298988 0.003872038781812557
3.647337235341387096e+00 0.14820207057988585 0.003872038781812557
3.896560470491993833e+00 0.16446761779946645 0.003872038781812557
4.149374071748427539e+00 0.18251834943190443 0.003872038781812557
4.403933453139789123e+00 0.20255019392306664 0.003872038781812557
4.658241953146199599e+00 0.22478058335487253 0.003872038781812557
4.910191931560780709e+00 0.24945081352303167 0.003872038781812557
5.157613610095377332e+00 0.27682866303920667 0.003872038781812557
5.398330248350879934e+00 0.3072112998861759 0.003872038781812557
5.630215853217621635e+00 0.34092850697468147 0.003872038781812557
5.851253096143652854e+00 0.3783462617131929 0.003872038781812557
6.059587450109362727e+00 0.419870708444391 0.003872038781812557
6.253573923407664381e+00 0.4659525668664682 0.003872038781812557
6.431813649071020045e+00 0.517092024289676 0.003872038781812557
6.593177257315091744e+00 0.5738441648302398 0.003872038781812557
6.736814223462133100e+00 0.6368249944718586 0.003872038781812557
6.862147620513817436e+00 0.7067181273927491 0.003872038781812557
6.968854925025432578e+00 0.7842822061337682 0.003872038781812557
7.056837617796693607e+00 0.8703591361485166 0.003872038781812557
7.126181738554034695e+00 0.9658832241158708 0.003872038781812557
7.177113876433306672e+00 1.0718913192051276 0.003872038781812557
7.209955692275985761e+00 1.1895340673703196 0.003872038781812557
7.225081222286520166e+00 1.3200884008314182 0.003872038781812557
7.222880120551269378e+00 1.4649713983072863 0.003872038781812557
7.203729312068884560e+00 1.625755666443795 0.003872038781812557
7.171817033784461337e+00 1.8041864093920719 0.003872038781812557
7.124137541930954498e+00 2.0022003718155843 0.003872038781812557
7.060439214717145973e+00 2.2219468609395236 0.003872038781812557
6.980906625116837461e+00 2.4658110758226037 0.003872038781812557
6.885723714229632364e+00 2.736439997074672 0.003872038781812557
6.775102516319220669e+00 3.0367711180354604 0.003872038781812557
6.649314596655140797e+00 3.370064329271928 0.003872038781812557
6.508722770960225112e+00 3.739937302478798 0.003872038781812557
6.353810129686053187e+00 4.150404757850477 0.003872038781812557
6.190136679716769841e+00 4.605922041145108 0.003872038781812557
6.013833186751647020e+00 5.1114334834401705 0.003872038781812557
5.826802733960655623e+00 5.672426068491977 0.003872038781812557
5.632801701495715463e+00 6.294988990221888 0.003872038781812557
5.427717216929237587e+00 6.985879746785249 0.003872038781812557
5.213012515662920343e+00 7.752597488629465 0.003872038781812557
4.990299564520503495e+00 8.60346441668451 0.003872038781812557
4.761301744996286445e+00 9.547716114208066 0.003872038781812557
4.527812040145628991e+00 10.59560179277617 0.003872038781812557
4.291649234270366264e+00 11.758495540521581 0.003872038781812557
4.054614363824536660e+00 13.049019780144016 0.003872038781812557
3.818449572988155793e+00 14.481182276745331 0.003872038781812557
3.584801215174270528e+00 16.070528182616385 0.003872038781812557
3.355188518531713182e+00 17.834308769319094 0.003872038781812557
3.130978812204490147e+00 19.791668678535572 0.003872038781812557
2.913369755980520281e+00 21.96385372416547 0.003872038781812557
2.703378564166524445e+00 24.37444150122222 0.003872038781812557
2.501837942474857801e+00 27.04959730463137 0.003872038781812557
2.309398029093951532e+00 30.01835813575592 0.003872038781812557
2.126533527037655524e+00 33.31294787934677 0.003872038781812557
1.954852196421273947e+00 36.96912707195032 0.003872038781812557
1.795631675684055351e+00 41.0265810582719 0.003872038781812557
1.648009703425363570e+00 45.52935074866948 0.003872038781812557
1.510636615541511851e+00 50.526310653356795 0.003872038781812557
1.383335602090825178e+00 56.07169938205458 0.003872038781812557
1.265837348315576261e+00 62.22570836730231 0.003872038781812557
1.157794558303714805e+00 69.0551352016233 0.003872038781812557
1.058795764998754274e+00 76.63410868007462 0.003872038781812557
9.683781235267480136e-01 85.04489341802686 0.003872038781812557
8.860393482452952885e-01 94.37878277775391 0.003872038781812557
8.112486901774340620e-01 104.73708979594508 0.003872038781812557
7.434706067213199265e-01 116.23224686798542 0.003872038781812557
6.823061393981355582e-01 128.9890261253308 0.003872038781812557
6.270121725469537388e-01 143.14589375234786 0.003872038781812557
5.770392088144717935e-01 158.85651294280527 0.003872038781812557
5.318619298796649630e-01 176.2914118095948 0.003872038781812557
4.911208144425632249e-01 195.63983435170647 0.003872038781812557
4.541547216354338556e-01 217.11179456945052 0.003872038781812557
4.205166096470017156e-01 240.9403560239527 0.003872038781812557
3.897979659247042261e-01 267.38416158399497 0.003872038781812557
3.616317333158594050e-01 296.73024081888724 0.003872038781812557
3.357611954375778751e-01 329.2971255097155 0.003872038781812557
3.120005740321669663e-01 365.43830709572546 0.003872038781812557
2.899174478187592219e-01 405.54607358408276 0.003872038781812557
2.693131341569241499e-01 450.05576757004974 0.003872038781812557
2.500267435332897970e-01 499.450511585514 0.003872038781812557
2.319315035428928806e-01 554.2664520663108 0.003872038781812557
2.149307872144481379e-01 615.0985788580505 0.003872038781812557
1.989934831074521848e-01 682.6071834272393 0.003872038781812557
1.840811105580988094e-01 757.525025877192 0.003872038781812557
1.701235288452079830e-01 840.6652885618333 0.003872038781812557
1.571023189558430622e-01 932.9304026284696 0.003872038781812557
1.450070280430237057e-01 1035.3218432956637 0.003872038781812557
1.338312295888089698e-01 1148.9510001873086 0.003872038781812557
1.245709972052389675e-01 1275.051240713013 0.003872038781812557
1.167535564236447110e-01 1414.991297434576 0.003872038781812557
1.094546280489837459e-01 1570.2901247293776 0.003872038781812557
1.026885714777141106e-01 1742.6333860096508 0.003872038781812557
9.646860571435891818e-02 1933.891750455232 0.003872038781812557
9.080652755552391653e-02 2146.141197858406 0.003872038781812557
8.571262066735889362e-02 2381.6855519761607 0.003872038781812557
8.119570640182044441e-02 2643.0814869741084 0.003872038781812557
7.726307016404591888e-02 2933.1662783900483 0.003872038781812557
7.392047474125945650e-02 3255.0885998350564 0.003872038781812557
7.117185116139380929e-02 3612.3426997094302 0.003872038781812557
6.901889790551582471e-02 4008.8063288984645 0.003872038781812557
6.746045083833256129e-02 4448.782831127585 0.003872038781812557
6.680523892529419139e-02 4937.047852839004 0.003872038781812557
6.693686882836993868e-02 5478.901179593945 0.003872038781812557
6.757972042134124946e-02 6080.224261649427 0.003872038781812557
6.878862046783230932e-02 6747.5440531107 0.003872038781812557
7.064780468463276175e-02 7488.10385759003 0.003872038781812557
7.295120741151256416e-02 8309.941949353404 0.003872038781812557
7.570131179724270964e-02 9221.97882333434 0.003872038781812557
7.891395843022622203e-02 10234.114021054527 0.003872038781812557
8.262154421386851133e-02 11357.333583431051 0.003872038781812557
8.687543838838585053e-02 12603.829296797274 0.003872038781812557
9.174714353604804251e-02 13987.131026472387 0.003872038781812557
9.732802471037922676e-02 15522.25357427048 0.003872038781812557
1.037276704928439125e-01 17225.859653987874 0.003872038781812557
1.110713382875160582e-01 19116.440753857038 0.003872038781812557
1.194970820371149822e-01 21214.51784910632 0.003872038781812557
1.291531083628164323e-01 23542.864143224204 0.003872038781812557
1.401959413565045665e-01 26126.752255633317 0.003872038781812557
1.528064936460752921e-01 28994.22853882881 0.003872038781812557
1.671651872685799289e-01 32176.417502507353 0.003872038781812557
1.834232425761965490e-01 35707.859649004626 0.003872038781812557
2.017717237620565429e-01 39626.88638701478 0.003872038781812557
2.224154295192818931e-01 43976.036093027215 0.003872038781812557
2.455753148296481170e-01 48802.515836544335 0.003872038781812557
2.714906234645937944e-01 54158.71378079476 0.003872038781812557
3.004206603159539357e-01 60102.76782070388 0.003872038781812557
3.326460253916330156e-01 66699.19663030129 0.003872038781812557
3.684689045167554022e-01 74019.59996915652 0.003872038781812557
4.082128697208723400e-01 82143.43584919439 0.003872038781812557
4.522211266500860694e-01 91158.88299750836 0.003872038781812557
5.008542104049131805e-01 101163.7979766207 0.003872038781812557
5.546638141099015096e-01 112266.77735108159 0.003872038781812557
6.139489165370495272e-01 124588.33642950082 0.003872038781812557
6.791225565714831269e-01 138262.2173764659 0.003872038781812557
7.505975970115930096e-01 153436.84089300132 0.003872038781812557
8.287782335944920975e-01 170276.91722258978 0.003872038781812557
9.145635694704628005e-01 188965.23396912115 0.003872038781812557
1.014368516087742922e+00 209704.64013232305 0.003872038781812557
1.123841593451530896e+00 232720.2478960412 0.003872038781812557
1.243902972631269810e+00 258261.87606826748 0.003872038781812557
1.375432717274770011e+00 286606.7616948256 0.003872038781812557
1.518522283463983991e+00 318062.5692794119 0.003872038781812557
1.673689821837470948e+00 352970.73027306574 0.003872038781812557
1.841400103037937441e+00 391710.1490809261 0.003872038781812557
2.022579533589220713e+00 434701.3158125035 0.003872038781812557
2.218372798575840132e+00 482410.8704165374 0.003872038781812557
2.427894067542047729e+00 535356.6677410719 0.003872038781812557
2.651266664546292784e+00 594113.3984965039 0.003872038781812557
2.888482480708318700e+00 659318.8271333541 0.003872038781812557
3.139387298230513768e+00 731680.7143427207 0.003872038781812557
3.403667717666390757e+00 811984.4993184009 0.003872038781812557
3.681219524908393659e+00 901101.8251665037 0.003872038781812557
3.973886825893854002e+00 1000000.0 0.003872038781812557
1.587587619912693773e-02 0.001 0.004297004704320844
1.730132459948695994e-02 0.0011097524964120721 0.004297004704320844
1.898848567873830107e-02 0.0012315506032928262 0.004297004704320844
2.098382332171488604e-02 0.001366716356462006 0.004297004704320844
2.334029943058184980e-02 0.0015167168884709225 0.004297004704320844
2.611819486239218627e-02 0.0016831803533309566 0.004297004704320844
2.938597861289711857e-02 0.0018679135990207828 0.004297004704320844
3.322077148527336626e-02 0.002072921779595372 0.004297004704320844
3.770907625958343917e-02 0.002300430119772917 0.004297004704320844
4.294745274498870669e-02 0.0025529080682395165 0.004297004704320844
4.904321589932829351e-02 0.002833096101839324 0.004297004704320844
5.611492519805674067e-02 0.0031440354715915 0.004297004704320844
6.429308201392336386e-02 0.0034891012134067737 0.004297004704320844
7.372065454595058687e-02 0.003872038781812557 0.004297004704320844
8.455378248312443723e-02 0.004297004704320844 0.004297004704320844
9.696224638997839873e-02 0.004768611697714469 0.004297004704320844
1.111302927804832530e-01 0.005291978735958442 0.004297004704320844
1.272570767436047579e-01 0.005872786613189483 0.004297004704320844
1.455577478520816148e-01 0.00651733960488242 0.004297004704320844
1.662638949181640402e-01 0.007232633896483534 0.004297004704320844
1.896246898070164666e-01 0.008026433522257174 0.004297004704320844
2.159076575713273216e-01 0.00890735463861044 0.004297004704320844
2.453996259246206679e-01 0.009884959046625586 0.004297004704320844
2.784076682416223858e-01 0.010969857978923836 0.004297004704320844
3.152599155854886592e-01 0.012173827277396614 0.004297004704320844
3.563062405381126063e-01 0.013509935211980273 0.004297004704320844
4.019187572966754773e-01 0.014992684327860457 0.004297004704320844
4.524919671750448069e-01 0.01663816886076129 0.004297004704320844
5.084424388326784783e-01 0.018464249428955443 0.004297004704320844
5.702079881735829803e-01 0.020490746898158472 0.004297004704320844
6.382460537825369595e-01 0.022739657523579287 0.004297004704320844
7.130311982198431764e-01 0.02523539170434766 0.004297004704320844
7.950516258673561154e-01 0.02800503894183631 0.004297004704320844
8.848042899106617343e-01 0.03107866187782014 0.004297004704320844
9.827887963814038175e-01 0.03448962260405758 0.004297004704320844
1.089499350464445016e+00 0.038274944785163134 0.004297004704320844
1.205415338561722116e+00 0.04247571552536898 0.004297004704320844
1.330989581019327073e+00 0.047137531341167244 0.004297004704320844
1.466634738346349387e+00 0.05231099308056263 0.004297004704320844
1.612707955949855387e+00 0.05805225516094899 0.004297004704320844
1.769493046052962981e+00 0.06442363508721373 0.004297004704320844
1.937181354110064646e+00 0.07149428986597581 0.004297004704320844
2.115851230243274816e+00 0.07934096665797492 0.004297004704320844
2.305446649263911407e+00 0.08804883581643465 0.004297004704320844
2.505755715892531210e+00 0.09771241535346502 0.004297004704320844
2.716390406166590665e+00 0.1084365968689611 0.004297004704320844
2.936768191853801557e+00 0.12033778407775893 0.004297004704320844
3.166096852079263613e+00 0.13354515629298988 0.004297004704320844
3.403364888278826772e+00 0.14820207057988585 0.004297004704320844
3.647337614024935171e+00 0.16446761779946645 0.004297004704320844
3.896560975007236749e+00 0.18251834943190443 0.004297004704320844
4.149374680471026089e+00 0.20255019392306664 0.004297004704320844
4.403934163870547813e+00 0.22478058335487253 0.004297004704320844
4.658242835320655750e+00 0.24945081352303167 0.004297004704320844
4.910192993894682445e+00 0.27682866303920667 0.004297004704320844
5.157614891293313519e+00 0.3072112998861759 0.004297004704320844
5.398331794096059788e+00 0.34092850697468147 0.004297004704320844
5.630217706490824092e+00 0.3783462617131929 0.004297004704320844
5.851255317135618306e+00 0.419870708444391 0.004297004704320844
6.059590091671062773e+00 0.4659525668664682 0.004297004704320844
6.253577128109645500e+00 0.517092024289676 0.004297004704320844
6.431817453319905731e+00 0.5738441648302398 0.004297004704320844
6.593181793579324435e+00 0.6368249944718586 0.004297004704320844
6.736819634622723818e+00 0.7067181273927491 0.004297004704320844
6.862154048789411043e+00 0.7842822061337682 0.004297004704320844
6.968862567795307328e+00 0.8703591361485166 0.004297004704320844
7.056846656543827478e+00 0.9658832241158708 0.004297004704320844
7.126192420966556362e+00 1.0718913192051276 0.004297004704320844
7.177126478721788772e+00 1.1895340673703196 0.004297004704320844
7.209970524983846829e+00 1.3200884008314182 0.004297004704320844
7.225098674951486721e+00 1.4649713983072863 0.004297004704320844
7.222900595774325971e+00 1.625755666443795 0.004297004704320844
7.203753303304888611e+00 1.8041864093920719 0.004297004704320844
7.171845844850376572e+00 2.0022003718155843 0.004297004704320844
7.124171133416839830e+00 2.2219468609395236 0.004297004704320844
7.060478309220235005e+00 2.4658110758226037 0.004297004704320844
6.980952006380297448e+00 2.736439997074672 0.004297004704320844
6.885776307948301422e+00 3.0367711180354604 0.004297004704320844
6.775163310067379818e+00 3.370064329271928 0.004297004704320844
6.649384703130120755e+00 3.739937302478798 0.004297004704320844
6.508803417224919841e+00 4.150404757850477 0.004297004704320844
6.353902627801828018e+00 4.605922041145108 0.004297004704320844
6.190240650975070480e+00 5.1114334834401705 0.004297004704320844
6.013951793495124321e+00 5.672426068491977 0.004297004704320844
5.826930259269257562e+00 6.294988990221888 0.004297004704320844
5.632946338018088639e+00 6.985879746785249 0.004297004704320844
5.427880523419834624e+00 7.752597488629465 0.004297004704320844
5.213195987721040758e+00 8.60346441668451 0.004297004704320844
4.990504547071614283e+00 9.547716114208066 0.004297004704320844
4.761529361400872240e+00 10.59560179277617 0.004297004704320844
4.528063034518851282e+00 11.758495540521581 0.004297004704320844
4.291923875432891222e+00 13.049019780144016 0.004297004704320844
4.054912222394962740e+00 14.481182276745331 0.004297004704320844
3.818769394810104245e+00 16.070528182616385 0.004297004704320844
3.585140687798872960e+00 17.834308769319094 0.004297004704320844
3.355544125580571357e+00 19.791668678535572 0.004297004704320844
3.131345691803334219e+00 21.96385372416547 0.004297004704320844
2.913741595066997370e+00 24.37444150122222 0.004297004704320844
2.703747646560312745e+00 27.04959730463137 0.004297004704320844
2.502195275551369669e+00 30.01835813575592 0.004297004704320844
2.309733647288708891e+00 33.31294787934677 0.004297004704320844
2.126836917504093538e+00 36.96912707195032 0.004297004704320844
1.954651511519790219e+00 41.0265810582719 0.004297004704320844
1.795407632812107135e+00 45.52935074866948 0.004297004704320844
1.647761835380287643e+00 50.526310653356795 0.004297004704320844
1.510362811962037588e+00 56.07169938205458 0.004297004704320844
1.383033609223113913e+00 62.22570836730231 0.004297004704320844
1.265504762912548431e+00 69.0551352016233 0.004297004704320844
1.157428842739109065e+00 76.63410868007462 0.004297004704320844
1.058394231544345754e+00 85.04489341802686 0.004297004704320844
9.679379551974875984e-01 94.37878277775391 0.004297004704320844
8.855576273475507243e-01 104.73708979594508 0.004297004704320844
8.107224250601361426e-01 116.23224686798542 0.004297004704320844
7.428833810717335728e-01 128.9890261253308 0.004297004704320844
6.816563799140613611e-01 143.14589375234786 0.004297004704320844
6.263076036205640351e-01 158.85651294280527 0.004297004704320844
5.762773995618624134e-01 176.2914118095948 0.004297004704320844
5.310326754107406177e-01 195.63983435170647 0.004297004704320844
4.901812085936415597e-01 217.11179456945052 0.004297004704320844
4.531526621589640480e-01 240.9403560239527 0.004297004704320844
4.194533962596148635e-01 267.38416158399497 0.004297004704320844
3.886765293159845647e-01 296.73024081888724 0.004297004704320844
3.605153662298474226e-01 329.2971255097155 0.004297004704320844
3.347906886796596093e-01 365.43830709572546 0.004297004704320844
3.109877278115870114e-01 405.54607358408276 0.004297004704320844
2.888697182703033883e-01 450.05576757004974 0.004297004704320844
2.682409135673812228e-01 499.450511585514 0.004297004704320844
2.489437665161131630e-01 554.2664520663108 0.004297004704320844
2.308553637218862253e-01 615.0985788580505 0.004297004704320844
2.138832770114602599e-01 682.6071834272393 0.004297004704320844
1.980201277390545300e-01 757.525025877192 0.004297004704320844
1.832237872530900757e-01 840.6652885618333 0.004297004704320844
1.694197649725829591e-01 932.9304026284696 0.004297004704320844
1.565921855053825640e-01 1035.3218432956637 0.004297004704320844
1.447318534044428895e-01 1148.9510001873086 0.004297004704320844
1.343762944535865644e-01 1275.051240713013 0.004297004704320844
1.261817683235138265e-01 1414.991297434576 0.004297004704320844
1.185097287378302777e-01 1570.2901247293776 0.004297004704320844
1.113788873427694059e-01 1742.6333860096508 0.004297004704320844
1.048073087571940454e-01 1933.891750455232 0.004297004704320844
9.881185155888112803e-02 2146.141197858406 0.004297004704320844
9.340782848244948144e-02 2381.6855519761607 0.004297004704320844
8.860892303283569860e-02 2643.0814869741084 0.004297004704320844
8.442706486506207364e-02 2933.1662783900483 0.004297004704320844
8.087224907194222323e-02 3255.0885998350564 0.004297004704320844
7.795221016361311706e-02 3612.3426997094302 0.004297004704320844
7.567197424137074580e-02 4008.8063288984645 0.004297004704320844
7.403306865570866147e-02 4448.782831127585 0.004297004704320844
7.358995420355461670e-02 4937.047852839004 0.004297004704320844
7.379052023970714136e-02 5478.901179593945 0.004297004704320844
7.454922637333655233e-02 6080.224261649427 0.004297004704320844
7.594108635972718346e-02 6747.5440531107 0.004297004704320844
7.803663163717387830e-02 7488.10385759003 0.004297004704320844
8.062093667167390121e-02 8309.941949353404 0.004297004704320844
8.369802643893316241e-02 9221.97882333434 0.004297004704320844
8.728660177928468378e-02 10234.114021054527 0.004297004704320844
9.142359631164206912e-02 11357.333583431051 0.004297004704320844
9.616683453867341802e-02 12603.829296797274 0.004297004704320844
1.015963365600228568e-01 13987.131026472387 0.004297004704320844
1.078140107794616637e-01 15522.25357427048 0.004297004704320844
1.149418180962237940e-01 17225.859653987874 0.004297004704320844
1.231189385411888548e-01 19116.440753857038 0.004297004704320844
1.324985285873760132e-01 21214.51784910632 0.004297004704320844
1.432447671293721192e-01 23542.864143224204 0.004297004704320844
1.555307406199486209e-01 26126.752255633317 0.004297004704320844
1.695869714735875611e-01 28994.22853882881 0.004297004704320844
1.855541405743649230e-01 32176.417502507353 0.004297004704320844
2.036251625374987662e-01 35707.859649004626 0.004297004704320844
2.240087835763793223e-01 39626.88638701478 0.004297004704320844
2.469278650475643933e-01 43976.036093027215 0.004297004704320844
2.726218213774795340e-01 48802.515836544335 0.004297004704320844
3.013486880454501193e-01 54158.71378079476 0.004297004704320844
3.333867582628347592e-01 60102.76782070388 0.004297004704320844
3.690355686594498086e-01 66699.19663030129 0.004297004704320844
4.086160196832934743e-01 74019.59996915652 0.004297004704320844
4.524692919950792924e-01 82143.43584919439 0.004297004704320844
5.009549686916556777e-01 91158.88299750836 0.004297004704320844
5.544476155952930974e-01 101163.7979766207 0.004297004704320844
6.134276904518748408e-01 112266.77735108159 0.004297004704320844
6.783883386749436362e-01 124588.33642950082 0.004297004704320844
7.496524546354100815e-01 138262.2173764659 0.004297004704320844
8.276316919301320851e-01 153436.84089300132 0.004297004704320844
9.127224039421061308e-01 170276.91722258978 0.004297004704320844
1.012290003257405147e+00 188965.23396912115 0.004297004704320844
1.121608708882498862e+00 209704.64013232305 0.004297004704320844
1.241243052629743104e+00 232720.2478960412 0.004297004704320844
1.372360031979553252e+00 258261.87606826748 0.004297004704320844
1.515380248311411160e+00 286606.7616948256 0.004297004704320844
1.670531404063487768e+00 318062.5692794119 0.004297004704320844
1.838272298375932756e+00 352970.73027306574 0.004297004704320844
2.019455140111539038e+00 391710.1490809261 0.004297004704320844
2.215360761099904430e+00 434701.3158125035 0.004297004704320844
2.425017558302667631e+00 482410.8704165374 0.004297004704320844
2.648541477280272005e+00 535356.6677410719 0.004297004704320844
2.885918256971048201e+00 594113.3984965039 0.004297004704320844
3.136988546884737161e+00 659318.8271333541 0.004297004704320844
3.401434802615559860e+00 731680.7143427207 0.004297004704320844
3.679184997656655298e+00 811984.4993184009 0.004297004704320844
3.972005789953918509e+00 901101.8251665037 0.004297004704320844
4.276770201001166782e+00 1000000.0 0.004297004704320844
1.467213746769107686e-02 0.001 0.004768611697714469
1.587588686199011695e-02 0.0011097524964120721 0.004768611697714469
1.730127779322905568e-02 0.0012315506032928262 0.004768611697714469
1.898848559182589324e-02 0.001366716356462006 0.004768611697714469
2.098382269209679574e-02 0.0015167168884709225 0.004768611697714469
2.334025966123224466e-02 0.0016831803533309566 0.004768611697714469
2.611821247379131697e-02 0.0018679135990207828 0.004768611697714469
2.938598335908379836e-02 0.002072921779595372 0.004768611697714469
3.322075592810907335e-02 0.002300430119772917 0.004768611697714469
3.770904846141643479e-02 0.0025529080682395165 0.004768611697714469
4.294745580622446463e-02 0.002833096101839324 0.004768611697714469
4.904323190999142906e-02 0.0031440354715915 0.004768611697714469
5.611493124964021806e-02 0.0034891012134067737 0.004768611697714469
6.429306700565325106e-02 0.003872038781812557 0.004768611697714469
7.372066376240592189e-02 0.004297004704320844 0.004768611697714469
8.455378595735664471e-02 0.004768611697714469 0.004768611697714469
9.696224888105416106e-02 0.005291978735958442 0.004768611697714469
1.111302679921044451e-01 0.005872786613189483 0.004768611697714469
1.272570766840155909e-01 0.00651733960488242 0.004768611697714469
1.455577289449356548e-01 0.007232633896483534 0.004768611697714469
1.662638917178831111e-01 0.008026433522257174 0.004768611697714469
1.896246817842628662e-01 0.00890735463861044 0.004768611697714469
2.159076378053453593e-01 0.009884959046625586 0.004768611697714469
2.453996246731157127e-01 0.010969857978923836 0.004768611697714469
2.784076688461165072e-01 0.012173827277396614 0.004768611697714469
3.152598998932703567e-01 0.013509935211980273 0.004768611697714469
3.563062312795569619e-01 0.014992684327860457 0.004768611697714469
4.019187528544134747e-01 0.01663816886076129 0.004768611697714469
4.524919559508608358e-01 0.018464249428955443 0.004768611697714469
5.084424386059235301e-01 0.020490746898158472 0.004768611697714469
5.702079954666301465e-01 0.022739657523579287 0.004768611697714469
6.382460531173375085e-01 0.02523539170434766 0.004768611697714469
7.130311944028864257e-01 0.02800503894183631 0.004768611697714469
7.950516102137984431e-01 0.03107866187782014 0.004768611697714469
8.848042989438719141e-01 0.03448962260405758 0.004768611697714469
9.827887774664646470e-01 0.038274944785163134 0.004768611697714469
1.089499368538963564e+00 0.04247571552536898 0.004768611697714469
1.205415338198847053e+00 0.047137531341167244 0.004768611697714469
1.330989578611298185e+00 0.05231099308056263 0.004768611697714469
1.466634768860488824e+00 0.05805225516094899 0.004768611697714469
1.612708019826232020e+00 0.06442363508721373 0.004768611697714469
1.769493129385538266e+00 0.07149428986597581 0.004768611697714469
1.937181432009634108e+00 0.07934096665797492 0.004768611697714469
2.115851315946340794e+00 0.08804883581643465 0.004768611697714469
2.305446766640678824e+00 0.09771241535346502 0.004768611697714469
2.505755865165004259e+00 0.1084365968689611 0.004768611697714469
2.716390619401838791e+00 0.12033778407775893 0.004768611697714469
2.936768408665728192e+00 0.13354515629298988 0.004768611697714469
3.166097160160877166e+00 0.14820207057988585 0.004768611697714469
3.403365285601212875e+00 0.16446761779946645 0.004768611697714469
3.647338064675934799e+00 0.18251834943190443 0.004768611697714469
3.896561536807293002e+00 0.20255019392306664 0.004768611697714469
4.149375330623119140e+00 0.22478058335487253 0.004768611697714469
4.403934991728349679e+00 0.24945081352303167 0.004768611697714469
4.658243824372282127e+00 0.27682866303920667 0.004768611697714469
4.910194195005408879e+00 0.3072112998861759 0.004768611697714469
5.157616381309402698e+00 0.34092850697468147 0.004768611697714469
5.398333616800853108e+00 0.3783462617131929 0.004768611697714469
5.630219904630123118e+00 0.419870708444391 0.004768611697714469
5.851257966614070050e+00 0.4659525668664682 0.004768611697714469
6.059593255360611330e+00 0.517092024289676 0.004768611697714469
6.253580899043782892e+00 0.5738441648302398 0.004768611697714469
6.431821985674877062e+00 0.6368249944718586 0.004768611697714469
6.593187206271351464e+00 0.7067181273927491 0.004768611697714469
6.736826082441599972e+00 0.7842822061337682 0.004768611697714469
6.862161714885278485e+00 0.8703591361485166 0.004768611697714469
6.968871670014080699e+00 0.9658832241158708 0.004768611697714469
7.056857439860359626e+00 1.0718913192051276 0.004768611697714469
7.126205190298439796e+00 1.1895340673703196 0.004768611697714469
7.177141535667308503e+00 1.3200884008314182 0.004768611697714469
7.209988273478797005e+00 1.4649713983072863 0.004768611697714469
7.225119559042430417e+00 1.625755666443795 0.004768611697714469
7.222925081255809232e+00 1.8041864093920719 0.004768611697714469
7.203781989088093418e+00 2.0022003718155843 0.004768611697714469
7.171880319074319665e+00 2.2219468609395236 0.004768611697714469
7.124211288469229686e+00 2.4658110758226037 0.004768611697714469
7.060524995020441175e+00 2.736439997074672 0.004768611697714469
6.981006166436968918e+00 3.0367711180354604 0.004768611697714469
6.885838983198437013e+00 3.370064329271928 0.004768611697714469
6.775235665785546146e+00 3.739937302478798 0.004768611697714469
6.649468007621937460e+00 4.150404757850477 0.004768611697714469
6.508899062175719230e+00 4.605922041145108 0.004768611697714469
6.354012113994798483e+00 5.1114334834401705 0.004768611697714469
6.190363321898418647e+00 5.672426068491977 0.004768611697714469
6.014091334372738018e+00 6.294988990221888 0.004768611697714469
5.827079369474503778e+00 6.985879746785249 0.004768611697714469
5.633114803937112391e+00 7.752597488629465 0.004768611697714469
5.428069895614258122e+00 8.60346441668451 0.004768611697714469
5.213407645546465297e+00 9.547716114208066 0.004768611697714469
4.990739643472652531e+00 10.59560179277617 0.004768611697714469
4.761788631570775365e+00 11.758495540521581 0.004768611697714469
4.528346711577271755e+00 13.049019780144016 0.004768611697714469
4.292231454787448719e+00 14.481182276745331 0.004768611697714469
4.055242316874878128e+00 16.070528182616385 0.004768611697714469
3.819119510792214456e+00 17.834308769319094 0.004768611697714469
3.585507050886625802e+00 19.791668678535572 0.004768611697714469
3.355921534018051933e+00 21.96385372416547 0.004768611697714469
3.131727426779944423e+00 24.37444150122222 0.004768611697714469
2.914119461049261783e+00 27.04959730463137 0.004768611697714469
2.704112113863116562e+00 30.01835813575592 0.004768611697714469
2.502535760649922558e+00 33.31294787934677 0.004768611697714469
2.310038968255288871e+00 36.96912707195032 0.004768611697714469
2.127095853574377582e+00 41.0265810582719 0.004768611697714469
1.954401492573958343e+00 45.52935074866948 0.004768611697714469
1.795129763681615476e+00 50.526310653356795 0.004768611697714469
1.647454741432975878e+00 56.07169938205458 0.004768611697714469
1.510023950636577350e+00 62.22570836730231 0.004768611697714469
1.382660283660518630e+00 69.0551352016233 0.004768611697714469
1.265094129756994201e+00 76.63410868007462 0.004768611697714469
1.156977883139956864e+00 85.04489341802686 0.004768611697714469
1.057899783033153795e+00 94.37878277775391 0.004768611697714469
9.673967541376976564e-01 104.73708979594508 0.004768611697714469
8.849663073190694451e-01 116.23224686798542 0.004768611697714469
8.100776110153358189e-01 128.9890261253308 0.004768611697714469
7.421817519777388350e-01 143.14589375234786 0.004768611697714469
6.808647264993622494e-01 158.85651294280527 0.004768611697714469
6.254515819922971120e-01 176.2914118095948 0.004768611697714469
5.753547898860736920e-01 195.63983435170647 0.004768611697714469
5.300419904870961041e-01 217.11179456945052 0.004768611697714469
4.890553697285855428e-01 240.9403560239527 0.004768611697714469
4.519578855001486484e-01 267.38416158399497 0.004768611697714469
4.181929159895717008e-01 296.73024081888724 0.004768611697714469
3.874031056374840354e-01 329.2971255097155 0.004768611697714469
3.594232575304016075e-01 365.43830709572546 0.004768611697714469
3.336502690613311617e-01 405.54607358408276 0.004768611697714469
3.098071972136448582e-01 450.05576757004974 0.004768611697714469
2.876605128576356640e-01 499.450511585514 0.004768611697714469
2.670182676849173209e-01 554.2664520663108 0.004768611697714469
2.477271873648407285e-01 615.0985788580505 0.004768611697714469
2.296690528258999719e-01 682.6071834272393 0.004768611697714469
2.127564449120918633e-01 757.525025877192 0.004768611697714469
1.970428902157399242e-01 840.6652885618333 0.004768611697714469
1.824159403028621784e-01 932.9304026284696 0.004768611697714469
1.688258621724463837e-01 1035.3218432956637 0.004768611697714469
1.562581717152224936e-01 1148.9510001873086 0.004768611697714469
1.447035796230523030e-01 1275.051240713013 0.004768611697714469
1.361356404849403678e-01 1414.991297434576 0.004768611697714469
1.280991232821636627e-01 1570.2901247293776 0.004768611697714469
1.206102087508942738e-01 1742.6333860096508 0.004768611697714469
1.136917690711120588e-01 1933.891750455232 0.004768611697714469
1.073659024775869553e-01 2146.141197858406 0.004768611697714469
1.016533953277011654e-01 2381.6855519761607 0.004768611697714469
9.657334427511073127e-02 2643.0814869741084 0.004768611697714469
9.214292533771334393e-02 2933.1662783900483 0.004768611697714469
8.837703215052546135e-02 3255.0885998350564 0.004768611697714469
8.528790499404001468e-02 3612.3426997094302 0.004768611697714469
8.288449790324463329e-02 4008.8063288984645 0.004768611697714469
8.135128419509936315e-02 4448.782831127585 0.004768611697714469
8.100797148335169007e-02 4937.047852839004 0.004768611697714469
8.129791541320224857e-02 5478.901179593945 0.004768611697714469
8.219526470039729971e-02 6080.224261649427 0.004768611697714469
8.379900062544659578e-02 6747.5440531107 0.004768611697714469
8.616374351728109393e-02 7488.10385759003 0.004768611697714469
8.906606316371108722e-02 8309.941949353404 0.004768611697714469
9.251098207871817636e-02 9221.97882333434 0.004768611697714469
9.651961319094347347e-02 10234.114021054527 0.004768611697714469
1.011330320738840771e-01 11357.333583431051 0.004768611697714469
1.064221918367789926e-01 12603.829296797274 0.004768611697714469
1.124743724331319084e-01 13987.131026472387 0.004768611697714469
1.194022980488557567e-01 15522.25357427048 0.004768611697714469
1.273416210472887444e-01 17225.859653987874 0.004768611697714469
1.364468576079570505e-01 19116.440753857038 0.004768611697714469
1.468877479130045738e-01 21214.51784910632 0.004768611697714469
1.588459202532213344e-01 23542.864143224204 0.004768611697714469
1.725391165580778541e-01 26126.752255633317 0.004768611697714469
1.881764624776114669e-01 28994.22853882881 0.004768611697714469
2.059259978248755285e-01 32176.417502507353 0.004768611697714469
2.260031519395206412e-01 35707.859649004626 0.004768611697714469
2.486351632622186836e-01 39626.88638701478 0.004768611697714469
2.740636172464495091e-01 43976.036093027215 0.004768611697714469
3.025466976834277899e-01 48802.515836544335 0.004768611697714469
3.343613132239788843e-01 54158.71378079476 0.004768611697714469
3.698044818626085584e-01 60102.76782070388 0.004768611697714469
4.091939963599302565e-01 66699.19663030129 0.004768611697714469
4.528681638925548536e-01 74019.59996915652 0.004768611697714469
5.011842561711901123e-01 82143.43584919439 0.004768611697714469
5.545157053672743475e-01 91158.88299750836 0.004768611697714469
6.132479105642240080e-01 101163.7979766207 0.004768611697714469
6.777731503966399895e-01 112266.77735108159 0.004768611697714469
7.487981442620799122e-01 124588.33642950082 0.004768611697714469
8.265448346472981100e-01 138262.2173764659 0.004768611697714469
9.114135047062968953e-01 153436.84089300132 0.004768611697714469
1.010157762073352172e+00 170276.91722258978 0.004768611697714469
1.119259885342344107e+00 188965.23396912115 0.004768611697714469
1.238724173198683998e+00 209704.64013232305 0.004768611697714469
1.369139552659564218e+00 232720.2478960412 0.004768611697714469
1.511927646991457097e+00 258261.87606826748 0.004768611697714469
1.667002839421432236e+00 286606.7616948256 0.004768611697714469
1.834726671827753286e+00 318062.5692794119 0.004768611697714469
2.015862720947366959e+00 352970.73027306574 0.004768611697714469
2.211859980378810597e+00 391710.1490809261 0.004768611697714469
2.421642745324182222e+00 434701.3158125035 0.004768611697714469
2.645318531166641840e+00 482410.8704165374 0.004768611697714469
2.882864755535841983e+00 535356.6677410719 0.004768611697714469
3.134115340361071755e+00 594113.3984965039 0.004768611697714469
3.398746863831788367e+00 659318.8271333541 0.004768611697714469
3.676721331213447463e+00 731680.7143427207 0.004768611697714469
3.969720091543045726e+00 811984.4993184009 0.004768611697714469
4.274657589262634616e+00 901101.8251665037 0.004768611697714469
4.590519942917435259e+00 1000000.0 0.004768611697714469
1.365499334816488650e-02 0.001 0.005291978735958442
1.467209156005002541e-02 0.0011097524964120721 0.005291978735958442
1.587594573997799449e-02 0.0012315506032928262 0.005291978735958442
1.730128506280684264e-02 0.001366716356462006 0.005291978735958442
1.898850775560868148e-02 0.0015167168884709225 0.005291978735958442
2.098385476563851063e-02 0.0016831803533309566 0.005291978735958442
2.334027528162276391e-02 0.0018679135990207828 0.005291978735958442
2.611821767873464401e-02 0.002072921779595372 0.005291978735958442
2.938596306185012330e-02 0.002300430119772917 0.005291978735958442
3.322074773161257794e-02 0.0025529080682395165 0.005291978735958442
3.770906909536856505e-02 0.002833096101839324 0.005291978735958442
4.294746083898792061e-02 0.0031440354715915 0.005291978735958442
4.904321038841719799e-02 0.0034891012134067737 0.005291978735958442
5.611491246139448108e-02 0.003872038781812557 0.005291978735958442
6.429309122568528656e-02 0.004297004704320844 0.005291978735958442
7.372066280126633731e-02 0.004768611697714469 0.005291978735958442
8.455377853448135805e-02 0.005291978735958442 0.005291978735958442
9.696224303404499256e-02 0.005872786613189483 0.005291978735958442
1.111302768833738186e-01 0.00651733960488242 0.005291978735958442
1.272570834140347162e-01 0.007232633896483534 0.005291978735958442
1.455577349532651277e-01 0.008026433522257174 0.005291978735958442
1.662638993891851491e-01 0.00890735463861044 0.005291978735958442
1.896246727430478674e-01 0.009884959046625586 0.005291978735958442
2.159076325768190807e-01 0.010969857978923836 0.005291978735958442
2.453996070473014046e-01 0.012173827277396614 0.005291978735958442
2.784076627083517108e-01 0.013509935211980273 0.005291978735958442
3.152599035015832829e-01 0.014992684327860457 0.005291978735958442
3.563062230356480176e-01 0.01663816886076129 0.005291978735958442
4.019187385060330464e-01 0.018464249428955443 0.005291978735958442
4.524919386960057355e-01 0.020490746898158472 0.005291978735958442
5.084424206585874684e-01 0.022739657523579287 0.005291978735958442
5.702079841906163571e-01 0.02523539170434766 0.005291978735958442
6.382460651348380587e-01 0.02800503894183631 0.005291978735958442
7.130311998685885388e-01 0.03107866187782014 0.005291978735958442
7.950516317752960305e-01 0.03448962260405758 0.005291978735958442
8.848043082468221021e-01 0.038274944785163134 0.005291978735958442
9.827887822615298807e-01 0.04247571552536898 0.005291978735958442
1.089499374925542829e+00 0.047137531341167244 0.005291978735958442
1.205415341993227640e+00 0.05231099308056263 0.005291978735958442
1.330989587069659974e+00 0.05805225516094899 0.005291978735958442
1.466634803737986603e+00 0.06442363508721373 0.005291978735958442
1.612708036257859412e+00 0.07149428986597581 0.005291978735958442
1.769493154942554547e+00 0.07934096665797492 0.005291978735958442
1.937181497074642822e+00 0.08804883581643465 0.005291978735958442
2.115851414956805510e+00 0.09771241535346502 0.005291978735958442
2.305446881816137772e+00 0.1084365968689611 0.005291978735958442
2.505756033867162724e+00 0.12033778407775893 0.005291978735958442
2.716390816050689327e+00 0.13354515629298988 0.005291978735958442
2.936768697227366776e+00 0.14820207057988585 0.005291978735958442
3.166097454388224097e+00 0.16446761779946645 0.005291978735958442
3.403365696474609514e+00 0.18251834943190443 0.005291978735958442
3.647338593954307484e+00 0.20255019392306664 0.005291978735958442
3.896562179256305214e+00 0.22478058335487253 0.005291978735958442
4.149376129435913718e+00 0.24945081352303167 0.005291978735958442
4.403935967935010076e+00 0.27682866303920667 0.005291978735958442
4.658245018727298792e+00 0.3072112998861759 0.005291978735958442
4.910195668107477651e+00 0.34092850697468147 0.005291978735958442
5.157618146888943045e+00 0.3783462617131929 0.005291978735958442
5.398335717550440727e+00 0.419870708444391 0.005291978735958442
5.630222468851623141e+00 0.4659525668664682 0.005291978735958442
5.851261050734463787e+00 0.517092024289676 0.005291978735958442
6.059596999717865806e+00 0.5738441648302398 0.005291978735958442
6.253585390372843555e+00 0.6368249944718586 0.005291978735958442
6.431827348901057562e+00 0.7067181273927491 0.005291978735958442
6.593193613534321429e+00 0.7842822061337682 0.005291978735958442
6.736833748905200814e+00 0.8703591361485166 0.005291978735958442
6.862170830484462414e+00 0.9658832241158708 0.005291978735958442
6.968882487215842580e+00 1.0718913192051276 0.005291978735958442
7.056870258647349736e+00 1.1895340673703196 0.005291978735958442
7.126220352925757950e+00 1.3200884008314182 0.005291978735958442
7.177159446557364930e+00 1.4649713983072863 0.005291978735958442
7.210009386247985042e+00 1.625755666443795 0.005291978735958442
7.225144362585333546e+00 1.8041864093920719 0.005291978735958442
7.222954190055342671e+00 2.0022003718155843 0.005291978735958442
7.203816047712646053e+00 2.2219468609395236 0.005291978735958442
7.171921270201536025e+00 2.4658110758226037 0.005291978735958442
7.124258973236984538e+00 2.736439997074672 0.005291978735958442
7.060580363960653472e+00 3.0367711180354604 0.005291978735958442
6.981070330204770968e+00 3.370064329271928 0.005291978735958442
6.885913134081104836e+00 3.739937302478798 0.005291978735958442
6.775321127271196175e+00 4.150404757850477 0.005291978735958442
6.649566216434196875e+00 4.605922041145108 0.005291978735958442
6.509011569542363596e+00 5.1114334834401705 0.005291978735958442
6.354140576200284052e+00 5.672426068491977 0.005291978735958442
6.190506685779832097e+00 6.294988990221888 0.005291978735958442
6.014253840242573368e+00 6.985879746785249 0.005291978735958442
5.827251729876434361e+00 7.752597488629465 0.005291978735958442
5.633308628271564977e+00 8.60346441668451 0.005291978735958442
5.428286605846287749e+00 9.547716114208066 0.005291978735958442
5.213648380024764606e+00 10.59560179277617 0.005291978735958442
4.991005124747442068e+00 11.758495540521581 0.005291978735958442
4.762079032521169708e+00 13.049019780144016 0.005291978735958442
4.528661442972853557e+00 14.481182276745331 0.005291978735958442
4.292568978320613127e+00 16.070528182616385 0.005291978735958442
4.055599946186831950e+00 17.834308769319094 0.005291978735958442
3.819493207009106772e+00 19.791668678535572 0.005291978735958442
3.585891285343463242e+00 21.96385372416547 0.005291978735958442
3.356309198464169530e+00 24.37444150122222 0.005291978735958442
3.132109861640803850e+00 27.04959730463137 0.005291978735958442
2.914486596071439894e+00 30.01835813575592 0.005291978735958442
2.704452769856909189e+00 33.31294787934677 0.005291978735958442
2.502838120717015169e+00 36.96912707195032 0.005291978735958442
2.310291132149471238e+00 41.0265810582719 0.005291978735958442
2.127286473544204970e+00 45.52935074866948 0.005291978735958442
1.954136437759289802e+00 50.526310653356795 0.005291978735958442
1.794785345148093736e+00 56.07169938205458 0.005291978735958442
1.647074526729388477e+00 62.22570836730231 0.005291978735958442
1.509604904280793303e+00 69.0551352016233 0.005291978735958442
1.382199207459826829e+00 76.63410868007462 0.005291978735958442
1.264587630176127186e+00 85.04489341802686 0.005291978735958442
1.156422436741871618e+00 94.37878277775391 0.005291978735958442
1.057291717583880075e+00 104.73708979594508 0.005291978735958442
9.667323072773849058e-01 116.23224686798542 0.005291978735958442
8.842417032798065568e-01 128.9890261253308 0.005291978735958442
8.092891292021912042e-01 143.14589375234786 0.005291978735958442
7.413258531915014604e-01 158.85651294280527 0.005291978735958442
6.799028459410330072e-01 176.2914118095948 0.005291978735958442
6.244148387303092296e-01 195.63983435170647 0.005291978735958442
5.742414733046181663e-01 217.11179456945052 0.005291978735958442
5.288515009888485885e-01 240.9403560239527 0.005291978735958442
4.877373471745055644e-01 267.38416158399497 0.005291978735958442
4.505414020051414781e-01 296.73024081888724 0.005291978735958442
4.167434592056512010e-01 329.2971255097155 0.005291978735958442
3.861746511938503601e-01 365.43830709572546 0.005291978735958442
3.581397950817761799e-01 405.54607358408276 0.005291978735958442
3.323208033220823032e-01 450.05576757004974 0.005291978735958442
3.084443526570713190e-01 499.450511585514 0.005291978735958442
2.862811191818980805e-01 554.2664520663108 0.005291978735958442
2.656439420054250156e-01 615.0985788580505 0.005291978735958442
2.463847855531921260e-01 682.6071834272393 0.005291978735958442
2.283910007677224518e-01 757.525025877192 0.005291978735958442
2.116183321861266897e-01 840.6652885618333 0.005291978735958442
1.961170367121919667e-01 932.9304026284696 0.005291978735958442
1.817263280090747057e-01 1035.3218432956637 0.005291978735958442
1.684235355920944421e-01 1148.9510001873086 0.005291978735958442
1.561940478891725992e-01 1275.051240713013 0.005291978735958442
1.466183561704084981e-01 1414.991297434576 0.005291978735958442
1.382283818954796739e-01 1570.2901247293776 0.005291978735958442
1.303910359970748001e-01 1742.6333860096508 0.005291978735958442
1.231337066891484006e-01 1933.891750455232 0.005291978735958442
1.164837912169649076e-01 2146.141197858406 0.005291978735958442
1.104677853303381446e-01 2381.6855519761607 0.005291978735958442
1.051106874262619506e-01 2643.0814869741084 0.005291978735958442
1.004354750870040114e-01 2933.1662783900483 0.005291978735958442
9.646264204548345156e-02 3255.0885998350564 0.005291978735958442
9.320961757029981587e-02 3612.3426997094302 0.005291978735958442
9.068997889810945234e-02 4008.8063288984645 0.005291978735958442
8.939417045946008999e-02 4448.782831127585 0.005291978735958442
8.910802787090507660e-02 4937.047852839004 0.005291978735958442
8.950947548271911969e-02 5478.901179593945 0.005291978735958442
9.057253964242623079e-02 6080.224261649427 0.005291978735958442
9.242307867253153619e-02 6747.5440531107 0.005291978735958442
9.509360384093681895e-02 7488.10385759003 0.005291978735958442
9.835462589633982289e-02 8309.941949353404 0.005291978735958442
1.022134892953517477e-01 9221.97882333434 0.005291978735958442
1.066951454284494755e-01 10234.114021054527 0.005291978735958442
1.118464867368845900e-01 11357.333583431051 0.005291978735958442
1.177396479107937072e-01 12603.829296797274 0.005291978735958442
1.244821588945616980e-01 13987.131026472387 0.005291978735958442
1.322021360000459611e-01 15522.25357427048 0.005291978735958442
1.410456180241402013e-01 17225.859653987874 0.005291978735958442
1.511839683521139233e-01 19116.440753857038 0.005291978735958442
1.628050652466438430e-01 21214.51784910632 0.005291978735958442
1.761095101978653599e-01 23542.864143224204 0.005291978735958442
1.913728487280288715e-01 26126.752255633317 0.005291978735958442
2.087580720220747199e-01 28994.22853882881 0.005291978735958442
2.284802646331060838e-01 32176.417502507353 0.005291978735958442
2.507741180370267609e-01 35707.859649004626 0.005291978735958442
2.758861130510575355e-01 39626.88638701478 0.005291978735958442
3.040768577754435209e-01 43976.036093027215 0.005291978735958442
3.356234358684992980e-01 48802.515836544335 0.005291978735958442
3.708212709231600290e-01 54158.71378079476 0.005291978735958442
4.099853979407282467e-01 60102.76782070388 0.005291978735958442
4.534506304848803238e-01 66699.19663030129 0.005291978735958442
5.015709332953823818e-01 74019.59996915652 0.005291978735958442
5.547171816400564559e-01 82143.43584919439 0.005291978735958442
6.132736051705548475e-01 91158.88299750836 0.005291978735958442
6.776327471291019311e-01 101163.7979766207 0.005291978735958442
7.481891266489805181e-01 112266.77735108159 0.005291978735958442
8.255526809109939856e-01 124588.33642950082 0.005291978735958442
9.101653035240915290e-01 138262.2173764659 0.005291978735958442
1.008026786771398786e+00 153436.84089300132 0.005291978735958442
1.116846141339407517e+00 170276.91722258978 0.005291978735958442
1.236071465742259567e+00 188965.23396912115 0.005291978735958442
1.366299567186405106e+00 209704.64013232305 0.005291978735958442
1.508202132832182185e+00 232720.2478960412 0.005291978735958442
1.663125142457842598e+00 258261.87606826748 0.005291978735958442
1.830765780812080079e+00 286606.7616948256 0.005291978735958442
2.011783784939455533e+00 318062.5692794119 0.005291978735958442
2.207835990823392880e+00 352970.73027306574 0.005291978735958442
2.417721297435421857e+00 391710.1490809261 0.005291978735958442
2.641538129488010256e+00 434701.3158125035 0.005291978735958442
2.879254290927382165e+00 482410.8704165374 0.005291978735958442
3.130694436221726384e+00 535356.6677410719 0.005291978735958442
3.395527641482812164e+00 594113.3984965039 0.005291978735958442
3.673751069711585160e+00 659318.8271333541 0.005291978735958442
3.966953204508112396e+00 731680.7143427207 0.005291978735958442
4.272090907306423269e+00 811984.4993184009 0.005291978735958442
4.588147577726936710e+00 901101.8251665037 0.005291978735958442
4.913921632048970700e+00 1000000.0 0.005291978735958442
1.279461417872641664e-02 0.001 0.005872786613189483
1.365502896964716426e-02 0.0011097524964120721 0.005872786613189483
1.467213482819931976e-02 0.0012315506032928262 0.005872786613189483
1.587592411990996349e-02 0.001366716356462006 0.005872786613189483
1.730131656561806341e-02 0.0015167168884709225 0.005872786613189483
1.898852024281937403e-02 0.0016831803533309566 0.005872786613189483
2.098384599174778903e-02 0.0018679135990207828 0.005872786613189483
2.334027349928174955e-02 0.002072921779595372 0.005872786613189483
2.611819221400468391e-02 0.002300430119772917 0.005872786613189483
2.938598631916664733e-02 0.0025529080682395165 0.005872786613189483
3.322075696378998938e-02 0.002833096101839324 0.005872786613189483
3.770905059156400702e-02 0.0031440354715915 0.005872786613189483
4.294746264422114740e-02 0.0034891012134067737 0.005872786613189483
4.904322109991461620e-02 0.003872038781812557 0.005872786613189483
5.611493998824463453e-02 0.004297004704320844 0.005872786613189483
6.429307056077024352e-02 0.004768611697714469 0.005872786613189483
7.372064937551810193e-02 0.005291978735958442 0.005872786613189483
8.455377616736579893e-02 0.005872786613189483 0.005872786613189483
9.696223555282107442e-02 0.00651733960488242 0.005872786613189483
1.111302792082339425e-01 0.007232633896483534 0.005872786613189483
1.272570725341059805e-01 0.008026433522257174 0.005872786613189483
1.455577008265393490e-01 0.00890735463861044 0.005872786613189483
1.662638682928796741e-01 0.009884959046625586 0.005872786613189483
1.896246874716306374e-01 0.010969857978923836 0.005872786613189483
2.159076496759568531e-01 0.012173827277396614 0.005872786613189483
2.453996048482839643e-01 0.013509935211980273 0.005872786613189483
2.784076440643032946e-01 0.014992684327860457 0.005872786613189483
3.152599033573180165e-01 0.01663816886076129 0.005872786613189483
3.563062231296005300e-01 0.018464249428955443 0.005872786613189483
4.019187421439487373e-01 0.020490746898158472 0.005872786613189483
4.524919354179539610e-01 0.022739657523579287 0.005872786613189483
5.084424316105984332e-01 0.02523539170434766 0.005872786613189483
5.702079726416977579e-01 0.02800503894183631 0.005872786613189483
6.382460424031515256e-01 0.03107866187782014 0.005872786613189483
7.130312134007881220e-01 0.03448962260405758 0.005872786613189483
7.950516275815817657e-01 0.038274944785163134 0.005872786613189483
8.848042935886349936e-01 0.04247571552536898 0.005872786613189483
9.827887952800364868e-01 0.047137531341167244 0.005872786613189483
1.089499364550720495e+00 0.05231099308056263 0.005872786613189483
1.205415363518627769e+00 0.05805225516094899 0.005872786613189483
1.330989605094495376e+00 0.06442363508721373 0.005872786613189483
1.466634851661810846e+00 0.07149428986597581 0.005872786613189483
1.612708088263910877e+00 0.07934096665797492 0.005872786613189483
1.769493211303013958e+00 0.08804883581643465 0.005872786613189483
1.937181576283352191e+00 0.09771241535346502 0.005872786613189483
2.115851521709917638e+00 0.1084365968689611 0.005872786613189483
2.305447004784385356e+00 0.12033778407775893 0.005872786613189483
2.505756181503074220e+00 0.13354515629298988 0.005872786613189483
2.716391048785923967e+00 0.14820207057988585 0.005872786613189483
2.936768957025869931e+00 0.16446761779946645 0.005872786613189483
3.166097843870349315e+00 0.18251834943190443 0.005872786613189483
3.403366162339291456e+00 0.20255019392306664 0.005872786613189483
3.647339143799980921e+00 0.22478058335487253 0.005872786613189483
3.896562878577869427e+00 0.24945081352303167 0.005872786613189483
4.149376989172162133e+00 0.27682866303920667 0.005872786613189483
4.403937043354752667e+00 0.3072112998861759 0.005872786613189483
4.658246362208377178e+00 0.34092850697468147 0.005872786613189483
4.910197284841776089e+00 0.3783462617131929 0.005872786613189483
5.157620173480979453e+00 0.419870708444391 0.005872786613189483
5.398338176556935153e+00 0.4659525668664682 0.005872786613189483
5.630225443330447277e+00 0.517092024289676 0.005872786613189483
5.851264656958678145e+00 0.5738441648302398 0.005872786613189483
6.059601353172626048e+00 0.6368249944718586 0.005872786613189483
6.253590641960590446e+00 0.7067181273927491 0.005872786613189483
6.431833636465087878e+00 0.7842822061337682 0.005872786613189483
6.593201152241694452e+00 0.8703591361485166 0.005872786613189483
6.736842732838698389e+00 0.9658832241158708 0.005872786613189483
6.862181534862154209e+00 1.0718913192051276 0.005872786613189483
6.968895225613940703e+00 1.1895340673703196 0.005872786613189483
7.056885371883270253e+00 1.3200884008314182 0.005872786613189483
7.126238236471340137e+00 1.4649713983072863 0.005872786613189483
7.177180572907912115e+00 1.625755666443795 0.005872786613189483
7.210034253774529667e+00 1.8041864093920719 0.005872786613189483
7.225173593565092922e+00 2.0022003718155843 0.005872786613189483
7.222988475140320830e+00 2.2219468609395236 0.005872786613189483
7.203856168953080896e+00 2.4658110758226037 0.005872786613189483
7.171969537598306133e+00 2.736439997074672 0.005872786613189483
7.124315112836550945e+00 3.0367711180354604 0.005872786613189483
7.060645489157100663e+00 3.370064329271928 0.005872786613189483
6.981145682756947579e+00 3.739937302478798 0.005872786613189483
6.886000077036388944e+00 4.150404757850477 0.005872786613189483
6.775421126156106588e+00 4.605922041145108 0.005872786613189483
6.649680882470646814e+00 5.1114334834401705 0.005872786613189483
6.509142582623384854e+00 5.672426068491977 0.005872786613189483
6.354289694575495417e+00 6.294988990221888 0.005872786613189483
6.190672328738254571e+00 6.985879746785249 0.005872786613189483
6.014440841000192606e+00 7.752597488629465 0.005872786613189483
5.827448179776692605e+00 8.60346441668451 0.005872786613189483
5.633528319606071477e+00 9.547716114208066 0.005872786613189483
5.428530644779317349e+00 10.59560179277617 0.005872786613189483
5.213917466771060383e+00 11.758495540521581 0.005872786613189483
4.991299338900779148e+00 13.049019780144016 0.005872786613189483
4.762397674309217344e+00 14.481182276745331 0.005872786613189483
4.529002822650068261e+00 16.070528182616385 0.005872786613189483
4.292930200722701706e+00 17.834308769319094 0.005872786613189483
4.055976711421275915e+00 19.791668678535572 0.005872786613189483
3.819879665841711791e+00 21.96385372416547 0.005872786613189483
3.586279954823067051e+00 24.37444150122222 0.005872786613189483
3.356690964659616139e+00 27.04959730463137 0.005872786613189483
3.132474149646293338e+00 30.01835813575592 0.005872786613189483
2.914821678233224134e+00 33.31294787934677 0.005872786613189483
2.704746209642559407e+00 36.96912707195032 0.005872786613189483
2.503077351852604160e+00 41.0265810582719 0.005872786613189483
2.310464103841964878e+00 45.52935074866948 0.005872786613189483
2.127382256796955140e+00 50.526310653356795 0.005872786613189483
1.954145768862350918e+00 56.07169938205458 0.005872786613189483
1.794358731230701887e+00 62.22570836730231 0.005872786613189483
1.646604159654071697e+00 69.0551352016233 0.005872786613189483
1.509087178094401960e+00 76.63410868007462 0.005872786613189483
1.381630333191120608e+00 85.04489341802686 0.005872786613189483
1.263963642760991712e+00 94.37878277775391 0.005872786613189483
1.155739221978562714e+00 104.73708979594508 0.005872786613189483
1.056545074311960652e+00 116.23224686798542 0.005872786613189483
9.659179988527188954e-01 128.9890261253308 0.005872786613189483
8.833555664276737662e-01 143.14589375234786 0.005872786613189483
8.083271981814033058e-01 158.85651294280527 0.005872786613189483
7.402845332006042778e-01 176.2914118095948 0.005872786613189483
6.787378412564502028e-01 195.63983435170647 0.005872786613189483
6.231637516008111666e-01 217.11179456945052 0.005872786613189483
5.729035813616173423e-01 240.9403560239527 0.005872786613189483
5.274277155538582562e-01 267.38416158399497 0.005872786613189483
4.862306723262923569e-01 296.73024081888724 0.005872786613189483
4.488962670672826949e-01 329.2971255097155 0.005872786613189483
4.153621383278652268e-01 365.43830709572546 0.005872786613189483
3.847308392100600161e-01 405.54607358408276 0.005872786613189483
3.566433903830051322e-01 450.05576757004974 0.005872786613189483
3.307857202395857454e-01 499.450511585514 0.005872786613189483
3.068891860763635071e-01 554.2664520663108 0.005872786613189483
2.847297985984781898e-01 615.0985788580505 0.005872786613189483
2.641262298837225297e-01 682.6071834272393 0.005872786613189483
2.449366653995205811e-01 757.525025877192 0.005872786613189483
2.270548116167233343e-01 840.6652885618333 0.005872786613189483
2.105590038477654635e-01 932.9304026284696 0.005872786613189483
1.953184840709364101e-01 1035.3218432956637 0.005872786613189483
1.812451984338305233e-01 1148.9510001873086 0.005872786613189483
1.683163180064909115e-01 1275.051240713013 0.005872786613189483
1.576331788025546188e-01 1414.991297434576 0.005872786613189483
1.489021588499425397e-01 1570.2901247293776 0.005872786613189483
1.407283924347701165e-01 1742.6333860096508 0.005872786613189483
1.331431390042886742e-01 1933.891750455232 0.005872786613189483
1.261788385671825385e-01 2146.141197858406 0.005872786613189483
1.198677987811938711e-01 2381.6855519761607 0.005872786613189483
1.142412324465117701e-01 2643.0814869741084 0.005872786613189483
1.093284445244893377e-01 2933.1662783900483 0.005872786613189483
1.051561702457787240e-01 3255.0885998350564 0.005872786613189483
1.017477095096955553e-01 3612.3426997094302 0.005872786613189483
9.912274831565012767e-02 4008.8063288984645 0.005872786613189483
9.814700653122650220e-02 4448.782831127585 0.005872786613189483
9.794094347025050773e-02 4937.047852839004 0.005872786613189483
9.848031904457879571e-02 5478.901179593945 0.005872786613189483
9.973939925062327849e-02 6080.224261649427 0.005872786613189483
1.018758676208929292e-01 6747.5440531107 0.005872786613189483
1.048939928381274200e-01 7488.10385759003 0.005872786613189483
1.085602132302393164e-01 8309.941949353404 0.005872786613189483
1.128846891881228748e-01 9221.97882333434 0.005872786613189483
1.178968837974855716e-01 10234.114021054527 0.005872786613189483
1.236503300430856350e-01 11357.333583431051 0.005872786613189483
1.302262462815403365e-01 12603.829296797274 0.005872786613189483
1.377353719683263866e-01 13987.131026472387 0.005872786613189483
1.463321214513183532e-01 15522.25357427048 0.005872786613189483
1.561825807055317317e-01 17225.859653987874 0.005872786613189483
1.674703068111275672e-01 19116.440753857038 0.005872786613189483
1.804029532643102451e-01 21214.51784910632 0.005872786613189483
1.952266189161329102e-01 23542.864143224204 0.005872786613189483
2.122100035751778024e-01 26126.752255633317 0.005872786613189483
2.315301668987643224e-01 28994.22853882881 0.005872786613189483
2.534325371712317643e-01 32176.417502507353 0.005872786613189483
2.781718570351741082e-01 35707.859649004626 0.005872786613189483
3.060142309241166148e-01 39626.88638701478 0.005872786613189483
3.372394361180343081e-01 43976.036093027215 0.005872786613189483
3.721431037818549448e-01 48802.515836544335 0.005872786613189483
4.110384235818333454e-01 54158.71378079476 0.005872786613189483
4.542571535364429147e-01 60102.76782070388 0.005872786613189483
5.021493435356361168e-01 66699.19663030129 0.005872786613189483
5.550821384621644761e-01 74019.59996915652 0.005872786613189483
6.134368570317328961e-01 82143.43584919439 0.005872786613189483
6.776046246218974112e-01 91158.88299750836 0.005872786613189483
7.479803925055749092e-01 101163.7979766207 0.005872786613189483
8.249556507522078919e-01 112266.77735108159 0.005872786613189483
9.090153077502560741e-01 124588.33642950082 0.005872786613189483
1.005957049228436651e+00 138262.2173764659 0.005872786613189483
1.114427316268458368e+00 153436.84089300132 0.005872786613189483
1.233340710887943281e+00 170276.91722258978 0.005872786613189483
1.363305410685526686e+00 188965.23396912115 0.005872786613189483
1.504889439863489997e+00 209704.64013232305 0.005872786613189483
1.658940010851407409e+00 232720.2478960412 0.005872786613189483
1.826412917997575658e+00 258261.87606826748 0.005872786613189483
2.007217845116187060e+00 286606.7616948256 0.005872786613189483
2.203268541222448640e+00 318062.5692794119 0.005872786613189483
2.413215415788819040e+00 352970.73027306574 0.005872786613189483
2.637147084314269474e+00 391710.1490809261 0.005872786613189483
2.875021039016484981e+00 434701.3158125035 0.005872786613189483
3.126651014156302644e+00 482410.8704165374 0.005872786613189483
3.391696617294615468e+00 535356.6677410719 0.005872786613189483
3.670189139822093161e+00 594113.3984965039 0.005872786613189483
3.963618756114635211e+00 659318.8271333541 0.005872786613189483
4.268984650466952857e+00 731680.7143427207 0.005872786613189483
4.585266144329597005e+00 811984.4993184009 0.005872786613189483
4.911258233574951504e+00 901101.8251665037 0.005872786613189483
5.247088057764578650e+00 1000000.0 0.005872786613189483
1.206512357160889094e-02 0.001 0.00651733960488242
1.279462508008931063e-02 0.0011097524964120721 0.00651733960488242
1.365501664049166911e-02 0.0012315506032928262 0.00651733960488242
1.467213138470482500e-02 0.001366716356462006 0.00651733960488242
1.587589468522136379e-02 0.0015167168884709225 0.00651733960488242
1.730131533087793383e-02 0.0016831803533309566 0.00651733960488242
1.898850109248445550e-02 0.0018679135990207828 0.00651733960488242
2.098382980526538114e-02 0.002072921779595372 0.00651733960488242
2.334028140925024225e-02 0.002300430119772917 0.00651733960488242
2.611818786623671881e-02 0.0025529080682395165 0.00651733960488242
2.938597709412976017e-02 0.002833096101839324 0.00651733960488242
3.322076947323019530e-02 0.0031440354715915 0.00651733960488242
3.770905974051834419e-02 0.0034891012134067737 0.00651733960488242
4.294746996795909683e-02 0.003872038781812557 0.00651733960488242
4.904321218646916225e-02 0.004297004704320844 0.00651733960488242
5.611491962940502731e-02 0.004768611697714469 0.00651733960488242
6.429308575601501430e-02 0.005291978735958442 0.00651733960488242
7.372063829196486007e-02 0.005872786613189483 0.00651733960488242
8.455377289457557954e-02 0.00651733960488242 0.00651733960488242
9.696224048626891912e-02 0.007232633896483534 0.00651733960488242
1.111302591033488940e-01 0.008026433522257174 0.00651733960488242
1.272570663184397488e-01 0.00890735463861044 0.00651733960488242
1.455577192076032422e-01 0.009884959046625586 0.00651733960488242
1.662638713490601494e-01 0.010969857978923836 0.00651733960488242
1.896246676597785064e-01 0.012173827277396614 0.00651733960488242
2.159076231785375111e-01 0.013509935211980273 0.00651733960488242
2.453996177846237137e-01 0.014992684327860457 0.00651733960488242
2.784076438053058600e-01 0.01663816886076129 0.00651733960488242
3.152598896393398742e-01 0.018464249428955443 0.00651733960488242
3.563061953609510391e-01 0.020490746898158472 0.00651733960488242
4.019187250299141034e-01 0.022739657523579287 0.00651733960488242
4.524919331421153879e-01 0.02523539170434766 0.00651733960488242
5.084424011173487301e-01 0.02800503894183631 0.00651733960488242
5.702079530140368169e-01 0.03107866187782014 0.00651733960488242
6.382460267480377647e-01 0.03448962260405758 0.00651733960488242
7.130311673217613055e-01 0.038274944785163134 0.00651733960488242
7.950516115989746391e-01 0.04247571552536898 0.00651733960488242
8.848042820939683306e-01 0.047137531341167244 0.00651733960488242
9.827887684612514052e-01 0.05231099308056263 0.00651733960488242
1.089499351963154172e+00 0.05805225516094899 0.00651733960488242
1.205415346386807363e+00 0.06442363508721373 0.00651733960488242
1.330989604208687949e+00 0.07149428986597581 0.00651733960488242
1.466634829432283293e+00 0.07934096665797492 0.00651733960488242
1.612708098002127777e+00 0.08804883581643465 0.00651733960488242
1.769493229452707483e+00 0.09771241535346502 0.00651733960488242
1.937181619887343498e+00 0.1084365968689611 0.00651733960488242
2.115851595994061807e+00 0.12033778407775893 0.00651733960488242
2.305447124926730762e+00 0.13354515629298988 0.00651733960488242
2.505756355631981513e+00 0.14820207057988585 0.00651733960488242
2.716391258910895168e+00 0.16446761779946645 0.00651733960488242
2.936769226039558145e+00 0.18251834943190443 0.00651733960488242
3.166098231036695854e+00 0.20255019392306664 0.00651733960488242
3.403366634372392063e+00 0.22478058335487253 0.00651733960488242
3.647339761396287461e+00 0.24945081352303167 0.00651733960488242
3.896563651174692833e+00 0.27682866303920667 0.00651733960488242
4.149378001270600080e+00 0.3072112998861759 0.00651733960488242
4.403938266695727854e+00 0.34092850697468147 0.00651733960488242
4.658247871361241188e+00 0.3783462617131929 0.00651733960488242
4.910199143066701133e+00 0.419870708444391 0.00651733960488242
5.157622434794615351e+00 0.4659525668664682 0.00651733960488242
5.398340986188432389e+00 0.517092024289676 0.00651733960488242
5.630228842744823048e+00 0.5738441648302398 0.00651733960488242
5.851268794015330954e+00 0.6368249944718586 0.00651733960488242
6.059606332720722577e+00 0.7067181273927491 0.00651733960488242
6.253596665771323337e+00 0.7842822061337682 0.00651733960488242
6.431840918621400505e+00 0.8703591361485166 0.00651733960488242
6.593209862399893595e+00 0.9658832241158708 0.00651733960488242
6.736853169231272531e+00 1.0718913192051276 0.00651733960488242
6.862193984672201097e+00 1.1895340673703196 0.00651733960488242
6.968910056760547533e+00 1.3200884008314182 0.00651733960488242
7.056902976858665077e+00 1.4649713983072863 0.00651733960488242
7.126259083045748177e+00 1.625755666443795 0.00651733960488242
7.177205198994293767e+00 1.8041864093920719 0.00651733960488242
7.210063278382982332e+00 2.0022003718155843 0.00651733960488242
7.225207709645850684e+00 2.2219468609395236 0.00651733960488242
7.223028477789389612e+00 2.4658110758226037 0.00651733960488242
7.203902940410579880e+00 2.736439997074672 0.00651733960488242
7.172025864576281329e+00 3.0367711180354604 0.00651733960488242
7.124380550528040423e+00 3.370064329271928 0.00651733960488242
7.060721307211861308e+00 3.739937302478798 0.00651733960488242
6.981233244610278277e+00 4.150404757850477 0.00651733960488242
6.886100908050010183e+00 4.605922041145108 0.00651733960488242
6.775536844748597964e+00 5.1114334834401705 0.00651733960488242
6.649813195673050181e+00 5.672426068491977 0.00651733960488242
6.509293283244231176e+00 6.294988990221888 0.00651733960488242
6.354460611612373633e+00 6.985879746785249 0.00651733960488242
6.190861070933832977e+00 7.752597488629465 0.00651733960488242
6.014652891479108199e+00 8.60346441668451 0.00651733960488242
5.827668291125433164e+00 9.547716114208066 0.00651733960488242
5.633772795238044750e+00 10.59560179277617 0.00651733960488242
5.428800108057784790e+00 11.758495540521581 0.00651733960488242
5.214211898269653922e+00 13.049019780144016 0.00651733960488242
4.991617917002025173e+00 14.481182276745331 0.00651733960488242
4.762738528294502949e+00 16.070528182616385 0.00651733960488242
4.529362845034772711e+00 17.834308769319094 0.00651733960488242
4.293304833113407604e+00 19.791668678535572 0.00651733960488242
4.056359801592074099e+00 21.96385372416547 0.00651733960488242
3.820263361238609434e+00 24.37444150122222 0.00651733960488242
3.586654732551029845e+00 27.04959730463137 0.00651733960488242
3.357045784394792953e+00 30.01835813575592 0.00651733960488242
3.132796763079850777e+00 33.31294787934677 0.00651733960488242
2.915099066739823552e+00 36.96912707195032 0.00651733960488242
2.704965171761745779e+00 41.0265810582719 0.00651733960488242
2.503225137901297526e+00 45.52935074866948 0.00651733960488242
2.310529036879608533e+00 50.526310653356795 0.00651733960488242
2.127354277037599051e+00 56.07169938205458 0.00651733960488242
1.954016794753957953e+00 62.22570836730231 0.00651733960488242
1.793830769090825727e+00 69.0551352016233 0.00651733960488242
1.646022841630393696e+00 76.63410868007462 0.00651733960488242
1.508448239105187882e+00 85.04489341802686 0.00651733960488242
1.380929325155427101e+00 94.37878277775391 0.00651733960488242
1.263195963253276766e+00 104.73708979594508 0.00651733960488242
1.154900167163047442e+00 116.23224686798542 0.00651733960488242
1.055629901756485411e+00 128.9890261253308 0.00651733960488242
9.649220604515073019e-01 143.14589375234786 0.00651733960488242
8.822744167744084320e-01 158.85651294280527 0.00651733960488242
8.071568153455755956e-01 176.2914118095948 0.00651733960488242
7.390215120953844696e-01 195.63983435170647 0.00651733960488242
6.773319429733047903e-01 217.11179456945052 0.00651733960488242
6.216602652629291681e-01 240.9403560239527 0.00651733960488242
5.713034777810032105e-01 267.38416158399497 0.00651733960488242
5.257342803107555307e-01 296.73024081888724 0.00651733960488242
4.844501881955984857e-01 329.2971255097155 0.00651733960488242
4.473435056317720537e-01 365.43830709572546 0.00651733960488242
4.137385548554751713e-01 405.54607358408276 0.00651733960488242
3.830473186700246169e-01 450.05576757004974 0.00651733960488242
3.549152698409840934e-01 499.450511585514 0.00651733960488242
3.290335453907773933e-01 554.2664520663108 0.00651733960488242
3.051394171163363533e-01 615.0985788580505 0.00651733960488242
2.830154202448769141e-01 682.6071834272393 0.00651733960488242
2.624871262417702300e-01 757.525025877192 0.00651733960488242
2.434197980536753070e-01 840.6652885618333 0.00651733960488242
2.257912432802361424e-01 932.9304026284696 0.00651733960488242
2.096369328912609520e-01 1035.3218432956637 0.00651733960488242
1.947469971518568377e-01 1148.9510001873086 0.00651733960488242
1.810869297351826446e-01 1275.051240713013 0.00651733960488242
1.691849762030745719e-01 1414.991297434576 0.00651733960488242
1.601254261612892749e-01 1570.2901247293776 0.00651733960488242
1.516286830625629412e-01 1742.6333860096508 0.00651733960488242
1.437288567347138890e-01 1933.891750455232 0.00651733960488242
1.364628666705266502e-01 2146.141197858406 0.00651733960488242
1.298686523090696598e-01 2381.6855519761607 0.00651733960488242
1.239837910032787760e-01 2643.0814869741084 0.00651733960488242
1.188443352136984432e-01 2933.1662783900483 0.00651733960488242
1.144837887385578706e-01 3255.0885998350564 0.00651733960488242
1.109320393850129344e-01 3612.3426997094302 0.00651733960488242
1.085861777483837776e-01 4008.8063288984645 0.00651733960488242
1.076578046925550786e-01 4448.782831127585 0.00651733960488242
1.075595439508604673e-01 4937.047852839004 0.00651733960488242
1.082681982554285632e-01 5478.901179593945 0.00651733960488242
1.097586932036022367e-01 6080.224261649427 0.00651733960488242
1.122259733294158485e-01 6747.5440531107 0.00651733960488242
1.156393153378272032e-01 7488.10385759003 0.00651733960488242
1.197633279621836827e-01 8309.941949353404 0.00651733960488242
1.246116113447824775e-01 9221.97882333434 0.00651733960488242
1.302188903765830186e-01 10234.114021054527 0.00651733960488242
1.366462379173478403e-01 11357.333583431051 0.00651733960488242
1.439851012283972220e-01 12603.829296797274 0.00651733960488242
1.523592191976033960e-01 13987.131026472387 0.00651733960488242
1.619241544722802850e-01 15522.25357427048 0.00651733960488242
1.728920737073175729e-01 17225.859653987874 0.00651733960488242
1.854577125494618617e-01 19116.440753857038 0.00651733960488242
1.998466883020585949e-01 21214.51784910632 0.00651733960488242
2.163705103473033686e-01 23542.864143224204 0.00651733960488242
2.352475779936215594e-01 26126.752255633317 0.00651733960488242
2.567068162358591699e-01 28994.22853882881 0.00651733960488242
2.810148997273513305e-01 32176.417502507353 0.00651733960488242
3.084471605965035668e-01 35707.859649004626 0.00651733960488242
3.392894849435124649e-01 39626.88638701478 0.00651733960488242
3.738404853721437604e-01 43976.036093027215 0.00651733960488242
4.124135862642668848e-01 48802.515836544335 0.00651733960488242
4.553384751877400105e-01 54158.71378079476 0.00651733960488242
5.029616983138195385e-01 60102.76782070388 0.00651733960488242
5.556460518122766645e-01 66699.19663030129 0.00651733960488242
6.137686322238192771e-01 74019.59996915652 0.00651733960488242
6.777172729001114115e-01 82143.43584919439 0.00651733960488242
7.478852954873994596e-01 91158.88299750836 0.00651733960488242
8.246645955322911004e-01 101163.7979766207 0.00651733960488242
9.084374231569368741e-01 112266.77735108159 0.00651733960488242
1.004046479776741441e+00 124588.33642950082 0.00651733960488242
1.112068813506527087e+00 138262.2173764659 0.00651733960488242
1.230597281821848465e+00 153436.84089300132 0.00651733960488242
1.360218062720617738e+00 170276.91722258978 0.00651733960488242
1.501512037866886251e+00 188965.23396912115 0.00651733960488242
1.655004292944719069e+00 209704.64013232305 0.00651733960488242
1.821713979667294758e+00 232720.2478960412 0.00651733960488242
2.002185762030221472e+00 258261.87606826748 0.00651733960488242
2.198157158158532631e+00 286606.7616948256 0.00651733960488242
2.408102789032899427e+00 318062.5692794119 0.00651733960488242
2.632103264846159085e+00 352970.73027306574 0.00651733960488242
2.870105631102172428e+00 391710.1490809261 0.00651733960488242
3.121911856936895990e+00 434701.3158125035 0.00651733960488242
3.387169664066063124e+00 482410.8704165374 0.00651733960488242
3.665943796704012048e+00 535356.6677410719 0.00651733960488242
3.959621245273813983e+00 594113.3984965039 0.00651733960488242
4.265242443390713234e+00 659318.8271333541 0.00651733960488242
4.581780034210117591e+00 731680.7143427207 0.00651733960488242
4.908024432030958728e+00 811984.4993184009 0.00651733960488242
5.244029090621073586e+00 901101.8251665037 0.00651733960488242
5.589212165663209220e+00 1000000.0 0.00651733960488242
1.144437528282964654e-02 0.001 0.007232633896483534
1.206513624363972879e-02 0.0011097524964120721 0.007232633896483534
1.279462729522591775e-02 0.0012315506032928262 0.007232633896483534
1.365501663870758928e-02 0.001366716356462006 0.007232633896483534
1.467212606053577839e-02 0.0015167168884709225 0.007232633896483534
1.587591002106101407e-02 0.0016831803533309566 0.007232633896483534
1.730127954685329802e-02 0.0018679135990207828 0.007232633896483534
1.898848901510773179e-02 0.002072921779595372 0.007232633896483534
2.098385716939564841e-02 0.002300430119772917 0.007232633896483534
2.334027580019230885e-02 0.0025529080682395165 0.007232633896483534
2.611819337397417590e-02 0.002833096101839324 0.007232633896483534
2.938597874820749606e-02 0.0031440354715915 0.007232633896483534
3.322076844274009927e-02 0.0034891012134067737 0.007232633896483534
3.770905178941177244e-02 0.003872038781812557 0.007232633896483534
4.294744944853776808e-02 0.004297004704320844 0.007232633896483534
4.904321255675661573e-02 0.004768611697714469 0.007232633896483534
5.611492509019299496e-02 0.005291978735958442 0.007232633896483534
6.429305655285412480e-02 0.005872786613189483 0.007232633896483534
7.372065834248997529e-02 0.00651733960488242 0.007232633896483534
8.455375151000599221e-02 0.007232633896483534 0.007232633896483534
9.696223315462985937e-02 0.008026433522257174 0.007232633896483534
1.111302401978879056e-01 0.00890735463861044 0.007232633896483534
1.272570457963752566e-01 0.009884959046625586 0.007232633896483534
1.455577018970201642e-01 0.010969857978923836 0.007232633896483534
1.662638543127651913e-01 0.012173827277396614 0.007232633896483534
1.896246524855381421e-01 0.013509935211980273 0.007232633896483534
2.159076071788950391e-01 0.014992684327860457 0.007232633896483534
2.453995720890377041e-01 0.01663816886076129 0.007232633896483534
2.784076173525131259e-01 0.018464249428955443 0.007232633896483534
3.152598616162184397e-01 0.020490746898158472 0.007232633896483534
3.563061912580312018e-01 0.022739657523579287 0.007232633896483534
4.019186882693348561e-01 0.02523539170434766 0.007232633896483534
4.524918920737291961e-01 0.02800503894183631 0.007232633896483534
5.084423459251153909e-01 0.03107866187782014 0.007232633896483534
5.702079171616412090e-01 0.03448962260405758 0.007232633896483534
6.382459709051263586e-01 0.038274944785163134 0.007232633896483534
7.130311353573336453e-01 0.04247571552536898 0.007232633896483534
7.950515459133721263e-01 0.047137531341167244 0.007232633896483534
8.848042368734405638e-01 0.05231099308056263 0.007232633896483534
9.827887164282966825e-01 0.05805225516094899 0.007232633896483534
1.089499305942199125e+00 0.06442363508721373 0.007232633896483534
1.205415318917866241e+00 0.07149428986597581 0.007232633896483534
1.330989570662470589e+00 0.07934096665797492 0.007232633896483534
1.466634791718710362e+00 0.08804883581643465 0.007232633896483534
1.612708081789897108e+00 0.09771241535346502 0.007232633896483534
1.769493248449558909e+00 0.1084365968689611 0.007232633896483534
1.937181620853621222e+00 0.12033778407775893 0.007232633896483534
2.115851650609311907e+00 0.13354515629298988 0.007232633896483534
2.305447197862327435e+00 0.14820207057988585 0.007232633896483534
2.505756483353493547e+00 0.16446761779946645 0.007232633896483534
2.716391452612175073e+00 0.18251834943190443 0.007232633896483534
2.936769515266338448e+00 0.20255019392306664 0.007232633896483534
3.166098569838608601e+00 0.22478058335487253 0.007232633896483534
3.403367093126178577e+00 0.24945081352303167 0.007232633896483534
3.647340378054606980e+00 0.27682866303920667 0.007232633896483534
3.896564473560144570e+00 0.3072112998861759 0.007232633896483534
4.149379001512521370e+00 0.34092850697468147 0.007232633896483534
4.403939557018142992e+00 0.3783462617131929 0.007232633896483534
4.658249489967395185e+00 0.419870708444391 0.007232633896483534
4.910201177174972287e+00 0.4659525668664682 0.007232633896483534
5.157624952930452089e+00 0.517092024289676 0.007232633896483534
5.398344101633298919e+00 0.5738441648302398 0.007232633896483534
5.630232643957469918e+00 0.6368249944718586 0.007232633896483534
5.851273441578148216e+00 0.7067181273927491 0.007232633896483534
6.059612010292529050e+00 0.7842822061337682 0.007232633896483534
6.253603530392245702e+00 0.8703591361485166 0.007232633896483534
6.431849185120937840e+00 0.9658832241158708 0.007232633896483534
6.593219815897575664e+00 1.0718913192051276 0.007232633896483534
6.736865112991156757e+00 1.1895340673703196 0.007232633896483534
6.862208274925234441e+00 1.3200884008314182 0.007232633896483534
6.968927085333740834e+00 1.4649713983072863 0.007232633896483534
7.056923216755829564e+00 1.625755666443795 0.007232633896483534
7.126283082303848104e+00 1.8041864093920719 0.007232633896483534
7.177233573125509913e+00 2.0022003718155843 0.007232633896483534
7.210096726708235870e+00 2.2219468609395236 0.007232633896483534
7.225247019451013664e+00 2.4658110758226037 0.007232633896483534
7.223074564864859326e+00 2.736439997074672 0.007232633896483534
7.203956787053603428e+00 3.0367711180354604 0.007232633896483534
7.172090788324887889e+00 3.370064329271928 0.007232633896483534
7.124455878811680520e+00 3.739937302478798 0.007232633896483534
7.060808433244230464e+00 4.150404757850477 0.007232633896483534
6.981333701665377589e+00 4.605922041145108 0.007232633896483534
6.886216300548345437e+00 5.1114334834401705 0.007232633896483534
6.775668906175238426e+00 5.672426068491977 0.007232633896483534
6.649963717242497907e+00 6.294988990221888 0.007232633896483534
6.509464081286217230e+00 6.985879746785249 0.007232633896483534
6.354653472377787438e+00 7.752597488629465 0.007232633896483534
6.191072537199575621e+00 8.60346441668451 0.007232633896483534
6.014889089816179535e+00 9.547716114208066 0.007232633896483534
5.827909728933771127e+00 10.59560179277617 0.007232633896483534
5.634038757145675369e+00 11.758495540521581 0.007232633896483534
5.429090455618090338e+00 13.049019780144016 0.007232633896483534
5.214525645320578384e+00 14.481182276745331 0.007232633896483534
4.991953015004868988e+00 16.070528182616385 0.007232633896483534
4.763091647630473879e+00 17.834308769319094 0.007232633896483534
4.529729178002409817e+00 19.791668678535572 0.007232633896483534
4.293677927300755037e+00 21.96385372416547 0.007232633896483534
4.056731469937840728e+00 24.37444150122222 0.007232633896483534
3.820623703332897581e+00 27.04959730463137 0.007232633896483534
3.586992288623837233e+00 30.01835813575592 0.007232633896483534
3.357347828641446874e+00 33.31294787934677 0.007232633896483534
3.133049737475542607e+00 36.96912707195032 0.007232633896483534
2.915289168342076742e+00 41.0265810582719 0.007232633896483534
2.705078963068244136e+00 45.52935074866948 0.007232633896483534
2.503250191215567799e+00 50.526310653356795 0.007232633896483534
2.310454460181495584e+00 56.07169938205458 0.007232633896483534
2.127171099484648664e+00 62.22570836730231 0.007232633896483534
1.953718154688390607e+00 69.0551352016233 0.007232633896483534
1.793178048649245682e+00 76.63410868007462 0.007232633896483534
1.645305204685020506e+00 85.04489341802686 0.007232633896483534
1.507660703055779816e+00 94.37878277775391 0.007232633896483534
1.380066727924417869e+00 104.73708979594508 0.007232633896483534
1.262253036142932494e+00 116.23224686798542 0.007232633896483534
1.153871599744399790e+00 128.9890261253308 0.007232633896483534
1.054510493541386928e+00 143.14589375234786 0.007232633896483534
9.637068579401550927e-01 158.85651294280527 0.007232633896483534
8.809589068728788108e-01 176.2914118095948 0.007232633896483534
8.057371961818767803e-01 195.63983435170647 0.007232633896483534
7.374949969114255044e-01 217.11179456945052 0.007232633896483534
6.756781002596207175e-01 240.9403560239527 0.007232633896483534
6.198620853068900205e-01 267.38416158399497 0.007232633896483534
5.694003178683326727e-01 296.73024081888724 0.007232633896483534
5.237330853551682708e-01 329.2971255097155 0.007232633896483534
4.825153821829321066e-01 365.43830709572546 0.007232633896483534
4.455183623362438672e-01 405.54607358408276 0.007232633896483534
4.118453239057710547e-01 450.05576757004974 0.007232633896483534
3.811029066794499043e-01 499.450511585514 0.007232633896483534
3.529423881642106964e-01 554.2664520663108 0.007232633896483534
3.270614572121731123e-01 615.0985788580505 0.007232633896483534
3.032046330499833520e-01 682.6071834272393 0.007232633896483534
2.811621362486055320e-01 757.525025877192 0.007232633896483534
2.607673804057876743e-01 840.6652885618333 0.007232633896483534
2.418932296158557149e-01 932.9304026284696 0.007232633896483534
2.247295995152051862e-01 1035.3218432956637 0.007232633896483534
2.089624371348454690e-01 1148.9510001873086 0.007232633896483534
1.945289837387002563e-01 1275.051240713013 0.007232633896483534
1.816182063710459760e-01 1414.991297434576 0.007232633896483534
1.719050570490534835e-01 1570.2901247293776 0.007232633896483534
1.630988837130031288e-01 1742.6333860096508 0.007232633896483534
1.548992972896635067e-01 1933.891750455232 0.007232633896483534
1.473467531154038779e-01 2146.141197858406 0.007232633896483534
1.404843437995429434e-01 2381.6855519761607 0.007232633896483534
1.343559055321003337e-01 2643.0814869741084 0.007232633896483534
1.290044511303733155e-01 2933.1662783900483 0.007232633896483534
1.244707467898629599e-01 3255.0885998350564 0.007232633896483534
1.207918592269447561e-01 3612.3426997094302 0.007232633896483534
1.188269609992441966e-01 4008.8063288984645 0.007232633896483534
1.179758665018159347e-01 4448.782831127585 0.007232633896483534
1.180186000465816981e-01 4937.047852839004 0.007232633896483534
1.189334721788768284e-01 5478.901179593945 0.007232633896483534
1.206965923003205515e-01 6080.224261649427 0.007232633896483534
1.235459283893305671e-01 6747.5440531107 0.007232633896483534
1.274085941291939750e-01 7488.10385759003 0.007232633896483534
1.320498356180551114e-01 8309.941949353404 0.007232633896483534
1.374874051802025265e-01 9221.97882333434 0.007232633896483534
1.437621198374174070e-01 10234.114021054527 0.007232633896483534
1.509436360992904014e-01 11357.333583431051 0.007232633896483534
1.591348323138500886e-01 12603.829296797274 0.007232633896483534
1.684738892345218342e-01 13987.131026472387 0.007232633896483534
1.791336860540906628e-01 15522.25357427048 0.007232633896483534
1.913249776511705968e-01 17225.859653987874 0.007232633896483534
2.053103074348390233e-01 19116.440753857038 0.007232633896483534
2.213226083297627211e-01 21214.51784910632 0.007232633896483534
2.397266640241816904e-01 23542.864143224204 0.007232633896483534
2.606978802831317332e-01 26126.752255633317 0.007232633896483534
2.845181414397547903e-01 28994.22853882881 0.007232633896483534
3.114760662965635474e-01 32176.417502507353 0.007232633896483534
3.418677886529832843e-01 35707.859649004626 0.007232633896483534
3.759987269874386362e-01 39626.88638701478 0.007232633896483534
4.141855969338130161e-01 43976.036093027215 0.007232633896483534
4.567583097351248789e-01 48802.515836544335 0.007232633896483534
5.040610883948734022e-01 54158.71378079476 0.007232633896483534
5.564527336969439242e-01 60102.76782070388 0.007232633896483534
6.143054484228575030e-01 66699.19663030129 0.007232633896483534
6.780023091000448865e-01 74019.59996915652 0.007232633896483534
7.479329104126745120e-01 82143.43584919439 0.007232633896483534
8.244872356152059822e-01 91158.88299750836 0.007232633896483534
9.080479933999432429e-01 101163.7979766207 0.007232633896483534
1.002890398730059918e+00 112266.77735108159 0.007232633896483534
1.110045533437053367e+00 124588.33642950082 0.007232633896483534
1.227912344428329083e+00 138262.2173764659 0.007232633896483534
1.357109075618380123e+00 153436.84089300132 0.007232633896483534
1.498024239324411422e+00 170276.91722258978 0.007232633896483534
1.651197240820997392e+00 188965.23396912115 0.007232633896483534
1.817095165608421103e+00 209704.64013232305 0.007232633896483534
1.996903597614158699e+00 232720.2478960412 0.007232633896483534
2.192525708353279423e+00 258261.87606826748 0.007232633896483534
2.402383354752636979e+00 286606.7616948256 0.007232633896483534
2.626382693699731874e+00 318062.5692794119 0.007232633896483534
2.864461946147292437e+00 352970.73027306574 0.007232633896483534
3.116411586900789565e+00 391710.1490809261 0.007232633896483534
3.381866040378537441e+00 434701.3158125035 0.007232633896483534
3.660920682554167360e+00 482410.8704165374 0.007232633896483534
3.954858560671207446e+00 535356.6677410719 0.007232633896483534
4.260757624129754895e+00 594113.3984965039 0.007232633896483534
4.577581537262586764e+00 659318.8271333541 0.007232633896483534
4.904113274702176284e+00 731680.7143427207 0.007232633896483534
5.240318684084311229e+00 811984.4993184009 0.007232633896483534
5.585779743140398601e+00 901101.8251665037 0.007232633896483534
5.937058970066271257e+00 1000000.0 0.007232633896483534
1.091369645445718420e-02 0.001 0.008026433522257174
1.144443161914723492e-02 0.0011097524964120721 0.008026433522257174
1.206508372329115515e-02 0.0012315506032928262 0.008026433522257174
1.279460274160075517e-02 0.001366716356462006 0.008026433522257174
1.365503071172571685e-02 0.0015167168884709225 0.008026433522257174
1.467209996702277704e-02 0.0016831803533309566 0.008026433522257174
1.587592837881564647e-02 0.0018679135990207828 0.008026433522257174
1.730129284654597852e-02 0.002072921779595372 0.008026433522257174
1.898850988863195338e-02 0.002300430119772917 0.008026433522257174
2.098383279937502885e-02 0.0025529080682395165 0.008026433522257174
2.334026794024200019e-02 0.002833096101839324 0.008026433522257174
2.611818469222787140e-02 0.0031440354715915 0.008026433522257174
2.938597975564324893e-02 0.0034891012134067737 0.008026433522257174
3.322075651915423061e-02 0.003872038781812557 0.008026433522257174
3.770905413073150775e-02 0.004297004704320844 0.008026433522257174
4.294744092166835614e-02 0.004768611697714469 0.008026433522257174
4.904321691052724447e-02 0.005291978735958442 0.008026433522257174
5.611492104005628978e-02 0.005872786613189483 0.008026433522257174
6.429305286685037257e-02 0.00651733960488242 0.008026433522257174
7.372064362205200949e-02 0.007232633896483534 0.008026433522257174
8.455375198942928494e-02 0.008026433522257174 0.008026433522257174
9.696222082736369319e-02 0.00890735463861044 0.008026433522257174
1.111302260738464137e-01 0.009884959046625586 0.008026433522257174
1.272570434709212328e-01 0.010969857978923836 0.008026433522257174
1.455576806708026028e-01 0.012173827277396614 0.008026433522257174
1.662638320873671693e-01 0.013509935211980273 0.008026433522257174
1.896246143988044586e-01 0.014992684327860457 0.008026433522257174
2.159075972136138555e-01 0.01663816886076129 0.008026433522257174
2.453995614240460366e-01 0.018464249428955443 0.008026433522257174
2.784075853115339783e-01 0.020490746898158472 0.008026433522257174
3.152598160609616507e-01 0.022739657523579287 0.008026433522257174
3.563061355016950427e-01 0.02523539170434766 0.008026433522257174
4.019186443139343701e-01 0.02800503894183631 0.008026433522257174
4.524918400180243383e-01 0.03107866187782014 0.008026433522257174
5.084423188186337761e-01 0.03448962260405758 0.008026433522257174
5.702078491514804837e-01 0.038274944785163134 0.008026433522257174
6.382459285625863288e-01 0.04247571552536898 0.008026433522257174
7.130310557611596600e-01 0.047137531341167244 0.008026433522257174
7.950514505431039991e-01 0.05231099308056263 0.008026433522257174
8.848041403936488525e-01 0.05805225516094899 0.008026433522257174
9.827886199690716307e-01 0.06442363508721373 0.008026433522257174
1.089499203624922474e+00 0.07149428986597581 0.008026433522257174
1.205415223026507165e+00 0.07934096665797492 0.008026433522257174
1.330989481067642144e+00 0.08804883581643465 0.008026433522257174
1.466634732919020578e+00 0.09771241535346502 0.008026433522257174
1.612708008387300662e+00 0.1084365968689611 0.008026433522257174
1.769493158533755439e+00 0.12033778407775893 0.008026433522257174
1.937181585649876636e+00 0.13354515629298988 0.008026433522257174
2.115851607256196143e+00 0.14820207057988585 0.008026433522257174
2.305447200495108984e+00 0.16446761779946645 0.008026433522257174
2.505756531041150481e+00 0.18251834943190443 0.008026433522257174
2.716391563047238389e+00 0.20255019392306664 0.008026433522257174
2.936769680748409606e+00 0.22478058335487253 0.008026433522257174
3.166098848789482556e+00 0.24945081352303167 0.008026433522257174
3.403367515561328549e+00 0.27682866303920667 0.008026433522257174
3.647340938455837733e+00 0.3072112998861759 0.008026433522257174
3.896565222307168508e+00 0.34092850697468147 0.008026433522257174
4.149380007946882110e+00 0.3783462617131929 0.008026433522257174
4.403940877104018270e+00 0.419870708444391 0.008026433522257174
4.658251178461804365e+00 0.4659525668664682 0.008026433522257174
4.910203315266632451e+00 0.517092024289676 0.008026433522257174
5.157627639239297679e+00 0.5738441648302398 0.008026433522257174
5.398347424648809678e+00 0.6368249944718586 0.008026433522257174
5.630236786746968924e+00 0.7067181273927491 0.008026433522257174
5.851278536210703152e+00 0.7842822061337682 0.008026433522257174
6.059618253326924275e+00 0.8703591361485166 0.008026433522257174
6.253611120777034849e+00 0.9658832241158708 0.008026433522257174
6.431858405712386428e+00 1.0718913192051276 0.008026433522257174
6.593230961737536866e+00 1.1895340673703196 0.008026433522257174
6.736878528941683264e+00 1.3200884008314182 0.008026433522257174
6.862224364815617150e+00 1.4649713983072863 0.008026433522257174
6.968946302975409957e+00 1.625755666443795 0.008026433522257174
7.056946113200461390e+00 1.8041864093920719 0.008026433522257174
7.126310258338399706e+00 2.0022003718155843 0.008026433522257174
7.177265716809275276e+00 2.2219468609395236 0.008026433522257174
7.210134647053935808e+00 2.4658110758226037 0.008026433522257174
7.225291604041538918e+00 2.736439997074672 0.008026433522257174
7.223126803063687262e+00 3.0367711180354604 0.008026433522257174
7.204017818219975666e+00 3.370064329271928 0.008026433522257174
7.172164506674556073e+00 3.739937302478798 0.008026433522257174
7.124541293743051007e+00 4.150404757850477 0.008026433522257174
7.060907047836159300e+00 4.605922041145108 0.008026433522257174
6.981447122007264916e+00 5.1114334834401705 0.008026433522257174
6.886346240025608800e+00 5.672426068491977 0.008026433522257174
6.775817131405402982e+00 6.294988990221888 0.008026433522257174
6.650132005092984855e+00 6.985879746785249 0.008026433522257174
6.509654180233269472e+00 7.752597488629465 0.008026433522257174
6.354867032209313926e+00 8.60346441668451 0.008026433522257174
6.191304623808818519e+00 9.547716114208066 0.008026433522257174
6.015146505672112731e+00 10.59560179277617 0.008026433522257174
5.828167634978696832e+00 11.758495540521581 0.008026433522257174
5.634319964673511372e+00 13.049019780144016 0.008026433522257174
5.429393807425241469e+00 14.481182276745331 0.008026433522257174
5.214848889561577217e+00 16.070528182616385 0.008026433522257174
4.992292596568804086e+00 17.834308769319094 0.008026433522257174
4.763442509518990953e+00 19.791668678535572 0.008026433522257174
4.530084587898858928e+00 21.96385372416547 0.008026433522257174
4.294029396353346684e+00 24.37444150122222 0.008026433522257174
4.057068768265080116e+00 27.04959730463137 0.008026433522257174
3.820934996981836917e+00 30.01835813575592 0.008026433522257174
3.587264419778759983e+00 33.31294787934677 0.008026433522257174
3.357566757438095184e+00 36.96912707195032 0.008026433522257174
3.133201084326981523e+00 41.0265810582719 0.008026433522257174
2.915358836121241026e+00 45.52935074866948 0.008026433522257174
2.705053757427678285e+00 50.526310653356795 0.008026433522257174
2.503118350580342710e+00 56.07169938205458 0.008026433522257174
2.310206057283595626e+00 62.22570836730231 0.008026433522257174
2.126798244990388831e+00 69.0551352016233 0.008026433522257174
1.953214999452598022e+00 76.63410868007462 0.008026433522257174
1.792372035216102555e+00 85.04489341802686 0.008026433522257174
1.644420453770669033e+00 94.37878277775391 0.008026433522257174
1.506691426375784015e+00 104.73708979594508 0.008026433522257174
1.379007019922744881e+00 116.23224686798542 0.008026433522257174
1.261096964326553715e+00 128.9890261253308 0.008026433522257174
1.152613351288980681e+00 143.14589375234786 0.008026433522257174
1.053144533926738458e+00 158.85651294280527 0.008026433522257174
9.622281330880789740e-01 176.2914118095948 0.008026433522257174
8.793631911183564798e-01 195.63983435170647 0.008026433522257174
8.040213659156418835e-01 217.11179456945052 0.008026433522257174
7.356575255358331900e-01 240.9403560239527 0.008026433522257174
6.737195456320427267e-01 267.38416158399497 0.008026433522257174
6.177233371495920444e-01 296.73024081888724 0.008026433522257174
5.671512654161847689e-01 329.2971255097155 0.008026433522257174
5.213860238835159588e-01 365.43830709572546 0.008026433522257174
4.804641883611295849e-01 405.54607358408276 0.008026433522257174
4.433900439211579947e-01 450.05576757004974 0.008026433522257174
4.096585635819497417e-01 499.450511585514 0.008026433522257174
3.788828041130420932e-01 554.2664520663108 0.008026433522257174
3.507213250988741038e-01 615.0985788580505 0.008026433522257174
3.248798444037772071e-01 682.6071834272393 0.008026433522257174
3.011114205427329882e-01 757.525025877192 0.008026433522257174
2.792149541157706305e-01 840.6652885618333 0.008026433522257174
2.590322940209496827e-01 932.9304026284696 0.008026433522257174
2.406616354766967780e-01 1035.3218432956637 0.008026433522257174
2.239382794205926897e-01 1148.9510001873086 0.008026433522257174
2.086752765954956179e-01 1275.051240713013 0.008026433522257174
1.950244840606215613e-01 1414.991297434576 0.008026433522257174
1.842519059060458986e-01 1570.2901247293776 0.008026433522257174
1.751482069399772634e-01 1742.6333860096508 0.008026433522257174
1.666638169457520524e-01 1933.891750455232 0.008026433522257174
1.588413755983006936e-01 2146.141197858406 0.008026433522257174
1.517282676869723124e-01 2381.6855519761607 0.008026433522257174
1.453742096509599846e-01 2643.0814869741084 0.008026433522257174
1.398291609459957063e-01 2933.1662783900483 0.008026433522257174
1.351414309974906247e-01 3255.0885998350564 0.008026433522257174
1.316041416114670792e-01 3612.3426997094302 0.008026433522257174
1.298896798720856338e-01 4008.8063288984645 0.008026433522257174
1.291517641869878441e-01 4448.782831127585 0.008026433522257174
1.293748054690887217e-01 4937.047852839004 0.008026433522257174
1.305391694214934617e-01 5478.901179593945 0.008026433522257174
1.326226432497983054e-01 6080.224261649427 0.008026433522257174
1.359121983324552974e-01 6747.5440531107 0.008026433522257174
1.402855672673091747e-01 7488.10385759003 0.008026433522257174
1.455111149328034148e-01 8309.941949353404 0.008026433522257174
1.516115357760479398e-01 9221.97882333434 0.008026433522257174
1.586347014746832262e-01 10234.114021054527 0.008026433522257174
1.666599915798762654e-01 11357.333583431051 0.008026433522257174
1.758030454801897680e-01 12603.829296797274 0.008026433522257174
1.862180057554244927e-01 13987.131026472387 0.008026433522257174
1.980967736895611619e-01 15522.25357427048 0.008026433522257174
2.116654664846652489e-01 17225.859653987874 0.008026433522257174
2.272050384556198732e-01 19116.440753857038 0.008026433522257174
2.450544518849555875e-01 21214.51784910632 0.008026433522257174
2.655052607017777677e-01 23542.864143224204 0.008026433522257174
2.887887469019437270e-01 26126.752255633317 0.008026433522257174
3.152104240081750053e-01 28994.22853882881 0.008026433522257174
3.450812223348818653e-01 32176.417502507353 0.008026433522257174
3.787179592460056532e-01 35707.859649004626 0.008026433522257174
4.164448841001595070e-01 39626.88638701478 0.008026433522257174
4.585955312408746543e-01 43976.036093027215 0.008026433522257174
5.055143074503877232e-01 48802.515836544335 0.008026433522257174
5.575573804440522308e-01 54158.71378079476 0.008026433522257174
6.150924246372004855e-01 60102.76782070388 0.008026433522257174
6.784969938836824532e-01 66699.19663030129 0.008026433522257174
7.481552689049258964e-01 74019.59996915652 0.008026433522257174
8.244530907968784517e-01 82143.43584919439 0.008026433522257174
9.077708890532592001e-01 91158.88299750836 0.008026433522257174
1.001889216901900470e+00 101163.7979766207 0.008026433522257174
1.108682104062863827e+00 112266.77735108159 0.008026433522257174
1.225774271825300188e+00 124588.33642950082 0.008026433522257174
1.354055689875381274e+00 138262.2173764659 0.008026433522257174
1.494504079430386767e+00 153436.84089300132 0.008026433522257174
1.647260158422862775e+00 170276.91722258978 0.008026433522257174
1.812807030778440742e+00 188965.23396912115 0.008026433522257174
1.991548726493503008e+00 209704.64013232305 0.008026433522257174
2.186432688376396705e+00 232720.2478960412 0.008026433522257174
2.396084220156518896e+00 258261.87606826748 0.008026433522257174
2.619985967960667850e+00 286606.7616948256 0.008026433522257174
2.858064082409104145e+00 318062.5692794119 0.008026433522257174
3.110099432991848101e+00 352970.73027306574 0.008026433522257174
3.375713682234665391e+00 391710.1490809261 0.008026433522257174
3.655027540598267510e+00 434701.3158125035 0.008026433522257174
3.949225914559006956e+00 482410.8704165374 0.008026433522257174
4.255416814325109875e+00 535356.6677410719 0.008026433522257174
4.572552172739362319e+00 594113.3984965039 0.008026433522257174
4.899404588220160228e+00 659318.8271333541 0.008026433522257174
5.235836853076452968e+00 731680.7143427207 0.008026433522257174
5.581617358417475749e+00 811984.4993184009 0.008026433522257174
5.933207912687965546e+00 901101.8251665037 0.008026433522257174
6.288796819231701640e+00 1000000.0 0.008026433522257174
1.045708850171350561e-02 0.001 0.00890735463861044
1.091372788369975554e-02 0.0011097524964120721 0.00890735463861044
1.144441039655698204e-02 0.0012315506032928262 0.00890735463861044
1.206508829846548135e-02 0.001366716356462006 0.00890735463861044
1.279460018631619310e-02 0.0015167168884709225 0.00890735463861044
1.365502559969770761e-02 0.0016831803533309566 0.00890735463861044
1.467210164978963345e-02 0.0018679135990207828 0.00890735463861044
1.587591351301777948e-02 0.002072921779595372 0.00890735463861044
1.730129471468344962e-02 0.002300430119772917 0.00890735463861044
1.898850536304215117e-02 0.0025529080682395165 0.00890735463861044
2.098383895883102271e-02 0.002833096101839324 0.00890735463861044
2.334026781444536319e-02 0.0031440354715915 0.00890735463861044
2.611819287694901529e-02 0.0034891012134067737 0.00890735463861044
2.938596907396114413e-02 0.003872038781812557 0.00890735463861044
3.322075290942035075e-02 0.004297004704320844 0.00890735463861044
3.770904663548810959e-02 0.004768611697714469 0.00890735463861044
4.294744107134317729e-02 0.005291978735958442 0.00890735463861044
4.904319728126322470e-02 0.005872786613189483 0.00890735463861044
5.611490109098851015e-02 0.00651733960488242 0.00890735463861044
6.429304745664586596e-02 0.007232633896483534 0.00890735463861044
7.372061954336298073e-02 0.008026433522257174 0.00890735463861044
8.455373481887118459e-02 0.00890735463861044 0.00890735463861044
9.696219926392546373e-02 0.009884959046625586 0.00890735463861044
1.111302088880805478e-01 0.010969857978923836 0.00890735463861044
1.272570236647592445e-01 0.012173827277396614 0.00890735463861044
1.455576557027066509e-01 0.013509935211980273 0.00890735463861044
1.662638075647649427e-01 0.014992684327860457 0.00890735463861044
1.896245897443811779e-01 0.01663816886076129 0.00890735463861044
2.159075479535426667e-01 0.018464249428955443 0.00890735463861044
2.453995070036580350e-01 0.020490746898158472 0.00890735463861044
2.784075473080043772e-01 0.022739657523579287 0.00890735463861044
3.152597600418214352e-01 0.02523539170434766 0.00890735463861044
3.563060611986481052e-01 0.02800503894183631 0.00890735463861044
4.019185701788321463e-01 0.03107866187782014 0.00890735463861044
4.524917475499655173e-01 0.03448962260405758 0.00890735463861044
5.084422230663104836e-01 0.038274944785163134 0.00890735463861044
5.702077509655907317e-01 0.04247571552536898 0.00890735463861044
6.382457978643968355e-01 0.047137531341167244 0.00890735463861044
7.130309330794197820e-01 0.05231099308056263 0.00890735463861044
7.950513317470817576e-01 0.05805225516094899 0.00890735463861044
8.848040151107909868e-01 0.06442363508721373 0.00890735463861044
9.827884967826416851e-01 0.07149428986597581 0.00890735463861044
1.089499056948521005e+00 0.07934096665797492 0.00890735463861044
1.205415049919038584e+00 0.08804883581643465 0.00890735463861044
1.330989297336282462e+00 0.09771241535346502 0.00890735463861044
1.466634547315669002e+00 0.1084365968689611 0.00890735463861044
1.612707819499061612e+00 0.12033778407775893 0.00890735463861044
1.769492989078556011e+00 0.13354515629298988 0.00890735463861044
1.937181415972901277e+00 0.14820207057988585 0.00890735463861044
2.115851460906786219e+00 0.16446761779946645 0.00890735463861044
2.305447080787704106e+00 0.18251834943190443 0.00890735463861044
2.505756446899597645e+00 0.20255019392306664 0.00890735463861044
2.716391526166968440e+00 0.22478058335487253 0.00890735463861044
2.936769737561896410e+00 0.24945081352303167 0.00890735463861044
3.166098998345856952e+00 0.27682866303920667 0.00890735463861044
3.403367791862181413e+00 0.3072112998861759 0.00890735463861044
3.647341373785986551e+00 0.34092850697468147 0.00890735463861044
3.896565863840305344e+00 0.3783462617131929 0.00890735463861044
4.149380914394496855e+00 0.419870708444391 0.00890735463861044
4.403942093836568539e+00 0.4659525668664682 0.00890735463861044
4.658252784548908565e+00 0.517092024289676 0.00890735463861044
4.910205407154419888e+00 0.5738441648302398 0.00890735463861044
5.157630348494626205e+00 0.6368249944718586 0.00890735463861044
5.398350848219586773e+00 0.7067181273927491 0.00890735463861044
5.630241113154963450e+00 0.7842822061337682 0.00890735463861044
5.851283919148183799e+00 0.8703591361485166 0.00890735463861044
6.059624903049693145e+00 0.9658832241158708 0.00890735463861044
6.253619305838532760e+00 1.0718913192051276 0.00890735463861044
6.431868403850278249e+00 1.1895340673703196 0.00890735463861044
6.593243117767186412e+00 1.3200884008314182 0.00890735463861044
6.736893212208358683e+00 1.4649713983072863 0.00890735463861044
6.862242054566558558e+00 1.625755666443795 0.00890735463861044
6.968967513322793295e+00 1.8041864093920719 0.00890735463861044
7.056971432441899061e+00 2.0022003718155843 0.00890735463861044
7.126340371882859515e+00 2.2219468609395236 0.00890735463861044
7.177301412653748436e+00 2.4658110758226037 0.00890735463861044
7.210176788007070847e+00 2.736439997074672 0.00890735463861044
7.225341172652889554e+00 3.0367711180354604 0.00890735463861044
7.223184888848518170e+00 3.370064329271928 0.00890735463861044
7.204085626000094500e+00 3.739937302478798 0.00890735463861044
7.172246651223704639e+00 4.150404757850477 0.00890735463861044
7.124636312957625783e+00 4.605922041145108 0.00890735463861044
7.061016526254037196e+00 5.1114334834401705 0.00890735463861044
6.981572711770557937e+00 5.672426068491977 0.00890735463861044
6.886489650249754568e+00 6.294988990221888 0.00890735463861044
6.775980082735012289e+00 6.985879746785249 0.00890735463861044
6.650316178442520432e+00 7.752597488629465 0.00890735463861044
6.509861129916703071e+00 8.60346441668451 0.00890735463861044
6.355098077379666144e+00 9.547716114208066 0.00890735463861044
6.191552921317441616e+00 10.59560179277617 0.00890735463861044
6.015419557630570679e+00 11.758495540521581 0.00890735463861044
5.828433909471220531e+00 13.049019780144016 0.00890735463861044
5.634606549870126102e+00 14.481182276745331 0.00890735463861044
5.429698235954560026e+00 16.070528182616385 0.00890735463861044
5.215167378904121520e+00 17.834308769319094 0.00890735463861044
4.992619840775027740e+00 19.791668678535572 0.00890735463861044
4.763771530364526718e+00 21.96385372416547 0.00890735463861044
4.530406618681608322e+00 24.37444150122222 0.00890735463861044
4.294333918487204471e+00 27.04959730463137 0.00890735463861044
4.057343618792047302e+00 30.01835813575592 0.00890735463861044
3.821166649863080078e+00 33.31294787934677 0.00890735463861044
3.587438393623550770e+00 36.96912707195032 0.00890735463861044
3.357668141058255173e+00 41.0265810582719 0.00890735463861044
3.133215135363781823e+00 45.52935074866948 0.00890735463861044
2.915271580564197773e+00 50.526310653356795 0.00890735463861044
2.704852528034994208e+00 56.07169938205458 0.00890735463861044
2.502792192645447500e+00 62.22570836730231 0.00890735463861044
2.309745946198253463e+00 69.0551352016233 0.00890735463861044
2.126197131234992543e+00 76.63410868007462 0.00890735463861044
1.952467670222239882e+00 85.04489341802686 0.00890735463861044
1.791378076412623033e+00 94.37878277775391 0.00890735463861044
1.643331299899319031e+00 104.73708979594508 0.00890735463861044
1.505500458899631466e+00 116.23224686798542 0.00890735463861044
1.377707606824734032e+00 128.9890261253308 0.00890735463861044
1.259682600748696535e+00 143.14589375234786 0.00890735463861044
1.151077847960987777e+00 158.85651294280527 0.00890735463861044
1.051482270498250271e+00 176.2914118095948 0.00890735463861044
9.604343778115965735e-01 195.63983435170647 0.00890735463861044
8.774344764910027017e-01 217.11179456945052 0.00890735463861044
8.019559887770423279e-01 240.9403560239527 0.00890735463861044
7.334561150322244094e-01 267.38416158399497 0.00890735463861044
6.713858051117586045e-01 296.73024081888724 0.00890735463861044
6.151991609139290107e-01 329.2971255097155 0.00890735463861044
5.645135333627262497e-01 365.43830709572546 0.00890735463861044
5.190055321853649373e-01 405.54607358408276 0.00890735463861044
4.780722895125911753e-01 450.05576757004974 0.00890735463861044
4.409316992420331816e-01 499.450511585514 0.00890735463861044
4.071615588528366692e-01 554.2664520663108 0.00890735463861044
3.763829932412359747e-01 615.0985788580505 0.00890735463861044
3.482634447589965654e-01 682.6071834272393 0.00890735463861044
3.225180824472219654e-01 757.525025877192 0.00890735463861044
2.989095821960052191e-01 840.6652885618333 0.00890735463861044
2.772461723683313783e-01 932.9304026284696 0.00890735463861044
2.575194655220741091e-01 1035.3218432956637 0.00890735463861044
2.397384625867708396e-01 1148.9510001873086 0.00890735463861044
2.235718939398718685e-01 1275.051240713013 0.00890735463861044
2.091255803803540314e-01 1414.991297434576 0.00890735463861044
1.971833879905679765e-01 1570.2901247293776 0.00890735463861044
1.877902132663480939e-01 1742.6333860096508 0.00890735463861044
1.790343799949979664e-01 1933.891750455232 0.00890735463861044
1.709589040323659659e-01 2146.141197858406 0.00890735463861044
1.636142108842664755e-01 2381.6855519761607 0.00890735463861044
1.570551513200843519e-01 2643.0814869741084 0.00890735463861044
1.513383317194046673e-01 2933.1662783900483 0.00890735463861044
1.465196950897445505e-01 3255.0885998350564 0.00890735463861044
1.434463607477237390e-01 3612.3426997094302 0.00890735463861044
1.418196983611490769e-01 4008.8063288984645 0.00890735463861044
1.412374245457617972e-01 4448.782831127585 0.00890735463861044
1.416868873457430011e-01 4937.047852839004 0.00890735463861044
1.431510295595685434e-01 5478.901179593945 0.00890735463861044
1.456099119821798182e-01 6080.224261649427 0.00890735463861044
1.494052829349069578e-01 6747.5440531107 0.00890735463861044
1.543588186611703494e-01 7488.10385759003 0.00890735463861044
1.602442117905217844e-01 8309.941949353404 0.00890735463861044
1.670900122575636748e-01 9221.97882333434 0.00890735463861044
1.749522068894612259e-01 10234.114021054527 0.00890735463861044
1.839211444741735146e-01 11357.333583431051 0.00890735463861044
1.941266775300573844e-01 12603.829296797274 0.00890735463861044
2.057405383976735058e-01 13987.131026472387 0.00890735463861044
2.189753961208200372e-01 15522.25357427048 0.00890735463861044
2.340808522055531637e-01 17225.859653987874 0.00890735463861044
2.513370636894891597e-01 19116.440753857038 0.00890735463861044
2.712197551678771634e-01 21214.51784910632 0.00890735463861044
2.939314759361900675e-01 23542.864143224204 0.00890735463861044
3.197636199299058180e-01 26126.752255633317 0.00890735463861044
3.490459049123364466e-01 28994.22853882881 0.00890735463861044
3.821115800960339093e-01 32176.417502507353 0.00890735463861044
4.192975390535295110e-01 35707.859649004626 0.00890735463861044
4.609456385780378307e-01 39626.88638701478 0.00890735463861044
5.074042869633771380e-01 43976.036093027215 0.00890735463861044
5.590297156491199626e-01 48802.515836544335 0.00890735463861044
6.161866430029322439e-01 54158.71378079476 0.00890735463861044
6.792474359136222439e-01 60102.76782070388 0.00890735463861044
7.485900544411471236e-01 66699.19663030129 0.00890735463861044
8.245942275316329173e-01 74019.59996915652 0.00890735463861044
9.076356187198781900e-01 82143.43584919439 0.00890735463861044
1.001102737504005358e+00 91158.88299750836 0.00890735463861044
1.107475344357483849e+00 101163.7979766207 0.00890735463861044
1.224172101789650968e+00 112266.77735108159 0.00890735463861044
1.351803207570078325e+00 124588.33642950082 0.00890735463861044
1.491035356128097789e+00 138262.2173764659 0.00890735463861044
1.643278220043868476e+00 153436.84089300132 0.00890735463861044
1.808366664814589742e+00 170276.91722258978 0.00890735463861044
1.986711195397252272e+00 188965.23396912115 0.00890735463861044
2.180208847623141821e+00 209704.64013232305 0.00890735463861044
2.389296829909526299e+00 232720.2478960412 0.00890735463861044
2.612943906042043185e+00 258261.87606826748 0.00890735463861044
2.850913654580637058e+00 286606.7616948256 0.00890735463861044
3.102947780929564914e+00 318062.5692794119 0.00890735463861044
3.368657415592610338e+00 352970.73027306574 0.00890735463861044
3.648181459732826593e+00 391710.1490809261 0.00890735463861044
3.942621116590304897e+00 434701.3158125035 0.00890735463861044
4.249103699290017744e+00 482410.8704165374 0.00890735463861044
4.566565952508356396e+00 535356.6677410719 0.00890735463861044
4.893766632350795120e+00 594113.3984965039 0.00890735463861044
5.230449178568234103e+00 659318.8271333541 0.00890735463861044
5.576591902060326511e+00 731680.7143427207 0.00890735463861044
5.928540232785887376e+00 811984.4993184009 0.00890735463861044
6.284477306040225031e+00 901101.8251665037 0.00890735463861044
6.642436661344330417e+00 1000000.0 0.00890735463861044
1.006105574290745534e-02 0.001 0.009884959046625586
1.045708553791368026e-02 0.0011097524964120721 0.009884959046625586
1.091367436751675309e-02 0.0012315506032928262 0.009884959046625586
1.144440725109584917e-02 0.001366716356462006 0.009884959046625586
1.206503239634210828e-02 0.0015167168884709225 0.009884959046625586
1.279460038388838261e-02 0.0016831803533309566 0.009884959046625586
1.365499078039245605e-02 0.0018679135990207828 0.009884959046625586
1.467209955500545400e-02 0.002072921779595372 0.009884959046625586
1.587591148653697340e-02 0.002300430119772917 0.009884959046625586
1.730126887842869943e-02 0.0025529080682395165 0.009884959046625586
1.898847885109167244e-02 0.002833096101839324 0.009884959046625586
2.098381335241761292e-02 0.0031440354715915 0.009884959046625586
2.334025589138135487e-02 0.0034891012134067737 0.009884959046625586
2.611818379909141424e-02 0.003872038781812557 0.009884959046625586
2.938595779379187325e-02 0.004297004704320844 0.009884959046625586
3.322073632005192317e-02 0.004768611697714469 0.009884959046625586
3.770903918918239173e-02 0.005291978735958442 0.009884959046625586
4.294742790126725163e-02 0.005872786613189483 0.009884959046625586
4.904318343911368699e-02 0.00651733960488242 0.009884959046625586
5.611490385044844154e-02 0.007232633896483534 0.009884959046625586
6.429302425556394918e-02 0.008026433522257174 0.009884959046625586
7.372060354367132584e-02 0.00890735463861044 0.009884959046625586
8.455371487775131811e-02 0.009884959046625586 0.009884959046625586
9.696217704947966698e-02 0.010969857978923836 0.009884959046625586
1.111301857376860019e-01 0.012173827277396614 0.009884959046625586
1.272569771039792352e-01 0.013509935211980273 0.009884959046625586
1.455576288927062090e-01 0.014992684327860457 0.009884959046625586
1.662637593648602363e-01 0.01663816886076129 0.009884959046625586
1.896245447951629970e-01 0.018464249428955443 0.009884959046625586
2.159074827253591178e-01 0.020490746898158472 0.009884959046625586
2.453994390214619681e-01 0.022739657523579287 0.009884959046625586
2.784074608578998578e-01 0.02523539170434766 0.009884959046625586
3.152596734365578079e-01 0.02800503894183631 0.009884959046625586
3.563059676625083827e-01 0.03107866187782014 0.009884959046625586
4.019184613355574198e-01 0.03448962260405758 0.009884959046625586
4.524916356986157795e-01 0.038274944785163134 0.009884959046625586
5.084420719059643545e-01 0.04247571552536898 0.009884959046625586
5.702076007681837755e-01 0.047137531341167244 0.009884959046625586
6.382456328814034574e-01 0.05231099308056263 0.009884959046625586
7.130307510605025101e-01 0.05805225516094899 0.009884959046625586
7.950511446189120202e-01 0.06442363508721373 0.009884959046625586
8.848037874400757063e-01 0.07149428986597581 0.009884959046625586
9.827882360546781326e-01 0.07934096665797492 0.009884959046625586
1.089498786389669904e+00 0.08804883581643465 0.009884959046625586
1.205414777325563236e+00 0.09771241535346502 0.009884959046625586
1.330988999148733587e+00 0.1084365968689611 0.009884959046625586
1.466634216932873880e+00 0.12033778407775893 0.009884959046625586
1.612707490344215566e+00 0.13354515629298988 0.009884959046625586
1.769492632633275608e+00 0.14820207057988585 0.009884959046625586
1.937181061709105645e+00 0.16446761779946645 0.009884959046625586
2.115851115523625481e+00 0.18251834943190443 0.009884959046625586
2.305446742108587355e+00 0.20255019392306664 0.009884959046625586
2.505756128901903690e+00 0.22478058335487253 0.009884959046625586
2.716391259005843217e+00 0.24945081352303167 0.009884959046625586
2.936769514049694774e+00 0.27682866303920667 0.009884959046625586
3.166098869268945126e+00 0.3072112998861759 0.009884959046625586
3.403367774140603874e+00 0.34092850697468147 0.009884959046625586
3.647341526357689379e+00 0.3783462617131929 0.009884959046625586
3.896566210496710259e+00 0.419870708444391 0.009884959046625586
4.149381527546826653e+00 0.4659525668664682 0.009884959046625586
4.403943030672599512e+00 0.517092024289676 0.009884959046625586
4.658254146211533886e+00 0.5738441648302398 0.009884959046625586
4.910207287350422334e+00 0.6368249944718586 0.009884959046625586
5.157632852627402897e+00 0.7067181273927491 0.009884959046625586
5.398354135181699931e+00 0.7842822061337682 0.009884959046625586
5.630245330738962828e+00 0.8703591361485166 0.009884959046625586
5.851289284584455075e+00 0.9658832241158708 0.009884959046625586
6.059631663704586835e+00 1.0718913192051276 0.009884959046625586
6.253627715955407673e+00 1.1895340673703196 0.009884959046625586
6.431878800197057267e+00 1.3200884008314182 0.009884959046625586
6.593255864461941229e+00 1.4649713983072863 0.009884959046625586
6.736908754296218937e+00 1.625755666443795 0.009884959046625586
6.862260884454920884e+00 1.8041864093920719 0.009884959046625586
6.968990212689019081e+00 2.0022003718155843 0.009884959046625586
7.056998646087217608e+00 2.2219468609395236 0.009884959046625586
7.126372862582817547e+00 2.4658110758226037 0.009884959046625586
7.177339996355188489e+00 2.736439997074672 0.009884959046625586
7.210222411843408175e+00 3.0367711180354604 0.009884959046625586
7.225394889092864759e+00 3.370064329271928 0.009884959046625586
7.223247849334275550e+00 3.739937302478798 0.009884959046625586
7.204159100547909311e+00 4.150404757850477 0.009884959046625586
7.172336070874610670e+00 4.605922041145108 0.009884959046625586
7.124739563688679667e+00 5.1114334834401705 0.009884959046625586
7.061135196886936249e+00 5.672426068491977 0.009884959046625586
6.981708424487582221e+00 6.294988990221888 0.009884959046625586
6.886644036796566226e+00 6.985879746785249 0.009884959046625586
6.776154709222991457e+00 7.752597488629465 0.009884959046625586
6.650512472542268405e+00 8.60346441668451 0.009884959046625586
6.510080284276616780e+00 9.547716114208066 0.009884959046625586
6.355340927200192169e+00 10.59560179277617 0.009884959046625586
6.191810141403533585e+00 11.758495540521581 0.009884959046625586
6.015699433724009282e+00 13.049019780144016 0.009884959046625586
5.828696605322399193e+00 14.481182276745331 0.009884959046625586
5.634884402114809454e+00 16.070528182616385 0.009884959046625586
5.429987223569098909e+00 17.834308769319094 0.009884959046625586
5.215461964563902875e+00 19.791668678535572 0.009884959046625586
4.992912805105973462e+00 21.96385372416547 0.009884959046625586
4.764053869272014907e+00 24.37444150122222 0.009884959046625586
4.530667565074248060e+00 27.04959730463137 0.009884959046625586
4.294561032862741712e+00 30.01835813575592 0.009884959046625586
4.057523056957097474e+00 33.31294787934677 0.009884959046625586
3.821283530697060282e+00 36.96912707195032 0.009884959046625586
3.587477307724378228e+00 41.0265810582719 0.009884959046625586
3.357613713177291181e+00 45.52935074866948 0.009884959046625586
3.133052612477582599e+00 50.526310653356795 0.009884959046625586
2.914987345014731446e+00 56.07169938205458 0.009884959046625586
2.704434519669016268e+00 62.22570836730231 0.009884959046625586
2.502230140873674014e+00 69.0551352016233 0.009884959046625586
2.309031454182933096e+00 76.63410868007462 0.009884959046625586
2.125323575419829858e+00 85.04489341802686 0.009884959046625586
1.951429988155718664e+00 94.37878277775391 0.009884959046625586
1.790154233912529591e+00 104.73708979594508 0.009884959046625586
1.641992813653653238e+00 116.23224686798542 0.009884959046625586
1.504039898696631017e+00 128.9890261253308 0.009884959046625586
1.376117693943224030e+00 143.14589375234786 0.009884959046625586
1.257956432472633779e+00 158.85651294280527 0.009884959046625586
1.149209159051180817e+00 176.2914118095948 0.009884959046625586
1.049465789860398512e+00 195.63983435170647 0.009884959046625586
9.582662628801850158e-01 217.11179456945052 0.009884959046625586
8.751128323509503870e-01 240.9403560239527 0.009884959046625586
7.994815510240426137e-01 267.38416158399497 0.009884959046625586
7.308330324490996954e-01 296.73024081888724 0.009884959046625586
6.686225853192699908e-01 329.2971255097155 0.009884959046625586
6.123097696673674983e-01 365.43830709572546 0.009884959046625586
5.616031842071466107e-01 405.54607358408276 0.009884959046625586
5.163179933521723219e-01 450.05576757004974 0.009884959046625586
4.753095219442640684e-01 499.450511585514 0.009884959046625586
4.381245110960821920e-01 554.2664520663108 0.009884959046625586
4.043496761855374655e-01 615.0985788580505 0.009884959046625586
3.736159724102091073e-01 682.6071834272393 0.009884959046625586
3.456012761387897148e-01 757.525025877192 0.009884959046625586
3.200314040261364457e-01 840.6652885618333 0.009884959046625586
2.966793017602741278e-01 932.9304026284696 0.009884959046625586
2.754148494203606523e-01 1035.3218432956637 0.009884959046625586
2.564481132569930155e-01 1148.9510001873086 0.009884959046625586
2.392820931371038295e-01 1275.051240713013 0.009884959046625586
2.240830169911456338e-01 1414.991297434576 0.009884959046625586
2.107973307685861997e-01 1570.2901247293776 0.009884959046625586
2.010454421209522946e-01 1742.6333860096508 0.009884959046625586
1.920277531933287929e-01 1933.891750455232 0.009884959046625586
1.837145890470577858e-01 2146.141197858406 0.009884959046625586
1.761577442780472014e-01 2381.6855519761607 0.009884959046625586
1.694160544538614033e-01 2643.0814869741084 0.009884959046625586
1.635521488011002778e-01 2933.1662783900483 0.009884959046625586
1.587697242257644359e-01 3255.0885998350564 0.009884959046625586
1.561564164093313112e-01 3612.3426997094302 0.009884959046625586
1.546634884672336008e-01 4008.8063288984645 0.009884959046625586
1.542863907992155226e-01 4448.782831127585 0.009884959046625586
1.550158058178875975e-01 4937.047852839004 0.009884959046625586
1.568377662751690715e-01 5478.901179593945 0.009884959046625586
1.597352163315995388e-01 6080.224261649427 0.009884959046625586
1.641097903493292653e-01 6747.5440531107 0.009884959046625586
1.697218901981788486e-01 7488.10385759003 0.009884959046625586
1.763520298503689354e-01 8309.941949353404 0.009884959046625586
1.840356065126666774e-01 9221.97882333434 0.009884959046625586
1.928379104126630439e-01 10234.114021054527 0.009884959046625586
2.028616135120553943e-01 11357.333583431051 0.009884959046625586
2.142523429225630105e-01 12603.829296797274 0.009884959046625586
2.272011329952326741e-01 13987.131026472387 0.009884959046625586
2.419432629020988046e-01 15522.25357427048 0.009884959046625586
2.587536469176953124e-01 17225.859653987874 0.009884959046625586
2.779396567602174239e-01 19116.440753857038 0.009884959046625586
3.000405331270488696e-01 21214.51784910632 0.009884959046625586
3.252454468706033608e-01 23542.864143224204 0.009884959046625586
3.538813144400315691e-01 26126.752255633317 0.009884959046625586
3.863022678716366287e-01 28994.22853882881 0.009884959046625586
4.228634167571623248e-01 32176.417502507353 0.009884959046625586
4.639206261792616637e-01 35707.859649004626 0.009884959046625586
5.098314521780362707e-01 39626.88638701478 0.009884959046625586
5.609565075728610850e-01 43976.036093027215 0.009884959046625586
6.176604567287909964e-01 48802.515836544335 0.009884959046625586
6.803122505890689675e-01 54158.71378079476 0.009884959046625586
7.492839763309505630e-01 60102.76782070388 0.009884959046625586
8.249482998984167814e-01 66699.19663030129 0.009884959046625586
9.076740248550094758e-01 74019.59996915652 0.009884959046625586
1.000591598123691472e+00 82143.43584919439 0.009884959046625586
1.106488196035516181e+00 91158.88299750836 0.009884959046625586
1.222726762707887715e+00 101163.7979766207 0.009884959046625586
1.349926749965720818e+00 112266.77735108159 0.009884959046625586
1.488672202952108004e+00 124588.33642950082 0.009884959046625586
1.639495002469605334e+00 138262.2173764659 0.009884959046625586
1.803866860281142515e+00 153436.84089300132 0.009884959046625586
1.981707779466406194e+00 170276.91722258978 0.009884959046625586
2.174307096872189593e+00 188965.23396912115 0.009884959046625586
2.382336680023038333e+00 209704.64013232305 0.009884959046625586
2.605389543519305295e+00 232720.2478960412 0.009884959046625586
2.843045739825522666e+00 258261.87606826748 0.009884959046625586
3.094959392851785562e+00 286606.7616948256 0.009884959046625586
3.360667391581414254e+00 318062.5692794119 0.009884959046625586
3.640317518564222699e+00 352970.73027306574 0.009884959046625586
3.934952987983193040e+00 391710.1490809261 0.009884959046625586
4.241705670813483486e+00 434701.3158125035 0.009884959046625586
4.559493972588086308e+00 482410.8704165374 0.009884959046625586
4.887059927798833137e+00 535356.6677410719 0.009884959046625586
5.224010190558715294e+00 594113.3984965039 0.009884959046625586
5.570553853547247414e+00 659318.8271333541 0.009884959046625586
5.922906968624305435e+00 731680.7143427207 0.009884959046625586
6.279244215380158423e+00 811984.4993184009 0.009884959046625586
6.637593093075243367e+00 901101.8251665037 0.009884959046625586
6.995838968687142945e+00 1000000.0 0.009884959046625586
9.714015629725071890e-03 0.001 0.010969857978923836
1.006093032280841633e-02 0.0011097524964120721 0.010969857978923836
1.045706595132779408e-02 0.0012315506032928262 0.010969857978923836
1.091370285771422165e-02 0.001366716356462006 0.010969857978923836
1.144438516228538788e-02 0.0015167168884709225 0.010969857978923836
1.206507832094496496e-02 0.0016831803533309566 0.010969857978923836
1.279463176740923760e-02 0.0018679135990207828 0.010969857978923836
1.365499948048281946e-02 0.002072921779595372 0.010969857978923836
1.467210150306026174e-02 0.002300430119772917 0.010969857978923836
1.587589867942205968e-02 0.0025529080682395165 0.010969857978923836
1.730126503463498902e-02 0.002833096101839324 0.010969857978923836
1.898847836049377333e-02 0.0031440354715915 0.010969857978923836
2.098380560386220450e-02 0.0034891012134067737 0.010969857978923836
2.334025532883205953e-02 0.003872038781812557 0.010969857978923836
2.611816825613675827e-02 0.004297004704320844 0.010969857978923836
2.938594950346947593e-02 0.004768611697714469 0.010969857978923836
3.322073206291419750e-02 0.005291978735958442 0.010969857978923836
3.770901638511098969e-02 0.005872786613189483 0.010969857978923836
4.294741422576393852e-02 0.00651733960488242 0.010969857978923836
4.904316643568148310e-02 0.007232633896483534 0.010969857978923836
5.611486716442529166e-02 0.008026433522257174 0.010969857978923836
6.429300799827092350e-02 0.00890735463861044 0.010969857978923836
7.372058321436553152e-02 0.009884959046625586 0.010969857978923836
8.455367572572095036e-02 0.010969857978923836 0.010969857978923836
9.696213929271199627e-02 0.012173827277396614 0.010969857978923836
1.111301438924664903e-01 0.013509935211980273 0.010969857978923836
1.272569279606625969e-01 0.014992684327860457 0.010969857978923836
1.455575668874982131e-01 0.01663816886076129 0.010969857978923836
1.662636907967681710e-01 0.018464249428955443 0.010969857978923836
1.896244693361855971e-01 0.020490746898158472 0.010969857978923836
2.159073917555645594e-01 0.022739657523579287 0.010969857978923836
2.453993377264847287e-01 0.02523539170434766 0.010969857978923836
2.784073401733652142e-01 0.02800503894183631 0.010969857978923836
3.152595514027541346e-01 0.03107866187782014 0.010969857978923836
3.563058252645833757e-01 0.03448962260405758 0.010969857978923836
4.019182837641273043e-01 0.038274944785163134 0.010969857978923836
4.524914513892617784e-01 0.04247571552536898 0.010969857978923836
5.084418727377376657e-01 0.047137531341167244 0.010969857978923836
5.702073721585032562e-01 0.05231099308056263 0.010969857978923836
6.382453753637861160e-01 0.05805225516094899 0.010969857978923836
7.130304493392775056e-01 0.06442363508721373 0.010969857978923836
7.950508138547703885e-01 0.07149428986597581 0.010969857978923836
8.848034255280520233e-01 0.07934096665797492 0.010969857978923836
9.827878604637463322e-01 0.08804883581643465 0.010969857978923836
1.089498372481792599e+00 0.09771241535346502 0.010969857978923836
1.205414312931314624e+00 0.1084365968689611 0.010969857978923836
1.330988505836393498e+00 0.12033778407775893 0.010969857978923836
1.466633699183042427e+00 0.13354515629298988 0.010969857978923836
1.612706933994918046e+00 0.14820207057988585 0.010969857978923836
1.769492049942884337e+00 0.16446761779946645 0.010969857978923836
1.937180445956184549e+00 0.18251834943190443 0.010969857978923836
2.115850476110688660e+00 0.20255019392306664 0.010969857978923836
2.305446090418688421e+00 0.22478058335487253 0.010969857978923836
2.505755476616324806e+00 0.24945081352303167 0.010969857978923836
2.716390619798988659e+00 0.27682866303920667 0.010969857978923836
2.936768907119738259e+00 0.3072112998861759 0.010969857978923836
3.166098310637126989e+00 0.34092850697468147 0.010969857978923836
3.403367306229288403e+00 0.3783462617131929 0.010969857978923836
3.647341186934674795e+00 0.419870708444391 0.010969857978923836
3.896566071357485672e+00 0.4659525668664682 0.010969857978923836
4.149381605859128186e+00 0.517092024289676 0.010969857978923836
4.403943431046426937e+00 0.5738441648302398 0.010969857978923836
4.658254939346842427e+00 0.6368249944718586 0.010969857978923836
4.910208590638953652e+00 0.7067181273927491 0.010969857978923836
5.157634783715768556e+00 0.7842822061337682 0.010969857978923836
5.398356874725220855e+00 0.8703591361485166 0.010969857978923836
5.630249044310319917e+00 0.9658832241158708 0.010969857978923836
5.851294198035653871e+00 1.0718913192051276 0.010969857978923836
6.059638016709234520e+00 1.1895340673703196 0.010969857978923836
6.253635823264788840e+00 1.3200884008314182 0.010969857978923836
6.431889004910789076e+00 1.4649713983072863 0.010969857978923836
6.593268566977246614e+00 1.625755666443795 0.010969857978923836
6.736924429557772598e+00 1.8041864093920719 0.010969857978923836
6.862280062217792853e+00 2.0022003718155843 0.010969857978923836
6.969013509918246640e+00 2.2219468609395236 0.010969857978923836
7.057026767597870176e+00 2.4658110758226037 0.010969857978923836
7.126406585752702583e+00 2.736439997074672 0.010969857978923836
7.177380227582956351e+00 3.0367711180354604 0.010969857978923836
7.210270123787236862e+00 3.370064329271928 0.010969857978923836
7.225451172687972878e+00 3.739937302478798 0.010969857978923836
7.223313894139717029e+00 4.150404757850477 0.010969857978923836
7.204236169301217352e+00 4.605922041145108 0.010969857978923836
7.172430503229962895e+00 5.1114334834401705 0.010969857978923836
7.124848411139246274e+00 5.672426068491977 0.010969857978923836
7.061259965004640371e+00 6.294988990221888 0.010969857978923836
6.981850607990354618e+00 6.985879746785249 0.010969857978923836
6.886805060116656385e+00 7.752597488629465 0.010969857978923836
6.776335846985707789e+00 8.60346441668451 0.010969857978923836
6.650714750733047076e+00 9.547716114208066 0.010969857978923836
6.510304350708127963e+00 10.59560179277617 0.010969857978923836
6.355586907422933862e+00 11.758495540521581 0.010969857978923836
6.192065597954511169e+00 13.049019780144016 0.010969857978923836
6.015973594478857933e+00 14.481182276745331 0.010969857978923836
5.828939415196625617e+00 16.070528182616385 0.010969857978923836
5.635134740507753648e+00 17.834308769319094 0.010969857978923836
5.430239318385574165e+00 19.791668678535572 0.010969857978923836
5.215708371098936702e+00 21.96385372416547 0.010969857978923836
4.993144320834933758e+00 24.37444150122222 0.010969857978923836
4.764259505145450824e+00 27.04959730463137 0.010969857978923836
4.530834651806444846e+00 30.01835813575592 0.010969857978923836
4.294675444189749669e+00 33.31294787934677 0.010969857978923836
4.057569557678775141e+00 36.96912707195032 0.010969857978923836
3.821246240325318233e+00 41.0265810582719 0.010969857978923836
3.587340231176300964e+00 45.52935074866948 0.010969857978923836
3.357361295002929236e+00 50.526310653356795 0.010969857978923836
3.132670237277926262e+00 56.07169938205458 0.010969857978923836
2.914461771177133897e+00 62.22570836730231 0.010969857978923836
2.703754120190820398e+00 69.0551352016233 0.010969857978923836
2.501385025689775166e+00 76.63410868007462 0.010969857978923836
2.308013407655949312e+00 85.04489341802686 0.010969857978923836
2.124125897490337866e+00 94.37878277775391 0.010969857978923836
1.950047266066350149e+00 104.73708979594508 0.010969857978923836
1.788649980066286060e+00 116.23224686798542 0.010969857978923836
1.640351121434570292e+00 128.9890261253308 0.010969857978923836
1.502252632991329051e+00 143.14589375234786 0.010969857978923836
1.374177143185566052e+00 158.85651294280527 0.010969857978923836
1.255855605487626425e+00 176.2914118095948 0.010969857978923836
1.146942195917975305e+00 195.63983435170647 0.010969857978923836
1.047028422106775158e+00 217.11179456945052 0.010969857978923836
9.556564314331795762e-01 240.9403560239527 0.010969857978923836
8.723314037643058461e-01 267.38416158399497 0.010969857978923836
7.965332022085438446e-01 296.73024081888724 0.010969857978923836
7.277273099755040553e-01 329.2971255097155 0.010969857978923836
6.653751162792677087e-01 365.43830709572546 0.010969857978923836
6.089436012849794855e-01 405.54607358408276 0.010969857978923836
5.585839413911853901e-01 450.05576757004974 0.010969857978923836
5.132138975543180104e-01 499.450511585514 0.010969857978923836
4.721547831270574425e-01 554.2664520663108 0.010969857978923836
4.349632120058842810e-01 615.0985788580505 0.010969857978923836
4.012367535261761597e-01 682.6071834272393 0.010969857978923836
3.706178804228217882e-01 757.525025877192 0.010969857978923836
3.427962062943074595e-01 840.6652885618333 0.010969857978923836
3.175088549976969321e-01 932.9304026284696 0.010969857978923836
2.945388294703863985e-01 1035.3218432956637 0.010969857978923836
2.741775642830721615e-01 1148.9510001873086 0.010969857978923836
2.558902845640211310e-01 1275.051240713013 0.010969857978923836
2.398665943422017000e-01 1414.991297434576 0.010969857978923836
2.257645192228245334e-01 1570.2901247293776 0.010969857978923836
2.149444750234503210e-01 1742.6333860096508 0.010969857978923836
2.056681707852184016e-01 1933.891750455232 0.010969857978923836
1.971290207127251726e-01 2146.141197858406 0.010969857978923836
1.893780643550149467e-01 2381.6855519761607 0.010969857978923836
1.824766002620193950e-01 2643.0814869741084 0.010969857978923836
1.764922721864438104e-01 2933.1662783900483 0.010969857978923836
1.722745358396706450e-01 3255.0885998350564 0.010969857978923836
1.697755917526934666e-01 3612.3426997094302 0.010969857978923836
1.684691901704866157e-01 4008.8063288984645 0.010969857978923836
1.683542798995151524e-01 4448.782831127585 0.010969857978923836
1.694251619116026175e-01 4937.047852839004 0.010969857978923836
1.716714178665694202e-01 5478.901179593945 0.010969857978923836
1.750794805022218292e-01 6080.224261649427 0.010969857978923836
1.801146431182621965e-01 6747.5440531107 0.010969857978923836
1.864735098476710540e-01 7488.10385759003 0.010969857978923836
1.939435369170030565e-01 8309.941949353404 0.010969857978923836
2.025680979774359680e-01 9221.97882333434 0.010969857978923836
2.124230663927336171e-01 10234.114021054527 0.010969857978923836
2.236249059486816737e-01 11357.333583431051 0.010969857978923836
2.363366588935094936e-01 12603.829296797274 0.010969857978923836
2.507704544644457356e-01 13987.131026472387 0.010969857978923836
2.671860454210543967e-01 15522.25357427048 0.010969857978923836
2.858855204798879668e-01 17225.859653987874 0.010969857978923836
3.072051457689635723e-01 19116.440753857038 0.010969857978923836
3.317530889075571143e-01 21214.51784910632 0.010969857978923836
3.597020314451693790e-01 23542.864143224204 0.010969857978923836
3.914154586411322523e-01 26126.752255633317 0.010969857978923836
4.272716805088065950e-01 28994.22853882881 0.010969857978923836
4.676467101456853737e-01 32176.417502507353 0.010969857978923836
5.129135706620752133e-01 35707.859649004626 0.010969857978923836
5.634429418477900908e-01 39626.88638701478 0.010969857978923836
6.196041834938714743e-01 43976.036093027215 0.010969857978923836
6.817660864772171481e-01 48802.515836544335 0.010969857978923836
7.502967619179561343e-01 54158.71378079476 0.010969857978923836
8.255621777269668282e-01 60102.76782070388 0.010969857978923836
9.079231842548899367e-01 66699.19663030129 0.010969857978923836
1.000417327531825773e+00 74019.59996915652 0.010969857978923836
1.105783641154020280e+00 82143.43584919439 0.010969857978923836
1.221504214209703676e+00 91158.88299750836 0.010969857978923836
1.348205430066699018e+00 101163.7979766207 0.010969857978923836
1.486481561997018863e+00 112266.77735108159 0.010969857978923836
1.636876727855619773e+00 124588.33642950082 0.010969857978923836
1.799866894481411572e+00 138262.2173764659 0.010969857978923836
1.976628029476149129e+00 153436.84089300132 0.010969857978923836
2.168334447963790712e+00 170276.91722258978 0.010969857978923836
2.375563271658194697e+00 188965.23396912115 0.010969857978923836
2.597611219674094141e+00 209704.64013232305 0.010969857978923836
2.834645673289882151e+00 232720.2478960412 0.010969857978923836
3.086174747189815548e+00 258261.87606826748 0.010969857978923836
3.351748737105891607e+00 286606.7616948256 0.010969857978923836
3.631398138171982648e+00 318062.5692794119 0.010969857978923836
3.926150658811632610e+00 352970.73027306574 0.010969857978923836
4.233122607669161042e+00 391710.1490809261 0.010969857978923836
4.551212456523454186e+00 434701.3158125035 0.010969857978923836
4.879142489654883619e+00 482410.8704165374 0.010969857978923836
5.216366835984370454e+00 535356.6677410719 0.010969857978923836
5.563342048955676411e+00 594113.3984965039 0.010969857978923836
5.916142725103023636e+00 659318.8271333541 0.010969857978923836
6.272931904483803223e+00 731680.7143427207 0.010969857978923836
6.631727821613528917e+00 811984.4993184009 0.010969857978923836
6.990409010464387229e+00 901101.8251665037 0.010969857978923836
7.346718246860920232e+00 1000000.0 0.010969857978923836
9.406538093894160554e-03 0.001 0.012173827277396614
9.714001815055524694e-03 0.0011097524964120721 0.012173827277396614
1.006094928717289269e-02 0.0012315506032928262 0.012173827277396614
1.045708288267249882e-02 0.001366716356462006 0.012173827277396614
1.091369227388377244e-02 0.0015167168884709225 0.012173827277396614
1.144435856292484212e-02 0.0016831803533309566 0.012173827277396614
1.206512015325825540e-02 0.0018679135990207828 0.012173827277396614
1.279459193335479202e-02 0.002072921779595372 0.012173827277396614
1.365499290890608529e-02 0.002300430119772917 0.012173827277396614
1.467208810223365190e-02 0.0025529080682395165 0.012173827277396614
1.587588557040915671e-02 0.002833096101839324 0.012173827277396614
1.730128198762258263e-02 0.0031440354715915 0.012173827277396614
1.898847870775955890e-02 0.0034891012134067737 0.012173827277396614
2.098380481677741480e-02 0.003872038781812557 0.012173827277396614
2.334024941784164711e-02 0.004297004704320844 0.012173827277396614
2.611816985055179577e-02 0.004768611697714469 0.012173827277396614
2.938594686480979282e-02 0.005291978735958442 0.012173827277396614
3.322072609439902235e-02 0.005872786613189483 0.012173827277396614
3.770900780662618523e-02 0.00651733960488242 0.012173827277396614
4.294738896765351588e-02 0.007232633896483534 0.012173827277396614
4.904314563015842870e-02 0.008026433522257174 0.012173827277396614
5.611483934731058970e-02 0.00890735463861044 0.012173827277396614
6.429297290202999615e-02 0.009884959046625586 0.012173827277396614
7.372053107127160554e-02 0.010969857978923836 0.012173827277396614
8.455363214219388523e-02 0.012173827277396614 0.012173827277396614
9.696207970210733718e-02 0.013509935211980273 0.012173827277396614
1.111300716794671462e-01 0.014992684327860457 0.012173827277396614
1.272568580241005554e-01 0.01663816886076129 0.012173827277396614
1.455574660708323087e-01 0.018464249428955443 0.012173827277396614
1.662635827794207155e-01 0.020490746898158472 0.012173827277396614
1.896243453411150526e-01 0.022739657523579287 0.012173827277396614
2.159072656644749344e-01 0.02523539170434766 0.012173827277396614
2.453991795253898656e-01 0.02800503894183631 0.012173827277396614
2.784071715390211699e-01 0.03107866187782014 0.012173827277396614
3.152593487180935794e-01 0.03448962260405758 0.012173827277396614
3.563055944757424487e-01 0.038274944785163134 0.012173827277396614
4.019180341997651285e-01 0.04247571552536898 0.012173827277396614
4.524911565103789668e-01 0.047137531341167244 0.012173827277396614
5.084415473970913535e-01 0.05231099308056263 0.012173827277396614
5.702070076016264588e-01 0.05805225516094899 0.012173827277396614
6.382449727678899398e-01 0.06442363508721373 0.012173827277396614
7.130300205881383580e-01 0.07149428986597581 0.012173827277396614
7.950503286618351151e-01 0.07934096665797492 0.012173827277396614
8.848028870882082009e-01 0.08804883581643465 0.012173827277396614
9.827872695687311921e-01 0.09771241535346502 0.012173827277396614
1.089497729379888202e+00 0.1084365968689611 0.012173827277396614
1.205413606296039220e+00 0.12033778407775893 0.012173827277396614
1.330987737292939288e+00 0.13354515629298988 0.012173827277396614
1.466632864541926207e+00 0.14820207057988585 0.012173827277396614
1.612706028985765316e+00 0.16446761779946645 0.012173827277396614
1.769491080667160876e+00 0.18251834943190443 0.012173827277396614
1.937179408890440602e+00 0.20255019392306664 0.012173827277396614
2.115849372111820781e+00 0.22478058335487253 0.012173827277396614
2.305444943519290302e+00 0.24945081352303167 0.012173827277396614
2.505754277714128175e+00 0.27682866303920667 0.012173827277396614
2.716389387955503665e+00 0.3072112998861759 0.012173827277396614
2.936767659901232452e+00 0.34092850697468147 0.012173827277396614
3.166097073935060902e+00 0.3783462617131929 0.012173827277396614
3.403366104397878900e+00 0.419870708444391 0.012173827277396614
3.647340056782112594e+00 0.4659525668664682 0.012173827277396614
3.896565053905898246e+00 0.517092024289676 0.012173827277396614
4.149380789114090362e+00 0.5738441648302398 0.012173827277396614
4.403942867334881939e+00 0.6368249944718586 0.012173827277396614
4.658254738446183651e+00 0.7067181273927491 0.012173827277396614
4.910208845524931753e+00 0.7842822061337682 0.012173827277396614
5.157635646655912787e+00 0.8703591361485166 0.012173827277396614
5.398358489982268971e+00 0.9658832241158708 0.012173827277396614
5.630251616163976180e+00 1.0718913192051276 0.012173827277396614
5.851297938199600424e+00 1.1895340673703196 0.012173827277396614
6.059643204719384002e+00 1.3200884008314182 0.012173827277396614
6.253642776712409201e+00 1.4649713983072863 0.012173827277396614
6.431898070773257814e+00 1.625755666443795 0.012173827277396614
6.593280181550612795e+00 1.8041864093920719 0.012173827277396614
6.736939077570402112e+00 2.0022003718155843 0.012173827277396614
6.862298310692815484e+00 2.2219468609395236 0.012173827277396614
6.969035993667943352e+00 2.4658110758226037 0.012173827277396614
7.057054215506913586e+00 2.736439997074672 0.012173827277396614
7.126439802051764971e+00 3.0367711180354604 0.012173827277396614
7.177420106886545526e+00 3.370064329271928 0.012173827277396614
7.210317668947483938e+00 3.739937302478798 0.012173827277396614
7.225507454547232200e+00 4.150404757850477 0.012173827277396614
7.223380084381750166e+00 4.605922041145108 0.012173827277396614
7.204313492027750954e+00 5.1114334834401705 0.012173827277396614
7.172526340408141188e+00 5.672426068491977 0.012173827277396614
7.124958669258727006e+00 6.294988990221888 0.012173827277396614
7.061385981268080592e+00 6.985879746785249 0.012173827277396614
6.981993626000164710e+00 7.752597488629465 0.012173827277396614
6.886966165063647338e+00 8.60346441668451 0.012173827277396614
6.776515852246980387e+00 9.547716114208066 0.012173827277396614
6.650914092864334215e+00 10.59560179277617 0.012173827277396614
6.510522947135020111e+00 11.758495540521581 0.012173827277396614
6.355823984033594165e+00 13.049019780144016 0.012173827277396614
6.192304868487241265e+00 14.481182276745331 0.012173827277396614
6.016225469047800978e+00 16.070528182616385 0.012173827277396614
5.829141374605432802e+00 17.834308769319094 0.012173827277396614
5.635333902239469950e+00 19.791668678535572 0.012173827277396614
5.430428028267492380e+00 21.96385372416547 0.012173827277396614
5.215877231213751131e+00 24.37444150122222 0.012173827277396614
4.993282149584502783e+00 27.04959730463137 0.012173827277396614
4.764353434404624110e+00 30.01835813575592 0.012173827277396614
4.530870308361643950e+00 33.31294787934677 0.012173827277396614
4.294637262237328557e+00 36.96912707195032 0.012173827277396614
4.057441200873618037e+00 41.0265810582719 0.012173827277396614
3.821011090538044552e+00 45.52935074866948 0.012173827277396614
3.586981907196165498e+00 50.526310653356795 0.012173827277396614
3.356864143547472423e+00 56.07169938205458 0.012173827277396614
3.132019742868159096e+00 62.22570836730231 0.012173827277396614
2.913644837656859110e+00 69.0551352016233 0.012173827277396614
2.702759208261582557e+00 76.63410868007462 0.012173827277396614
2.500202147841923850e+00 85.04489341802686 0.012173827277396614
2.306634019144310876e+00 94.37878277775391 0.012173827277396614
2.122542715048996609e+00 104.73708979594508 0.012173827277396614
1.948254097226524983e+00 116.23224686798542 0.012173827277396614
1.786804734185357235e+00 128.9890261253308 0.012173827277396614
1.638342009092042417e+00 143.14589375234786 0.012173827277396614
1.500071036959686577e+00 158.85651294280527 0.012173827277396614
1.371815277707583158e+00 176.2914118095948 0.012173827277396614
1.253306954103646342e+00 195.63983435170647 0.012173827277396614
1.144202037868055966e+00 217.11179456945052 0.012173827277396614
1.044094515843755122e+00 240.9403560239527 0.012173827277396614
9.525298097651012652e-01 267.38416158399497 0.012173827277396614
8.690173712387717631e-01 296.73024081888724 0.012173827277396614
7.930425038334197874e-01 329.2971255097155 0.012173827277396614
7.240774783766344980e-01 365.43830709572546 0.012173827277396614
6.615919375559305982e-01 405.54607358408276 0.012173827277396614
6.053523872568012942e-01 450.05576757004974 0.012173827277396614
5.550969991590439800e-01 499.450511585514 0.012173827277396614
5.096696178729082094e-01 554.2664520663108 0.012173827277396614
4.686021619480068012e-01 615.0985788580505 0.012173827277396614
4.314632135368303700e-01 682.6071834272393 0.012173827277396614
3.978630563030772782e-01 757.525025877192 0.012173827277396614
3.674570632029083850e-01 840.6652885618333 0.012173827277396614
3.399472696636417490e-01 932.9304026284696 0.012173827277396614
3.150818153309838388e-01 1035.3218432956637 0.012173827277396614
2.930660513448992144e-01 1148.9510001873086 0.012173827277396614
2.735508017354336685e-01 1275.051240713013 0.012173827277396614
2.565586546009693270e-01 1414.991297434576 0.012173827277396614
2.415797911246628793e-01 1570.2901247293776 0.012173827277396614
2.295313169293748401e-01 1742.6333860096508 0.012173827277396614
2.199904197722796773e-01 1933.891750455232 0.012173827277396614
2.112308109879035833e-01 2146.141197858406 0.012173827277396614
2.033003290572901467e-01 2381.6855519761607 0.012173827277396614
1.962607602146250463e-01 2643.0814869741084 0.012173827277396614
1.902737181807137856e-01 2933.1662783900483 0.012173827277396614
1.866778891867036105e-01 3255.0885998350564 0.012173827277396614
1.843477100048192263e-01 3612.3426997094302 0.012173827277396614
1.832875152018393905e-01 4008.8063288984645 0.012173827277396614
1.834995446758381499e-01 4448.782831127585 0.012173827277396614
1.849818380856043110e-01 4937.047852839004 0.012173827277396614
1.877279234880439851e-01 5478.901179593945 0.012173827277396614
1.917283016290968201e-01 6080.224261649427 0.012173827277396614
1.975133591285195001e-01 6747.5440531107 0.012173827277396614
2.047178444837684519e-01 7488.10385759003 0.012173827277396614
2.131340697090410852e-01 8309.941949353404 0.012173827277396614
2.228145871633030461e-01 9221.97882333434 0.012173827277396614
2.338472155210616077e-01 10234.114021054527 0.012173827277396614
2.463637983272151388e-01 11357.333583431051 0.012173827277396614
2.605465053051758684e-01 12603.829296797274 0.012173827277396614
2.766304091611322402e-01 13987.131026472387 0.012173827277396614
2.949015965268805828e-01 15522.25357427048 0.012173827277396614
3.156911051185253836e-01 17225.859653987874 0.012173827277396614
3.393656690985493718e-01 19116.440753857038 0.012173827277396614
3.666076835986464277e-01 21214.51784910632 0.012173827277396614
3.975701674759322124e-01 23542.864143224204 0.012173827277396614
4.326534871605002275e-01 26126.752255633317 0.012173827277396614
4.722593581595869727e-01 28994.22853882881 0.012173827277396614
5.167830698785510490e-01 32176.417502507353 0.012173827277396614
5.666123413428088007e-01 35707.859649004626 0.012173827277396614
6.221275298345129157e-01 39626.88638701478 0.012173827277396614
6.837024639911852830e-01 43976.036093027215 0.012173827277396614
7.517049018803371174e-01 48802.515836544335 0.012173827277396614
8.264961751346502350e-01 54158.71378079476 0.012173827277396614
9.084295704788100112e-01 60102.76782070388 0.012173827277396614
1.000643815102491452e+00 66699.19663030129 0.012173827277396614
1.105424810676893133e+00 74019.59996915652 0.012173827277396614
1.220569622725089065e+00 82143.43584919439 0.012173827277396614
1.346708042531386429e+00 91158.88299750836 0.012173827277396614
1.484441979754743457e+00 101163.7979766207 0.012173827277396614
1.634326929829713393e+00 112266.77735108159 0.012173827277396614
1.796852419303323511e+00 124588.33642950082 0.012173827277396614
1.972422647639668902e+00 138262.2173764659 0.012173827277396614
2.162191694709882039e+00 153436.84089300132 0.012173827277396614
2.368874907866350910e+00 170276.91722258978 0.012173827277396614
2.589885761000861208e+00 188965.23396912115 0.012173827277396614
2.825959610154678003e+00 209704.64013232305 0.012173827277396614
3.076844044686004587e+00 232720.2478960412 0.012173827277396614
3.341947609552883502e+00 258261.87606826748 0.012173827277396614
3.621422828223461732e+00 286606.7616948256 0.012173827277396614
3.916174544563679749e+00 318062.5692794119 0.012173827277396614
4.223278057534063379e+00 352970.73027306574 0.012173827277396614
4.541612575525875606e+00 391710.1490809261 0.012173827277396614
4.869878539470289702e+00 434701.3158125035 0.012173827277396614
5.207366846373314040e+00 482410.8704165374 0.012173827277396614
5.554788410078256078e+00 535356.6677410719 0.012173827277396614
5.908069762311293438e+00 594113.3984965039 0.012173827277396614
6.265357672297120040e+00 659318.8271333541 0.012173827277396614
6.624657634116013050e+00 731680.7143427207 0.012173827277396614
6.983837782257325877e+00 811984.4993184009 0.012173827277396614
7.340632942646425185e+00 901101.8251665037 0.012173827277396614
7.692646573639128071e+00 1000000.0 0.012173827277396614
9.130443560038262532e-03 0.001 0.013509935211980273
9.406562284525759113e-03 0.0011097524964120721 0.013509935211980273
9.714032913803811314e-03 0.0012315506032928262 0.013509935211980273
1.006096675962358383e-02 0.001366716356462006 0.013509935211980273
1.045707596187522501e-02 0.0015167168884709225 0.013509935211980273
1.091370866119459847e-02 0.0016831803533309566 0.013509935211980273
1.144438802244185892e-02 0.0018679135990207828 0.013509935211980273
1.206507063632057154e-02 0.002072921779595372 0.013509935211980273
1.279459932691038616e-02 0.002300430119772917 0.013509935211980273
1.365499610208288292e-02 0.0025529080682395165 0.013509935211980273
1.467208818245837633e-02 0.002833096101839324 0.013509935211980273
1.587590603302126147e-02 0.0031440354715915 0.013509935211980273
1.730126444648605669e-02 0.0034891012134067737 0.013509935211980273
1.898847390162762550e-02 0.003872038781812557 0.013509935211980273
2.098378538331386808e-02 0.004297004704320844 0.013509935211980273
2.334023657868769530e-02 0.004768611697714469 0.013509935211980273
2.611813989653028606e-02 0.005291978735958442 0.013509935211980273
2.938591788598221566e-02 0.005872786613189483 0.013509935211980273
3.322069717565786368e-02 0.00651733960488242 0.013509935211980273
3.770897799276474310e-02 0.007232633896483534 0.013509935211980273
4.294736286743956050e-02 0.008026433522257174 0.013509935211980273
4.904310754708352676e-02 0.00890735463861044 0.013509935211980273
5.611479811744532475e-02 0.009884959046625586 0.013509935211980273
6.429292180952946023e-02 0.010969857978923836 0.013509935211980273
7.372046779257600269e-02 0.012173827277396614 0.013509935211980273
8.455355616119354656e-02 0.013509935211980273 0.013509935211980273
9.696199610926989343e-02 0.014992684327860457 0.013509935211980273
1.111299774492661846e-01 0.01663816886076129 0.013509935211980273
1.272567337529491582e-01 0.018464249428955443 0.013509935211980273
1.455573430646264765e-01 0.020490746898158472 0.013509935211980273
1.662634358479848085e-01 0.022739657523579287 0.013509935211980273
1.896241689058817681e-01 0.02523539170434766 0.013509935211980273
2.159070684080893476e-01 0.02800503894183631 0.013509935211980273
2.453989576950553475e-01 0.03107866187782014 0.013509935211980273
2.784069142786850803e-01 0.03448962260405758 0.013509935211980273
3.152590607228757391e-01 0.038274944785163134 0.013509935211980273
3.563052697948488334e-01 0.04247571552536898 0.013509935211980273
4.019176745843442977e-01 0.047137531341167244 0.013509935211980273
4.524907471266103043e-01 0.05231099308056263 0.013509935211980273
5.084410937116299323e-01 0.05805225516094899 0.013509935211980273
5.702065026524115732e-01 0.06442363508721373 0.013509935211980273
6.382444099311603836e-01 0.07149428986597581 0.013509935211980273
7.130293768703251933e-01 0.07934096665797492 0.013509935211980273
7.950496089236290809e-01 0.08804883581643465 0.013509935211980273
8.848021152832029612e-01 0.09771241535346502 0.013509935211980273
9.827863912123047108e-01 0.1084365968689611 0.013509935211980273
1.089496760224632821e+00 0.12033778407775893 0.013509935211980273
1.205412543271308756e+00 0.13354515629298988 0.013509935211980273
1.330986568069886689e+00 0.14820207057988585 0.013509935211980273
1.466631588464295755e+00 0.16446761779946645 0.013509935211980273
1.612704640606518414e+00 0.18251834943190443 0.013509935211980273
1.769489583341509631e+00 0.20255019392306664 0.013509935211980273
1.937177801257199850e+00 0.22478058335487253 0.013509935211980273
2.115847638388698382e+00 0.24945081352303167 0.013509935211980273
2.305443083706119722e+00 0.27682866303920667 0.013509935211980273
2.505752314776744871e+00 0.3072112998861759 0.013509935211980273
2.716387299265714539e+00 0.34092850697468147 0.013509935211980273
2.936765491067707234e+00 0.3783462617131929 0.013509935211980273
3.166094823484375986e+00 0.419870708444391 0.013509935211980273
3.403363805951409304e+00 0.4659525668664682 0.013509935211980273
3.647337742711023623e+00 0.517092024289676 0.013509935211980273
3.896562764502287557e+00 0.5738441648302398 0.013509935211980273
4.149378584420660765e+00 0.6368249944718586 0.013509935211980273
4.403940821620154544e+00 0.7067181273927491 0.013509935211980273
4.658252923538785950e+00 0.7842822061337682 0.013509935211980273
4.910207386743767444e+00 0.8703591361485166 0.013509935211980273
5.157634670901690477e+00 0.9658832241158708 0.013509935211980273
5.398358157916600675e+00 1.0718913192051276 0.013509935211980273
5.630252114515466921e+00 1.1895340673703196 0.013509935211980273
5.851299501899649869e+00 1.3200884008314182 0.013509935211980273
6.059646101416231723e+00 1.4649713983072863 0.013509935211980273
6.253647314702966753e+00 1.625755666443795 0.013509935211980273
6.431904629503046422e+00 1.8041864093920719 0.013509935211980273
6.593289194500845163e+00 2.0022003718155843 0.013509935211980273
6.736951019276857799e+00 2.2219468609395236 0.013509935211980273
6.862313748279123438e+00 2.4658110758226037 0.013509935211980273
6.969055570101242658e+00 2.736439997074672 0.013509935211980273
7.057078640483289256e+00 3.0367711180354604 0.013509935211980273
7.126469867877478492e+00 3.370064329271928 0.013509935211980273
7.177456692054829723e+00 3.739937302478798 0.013509935211980273
7.210361717539597315e+00 4.150404757850477 0.013509935211980273
7.225559989513042680e+00 4.605922041145108 0.013509935211980273
7.223442160976143889e+00 5.1114334834401705 0.013509935211980273
7.204386212239226595e+00 5.672426068491977 0.013509935211980273
7.172618291763225962e+00 6.294988990221888 0.013509935211980273
7.125064306812859627e+00 6.985879746785249 0.013509935211980273
7.061506324047874372e+00 7.752597488629465 0.013509935211980273
6.982129544514152464e+00 8.60346441668451 0.013509935211980273
6.887118230854950340e+00 9.547716114208066 0.013509935211980273
6.776684262626280209e+00 10.59560179277617 0.013509935211980273
6.651098516718634279e+00 11.758495540521581 0.013509935211980273
6.510722370591892627e+00 13.049019780144016 0.013509935211980273
6.356036534834534457e+00 14.481182276745331 0.013509935211980273
6.192509589810534898e+00 16.070528182616385 0.013509935211980273
6.016434355858570449e+00 17.834308769319094 0.013509935211980273
5.829276761493493275e+00 19.791668678535572 0.013509935211980273
5.635453325744773423e+00 21.96385372416547 0.013509935211980273
5.430521902984620120e+00 24.37444150122222 0.013509935211980273
5.215934202856761459e+00 27.04959730463137 0.013509935211980273
4.993289161016998712e+00 30.01835813575592 0.013509935211980273
4.764295875808217673e+00 33.31294787934677 0.013509935211980273
4.530732290114477756e+00 36.96912707195032 0.013509935211980273
4.294401992573614102e+00 41.0265810582719 0.013509935211980273
4.057091421066158610e+00 45.52935074866948 0.013509935211980273
3.820529563205780299e+00 50.526310653356795 0.013509935211980273
3.586351875279162105e+00 56.07169938205458 0.013509935211980273
3.356069732790618598e+00 62.22570836730231 0.013509935211980273
3.131046267068414934e+00 69.0551352016233 0.013509935211980273
2.912478954853109592e+00 76.63410868007462 0.013509935211980273
2.701388978756307235e+00 85.04489341802686 0.013509935211980273
2.498616969095292184e+00 94.37878277775391 0.013509935211980273
2.304824506088858360e+00 104.73708979594508 0.013509935211980273
2.120500574132280214e+00 116.23224686798542 0.013509935211980273
1.945972055454544991e+00 128.9890261253308 0.013509935211980273
1.784546303199306960e+00 143.14589375234786 0.013509935211980273
1.635889464713920161e+00 158.85651294280527 0.013509935211980273
1.497415695388954360e+00 176.2914118095948 0.013509935211980273
1.368949889824955024e+00 195.63983435170647 0.013509935211980273
1.250226307338602183e+00 217.11179456945052 0.013509935211980273
1.140903702487712224e+00 240.9403560239527 0.013509935211980273
1.040579743840191584e+00 267.38416158399497 0.013509935211980273
9.488046416875240974e-01 296.73024081888724 0.013509935211980273
8.650939308265508387e-01 329.2971255097155 0.013509935211980273
7.889404949137142076e-01 365.43830709572546 0.013509935211980273
7.198258124341666564e-01 405.54607358408276 0.013509935211980273
6.572304226786497283e-01 450.05576757004974 0.013509935211980273
6.014358686205856230e-01 499.450511585514 0.013509935211980273
5.511159495605562064e-01 554.2664520663108 0.013509935211980273
5.056785909635470588e-01 615.0985788580505 0.013509935211980273
4.646689167999222270e-01 682.6071834272393 0.013509935211980273
4.276695003994579469e-01 757.525025877192 0.013509935211980273
3.943047983110446464e-01 840.6652885618333 0.013509935211980273
3.642437960222918991e-01 932.9304026284696 0.013509935211980273
3.372005587624312128e-01 1035.3218432956637 0.013509935211980273
3.132848436506434076e-01 1148.9510001873086 0.013509935211980273
2.924042236128743810e-01 1275.051240713013 0.013509935211980273
2.742696511498573519e-01 1414.991297434576 0.013509935211980273
2.583918828704841464e-01 1570.2901247293776 0.013509935211980273
2.448670783691841990e-01 1742.6333860096508 0.013509935211980273
2.350432694418392032e-01 1933.891750455232 0.013509935211980273
2.260597465248011528e-01 2146.141197858406 0.013509935211980273
2.179583913471019041e-01 2381.6855519761607 0.013509935211980273
2.107991913345449719e-01 2643.0814869741084 0.013509935211980273
2.054726593410547975e-01 2933.1662783900483 0.013509935211980273
2.020224822308155088e-01 3255.0885998350564 0.013509935211980273
1.999206793376077929e-01 3612.3426997094302 0.013509935211980273
1.991730130626502004e-01 4008.8063288984645 0.013509935211980273
1.997845317689523059e-01 4448.782831127585 0.013509935211980273
2.017569518397198947e-01 4937.047852839004 0.013509935211980273
2.050879875157682053e-01 5478.901179593945 0.013509935211980273
2.097727453541914922e-01 6080.224261649427 0.013509935211980273
2.164044459562046163e-01 6747.5440531107 0.013509935211980273
2.245649090301557738e-01 7488.10385759003 0.013509935211980273
2.340456972104847655e-01 8309.941949353404 0.013509935211980273
2.449098160537930557e-01 9221.97882333434 0.013509935211980273
2.572585227960885734e-01 10234.114021054527 0.013509935211980273
2.712406625446492359e-01 11357.333583431051 0.013509935211980273
2.870593224197782178e-01 12603.829296797274 0.013509935211980273
3.049743530162611349e-01 13987.131026472387 0.013509935211980273
3.252999932214168943e-01 15522.25357427048 0.013509935211980273
3.483979020277122030e-01 17225.859653987874 0.013509935211980273
3.746723083179488434e-01 19116.440753857038 0.013509935211980273
4.048679110405935533e-01 21214.51784910632 0.013509935211980273
4.391318630176222482e-01 23542.864143224204 0.013509935211980273
4.778951464575595387e-01 26126.752255633317 0.013509935211980273
5.215814713049061746e-01 28994.22853882881 0.013509935211980273
5.706030812640483507e-01 32176.417502507353 0.013509935211980273
6.253590636590805607e-01 35707.859649004626 0.013509935211980273
6.862352204926069899e-01 39626.88638701478 0.013509935211980273
7.536046527918084381e-01 43976.036093027215 0.013509935211980273
8.278281061845900179e-01 48802.515836544335 0.013509935211980273
9.092534527227190688e-01 54158.71378079476 0.013509935211980273
1.001339875195443208e+00 60102.76782070388 0.013509935211980273
1.105476315095718309e+00 66699.19663030129 0.013509935211980273
1.219987135728050287e+00 74019.59996915652 0.013509935211980273
1.345501479181950399e+00 82143.43584919439 0.013509935211980273
1.482624938115356006e+00 91158.88299750836 0.013509935211980273
1.631921426598476055e+00 101163.7979766207 0.013509935211980273
1.793893041018181700e+00 112266.77735108159 0.013509935211980273
1.968959080929635119e+00 124588.33642950082 0.013509935211980273
2.157435840418191919e+00 138262.2173764659 0.013509935211980273
2.362052260647594881e+00 153436.84089300132 0.013509935211980273
2.582401680086944928e+00 170276.91722258978 0.013509935211980273
2.817196022373602560e+00 188965.23396912115 0.013509935211980273
3.067152197084964449e+00 209704.64013232305 0.013509935211980273
3.331595019805517310e+00 232720.2478960412 0.013509935211980273
3.610435187174507732e+00 258261.87606826748 0.013509935211980273
3.905026511419029678e+00 286606.7616948256 0.013509935211980273
4.212130725615319093e+00 318062.5692794119 0.013509935211980273
4.530612048817758364e+00 352970.73027306574 0.013509935211980273
4.859149969762037280e+00 391710.1490809261 0.013509935211980273
5.196867496986603996e+00 434701.3158125035 0.013509935211980273
5.544725790563618695e+00 482410.8704165374 0.013509935211980273
5.898503277345216844e+00 535356.6677410719 0.013509935211980273
6.256325784065440487e+00 594113.3984965039 0.013509935211980273
6.616180874825889013e+00 659318.8271333541 0.013509935211980273
6.975922557403062108e+00 731680.7143427207 0.013509935211980273
7.333273831822102018e+00 811984.4993184009 0.013509935211980273
7.685830206927798613e+00 901101.8251665037 0.013509935211980273
8.031062610945543412e+00 1000000.0 0.013509935211980273
8.879187121402461191e-03 0.001 0.014992684327860457
9.130464068809129863e-03 0.0011097524964120721 0.014992684327860457
9.406495816095346643e-03 0.0012315506032928262 0.014992684327860457
9.714012645942998042e-03 0.001366716356462006 0.014992684327860457
1.006095851841925549e-02 0.0015167168884709225 0.014992684327860457
1.045708759484689776e-02 0.0016831803533309566 0.014992684327860457
1.091370869875826592e-02 0.0018679135990207828 0.014992684327860457
1.144437618035975927e-02 0.002072921779595372 0.014992684327860457
1.206506742207321542e-02 0.002300430119772917 0.014992684327860457
1.279459037896571276e-02 0.0025529080682395165 0.014992684327860457
1.365500664836318510e-02 0.002833096101839324 0.014992684327860457
1.467208199815787061e-02 0.0031440354715915 0.014992684327860457
1.587588191234639776e-02 0.0034891012134067737 0.014992684327860457
1.730125488389188532e-02 0.003872038781812557 0.014992684327860457
1.898844903073294496e-02 0.004297004704320844 0.014992684327860457
2.098378013347930449e-02 0.004768611697714469 0.014992684327860457
2.334022407150846898e-02 0.005291978735958442 0.014992684327860457
2.611811655137381144e-02 0.005872786613189483 0.014992684327860457
2.938589364090733735e-02 0.00651733960488242 0.014992684327860457
3.322065021906155102e-02 0.007232633896483534 0.014992684327860457
3.770894338174467925e-02 0.008026433522257174 0.014992684327860457
4.294731048138605151e-02 0.00890735463861044 0.014992684327860457
4.904305120428811837e-02 0.009884959046625586 0.014992684327860457
5.611473735969410570e-02 0.010969857978923836 0.014992684327860457
6.429284204341659259e-02 0.012173827277396614 0.014992684327860457
7.372038012067931578e-02 0.013509935211980273 0.014992684327860457
8.455345398050677364e-02 0.014992684327860457 0.014992684327860457
9.696188206616117300e-02 0.01663816886076129 0.014992684327860457
1.111298422830086785e-01 0.018464249428955443 0.014992684327860457
1.272565842324210883e-01 0.020490746898158472 0.014992684327860457
1.455571543425747960e-01 0.022739657523579287 0.014992684327860457
1.662632268371819211e-01 0.02523539170434766 0.014992684327860457
1.896239325453028257e-01 0.02800503894183631 0.014992684327860457
2.159067958748936977e-01 0.03107866187782014 0.014992684327860457
2.453986461553323006e-01 0.03448962260405758 0.014992684327860457
2.784065634231311370e-01 0.038274944785163134 0.014992684327860457
3.152586517412360179e-01 0.04247571552536898 0.014992684327860457
3.563048121863952589e-01 0.047137531341167244 0.014992684327860457
4.019171525639564369e-01 0.05231099308056263 0.014992684327860457
4.524901570047653587e-01 0.05805225516094899 0.014992684327860457
5.084404418507565415e-01 0.06442363508721373 0.014992684327860457
5.702057571845952078e-01 0.07149428986597581 0.014992684327860457
6.382435645233384136e-01 0.07934096665797492 0.014992684327860457
7.130284578566634668e-01 0.08804883581643465 0.014992684327860457
7.950485867012010432e-01 0.09771241535346502 0.014992684327860457
8.848009412195623202e-01 0.1084365968689611 0.014992684327860457
9.827851134780757336e-01 0.12033778407775893 0.014992684327860457
1.089495348008087339e+00 0.13354515629298988 0.014992684327860457
1.205410981998326969e+00 0.14820207057988585 0.014992684327860457
1.330984852731619927e+00 0.16446761779946645 0.014992684327860457
1.466629701370770089e+00 0.18251834943190443 0.014992684327860457
1.612702574391201349e+00 0.20255019392306664 0.014992684327860457
1.769487328745319221e+00 0.22478058335487253 0.014992684327860457
1.937175349862695573e+00 0.24945081352303167 0.014992684327860457
2.115844975503226255e+00 0.27682866303920667 0.014992684327860457
2.305440211166119191e+00 0.3072112998861759 0.014992684327860457
2.505749223888744659e+00 0.34092850697468147 0.014992684327860457
2.716383999311105857e+00 0.3783462617131929 0.014992684327860457
2.936761978999826272e+00 0.419870708444391 0.014992684327860457
3.166091104292326541e+00 0.4659525668664682 0.014992684327860457
3.403359899254263077e+00 0.517092024289676 0.014992684327860457
3.647333674481376686e+00 0.5738441648302398 0.014992684327860457
3.896558568067852057e+00 0.6368249944718586 0.014992684327860457
4.149374308655577437e+00 0.7067181273927491 0.014992684327860457
4.403936504300188126e+00 0.7842822061337682 0.014992684327860457
4.658248678383832164e+00 0.8703591361485166 0.014992684327860457
4.910203292332209202e+00 0.9658832241158708 0.014992684327860457
5.157630844231045231e+00 1.0718913192051276 0.014992684327860457
5.398354751755142011e+00 1.1895340673703196 0.014992684327860457
5.630249306802248555e+00 1.3200884008314182 0.014992684327860457
5.851297515549423345e+00 1.4649713983072863 0.014992684327860457
6.059645180156556066e+00 1.625755666443795 0.014992684327860457
6.253647766787030271e+00 1.8041864093920719 0.014992684327860457
6.431906808274104215e+00 2.0022003718155843 0.014992684327860457
6.593293497782874546e+00 2.2219468609395236 0.014992684327860457
6.736957930679121631e+00 2.4658110758226037 0.014992684327860457
6.862323789834127830e+00 2.736439997074672 0.014992684327860457
6.969069329773174282e+00 3.0367711180354604 0.014992684327860457
7.057096793639908938e+00 3.370064329271928 0.014992684327860457
7.126493149941762084e+00 3.739937302478798 0.014992684327860457
7.177485892422285296e+00 4.150404757850477 0.014992684327860457
7.210397681849062934e+00 4.605922041145108 0.014992684327860457
7.225603587502346770e+00 5.1114334834401705 0.014992684327860457
7.223494284268333843e+00 5.672426068491977 0.014992684327860457
7.204447721705147245e+00 6.294988990221888 0.014992684327860457
7.172699202263125073e+00 6.985879746785249 0.014992684327860457
7.125157190336270929e+00 7.752597488629465 0.014992684327860457
7.061611777670482759e+00 8.60346441668451 0.014992684327860457
6.982247884377991376e+00 9.547716114208066 0.014992684327860457
6.887249381901188627e+00 10.59560179277617 0.014992684327860457
6.776827629228391103e+00 11.758495540521581 0.014992684327860457
6.651252817482442126e+00 13.049019780144016 0.014992684327860457
6.510885486470873396e+00 14.481182276745331 0.014992684327860457
6.356205319088335415e+00 16.070528182616385 0.014992684327860457
6.192657464169269765e+00 17.834308769319094 0.014992684327860457
6.016575490555886141e+00 19.791668678535572 0.014992684327860457
5.829315122898044876e+00 21.96385372416547 0.014992684327860457
5.635459651685616578e+00 24.37444150122222 0.014992684327860457
5.430484652440886073e+00 27.04959730463137 0.014992684327860457
5.215840119252800555e+00 30.01835813575592 0.014992684327860457
4.993123390086414481e+00 33.31294787934677 0.014992684327860457
4.764042192135117482e+00 36.96912707195032 0.014992684327860457
4.530373419248408418e+00 41.0265810582719 0.014992684327860457
4.293920007208798850e+00 45.52935074866948 0.014992684327860457
4.056468174355042144e+00 50.526310653356795 0.014992684327860457
3.819747122871578249e+00 56.07169938205458 0.014992684327860457
3.585392916522963436e+00 62.22570836730231 0.014992684327860457
3.354917850348209996e+00 69.0551352016233 0.014992684327860457
3.129686167447175205e+00 76.63410868007462 0.014992684327860457
2.910896556732470941e+00 85.04489341802686 0.014992684327860457
2.699571408636015857e+00 94.37878277775391 0.014992684327860457
2.496552499748395881e+00 104.73708979594508 0.014992684327860457
2.302502497121083014e+00 116.23224686798542 0.014992684327860457
2.117911451067641782e+00 128.9890261253308 0.014992684327860457
1.943107389197322510e+00 143.14589375234786 0.014992684327860457
1.781789262047876354e+00 158.85651294280527 0.014992684327860457
1.632904237910189460e+00 176.2914118095948 0.014992684327860457
1.494194225798261666e+00 195.63983435170647 0.014992684327860457
1.365486422788117604e+00 217.11179456945052 0.014992684327860457
1.246518222762210915e+00 240.9403560239527 0.014992684327860457
1.136952519605544998e+00 267.38416158399497 0.014992684327860457
1.036392358305857186e+00 296.73024081888724 0.014992684327860457
9.443947594852327709e-01 329.2971255097155 0.014992684327860457
8.604837441271560028e-01 365.43830709572546 0.014992684327860457
7.841624778869260570e-01 405.54607358408276 0.014992684327860457
7.149245717803300870e-01 450.05576757004974 0.014992684327860457
6.527260080427413902e-01 499.450511585514 0.014992684327860457
5.969649358473303469e-01 554.2664520663108 0.014992684327860457
5.466335992480292338e-01 615.0985788580505 0.014992684327860457
5.012602455034749216e-01 682.6071834272393 0.014992684327860457
4.604053872389693436e-01 757.525025877192 0.014992684327860457
4.236671556437779373e-01 840.6652885618333 0.014992684327860457
3.906848901375148952e-01 932.9304026284696 0.014992684327860457
3.611406718297589524e-01 1035.3218432956637 0.014992684327860457
3.350396403129252687e-01 1148.9510001873086 0.014992684327860457
3.125852168484738458e-01 1275.051240713013 0.014992684327860457
2.931385833763316406e-01 1414.991297434576 0.014992684327860457
2.762347456178029792e-01 1570.2901247293776 0.014992684327860457
2.618425879388190936e-01 1742.6333860096508 0.014992684327860457
2.508931140236770885e-01 1933.891750455232 0.014992684327860457
2.416702239536210883e-01 2146.141197858406 0.014992684327860457
2.333979950575884865e-01 2381.6855519761607 0.014992684327860457
2.263007075600454998e-01 2643.0814869741084 0.014992684327860457
2.216084412362114286e-01 2933.1662783900483 0.014992684327860457
2.183579226307340304e-01 3255.0885998350564 0.014992684327860457
2.165484179981908841e-01 3612.3426997094302 0.014992684327860457
2.161857386678062987e-01 4008.8063288984645 0.014992684327860457
2.172769554942834969e-01 4448.782831127585 0.014992684327860457
2.198271284850670526e-01 4937.047852839004 0.014992684327860457
2.238382308669974730e-01 5478.901179593945 0.014992684327860457
2.293104053764037087e-01 6080.224261649427 0.014992684327860457
2.368920047224961911e-01 6747.5440531107 0.014992684327860457
2.461310624856857532e-01 7488.10385759003 0.014992684327860457
2.568076656124814172e-01 8309.941949353404 0.014992684327860457
2.689966148224778864e-01 9221.97882333434 0.014992684327860457
2.828141232185013565e-01 10234.114021054527 0.014992684327860457
2.984277328294187015e-01 11357.333583431051 0.014992684327860457
3.160632517277468523e-01 12603.829296797274 0.014992684327860457
3.360071080495824480e-01 13987.131026472387 0.014992684327860457
3.586034174914538575e-01 15522.25357427048 0.014992684327860457
3.842459111691549078e-01 17225.859653987874 0.014992684327860457
4.133811518763685355e-01 19116.440753857038 0.014992684327860457
4.468095928188491328e-01 21214.51784910632 0.014992684327860457
4.846806445468919700e-01 23542.864143224204 0.014992684327860457
5.274503905744400978e-01 26126.752255633317 0.014992684327860457
5.755624222448165739e-01 28994.22853882881 0.014992684327860457
6.294428024540703603e-01 32176.417502507353 0.014992684327860457
6.894978086586972532e-01 35707.859649004626 0.014992684327860457
7.561135619593440937e-01 39626.88638701478 0.014992684327860457
8.296564215274577769e-01 43976.036093027215 0.014992684327860457
9.104733089249211764e-01 48802.515836544335 0.014992684327860457
1.002582258208794208e+00 54158.71378079476 0.014992684327860457
1.106007001331039019e+00 60102.76782070388 0.014992684327860457
1.219821501366682881e+00 66699.19663030129 0.014992684327860457
1.344650432565788645e+00 74019.59996915652 0.014992684327860457
1.481098581038012618e+00 82143.43584919439 0.014992684327860457
1.629733933908914967e+00 91158.88299750836 0.014992684327860457
1.791067898667969782e+00 101163.7979766207 0.014992684327860457
1.965533635686867342e+00 112266.77735108159 0.014992684327860457
2.153464135897385390e+00 124588.33642950082 0.014992684327860457
2.356925105436155743e+00 138262.2173764659 0.014992684327860457
2.575273474186171363e+00 153436.84089300132 0.014992684327860457
2.808828726307213142e+00 170276.91722258978 0.014992684327860457
3.057258970442666257e+00 188965.23396912115 0.014992684327860457
3.320790798570594227e+00 209704.64013232305 0.014992684327860457
3.598853417409013211e+00 232720.2478960412 0.014992684327860457
3.892757363932620507e+00 258261.87606826748 0.014992684327860457
4.199685896189462753e+00 286606.7616948256 0.014992684327860457
4.518168908063382005e+00 318062.5692794119 0.014992684327860457
4.846869590901339286e+00 352970.73027306574 0.014992684327860457
5.184749904135009579e+00 391710.1490809261 0.014992684327860457
5.532999804603820238e+00 434701.3158125035 0.014992684327860457
5.887261106901515717e+00 482410.8704165374 0.014992684327860457
6.245633922891933310e+00 535356.6677410719 0.014992684327860457
6.606082552127437779e+00 594113.3984965039 0.014992684327860457
6.966441272940230967e+00 659318.8271333541 0.014992684327860457
7.324417055625929152e+00 731680.7143427207 0.014992684327860457
7.677592743919868568e+00 811984.4993184009 0.014992684327860457
8.023429892056817891e+00 901101.8251665037 0.014992684327860457
8.359272702435745828e+00 1000000.0 0.014992684327860457
8.646932099470896332e-03 0.001 0.01663816886076129
8.879125096957615412e-03 0.0011097524964120721 0.01663816886076129
9.130499374931407355e-03 0.0012315506032928262 0.01663816886076129
9.406534684398445284e-03 0.001366716356462006 0.01663816886076129
9.714025693222858721e-03 0.0015167168884709225 0.01663816886076129
1.006097385522816343e-02 0.0016831803533309566 0.01663816886076129
1.045708110669641040e-02 0.0018679135990207828 0.01663816886076129
1.091370983584015290e-02 0.002072921779595372 0.01663816886076129
1.144438202486730734e-02 0.002300430119772917 0.01663816886076129
1.206506590941813437e-02 0.0025529080682395165 0.01663816886076129
1.279458605093947501e-02 0.002833096101839324 0.01663816886076129
1.365498996889483001e-02 0.0031440354715915 0.01663816886076129
1.467205941694750722e-02 0.0034891012134067737 0.01663816886076129
1.587586787210080314e-02 0.003872038781812557 0.01663816886076129
1.730123412740483535e-02 0.004297004704320844 0.01663816886076129
1.898842902775278035e-02 0.004768611697714469 0.01663816886076129
2.098375590845577565e-02 0.005291978735958442 0.01663816886076129
2.334018978895377808e-02 0.005872786613189483 0.01663816886076129
2.611809437582550061e-02 0.00651733960488242 0.01663816886076129
2.938585089853603186e-02 0.007232633896483534 0.01663816886076129
3.322060792100137161e-02 0.008026433522257174 0.01663816886076129
3.770888903614707383e-02 0.00890735463861044 0.01663816886076129
4.294725079897212389e-02 0.009884959046625586 0.01663816886076129
4.904297826379072633e-02 0.010969857978923836 0.01663816886076129
5.611464717613232761e-02 0.012173827277396614 0.01663816886076129
6.429274473152563063e-02 0.013509935211980273 0.01663816886076129
7.372026817627826134e-02 0.014992684327860457 0.01663816886076129
8.455331581923462847e-02 0.01663816886076129 0.01663816886076129
9.696172076021276898e-02 0.018464249428955443 0.01663816886076129
1.111296465160344638e-01 0.020490746898158472 0.01663816886076129
1.272563647359303274e-01 0.022739657523579287 0.01663816886076129
1.455569052130746277e-01 0.02523539170434766 0.01663816886076129
1.662629383215270540e-01 0.02800503894183631 0.01663816886076129
1.896235971327611403e-01 0.03107866187782014 0.01663816886076129
2.159064087870843640e-01 0.03448962260405758 0.01663816886076129
2.453982097930852979e-01 0.038274944785163134 0.01663816886076129
2.784060619624316169e-01 0.04247571552536898 0.01663816886076129
3.152580840400083240e-01 0.047137531341167244 0.01663816886076129
3.563041645781110933e-01 0.05231099308056263 0.01663816886076129
4.019164191088274718e-01 0.05805225516094899 0.01663816886076129
4.524893412538752990e-01 0.06442363508721373 0.01663816886076129
5.084394971317705014e-01 0.07149428986597581 0.01663816886076129
5.702047012552403649e-01 0.07934096665797492 0.01663816886076129
6.382423885424058918e-01 0.08804883581643465 0.01663816886076129
7.130271394566535248e-01 0.09771241535346502 0.01663816886076129
7.950471147115690806e-01 0.1084365968689611 0.01663816886076129
8.847993112860071951e-01 0.12033778407775893 0.01663816886076129
9.827832995204324185e-01 0.13354515629298988 0.01663816886076129
1.089493321725526487e+00 0.14820207057988585 0.01663816886076129
1.205408752599043565e+00 0.16446761779946645 0.01663816886076129
1.330982383661217572e+00 0.18251834943190443 0.01663816886076129
1.466626980559958549e+00 0.20255019392306664 0.01663816886076129
1.612699576263127543e+00 0.22478058335487253 0.01663816886076129
1.769484038347071353e+00 0.24945081352303167 0.01663816886076129
1.937171748698932827e+00 0.27682866303920667 0.01663816886076129
2.115841052966506819e+00 0.3072112998861759 0.01663816886076129
2.305435934670458042e+00 0.34092850697468147 0.01663816886076129
2.505744588367860626e+00 0.3783462617131929 0.01663816886076129
2.716379000787733755e+00 0.419870708444391 0.01663816886076129
2.936756590133326128e+00 0.4659525668664682 0.01663816886076129
3.166085338010006023e+00 0.517092024289676 0.01663816886076129
3.403353731933534743e+00 0.5738441648302398 0.01663816886076129
3.647327131220639895e+00 0.6368249944718586 0.01663816886076129
3.896551655415149806e+00 0.7067181273927491 0.01663816886076129
4.149367058943031594e+00 0.7842822061337682 0.01663816886076129
4.403928967794104921e+00 0.8703591361485166 0.01663816886076129
4.658240899314859185e+00 0.9658832241158708 0.01663816886076129
4.910195340737013581e+00 1.0718913192051276 0.01663816886076129
5.157622829132732178e+00 1.1895340673703196 0.01663816886076129
5.398346791811630574e+00 1.3200884008314182 0.01663816886076129
5.630241546845426548e+00 1.4649713983072863 0.01663816886076129
5.851290136010465659e+00 1.625755666443795 0.01663816886076129
6.059638413921904387e+00 1.8041864093920719 0.01663816886076129
6.253641874449523463e+00 2.0022003718155843 0.01663816886076129
6.431902099771899195e+00 2.2219468609395236 0.01663816886076129
6.593290317048882798e+00 2.4658110758226037 0.01663816886076129
6.736956698353607109e+00 2.736439997074672 0.01663816886076129
6.862324962299930498e+00 3.0367711180354604 0.01663816886076129
6.969073433276794738e+00 3.370064329271928 0.01663816886076129
7.057104385638752753e+00 3.739937302478798 0.01663816886076129
7.126504844472854039e+00 4.150404757850477 0.01663816886076129
7.177502332386613837e+00 4.605922041145108 0.01663816886076129
7.210419528903177167e+00 5.1114334834401705 0.01663816886076129
7.225631495215983691e+00 5.672426068491977 0.01663816886076129
7.223528860157981235e+00 6.294988990221888 0.01663816886076129
7.204489487345622223e+00 6.985879746785249 0.01663816886076129
7.172759848330032995e+00 7.752597488629465 0.01663816886076129
7.125226947163485036e+00 8.60346441668451 0.01663816886076129
7.061690677692626039e+00 9.547716114208066 0.01663816886076129
6.982335541656211397e+00 10.59560179277617 0.01663816886076129
6.887344906950747081e+00 11.758495540521581 0.01663816886076129
6.776929452219510708e+00 13.049019780144016 0.01663816886076129
6.651358557190859777e+00 14.481182276745331 0.01663816886076129
6.510991748938356416e+00 16.070528182616385 0.01663816886076129
6.356307549352525399e+00 17.834308769319094 0.01663816886076129
6.192722374506010041e+00 19.791668678535572 0.01663816886076129
6.016620190883579689e+00 21.96385372416547 0.01663816886076129
5.829221319022281911e+00 24.37444150122222 0.01663816886076129
5.635314718219147423e+00 27.04959730463137 0.01663816886076129
5.430275099861816557e+00 30.01835813575592 0.01663816886076129
5.215550810397635573e+00 33.31294787934677 0.01663816886076129
4.992737721208979629e+00 36.96912707195032 0.01663816886076129
4.763542360581893398e+00 41.0265810582719 0.01663816886076129
4.529740766806023444e+00 45.52935074866948 0.01663816886076129
4.293135407309711660e+00 50.526310653356795 0.01663816886076129
4.055512436895233108e+00 56.07169938205458 0.01663816886076129
3.818601368981309196e+00 62.22570836730231 0.01663816886076129
3.584038887165560183e+00 69.0551352016233 0.01663816886076129
3.353338142261081956e+00 76.63410868007462 0.01663816886076129
3.127864373599174019e+00 85.04489341802686 0.01663816886076129
2.908817316676039155e+00 94.37878277775391 0.01663816886076129
2.697220418301423450e+00 104.73708979594508 0.01663816886076129
2.493916513208143115e+00 116.23224686798542 0.01663816886076129
2.299569367240140050e+00 128.9890261253308 0.01663816886076129
2.114670279976199385e+00 143.14589375234786 0.01663816886076129
1.939548822483346813e+00 158.85651294280527 0.01663816886076129
1.778433337923752688e+00 176.2914118095948 0.01663816886076129
1.629282556792591485e+00 195.63983435170647 0.01663816886076129
1.490300439095517460e+00 217.11179456945052 0.01663816886076129
1.361317713114281736e+00 240.9403560239527 0.01663816886076129
1.242076437587214421e+00 267.38416158399497 0.01663816886076129
1.132245540221672453e+00 296.73024081888724 0.01663816886076129
1.031435716412088865e+00 329.2971255097155 0.01663816886076129
9.392134790436080793e-01 365.43830709572546 0.01663816886076129
8.551143396933742480e-01 405.54607358408276 0.01663816886076129
7.786550057925615276e-01 450.05576757004974 0.01663816886076129
7.094740950542696156e-01 499.450511585514 0.01663816886076129
6.477054407758852106e-01 554.2664520663108 0.01663816886076129
5.919317573625213491e-01 615.0985788580505 0.01663816886076129
5.416718881396603846e-01 682.6071834272393 0.01663816886076129
4.964710060571859152e-01 757.525025877192 0.01663816886076129
4.559066873168645673e-01 840.6652885618333 0.01663816886076129
4.195933062511963962e-01 932.9304026284696 0.01663816886076129
3.871844164985248637e-01 1035.3218432956637 0.01663816886076129
3.585718662085484731e-01 1148.9510001873086 0.01663816886076129
3.342977973754280852e-01 1275.051240713013 0.01663816886076129
3.133359606714183898e-01 1414.991297434576 0.01663816886076129
2.952491539952211697e-01 1570.2901247293776 0.01663816886076129
2.799488688574980899e-01 1742.6333860096508 0.01663816886076129
2.676718416171086634e-01 1933.891750455232 0.01663816886076129
2.581348690597094486e-01 2146.141197858406 0.01663816886076129
2.496802100616092035e-01 2381.6855519761607 0.01663816886076129
2.432884332687837714e-01 2643.0814869741084 0.01663816886076129
2.387398983693823085e-01 2933.1662783900483 0.01663816886076129
2.357434527951263181e-01 3255.0885998350564 0.01663816886076129
2.342932553299269249e-01 3612.3426997094302 0.01663816886076129
2.343933956721588607e-01 4008.8063288984645 0.01663816886076129
2.360517822478369609e-01 4448.782831127585 0.01663816886076129
2.392761823987833991e-01 4937.047852839004 0.01663816886076129
2.440727041924776741e-01 5478.901179593945 0.01663816886076129
2.504468085612776562e-01 6080.224261649427 0.01663816886076129
2.590864889631175338e-01 6747.5440531107 0.01663816886076129
2.695397023269183179e-01 7488.10385759003 0.01663816886076129
2.815570045638819408e-01 8309.941949353404 0.01663816886076129
2.952263570093963674e-01 9221.97882333434 0.01663816886076129
3.106805073656576655e-01 10234.114021054527 0.01663816886076129
3.281073878279339717e-01 11357.333583431051 0.01663816886076129
3.477572718153559839e-01 12603.829296797274 0.01663816886076129
3.699449094604124744e-01 13987.131026472387 0.01663816886076129
3.950458020466228182e-01 15522.25357427048 0.01663816886076129
4.234869488205936783e-01 17225.859653987874 0.01663816886076129
4.557567553821135764e-01 19116.440753857038 0.01663816886076129
4.927192547148199764e-01 21214.51784910632 0.01663816886076129
5.345194302566944611e-01 23542.864143224204 0.01663816886076129
5.816366137665817115e-01 26126.752255633317 0.01663816886076129
6.345313398470385780e-01 28994.22853882881 0.01663816886076129
6.936394831173413600e-01 32176.417502507353 0.01663816886076129
7.593694925213410052e-01 35707.859649004626 0.01663816886076129
8.321017777082377886e-01 39626.88638701478 0.01663816886076129
9.121891413901650481e-01 43976.036093027215 0.01663816886076129
1.004458856210079354e+00 48802.515836544335 0.01663816886076129
1.107093282769739950e+00 54158.71378079476 0.01663816886076129
1.220140780748123266e+00 60102.76782070388 0.01663816886076129
1.344218907894305426e+00 66699.19663030129 0.01663816886076129
1.479927422190805197e+00 74019.59996915652 0.01663816886076129
1.627833348231205957e+00 82143.43584919439 0.01663816886076129
1.788452548920202334e+00 91158.88299750836 0.01663816886076129
1.962228475446093023e+00 101163.7979766207 0.01663816886076129
2.149509435821155279e+00 112266.77735108159 0.01663816886076129
2.351741755557394065e+00 124588.33642950082 0.01663816886076129
2.569505246311649671e+00 138262.2173764659 0.01663816886076129
2.801458214487902332e+00 153436.84089300132 0.01663816886076129
3.048117745124097056e+00 170276.91722258978 0.01663816886076129
3.309670920076474676e+00 188965.23396912115 0.01663816886076129
3.586648477308393534e+00 209704.64013232305 0.01663816886076129
3.879906368354174351e+00 232720.2478960412 0.01663816886076129
4.186003436251613863e+00 258261.87606826748 0.01663816886076129
4.504293207355948070e+00 286606.7616948256 0.01663816886076129
4.832995579560448007e+00 318062.5692794119 0.01663816886076129
5.170933301101666046e+00 352970.73027306574 0.01663816886076129
5.519483640960035409e+00 391710.1490809261 0.01663816886076129
5.874177149537344711e+00 434701.3158125035 0.01663816886076129
6.233084563637866005e+00 482410.8704165374 0.01663816886076129
6.594142325208726341e+00 535356.6677410719 0.01663816886076129
6.955158768017214221e+00 594113.3984965039 0.01663816886076129
7.313819459817728408e+00 659318.8271333541 0.01663816886076129
7.667689174730191404e+00 731680.7143427207 0.01663816886076129
8.014215076390167170e+00 811984.4993184009 0.01663816886076129
8.350731141239950972e+00 901101.8251665037 0.01663816886076129
8.674464514161085660e+00 1000000.0 0.01663816886076129
8.429212742069650682e-03 0.001 0.018464249428955443
8.646950789368864146e-03 0.0011097524964120721 0.018464249428955443
8.879125901791167647e-03 0.0012315506032928262 0.018464249428955443
9.130454466019080617e-03 0.001366716356462006 0.018464249428955443
9.406496693042224605e-03 0.0015167168884709225 0.018464249428955443
9.713970297278461119e-03 0.0016831803533309566 0.018464249428955443
1.006099414463187784e-02 0.0018679135990207828 0.018464249428955443
1.045707300744851825e-02 0.002072921779595372 0.018464249428955443
1.091369478898845599e-02 0.002300430119772917 0.018464249428955443
1.144437845812215117e-02 0.0025529080682395165 0.018464249428955443
1.206504576183040599e-02 0.002833096101839324 0.018464249428955443
1.279457394036197584e-02 0.0031440354715915 0.018464249428955443
1.365496563139224212e-02 0.0034891012134067737 0.018464249428955443
1.467205502833915202e-02 0.003872038781812557 0.018464249428955443
1.587583904193716478e-02 0.004297004704320844 0.018464249428955443
1.730121421074558644e-02 0.004768611697714469 0.018464249428955443
1.898840574432852923e-02 0.005291978735958442 0.018464249428955443
2.098372043443522128e-02 0.005872786613189483 0.018464249428955443
2.334015488072194167e-02 0.00651733960488242 0.018464249428955443
2.611805003837059519e-02 0.007232633896483534 0.018464249428955443
2.938580617326706085e-02 0.008026433522257174 0.018464249428955443
3.322054884299912442e-02 0.00890735463861044 0.018464249428955443
3.770881608766995380e-02 0.009884959046625586 0.018464249428955443
4.294716232315303611e-02 0.010969857978923836 0.018464249428955443
4.904287426005448508e-02 0.012173827277396614 0.018464249428955443
5.611452733137677062e-02 0.013509935211980273 0.018464249428955443
6.429260137179684809e-02 0.014992684327860457 0.018464249428955443
7.372010066532432015e-02 0.01663816886076129 0.018464249428955443
8.455312567452938355e-02 0.018464249428955443 0.018464249428955443
9.696149327937078621e-02 0.020490746898158472 0.018464249428955443
1.111293926163890167e-01 0.022739657523579287 0.018464249428955443
1.272560620012641586e-01 0.02523539170434766 0.018464249428955443
1.455565558767586420e-01 0.02800503894183631 0.018464249428955443
1.662625343624761776e-01 0.03107866187782014 0.018464249428955443
1.896231349601809335e-01 0.03448962260405758 0.018464249428955443
2.159058765500869170e-01 0.038274944785163134 0.018464249428955443
2.453976053194998896e-01 0.04247571552536898 0.018464249428955443
2.784053674363598518e-01 0.047137531341167244 0.018464249428955443
3.152572967853882191e-01 0.05231099308056263 0.018464249428955443
3.563032690321643603e-01 0.05805225516094899 0.018464249428955443
4.019154091868034628e-01 0.06442363508721373 0.018464249428955443
4.524881877445743883e-01 0.07149428986597581 0.018464249428955443
5.084382036242798275e-01 0.07934096665797492 0.018464249428955443
5.702032570566074599e-01 0.08804883581643465 0.018464249428955443
6.382407658404013473e-01 0.09771241535346502 0.018464249428955443
7.130253045702539261e-01 0.1084365968689611 0.018464249428955443
7.950450659156951261e-01 0.12033778407775893 0.018464249428955443
8.847970326088799853e-01 0.13354515629298988 0.018464249428955443
9.827807536283433842e-01 0.14820207057988585 0.018464249428955443
1.089490497834381122e+00 0.16446761779946645 0.018464249428955443
1.205405601861887943e+00 0.18251834943190443 0.018464249428955443
1.330978901279658899e+00 0.20255019392306664 0.018464249428955443
1.466623128575681001e+00 0.22478058335487253 0.018464249428955443
1.612695337526549588e+00 0.24945081352303167 0.018464249428955443
1.769479366327200598e+00 0.27682866303920667 0.018464249428955443
1.937166608332603790e+00 0.3072112998861759 0.018464249428955443
2.115835423255413072e+00 0.34092850697468147 0.018464249428955443
2.305429781469757966e+00 0.3783462617131929 0.018464249428955443
2.505737878017650466e+00 0.419870708444391 0.018464249428955443
2.716371692226828394e+00 0.4659525668664682 0.018464249428955443
2.936748650565393692e+00 0.517092024289676 0.018464249428955443
3.166076757350149595e+00 0.5738441648302398 0.018464249428955443
3.403344487412670372e+00 0.6368249944718586 0.018464249428955443
3.647317191802053049e+00 0.7067181273927491 0.018464249428955443
3.896541014643163159e+00 0.7842822061337682 0.018464249428955443
4.149355712994220902e+00 0.8703591361485166 0.018464249428955443
4.403916935034432711e+00 0.9658832241158708 0.018464249428955443
4.658228182867929945e+00 1.0718913192051276 0.018464249428955443
4.910182001872615665e+00 1.1895340673703196 0.018464249428955443
5.157608906011367012e+00 1.3200884008314182 0.018464249428955443
5.398332362969880727e+00 1.4649713983072863 0.018464249428955443
5.630226717885505217e+00 1.625755666443795 0.018464249428955443
5.851275044183239515e+00 1.8041864093920719 0.018464249428955443
6.059623203094940180e+00 2.0022003718155843 0.018464249428955443
6.253626750972226311e+00 2.2219468609395236 0.018464249428955443
6.431887289099467608e+00 2.4658110758226037 0.018464249428955443
6.593276100358279379e+00 2.736439997074672 0.018464249428955443
6.736943373410232638e+00 3.0367711180354604 0.018464249428955443
6.862312881134091214e+00 3.370064329271928 0.018464249428955443
6.969062975470168730e+00 3.739937302478798 0.018464249428955443
7.057095960952628921e+00 4.150404757850477 0.018464249428955443
7.126498866370444496e+00 4.605922041145108 0.018464249428955443
7.177499222921979616e+00 5.1114334834401705 0.018464249428955443
7.210419679701612239e+00 5.672426068491977 0.018464249428955443
7.225635236509942771e+00 6.294988990221888 0.018464249428955443
7.223536420008425551e+00 6.985879746785249 0.018464249428955443
7.204500936079973883e+00 7.752597488629465 0.018464249428955443
7.172788868232825799e+00 8.60346441668451 0.018464249428955443
7.125260891039604694e+00 9.547716114208066 0.018464249428955443
7.061728841637259890e+00 10.59560179277617 0.018464249428955443
6.982376712732978774e+00 11.758495540521581 0.018464249428955443
6.887387209893807594e+00 13.049019780144016 0.018464249428955443
6.776970204748906212e+00 14.481182276745331 0.018464249428955443
6.651394110519220249e+00 16.070528182616385 0.018464249428955443
6.511017307238012641e+00 17.834308769319094 0.018464249428955443
6.356317007806103092e+00 19.791668678535572 0.018464249428955443
6.192674434377274828e+00 21.96385372416547 0.018464249428955443
6.016535911549472537e+00 24.37444150122222 0.018464249428955443
5.828955349124919749e+00 27.04959730463137 0.018464249428955443
5.634975313832210730e+00 30.01835813575592 0.018464249428955443
5.429846770872360118e+00 33.31294787934677 0.018464249428955443
5.215016497968282927e+00 36.96912707195032 0.018464249428955443
4.992079017481788838e+00 41.0265810582719 0.018464249428955443
4.762739791466486849e+00 45.52935074866948 0.018464249428955443
4.528774139205029137e+00 50.526310653356795 0.018464249428955443
4.291984164270088442e+00 56.07169938205458 0.018464249428955443
4.054156020557035944e+00 62.22570836730231 0.018464249428955443
3.817019532855374209e+00 69.0551352016233 0.018464249428955443
3.582211956358023031e+00 76.63410868007462 0.018464249428955443
3.351247189154136219e+00 85.04489341802686 0.018464249428955443
3.125491332842957437e+00 94.37878277775391 0.018464249428955443
2.906145066250009457e+00 104.73708979594508 0.018464249428955443
2.694232845248594632e+00 116.23224686798542 0.018464249428955443
2.490598634893869789e+00 128.9890261253308 0.018464249428955443
2.295907548016539401e+00 143.14589375234786 0.018464249428955443
2.110652597618710935e+00 158.85651294280527 0.018464249428955443
1.935165626833835750e+00 176.2914118095948 0.018464249428955443
1.774361997731807250e+00 195.63983435170647 0.018464249428955443
1.624905202439252738e+00 217.11179456945052 0.018464249428955443
1.485614052671198282e+00 240.9403560239527 0.018464249428955443
1.356324533062563287e+00 267.38416158399497 0.018464249428955443
1.236785488123692822e+00 296.73024081888724 0.018464249428955443
1.126674437248964100e+00 329.2971255097155 0.018464249428955443
1.025612707241315924e+00 365.43830709572546 0.018464249428955443
9.331796762751823904e-01 405.54607358408276 0.018464249428955443
8.489259624265338422e-01 450.05576757004974 0.018464249428955443
7.723854129747024233e-01 499.450511585514 0.018464249428955443
7.038366995164642148e-01 554.2664520663108 0.018464249428955443
6.420545236958972168e-01 615.0985788580505 0.018464249428955443
5.863611832427373383e-01 682.6071834272393 0.018464249428955443
5.362941508724252682e-01 757.525025877192 0.018464249428955443
4.914172918939004320e-01 840.6652885618333 0.018464249428955443
4.513258914709735170e-01 932.9304026284696 0.018464249428955443
4.156497207091752188e-01 1035.3218432956637 0.018464249428955443
3.841588573690750130e-01 1148.9510001873086 0.018464249428955443
3.577810241913249589e-01 1275.051240713013 0.018464249428955443
3.350659526157943047e-01 1414.991297434576 0.018464249428955443
3.156073796153398003e-01 1570.2901247293776 0.018464249428955443
2.992528165838619914e-01 1742.6333860096508 0.018464249428955443
2.863295677727658028e-01 1933.891750455232 0.018464249428955443
2.757063044450713818e-01 2146.141197858406 0.018464249428955443
2.673991172955589857e-01 2381.6855519761607 0.018464249428955443
2.613110412912404978e-01 2643.0814869741084 0.018464249428955443
2.569405568570652942e-01 2933.1662783900483 0.018464249428955443
2.542510596963111213e-01 3255.0885998350564 0.018464249428955443
2.532287736578801574e-01 3612.3426997094302 0.018464249428955443
2.538738638427482930e-01 4008.8063288984645 0.018464249428955443
2.561934967584098555e-01 4448.782831127585 0.018464249428955443
2.601971885905678961e-01 4937.047852839004 0.018464249428955443
2.658947726858006400e-01 5478.901179593945 0.018464249428955443
2.732971515806502660e-01 6080.224261649427 0.018464249428955443
2.831056584975306656e-01 6747.5440531107 0.018464249428955443
2.949220497375708017e-01 7488.10385759003 0.018464249428955443
3.084391773086873068e-01 8309.941949353404 0.018464249428955443
3.237595248387310498e-01 9221.97882333434 0.018464249428955443
3.410339030638321889e-01 10234.114021054527 0.018464249428955443
3.604723094166989439e-01 11357.333583431051 0.018464249428955443
3.823511618333490514e-01 12603.829296797274 0.018464249428955443
4.070150627026838941e-01 13987.131026472387 0.018464249428955443
4.348721794509603500e-01 15522.25357427048 0.018464249428955443
4.663835885853080954e-01 17225.859653987874 0.018464249428955443
5.020778663923909368e-01 19116.440753857038 0.018464249428955443
5.428919503981552985e-01 21214.51784910632 0.018464249428955443
5.889577179185886413e-01 23542.864143224204 0.018464249428955443
6.407750710977191400e-01 26126.752255633317 0.018464249428955443
6.988177134515592970e-01 28994.22853882881 0.018464249428955443
7.635264237544758803e-01 32176.417502507353 0.018464249428955443
8.353058974308958939e-01 35707.859649004626 0.018464249428955443
9.151471275480196343e-01 39626.88638701478 0.018464249428955443
1.007070899672986464e+00 43976.036093027215 0.018464249428955443
1.108822395795632243e+00 48802.515836544335 0.018464249428955443
1.221019996819543874e+00 54158.71378079476 0.018464249428955443
1.344273211862581308e+00 60102.76782070388 0.018464249428955443
1.479173777903383780e+00 66699.19663030129 0.018464249428955443
1.626283096173246623e+00 74019.59996915652 0.018464249428955443
1.786115889558644643e+00 82143.43584919439 0.018464249428955443
1.959120485281777624e+00 91158.88299750836 0.018464249428955443
2.145656550799401430e+00 101163.7979766207 0.018464249428955443
2.346414701521542412e+00 112266.77735108159 0.018464249428955443
2.563652533550039525e+00 124588.33642950082 0.018464249428955443
2.794961357911081468e+00 138262.2173764659 0.018464249428955443
3.040386711997413283e+00 153436.84089300132 0.018464249428955443
3.300326364928761969e+00 170276.91722258978 0.018464249428955443
3.574299505367493524e+00 188965.23396912115 0.018464249428955443
3.866292806125708470e+00 209704.64013232305 0.018464249428955443
4.171770569443999932e+00 232720.2478960412 0.018464249428955443
4.489101435895466174e+00 258261.87606826748 0.018464249428955443
4.817544656481548060e+00 286606.7616948256 0.018464249428955443
5.155391409886870946e+00 318062.5692794119 0.018464249428955443
5.504094408910295222e+00 352970.73027306574 0.018464249428955443
5.859117186625184104e+00 391710.1490809261 0.018464249428955443
6.218500032400137378e+00 434701.3158125035 0.018464249428955443
6.580147115331325125e+00 482410.8704165374 0.018464249428955443
6.941836130622735190e+00 535356.6677410719 0.018464249428955443
7.301224512078324125e+00 594113.3984965039 0.018464249428955443
7.655852909725372690e+00 659318.8271333541 0.018464249428955443
8.003148897118695260e+00 731680.7143427207 0.018464249428955443
8.340430126437244240e+00 811984.4993184009 0.018464249428955443
8.664912070376853848e+00 901101.8251665037 0.018464249428955443
8.973719906418459402e+00 1000000.0 0.018464249428955443
8.222183972436455240e-03 0.001 0.020490746898158472
8.429228566822178151e-03 0.0011097524964120721 0.020490746898158472
8.646933353541899625e-03 0.0012315506032928262 0.020490746898158472
8.879139990628462376e-03 0.001366716356462006 0.020490746898158472
9.130464215744519066e-03 0.0015167168884709225 0.020490746898158472
9.406507041073670222e-03 0.0016831803533309566 0.020490746898158472
9.713990519777762969e-03 0.0018679135990207828 0.020490746898158472
1.006098314662409732e-02 0.002072921779595372 0.020490746898158472
1.045706309419560526e-02 0.002300430119772917 0.020490746898158472
1.091369723611924566e-02 0.0025529080682395165 0.020490746898158472
1.144434565415844082e-02 0.002833096101839324 0.020490746898158472
1.206503177829790219e-02 0.0031440354715915 0.020490746898158472
1.279455734252337058e-02 0.0034891012134067737 0.020490746898158472
1.365495307044166211e-02 0.003872038781812557 0.020490746898158472
1.467202973094123598e-02 0.004297004704320844 0.020490746898158472
1.587582605633181682e-02 0.004768611697714469 0.020490746898158472
1.730119098479408757e-02 0.005291978735958442 0.020490746898158472
1.898837214415785221e-02 0.005872786613189483 0.020490746898158472
2.098368722430911729e-02 0.00651733960488242 0.020490746898158472
2.334010073766697169e-02 0.007232633896483534 0.020490746898158472
2.611799194714146954e-02 0.008026433522257174 0.020490746898158472
2.938573468439036745e-02 0.00890735463861044 0.020490746898158472
3.322046731273895631e-02 0.009884959046625586 0.020490746898158472
3.770871531234570168e-02 0.010969857978923836 0.020490746898158472
4.294704768668803491e-02 0.012173827277396614 0.020490746898158472
4.904274028131013624e-02 0.013509935211980273 0.020490746898158472
5.611436074137897412e-02 0.014992684327860457 0.020490746898158472
6.429241016208152304e-02 0.01663816886076129 0.020490746898158472
7.371987689165104829e-02 0.018464249428955443 0.020490746898158472
8.455286266170912446e-02 0.020490746898158472 0.020490746898158472
9.696118402142475667e-02 0.022739657523579287 0.020490746898158472
1.111290389271076401e-01 0.02523539170434766 0.020490746898158472
1.272556521517833605e-01 0.02800503894183631 0.020490746898158472
1.455560805203582331e-01 0.03107866187782014 0.020490746898158472
1.662619879824498437e-01 0.03448962260405758 0.020490746898158472
1.896225066026519801e-01 0.038274944785163134 0.020490746898158472
2.159051577380745879e-01 0.04247571552536898 0.020490746898158472
2.453967709680673903e-01 0.047137531341167244 0.020490746898158472
2.784044284768255051e-01 0.05231099308056263 0.020490746898158472
3.152562237358599306e-01 0.05805225516094899 0.020490746898158472
3.563020499936260244e-01 0.06442363508721373 0.020490746898158472
4.019140266181220333e-01 0.07149428986597581 0.020490746898158472
4.524866308467577203e-01 0.07934096665797492 0.020490746898158472
5.084364456466718973e-01 0.08804883581643465 0.020490746898158472
5.702012666891372872e-01 0.09771241535346502 0.020490746898158472
6.382385282625823164e-01 0.1084365968689611 0.020490746898158472
7.130227915011232431e-01 0.12033778407775893 0.020490746898158472
7.950422567658618211e-01 0.13354515629298988 0.020490746898158472
8.847938908745722753e-01 0.14820207057988585 0.020490746898158472
9.827772487012819136e-01 0.16446761779946645 0.020490746898158472
1.089486603664818976e+00 0.18251834943190443 0.020490746898158472
1.205401275315205689e+00 0.20255019392306664 0.020490746898158472
1.330974095850969041e+00 0.22478058335487253 0.020490746898158472
1.466617801012380706e+00 0.24945081352303167 0.020490746898158472
1.612689447512819063e+00 0.27682866303920667 0.020490746898158472
1.769472864134425283e+00 0.3072112998861759 0.020490746898158472
1.937159443274401260e+00 0.34092850697468147 0.020490746898158472
2.115827534875176053e+00 0.3783462617131929 0.020490746898158472
2.305421123338175171e+00 0.419870708444391 0.020490746898158472
2.505728384677499143e+00 0.4659525668664682 0.020490746898158472
2.716361320023982895e+00 0.517092024289676 0.020490746898158472
2.936737333943203687e+00 0.5738441648302398 0.020490746898158472
3.166064433840481307e+00 0.6368249944718586 0.020490746898158472
3.403331114292536430e+00 0.7067181273927491 0.020490746898158472
3.647302698631710527e+00 0.7842822061337682 0.020490746898158472
3.896525364159110882e+00 0.8703591361485166 0.020490746898158472
4.149338854458924253e+00 0.9658832241158708 0.020490746898158472
4.403898827085837020e+00 1.0718913192051276 0.020490746898158472
4.658208809123223659e+00 1.1895340673703196 0.020490746898158472
4.910161322483122426e+00 1.3200884008314182 0.020490746898158472
5.157586930571483208e+00 1.4649713983072863 0.020490746898158472
5.398309101754676931e+00 1.625755666443795 0.020490746898158472
5.630202202262870159e+00 1.8041864093920719 0.020490746898158472
5.851249303994026540e+00 2.0022003718155843 0.020490746898158472
6.059596325967698149e+00 2.2219468609395236 0.020490746898158472
6.253598816639855507e+00 2.4658110758226037 0.020490746898158472
6.431858417635276659e+00 2.736439997074672 0.020490746898158472
6.593246432471850937e+00 3.0367711180354604 0.020490746898158472
6.736913064629066916e+00 3.370064329271928 0.020490746898158472
6.862282110294340320e+00 3.739937302478798 0.020490746898158472
6.969031918285599758e+00 4.150404757850477 0.020490746898158472
7.057064794157928311e+00 4.605922041145108 0.020490746898158472
7.126467749988544043e+00 5.1114334834401705 0.020490746898158472
7.177468260582044124e+00 5.672426068491977 0.020490746898158472
7.210388900253330569e+00 6.294988990221888 0.020490746898158472
7.225604544343819491e+00 6.985879746785249 0.020490746898158472
7.223505548994350711e+00 7.752597488629465 0.020490746898158472
7.204469367822005310e+00 8.60346441668451 0.020490746898158472
7.172772707292410566e+00 9.547716114208066 0.020490746898158472
7.125243967666772704e+00 10.59560179277617 0.020490746898158472
7.061709582965076670e+00 11.758495540521581 0.020490746898158472
6.982352908897763832e+00 13.049019780144016 0.020490746898158472
6.887355855074515532e+00 14.481182276745331 0.020490746898158472
6.776927350494011293e+00 16.070528182616385 0.020490746898158472
6.651334688267406925e+00 17.834308769319094 0.020490746898158472
6.510934979330068373e+00 19.791668678535572 0.020490746898158472
6.356204004554873777e+00 21.96385372416547 0.020490746898158472
6.192479866819549095e+00 24.37444150122222 0.020490746898158472
6.016286002290369694e+00 27.04959730463137 0.020490746898158472
5.828471804419723235e+00 30.01835813575592 0.020490746898158472
5.634392417305765122e+00 33.31294787934677 0.020490746898158472
5.429146905699056447e+00 36.96912707195032 0.020490746898158472
5.214180540032931965e+00 41.0265810582719 0.020490746898158472
4.991086559754712937e+00 45.52935074866948 0.020490746898158472
4.761569449180039548e+00 50.526310653356795 0.020490746898158472
4.527403863009388019e+00 56.07169938205458 0.020490746898158472
4.290391581596195714e+00 62.22570836730231 0.020490746898158472
4.052318742069145330e+00 69.0551352016233 0.020490746898158472
3.814915431130222689e+00 76.63410868007462 0.020490746898158472
3.579819386665143099e+00 85.04489341802686 0.020490746898158472
3.348545160245940178e+00 94.37878277775391 0.020490746898158472
3.122459657832555191e+00 104.73708979594508 0.020490746898158472
2.902764501952354692e+00 116.23224686798542 0.020490746898158472
2.690485298183379559e+00 128.9890261253308 0.020490746898158472
2.486467458197797686e+00 143.14589375234786 0.020490746898158472
2.291377992302823685e+00 158.85651294280527 0.020490746898158472
2.105712467528424003e+00 176.2914118095948 0.020490746898158472
1.930032326995109404e+00 195.63983435170647 0.020490746898158472
1.769441442825681055e+00 217.11179456945052 0.020490746898158472
1.619637217553277830e+00 240.9403560239527 0.020490746898158472
1.480001343563909000e+00 267.38416158399497 0.020490746898158472
1.350377444424340156e+00 296.73024081888724 0.020490746898158472
1.230524009458034085e+00 329.2971255097155 0.020490746898158472
1.120130488901772470e+00 365.43830709572546 0.020490746898158472
1.018832606658906181e+00 405.54607358408276 0.020490746898158472
9.262266144909990784e-01 450.05576757004974 0.020490746898158472
8.418822426235508249e-01 499.450511585514 0.020490746898158472
7.658602631622535295e-01 554.2664520663108 0.020490746898158472
6.974928576068666342e-01 615.0985788580505 0.020490746898158472
6.358014852290121421e-01 682.6071834272393 0.020490746898158472
5.803243866348202218e-01 757.525025877192 0.020490746898158472
5.306195187921971534e-01 840.6652885618333 0.020490746898158472
4.862700345927374879e-01 932.9304026284696 0.020490746898158472
4.468878615883340455e-01 1035.3218432956637 0.020490746898158472
4.122364200981786797e-01 1148.9510001873086 0.020490746898158472
3.833090403985091044e-01 1275.051240713013 0.020490746898158472
3.585674708043827819e-01 1414.991297434576 0.020490746898158472
3.375152173982441384e-01 1570.2901247293776 0.020490746898158472
3.199293123103734704e-01 1742.6333860096508 0.020490746898158472
3.062442118352464715e-01 1933.891750455232 0.020490746898158472
2.951410920543300342e-01 2146.141197858406 0.020490746898158472
2.865190332394156880e-01 2381.6855519761607 0.020490746898158472
2.804678974030697658e-01 2643.0814869741084 0.020490746898158472
2.763022376560074767e-01 2933.1662783900483 0.020490746898158472
2.739689120588447158e-01 3255.0885998350564 0.020490746898158472
2.734429989768607516e-01 3612.3426997094302 0.020490746898158472
2.747181501519307401e-01 4008.8063288984645 0.020490746898158472
2.777988190240747723e-01 4448.782831127585 0.020490746898158472
2.826949480824861860e-01 4937.047852839004 0.020490746898158472
2.894193912040010641e-01 5478.901179593945 0.020490746898158472
2.979883835997092500e-01 6080.224261649427 0.020490746898158472
3.090757167148079354e-01 6747.5440531107 0.020490746898158472
3.224181127520192591e-01 7488.10385759003 0.020490746898158472
3.376088563322217073e-01 8309.941949353404 0.020490746898158472
3.547662341093698601e-01 9221.97882333434 0.020490746898158472
3.740606047951119395e-01 10234.114021054527 0.020490746898158472
3.957255905304020160e-01 11357.333583431051 0.020490746898158472
4.200652582413229030e-01 12603.829296797274 0.020490746898158472
4.474553586153977025e-01 13987.131026472387 0.020490746898158472
4.783376288219200467e-01 15522.25357427048 0.020490746898158472
5.132075683074927008e-01 17225.859653987874 0.020490746898158472
5.526308927067998811e-01 19116.440753857038 0.020490746898158472
5.976284200660453294e-01 21214.51784910632 0.020490746898158472
6.483079767627197842e-01 23542.864143224204 0.020490746898158472
7.051865065445142022e-01 26126.752255633317 0.020490746898158472
7.687461855052016846e-01 28994.22853882881 0.020490746898158472
8.394269286971346444e-01 32176.417502507353 0.020490746898158472
9.196443387214686682e-01 35707.859649004626 0.020490746898158472
1.010533578078555150e+00 39626.88638701478 0.020490746898158472
1.111294860063589685e+00 43976.036093027215 0.020490746898158472
1.222544647952206631e+00 48802.515836544335 0.020490746898158472
1.344885818603690941e+00 54158.71378079476 0.020490746898158472
1.478901024837893763e+00 60102.76782070388 0.020490746898158472
1.625142680671279427e+00 66699.19663030129 0.020490746898158472
1.784119196826326581e+00 74019.59996915652 0.020490746898158472
1.956277618829889597e+00 82143.43584919439 0.020490746898158472
2.141982970331477887e+00 91158.88299750836 0.020490746898158472
2.341495341377258121e+00 101163.7979766207 0.020490746898158472
2.557621620034320475e+00 112266.77735108159 0.020490746898158472
2.788358896394737219e+00 124588.33642950082 0.020490746898158472
3.033064467944468934e+00 138262.2173764659 0.020490746898158472
3.291674566876977348e+00 153436.84089300132 0.020490746898158472
3.564436767188339239e+00 170276.91722258978 0.020490746898158472
3.853694615564768000e+00 188965.23396912115 0.020490746898158472
4.157092590542426080e+00 209704.64013232305 0.020490746898158472
4.473323521253578683e+00 232720.2478960412 0.020490746898158472
4.800777200424307445e+00 258261.87606826748 0.020490746898158472
5.138165071867613065e+00 286606.7616948256 0.020490746898158472
5.486810491453663730e+00 318062.5692794119 0.020490746898158472
5.841997734422085031e+00 352970.73027306574 0.020490746898158472
6.201739795703010927e+00 391710.1490809261 0.020490746898158472
6.563907873888309652e+00 434701.3158125035 0.020490746898158472
6.926244910378023256e+00 482410.8704165374 0.020490746898158472
7.286374225030070484e+00 535356.6677410719 0.020490746898158472
7.641806053509053953e+00 594113.3984965039 0.020490746898158472
7.989941055537155279e+00 659318.8271333541 0.020490746898158472
8.328075108192033227e+00 731680.7143427207 0.020490746898158472
8.653406081638875591e+00 811984.4993184009 0.020490746898158472
8.963045459643284474e+00 901101.8251665037 0.020490746898158472
9.254036920898125018e+00 1000000.0 0.020490746898158472
8.022838629018024317e-03 0.001 0.022739657523579287
8.222211729388726603e-03 0.0011097524964120721 0.022739657523579287
8.429219343648812479e-03 0.0012315506032928262 0.022739657523579287
8.646950489345162083e-03 0.001366716356462006 0.022739657523579287
8.879126475409664099e-03 0.0015167168884709225 0.022739657523579287
9.130467223252721615e-03 0.0016831803533309566 0.022739657523579287
9.406514773750103420e-03 0.0018679135990207828 0.022739657523579287
9.713978208841331230e-03 0.002072921779595372 0.022739657523579287
1.006095199606189990e-02 0.002300430119772917 0.022739657523579287
1.045705445914503658e-02 0.0025529080682395165 0.022739657523579287
1.091367282930863838e-02 0.002833096101839324 0.022739657523579287
1.144432513201345918e-02 0.0031440354715915 0.022739657523579287
1.206504640117877884e-02 0.0034891012134067737 0.022739657523579287
1.279454479473920124e-02 0.003872038781812557 0.022739657523579287
1.365493824562745775e-02 0.004297004704320844 0.022739657523579287
1.467201793720855976e-02 0.004768611697714469 0.022739657523579287
1.587579174627012923e-02 0.005291978735958442 0.022739657523579287
1.730115370120740431e-02 0.005872786613189483 0.022739657523579287
1.898832497486007548e-02 0.00651733960488242 0.022739657523579287
2.098362624025566781e-02 0.007232633896483534 0.022739657523579287
2.334003246667052528e-02 0.008026433522257174 0.022739657523579287
2.611790748854138020e-02 0.00890735463861044 0.022739657523579287
2.938563641483300792e-02 0.009884959046625586 0.022739657523579287
3.322035283137619865e-02 0.010969857978923836 0.022739657523579287
3.770858137964502865e-02 0.012173827277396614 0.022739657523579287
4.294689299570648294e-02 0.013509935211980273 0.022739657523579287
4.904255589144689703e-02 0.014992684327860457 0.022739657523579287
5.611414517115954209e-02 0.01663816886076129 0.022739657523579287
6.429215843404280373e-02 0.018464249428955443 0.022739657523579287
7.371957809686700835e-02 0.020490746898158472 0.022739657523579287
8.455251156104441612e-02 0.022739657523579287 0.022739657523579287
9.696077795241121733e-02 0.02523539170434766 0.022739657523579287
1.111285633820479624e-01 0.02800503894183631 0.022739657523579287
1.272550985232698273e-01 0.03107866187782014 0.022739657523579287
1.455554432273932497e-01 0.03448962260405758 0.022739657523579287
1.662612572837487424e-01 0.038274944785163134 0.022739657523579287
1.896216584718858622e-01 0.04247571552536898 0.022739657523579287
2.159041872437599263e-01 0.047137531341167244 0.022739657523579287
2.453956673048280357e-01 0.05231099308056263 0.022739657523579287
2.784031562903899748e-01 0.05805225516094899 0.022739657523579287
3.152547799135251849e-01 0.06442363508721373 0.022739657523579287
3.563004139166378037e-01 0.07149428986597581 0.022739657523579287
4.019121646908228596e-01 0.07934096665797492 0.022739657523579287
4.524845236672016546e-01 0.08804883581643465 0.022739657523579287
5.084340656210445397e-01 0.09771241535346502 0.022739657523579287
5.701985868465818674e-01 0.1084365968689611 0.022739657523579287
6.382355219744793029e-01 0.12033778407775893 0.022739657523579287
7.130194252321381265e-01 0.13354515629298988 0.022739657523579287
7.950384747874770230e-01 0.14820207057988585 0.022739657523579287
8.847896553859675439e-01 0.16446761779946645 0.022739657523579287
9.827725148421972978e-01 0.18251834943190443 0.022739657523579287
1.089481323909487154e+00 0.20255019392306664 0.022739657523579287
1.205395401593267746e+00 0.22478058335487253 0.022739657523579287
1.330967566097480459e+00 0.24945081352303167 0.022739657523579287
1.466610554424093049e+00 0.27682866303920667 0.022739657523579287
1.612681412594409336e+00 0.3072112998861759 0.022739657523579287
1.769463985077102564e+00 0.34092850697468147 0.022739657523579287
1.937149630040027271e+00 0.3783462617131929 0.022739657523579287
2.115816724999148413e+00 0.419870708444391 0.022739657523579287
2.305409216647741566e+00 0.4659525668664682 0.022739657523579287
2.505715302380498777e+00 0.517092024289676 0.022739657523579287
2.716346955533551988e+00 0.5738441648302398 0.022739657523579287
2.936721601085896971e+00 0.6368249944718586 0.022739657523579287
3.166047235628246970e+00 0.7067181273927491 0.022739657523579287
3.403312337455250969e+00 0.7842822061337682 0.022739657523579287
3.647282255887665858e+00 0.8703591361485166 0.022739657523579287
3.896503142413305198e+00 0.9658832241158708 0.022739657523579287
4.149314750357153692e+00 1.0718913192051276 0.022739657523579287
4.403872737354940448e+00 1.1895340673703196 0.022739657523579287
4.658180637644841582e+00 1.3200884008314182 0.022739657523579287
4.910130972147126016e+00 1.4649713983072863 0.022739657523579287
5.157554305982626985e+00 1.625755666443795 0.022739657523579287
5.398274120728411063e+00 1.8041864093920719 0.022739657523579287
5.630164784863153749e+00 2.0022003718155843 0.022739657523579287
5.851209387194178824e+00 2.2219468609395236 0.022739657523579287
6.059553843716280142e+00 2.4658110758226037 0.022739657523579287
6.253553715365004706e+00 2.736439997074672 0.022739657523579287
6.431810660541466440e+00 3.0367711180354604 0.022739657523579287
6.593195967429804405e+00 3.370064329271928 0.022739657523579287
6.736859847000705059e+00 3.739937302478798 0.022739657523579287
6.862226074142156129e+00 4.150404757850477 0.022739657523579287
6.968972985046275603e+00 4.605922041145108 0.022739657523579287
7.057002829250385467e+00 5.1114334834401705 0.022739657523579287
7.126402561342293218e+00 5.672426068491977 0.022739657523579287
7.177399540601742345e+00 6.294988990221888 0.022739657523579287
7.210316213621225323e+00 6.985879746785249 0.022739657523579287
7.225527258639042216e+00 7.752597488629465 0.022739657523579287
7.223422771447656210e+00 8.60346441668451 0.022739657523579287
7.204379869652053792e+00 9.547716114208066 0.022739657523579287
7.172695544013895308e+00 10.59560179277617 0.022739657523579287
7.125158684863955649e+00 11.758495540521581 0.022739657523579287
7.061613601702658727e+00 13.049019780144016 0.022739657523579287
6.982242860816381125e+00 14.481182276745331 0.022739657523579287
6.887227447704885819e+00 16.070528182616385 0.022739657523579287
6.776775200436520485e+00 17.834308769319094 0.022739657523579287
6.651152159590222546e+00 19.791668678535572 0.022739657523579287
6.510714035468136096e+00 21.96385372416547 0.022739657523579287
6.355935066425565161e+00 24.37444150122222 0.022739657523579287
6.192100490115726608e+00 27.04959730463137 0.022739657523579287
6.015829062199501642e+00 30.01835813575592 0.022739657523579287
5.827718763358791243e+00 33.31294787934677 0.022739657523579287
5.633509861543547714e+00 36.96912707195032 0.022739657523579287
5.428114843908236509e+00 41.0265810582719 0.022739657523579287
5.212977487021927203e+00 45.52935074866948 0.022739657523579287
4.989689786141599193e+00 50.526310653356795 0.022739657523579287
4.759955257952068308e+00 56.07169938205458 0.022739657523579287
4.525547898642357403e+00 62.22570836730231 0.022739657523579287
4.288269136880666466e+00 69.0551352016233 0.022739657523579287
4.049905046689231014e+00 76.63410868007462 0.022739657523579287
3.812185910849951398e+00 85.04489341802686 0.022739657523579287
3.576749891217143595e+00 94.37878277775391 0.022739657523579287
3.345112178116546264e+00 104.73708979594508 0.022739657523579287
3.118640544240727230e+00 116.23224686798542 0.022739657523579287
2.898537769209197368e+00 128.9890261253308 0.022739657523579287
2.685831006782740005e+00 143.14589375234786 0.022739657523579287
2.481367767717827189e+00 158.85651294280527 0.022739657523579287
2.285817923340230706e+00 176.2914118095948 0.022739657523579287
2.099680920649153570e+00 195.63983435170647 0.022739657523579287
1.924282633006219267e+00 217.11179456945052 0.022739657523579287
1.763520328729565323e+00 240.9403560239527 0.022739657523579287
1.613328707024063169e+00 267.38416158399497 0.022739657523579287
1.473317297143010185e+00 296.73024081888724 0.022739657523579287
1.343340564029111395e+00 329.2971255097155 0.022739657523579287
1.223170382323824246e+00 365.43830709572546 0.022739657523579287
1.112512325986221295e+00 405.54607358408276 0.022739657523579287
1.011020979933611619e+00 450.05576757004974 0.022739657523579287
9.183139034477479923e-01 499.450511585514 0.022739657523579287
8.342712505673998136e-01 554.2664520663108 0.022739657523579287
7.587390550633902331e-01 615.0985788580505 0.022739657523579287
6.904746749311847509e-01 682.6071834272393 0.022739657523579287
6.290263548615823153e-01 757.525025877192 0.022739657523579287
5.739547806693114929e-01 840.6652885618333 0.022739657523579287
5.248389074859408643e-01 932.9304026284696 0.022739657523579287
4.812798504489727014e-01 1035.3218432956637 0.022739657523579287
4.432077674328706030e-01 1148.9510001873086 0.022739657523579287
4.111897713263907850e-01 1275.051240713013 0.022739657523579287
3.841140829219117370e-01 1414.991297434576 0.022739657523579287
3.612129502693260941e-01 1570.2901247293776 0.022739657523579287
3.421864616507664936e-01 1742.6333860096508 0.022739657523579287
3.275969305199520343e-01 1933.891750455232 0.022739657523579287
3.159159823393902777e-01 2146.141197858406 0.022739657523579287
3.069104591271248350e-01 2381.6855519761607 0.022739657523579287
3.008827438981427349e-01 2643.0814869741084 0.022739657523579287
2.969387384377869532e-01 2933.1662783900483 0.022739657523579287
2.950049372552649984e-01 3255.0885998350564 0.022739657523579287
2.950418337940480251e-01 3612.3426997094302 0.022739657523579287
2.970336199934891508e-01 4008.8063288984645 0.022739657523579287
3.009797063391677074e-01 4448.782831127585 0.022739657523579287
3.068887656357731641e-01 4937.047852839004 0.022739657523579287
3.147756608052724725e-01 5478.901179593945 0.022739657523579287
3.246615990861188017e-01 6080.224261649427 0.022739657523579287
3.371325643319330045e-01 6747.5440531107 0.022739657523579287
3.521777202241672677e-01 7488.10385759003 0.022739657523579287
3.692307087373414842e-01 8309.941949353404 0.022739657523579287
3.884267868039184557e-01 9221.97882333434 0.022739657523579287
4.099572125102032838e-01 10234.114021054527 0.022739657523579287
4.340806048273291862e-01 11357.333583431051 0.022739657523579287
4.611299439833828617e-01 12603.829296797274 0.022739657523579287
4.915130754925545742e-01 13987.131026472387 0.022739657523579287
5.257057520619141666e-01 15522.25357427048 0.022739657523579287
5.642376489064732104e-01 17225.859653987874 0.022739657523579287
6.077070808263222990e-01 19116.440753857038 0.022739657523579287
6.572314810494166437e-01 21214.51784910632 0.022739657523579287
7.128812331844356365e-01 23542.864143224204 0.022739657523579287
7.751858775307876037e-01 26126.752255633317 0.022739657523579287
8.447815937068661185e-01 28994.22853882881 0.022739657523579287
9.252394358415807485e-01 32176.417502507353 0.022739657523579287
1.014974182481711562e+00 35707.859649004626 0.022739657523579287
1.114625116231136248e+00 39626.88638701478 0.022739657523579287
1.224813310932735044e+00 43976.036093027215 0.022739657523579287
1.346139152904707315e+00 48802.515836544335 0.022739657523579287
1.479177694055861636e+00 54158.71378079476 0.022739657523579287
1.624471121085662384e+00 60102.76782070388 0.022739657523579287
1.782517815594757637e+00 66699.19663030129 0.022739657523579287
1.953757800503061581e+00 74019.59996915652 0.022739657523579287
2.138554604181688745e+00 82143.43584919439 0.022739657523579287
2.337174192416372698e+00 91158.88299750836 0.022739657523579287
2.551477290054580571e+00 101163.7979766207 0.022739657523579287
2.781538017583181421e+00 112266.77735108159 0.022739657523579287
3.025623655736244366e+00 124588.33642950082 0.022739657523579287
3.283420654118295090e+00 138262.2173764659 0.022739657523579287
3.554764100392995729e+00 153436.84089300132 0.022739657523579287
3.842349108147873338e+00 170276.91722258978 0.022739657523579287
4.143982191312160168e+00 188965.23396912115 0.022739657523579287
4.458684225668656076e+00 209704.64013232305 0.022739657523579287
4.784061136342186771e+00 232720.2478960412 0.022739657523579287
5.119477055053484271e+00 258261.87606826748 0.022739657523579287
5.467685254792565175e+00 286606.7616948256 0.022739657523579287
5.822804137458470919e+00 318062.5692794119 0.022739657523579287
6.182721548529114486e+00 352970.73027306574 0.022739657523579287
6.545279564789658444e+00 391710.1490809261 0.022739657523579287
6.908185523983655152e+00 434701.3158125035 0.022739657523579287
7.269025092994187531e+00 482410.8704165374 0.022739657523579287
7.625271454871628940e+00 535356.6677410719 0.022739657523579287
7.974291467073370221e+00 594113.3984965039 0.022739657523579287
8.313351875897026844e+00 659318.8271333541 0.022739657523579287
8.639625808158832854e+00 731680.7143427207 0.022739657523579287
8.950205438382729639e+00 811984.4993184009 0.022739657523579287
9.242119221094723613e+00 901101.8251665037 0.022739657523579287
9.512358851295141804e+00 1000000.0 0.022739657523579287
7.828580204403986706e-03 0.001 0.02523539170434766
8.022817333405448878e-03 0.0011097524964120721 0.02523539170434766
[truncated: 2,112,472 more chars]
