# Supplementary material for: Magnetosensitivity of tightly bound radical pairs in cryptochrome is enabled by the quantum Zeno effect
Source: Nat Commun. 2024 Dec 30;15:10823. doi: 10.1038/s41467-024-55124-x (PMC11686217; doi:10.1038/s41467-024-55124-x)
Supplement: Supplementary file 6 — Source Data [file 41467_2024_55124_MOESM6_ESM.zip › Source_Data/supplementary/figure_s4_3spins.txt]

# \% sensitivity  kS/microsecond kT/microsecond
2.025415147085495374e-02 0.001 0.001
2.234096369715890887e-02 0.0011097524964120721 0.001
2.472341061345930194e-02 0.0012315506032928262 0.001
2.743481097815211531e-02 0.001366716356462006 0.001
3.051176961844708282e-02 0.0015167168884709225 0.001
3.399367073996216460e-02 0.0016831803533309566 0.001
3.792283364964691567e-02 0.0018679135990207828 0.001
4.257685611746202248e-02 0.002072921779595372 0.001
4.874564752126829548e-02 0.002300430119772917 0.001
5.565826649696346134e-02 0.0025529080682395165 0.001
6.338586925434926134e-02 0.002833096101839324 0.001
7.200555784757199651e-02 0.0031440354715915 0.001
8.159930880087713778e-02 0.0034891012134067737 0.001
9.225532839486974557e-02 0.003872038781812557 0.001
1.040674285788992792e-01 0.004297004704320844 0.001
1.171357102743575407e-01 0.004768611697714469 0.001
1.315654768731607527e-01 0.005291978735958442 0.001
1.474685333885860927e-01 0.005872786613189483 0.001
1.649613517525619077e-01 0.00651733960488242 0.001
1.841657432861656951e-01 0.007232633896483534 0.001
2.052068666146219245e-01 0.008026433522257174 0.001
2.282130496896366545e-01 0.00890735463861044 0.001
2.533137427647637052e-01 0.009884959046625586 0.001
2.806378487974802716e-01 0.010969857978923836 0.001
3.103111064193401769e-01 0.012173827277396614 0.001
3.424540491797843367e-01 0.013509935211980273 0.001
3.771781008924486311e-01 0.014992684327860457 0.001
4.145821053640950105e-01 0.01663816886076129 0.001
4.547483031014447619e-01 0.018464249428955443 0.001
4.977376782154975809e-01 0.020490746898158472 0.001
5.435852323994559976e-01 0.022739657523579287 0.001
5.922941959868495143e-01 0.02523539170434766 0.001
6.438320500232759258e-01 0.02800503894183631 0.001
6.981243764104679839e-01 0.03107866187782014 0.001
7.550509554938876766e-01 0.03448962260405758 0.001
8.144411978402024133e-01 0.038274944785163134 0.001
8.760713663183173905e-01 0.04247571552536898 0.001
9.396628500430644904e-01 0.047137531341167244 0.001
1.004880553968262369e+00 0.05231099308056263 0.001
1.071335463237613084e+00 0.05805225516094899 0.001
1.138587177479222223e+00 0.06442363508721373 0.001
1.206148394516867617e+00 0.07149428986597581 0.001
1.273492890426439539e+00 0.07934096665797492 0.001
1.340063180685152844e+00 0.08804883581643465 0.001
1.405281927782362494e+00 0.09771241535346502 0.001
1.468562202757257351e+00 0.1084365968689611 0.001
1.529321242103844236e+00 0.12033778407775893 0.001
1.587463983664036737e+00 0.13354515629298988 0.001
1.641992671047508345e+00 0.14820207057988585 0.001
1.692363143340694931e+00 0.16446761779946645 0.001
1.738105727425101055e+00 0.18251834943190443 0.001
1.778808747770584286e+00 0.20255019392306664 0.001
1.814126068456033414e+00 0.22478058335487253 0.001
1.843782248886097763e+00 0.24945081352303167 0.001
1.867574255194577093e+00 0.27682866303920667 0.001
1.886541744342199456e+00 0.3072112998861759 0.001
1.899790675598880929e+00 0.34092850697468147 0.001
1.907308195853452348e+00 0.3783462617131929 0.001
1.909172902135275462e+00 0.419870708444391 0.001
1.905508601622989850e+00 0.4659525668664682 0.001
1.896475068416397125e+00 0.517092024289676 0.001
1.882260070045094880e+00 0.5738441648302398 0.001
1.863071673775825721e+00 0.6368249944718586 0.001
1.839132080321315810e+00 0.7067181273927491 0.001
1.810672439424577895e+00 0.7842822061337682 0.001
1.777930379596389221e+00 0.8703591361485166 0.001
1.741148179405335394e+00 0.9658832241158708 0.001
1.700573285799384049e+00 1.0718913192051276 0.001
1.656459658671453727e+00 1.1895340673703196 0.001
1.609070263435979475e+00 1.3200884008314182 0.001
1.558679862890390400e+00 1.4649713983072863 0.001
1.505578031015963214e+00 1.625755666443795 0.001
1.450071294382807352e+00 1.8041864093920719 0.001
1.392484688248259328e+00 2.0022003718155843 0.001
1.333162174353355933e+00 2.2219468609395236 0.001
1.272465217090637646e+00 2.4658110758226037 0.001
1.210770513559801920e+00 2.736439997074672 0.001
1.148465555967265850e+00 3.0367711180354604 0.001
1.085943451932893655e+00 3.370064329271928 0.001
1.023596451024447074e+00 3.739937302478798 0.001
9.620245928760473575e-01 4.150404757850477 0.001
9.018794629319177858e-01 4.605922041145108 0.001
8.428296237332654206e-01 5.1114334834401705 0.001
7.852246632315383890e-01 5.672426068491977 0.001
7.293759255903509153e-01 6.294988990221888 0.001
6.773770174765451069e-01 6.985879746785249 0.001
6.281031004490841285e-01 7.752597488629465 0.001
5.811954224751264553e-01 8.60346441668451 0.001
5.367541164942337684e-01 9.547716114208066 0.001
4.948372945903972697e-01 10.59560179277617 0.001
4.554641463183297656e-01 11.758495540521581 0.001
4.186192559878886832e-01 13.049019780144016 0.001
3.842570768038826579e-01 14.481182276745331 0.001
3.523072784625291831e-01 16.070528182616385 0.001
3.226795507324508594e-01 17.834308769319094 0.001
2.952689946983410030e-01 19.791668678535572 0.001
2.699604817238848709e-01 21.96385372416547 0.001
2.466326661087285821e-01 24.37444150122222 0.001
2.251615495168853287e-01 27.04959730463137 0.001
2.054233998350417367e-01 30.01835813575592 0.001
1.872967969814559319e-01 33.31294787934677 0.001
1.706645753066748372e-01 36.96912707195032 0.001
1.554146191923312104e-01 41.0265810582719 0.001
1.414409678275210525e-01 45.52935074866948 0.001
1.286440064284823104e-01 50.526310653356795 0.001
1.169307558190909591e-01 56.07169938205458 0.001
1.062146888130298256e-01 62.22570836730231 0.001
9.641571671259648035e-02 69.0551352016233 0.001
8.745984426793604327e-02 76.63410868007462 0.001
7.927901116466681830e-02 85.04489341802686 0.001
7.181064452509282325e-02 94.37878277775391 0.001
6.499738175470186341e-02 104.73708979594508 0.001
5.878671768193757113e-02 116.23224686798542 0.001
5.313976367800254952e-02 128.9890261253308 0.001
4.801310793078216593e-02 143.14589375234786 0.001
4.335331824705902087e-02 158.85651294280527 0.001
3.912361226327276675e-02 176.2914118095948 0.001
3.529011447008188751e-02 195.63983435170647 0.001
3.182137839444002664e-02 217.11179456945052 0.001
2.868820344287946814e-02 240.9403560239527 0.001
2.586318365344683276e-02 267.38416158399497 0.001
2.332065450577266302e-02 296.73024081888724 0.001
2.103650947878754618e-02 329.2971255097155 0.001
1.898818226940509474e-02 365.43830709572546 0.001
1.719908697926145549e-02 405.54607358408276 0.001
1.560475486984990758e-02 450.05576757004974 0.001
1.417223840744748047e-02 499.450511585514 0.001
1.288813132786810131e-02 554.2664520663108 0.001
1.174010850801224422e-02 615.0985788580505 0.001
1.071673411042699947e-02 682.6071834272393 0.001
9.807330950922834786e-03 757.525025877192 0.001
9.001867260504271134e-03 840.6652885618333 0.001
8.292423691218497525e-03 932.9304026284696 0.001
7.671792889133690480e-03 1035.3218432956637 0.001
7.127702608745825966e-03 1148.9510001873086 0.001
6.652885409223018194e-03 1275.051240713013 0.001
6.240850630461529380e-03 1414.991297434576 0.001
5.885929885106650980e-03 1570.2901247293776 0.001
5.583321868850241350e-03 1742.6333860096508 0.001
5.329124384544483249e-03 1933.891750455232 0.001
5.120309974788076618e-03 2146.141197858406 0.001
4.954734111735728010e-03 2381.6855519761607 0.001
4.831064259081829272e-03 2643.0814869741084 0.001
4.748734788671538781e-03 2933.1662783900483 0.001
4.707861767183696595e-03 3255.0885998350564 0.001
4.709160357330639465e-03 3612.3426997094302 0.001
4.753853471388745471e-03 4008.8063288984645 0.001
4.843591470242242236e-03 4448.782831127585 0.001
4.980389071506444859e-03 4937.047852839004 0.001
5.166581471156786280e-03 5478.901179593945 0.001
5.404825825559698114e-03 6080.224261649427 0.001
5.698122175483719479e-03 6747.5440531107 0.001
6.049852516460965668e-03 7488.10385759003 0.001
6.463840243251534577e-03 8309.941949353404 0.001
6.944398964316805291e-03 9221.97882333434 0.001
7.496389887848823978e-03 10234.114021054527 0.001
8.125268677455055322e-03 11357.333583431051 0.001
8.843743936442015341e-03 12603.829296797274 0.001
9.678288001157286241e-03 13987.131026472387 0.001
1.061530438029429681e-02 15522.25357427048 0.001
1.166366841769002349e-02 17225.859653987874 0.001
1.283327710973082396e-02 19116.440753857038 0.001
1.413516860824861297e-02 21214.51784910632 0.001
1.558163127286849893e-02 23542.864143224204 0.001
1.718629854039657040e-02 26126.752255633317 0.001
1.896423202513203288e-02 28994.22853882881 0.001
2.093198525807284105e-02 32176.417502507353 0.001
2.310766921279715919e-02 35707.859649004626 0.001
2.551103743458890336e-02 39626.88638701478 0.001
2.816358001136352526e-02 43976.036093027215 0.001
3.109258437309461026e-02 48802.515836544335 0.001
3.434942056354341189e-02 54158.71378079476 0.001
3.795101577225010875e-02 60102.76782070388 0.001
4.191869616407769422e-02 66699.19663030129 0.001
4.628925156187105316e-02 74019.59996915652 0.001
5.110935464338589584e-02 82143.43584919439 0.001
5.641604458107204317e-02 91158.88299750836 0.001
6.225776756931608591e-02 101163.7979766207 0.001
6.868745739649351201e-02 112266.77735108159 0.001
7.576206558628456600e-02 124588.33642950082 0.001
8.361498818472441752e-02 138262.2173764659 0.001
9.243920395538410273e-02 153436.84089300132 0.001
1.021231971125489552e-01 170276.91722258978 0.001
1.127291642508950892e-01 188965.23396912115 0.001
1.243224886907802890e-01 209704.64013232305 0.001
1.369725013844725059e-01 232720.2478960412 0.001
1.507534628176562530e-01 258261.87606826748 0.001
1.657440327795362822e-01 286606.7616948256 0.001
1.820273063082452625e-01 318062.5692794119 0.001
1.996895356729763982e-01 352970.73027306574 0.001
2.188179088577757725e-01 391710.1490809261 0.001
2.395176795960482219e-01 434701.3158125035 0.001
2.618830593319457223e-01 482410.8704165374 0.001
2.859653496148590879e-01 535356.6677410719 0.001
3.121704764053811476e-01 594113.3984965039 0.001
3.411440947121898715e-01 659318.8271333541 0.001
3.721959287173696174e-01 731680.7143427207 0.001
4.053754676616421193e-01 811984.4993184009 0.001
4.407178010235159316e-01 901101.8251665037 0.001
4.782359421309914649e-01 1000000.0 0.001
1.843526906498346024e-02 0.001 0.0011097524964120721
2.025419636836240864e-02 0.0011097524964120721 0.0011097524964120721
2.234100858069937995e-02 0.0012315506032928262 0.0011097524964120721
2.472339923359639577e-02 0.001366716356462006 0.0011097524964120721
2.743477988785976429e-02 0.0015167168884709225 0.0011097524964120721
3.051183993611744291e-02 0.0016831803533309566 0.0011097524964120721
3.399368735155360033e-02 0.0018679135990207828 0.0011097524964120721
3.792283490654238531e-02 0.002072921779595372 0.0011097524964120721
4.257685394261684353e-02 0.002300430119772917 0.0011097524964120721
4.874570344791299276e-02 0.0025529080682395165 0.0011097524964120721
5.565823086660551255e-02 0.002833096101839324 0.0011097524964120721
6.338595479943419375e-02 0.0031440354715915 0.0011097524964120721
7.200547547893491884e-02 0.0034891012134067737 0.0011097524964120721
8.159931229334926872e-02 0.003872038781812557 0.0011097524964120721
9.225536023884077508e-02 0.004297004704320844 0.0011097524964120721
1.040674859874100577e-01 0.004768611697714469 0.0011097524964120721
1.171356517451466184e-01 0.005291978735958442 0.0011097524964120721
1.315655090630422630e-01 0.005872786613189483 0.0011097524964120721
1.474684269473702791e-01 0.00651733960488242 0.0011097524964120721
1.649613538496643994e-01 0.007232633896483534 0.0011097524964120721
1.841655647595157042e-01 0.008026433522257174 0.0011097524964120721
2.052068038763187885e-01 0.00890735463861044 0.0011097524964120721
2.282130481041135250e-01 0.009884959046625586 0.0011097524964120721
2.533137558475280771e-01 0.010969857978923836 0.0011097524964120721
2.806377828123606810e-01 0.012173827277396614 0.0011097524964120721
3.103109783589370618e-01 0.013509935211980273 0.0011097524964120721
3.424540003816844425e-01 0.014992684327860457 0.0011097524964120721
3.771780844214898676e-01 0.01663816886076129 0.0011097524964120721
4.145820450303189797e-01 0.018464249428955443 0.0011097524964120721
4.547482987076508221e-01 0.020490746898158472 0.0011097524964120721
4.977376952552263201e-01 0.022739657523579287 0.0011097524964120721
5.435851278765351235e-01 0.02523539170434766 0.0011097524964120721
5.922940316074071232e-01 0.02800503894183631 0.0011097524964120721
6.438318108135608897e-01 0.03107866187782014 0.0011097524964120721
6.981241345659823239e-01 0.03448962260405758 0.0011097524964120721
7.550507502245398239e-01 0.038274944785163134 0.0011097524964120721
8.144409886387565800e-01 0.04247571552536898 0.0011097524964120721
8.760711359170155754e-01 0.047137531341167244 0.0011097524964120721
9.396626055016059631e-01 0.05231099308056263 0.0011097524964120721
1.004880309336119160e+00 0.05805225516094899 0.0011097524964120721
1.071335252438375463e+00 0.06442363508721373 0.0011097524964120721
1.138586780462848891e+00 0.07149428986597581 0.0011097524964120721
1.206148043654681867e+00 0.07934096665797492 0.0011097524964120721
1.273492463250752937e+00 0.08804883581643465 0.0011097524964120721
1.340062738661683239e+00 0.09771241535346502 0.0011097524964120721
1.405281448267278632e+00 0.1084365968689611 0.0011097524964120721
1.468561790214852003e+00 0.12033778407775893 0.0011097524964120721
1.529320614742610607e+00 0.13354515629298988 0.0011097524964120721
1.587463297840912890e+00 0.14820207057988585 0.0011097524964120721
1.641991959463095396e+00 0.16446761779946645 0.0011097524964120721
1.692362340535476850e+00 0.18251834943190443 0.0011097524964120721
1.738104717562245050e+00 0.20255019392306664 0.0011097524964120721
1.778807702283373704e+00 0.22478058335487253 0.0011097524964120721
1.814124949496938699e+00 0.24945081352303167 0.0011097524964120721
1.843780926172280621e+00 0.27682866303920667 0.0011097524964120721
1.867572861759434710e+00 0.3072112998861759 0.0011097524964120721
1.886540537036500487e+00 0.34092850697468147 0.0011097524964120721
1.899789389500062819e+00 0.3783462617131929 0.0011097524964120721
1.907306764132065569e+00 0.419870708444391 0.0011097524964120721
1.909171329163366293e+00 0.4659525668664682 0.0011097524964120721
1.905506833164491542e+00 0.517092024289676 0.0011097524964120721
1.896473138320748486e+00 0.5738441648302398 0.0011097524964120721
1.882257976781861908e+00 0.6368249944718586 0.0011097524964120721
1.863069390535927905e+00 0.7067181273927491 0.0011097524964120721
1.839129496402330144e+00 0.7842822061337682 0.0011097524964120721
1.810669683069001890e+00 0.8703591361485166 0.0011097524964120721
1.777927363187801424e+00 0.9658832241158708 0.0011097524964120721
1.741144892166433644e+00 1.0718913192051276 0.0011097524964120721
1.700569625850396172e+00 1.1895340673703196 0.0011097524964120721
1.656455637729287167e+00 1.3200884008314182 0.0011097524964120721
1.609065830050953272e+00 1.4649713983072863 0.0011097524964120721
1.558675039277056307e+00 1.625755666443795 0.0011097524964120721
1.505572738724108683e+00 1.8041864093920719 0.0011097524964120721
1.450065449631943171e+00 2.0022003718155843 0.0011097524964120721
1.392478282731214545e+00 2.2219468609395236 0.0011097524964120721
1.333155137499289378e+00 2.4658110758226037 0.0011097524964120721
1.272457549260560095e+00 2.736439997074672 0.0011097524964120721
1.210762051066205380e+00 3.0367711180354604 0.0011097524964120721
1.148456286797155945e+00 3.370064329271928 0.0011097524964120721
1.085933295232325513e+00 3.739937302478798 0.0011097524964120721
1.023585331204984961e+00 4.150404757850477 0.0011097524964120721
9.620115997676159658e-01 4.605922041145108 0.0011097524964120721
9.018651184273087651e-01 5.1114334834401705 0.0011097524964120721
8.428138242976084271e-01 5.672426068491977 0.0011097524964120721
7.852072255565215597e-01 6.294988990221888 0.0011097524964120721
7.293566696305662234e-01 6.985879746785249 0.0011097524964120721
6.773622904321048299e-01 7.752597488629465 0.0011097524964120721
6.280870023631958121e-01 8.60346441668451 0.0011097524964120721
5.811778134719421951e-01 9.547716114208066 0.0011097524964120721
5.367348263433819877e-01 10.59560179277617 0.0011097524964120721
4.948161755896361425e-01 11.758495540521581 0.0011097524964120721
4.554410027092444246e-01 13.049019780144016 0.0011097524964120721
4.185938218264643185e-01 14.481182276745331 0.0011097524964120721
3.842291875782403165e-01 16.070528182616385 0.0011097524964120721
3.522765066057616523e-01 17.834308769319094 0.0011097524964120721
3.226457063735284625e-01 19.791668678535572 0.0011097524964120721
2.952316837454685428e-01 21.96385372416547 0.0011097524964120721
2.699192289682134649e-01 24.37444150122222 0.0011097524964120721
2.465869261286090797e-01 27.04959730463137 0.0011097524964120721
2.251108140960712822e-01 30.01835813575592 0.0011097524964120721
2.053670023954246859e-01 33.31294787934677 0.0011097524964120721
1.872341065718314823e-01 36.96912707195032 0.0011097524964120721
1.705947553246429105e-01 41.0265810582719 0.0011097524964120721
1.553368992523727066e-01 45.52935074866948 0.0011097524964120721
1.413545433278798613e-01 50.526310653356795 0.0011097524964120721
1.285481548611686342e-01 56.07169938205458 0.0011097524964120721
1.168248588273747141e-01 62.22570836730231 0.0011097524964120721
1.060983424083173088e-01 69.0551352016233 0.0011097524964120721
9.628878744153149261e-02 76.63410868007462 0.0011097524964120721
8.732270078808410108e-02 85.04489341802686 0.0011097524964120721
7.913242656627621219e-02 94.37878277775391 0.0011097524964120721
7.165597603079307265e-02 104.73708979594508 0.0011097524964120721
6.483660305652734490e-02 116.23224686798542 0.0011097524964120721
5.862780088698139186e-02 128.9890261253308 0.0011097524964120721
5.299300130316481061e-02 143.14589375234786 0.0011097524964120721
4.786827616716596984e-02 158.85651294280527 0.0011097524964120721
4.321385595275200470e-02 176.2914118095948 0.0011097524964120721
3.899306661769422894e-02 195.63983435170647 0.0011097524964120721
3.517188506926696712e-02 217.11179456945052 0.0011097524964120721
3.171861278304039661e-02 240.9403560239527 0.0011097524964120721
2.860351533644654373e-02 267.38416158399497 0.0011097524964120721
2.579865868897101774e-02 296.73024081888724 0.0011097524964120721
2.327778663534439685e-02 329.2971255097155 0.0011097524964120721
2.101627852421295364e-02 365.43830709572546 0.0011097524964120721
1.904022754037906079e-02 405.54607358408276 0.0011097524964120721
1.727898893804824879e-02 450.05576757004974 0.0011097524964120721
1.569591083354039684e-02 499.450511585514 0.0011097524964120721
1.427636868805314332e-02 554.2664520663108 0.0011097524964120721
1.300687459085660309e-02 615.0985788580505 0.0011097524964120721
1.187490039218943444e-02 682.6071834272393 0.0011097524964120721
1.086873245234410389e-02 757.525025877192 0.0011097524964120721
9.977365149919479800e-03 840.6652885618333 0.0011097524964120721
9.192325713553420666e-03 932.9304026284696 0.0011097524964120721
8.505172705891832913e-03 1035.3218432956637 0.0011097524964120721
7.902674279323852399e-03 1148.9510001873086 0.0011097524964120721
7.376815245241377661e-03 1275.051240713013 0.0011097524964120721
6.920434763907378807e-03 1414.991297434576 0.0011097524964120721
6.527282244169155083e-03 1570.2901247293776 0.0011097524964120721
6.192052591092179516e-03 1742.6333860096508 0.0011097524964120721
5.910437114988158040e-03 1933.891750455232 0.0011097524964120721
5.679101719041020069e-03 2146.141197858406 0.0011097524964120721
5.495671844290444565e-03 2381.6855519761607 0.0011097524964120721
5.358683868520011488e-03 2643.0814869741084 0.0011097524964120721
5.267517413124511369e-03 2933.1662783900483 0.0011097524964120721
5.222305258970639207e-03 3255.0885998350564 0.0011097524964120721
5.223846541655145954e-03 3612.3426997094302 0.0011097524964120721
5.273501148806996122e-03 4008.8063288984645 0.0011097524964120721
5.373099951732880977e-03 4448.782831127585 0.0011097524964120721
5.524875583003115674e-03 4937.047852839004 0.0011097524964120721
5.731419028447298086e-03 5478.901179593945 0.0011097524964120721
5.995673129753020802e-03 6080.224261649427 0.0011097524964120721
6.320959934636720574e-03 6747.5440531107 0.0011097524964120721
6.711024057166890475e-03 7488.10385759003 0.0011097524964120721
7.170096318650123583e-03 8309.941949353404 0.0011097524964120721
7.702948623862216487e-03 9221.97882333434 0.0011097524964120721
8.314956585760972796e-03 10234.114021054527 0.0011097524964120721
9.012152679509210021e-03 11357.333583431051 0.0011097524964120721
9.808558019199305547e-03 12603.829296797274 0.0011097524964120721
1.073361878789567438e-02 13987.131026472387 0.0011097524964120721
1.177215327583884703e-02 15522.25357427048 0.0011097524964120721
1.293395219403670367e-02 17225.859653987874 0.0011097524964120721
1.422993506623830735e-02 19116.440753857038 0.0011097524964120721
1.567226960415456227e-02 21214.51784910632 0.0011097524964120721
1.727449409165835933e-02 23542.864143224204 0.0011097524964120721
1.905160905248281383e-02 26126.752255633317 0.0011097524964120721
2.102018106081123341e-02 28994.22853882881 0.0011097524964120721
2.319839655697728334e-02 32176.417502507353 0.0011097524964120721
2.560612815376723736e-02 35707.859649004626 0.0011097524964120721
2.826501860586675199e-02 39626.88638701478 0.0011097524964120721
3.119858895370428500e-02 43976.036093027215 0.0011097524964120721
3.443680486395511720e-02 48802.515836544335 0.0011097524964120721
3.803590266108693163e-02 54158.71378079476 0.0011097524964120721
4.201439333747964550e-02 60102.76782070388 0.0011097524964120721
4.639512051392737091e-02 66699.19663030129 0.0011097524964120721
5.121803878065966931e-02 74019.59996915652 0.0011097524964120721
5.653396373701284616e-02 82143.43584919439 0.0011097524964120721
6.238279121533053806e-02 91158.88299750836 0.0011097524964120721
6.881684976567414846e-02 101163.7979766207 0.0011097524964120721
7.589314468036924277e-02 112266.77735108159 0.0011097524964120721
8.367291828023229461e-02 124588.33642950082 0.0011097524964120721
9.230082704019546003e-02 138262.2173764659 0.0011097524964120721
1.019902986300042363e-01 153436.84089300132 0.0011097524964120721
1.126132023187845915e-01 170276.91722258978 0.0011097524964120721
1.242344141645639749e-01 188965.23396912115 0.0011097524964120721
1.369218615623200852e-01 209704.64013232305 0.0011097524964120721
1.507468684564315098e-01 232720.2478960412 0.0011097524964120721
1.657850295353052172e-01 258261.87606826748 0.0011097524964120721
1.821158047303748084e-01 286606.7616948256 0.0011097524964120721
1.998221269374297338e-01 318062.5692794119 0.0011097524964120721
2.189889141547118889e-01 352970.73027306574 0.0011097524964120721
2.397013232880383926e-01 391710.1490809261 0.0011097524964120721
2.620609112281320763e-01 434701.3158125035 0.0011097524964120721
2.861587690041416110e-01 482410.8704165374 0.0011097524964120721
3.120336998784378757e-01 535356.6677410719 0.0011097524964120721
3.407388998216062670e-01 594113.3984965039 0.0011097524964120721
3.718188247354573539e-01 659318.8271333541 0.0011097524964120721
4.050261334300194749e-01 731680.7143427207 0.0011097524964120721
4.403943268559531998e-01 811984.4993184009 0.0011097524964120721
4.779363842355426883e-01 901101.8251665037 0.0011097524964120721
5.176442349301551005e-01 1000000.0 0.0011097524964120721
1.685408112585059029e-02 0.001 0.0012315506032928262
1.843524768152037668e-02 0.0011097524964120721 0.0012315506032928262
2.025420693789137250e-02 0.0012315506032928262 0.0012315506032928262
2.234102001043225191e-02 0.001366716356462006 0.0012315506032928262
2.472343406690858184e-02 0.0015167168884709225 0.0012315506032928262
2.743479853744619848e-02 0.0016831803533309566 0.0012315506032928262
3.051181363872107824e-02 0.0018679135990207828 0.0012315506032928262
3.399369353255669163e-02 0.002072921779595372 0.0012315506032928262
3.792281345493952321e-02 0.002300430119772917 0.0012315506032928262
4.257684690436713826e-02 0.0025529080682395165 0.0012315506032928262
4.874575252618783966e-02 0.002833096101839324 0.0012315506032928262
5.565817905997200166e-02 0.0031440354715915 0.0012315506032928262
6.338586852585630094e-02 0.0034891012134067737 0.0012315506032928262
7.200555324400896573e-02 0.003872038781812557 0.0012315506032928262
8.159933766095665841e-02 0.004297004704320844 0.0012315506032928262
9.225537870025507514e-02 0.004768611697714469 0.0012315506032928262
1.040674793505289852e-01 0.005291978735958442 0.0012315506032928262
1.171355911211763023e-01 0.005872786613189483 0.0012315506032928262
1.315654205001300647e-01 0.00651733960488242 0.0012315506032928262
1.474684305097853920e-01 0.007232633896483534 0.0012315506032928262
1.649613184534157173e-01 0.008026433522257174 0.0012315506032928262
1.841655739920077528e-01 0.00890735463861044 0.0012315506032928262
2.052067100623579943e-01 0.009884959046625586 0.0012315506032928262
2.282130473190382702e-01 0.010969857978923836 0.0012315506032928262
2.533136711415185927e-01 0.012173827277396614 0.0012315506032928262
2.806376972825035399e-01 0.013509935211980273 0.0012315506032928262
3.103110180254350925e-01 0.014992684327860457 0.0012315506032928262
3.424539202598677612e-01 0.01663816886076129 0.0012315506032928262
3.771779574106620125e-01 0.018464249428955443 0.0012315506032928262
4.145819678571737721e-01 0.020490746898158472 0.0012315506032928262
4.547481318061394884e-01 0.022739657523579287 0.0012315506032928262
4.977375392412530242e-01 0.02523539170434766 0.0012315506032928262
5.435848276783111777e-01 0.02800503894183631 0.0012315506032928262
5.922940013702722162e-01 0.03107866187782014 0.0012315506032928262
6.438315822626051732e-01 0.03448962260405758 0.0012315506032928262
6.981239178109391874e-01 0.038274944785163134 0.0012315506032928262
7.550505013538760801e-01 0.04247571552536898 0.0012315506032928262
8.144407568091298621e-01 0.047137531341167244 0.0012315506032928262
8.760709761312713839e-01 0.05231099308056263 0.0012315506032928262
9.396622854091515320e-01 0.05805225516094899 0.0012315506032928262
1.004879985790599006e+00 0.06442363508721373 0.0012315506032928262
1.071334863966275197e+00 0.07149428986597581 0.0012315506032928262
1.138586333590659416e+00 0.07934096665797492 0.0012315506032928262
1.206147573154970232e+00 0.08804883581643465 0.0012315506032928262
1.273491949829167469e+00 0.09771241535346502 0.0012315506032928262
1.340062239514330455e+00 0.1084365968689611 0.0012315506032928262
1.405280740205404832e+00 0.12033778407775893 0.0012315506032928262
1.468561044464828935e+00 0.13354515629298988 0.0012315506032928262
1.529319787140646980e+00 0.14820207057988585 0.0012315506032928262
1.587462439450788576e+00 0.16446761779946645 0.0012315506032928262
1.641991003377074154e+00 0.18251834943190443 0.0012315506032928262
1.692361296500925150e+00 0.20255019392306664 0.0012315506032928262
1.738103612238701690e+00 0.22478058335487253 0.0012315506032928262
1.778806368469466381e+00 0.24945081352303167 0.0012315506032928262
1.814123519470616674e+00 0.27682866303920667 0.0012315506032928262
1.843779344653602603e+00 0.3072112998861759 0.0012315506032928262
1.867571081241547803e+00 0.34092850697468147 0.0012315506032928262
1.886539101513527328e+00 0.3783462617131929 0.0012315506032928262
1.899787801760694617e+00 0.419870708444391 0.0012315506032928262
1.907304990513394305e+00 0.4659525668664682 0.0012315506032928262
1.909169406974787098e+00 0.517092024289676 0.0012315506032928262
1.905504759264929016e+00 0.5738441648302398 0.0012315506032928262
1.896470831649984312e+00 0.6368249944718586 0.0012315506032928262
1.882255387079935227e+00 0.7067181273927491 0.0012315506032928262
1.863066566397151735e+00 0.7842822061337682 0.0012315506032928262
1.839126420102662252e+00 0.8703591361485166 0.0012315506032928262
1.810666273559368156e+00 0.9658832241158708 0.0012315506032928262
1.777923624607855801e+00 1.0718913192051276 0.0012315506032928262
1.741140751910235096e+00 1.1895340673703196 0.0012315506032928262
1.700565134478235985e+00 1.3200884008314182 0.0012315506032928262
1.656450687575954817e+00 1.4649713983072863 0.0012315506032928262
1.609060399053360069e+00 1.625755666443795 0.0012315506032928262
1.558669076625881944e+00 1.8041864093920719 0.0012315506032928262
1.505566205664482959e+00 2.0022003718155843 0.0012315506032928262
1.450058264147276565e+00 2.2219468609395236 0.0012315506032928262
1.392470425506566745e+00 2.4658110758226037 0.0012315506032928262
1.333146506272712806e+00 2.736439997074672 0.0012315506032928262
1.272448064117798427e+00 3.0367711180354604 0.0012315506032928262
1.210751668361731204e+00 3.370064329271928 0.0012315506032928262
1.148444888605135716e+00 3.739937302478798 0.0012315506032928262
1.085920793625260616e+00 4.150404757850477 0.0012315506032928262
1.023571618551249562e+00 4.605922041145108 0.0012315506032928262
9.619955881125640262e-01 5.1114334834401705 0.0012315506032928262
9.018474294115834677e-01 5.672426068491977 0.0012315506032928262
8.427943036503051655e-01 6.294988990221888 0.0012315506032928262
7.851857194585840638e-01 6.985879746785249 0.0012315506032928262
7.293329778135327901e-01 7.752597488629465 0.0012315506032928262
6.773441958538254370e-01 8.60346441668451 0.0012315506032928262
6.280671679533991192e-01 9.547716114208066 0.0012315506032928262
5.811560748606632298e-01 10.59560179277617 0.0012315506032928262
5.367110223263960034e-01 11.758495540521581 0.0012315506032928262
4.947900495447050684e-01 13.049019780144016 0.0012315506032928262
4.554123156116426374e-01 14.481182276745331 0.0012315506032928262
4.185623481212930042e-01 16.070528182616385 0.0012315506032928262
3.841945642258225435e-01 17.834308769319094 0.0012315506032928262
3.522383864997610803e-01 19.791668678535572 0.0012315506032928262
3.226036464334479104e-01 21.96385372416547 0.0012315506032928262
2.951851880052455135e-01 24.37444150122222 0.0012315506032928262
2.698677474019179900e-01 27.04959730463137 0.0012315506032928262
2.465298848741912796e-01 30.01835813575592 0.0012315506032928262
2.250474849589913506e-01 33.31294787934677 0.0012315506032928262
2.052965511389455433e-01 36.96912707195032 0.0012315506032928262
1.871557403550997700e-01 41.0265810582719 0.0012315506032928262
1.705075307952201025e-01 45.52935074866948 0.0012315506032928262
1.552400059730208171e-01 50.526310653356795 0.0012315506032928262
1.412471291829353881e-01 56.07169938205458 0.0012315506032928262
1.284295693985501308e-01 62.22570836730231 0.0012315506032928262
1.166946252546157553e-01 69.0551352016233 0.0012315506032928262
1.059563758714462817e-01 76.63410868007462 0.0012315506032928262
9.613547750057040153e-02 85.04489341802686 0.0012315506032928262
8.715890739101074536e-02 94.37878277775391 0.0012315506032928262
7.895969569991795334e-02 104.73708979594508 0.0012315506032928262
7.147650401852471969e-02 116.23224686798542 0.0012315506032928262
6.465361869629271396e-02 128.9890261253308 0.0012315506032928262
5.846416389673584485e-02 143.14589375234786 0.0012315506032928262
5.283157384065308160e-02 158.85651294280527 0.0012315506032928262
4.771286299796458769e-02 176.2914118095948 0.0012315506032928262
4.306838306771210156e-02 195.63983435170647 0.0012315506032928262
3.886134490799124375e-02 217.11179456945052 0.0012315506032928262
3.505737869187283695e-02 240.9403560239527 0.0012315506032928262
3.162422307697400348e-02 267.38416158399497 0.0012315506032928262
2.853153893804756536e-02 296.73024081888724 0.0012315506032928262
2.575075575843458961e-02 329.2971255097155 0.0012315506032928262
2.325503152324324974e-02 365.43830709572546 0.0012315506032928262
2.107343592112722458e-02 405.54607358408276 0.0012315506032928262
1.912863958991538327e-02 450.05576757004974 0.0012315506032928262
1.737988873764691189e-02 499.450511585514 0.0012315506032928262
1.581121302771147305e-02 554.2664520663108 0.0012315506032928262
1.440787357524795156e-02 615.0985788580505 0.0012315506032928262
1.315618066752984733e-02 682.6071834272393 0.0012315506032928262
1.204329288750441429e-02 757.525025877192 0.0012315506032928262
1.105713576733914974e-02 840.6652885618333 0.0012315506032928262
1.018869895211741566e-02 932.9304026284696 0.0012315506032928262
9.428076101680647053e-03 1035.3218432956637 0.0012315506032928262
8.761043118301186164e-03 1148.9510001873086 0.0012315506032928262
8.178781634018096255e-03 1275.051240713013 0.0012315506032928262
7.673388089717972371e-03 1414.991297434576 0.0012315506032928262
7.237963413466790355e-03 1570.2901247293776 0.0012315506032928262
6.866667491299550431e-03 1742.6333860096508 0.0012315506032928262
6.554736035134269868e-03 1933.891750455232 0.0012315506032928262
6.298495412776424461e-03 2146.141197858406 0.0012315506032928262
6.095323447198060414e-03 2381.6855519761607 0.0012315506032928262
5.943613707922008708e-03 2643.0814869741084 0.0012315506032928262
5.842683585008306112e-03 2933.1662783900483 0.0012315506032928262
5.792691059861682437e-03 3255.0885998350564 0.0012315506032928262
5.794526195760384829e-03 3612.3426997094302 0.0012315506032928262
5.849698740926768253e-03 4008.8063288984645 0.0012315506032928262
5.960242227146616764e-03 4448.782831127585 0.0012315506032928262
6.128633607208048249e-03 4937.047852839004 0.0012315506032928262
6.357741402029651843e-03 5478.901179593945 0.0012315506032928262
6.650827447225022421e-03 6080.224261649427 0.0012315506032928262
7.011569541690246959e-03 6747.5440531107 0.0012315506032928262
7.444112743428146425e-03 7488.10385759003 0.0012315506032928262
7.953135662686443980e-03 8309.941949353404 0.0012315506032928262
8.543917974045054514e-03 9221.97882333434 0.0012315506032928262
9.222399894999216280e-03 10234.114021054527 0.0012315506032928262
9.995248599903947678e-03 11357.333583431051 0.0012315506032928262
1.087792524135253354e-02 12603.829296797274 0.0012315506032928262
1.190319104124508247e-02 13987.131026472387 0.0012315506032928262
1.305407961455762843e-02 15522.25357427048 0.0012315506032928262
1.434139406962945534e-02 17225.859653987874 0.0012315506032928262
1.577716621864696037e-02 19116.440753857038 0.0012315506032928262
1.737480168782807796e-02 21214.51784910632 0.0012315506032928262
1.914919471515727153e-02 23542.864143224204 0.0012315506032928262
2.111684957278701577e-02 26126.752255633317 0.0012315506032928262
2.329595956672490115e-02 28994.22853882881 0.0012315506032928262
2.570648407495090479e-02 32176.417502507353 0.0012315506032928262
2.837020318216163309e-02 35707.859649004626 0.0012315506032928262
3.131080162460853772e-02 39626.88638701478 0.0012315506032928262
3.455396326186072065e-02 43976.036093027215 0.0012315506032928262
3.813256505457274237e-02 48802.515836544335 0.0012315506032928262
4.210810175617610979e-02 54158.71378079476 0.0012315506032928262
4.650073917882859703e-02 60102.76782070388 0.0012315506032928262
5.133485264029724604e-02 66699.19663030129 0.0012315506032928262
5.665372427202008954e-02 74019.59996915652 0.0012315506032928262
6.251258128042223861e-02 82143.43584919439 0.0012315506032928262
6.895421407911853096e-02 91158.88299750836 0.0012315506032928262
7.603498030584657230e-02 101163.7979766207 0.0012315506032928262
8.381601454829240572e-02 112266.77735108159 0.0012315506032928262
9.236293820130618559e-02 124588.33642950082 0.0012315506032928262
1.018323080965231192e-01 138262.2173764659 0.0012315506032928262
1.124601516816963603e-01 153436.84089300132 0.0012315506032928262
1.240988561529119960e-01 170276.91722258978 0.0012315506032928262
1.368159282883344985e-01 188965.23396912115 0.0012315506032928262
1.506810102108638305e-01 209704.64013232305 0.0012315506032928262
1.657666336938833640e-01 232720.2478960412 0.0012315506032928262
1.821488187444526563e-01 258261.87606826748 0.0012315506032928262
1.999067150309723484e-01 286606.7616948256 0.0012315506032928262
2.191217121130340784e-01 318062.5692794119 0.0012315506032928262
2.398759378244434415e-01 352970.73027306574 0.0012315506032928262
2.622501174733941065e-01 391710.1490809261 0.0012315506032928262
2.863404967618998764e-01 434701.3158125035 0.0012315506032928262
3.122327694293157152e-01 482410.8704165374 0.0012315506032928262
3.402526031370752269e-01 535356.6677410719 0.0012315506032928262
3.713654375463366630e-01 594113.3984965039 0.0012315506032928262
4.046042660412618730e-01 659318.8271333541 0.0012315506032928262
4.400032498462665420e-01 731680.7143427207 0.0012315506032928262
4.775741450717640446e-01 811984.4993184009 0.0012315506032928262
5.173094985451741623e-01 901101.8251665037 0.0012315506032928262
5.591733345547288403e-01 1000000.0 0.0012315506032928262
1.549217053056997813e-02 0.001 0.001366716356462006
1.685408419441180791e-02 0.0011097524964120721 0.001366716356462006
1.843524624084147065e-02 0.0012315506032928262 0.001366716356462006
2.025416665323921672e-02 0.001366716356462006 0.001366716356462006
2.234095663653536817e-02 0.0015167168884709225 0.001366716356462006
2.472332891504563576e-02 0.0016831803533309566 0.001366716356462006
2.743480772549315716e-02 0.0018679135990207828 0.001366716356462006
3.051179046749252083e-02 0.002072921779595372 0.001366716356462006
3.399370918985591267e-02 0.002300430119772917 0.001366716356462006
3.792281081461557068e-02 0.0025529080682395165 0.001366716356462006
4.257690532370075193e-02 0.002833096101839324 0.001366716356462006
4.874575360325999335e-02 0.0031440354715915 0.001366716356462006
5.565818392918176621e-02 0.0034891012134067737 0.001366716356462006
6.338580870420666702e-02 0.003872038781812557 0.001366716356462006
7.200546131758457646e-02 0.004297004704320844 0.001366716356462006
8.159931239946473236e-02 0.004768611697714469 0.001366716356462006
9.225531926695515472e-02 0.005291978735958442 0.001366716356462006
1.040675571660663185e-01 0.005872786613189483 0.001366716356462006
1.171356303159707540e-01 0.00651733960488242 0.001366716356462006
1.315653684110543176e-01 0.007232633896483534 0.001366716356462006
1.474683404813371956e-01 0.008026433522257174 0.001366716356462006
1.649612517780034704e-01 0.00890735463861044 0.001366716356462006
1.841655028787734794e-01 0.009884959046625586 0.001366716356462006
2.052067301086340223e-01 0.010969857978923836 0.001366716356462006
2.282129322512536918e-01 0.012173827277396614 0.001366716356462006
2.533136240452384946e-01 0.013509935211980273 0.001366716356462006
2.806375596627155300e-01 0.014992684327860457 0.001366716356462006
3.103109500203336535e-01 0.01663816886076129 0.001366716356462006
3.424538698233046685e-01 0.018464249428955443 0.001366716356462006
3.771778117349865456e-01 0.020490746898158472 0.001366716356462006
4.145817274706531941e-01 0.022739657523579287 0.001366716356462006
4.547479582113830299e-01 0.02523539170434766 0.001366716356462006
4.977373093367860601e-01 0.02800503894183631 0.001366716356462006
5.435847613337068118e-01 0.03107866187782014 0.001366716356462006
5.922936378915965028e-01 0.03448962260405758 0.001366716356462006
6.438314302589728255e-01 0.038274944785163134 0.001366716356462006
6.981236637143981572e-01 0.04247571552536898 0.001366716356462006
7.550502050447600588e-01 0.047137531341167244 0.001366716356462006
8.144403874395583776e-01 0.05231099308056263 0.001366716356462006
8.760706944081827485e-01 0.05805225516094899 0.001366716356462006
9.396619127285799067e-01 0.06442363508721373 0.001366716356462006
1.004879570665422994e+00 0.07149428986597581 0.001366716356462006
1.071334402903716176e+00 0.07934096665797492 0.001366716356462006
1.138585855879561404e+00 0.08804883581643465 0.001366716356462006
1.206147065250936956e+00 0.09771241535346502 0.001366716356462006
1.273491400598666612e+00 0.1084365968689611 0.001366716356462006
1.340061573136091644e+00 0.12033778407775893 0.001366716356462006
1.405279999260473867e+00 0.13354515629298988 0.001366716356462006
1.468560119808950182e+00 0.14820207057988585 0.001366716356462006
1.529318880301696382e+00 0.16446761779946645 0.001366716356462006
1.587461417185020540e+00 0.18251834943190443 0.001366716356462006
1.641989837243243766e+00 0.20255019392306664 0.001366716356462006
1.692359982408682795e+00 0.22478058335487253 0.001366716356462006
1.738102200287497290e+00 0.24945081352303167 0.001366716356462006
1.778804791992218748e+00 0.27682866303920667 0.001366716356462006
1.814121822458224731e+00 0.3072112998861759 0.001366716356462006
1.843777427289296833e+00 0.34092850697468147 0.001366716356462006
1.867568927868062278e+00 0.3783462617131929 0.001366716356462006
1.886537272899489581e+00 0.419870708444391 0.001366716356462006
1.899785810469500236e+00 0.4659525668664682 0.001366716356462006
1.907302792918404544e+00 0.517092024289676 0.001366716356462006
1.909167020044992391e+00 0.5738441648302398 0.001366716356462006
1.905502110072742727e+00 0.6368249944718586 0.001366716356462006
1.896467898268997976e+00 0.7067181273927491 0.001366716356462006
1.882252211549880094e+00 0.7842822061337682 0.001366716356462006
1.863063080866970589e+00 0.8703591361485166 0.001366716356462006
1.839122591593576050e+00 0.9658832241158708 0.001366716356462006
1.810662068613844822e+00 1.0718913192051276 0.001366716356462006
1.777918978907068626e+00 1.1895340673703196 0.001366716356462006
1.741135680596231472e+00 1.3200884008314182 0.001366716356462006
1.700559566086923713e+00 1.4649713983072863 0.001366716356462006
1.656444580546449608e+00 1.625755666443795 0.001366716356462006
1.609053737839673870e+00 1.8041864093920719 0.001366716356462006
1.558661723149155520e+00 2.0022003718155843 0.001366716356462006
1.505558121978305852e+00 2.2219468609395236 0.001366716356462006
1.450049428455463252e+00 2.4658110758226037 0.001366716356462006
1.392460704010654471e+00 2.736439997074672 0.001366716356462006
1.333135845073752268e+00 3.0367711180354604 0.001366716356462006
1.272436324065506330e+00 3.370064329271928 0.001366716356462006
1.210738822174344254e+00 3.739937302478798 0.001366716356462006
1.148430817054324482e+00 4.150404757850477 0.001366716356462006
1.085905341491954612e+00 4.605922041145108 0.001366716356462006
1.023554703958119205e+00 5.1114334834401705 0.001366716356462006
9.619758353361913539e-01 5.672426068491977 0.001366716356462006
9.018255972080281291e-01 6.294988990221888 0.001366716356462006
8.427702348629443341e-01 6.985879746785249 0.001366716356462006
7.851591657926660917e-01 7.752597488629465 0.001366716356462006
7.293037278238548859e-01 8.60346441668451 0.001366716356462006
6.773218100404353459e-01 9.547716114208066 0.001366716356462006
6.280426223833641686e-01 10.59560179277617 0.001366716356462006
5.811291682274181136e-01 11.758495540521581 0.001366716356462006
5.366815393486936703e-01 13.049019780144016 0.001366716356462006
4.947576924937964749e-01 14.481182276745331 0.001366716356462006
4.553767883353735391e-01 16.070528182616385 0.001366716356462006
4.185232870926222093e-01 17.834308769319094 0.001366716356462006
3.841515169884583414e-01 19.791668678535572 0.001366716356462006
3.521909639365026767e-01 21.96385372416547 0.001366716356462006
3.225512653421458431e-01 24.37444150122222 0.001366716356462006
2.951272175142198861e-01 27.04959730463137 0.001366716356462006
2.698035092429550974e-01 30.01835813575592 0.001366716356462006
2.464585829199700262e-01 33.31294787934677 0.001366716356462006
2.249682480440139964e-01 36.96912707195032 0.001366716356462006
2.052084889835983639e-01 41.0265810582719 0.001366716356462006
1.870577992219029928e-01 45.52935074866948 0.001366716356462006
1.703988185978444203e-01 50.526310653356795 0.001366716356462006
1.551195519823088120e-01 56.07169938205458 0.001366716356462006
1.411142347744828163e-01 62.22570836730231 0.001366716356462006
1.282837499344721965e-01 69.0551352016233 0.001366716356462006
1.165357905178116826e-01 76.63410868007462 0.001366716356462006
1.057849091421510651e-01 85.04489341802686 0.001366716356462006
9.595240314676094229e-02 94.37878277775391 0.001366716356462006
8.696594464718367112e-02 104.73708979594508 0.001366716356462006
7.875927391154964596e-02 116.23224686798542 0.001366716356462006
7.127181479247977902e-02 128.9890261253308 0.001366716356462006
6.447106830387071275e-02 143.14589375234786 0.001366716356462006
5.828413287001552728e-02 158.85651294280527 0.001366716356462006
5.265829287217819316e-02 176.2914118095948 0.001366716356462006
4.755071563889091968e-02 195.63983435170647 0.001366716356462006
4.292158260668823416e-02 217.11179456945052 0.001366716356462006
3.873370237429157176e-02 240.9403560239527 0.001366716356462006
3.495212177587898178e-02 267.38416158399497 0.001366716356462006
3.154390980894747343e-02 296.73024081888724 0.001366716356462006
2.847797721412112515e-02 329.2971255097155 0.001366716356462006
2.572513805337020218e-02 365.43830709572546 0.001366716356462006
2.331773877272552004e-02 405.54607358408276 0.001366716356462006
2.117124197249486625e-02 450.05576757004974 0.001366716356462006
1.924030114684485357e-02 499.450511585514 0.001366716356462006
1.750751505627869825e-02 554.2664520663108 0.001366716356462006
1.595681475629751739e-02 615.0985788580505 0.001366716356462006
1.457322649679683967e-02 682.6071834272393 0.001366716356462006
1.334270388321538367e-02 757.525025877192 0.001366716356462006
1.225200694729289101e-02 840.6652885618333 0.001366716356462006
1.129162664062053310e-02 932.9304026284696 0.001366716356462006
1.044989417711781818e-02 1035.3218432956637 0.001366716356462006
9.711601350376691463e-03 1148.9510001873086 0.001366716356462006
9.067034218292770870e-03 1275.051240713013 0.001366716356462006
8.507481924249441635e-03 1414.991297434576 0.001366716356462006
8.025349904873043880e-03 1570.2901247293776 0.001366716356462006
7.614186192939846609e-03 1742.6333860096508 0.001366716356462006
7.268748624516477817e-03 1933.891750455232 0.001366716356462006
6.984974595206273722e-03 2146.141197858406 0.001366716356462006
6.759985500462798412e-03 2381.6855519761607 0.001366716356462006
6.592007707366395047e-03 2643.0814869741084 0.001366716356462006
6.480297853234154651e-03 2933.1662783900483 0.001366716356462006
6.425041130935902137e-03 3255.0885998350564 0.001366716356462006
6.427228549426620627e-03 3612.3426997094302 0.001366716356462006
6.488541014253025423e-03 4008.8063288984645 0.001366716356462006
6.611233446878508370e-03 4448.782831127585 0.001366716356462006
6.798051749013384569e-03 4937.047852839004 0.001366716356462006
7.052177692739608483e-03 5478.901179593945 0.001366716356462006
7.377221623176193586e-03 6080.224261649427 0.001366716356462006
7.777253988187511451e-03 6747.5440531107 0.001366716356462006
8.256860727388145790e-03 7488.10385759003 0.001366716356462006
8.821217778180933874e-03 8309.941949353404 0.001366716356462006
9.476160156486106156e-03 9221.97882333434 0.001366716356462006
1.022825270101463020e-02 10234.114021054527 0.001366716356462006
1.108485880002669545e-02 11357.333583431051 0.001366716356462006
1.206301397765783059e-02 12603.829296797274 0.001366716356462006
1.319917890147604030e-02 13987.131026472387 0.001366716356462006
1.447438243240931066e-02 15522.25357427048 0.001366716356462006
1.590052931451945914e-02 17225.859653987874 0.001366716356462006
1.749087338588555668e-02 19116.440753857038 0.001366716356462006
1.926016742103078133e-02 21214.51784910632 0.001366716356462006
2.122479141683416420e-02 23542.864143224204 0.001366716356462006
2.340287391680871687e-02 26126.752255633317 0.001366716356462006
2.581437936076570738e-02 28994.22853882881 0.001366716356462006
2.848118085012998207e-02 32176.417502507353 0.001366716356462006
3.142711086352801414e-02 35707.859649004626 0.001366716356462006
3.467804802466576547e-02 39626.88638701478 0.001366716356462006
3.826200888246475418e-02 43976.036093027215 0.001366716356462006
4.221498809714909622e-02 48802.515836544335 0.001366716356462006
4.660412220051848853e-02 54158.71378079476 0.001366716356462006
5.145136139503030115e-02 60102.76782070388 0.001366716356462006
5.678255260565015505e-02 66699.19663030129 0.001366716356462006
6.264445443414168313e-02 74019.59996915652 0.001366716356462006
6.909694250709795538e-02 82143.43584919439 0.001366716356462006
7.618572469922911539e-02 91158.88299750836 0.001366716356462006
8.397123282344678974e-02 101163.7979766207 0.001366716356462006
9.251892355489454989e-02 112266.77735108159 0.001366716356462006
1.018986568294370648e-01 124588.33642950082 0.001366716356462006
1.122795404058818253e-01 138262.2173764659 0.001366716356462006
1.239223664243737644e-01 153436.84089300132 0.001366716356462006
1.366572408964323304e-01 170276.91722258978 0.001366716356462006
1.505534835039395447e-01 188965.23396912115 0.001366716356462006
1.656817859096360313e-01 209704.64013232305 0.001366716356462006
1.821150145288341071e-01 232720.2478960412 0.001366716356462006
1.999284038622834991e-01 258261.87606826748 0.001366716356462006
2.191994078970757043e-01 286606.7616948256 0.001366716356462006
2.400062137930262240e-01 318062.5692794119 0.001366716356462006
2.624261969690581675e-01 352970.73027306574 0.001366716356462006
2.865330532095061722e-01 391710.1490809261 0.001366716356462006
3.124158041068881286e-01 434701.3158125035 0.001366716356462006
3.401527866232879060e-01 482410.8704165374 0.001366716356462006
3.708213510426577320e-01 535356.6677410719 0.001366716356462006
4.040965405042291625e-01 594113.3984965039 0.001366716356462006
4.395302542763162568e-01 659318.8271333541 0.001366716356462006
4.771356948841014578e-01 731680.7143427207 0.001366716356462006
5.169026091154202973e-01 811984.4993184009 0.001366716356462006
5.587967630799794971e-01 901101.8251665037 0.001366716356462006
6.027556845710889677e-01 1000000.0 0.001366716356462006
1.431272223773673823e-02 0.001 0.0015167168884709225
1.549215801654326916e-02 0.0011097524964120721 0.0015167168884709225
1.685406306920361058e-02 0.0012315506032928262 0.0015167168884709225
1.843534009856720793e-02 0.001366716356462006 0.0015167168884709225
2.025417971985878432e-02 0.0015167168884709225 0.0015167168884709225
2.234098454052420649e-02 0.0016831803533309566 0.0015167168884709225
2.472340926630289815e-02 0.0018679135990207828 0.0015167168884709225
2.743483183047428636e-02 0.002072921779595372 0.0015167168884709225
3.051183100122337177e-02 0.002300430119772917 0.0015167168884709225
3.399370456951429642e-02 0.0025529080682395165 0.0015167168884709225
3.792277796105446991e-02 0.002833096101839324 0.0015167168884709225
4.257676361823847094e-02 0.0031440354715915 0.0015167168884709225
4.874567529318218212e-02 0.0034891012134067737 0.0015167168884709225
5.565827787346221134e-02 0.003872038781812557 0.0015167168884709225
6.338587454091101914e-02 0.004297004704320844 0.0015167168884709225
7.200546450991276992e-02 0.004768611697714469 0.0015167168884709225
8.159927710993378214e-02 0.005291978735958442 0.0015167168884709225
9.225530842946087773e-02 0.005872786613189483 0.0015167168884709225
1.040674908044885022e-01 0.00651733960488242 0.0015167168884709225
1.171355168633592403e-01 0.007232633896483534 0.0015167168884709225
1.315653954333377840e-01 0.008026433522257174 0.0015167168884709225
1.474682810010586320e-01 0.00890735463861044 0.0015167168884709225
1.649612467443601349e-01 0.009884959046625586 0.0015167168884709225
1.841654525665956388e-01 0.010969857978923836 0.0015167168884709225
2.052066214546468814e-01 0.012173827277396614 0.0015167168884709225
2.282128081752934634e-01 0.013509935211980273 0.0015167168884709225
2.533134768963946626e-01 0.014992684327860457 0.0015167168884709225
2.806375337430845884e-01 0.01663816886076129 0.0015167168884709225
3.103108202332234278e-01 0.018464249428955443 0.0015167168884709225
3.424536635195115641e-01 0.020490746898158472 0.0015167168884709225
3.771777627744031802e-01 0.022739657523579287 0.0015167168884709225
4.145816848575473168e-01 0.02523539170434766 0.0015167168884709225
4.547477686085062420e-01 0.02800503894183631 0.0015167168884709225
4.977372389740998826e-01 0.03107866187782014 0.0015167168884709225
5.435844499645750005e-01 0.03448962260405758 0.0015167168884709225
5.922934278988188916e-01 0.038274944785163134 0.0015167168884709225
6.438311937092822124e-01 0.04247571552536898 0.0015167168884709225
6.981233857078326110e-01 0.047137531341167244 0.0015167168884709225
7.550499397083744180e-01 0.05231099308056263 0.0015167168884709225
8.144401410695549792e-01 0.05805225516094899 0.0015167168884709225
8.760703041430810689e-01 0.06442363508721373 0.0015167168884709225
9.396614872251303208e-01 0.07149428986597581 0.0015167168884709225
1.004879110597528324e+00 0.07934096665797492 0.0015167168884709225
1.071333809443034468e+00 0.08804883581643465 0.0015167168884709225
1.138585280373962894e+00 0.09771241535346502 0.0015167168884709225
1.206146372787976651e+00 0.1084365968689611 0.0015167168884709225
1.273490553696590810e+00 0.12033778407775893 0.0015167168884709225
1.340060750478383245e+00 0.13354515629298988 0.0015167168884709225
1.405279082799196555e+00 0.14820207057988585 0.0015167168884709225
1.468559131034526066e+00 0.16446761779946645 0.0015167168884709225
1.529317752739794312e+00 0.18251834943190443 0.0015167168884709225
1.587460164659965978e+00 0.20255019392306664 0.0015167168884709225
1.641988333552897750e+00 0.22478058335487253 0.0015167168884709225
1.692358390059977458e+00 0.24945081352303167 0.0015167168884709225
1.738100443203860923e+00 0.27682866303920667 0.0015167168884709225
1.778802835140626204e+00 0.3072112998861759 0.0015167168884709225
1.814119615928581730e+00 0.34092850697468147 0.0015167168884709225
1.843775064790637463e+00 0.3783462617131929 0.0015167168884709225
1.867566345042237286e+00 0.419870708444391 0.0015167168884709225
1.886535084819494834e+00 0.4659525668664682 0.0015167168884709225
1.899783378624432917e+00 0.517092024289676 0.0015167168884709225
1.907300123327089869e+00 0.5738441648302398 0.0015167168884709225
1.909164073932316130e+00 0.6368249944718586 0.0015167168884709225
1.905498835283386816e+00 0.7067181273927491 0.0015167168884709225
1.896464365318925038e+00 0.7842822061337682 0.0015167168884709225
1.882248282284197272e+00 0.8703591361485166 0.0015167168884709225
1.863058771331135288e+00 0.9658832241158708 0.0015167168884709225
1.839117895655387303e+00 1.0718913192051276 0.0015167168884709225
1.810656881062654211e+00 1.1895340673703196 0.0015167168884709225
1.777913291567411402e+00 1.3200884008314182 0.0015167168884709225
1.741129452038227887e+00 1.4649713983072863 0.0015167168884709225
1.700552703896941464e+00 1.625755666443795 0.0015167168884709225
1.656437074217398608e+00 1.8041864093920719 0.0015167168884709225
1.609045449376221182e+00 2.0022003718155843 0.0015167168884709225
1.558652656618746857e+00 2.2219468609395236 0.0015167168884709225
1.505548167663118386e+00 2.4658110758226037 0.0015167168884709225
1.450038504610395851e+00 2.736439997074672 0.0015167168884709225
1.392448714693798273e+00 3.0367711180354604 0.0015167168884709225
1.333122688623439078e+00 3.370064329271928 0.0015167168884709225
1.272421916695930744e+00 3.739937302478798 0.0015167168884709225
1.210723002985034435e+00 4.150404757850477 0.0015167168884709225
1.148413440571216970e+00 4.605922041145108 0.0015167168884709225
1.085886308130999733e+00 5.1114334834401705 0.0015167168884709225
1.023533816867757240e+00 5.672426068491977 0.0015167168884709225
9.619514370743705856e-01 6.294988990221888 0.0015167168884709225
9.017986848263089827e-01 6.985879746785249 0.0015167168884709225
8.427405153155148598e-01 7.752597488629465 0.0015167168884709225
7.851264092742276102e-01 8.60346441668451 0.0015167168884709225
7.292675860809370025e-01 9.547716114208066 0.0015167168884709225
6.772941167625862180e-01 10.59560179277617 0.0015167168884709225
6.280122813431798789e-01 11.758495540521581 0.0015167168884709225
5.810959001293103388e-01 13.049019780144016 0.0015167168884709225
5.366450202608051834e-01 14.481182276745331 0.0015167168884709225
4.947175893123404444e-01 16.070528182616385 0.0015167168884709225
4.553327249499832807e-01 17.834308769319094 0.0015167168884709225
4.184747853750280799e-01 19.791668678535572 0.0015167168884709225
3.840980556683077918e-01 21.96385372416547 0.0015167168884709225
3.521319205560345389e-01 24.37444150122222 0.0015167168884709225
3.224859590569070789e-01 27.04959730463137 0.0015167168884709225
2.950549107234873847e-01 30.01835813575592 0.0015167168884709225
2.697232740076054847e-01 33.31294787934677 0.0015167168884709225
2.463694740532262617e-01 36.96912707195032 0.0015167168884709225
2.248692367662077363e-01 41.0265810582719 0.0015167168884709225
2.050984878932816113e-01 45.52935074866948 0.0015167168884709225
1.869357266852439969e-01 50.526310653356795 0.0015167168884709225
1.702636748226228902e-01 56.07169938205458 0.0015167168884709225
1.549705564257650436e-01 62.22570836730231 0.0015167168884709225
1.409508438644418160e-01 69.0551352016233 0.0015167168884709225
1.281058820304825652e-01 76.63410868007462 0.0015167168884709225
1.163438865430529850e-01 85.04489341802686 0.0015167168884709225
1.055801526816740055e-01 94.37878277775391 0.0015167168884709225
9.573667825481732563e-02 104.73708979594508 0.0015167168884709225
8.674198517493948712e-02 116.23224686798542 0.0015167168884709225
7.853067602957845839e-02 128.9890261253308 0.0015167168884709225
7.106177011223878404e-02 143.14589375234786 0.0015167168884709225
6.427022810460533697e-02 158.85651294280527 0.0015167168884709225
5.809088310467371008e-02 176.2914118095948 0.0015167168884709225
5.247748583987566634e-02 195.63983435170647 0.0015167168884709225
4.738702089513301130e-02 217.11179456945052 0.0015167168884709225
4.277924258290392856e-02 240.9403560239527 0.0015167168884709225
3.861629619922690715e-02 267.38416158399497 0.0015167168884709225
3.486245334054856315e-02 296.73024081888724 0.0015167168884709225
3.148397545891135768e-02 329.2971255097155 0.0015167168884709225
2.844910213137447769e-02 365.43830709572546 0.0015167168884709225
2.579384170615714456e-02 405.54607358408276 0.0015167168884709225
2.342589527969006838e-02 450.05576757004974 0.0015167168884709225
2.129477068130194647e-02 499.450511585514 0.0015167168884709225
1.938154202643973395e-02 554.2664520663108 0.0015167168884709225
1.766869228516279589e-02 615.0985788580505 0.0015167168884709225
1.613989275263785078e-02 682.6071834272393 0.0015167168884709225
1.477978533378408732e-02 757.525025877192 0.0015167168884709225
1.357387784160368760e-02 840.6652885618333 0.0015167168884709225
1.251218550053359579e-02 932.9304026284696 0.0015167168884709225
1.158096205023390925e-02 1035.3218432956637 0.0015167168884709225
1.076401364376423399e-02 1148.9510001873086 0.0015167168884709225
1.005065297709004102e-02 1275.051240713013 0.0015167168884709225
9.431294460682478065e-03 1414.991297434576 0.0015167168884709225
8.897565022068929658e-03 1570.2901247293776 0.0015167168884709225
8.442360652295458415e-03 1742.6333860096508 0.0015167168884709225
8.059895729165978545e-03 1933.891750455232 0.0015167168884709225
7.745703209387016890e-03 2146.141197858406 0.0015167168884709225
7.496608030532370126e-03 2381.6855519761607 0.0015167168884709225
7.310663485865163437e-03 2643.0814869741084 0.0015167168884709225
7.187059038090705919e-03 2933.1662783900483 0.0015167168884709225
7.126010171677250003e-03 3255.0885998350564 0.0015167168884709225
7.128623403954766936e-03 3612.3426997094302 0.0015167168884709225
7.196767183180651818e-03 4008.8063288984645 0.0015167168884709225
7.332944946879348461e-03 4448.782831127585 0.0015167168884709225
7.540202013919266970e-03 4937.047852839004 0.0015167168884709225
7.822061221215910118e-03 5478.901179593945 0.0015167168884709225
8.182521540576028277e-03 6080.224261649427 0.0015167168884709225
8.626086217121820346e-03 6747.5440531107 0.0015167168884709225
9.157829254591519016e-03 7488.10385759003 0.0015167168884709225
9.783470558410299611e-03 8309.941949353404 0.0015167168884709225
1.050945928011156119e-02 9221.97882333434 0.0015167168884709225
1.134304535134919405e-02 10234.114021054527 0.0015167168884709225
1.229235700046843981e-02 11357.333583431051 0.0015167168884709225
1.337614891891570311e-02 12603.829296797274 0.0015167168884709225
1.463501281613860915e-02 13987.131026472387 0.0015167168884709225
1.604771684939816298e-02 15522.25357427048 0.0015167168884709225
1.762737324454341156e-02 17225.859653987874 0.0015167168884709225
1.938856944099242099e-02 19116.440753857038 0.0015167168884709225
2.134752200550377177e-02 21214.51784910632 0.0015167168884709225
2.352222672533473002e-02 23542.864143224204 0.0015167168884709225
2.593257489995557177e-02 26126.752255633317 0.0015167168884709225
2.860045132707645515e-02 28994.22853882881 0.0015167168884709225
3.154978360085160943e-02 32176.417502507353 0.0015167168884709225
3.480661706915197384e-02 35707.859649004626 0.0015167168884709225
3.839917225708849857e-02 39626.88638701478 0.0015167168884709225
4.235793376371879693e-02 43976.036093027215 0.0015167168884709225
4.672227832891739929e-02 48802.515836544335 0.0015167168884709225
5.156534394419546447e-02 54158.71378079476 0.0015167168884709225
5.691099249435505741e-02 60102.76782070388 0.0015167168884709225
6.278643600504453526e-02 66699.19663030129 0.0015167168884709225
6.924202016937344717e-02 74019.59996915652 0.0015167168884709225
7.634253135384694300e-02 82143.43584919439 0.0015167168884709225
8.413651286178762401e-02 91158.88299750836 0.0015167168884709225
9.268852720545053825e-02 101163.7979766207 0.0015167168884709225
1.020683696044643596e-01 112266.77735108159 0.0015167168884709225
1.123500259784709771e-01 124588.33642950082 0.0015167168884709225
1.237155690234200273e-01 138262.2173764659 0.0015167168884709225
1.364533137734962875e-01 153436.84089300132 0.0015167168884709225
1.503674540693371031e-01 170276.91722258978 0.0015167168884709225
1.655282607401149242e-01 188965.23396912115 0.0015167168884709225
1.820067523041855595e-01 209704.64013232305 0.0015167168884709225
1.998747510579851339e-01 232720.2478960412 0.0015167168884709225
2.192053907616835218e-01 258261.87606826748 0.0015167168884709225
2.400725843437663820e-01 286606.7616948256 0.0015167168884709225
2.625494902632031780e-01 318062.5692794119 0.0015167168884709225
2.867065751571372667e-01 352970.73027306574 0.0015167168884709225
3.126084852854743024e-01 391710.1490809261 0.0015167168884709225
3.403332314473705433e-01 434701.3158125035 0.0015167168884709225
3.701727270978323880e-01 482410.8704165374 0.0015167168884709225
4.034876412325788531e-01 535356.6677410719 0.0015167168884709225
4.389614853993787924e-01 594113.3984965039 0.0015167168884709225
4.766063104352341040e-01 659318.8271333541 0.0015167168884709225
5.164111666139354906e-01 731680.7143427207 0.0015167168884709225
5.583407271758170642e-01 811984.4993184009 0.0015167168884709225
6.023329023108153768e-01 901101.8251665037 0.0015167168884709225
6.482950533631358647e-01 1000000.0 0.0015167168884709225
1.329388667769220572e-02 0.001 0.0016831803533309566
1.431269197582321455e-02 0.0011097524964120721 0.0016831803533309566
1.549215319976908131e-02 0.0012315506032928262 0.0016831803533309566
1.685407803720408854e-02 0.001366716356462006 0.0016831803533309566
1.843531461489301970e-02 0.0015167168884709225 0.0016831803533309566
2.025417540650347251e-02 0.0016831803533309566 0.0016831803533309566
2.234094771534639659e-02 0.0018679135990207828 0.0016831803533309566
2.472336344592292873e-02 0.002072921779595372 0.0016831803533309566
2.743477042157440454e-02 0.002300430119772917 0.0016831803533309566
3.051177744533058872e-02 0.0025529080682395165 0.0016831803533309566
3.399364539060846513e-02 0.002833096101839324 0.0016831803533309566
3.792280220995070811e-02 0.0031440354715915 0.0016831803533309566
4.257682047817858140e-02 0.0034891012134067737 0.0016831803533309566
4.874568604704963143e-02 0.003872038781812557 0.0016831803533309566
5.565819076789924741e-02 0.004297004704320844 0.0016831803533309566
6.338579810481172194e-02 0.004768611697714469 0.0016831803533309566
7.200541663725013031e-02 0.005291978735958442 0.0016831803533309566
8.159923468699066540e-02 0.005872786613189483 0.0016831803533309566
9.225526268753866943e-02 0.00651733960488242 0.0016831803533309566
1.040674000569905971e-01 0.007232633896483534 0.0016831803533309566
1.171354896605001222e-01 0.008026433522257174 0.0016831803533309566
1.315653152009904625e-01 0.00890735463861044 0.0016831803533309566
1.474683007775385302e-01 0.009884959046625586 0.0016831803533309566
1.649611240273348156e-01 0.010969857978923836 0.0016831803533309566
1.841653740036154063e-01 0.012173827277396614 0.0016831803533309566
2.052065343116094009e-01 0.013509935211980273 0.0016831803533309566
2.282127494105976595e-01 0.014992684327860457 0.0016831803533309566
2.533134413913018523e-01 0.01663816886076129 0.0016831803533309566
2.806373999616662007e-01 0.018464249428955443 0.0016831803533309566
3.103106764374662374e-01 0.020490746898158472 0.0016831803533309566
3.424536594917010346e-01 0.022739657523579287 0.0016831803533309566
3.771774657572196654e-01 0.02523539170434766 0.0016831803533309566
4.145814745659501810e-01 0.02800503894183631 0.0016831803533309566
4.547476574132198746e-01 0.03107866187782014 0.0016831803533309566
4.977369558693637286e-01 0.03448962260405758 0.0016831803533309566
5.435842164028278356e-01 0.038274944785163134 0.0016831803533309566
5.922931942654016124e-01 0.04247571552536898 0.0016831803533309566
6.438308819392357663e-01 0.047137531341167244 0.0016831803533309566
6.981230575257717508e-01 0.05231099308056263 0.0016831803533309566
7.550495109075688882e-01 0.05805225516094899 0.0016831803533309566
8.144395972129557792e-01 0.06442363508721373 0.0016831803533309566
8.760698263386230700e-01 0.07149428986597581 0.0016831803533309566
9.396609598611178615e-01 0.07934096665797492 0.0016831803533309566
1.004878455008705540e+00 0.08804883581643465 0.0016831803533309566
1.071333197342660970e+00 0.09771241535346502 0.0016831803533309566
1.138584536626160659e+00 0.1084365968689611 0.0016831803533309566
1.206145525488941939e+00 0.12033778407775893 0.0016831803533309566
1.273489648126175044e+00 0.13354515629298988 0.0016831803533309566
1.340059720331431059e+00 0.14820207057988585 0.0016831803533309566
1.405277910526852025e+00 0.16446761779946645 0.0016831803533309566
1.468557810279719877e+00 0.18251834943190443 0.0016831803533309566
1.529316318778958239e+00 0.20255019392306664 0.0016831803533309566
1.587458550318985084e+00 0.22478058335487253 0.0016831803533309566
1.641986647098337526e+00 0.24945081352303167 0.0016831803533309566
1.692356441790650701e+00 0.27682866303920667 0.0016831803533309566
1.738098282841510356e+00 0.3072112998861759 0.0016831803533309566
1.778800457176036298e+00 0.34092850697468147 0.0016831803533309566
1.814116957771817251e+00 0.3783462617131929 0.0016831803533309566
1.843772096525294391e+00 0.419870708444391 0.0016831803533309566
1.867563092133618374e+00 0.4659525668664682 0.0016831803533309566
1.886532330771339305e+00 0.517092024289676 0.0016831803533309566
1.899780378164720451e+00 0.5738441648302398 0.0016831803533309566
1.907296805811879326e+00 0.6368249944718586 0.0016831803533309566
1.909160450276204291e+00 0.7067181273927491 0.0016831803533309566
1.905494869490636178e+00 0.7842822061337682 0.0016831803533309566
1.896459949401154477e+00 0.8703591361485166 0.0016831803533309566
1.882243472090128433e+00 0.9658832241158708 0.0016831803533309566
1.863053483610513261e+00 1.0718913192051276 0.0016831803533309566
1.839112056390534766e+00 1.1895340673703196 0.0016831803533309566
1.810650489595174495e+00 1.3200884008314182 0.0016831803533309566
1.777906295397162273e+00 1.4649713983072863 0.0016831803533309566
1.741121744833146856e+00 1.625755666443795 0.0016831803533309566
1.700544251611814550e+00 1.8041864093920719 0.0016831803533309566
1.656427785889033943e+00 2.0022003718155843 0.0016831803533309566
1.609035242642313790e+00 2.2219468609395236 0.0016831803533309566
1.558641471388336530e+00 2.4658110758226037 0.0016831803533309566
1.505535871334241049e+00 2.736439997074672 0.0016831803533309566
1.450025004875950652e+00 3.0367711180354604 0.0016831803533309566
1.392433915059337890e+00 3.370064329271928 0.0016831803533309566
1.333106430989312585e+00 3.739937302478798 0.0016831803533309566
1.272404102123316560e+00 4.150404757850477 0.0016831803533309566
1.210703470425406492e+00 4.605922041145108 0.0016831803533309566
1.148392017407085408e+00 5.1114334834401705 0.0016831803533309566
1.085862818863375878e+00 5.672426068491977 0.0016831803533309566
1.023508093138530306e+00 6.294988990221888 0.0016831803533309566
9.619213683533428538e-01 6.985879746785249 0.0016831803533309566
9.017654799324926751e-01 7.752597488629465 0.0016831803533309566
8.427038437262287518e-01 8.60346441668451 0.0016831803533309566
7.850859912203761448e-01 9.547716114208066 0.0016831803533309566
7.292230154106936757e-01 10.59560179277617 0.0016831803533309566
6.772598439678212401e-01 11.758495540521581 0.0016831803533309566
6.279747400503421506e-01 13.049019780144016 0.0016831803533309566
5.810547012589548643e-01 14.481182276745331 0.0016831803533309566
5.365997926154209008e-01 16.070528182616385 0.0016831803533309566
4.946678393851007827e-01 17.834308769319094 0.0016831803533309566
4.552779851888001938e-01 19.791668678535572 0.0016831803533309566
4.184144559578544809e-01 21.96385372416547 0.0016831803533309566
3.840314625057512088e-01 24.37444150122222 0.0016831803533309566
3.520583208082618265e-01 27.04959730463137 0.0016831803533309566
3.224044661340264017e-01 30.01835813575592 0.0016831803533309566
2.949645414799491050e-01 33.31294787934677 0.0016831803533309566
2.696229883348777445e-01 36.96912707195032 0.0016831803533309566
2.462581153274734092e-01 41.0265810582719 0.0016831803533309566
2.247455657591358458e-01 45.52935074866948 0.0016831803533309566
2.049613624591206662e-01 50.526310653356795 0.0016831803533309566
1.867840349768479513e-01 56.07169938205458 0.0016831803533309566
1.700965336365407865e-01 62.22570836730231 0.0016831803533309566
1.547873740569489509e-01 69.0551352016233 0.0016831803533309566
1.407515744831021320e-01 76.63410868007462 0.0016831803533309566
1.278910126174897521e-01 85.04489341802686 0.0016831803533309566
1.161147557675828029e-01 94.37878277775391 0.0016831803533309566
1.053388820418113270e-01 104.73708979594508 0.0016831803533309566
9.548634023386963487e-02 116.23224686798542 0.0016831803533309566
8.648657279997422342e-02 128.9890261253308 0.0016831803533309566
7.828816555495780871e-02 143.14589375234786 0.0016831803533309566
7.083761572911793925e-02 158.85651294280527 0.0016831803533309566
6.405461028123596301e-02 176.2914118095948 0.0016831803533309566
5.788918282100234680e-02 195.63983435170647 0.0016831803533309566
5.229489043243518154e-02 217.11179456945052 0.0016831803533309566
4.722822076009483561e-02 240.9403560239527 0.0016831803533309566
4.264820570853667531e-02 267.38416158399497 0.0016831803533309566
3.851611728687832914e-02 296.73024081888724 0.0016831803533309566
3.479534746173389148e-02 329.2971255097155 0.0016831803533309566
3.145138404845297664e-02 365.43830709572546 0.0016831803533309566
2.852428524533943965e-02 405.54607358408276 0.0016831803533309566
2.591340805097771746e-02 450.05576757004974 0.0016831803533309566
2.356250314368213417e-02 499.450511585514 0.0016831803533309566
2.145101927594015093e-02 554.2664520663108 0.0016831803533309566
1.955990655190391336e-02 615.0985788580505 0.0016831803533309566
1.787134840948237380e-02 682.6071834272393 0.0016831803533309566
1.636859097033187271e-02 757.525025877192 0.0016831803533309566
1.503578391136483304e-02 840.6652885618333 0.0016831803533309566
1.386253631829874322e-02 932.9304026284696 0.0016831803533309566
1.283262596611267105e-02 1035.3218432956637 0.0016831803533309566
1.192890980549184132e-02 1148.9510001873086 0.0016831803533309566
1.113963675595159609e-02 1275.051240713013 0.0016831803533309566
1.045426072599560385e-02 1414.991297434576 0.0016831803533309566
9.863563247645538296e-03 1570.2901247293776 0.0016831803533309566
9.359723772933963709e-03 1742.6333860096508 0.0016831803533309566
8.936368563521758859e-03 1933.891750455232 0.0016831803533309566
8.588580512384681731e-03 2146.141197858406 0.0016831803533309566
8.312866041875376782e-03 2381.6855519761607 0.0016831803533309566
8.107088263685665458e-03 2643.0814869741084 0.0016831803533309566
7.970366510738652321e-03 2933.1662783900483 0.0016831803533309566
7.902950465451428000e-03 3255.0885998350564 0.0016831803533309566
7.906077592140339436e-03 3612.3426997094302 0.0016831803533309566
7.981825088469925514e-03 4008.8063288984645 0.0016831803533309566
8.132973470830836063e-03 4448.782831127585 0.0016831803533309566
8.362895652418369727e-03 4937.047852839004 0.0016831803533309566
8.675496387974927781e-03 5478.901179593945 0.0016831803533309566
9.075200181248290962e-03 6080.224261649427 0.0016831803533309566
9.566990217011817413e-03 6747.5440531107 0.0016831803533309566
1.015647445245856755e-02 7488.10385759003 0.0016831803533309566
1.084997520960210085e-02 8309.941949353404 0.0016831803533309566
1.165461636522594976e-02 9221.97882333434 0.0016831803533309566
1.257839805712091842e-02 10234.114021054527 0.0016831803533309566
1.363029005982124321e-02 11357.333583431051 0.0016831803533309566
1.483092065891937657e-02 12603.829296797274 0.0016831803533309566
1.622549268412800880e-02 13987.131026472387 0.0016831803533309566
1.779022706508854440e-02 15522.25357427048 0.0016831803533309566
1.953955392483146952e-02 17225.859653987874 0.0016831803533309566
2.148950979877546977e-02 19116.440753857038 0.0016831803533309566
2.365791002206497559e-02 21214.51784910632 0.0016831803533309566
2.606449678222189439e-02 23542.864143224204 0.0016831803533309566
2.873106756913840210e-02 26126.752255633317 0.0016831803533309566
3.168157127389292088e-02 28994.22853882881 0.0016831803533309566
3.494215715468791672e-02 32176.417502507353 0.0016831803533309566
3.854122174624510094e-02 35707.859649004626 0.0016831803533309566
4.250947964818333619e-02 39626.88638701478 0.0016831803533309566
4.688004615917399504e-02 43976.036093027215 0.0016831803533309566
5.169589548108646793e-02 48802.515836544335 0.0016831803533309566
5.703656997104104842e-02 54158.71378079476 0.0016831803533309566
6.292790523949588766e-02 60102.76782070388 0.0016831803533309566
6.939838404965992247e-02 66699.19663030129 0.0016831803533309566
7.650198611118046166e-02 74019.59996915652 0.0016831803533309566
8.430859020581074614e-02 82143.43584919439 0.0016831803533309566
9.286949685422354883e-02 91158.88299750836 0.0016831803533309566
1.022533902287334484e-01 101163.7979766207 0.0016831803533309566
1.125342097834819283e-01 112266.77735108159 0.0016831803533309566
1.237899831414070173e-01 124588.33642950082 0.0016831803533309566
1.362161255990675113e-01 138262.2173764659 0.0016831803533309566
1.501314228266875384e-01 153436.84089300132 0.0016831803533309566
1.653098579961314873e-01 170276.91722258978 0.0016831803533309566
1.818219814503748699e-01 188965.23396912115 0.0016831803533309566
1.997376115582735756e-01 209704.64013232305 0.0016831803533309566
2.191263734755199977e-01 232720.2478960412 0.0016831803533309566
2.400576051017238310e-01 258261.87606826748 0.0016831803533309566
2.625996580929236823e-01 286606.7616948256 0.0016831803533309566
2.868183927704296421e-01 318062.5692794119 0.0016831803533309566
3.127748071903951321e-01 352970.73027306574 0.0016831803533309566
3.405218082290324411e-01 391710.1490809261 0.0016831803533309566
3.701239924769352263e-01 434701.3158125035 0.0016831803533309566
4.027616576573620488e-01 482410.8704165374 0.0016831803533309566
4.382794522532580950e-01 535356.6677410719 0.0016831803533309566
4.759684614172690620e-01 594113.3984965039 0.0016831803533309566
5.158167472914393370e-01 659318.8271333541 0.0016831803533309566
5.577889014511585586e-01 731680.7143427207 0.0016831803533309566
6.018204179371506868e-01 811984.4993184009 0.0016831803533309566
6.478201188276914158e-01 901101.8251665037 0.0016831803533309566
6.956640833662610657e-01 1000000.0 0.0016831803533309566
1.241590608256166843e-02 0.001 0.0018679135990207828
1.329392039031745618e-02 0.0011097524964120721 0.0018679135990207828
1.431273376258461981e-02 0.0012315506032928262 0.0018679135990207828
1.549214967762095260e-02 0.001366716356462006 0.0018679135990207828
1.685404404763859998e-02 0.0015167168884709225 0.0018679135990207828
1.843529908294796321e-02 0.0016831803533309566 0.0018679135990207828
2.025416264527955812e-02 0.0018679135990207828 0.0018679135990207828
2.234097454023746890e-02 0.002072921779595372 0.0018679135990207828
2.472337259573508667e-02 0.002300430119772917 0.0018679135990207828
2.743481278714663893e-02 0.0025529080682395165 0.0018679135990207828
3.051174951298306001e-02 0.002833096101839324 0.0018679135990207828
3.399363651940366660e-02 0.0031440354715915 0.0018679135990207828
3.792278659523653367e-02 0.0034891012134067737 0.0018679135990207828
4.257679807717267700e-02 0.003872038781812557 0.0018679135990207828
4.874561753838625028e-02 0.004297004704320844 0.0018679135990207828
5.565813417159485438e-02 0.004768611697714469 0.0018679135990207828
6.338581422969520596e-02 0.005291978735958442 0.0018679135990207828
7.200541926055635533e-02 0.005872786613189483 0.0018679135990207828
8.159917613903164280e-02 0.00651733960488242 0.0018679135990207828
9.225519361037412547e-02 0.007232633896483534 0.0018679135990207828
1.040673332633139103e-01 0.008026433522257174 0.0018679135990207828
1.171354696665861117e-01 0.00890735463861044 0.0018679135990207828
1.315652573730498320e-01 0.009884959046625586 0.0018679135990207828
1.474682412041689872e-01 0.010969857978923836 0.0018679135990207828
1.649610568996850990e-01 0.012173827277396614 0.0018679135990207828
1.841653384261649207e-01 0.013509935211980273 0.0018679135990207828
2.052064326077609746e-01 0.014992684327860457 0.0018679135990207828
2.282125533828663067e-01 0.01663816886076129 0.0018679135990207828
2.533132312456961022e-01 0.018464249428955443 0.0018679135990207828
2.806372123638458116e-01 0.020490746898158472 0.0018679135990207828
3.103104828628127088e-01 0.022739657523579287 0.0018679135990207828
3.424533459762396648e-01 0.02523539170434766 0.0018679135990207828
3.771772948765125255e-01 0.02800503894183631 0.0018679135990207828
4.145812385220324914e-01 0.03107866187782014 0.0018679135990207828
4.547473198377757209e-01 0.03448962260405758 0.0018679135990207828
4.977366121337086780e-01 0.038274944785163134 0.0018679135990207828
5.435839557618842299e-01 0.04247571552536898 0.0018679135990207828
5.922927667849918754e-01 0.047137531341167244 0.0018679135990207828
6.438304340839653417e-01 0.05231099308056263 0.0018679135990207828
6.981226047702282500e-01 0.05805225516094899 0.0018679135990207828
7.550490048473064153e-01 0.06442363508721373 0.0018679135990207828
8.144390698784135241e-01 0.07149428986597581 0.0018679135990207828
8.760691985001823889e-01 0.07934096665797492 0.0018679135990207828
9.396602066538902731e-01 0.08804883581643465 0.0018679135990207828
1.004877672062603144e+00 0.09771241535346502 0.0018679135990207828
1.071332309903876068e+00 0.1084365968689611 0.0018679135990207828
1.138583642202728230e+00 0.12033778407775893 0.0018679135990207828
1.206144496535342281e+00 0.13354515629298988 0.0018679135990207828
1.273488506380410445e+00 0.14820207057988585 0.0018679135990207828
1.340058391516407488e+00 0.16446761779946645 0.0018679135990207828
1.405276489870932011e+00 0.18251834943190443 0.0018679135990207828
1.468556260455690765e+00 0.20255019392306664 0.0018679135990207828
1.529314636658676729e+00 0.22478058335487253 0.0018679135990207828
1.587456605292576706e+00 0.24945081352303167 0.0018679135990207828
1.641984450690092023e+00 0.27682866303920667 0.0018679135990207828
1.692354074065612446e+00 0.3072112998861759 0.0018679135990207828
1.738095616575325852e+00 0.34092850697468147 0.0018679135990207828
1.778797506075170398e+00 0.3783462617131929 0.0018679135990207828
1.814113690471865104e+00 0.419870708444391 0.0018679135990207828
1.843768508800762485e+00 0.4659525668664682 0.0018679135990207828
1.867559089928397364e+00 0.517092024289676 0.0018679135990207828
1.886528971065295490e+00 0.5738441648302398 0.0018679135990207828
1.899776661097412722e+00 0.6368249944718586 0.0018679135990207828
1.907292711586328737e+00 0.7067181273927491 0.0018679135990207828
1.909155957852675778e+00 0.7842822061337682 0.0018679135990207828
1.905489909652613889e+00 0.8703591361485166 0.0018679135990207828
1.896454555924884433e+00 0.9658832241158708 0.0018679135990207828
1.882237520835869926e+00 1.0718913192051276 0.0018679135990207828
1.863046947116505425e+00 1.1895340673703196 0.0018679135990207828
1.839104875166692743e+00 1.3200884008314182 0.0018679135990207828
1.810642590158804133e+00 1.4649713983072863 0.0018679135990207828
1.777897608574613431e+00 1.625755666443795 0.0018679135990207828
1.741112220563123980e+00 1.8041864093920719 0.0018679135990207828
1.700533822413863749e+00 2.0022003718155843 0.0018679135990207828
1.656416304565818232e+00 2.2219468609395236 0.0018679135990207828
1.609022660782953862e+00 2.4658110758226037 0.0018679135990207828
1.558627653878631669e+00 2.736439997074672 0.0018679135990207828
1.505520707333298347e+00 3.0367711180354604 0.0018679135990207828
1.450008371356365178e+00 3.370064329271928 0.0018679135990207828
1.392415661015734774e+00 3.739937302478798 0.0018679135990207828
1.333086403829487843e+00 4.150404757850477 0.0018679135990207828
1.272382142313962516e+00 4.605922041145108 0.0018679135990207828
1.210679383514242202e+00 5.1114334834401705 0.0018679135990207828
1.148365608507988966e+00 5.672426068491977 0.0018679135990207828
1.085833863850430125e+00 6.294988990221888 0.0018679135990207828
1.023476330336179130e+00 6.985879746785249 0.0018679135990207828
9.618842567525428544e-01 7.752597488629465 0.0018679135990207828
9.017244868299034710e-01 8.60346441668451 0.0018679135990207828
8.426586078747748676e-01 9.547716114208066 0.0018679135990207828
7.850360401039622182e-01 10.59560179277617 0.0018679135990207828
7.291679426856276791e-01 11.758495540521581 0.0018679135990207828
6.772174774607735426e-01 13.049019780144016 0.0018679135990207828
6.279282214477985846e-01 14.481182276745331 0.0018679135990207828
5.810036510546683353e-01 16.070528182616385 0.0018679135990207828
5.365436558632836750e-01 17.834308769319094 0.0018679135990207828
4.946060934558211275e-01 19.791668678535572 0.0018679135990207828
4.552099403101084185e-01 21.96385372416547 0.0018679135990207828
4.183393450099917588e-01 24.37444150122222 0.0018679135990207828
3.839484793239242300e-01 27.04959730463137 0.0018679135990207828
3.519664627852632233e-01 30.01835813575592 0.0018679135990207828
3.223026673669061593e-01 33.31294787934677 0.0018679135990207828
2.948516217393586381e-01 36.96912707195032 0.0018679135990207828
2.694976650725397493e-01 41.0265810582719 0.0018679135990207828
2.461190413852576420e-01 45.52935074866948 0.0018679135990207828
2.245914607331942758e-01 50.526310653356795 0.0018679135990207828
2.047909706711000810e-01 56.07169938205458 0.0018679135990207828
1.865964047068642551e-01 62.22570836730231 0.0018679135990207828
1.698910617187937011e-01 69.0551352016233 0.0018679135990207828
1.545639762812016094e-01 76.63410868007462 0.0018679135990207828
1.405108646119887505e-01 85.04489341802686 0.0018679135990207828
1.276344697094801695e-01 94.37878277775391 0.0018679135990207828
1.158447711048812279e-01 104.73708979594508 0.0018679135990207828
1.050589016781561802e-01 116.23224686798542 0.0018679135990207828
9.520079320690005842e-02 128.9890261253308 0.0018679135990207828
8.620627177773255989e-02 143.14589375234786 0.0018679135990207828
7.803788635508794591e-02 158.85651294280527 0.0018679135990207828
7.059692852471895208e-02 176.2914118095948 0.0018679135990207828
6.382949278590505093e-02 195.63983435170647 0.0018679135990207828
5.768539857928000475e-02 217.11179456945052 0.0018679135990207828
5.211765017345581369e-02 240.9403560239527 0.0018679135990207828
4.708190507313936984e-02 267.38416158399497 0.0018679135990207828
4.253622919871492825e-02 296.73024081888724 0.0018679135990207828
3.844091604334691492e-02 329.2971255097155 0.0018679135990207828
3.475850207662347507e-02 365.43830709572546 0.0018679135990207828
3.153353666030943997e-02 405.54607358408276 0.0018679135990207828
2.865639808579309444e-02 450.05576757004974 0.0018679135990207828
2.606441890530005953e-02 499.450511585514 0.0018679135990207828
2.373530551921736176e-02 554.2664520663108 0.0018679135990207828
2.164834623473863018e-02 615.0985788580505 0.0018679135990207828
1.978416677901410209e-02 682.6071834272393 0.0018679135990207828
1.812448960710064463e-02 757.525025877192 0.0018679135990207828
1.665201100480266996e-02 840.6652885618333 0.0018679135990207828
1.535602490548897830e-02 932.9304026284696 0.0018679135990207828
1.421735180089539127e-02 1035.3218432956637 0.0018679135990207828
1.321797447747189921e-02 1148.9510001873086 0.0018679135990207828
1.234497609110744160e-02 1275.051240713013 0.0018679135990207828
1.158676573842358677e-02 1414.991297434576 0.0018679135990207828
1.093320403333979292e-02 1570.2901247293776 0.0018679135990207828
1.037568385210569689e-02 1742.6333860096508 0.0018679135990207828
9.907193056552460533e-03 1933.891750455232 0.0018679135990207828
9.522320132979548296e-03 2146.141197858406 0.0018679135990207828
9.217225986865713178e-03 2381.6855519761607 0.0018679135990207828
8.989566402252246319e-03 2643.0814869741084 0.0018679135990207828
8.838387284652858208e-03 2933.1662783900483 0.0018679135990207828
8.763979657373913851e-03 3255.0885998350564 0.0018679135990207828
8.767728485108578981e-03 3612.3426997094302 0.0018679135990207828
8.851943636506256693e-03 4008.8063288984645 0.0018679135990207828
9.019710016814537837e-03 4448.782831127585 0.0018679135990207828
9.274765505998238888e-03 4937.047852839004 0.0018679135990207828
9.621435693786354118e-03 5478.901179593945 0.0018679135990207828
1.006461737454979709e-02 6080.224261649427 0.0018679135990207828
1.060981970109149339e-02 6747.5440531107 0.0018679135990207828
1.126324116501185857e-02 7488.10385759003 0.0018679135990207828
1.203186523342798450e-02 8309.941949353404 0.0018679135990207828
1.292355355912402221e-02 9221.97882333434 0.0018679135990207828
1.394713537975068689e-02 10234.114021054527 0.0018679135990207828
1.511249634525354754e-02 11357.333583431051 0.0018679135990207828
1.644230633528543858e-02 12603.829296797274 0.0018679135990207828
1.798691904061911970e-02 13987.131026472387 0.0018679135990207828
1.971968258109138561e-02 15522.25357427048 0.0018679135990207828
2.165645876933948791e-02 17225.859653987874 0.0018679135990207828
2.381486131142848336e-02 19116.440753857038 0.0018679135990207828
2.621443375078896104e-02 21214.51784910632 0.0018679135990207828
2.887681120518811526e-02 23542.864143224204 0.0018679135990207828
3.182584876888493175e-02 26126.752255633317 0.0018679135990207828
3.508770685568939063e-02 28994.22853882881 0.0018679135990207828
3.869090504209986986e-02 32176.417502507353 0.0018679135990207828
4.266635729457654569e-02 35707.859649004626 0.0018679135990207828
4.704741040397169421e-02 39626.88638701478 0.0018679135990207828
5.186991958351734600e-02 43976.036093027215 0.0018679135990207828
5.718075363379621773e-02 48802.515836544335 0.0018679135990207828
6.306616641532279688e-02 54158.71378079476 0.0018679135990207828
6.955410000215193900e-02 60102.76782070388 0.0018679135990207828
7.667404513426129276e-02 66699.19663030129 0.0018679135990207828
8.448368217022246551e-02 74019.59996915652 0.0018679135990207828
9.305811709255334963e-02 82143.43584919439 0.0018679135990207828
1.024512291006617892e-01 91158.88299750836 0.0018679135990207828
1.127356860620979395e-01 101163.7979766207 0.0018679135990207828
1.239894177347223986e-01 112266.77735108159 0.0018679135990207828
1.362942149114393375e-01 124588.33642950082 0.0018679135990207828
1.498589686035018964e-01 138262.2173764659 0.0018679135990207828
1.650362818300373235e-01 153436.84089300132 0.0018679135990207828
1.815652334013080071e-01 170276.91722258978 0.0018679135990207828
1.995153183908334737e-01 188965.23396912115 0.0018679135990207828
2.189539484526951130e-01 209704.64013232305 0.0018679135990207828
2.399466136036035591e-01 232720.2478960412 0.0018679135990207828
2.625569573107291443e-01 258261.87606826748 0.0018679135990207828
2.868457562931042704e-01 286606.7616948256 0.0018679135990207828
3.128688929915811601e-01 318062.5692794119 0.0018679135990207828
3.406752596780779352e-01 352970.73027306574 0.0018679135990207828
3.703029737487111839e-01 391710.1490809261 0.0018679135990207828
4.019016683503119913e-01 434701.3158125035 0.0018679135990207828
4.374663904893993926e-01 482410.8704165374 0.0018679135990207828
4.752042439660558171e-01 535356.6677410719 0.0018679135990207828
5.151021419253364320e-01 594113.3984965039 0.0018679135990207828
5.571222636392767491e-01 659318.8271333541 0.0018679135990207828
6.012009749501145972e-01 731680.7143427207 0.0018679135990207828
6.472442656472322531e-01 811984.4993184009 0.0018679135990207828
6.951296254202584679e-01 901101.8251665037 0.0018679135990207828
7.447030282884097296e-01 1000000.0 0.0018679135990207828
1.166091332536635210e-02 0.001 0.002072921779595372
1.241591998817177453e-02 0.0011097524964120721 0.002072921779595372
1.329388395562888445e-02 0.0012315506032928262 0.002072921779595372
1.431268699108353276e-02 0.001366716356462006 0.002072921779595372
1.549216747711260056e-02 0.0015167168884709225 0.002072921779595372
1.685402830025591395e-02 0.0016831803533309566 0.002072921779595372
1.843531506121301108e-02 0.0018679135990207828 0.002072921779595372
2.025416153862956425e-02 0.002072921779595372 0.002072921779595372
2.234093693641260592e-02 0.002300430119772917 0.002072921779595372
2.472333647046216776e-02 0.0025529080682395165 0.002072921779595372
2.743482479919994929e-02 0.002833096101839324 0.002072921779595372
3.051175838105194341e-02 0.0031440354715915 0.002072921779595372
3.399359596213604590e-02 0.0034891012134067737 0.002072921779595372
3.792277452993794012e-02 0.003872038781812557 0.002072921779595372
4.257679852786949715e-02 0.004297004704320844 0.002072921779595372
4.874559805785943362e-02 0.004768611697714469 0.002072921779595372
5.565810430464002839e-02 0.005291978735958442 0.002072921779595372
6.338579125010644633e-02 0.005872786613189483 0.002072921779595372
7.200534147244408434e-02 0.00651733960488242 0.002072921779595372
8.159912885193972010e-02 0.007232633896483534 0.002072921779595372
9.225517181779399611e-02 0.008026433522257174 0.002072921779595372
1.040672613009761271e-01 0.00890735463861044 0.002072921779595372
1.171353313165750809e-01 0.009884959046625586 0.002072921779595372
1.315651658740003282e-01 0.010969857978923836 0.002072921779595372
1.474681461515079950e-01 0.012173827277396614 0.002072921779595372
1.649609089993063771e-01 0.013509935211980273 0.002072921779595372
1.841652248727733421e-01 0.014992684327860457 0.002072921779595372
2.052063140883055858e-01 0.01663816886076129 0.002072921779595372
2.282124556442483854e-01 0.018464249428955443 0.002072921779595372
2.533131149539659677e-01 0.020490746898158472 0.002072921779595372
2.806370307501168671e-01 0.022739657523579287 0.002072921779595372
3.103102859708398165e-01 0.02523539170434766 0.002072921779595372
3.424531109191097933e-01 0.02800503894183631 0.002072921779595372
3.771770397271571595e-01 0.03107866187782014 0.002072921779595372
4.145809705619626917e-01 0.03448962260405758 0.002072921779595372
4.547470688844703623e-01 0.038274944785163134 0.002072921779595372
4.977363315222108620e-01 0.04247571552536898 0.002072921779595372
5.435834929248191116e-01 0.047137531341167244 0.002072921779595372
5.922923585785645484e-01 0.05231099308056263 0.002072921779595372
6.438299859455901553e-01 0.05805225516094899 0.002072921779595372
6.981220502875531420e-01 0.06442363508721373 0.002072921779595372
7.550484426586429043e-01 0.07149428986597581 0.002072921779595372
8.144383853834187281e-01 0.07934096665797492 0.002072921779595372
8.760684026573564154e-01 0.08804883581643465 0.002072921779595372
9.396593665884228619e-01 0.09771241535346502 0.002072921779595372
1.004876754325826349e+00 0.1084365968689611 0.002072921779595372
1.071331293215410430e+00 0.12033778407775893 0.002072921779595372
1.138582422830201724e+00 0.13354515629298988 0.002072921779595372
1.206143229521498217e+00 0.14820207057988585 0.002072921779595372
1.273487082773322454e+00 0.16446761779946645 0.002072921779595372
1.340056842011584592e+00 0.18251834943190443 0.002072921779595372
1.405274726673147345e+00 0.20255019392306664 0.002072921779595372
1.468554308218827265e+00 0.22478058335487253 0.002072921779595372
1.529312463431684810e+00 0.24945081352303167 0.002072921779595372
1.587454160626707411e+00 0.27682866303920667 0.002072921779595372
1.641981782290796721e+00 0.3072112998861759 0.002072921779595372
1.692351085627566531e+00 0.34092850697468147 0.002072921779595372
1.738092303984778209e+00 0.3783462617131929 0.002072921779595372
1.778793867395796369e+00 0.419870708444391 0.002072921779595372
1.814109668848111534e+00 0.4659525668664682 0.002072921779595372
1.843764033311110273e+00 0.517092024289676 0.002072921779595372
1.867554159632499156e+00 0.5738441648302398 0.002072921779595372
1.886524824100262565e+00 0.6368249944718586 0.002072921779595372
1.899772098151510269e+00 0.7067181273927491 0.002072921779595372
1.907287702571741850e+00 0.7842822061337682 0.002072921779595372
1.909150419707147384e+00 0.8703591361485166 0.002072921779595372
1.905483842775130165e+00 0.9658832241158708 0.002072921779595372
1.896447856376820784e+00 1.0718913192051276 0.002072921779595372
1.882230181908266520e+00 1.1895340673703196 0.002072921779595372
1.863038881372619970e+00 1.3200884008314182 0.002072921779595372
1.839096016681216472e+00 1.4649713983072863 0.002072921779595372
1.810632862258960918e+00 1.625755666443795 0.002072921779595372
1.777886913830766469e+00 1.8041864093920719 0.002072921779595372
1.741100487825590015e+00 2.0022003718155843 0.002072921779595372
1.700520921932961560e+00 2.2219468609395236 0.002072921779595372
1.656402161299915132e+00 2.4658110758226037 0.002072921779595372
1.609007133464297024e+00 2.736439997074672 0.002072921779595372
1.558610607147821847e+00 3.0367711180354604 0.002072921779595372
1.505502016590088088e+00 3.370064329271928 0.002072921779595372
1.449987855781976975e+00 3.739937302478798 0.002072921779595372
1.392393134429193102e+00 4.150404757850477 0.002072921779595372
1.333061691226515189e+00 4.605922041145108 0.002072921779595372
1.272355018340134869e+00 5.1114334834401705 0.002072921779595372
1.210649647826566699e+00 5.672426068491977 0.002072921779595372
1.148333008230063124e+00 6.294988990221888 0.002072921779595372
1.085798105305239458e+00 6.985879746785249 0.002072921779595372
1.023437119314918098e+00 7.752597488629465 0.002072921779595372
9.618384299795625925e-01 8.60346441668451 0.002072921779595372
9.016738574319561605e-01 9.547716114208066 0.002072921779595372
8.426027162786363656e-01 10.59560179277617 0.002072921779595372
7.849743332520190409e-01 11.758495540521581 0.002072921779595372
7.290998306682272556e-01 13.049019780144016 0.002072921779595372
6.771650159152975412e-01 14.481182276745331 0.002072921779595372
6.278705898416494513e-01 16.070528182616385 0.002072921779595372
5.809402940993735331e-01 17.834308769319094 0.002072921779595372
5.364739200656625240e-01 19.791668678535572 0.002072921779595372
4.945292661123856792e-01 21.96385372416547 0.002072921779595372
4.551252009880151772e-01 24.37444150122222 0.002072921779595372
4.182457222419675991e-01 27.04959730463137 0.002072921779595372
3.838449151521288183e-01 30.01835813575592 0.002072921779595372
3.518517303201450508e-01 33.31294787934677 0.002072921779595372
3.221754385058364645e-01 36.96912707195032 0.002072921779595372
2.947104953071660316e-01 41.0265810582719 0.002072921779595372
2.693411649030442168e-01 45.52935074866948 0.002072921779595372
2.459457031101090763e-01 50.526310653356795 0.002072921779595372
2.243999466010625499e-01 56.07169938205458 0.002072921779595372
2.045802472602601119e-01 62.22570836730231 0.002072921779595372
1.863657865447660156e-01 69.0551352016233 0.002072921779595372
1.696404717752608704e-01 76.63410868007462 0.002072921779595372
1.542941697363829356e-01 85.04489341802686 0.002072921779595372
1.402234622434137823e-01 94.37878277775391 0.002072921779595372
1.273322000077718452e-01 104.73708979594508 0.002072921779595372
1.155314602454937944e-01 116.23224686798542 0.002072921779595372
1.047395117245814716e-01 128.9890261253308 0.002072921779595372
9.488128070353964161e-02 143.14589375234786 0.002072921779595372
8.592667804737655346e-02 158.85651294280527 0.002072921779595372
7.776909268559810406e-02 176.2914118095948 0.002072921779595372
7.034557921264961156e-02 195.63983435170647 0.002072921779595372
6.360197587219301729e-02 217.11179456945052 0.002072921779595372
5.748748452272149645e-02 240.9403560239527 0.002072921779595372
5.195417647319452298e-02 267.38416158399497 0.002072921779595372
4.695665641580830385e-02 296.73024081888724 0.002072921779595372
4.245188238147903220e-02 329.2971255097155 0.002072921779595372
3.839919919925861846e-02 365.43830709572546 0.002072921779595372
3.484813975555255822e-02 405.54607358408276 0.002072921779595372
3.167944576825659775e-02 450.05576757004974 0.002072921779595372
2.882327248092983463e-02 499.450511585514 0.002072921779595372
2.625545600743418861e-02 554.2664520663108 0.002072921779595372
2.395353406204398655e-02 615.0985788580505 0.002072921779595372
2.189644569305806629e-02 682.6071834272393 0.002072921779595372
2.006429383832259924e-02 757.525025877192 0.002072921779595372
1.843819053604455263e-02 840.6652885618333 0.002072921779595372
1.700725844811954574e-02 932.9304026284696 0.002072921779595372
1.574880669511984424e-02 1035.3218432956637 0.002072921779595372
1.464402495795849579e-02 1148.9510001873086 0.002072921779595372
1.367874158460365488e-02 1275.051240713013 0.002072921779595372
1.284022651336752009e-02 1414.991297434576 0.002072921779595372
1.211733105421767057e-02 1570.2901247293776 0.002072921779595372
1.150059572075562073e-02 1742.6333860096508 0.002072921779595372
1.098230935106464870e-02 1933.891750455232 0.002072921779595372
1.055652430763045872e-02 2146.141197858406 0.002072921779595372
1.021902066441887115e-02 2381.6855519761607 0.002072921779595372
9.967236240306164702e-03 2643.0814869741084 0.002072921779595372
9.800134552729627968e-03 2933.1662783900483 0.002072921779595372
9.718060439252515156e-03 3255.0885998350564 0.002072921779595372
9.722560116466960958e-03 3612.3426997094302 0.002072921779595372
9.816205924326359966e-03 4008.8063288984645 0.002072921779595372
1.000241770949320506e-02 4448.782831127585 0.002072921779595372
1.028534229536319684e-02 4937.047852839004 0.002072921779595372
1.066976508425438418e-02 5478.901179593945 0.002072921779595372
1.116110567474662418e-02 6080.224261649427 0.002072921779595372
1.176545280752489160e-02 6747.5440531107 0.002072921779595372
1.248965566125775570e-02 7488.10385759003 0.002072921779595372
1.334141993869405497e-02 8309.941949353404 0.002072921779595372
1.432942062742164138e-02 9221.97882333434 0.002072921779595372
1.546339187652238760e-02 10234.114021054527 0.002072921779595372
1.675422476933556559e-02 11357.333583431051 0.002072921779595372
1.822679925327958667e-02 12603.829296797274 0.002072921779595372
1.993723344899672387e-02 13987.131026472387 0.002072921779595372
2.185562149624486680e-02 15522.25357427048 0.002072921779595372
2.399938742572995179e-02 17225.859653987874 0.002072921779595372
2.638785053070881112e-02 19116.440753857038 0.002072921779595372
2.904242508531445360e-02 21214.51784910632 0.002072921779595372
3.198678393084154747e-02 23542.864143224204 0.002072921779595372
3.524698911506769089e-02 26126.752255633317 0.002072921779595372
3.885156895888053352e-02 28994.22853882881 0.002072921779595372
4.283157241549136879e-02 32176.417502507353 0.002072921779595372
4.722056600531116671e-02 35707.859649004626 0.002072921779595372
5.205466435750191051e-02 39626.88638701478 0.002072921779595372
5.737258374065418165e-02 43976.036093027215 0.002072921779595372
6.322532642736325426e-02 48802.515836544335 0.002072921779595372
6.970618126880223642e-02 54158.71378079476 0.002072921779595372
7.684529729479797067e-02 60102.76782070388 0.002072921779595372
8.467285944651067875e-02 66699.19663030129 0.002072921779595372
9.325016520294378275e-02 74019.59996915652 0.002072921779595372
1.026577329763236207e-01 82143.43584919439 0.002072921779595372
1.129516382809930969e-01 91158.88299750836 0.002072921779595372
1.242083880528182527e-01 101163.7979766207 0.002072921779595372
1.365095096547535025e-01 112266.77735108159 0.002072921779595372
1.499416851208464629e-01 124588.33642950082 0.002072921779595372
1.647228029786894643e-01 138262.2173764659 0.002072921779595372
1.812476470468933620e-01 153436.84089300132 0.002072921779595372
1.992131843854961781e-01 170276.91722258978 0.002072921779595372
2.186865496243840523e-01 188965.23396912115 0.002072921779595372
2.397310229442664864e-01 209704.64013232305 0.002072921779595372
2.624061033259939002e-01 232720.2478960412 0.002072921779595372
2.867673785613286119e-01 258261.87606826748 0.002072921779595372
3.128652950751845130e-01 286606.7616948256 0.002072921779595372
3.407436091233360664e-01 318062.5692794119 0.002072921779595372
3.704355710316092898e-01 352970.73027306574 0.002072921779595372
4.019618896240527706e-01 391710.1490809261 0.002072921779595372
4.365032412494645464e-01 434701.3158125035 0.002072921779595372
4.742928833983995340e-01 482410.8704165374 0.002072921779595372
5.142449768462243886e-01 535356.6677410719 0.002072921779595372
5.563200276114416143e-01 594113.3984965039 0.002072921779595372
6.004523149469356280e-01 659318.8271333541 0.002072921779595372
6.465480451599618927e-01 731680.7143427207 0.002072921779595372
6.944824405398407619e-01 811984.4993184009 0.002072921779595372
7.441015730773892223e-01 901101.8251665037 0.002072921779595372
7.952211371400379480e-01 1000000.0 0.002072921779595372
1.101247412539567254e-02 0.001 0.002300430119772917
1.166082525284901222e-02 0.0011097524964120721 0.002300430119772917
1.241592504990066473e-02 0.0012315506032928262 0.002300430119772917
1.329387406743621700e-02 0.001366716356462006 0.002300430119772917
1.431268712984823735e-02 0.0015167168884709225 0.002300430119772917
1.549214670533573084e-02 0.0016831803533309566 0.002300430119772917
1.685401404616512430e-02 0.0018679135990207828 0.002300430119772917
1.843528165405082866e-02 0.002072921779595372 0.002300430119772917
2.025414856615476503e-02 0.002300430119772917 0.002300430119772917
2.234092388596990372e-02 0.0025529080682395165 0.002300430119772917
2.472332081182217547e-02 0.002833096101839324 0.002300430119772917
2.743478258242390208e-02 0.0031440354715915 0.002300430119772917
3.051175048235033049e-02 0.0034891012134067737 0.002300430119772917
3.399360783723507501e-02 0.003872038781812557 0.002300430119772917
3.792273379237030839e-02 0.004297004704320844 0.002300430119772917
4.257672953433812302e-02 0.004768611697714469 0.002300430119772917
4.874557741190874149e-02 0.005291978735958442 0.002300430119772917
5.565806348716297036e-02 0.005872786613189483 0.002300430119772917
6.338571085506340685e-02 0.00651733960488242 0.002300430119772917
7.200528873183473233e-02 0.007232633896483534 0.002300430119772917
8.159906353217201425e-02 0.008026433522257174 0.002300430119772917
9.225508464609526171e-02 0.00890735463861044 0.002300430119772917
1.040672190000534320e-01 0.009884959046625586 0.002300430119772917
1.171353078427298799e-01 0.010969857978923836 0.002300430119772917
1.315650592012297393e-01 0.012173827277396614 0.002300430119772917
1.474679865000347312e-01 0.013509935211980273 0.002300430119772917
1.649608105958744464e-01 0.014992684327860457 0.002300430119772917
1.841650683932213040e-01 0.01663816886076129 0.002300430119772917
2.052061443702966614e-01 0.018464249428955443 0.002300430119772917
2.282122899589784648e-01 0.020490746898158472 0.002300430119772917
2.533128736807082615e-01 0.022739657523579287 0.002300430119772917
2.806368419150911397e-01 0.02523539170434766 0.002300430119772917
3.103100674569498341e-01 0.02800503894183631 0.002300430119772917
3.424528509210506555e-01 0.03107866187782014 0.002300430119772917
3.771767474423338151e-01 0.03448962260405758 0.002300430119772917
4.145806218554976552e-01 0.038274944785163134 0.002300430119772917
4.547466912394054761e-01 0.04247571552536898 0.002300430119772917
4.977358794576448031e-01 0.047137531341167244 0.002300430119772917
5.435830403917075726e-01 0.05231099308056263 0.002300430119772917
5.922918434905767304e-01 0.05805225516094899 0.002300430119772917
6.438293367419214430e-01 0.06442363508721373 0.002300430119772917
6.981214021839193817e-01 0.07149428986597581 0.002300430119772917
7.550476432441721730e-01 0.07934096665797492 0.002300430119772917
8.144376066437490902e-01 0.08804883581643465 0.002300430119772917
8.760674827751626648e-01 0.09771241535346502 0.002300430119772917
9.396583849005252231e-01 0.1084365968689611 0.002300430119772917
1.004875583665804095e+00 0.12033778407775893 0.002300430119772917
1.071330000072283628e+00 0.13354515629298988 0.002300430119772917
1.138581066891307003e+00 0.14820207057988585 0.002300430119772917
1.206141674679602094e+00 0.16446761779946645 0.002300430119772917
1.273485322390665475e+00 0.18251834943190443 0.002300430119772917
1.340054856085654889e+00 0.20255019392306664 0.002300430119772917
1.405272568563772584e+00 0.22478058335487253 0.002300430119772917
1.468551868441744901e+00 0.24945081352303167 0.002300430119772917
1.529309746205146148e+00 0.27682866303920667 0.002300430119772917
1.587451179762128683e+00 0.3072112998861759 0.002300430119772917
1.641978503508882081e+00 0.34092850697468147 0.002300430119772917
1.692347440991644358e+00 0.3783462617131929 0.002300430119772917
1.738088255295294537e+00 0.419870708444391 0.002300430119772917
1.778789410350319899e+00 0.4659525668664682 0.002300430119772917
1.814104721944792997e+00 0.517092024289676 0.002300430119772917
1.843758528927171847e+00 0.5738441648302398 0.002300430119772917
1.867548069311046222e+00 0.6368249944718586 0.002300430119772917
1.886519701198608345e+00 0.7067181273927491 0.002300430119772917
1.899766459134405672e+00 0.7842822061337682 0.002300430119772917
1.907281517416397953e+00 0.8703591361485166 0.002300430119772917
1.909143604394887284e+00 0.9658832241158708 0.002300430119772917
1.905476331693008119e+00 1.0718913192051276 0.002300430119772917
1.896439590550726084e+00 1.1895340673703196 0.002300430119772917
1.882221119993245040e+00 1.3200884008314182 0.002300430119772917
1.863028908149127139e+00 1.4649713983072863 0.002300430119772917
1.839085060309633146e+00 1.625755666443795 0.002300430119772917
1.810620857315301313e+00 1.8041864093920719 0.002300430119772917
1.777873722390240774e+00 2.0022003718155843 0.002300430119772917
1.741086014671594295e+00 2.2219468609395236 0.002300430119772917
1.700505009324325911e+00 2.4658110758226037 0.002300430119772917
1.656384712940095261e+00 2.736439997074672 0.002300430119772917
1.608987970868248851e+00 3.0367711180354604 0.002300430119772917
1.558589575920077852e+00 3.370064329271928 0.002300430119772917
1.505478933294517319e+00 3.739937302478798 0.002300430119772917
1.449962519817809881e+00 4.150404757850477 0.002300430119772917
1.392365345002481769e+00 4.605922041145108 0.002300430119772917
1.333031210316768966e+00 5.1114334834401705 0.002300430119772917
1.272321575847843445e+00 5.672426068491977 0.002300430119772917
1.210612965861316948e+00 6.294988990221888 0.002300430119772917
1.148292777344454008e+00 6.985879746785249 0.002300430119772917
1.085753970928272194e+00 7.752597488629465 0.002300430119772917
1.023388760754196269e+00 8.60346441668451 0.002300430119772917
9.617818663141779467e-01 9.547716114208066 0.002300430119772917
9.016113471213298425e-01 10.59560179277617 0.002300430119772917
8.425336405173862175e-01 11.758495540521581 0.002300430119772917
7.848980788048499635e-01 13.049019780144016 0.002300430119772917
7.290156335339030846e-01 14.481182276745331 0.002300430119772917
6.770999591391622108e-01 16.070528182616385 0.002300430119772917
6.277990825876427206e-01 17.834308769319094 0.002300430119772917
5.808615936047563100e-01 19.791668678535572 0.002300430119772917
5.363872437644616742e-01 21.96385372416547 0.002300430119772917
4.944336458041332372e-01 24.37444150122222 0.002300430119772917
4.550195675626653724e-01 27.04959730463137 0.002300430119772917
4.181289068655388852e-01 30.01835813575592 0.002300430119772917
3.837155240923245669e-01 33.31294787934677 0.002300430119772917
3.517083475118736868e-01 36.96912707195032 0.002300430119772917
3.220164617407788588e-01 41.0265810582719 0.002300430119772917
2.945342850295651904e-01 45.52935074866948 0.002300430119772917
2.691461093515828962e-01 50.526310653356795 0.002300430119772917
2.457303459831816361e-01 56.07169938205458 0.002300430119772917
2.241631501364911849e-01 62.22570836730231 0.002300430119772917
2.043212404598707399e-01 69.0551352016233 0.002300430119772917
1.860845591478394456e-01 76.63410868007462 0.002300430119772917
1.693378536059075012e-01 85.04489341802686 0.002300430119772917
1.539720141093650907e-01 94.37878277775391 0.002300430119772917
1.398848327083180854e-01 104.73708979594508 0.002300430119772917
1.269813982629161009e-01 116.23224686798542 0.002300430119772917
1.151740326179664098e-01 128.9890261253308 0.002300430119772917
1.043820834994756003e-01 143.14589375234786 0.002300430119772917
9.456400404543852112e-02 158.85651294280527 0.002300430119772917
8.562634429649902679e-02 176.2914118095948 0.002300430119772917
7.748830828351711830e-02 195.63983435170647 0.002300430119772917
7.009142464564203923e-02 217.11179456945052 0.002300430119772917
6.338083818387837964e-02 240.9403560239527 0.002300430119772917
5.730474217440348350e-02 267.38416158399497 0.002300430119772917
5.181397829972326369e-02 296.73024081888724 0.002300430119772917
4.686195605191743885e-02 329.2971255097155 0.002300430119772917
4.240457073954066736e-02 365.43830709572546 0.002300430119772917
3.849682627580863770e-02 405.54607358408276 0.002300430119772917
3.500919975041171667e-02 450.05576757004974 0.002300430119772917
3.186375420711354267e-02 499.450511585514 0.002300430119772917
2.903436957254849904e-02 554.2664520663108 0.002300430119772917
2.649670748298002185e-02 615.0985788580505 0.002300430119772917
2.422790602608859006e-02 682.6071834272393 0.002300430119772917
2.220632973551221745e-02 757.525025877192 0.002300430119772917
2.041140691071254010e-02 840.6652885618333 0.002300430119772917
1.883223826609969898e-02 932.9304026284696 0.002300430119772917
1.744195887830203920e-02 1035.3218432956637 0.002300430119772917
1.622112110771034912e-02 1148.9510001873086 0.002300430119772917
1.515418347793526244e-02 1275.051240713013 0.002300430119772917
1.422717771242669980e-02 1414.991297434576 0.002300430119772917
1.342786572017117160e-02 1570.2901247293776 0.002300430119772917
1.274584943775808159e-02 1742.6333860096508 0.002300430119772917
1.217266035454454658e-02 1933.891750455232 0.002300430119772917
1.170176375290173099e-02 2146.141197858406 0.002300430119772917
1.132853407657715555e-02 2381.6855519761607 0.002300430119772917
1.105016714190225173e-02 2643.0814869741084 0.002300430119772917
1.086554625353653748e-02 2933.1662783900483 0.002300430119772917
1.077507423007318006e-02 3255.0885998350564 0.002300430119772917
1.078048454131889412e-02 3612.3426997094302 0.002300430119772917
1.088463520205976316e-02 4008.8063288984645 0.002300430119772917
1.109132419918986735e-02 4448.782831127585 0.002300430119772917
1.140514645233443349e-02 4937.047852839004 0.002300430119772917
1.183139866152559463e-02 5478.901179593945 0.002300430119772917
1.237607234597446447e-02 6080.224261649427 0.002300430119772917
1.304589651614351288e-02 6747.5440531107 0.002300430119772917
1.384843213821236943e-02 7488.10385759003 0.002300430119772917
1.479218286283883604e-02 8309.941949353404 0.002300430119772917
1.588671211407832740e-02 9221.97882333434 0.002300430119772917
1.714274115493220202e-02 10234.114021054527 0.002300430119772917
1.857226172133064068e-02 11357.333583431051 0.002300430119772917
2.020254373323934413e-02 12603.829296797274 0.002300430119772917
2.209615438769184370e-02 13987.131026472387 0.002300430119772917
2.421950818300439706e-02 15522.25357427048 0.002300430119772917
2.659171552799844546e-02 17225.859653987874 0.002300430119772917
2.923394157618985911e-02 19116.440753857038 0.002300430119772917
3.216961790100226343e-02 21214.51784910632 0.002300430119772917
3.542460353547928487e-02 23542.864143224204 0.002300430119772917
3.902731877637775210e-02 26126.752255633317 0.002300430119772917
4.300881868527876850e-02 28994.22853882881 0.002300430119772917
4.740281651765373278e-02 32176.417502507353 0.002300430119772917
5.224567144638130739e-02 35707.859649004626 0.002300430119772917
5.757638772821439127e-02 39626.88638701478 0.002300430119772917
6.343662557177276451e-02 43976.036093027215 0.002300430119772917
6.988177112526249013e-02 48802.515836544335 0.002300430119772917
7.701241405424719133e-02 54158.71378079476 0.002300430119772917
8.486099329646974720e-02 60102.76782070388 0.002300430119772917
9.345796322746545426e-02 66699.19663030129 0.002300430119772917
1.028681088244764869e-01 74019.59996915652 0.002300430119772917
1.131774172200058493e-01 82143.43584919439 0.002300430119772917
1.244437198047119442e-01 91158.88299750836 0.002300430119772917
1.367469462320331508e-01 101163.7979766207 0.002300430119772917
1.501719249976186388e-01 112266.77735108159 0.002300430119772917
1.648101586291207676e-01 124588.33642950082 0.002300430119772917
1.808864822073531220e-01 138262.2173764659 0.002300430119772917
1.988440891990889137e-01 153436.84089300132 0.002300430119772917
2.183307337973617590e-01 170276.91722258978 0.002300430119772917
2.394095743618968042e-01 188965.23396912115 0.002300430119772917
2.621378892388503967e-01 209704.64013232305 0.002300430119772917
2.865668133078702051e-01 232720.2478960412 0.002300430119772917
3.127414785016610077e-01 258261.87606826748 0.002300430119772917
3.406994068802101094e-01 286606.7616948256 0.002300430119772917
3.704685687895142299e-01 318062.5692794119 0.002300430119772917
4.020644853074075153e-01 352970.73027306574 0.002300430119772917
4.354863144489901083e-01 391710.1490809261 0.002300430119772917
4.732134382173988074e-01 434701.3158125035 0.002300430119772917
5.132231846041774848e-01 482410.8704165374 0.002300430119772917
5.553581412400412365e-01 535356.6677410719 0.002300430119772917
5.995514889963232674e-01 594113.3984965039 0.002300430119772917
6.457067956285813537e-01 659318.8271333541 0.002300430119772917
6.936993081293931773e-01 731680.7143427207 0.002300430119772917
7.433735364482931818e-01 811984.4993184009 0.002300430119772917
7.945443750340733802e-01 901101.8251665037 0.002300430119772917
8.469990087023083758e-01 1000000.0 0.002300430119772917
1.045628768632192278e-02 0.001 0.0025529080682395165
1.101245577595540148e-02 0.0011097524964120721 0.0025529080682395165
1.166088137599722609e-02 0.0012315506032928262 0.0025529080682395165
1.241587386743473950e-02 0.001366716356462006 0.0025529080682395165
1.329388271275710673e-02 0.0015167168884709225 0.0025529080682395165
1.431270081875122245e-02 0.0016831803533309566 0.0025529080682395165
1.549211800270698138e-02 0.0018679135990207828 0.0025529080682395165
1.685403660790087479e-02 0.002072921779595372 0.0025529080682395165
1.843525644274901162e-02 0.002300430119772917 0.0025529080682395165
2.025410358640531566e-02 0.0025529080682395165 0.0025529080682395165
2.234090975758588199e-02 0.002833096101839324 0.0025529080682395165
2.472329872308825366e-02 0.0031440354715915 0.0025529080682395165
2.743475111728744739e-02 0.0034891012134067737 0.0025529080682395165
3.051172917778445168e-02 0.003872038781812557 0.0025529080682395165
3.399356507753876350e-02 0.004297004704320844 0.0025529080682395165
3.792271023648957629e-02 0.004768611697714469 0.0025529080682395165
4.257672552730358551e-02 0.005291978735958442 0.0025529080682395165
4.874554661847782522e-02 0.005872786613189483 0.0025529080682395165
5.565800729029812821e-02 0.00651733960488242 0.0025529080682395165
6.338568488271155432e-02 0.007232633896483534 0.0025529080682395165
7.200525150265855989e-02 0.008026433522257174 0.0025529080682395165
8.159897504462854112e-02 0.00890735463861044 0.0025529080682395165
9.225501525720075646e-02 0.009884959046625586 0.0025529080682395165
1.040670867189835286e-01 0.010969857978923836 0.0025529080682395165
1.171351990193608417e-01 0.012173827277396614 0.0025529080682395165
1.315649725595237074e-01 0.013509935211980273 0.0025529080682395165
1.474678316993713045e-01 0.014992684327860457 0.0025529080682395165
1.649606327858315347e-01 0.01663816886076129 0.0025529080682395165
1.841649189052255720e-01 0.018464249428955443 0.0025529080682395165
2.052059759307581777e-01 0.020490746898158472 0.0025529080682395165
2.282120549445750823e-01 0.022739657523579287 0.0025529080682395165
2.533126217642735489e-01 0.02523539170434766 0.0025529080682395165
2.806366154884850084e-01 0.02800503894183631 0.0025529080682395165
3.103097616871399733e-01 0.03107866187782014 0.0025529080682395165
3.424525345948581379e-01 0.03448962260405758 0.0025529080682395165
3.771763702912573346e-01 0.038274944785163134 0.0025529080682395165
4.145801989282115185e-01 0.04247571552536898 0.0025529080682395165
4.547461420602229576e-01 0.047137531341167244 0.0025529080682395165
4.977353217746706138e-01 0.05231099308056263 0.0025529080682395165
5.435824325682832026e-01 0.05805225516094899 0.0025529080682395165
5.922911468264685508e-01 0.06442363508721373 0.0025529080682395165
6.438286500074602570e-01 0.07149428986597581 0.0025529080682395165
6.981205787817902353e-01 0.07934096665797492 0.0025529080682395165
7.550466839676743813e-01 0.08804883581643465 0.0025529080682395165
8.144365831341788819e-01 0.09771241535346502 0.0025529080682395165
8.760663743232040002e-01 0.1084365968689611 0.0025529080682395165
9.396570822215638552e-01 0.12033778407775893 0.0025529080682395165
1.004874220652230754e+00 0.13354515629298988 0.0025529080682395165
1.071328468194580941e+00 0.14820207057988585 0.0025529080682395165
1.138579253752860732e+00 0.16446761779946645 0.0025529080682395165
1.206139697069861239e+00 0.18251834943190443 0.0025529080682395165
1.273483201212337601e+00 0.20255019392306664 0.0025529080682395165
1.340052505615920708e+00 0.22478058335487253 0.0025529080682395165
1.405269936110467466e+00 0.24945081352303167 0.0025529080682395165
1.468548962762884713e+00 0.27682866303920667 0.0025529080682395165
1.529306493569288161e+00 0.3072112998861759 0.0025529080682395165
1.587447537970986478e+00 0.34092850697468147 0.0025529080682395165
1.641974422501799147e+00 0.3783462617131929 0.0025529080682395165
1.692342927630777094e+00 0.419870708444391 0.0025529080682395165
1.738083272793574885e+00 0.4659525668664682 0.0025529080682395165
1.778783841298958057e+00 0.517092024289676 0.0025529080682395165
1.814098612163398849e+00 0.5738441648302398 0.0025529080682395165
1.843751749218679015e+00 0.6368249944718586 0.0025529080682395165
1.867540576905097005e+00 0.7067181273927491 0.0025529080682395165
1.886513393349803502e+00 0.7842822061337682 0.0025529080682395165
1.899759493602770855e+00 0.8703591361485166 0.0025529080682395165
1.907273848309957387e+00 0.9658832241158708 0.0025529080682395165
1.909135181825975192e+00 1.0718913192051276 0.0025529080682395165
1.905467072405174322e+00 1.1895340673703196 0.0025529080682395165
1.896429430925267612e+00 1.3200884008314182 0.0025529080682395165
1.882209930731889136e+00 1.4649713983072863 0.0025529080682395165
1.863016632490872571e+00 1.625755666443795 0.0025529080682395165
1.839071564810587311e+00 1.8041864093920719 0.0025529080682395165
1.810606030548233880e+00 2.0022003718155843 0.0025529080682395165
1.777857450637268855e+00 2.2219468609395236 0.0025529080682395165
1.741068130752753573e+00 2.4658110758226037 0.0025529080682395165
1.700485384156007029e+00 2.736439997074672 0.0025529080682395165
1.656363167673126746e+00 3.0367711180354604 0.0025529080682395165
1.608964342388094382e+00 3.370064329271928 0.0025529080682395165
1.558563632055285808e+00 3.739937302478798 0.0025529080682395165
1.505450451455499827e+00 4.150404757850477 0.0025529080682395165
1.449931265668125135e+00 4.605922041145108 0.0025529080682395165
1.392331070664542647e+00 5.1114334834401705 0.0025529080682395165
1.332993604807537924e+00 5.672426068491977 0.0025529080682395165
1.272280334322021256e+00 6.294988990221888 0.0025529080682395165
1.210567708333982084e+00 6.985879746785249 0.0025529080682395165
1.148243138238674188e+00 7.752597488629465 0.0025529080682395165
1.085699533723406551e+00 8.60346441668451 0.0025529080682395165
1.023329038903135313e+00 9.547716114208066 0.0025529080682395165
9.617119959947197927e-01 10.59560179277617 0.0025529080682395165
9.015340967549509976e-01 11.758495540521581 0.0025529080682395165
8.424482905647754372e-01 13.049019780144016 0.0025529080682395165
7.848037490546804218e-01 14.481182276745331 0.0025529080682395165
7.289114069786326588e-01 16.070528182616385 0.0025529080682395165
6.770192223125433006e-01 17.834308769319094 0.0025529080682395165
6.277102466513456713e-01 19.791668678535572 0.0025529080682395165
5.807637350525650666e-01 21.96385372416547 0.0025529080682395165
5.362793090710854527e-01 24.37444150122222 0.0025529080682395165
4.943144342532505564e-01 27.04959730463137 0.0025529080682395165
4.548877468786781675e-01 30.01835813575592 0.0025529080682395165
4.179829893578473898e-01 33.31294787934677 0.0025529080682395165
3.835538629704719482e-01 36.96912707195032 0.0025529080682395165
3.515291748590990140e-01 41.0265810582719 0.0025529080682395165
3.218179849330343734e-01 45.52935074866948 0.0025529080682395165
2.943147128006152746e-01 50.526310653356795 0.0025529080682395165
2.689038288352144090e-01 56.07169938205458 0.0025529080682395165
2.454640890110002527e-01 62.22570836730231 0.0025529080682395165
2.238721082653170602e-01 69.0551352016233 0.0025529080682395165
2.040054521517382369e-01 76.63410868007462 0.0025529080682395165
1.857449627863664576e-01 85.04489341802686 0.0025529080682395165
1.689765533045615165e-01 94.37878277775391 0.0025529080682395165
1.535924621074866159e-01 104.73708979594508 0.0025529080682395165
1.394918493009663640e-01 116.23224686798542 0.0025529080682395165
1.265811788949338934e-01 128.9890261253308 0.0025529080682395165
1.147739730665349872e-01 143.14589375234786 0.0025529080682395165
1.040145562003534918e-01 158.85651294280527 0.0025529080682395165
9.422827212552807585e-02 176.2914118095948 0.0025529080682395165
8.531251412698445669e-02 195.63983435170647 0.0025529080682395165
7.720424382494565918e-02 217.11179456945052 0.0025529080682395165
6.984421937577203754e-02 240.9403560239527 0.0025529080682395165
6.317642199722742213e-02 267.38416158399497 0.0025529080682395165
5.714769458656451112e-02 296.73024081888724 0.0025529080682395165
5.170756355447737179e-02 329.2971255097155 0.0025529080682395165
4.680822089284142340e-02 365.43830709572546 0.0025529080682395165
4.251070238276518504e-02 405.54607358408276 0.0025529080682395165
3.867450799670487521e-02 450.05576757004974 0.0025529080682395165
3.521265651274224640e-02 499.450511585514 0.0025529080682395165
3.209691744804989838e-02 554.2664520663108 0.0025529080682395165
2.930096704705092633e-02 615.0985788580505 0.0025529080682395165
2.680002603107088655e-02 682.6071834272393 0.0025529080682395165
2.457059566379677165e-02 757.525025877192 0.0025529080682395165
2.259029636282282316e-02 840.6652885618333 0.0025529080682395165
2.084843401244408298e-02 932.9304026284696 0.0025529080682395165
1.931318549844973295e-02 1035.3218432956637 0.0025529080682395165
1.796465593828965729e-02 1148.9510001873086 0.0025529080682395165
1.678582567301338882e-02 1275.051240713013 0.0025529080682395165
1.576138290866968897e-02 1414.991297434576 0.0025529080682395165
1.487789680950011607e-02 1570.2901247293776 0.0025529080682395165
1.412395945275116659e-02 1742.6333860096508 0.0025529080682395165
1.349027489817519743e-02 1933.891750455232 0.0025529080682395165
1.296967267823031719e-02 2146.141197858406 0.0025529080682395165
1.255708677258874154e-02 2381.6855519761607 0.0025529080682395165
1.224945216502958643e-02 2643.0814869741084 0.0025529080682395165
1.204557026114438760e-02 2933.1662783900483 0.0025529080682395165
1.194591572958177833e-02 3255.0885998350564 0.0025529080682395165
1.195242668818652203e-02 3612.3426997094302 0.0025529080682395165
1.206828557809572905e-02 4008.8063288984645 0.0025529080682395165
1.229770733671296107e-02 4448.782831127585 0.0025529080682395165
1.264577964930183041e-02 4937.047852839004 0.0025529080682395165
1.311836789718812818e-02 5478.901179593945 0.0025529080682395165
1.372209182961093774e-02 6080.224261649427 0.0025529080682395165
1.446438496141659591e-02 6747.5440531107 0.0025529080682395165
1.535358771146541623e-02 7488.10385759003 0.0025529080682395165
1.639907728296751202e-02 8309.941949353404 0.0025529080682395165
1.761138912573278342e-02 9221.97882333434 0.0025529080682395165
1.900232751534922451e-02 10234.114021054527 0.0025529080682395165
2.058507556349531767e-02 11357.333583431051 0.0025529080682395165
2.238948295762902344e-02 12603.829296797274 0.0025529080682395165
2.448534116025706184e-02 13987.131026472387 0.0025529080682395165
2.683488776297459147e-02 15522.25357427048 0.0025529080682395165
2.945905971746937135e-02 17225.859653987874 0.0025529080682395165
3.238101090707423690e-02 19116.440753857038 0.0025529080682395165
3.562633284820511392e-02 21214.51784910632 0.0025529080682395165
3.922322059116428034e-02 23542.864143224204 0.0025529080682395165
4.320261159285886804e-02 26126.752255633317 0.0025529080682395165
4.759822612538371772e-02 28994.22853882881 0.0025529080682395165
5.244658285263974207e-02 32176.417502507353 0.0025529080682395165
5.778695407976695841e-02 35707.859649004626 0.0025529080682395165
6.366131066482819123e-02 39626.88638701478 0.0025529080682395165
7.011433762543967108e-02 43976.036093027215 0.0025529080682395165
7.720601902764472058e-02 48802.515836544335 0.0025529080682395165
8.504444399327984461e-02 54158.71378079476 0.0025529080682395165
9.366443341353355989e-02 60102.76782070388 0.0025529080682395165
1.030961080397174989e-01 66699.19663030129 0.0025529080682395165
1.134075684037173376e-01 74019.59996915652 0.0025529080682395165
1.246901440707305908e-01 82143.43584919439 0.0025529080682395165
1.370029151250918842e-01 91158.88299750836 0.0025529080682395165
1.504287867135573331e-01 101163.7979766207 0.0025529080682395165
1.650550989150091075e-01 112266.77735108159 0.0025529080682395165
1.809781418493651983e-01 124588.33642950082 0.0025529080682395165
1.984274345861986588e-01 138262.2173764659 0.0025529080682395165
2.179012482642492254e-01 153436.84089300132 0.0025529080682395165
2.389903592374469643e-01 170276.91722258978 0.0025529080682395165
2.617518812659161975e-01 188965.23396912115 0.0025529080682395165
2.862347695595695574e-01 209704.64013232305 0.0025529080682395165
3.124796441240567102e-01 232720.2478960412 0.0025529080682395165
3.405181042398516822e-01 258261.87606826748 0.0025529080682395165
3.703718831837621295e-01 286606.7616948256 0.0025529080682395165
4.020501716651807000e-01 318062.5692794119 0.0025529080682395165
4.355473651446502004e-01 352970.73027306574 0.0025529080682395165
4.720320836001976050e-01 391710.1490809261 0.0025529080682395165
5.120123268130011285e-01 434701.3158125035 0.0025529080682395165
5.542116010316858743e-01 482410.8704165374 0.0025529080682395165
5.984714699903734836e-01 535356.6677410719 0.0025529080682395165
6.446942592079337730e-01 594113.3984965039 0.0025529080682395165
6.927537501985441271e-01 659318.8271333541 0.0025529080682395165
7.424925479699489017e-01 731680.7143427207 0.0025529080682395165
7.937247274277247078e-01 811984.4993184009 0.0025529080682395165
8.462365706808325783e-01 901101.8251665037 0.0025529080682395165
8.997894532035830562e-01 1000000.0 0.0025529080682395165
9.979566966916722515e-03 0.001 0.002833096101839324
1.045639359236270882e-02 0.0011097524964120721 0.002833096101839324
1.101247946329666355e-02 0.0012315506032928262 0.002833096101839324
1.166084432996028139e-02 0.001366716356462006 0.002833096101839324
1.241591538782663498e-02 0.0015167168884709225 0.002833096101839324
1.329387362958278640e-02 0.0016831803533309566 0.002833096101839324
1.431269474802861034e-02 0.0018679135990207828 0.002833096101839324
1.549215909011484281e-02 0.002072921779595372 0.002833096101839324
1.685399382801816212e-02 0.002300430119772917 0.002833096101839324
1.843522530725663286e-02 0.0025529080682395165 0.002833096101839324
2.025410728332140836e-02 0.002833096101839324 0.002833096101839324
2.234087856177405240e-02 0.0031440354715915 0.002833096101839324
2.472329420309762882e-02 0.0034891012134067737 0.002833096101839324
2.743468545668363220e-02 0.003872038781812557 0.002833096101839324
3.051168523671887386e-02 0.004297004704320844 0.002833096101839324
3.399353808292873008e-02 0.004768611697714469 0.002833096101839324
3.792262444687246464e-02 0.005291978735958442 0.002833096101839324
4.257667531577428305e-02 0.005872786613189483 0.002833096101839324
4.874548764084065539e-02 0.00651733960488242 0.002833096101839324
5.565797832781819304e-02 0.007232633896483534 0.002833096101839324
6.338561299464064158e-02 0.008026433522257174 0.002833096101839324
7.200517214003697430e-02 0.00890735463861044 0.002833096101839324
8.159889231217364036e-02 0.009884959046625586 0.002833096101839324
9.225489916220852571e-02 0.010969857978923836 0.002833096101839324
1.040670379860723360e-01 0.012173827277396614 0.002833096101839324
1.171350436219437963e-01 0.013509935211980273 0.002833096101839324
1.315647883174352606e-01 0.014992684327860457 0.002833096101839324
1.474676736387163511e-01 0.01663816886076129 0.002833096101839324
1.649604695116704822e-01 0.018464249428955443 0.002833096101839324
1.841646863424891145e-01 0.020490746898158472 0.002833096101839324
2.052056924193043086e-01 0.022739657523579287 0.002833096101839324
2.282117872570650630e-01 0.02523539170434766 0.002833096101839324
2.533123675691567045e-01 0.02800503894183631 0.002833096101839324
2.806362398381215817e-01 0.03107866187782014 0.002833096101839324
3.103093718356762509e-01 0.03448962260405758 0.002833096101839324
3.424520528240966311e-01 0.038274944785163134 0.002833096101839324
3.771758580812347716e-01 0.04247571552536898 0.002833096101839324
4.145796451755963674e-01 0.047137531341167244 0.002833096101839324
4.547455814893355264e-01 0.05231099308056263 0.002833096101839324
4.977346519049056228e-01 0.05805225516094899 0.002833096101839324
5.435817245715832691e-01 0.06442363508721373 0.002833096101839324
5.922903274012262242e-01 0.07149428986597581 0.002833096101839324
6.438276800091423668e-01 0.07934096665797492 0.002833096101839324
6.981195231880297225e-01 0.08804883581643465 0.002833096101839324
7.550455880393406316e-01 0.09771241535346502 0.002833096101839324
8.144353185283880192e-01 0.1084365968689611 0.002833096101839324
8.760649479008580931e-01 0.12033778407775893 0.002833096101839324
9.396555492176966728e-01 0.13354515629298988 0.002833096101839324
1.004872445481563847e+00 0.14820207057988585 0.002833096101839324
1.071326486776033482e+00 0.16446761779946645 0.002833096101839324
1.138577129039007207e+00 0.18251834943190443 0.002833096101839324
1.206137307668064373e+00 0.20255019392306664 0.002833096101839324
1.273480501176124768e+00 0.22478058335487253 0.002833096101839324
1.340049516894718629e+00 0.24945081352303167 0.002833096101839324
1.405266649872698448e+00 0.27682866303920667 0.002833096101839324
1.468545318806134814e+00 0.3072112998861759 0.002833096101839324
1.529302453977015031e+00 0.34092850697468147 0.002833096101839324
1.587443002480185106e+00 0.3783462617131929 0.002833096101839324
1.641969422241645216e+00 0.419870708444391 0.002833096101839324
1.692337407703780716e+00 0.4659525668664682 0.002833096101839324
1.738077109674607046e+00 0.517092024289676 0.002833096101839324
1.778777049076876615e+00 0.5738441648302398 0.002833096101839324
1.814091037001245077e+00 0.6368249944718586 0.002833096101839324
1.843743400565073687e+00 0.7067181273927491 0.002833096101839324
1.867531334417012578e+00 0.7842822061337682 0.002833096101839324
1.886505596586785405e+00 0.8703591361485166 0.002833096101839324
1.899750907652372423e+00 0.9658832241158708 0.002833096101839324
1.907264426904378807e+00 1.0718913192051276 0.002833096101839324
1.909124800218146900e+00 1.1895340673703196 0.002833096101839324
1.905455649902968673e+00 1.3200884008314182 0.002833096101839324
1.896416867494163716e+00 1.4649713983072863 0.002833096101839324
1.882196122360748403e+00 1.625755666443795 0.002833096101839324
1.863001468822127915e+00 1.8041864093920719 0.002833096101839324
1.839054919129461618e+00 2.0022003718155843 0.002833096101839324
1.810587730470526457e+00 2.2219468609395236 0.002833096101839324
1.777837360315079440e+00 2.4658110758226037 0.002833096101839324
1.741046067148786181e+00 2.736439997074672 0.002833096101839324
1.700461184644589618e+00 3.0367711180354604 0.002833096101839324
1.656336591275896053e+00 3.370064329271928 0.002833096101839324
1.608935169006771249e+00 3.739937302478798 0.002833096101839324
1.558531607754287895e+00 4.150404757850477 0.002833096101839324
1.505415329567058924e+00 4.605922041145108 0.002833096101839324
1.449892724824414669e+00 5.1114334834401705 0.002833096101839324
1.392288778762437174e+00 5.672426068491977 0.002833096101839324
1.332947199901024060e+00 6.294988990221888 0.002833096101839324
1.272229427195971319e+00 6.985879746785249 0.002833096101839324
1.210511846218962573e+00 7.752597488629465 0.002833096101839324
1.148181854522200451e+00 8.60346441668451 0.002833096101839324
1.085632311768637726e+00 9.547716114208066 0.002833096101839324
1.023255284651389596e+00 10.59560179277617 0.002833096101839324
9.616256520454515844e-01 11.758495540521581 0.002833096101839324
9.014386197656181210e-01 13.049019780144016 0.002833096101839324
8.423426902331939692e-01 14.481182276745331 0.002833096101839324
7.846870044315268355e-01 16.070528182616385 0.002833096101839324
7.287823132466191289e-01 17.834308769319094 0.002833096101839324
6.769189613057992050e-01 19.791668678535572 0.002833096101839324
6.275997836799065421e-01 21.96385372416547 0.002833096101839324
5.806419013785575345e-01 24.37444150122222 0.002833096101839324
5.361447527696640014e-01 27.04959730463137 0.002833096101839324
4.941656830776225973e-01 30.01835813575592 0.002833096101839324
4.547231203350454720e-01 33.31294787934677 0.002833096101839324
4.178006520568897098e-01 36.96912707195032 0.002833096101839324
3.833518720269781244e-01 41.0265810582719 0.002833096101839324
3.513055033520062209e-01 45.52935074866948 0.002833096101839324
3.215706735658750426e-01 50.526310653356795 0.002833096101839324
2.940419863944132572e-01 56.07169938205458 0.002833096101839324
2.686043020420055827e-01 62.22570836730231 0.002833096101839324
2.451369087453195428e-01 69.0551352016233 0.002833096101839324
2.235173069715239991e-01 76.63410868007462 0.002833096101839324
2.036241370040098586e-01 85.04489341802686 0.002833096101839324
1.853395289629483633e-01 94.37878277775391 0.002833096101839324
1.685509068256801912e-01 104.73708979594508 0.002833096101839324
1.531519847255106426e-01 116.23224686798542 0.002833096101839324
1.390434731467348750e-01 128.9890261253308 0.002833096101839324
1.261331539563260717e-01 143.14589375234786 0.002833096101839324
1.143480131350028406e-01 158.85651294280527 0.002833096101839324
1.036390555756000753e-01 176.2914118095948 0.002833096101839324
9.387731936864235349e-02 195.63983435170647 0.002833096101839324
8.499486072316954355e-02 217.11179456945052 0.002833096101839324
7.692773111023910870e-02 240.9403560239527 0.002833096101839324
6.961540066666448145e-02 267.38416158399497 0.002833096101839324
6.300037621402691801e-02 296.73024081888724 0.002833096101839324
5.702798142664730618e-02 329.2971255097155 0.002833096101839324
5.164642048385541945e-02 365.43830709572546 0.002833096101839324
4.692335670751889704e-02 405.54607358408276 0.002833096101839324
4.270659797956456727e-02 450.05576757004974 0.002833096101839324
3.889898391191999594e-02 499.450511585514 0.002833096101839324
3.547005954576388370e-02 554.2664520663108 0.002833096101839324
3.239138275074242984e-02 615.0985788580505 0.002833096101839324
2.963614087242016915e-02 682.6071834272393 0.002833096101839324
2.717884254408673914e-02 757.525025877192 0.002833096101839324
2.499537677323681109e-02 840.6652885618333 0.002833096101839324
2.307493160077450645e-02 932.9304026284696 0.002833096101839324
2.138038044840817262e-02 1035.3218432956637 0.002833096101839324
1.989146710947452615e-02 1148.9510001873086 0.002833096101839324
1.858956945933855701e-02 1275.051240713013 0.002833096101839324
1.745791130967550009e-02 1414.991297434576 0.002833096101839324
1.648178144471170586e-02 1570.2901247293776 0.002833096101839324
1.564866500229226964e-02 1742.6333860096508 0.002833096101839324
1.494837085921745315e-02 1933.891750455232 0.002833096101839324
1.437304160024747111e-02 2146.141197858406 0.002833096101839324
1.391713120773971010e-02 2381.6855519761607 0.002833096101839324
1.357730203053141016e-02 2643.0814869741084 0.002833096101839324
1.335226474313081467e-02 2933.1662783900483 0.002833096101839324
1.324258311073716991e-02 3255.0885998350564 0.002833096101839324
1.325042754803625565e-02 3612.3426997094302 0.002833096101839324
1.337933962498581708e-02 4008.8063288984645 0.002833096101839324
1.363399661638674612e-02 4448.782831127585 0.002833096101839324
1.402003435635553082e-02 4937.047852839004 0.002833096101839324
1.454393903464055483e-02 5478.901179593945 0.002833096101839324
1.521302611883029385e-02 6080.224261649427 0.002833096101839324
1.603550082550310799e-02 6747.5440531107 0.002833096101839324
1.702055972332855091e-02 7488.10385759003 0.002833096101839324
1.817853468297806266e-02 8309.941949353404 0.002833096101839324
1.952102164427344314e-02 9221.97882333434 0.002833096101839324
2.106100178993113720e-02 10234.114021054527 0.002833096101839324
2.281296154414624161e-02 11357.333583431051 0.002833096101839324
2.480951516487311589e-02 12603.829296797274 0.002833096101839324
2.712855161161530429e-02 13987.131026472387 0.002833096101839324
2.972756757726650531e-02 15522.25357427048 0.002833096101839324
3.262946028672535775e-02 17225.859653987874 0.002833096101839324
3.585952490131646270e-02 19116.440753857038 0.002833096101839324
3.944565524703259884e-02 21214.51784910632 0.002833096101839324
4.341854082227301209e-02 23542.864143224204 0.002833096101839324
4.781176628773581988e-02 26126.752255633317 0.002833096101839324
5.266186433215206547e-02 28994.22853882881 0.002833096101839324
5.800827511654048363e-02 32176.417502507353 0.002833096101839324
6.389326981525858540e-02 35707.859649004626 0.002833096101839324
7.036186675688570202e-02 39626.88638701478 0.002833096101839324
7.746176282970877736e-02 43976.036093027215 0.002833096101839324
8.525777660159879201e-02 48802.515836544335 0.002833096101839324
9.386559256726385858e-02 54158.71378079476 0.002833096101839324
1.033224542959327447e-01 60102.76782070388 0.002833096101839324
1.136574416196012016e-01 66699.19663030129 0.002833096101839324
1.249415686919594509e-01 74019.59996915652 0.002833096101839324
1.372714547260334983e-01 82143.43584919439 0.002833096101839324
1.507065966780244681e-01 91158.88299750836 0.002833096101839324
1.653321741024188218e-01 101163.7979766207 0.002833096101839324
1.812373408388228690e-01 112266.77735108159 0.002833096101839324
1.985229325867973738e-01 124588.33642950082 0.002833096101839324
2.174200757150620555e-01 138262.2173764659 0.002833096101839324
2.384901590617279632e-01 153436.84089300132 0.002833096101839324
2.612576888737818681e-01 170276.91722258978 0.002833096101839324
2.857717611289627424e-01 188965.23396912115 0.002833096101839324
3.120705268709130786e-01 209704.64013232305 0.002833096101839324
3.401810619575608707e-01 232720.2478960412 0.002833096101839324
3.701187483334384964e-01 258261.87606826748 0.002833096101839324
4.018864792633544125e-01 286606.7616948256 0.002833096101839324
4.354714169290853643e-01 318062.5692794119 0.002833096101839324
4.708435873708328168e-01 352970.73027306574 0.002833096101839324
5.106901335843205825e-01 391710.1490809261 0.002833096101839324
5.528529089578942957e-01 434701.3158125035 0.002833096101839324
5.971837500255816611e-01 482410.8704165374 0.002833096101839324
6.434810707135174557e-01 535356.6677410719 0.002833096101839324
6.916153564592927294e-01 594113.3984965039 0.002833096101839324
7.414282828605175402e-01 659318.8271333541 0.002833096101839324
7.927325740708440760e-01 731680.7143427207 0.002833096101839324
8.453140542331820662e-01 811984.4993184009 0.002833096101839324
8.989309012175166202e-01 901101.8251665037 0.002833096101839324
9.533217415218221413e-01 1000000.0 0.002833096101839324
9.570534541403987946e-03 0.001 0.0031440354715915
9.979526293221525901e-03 0.0011097524964120721 0.0031440354715915
1.045636780793884890e-02 0.0012315506032928262 0.0031440354715915
1.101244651231535199e-02 0.001366716356462006 0.0031440354715915
1.166075989882459259e-02 0.0015167168884709225 0.0031440354715915
1.241587687844035795e-02 0.0016831803533309566 0.0031440354715915
1.329389370827322239e-02 0.0018679135990207828 0.0031440354715915
1.431268064658493613e-02 0.002072921779595372 0.0031440354715915
1.549211692960558544e-02 0.002300430119772917 0.0031440354715915
1.685398636029517352e-02 0.0025529080682395165 0.0031440354715915
1.843521935307712578e-02 0.002833096101839324 0.0031440354715915
2.025407382750281371e-02 0.0031440354715915 0.0031440354715915
2.234087447730703432e-02 0.0034891012134067737 0.0031440354715915
2.472323321236437332e-02 0.003872038781812557 0.0031440354715915
2.743468333812549426e-02 0.004297004704320844 0.0031440354715915
3.051164914423193028e-02 0.004768611697714469 0.0031440354715915
3.399348878616074987e-02 0.005291978735958442 0.0031440354715915
3.792257884003264606e-02 0.005872786613189483 0.0031440354715915
4.257661926685965548e-02 0.00651733960488242 0.0031440354715915
4.874542946154699491e-02 0.007232633896483534 0.0031440354715915
5.565787655821502478e-02 0.008026433522257174 0.0031440354715915
6.338549370953211470e-02 0.00890735463861044 0.0031440354715915
7.200503262028967733e-02 0.009884959046625586 0.0031440354715915
8.159879906705753971e-02 0.010969857978923836 0.0031440354715915
9.225476183783187789e-02 0.012173827277396614 0.0031440354715915
1.040668351788290452e-01 0.013509935211980273 0.0031440354715915
1.171348682371526617e-01 0.014992684327860457 0.0031440354715915
1.315646329811028525e-01 0.01663816886076129 0.0031440354715915
1.474674682600434217e-01 0.018464249428955443 0.0031440354715915
1.649602265867619877e-01 0.020490746898158472 0.0031440354715915
1.841643737635909606e-01 0.022739657523579287 0.0031440354715915
2.052054100134321768e-01 0.02523539170434766 0.0031440354715915
2.282114461779592707e-01 0.02800503894183631 0.0031440354715915
2.533119373934137331e-01 0.03107866187782014 0.0031440354715915
2.806357920185473254e-01 0.03448962260405758 0.0031440354715915
3.103089011500408945e-01 0.038274944785163134 0.0031440354715915
3.424515518574686168e-01 0.04247571552536898 0.0031440354715915
3.771752948746818213e-01 0.047137531341167244 0.0031440354715915
4.145790104782582919e-01 0.05231099308056263 0.0031440354715915
4.547448432264680762e-01 0.05805225516094899 0.0031440354715915
4.977338661719157287e-01 0.06442363508721373 0.0031440354715915
5.435808185636649137e-01 0.07149428986597581 0.0031440354715915
5.922892860120778646e-01 0.07934096665797492 0.0031440354715915
6.438265532470101027e-01 0.08804883581643465 0.0031440354715915
6.981183249266528223e-01 0.09771241535346502 0.0031440354715915
7.550441916698055200e-01 0.1084365968689611 0.0031440354715915
8.144337393852997264e-01 0.12033778407775893 0.0031440354715915
8.760632031313603241e-01 0.13354515629298988 0.0031440354715915
9.396536023765537093e-01 0.14820207057988585 0.0031440354715915
1.004870301299812363e+00 0.16446761779946645 0.0031440354715915
1.071324073385498510e+00 0.18251834943190443 0.0031440354715915
1.138574463088183331e+00 0.20255019392306664 0.0031440354715915
1.206134348188572458e+00 0.22478058335487253 0.0031440354715915
1.273477237037118792e+00 0.24945081352303167 0.0031440354715915
1.340045878873861618e+00 0.27682866303920667 0.0031440354715915
1.405262610472618023e+00 0.3072112998861759 0.0031440354715915
1.468540849225394185e+00 0.34092850697468147 0.0031440354715915
1.529297466668450900e+00 0.3783462617131929 0.0031440354715915
1.587437443360767197e+00 0.419870708444391 0.0031440354715915
1.641963247104098800e+00 0.4659525668664682 0.0031440354715915
1.692330547264642826e+00 0.517092024289676 0.0031440354715915
1.738069546274641164e+00 0.5738441648302398 0.0031440354715915
1.778768656257900815e+00 0.6368249944718586 0.0031440354715915
1.814081741717286311e+00 0.7067181273927491 0.0031440354715915
1.843733116280259487e+00 0.7842822061337682 0.0031440354715915
1.867519947719594064e+00 0.8703591361485166 0.0031440354715915
1.886495992702097446e+00 0.9658832241158708 0.0031440354715915
1.899740334381041507e+00 1.0718913192051276 0.0031440354715915
1.907252767570400076e+00 1.1895340673703196 0.0031440354715915
1.909111991447714818e+00 1.3200884008314182 0.0031440354715915
1.905441573124556864e+00 1.4649713983072863 0.0031440354715915
1.896401375707451820e+00 1.625755666443795 0.0031440354715915
1.882179091856882147e+00 1.8041864093920719 0.0031440354715915
1.862982759811159683e+00 2.0022003718155843 0.0031440354715915
1.839034362129825073e+00 2.2219468609395236 0.0031440354715915
1.810565177416612270e+00 2.4658110758226037 0.0031440354715915
1.777812578558873202e+00 2.736439997074672 0.0031440354715915
1.741018868908896344e+00 3.0367711180354604 0.0031440354715915
1.700431309711853300e+00 3.370064329271928 0.0031440354715915
1.656303802260994829e+00 3.739937302478798 0.0031440354715915
1.608899178613531600e+00 4.150404757850477 0.0031440354715915
1.558492130130164632e+00 4.605922041145108 0.0031440354715915
1.505371986613960100e+00 5.1114334834401705 0.0031440354715915
1.449845168959921882e+00 5.672426068491977 0.0031440354715915
1.392236585197618171e+00 6.294988990221888 0.0031440354715915
1.332889942428185037e+00 6.985879746785249 0.0031440354715915
1.272166582848954119e+00 7.752597488629465 0.0031440354715915
1.210442904428767452e+00 8.60346441668451 0.0031440354715915
1.148106204499347305e+00 9.547716114208066 0.0031440354715915
1.085549290638696984e+00 10.59560179277617 0.0031440354715915
1.023164168784588268e+00 11.758495540521581 0.0031440354715915
9.615188997796541015e-01 13.049019780144016 0.0031440354715915
9.013204611874220396e-01 14.481182276745331 0.0031440354715915
8.422119686374912595e-01 16.070528182616385 0.0031440354715915
7.845423647861469174e-01 17.834308769319094 0.0031440354715915
7.286222585431889609e-01 19.791668678535572 0.0031440354715915
6.767942622200768810e-01 21.96385372416547 0.0031440354715915
6.274622445819783012e-01 24.37444150122222 0.0031440354715915
5.804900123633471853e-01 27.04959730463137 0.0031440354715915
5.359768554934989382e-01 30.01835813575592 0.0031440354715915
4.939798927199450795e-01 33.31294787934677 0.0031440354715915
4.545173941563864783e-01 36.96912707195032 0.0031440354715915
4.175728253283128577e-01 41.0265810582719 0.0031440354715915
3.830997149987034889e-01 45.52935074866948 0.0031440354715915
3.510268563856915880e-01 50.526310653356795 0.0031440354715915
3.212635439763837364e-01 56.07169938205458 0.0031440354715915
2.937048688479140801e-01 62.22570836730231 0.0031440354715915
2.682362735196257009e-01 69.0551352016233 0.0031440354715915
2.447380817090185623e-01 76.63410868007462 0.0031440354715915
2.230889421763993796e-01 85.04489341802686 0.0031440354715915
2.031689661859296947e-01 94.37878277775391 0.0031440354715915
1.848619262422865062e-01 104.73708979594508 0.0031440354715915
1.680569130011586587e-01 116.23224686798542 0.0031440354715915
1.526493718563228241e-01 128.9890261253308 0.0031440354715915
1.385414863380236561e-01 143.14589375234786 0.0031440354715915
1.256421269220378834e-01 158.85651294280527 0.0031440354715915
1.139278033653402938e-01 176.2914118095948 0.0031440354715915
1.032463799919206143e-01 195.63983435170647 0.0031440354715915
9.352188663209304309e-02 217.11179456945052 0.0031440354715915
8.468536899107317883e-02 240.9403560239527 0.0031440354715915
7.667143437173537523e-02 267.38416158399497 0.0031440354715915
6.941788255746628167e-02 296.73024081888724 0.0031440354715915
6.286554158662989444e-02 329.2971255097155 0.0031440354715915
5.695827996413291988e-02 365.43830709572546 0.0031440354715915
5.177103932328069869e-02 405.54607358408276 0.0031440354715915
4.713917575514620095e-02 450.05576757004974 0.0031440354715915
4.295409274787541365e-02 499.450511585514 0.0031440354715915
3.918297993965037113e-02 554.2664520663108 0.0031440354715915
3.579513720109286923e-02 615.0985788580505 0.0031440354715915
3.276158301295455794e-02 682.6071834272393 0.0031440354715915
3.005471981020707214e-02 757.525025877192 0.0031440354715915
2.765038627590225839e-02 840.6652885618333 0.0031440354715915
2.553251110298562082e-02 932.9304026284696 0.0031440354715915
2.366307143524809184e-02 1035.3218432956637 0.0031440354715915
2.201995255449443536e-02 1148.9510001873086 0.0031440354715915
2.058280248000995613e-02 1275.051240713013 0.0031440354715915
1.933327231174153740e-02 1414.991297434576 0.0031440354715915
1.825524868293830483e-02 1570.2901247293776 0.0031440354715915
1.733503171236235041e-02 1742.6333860096508 0.0031440354715915
1.656145506629992312e-02 1933.891750455232 0.0031440354715915
1.592591499918308284e-02 2146.141197858406 0.0031440354715915
1.542235265422071261e-02 2381.6855519761607 0.0031440354715915
1.504713714794416422e-02 2643.0814869741084 0.0031440354715915
1.479889366743252291e-02 2933.1662783900483 0.0031440354715915
1.467828380836521535e-02 3255.0885998350564 0.0031440354715915
1.468774359630395723e-02 3612.3426997094302 0.0031440354715915
1.483121343130876756e-02 4008.8063288984645 0.0031440354715915
1.511388401519358354e-02 4448.782831127585 0.0031440354715915
1.554199566841673458e-02 4937.047852839004 0.0031440354715915
1.612272158784378018e-02 5478.901179593945 0.0031440354715915
1.686413988176341597e-02 6080.224261649427 0.0031440354715915
1.777529905512739011e-02 6747.5440531107 0.0031440354715915
1.886633732074309913e-02 7488.10385759003 0.0031440354715915
2.014862629567471322e-02 8309.941949353404 0.0031440354715915
2.163491998133846086e-02 9221.97882333434 0.0031440354715915
2.333947891499824068e-02 10234.114021054527 0.0031440354715915
2.527819936968172740e-02 11357.333583431051 0.0031440354715915
2.748665058455025678e-02 12603.829296797274 0.0031440354715915
3.005181085649671902e-02 13987.131026472387 0.0031440354715915
3.292577825807199710e-02 15522.25357427048 0.0031440354715915
3.613356014549308493e-02 17225.859653987874 0.0031440354715915
3.970272530274446959e-02 19116.440753857038 0.0031440354715915
4.366362880990119072e-02 21214.51784910632 0.0031440354715915
4.804958742423659501e-02 23542.864143224204 0.0031440354715915
5.289697771766552897e-02 26126.752255633317 0.0031440354715915
5.824525573466431821e-02 28994.22853882881 0.0031440354715915
6.413688256162325407e-02 32176.417502507353 0.0031440354715915
7.061718845446926518e-02 35707.859649004626 0.0031440354715915
7.773424639371755152e-02 39626.88638701478 0.0031440354715915
8.553873125661823340e-02 43976.036093027215 0.0031440354715915
9.410047317440535519e-02 48802.515836544335 0.0031440354715915
1.035427253039059303e-01 54158.71378079476 0.0031440354715915
1.139052385648402499e-01 60102.76782070388 0.0031440354715915
1.252150811159115085e-01 66699.19663030129 0.0031440354715915
1.375456613658293803e-01 74019.59996915652 0.0031440354715915
1.509986821841341753e-01 82143.43584919439 0.0031440354715915
1.656330401900420746e-01 91158.88299750836 0.0031440354715915
1.815353496327213878e-01 101163.7979766207 0.0031440354715915
1.987955617168087330e-01 112266.77735108159 0.0031440354715915
2.175187167735128102e-01 124588.33642950082 0.0031440354715915
2.379339245179536433e-01 138262.2173764659 0.0031440354715915
2.606747812487645866e-01 153436.84089300132 0.0031440354715915
2.851892714690015818e-01 170276.91722258978 0.0031440354715915
3.115158700693326788e-01 188965.23396912115 0.0031440354715915
3.396792734288183735e-01 209704.64013232305 0.0031440354715915
3.696901918574737600e-01 232720.2478960412 0.0031440354715915
4.015447731150688648e-01 258261.87606826748 0.0031440354715915
4.352233826075840861e-01 286606.7616948256 0.0031440354715915
4.706886821909773144e-01 318062.5692794119 0.0031440354715915
5.091694727762937633e-01 352970.73027306574 0.0031440354715915
5.513719427608190227e-01 391710.1490809261 0.0031440354715915
5.956582055861220359e-01 434701.3158125035 0.0031440354715915
6.420342035316727314e-01 482410.8704165374 0.0031440354715915
6.902509684284605651e-01 535356.6677410719 0.0031440354715915
7.401477606962943989e-01 594113.3984965039 0.0031440354715915
7.915349899248173005e-01 659318.8271333541 0.0031440354715915
8.441963280986720664e-01 731680.7143427207 0.0031440354715915
8.978900262590878700e-01 811984.4993184009 0.0031440354715915
9.523534492480213443e-01 901101.8251665037 0.0031440354715915
1.007305075137180150e+00 1000000.0 0.0031440354715915
9.254983789868932026e-03 0.001 0.0034891012134067737
9.570534884495069533e-03 0.0011097524964120721 0.0034891012134067737
9.979513180712374504e-03 0.0012315506032928262 0.0034891012134067737
1.045636173003055072e-02 0.001366716356462006 0.0034891012134067737
1.101247912130230190e-02 0.0015167168884709225 0.0034891012134067737
1.166078073755794781e-02 0.0016831803533309566 0.0034891012134067737
1.241590143296742062e-02 0.0018679135990207828 0.0034891012134067737
1.329386415461513565e-02 0.002072921779595372 0.0034891012134067737
1.431265729727573648e-02 0.002300430119772917 0.0034891012134067737
1.549210083608358601e-02 0.0025529080682395165 0.0034891012134067737
1.685395903948640195e-02 0.002833096101839324 0.0034891012134067737
1.843519862148158828e-02 0.0031440354715915 0.0034891012134067737
2.025404266768583011e-02 0.0034891012134067737 0.0034891012134067737
2.234083685377075829e-02 0.003872038781812557 0.0034891012134067737
2.472319340925837813e-02 0.004297004704320844 0.0034891012134067737
2.743464722183863377e-02 0.004768611697714469 0.0034891012134067737
3.051159350036906914e-02 0.005291978735958442 0.0034891012134067737
3.399341406887230327e-02 0.005872786613189483 0.0034891012134067737
3.792254426604291240e-02 0.00651733960488242 0.0034891012134067737
4.257652981702016171e-02 0.007232633896483534 0.0034891012134067737
4.874533396068127244e-02 0.008026433522257174 0.0034891012134067737
5.565777544009466865e-02 0.00890735463861044 0.0034891012134067737
6.338539153669095483e-02 0.009884959046625586 0.0034891012134067737
7.200491733995846577e-02 0.010969857978923836 0.0034891012134067737
8.159867446461438467e-02 0.012173827277396614 0.0034891012134067737
9.225462846456000676e-02 0.013509935211980273 0.0034891012134067737
1.040666874033003564e-01 0.014992684327860457 0.0034891012134067737
1.171346863091271978e-01 0.01663816886076129 0.0034891012134067737
1.315644104697827055e-01 0.018464249428955443 0.0034891012134067737
1.474672015240195977e-01 0.020490746898158472 0.0034891012134067737
1.649599413824230920e-01 0.022739657523579287 0.0034891012134067737
1.841640851539245449e-01 0.02523539170434766 0.0034891012134067737
2.052050486807087681e-01 0.02800503894183631 0.0034891012134067737
2.282110430595422623e-01 0.03107866187782014 0.0034891012134067737
2.533115203805790805e-01 0.03448962260405758 0.0034891012134067737
2.806352580923742179e-01 0.038274944785163134 0.0034891012134067737
3.103083192958405734e-01 0.04247571552536898 0.0034891012134067737
3.424509225283999814e-01 0.047137531341167244 0.0034891012134067737
3.771745806997231498e-01 0.05231099308056263 0.0034891012134067737
4.145781667174588403e-01 0.05805225516094899 0.0034891012134067737
4.547439396341501627e-01 0.06442363508721373 0.0034891012134067737
4.977328522955044576e-01 0.07149428986597581 0.0034891012134067737
5.435796839291814342e-01 0.07934096665797492 0.0034891012134067737
5.922880532983721968e-01 0.08804883581643465 0.0034891012134067737
6.438251763201615629e-01 0.09771241535346502 0.0034891012134067737
6.981167386690320109e-01 0.1084365968689611 0.0034891012134067737
7.550424637949942896e-01 0.12033778407775893 0.0034891012134067737
8.144318241847127160e-01 0.13354515629298988 0.0034891012134067737
8.760610658658463112e-01 0.14820207057988585 0.0034891012134067737
9.396512461189855392e-01 0.16446761779946645 0.0034891012134067737
1.004867638783751849e+00 0.18251834943190443 0.0034891012134067737
1.071321188618199471e+00 0.20255019392306664 0.0034891012134067737
1.138571208211012209e+00 0.22478058335487253 0.0034891012134067737
1.206130699859922162e+00 0.24945081352303167 0.0034891012134067737
1.273473214506188445e+00 0.27682866303920667 0.0034891012134067737
1.340041408182983007e+00 0.3072112998861759 0.0034891012134067737
1.405257606943005388e+00 0.34092850697468147 0.0034891012134067737
1.468535297196937206e+00 0.3783462617131929 0.0034891012134067737
1.529291323667859359e+00 0.419870708444391 0.0034891012134067737
1.587430589613648246e+00 0.4659525668664682 0.0034891012134067737
1.641955637407557234e+00 0.517092024289676 0.0034891012134067737
1.692322120407230068e+00 0.5738441648302398 0.0034891012134067737
1.738060183517535107e+00 0.6368249944718586 0.0034891012134067737
1.778758303848630540e+00 0.7067181273927491 0.0034891012134067737
1.814070275615635275e+00 0.7842822061337682 0.0034891012134067737
1.843720415653987477e+00 0.8703591361485166 0.0034891012134067737
1.867505899707958772e+00 0.9658832241158708 0.0034891012134067737
1.886484136228413933e+00 1.0718913192051276 0.0034891012134067737
1.899727287502789075e+00 1.1895340673703196 0.0034891012134067737
1.907238396665046798e+00 1.3200884008314182 0.0034891012134067737
1.909096181571714235e+00 1.4649713983072863 0.0034891012134067737
1.905424177723644696e+00 1.625755666443795 0.0034891012134067737
1.896382260951819720e+00 1.8041864093920719 0.0034891012134067737
1.882158090795529093e+00 2.0022003718155843 0.0034891012134067737
1.862959669869910684e+00 2.2219468609395236 0.0034891012134067737
1.839009011758805601e+00 2.4658110758226037 0.0034891012134067737
1.810537323833955714e+00 2.736439997074672 0.0034891012134067737
1.777782009406702057e+00 3.0367711180354604 0.0034891012134067737
1.740985304521322607e+00 3.370064329271928 0.0034891012134067737
1.700394469814512366e+00 3.739937302478798 0.0034891012134067737
1.656263365662385523e+00 4.150404757850477 0.0034891012134067737
1.608854786968251460e+00 4.605922041145108 0.0034891012134067737
1.558443396644539680e+00 5.1114334834401705 0.0034891012134067737
1.505318515802368529e+00 5.672426068491977 0.0034891012134067737
1.449786486500789895e+00 6.294988990221888 0.0034891012134067737
1.392172179943926835e+00 6.985879746785249 0.0034891012134067737
1.332819253799909509e+00 7.752597488629465 0.0034891012134067737
1.272089012820436293e+00 8.60346441668451 0.0034891012134067737
1.210357776906734184e+00 9.547716114208066 0.0034891012134067737
1.148012755784845185e+00 10.59560179277617 0.0034891012134067737
1.085446710267505166e+00 11.758495540521581 0.0034891012134067737
1.023051534953068220e+00 13.049019780144016 0.0034891012134067737
9.613868094134828679e-01 14.481182276745331 0.0034891012134067737
9.011741970472563201e-01 16.070528182616385 0.0034891012134067737
8.420500091910624318e-01 17.834308769319094 0.0034891012134067737
7.843630361215606639e-01 19.791668678535572 0.0034891012134067737
7.284236289091766681e-01 21.96385372416547 0.0034891012134067737
6.766389894955580075e-01 24.37444150122222 0.0034891012134067737
6.272907592734449089e-01 27.04959730463137 0.0034891012134067737
5.803004832448137584e-01 30.01835813575592 0.0034891012134067737
5.357671596502439071e-01 33.31294787934677 0.0034891012134067737
4.937477619590023847e-01 36.96912707195032 0.0034891012134067737
4.542604124759376805e-01 41.0265810582719 0.0034891012134067737
4.172885104914693666e-01 45.52935074866948 0.0034891012134067737
3.827856511335650525e-01 50.526310653356795 0.0034891012134067737
3.506808573727269729e-01 56.07169938205458 0.0034891012134067737
3.208839531485412899e-01 62.22570836730231 0.0034891012134067737
2.932907281165626490e-01 69.0551352016233 0.0034891012134067737
2.677877370272033763e-01 76.63410868007462 0.0034891012134067737
2.442566166238716030e-01 85.04489341802686 0.0034891012134067737
2.225776526785338827e-01 94.37878277775391 0.0034891012134067737
2.026327611906124648e-01 104.73708979594508 0.0034891012134067737
1.843076278514419464e-01 116.23224686798542 0.0034891012134067737
1.674932308136370951e-01 128.9890261253308 0.0034891012134067737
1.520865969163941178e-01 143.14589375234786 0.0034891012134067737
1.379911709145145160e-01 158.85651294280527 0.0034891012134067737
1.251688209212369063e-01 176.2914118095948 0.0034891012134067737
1.134881985150075073e-01 195.63983435170647 0.0034891012134067737
1.028484377011782691e-01 217.11179456945052 0.0034891012134067737
9.317525867091182301e-02 240.9403560239527 0.0034891012134067737
8.439806743369311637e-02 267.38416158399497 0.0034891012134067737
7.644961631657881673e-02 296.73024081888724 0.0034891012134067737
6.926583923541843046e-02 329.2971255097155 0.0034891012134067737
6.278593031033222194e-02 365.43830709572546 0.0034891012134067737
5.709282696173442750e-02 405.54607358408276 0.0034891012134067737
5.200861209215362074e-02 450.05576757004974 0.0034891012134067737
4.741185779260644051e-02 499.450511585514 0.0034891012134067737
4.326722860936343951e-02 554.2664520663108 0.0034891012134067737
3.954164775630494150e-02 615.0985788580505 0.0034891012134067737
3.620381518086474015e-02 682.6071834272393 0.0034891012134067737
3.322388477048993788e-02 757.525025877192 0.0034891012134067737
3.057809470274897024e-02 840.6652885618333 0.0034891012134067737
2.824379662145392461e-02 932.9304026284696 0.0034891012134067737
2.618252505432326280e-02 1035.3218432956637 0.0034891012134067737
2.437017102051208112e-02 1148.9510001873086 0.0034891012134067737
2.278451392707830231e-02 1275.051240713013 0.0034891012134067737
2.140550319388833875e-02 1414.991297434576 0.0034891012134067737
2.021551381876068518e-02 1570.2901247293776 0.0034891012134067737
1.919956149528773137e-02 1742.6333860096508 0.0034891012134067737
1.834542508622380094e-02 1933.891750455232 0.0034891012134067737
1.764370144570598375e-02 2146.141197858406 0.0034891012134067737
1.708777626432945659e-02 2381.6855519761607 0.0034891012134067737
1.667370639646816727e-02 2643.0814869741084 0.0034891012134067737
1.640003324435196710e-02 2933.1662783900483 0.0034891012134067737
1.626753873661516969e-02 3255.0885998350564 0.0034891012134067737
1.627895436215202538e-02 3612.3426997094302 0.0034891012134067737
1.643866703238495638e-02 4008.8063288984645 0.0034891012134067737
1.675243522944420624e-02 4448.782831127585 0.0034891012134067737
1.722716852868443407e-02 4937.047852839004 0.0034891012134067737
1.787079272426663965e-02 5478.901179593945 0.0034891012134067737
1.869222624814885492e-02 6080.224261649427 0.0034891012134067737
1.970144297527008995e-02 6747.5440531107 0.0034891012134067737
2.090960435741168882e-02 7488.10385759003 0.0034891012134067737
2.232921925518117565e-02 8309.941949353404 0.0034891012134067737
2.397429746488896271e-02 9221.97882333434 0.0034891012134067737
2.586048963470363726e-02 10234.114021054527 0.0034891012134067737
2.800521634871196153e-02 11357.333583431051 0.0034891012134067737
3.044718710259518984e-02 12603.829296797274 0.0034891012134067737
3.328358850548666925e-02 13987.131026472387 0.0034891012134067737
3.646036661369169568e-02 15522.25357427048 0.0034891012134067737
4.000477776603884872e-02 17225.859653987874 0.0034891012134067737
4.394681425320875329e-02 19116.440753857038 0.0034891012134067737
4.831942697633709316e-02 21214.51784910632 0.0034891012134067737
5.315869220636902648e-02 23542.864143224204 0.0034891012134067737
5.850389695414870417e-02 26126.752255633317 0.0034891012134067737
6.439751698972207006e-02 28994.22853882881 0.0034891012134067737
7.088509003546784870e-02 32176.417502507353 0.0034891012134067737
7.801503414752829213e-02 35707.859649004626 0.0034891012134067737
8.583842350123693787e-02 39626.88638701478 0.0034891012134067737
9.440878616318902627e-02 43976.036093027215 0.0034891012134067737
1.038011408305074407e-01 48802.515836544335 0.0034891012134067737
1.141461047282024133e-01 54158.71378079476 0.0034891012134067737
1.254859888563518155e-01 60102.76782070388 0.0034891012134067737
1.378446470789839173e-01 66699.19663030129 0.0034891012134067737
1.512972190829431907e-01 74019.59996915652 0.0034891012134067737
1.659500951316340567e-01 82143.43584919439 0.0034891012134067737
1.818603917270119330e-01 91158.88299750836 0.0034891012134067737
1.991150483328082144e-01 101163.7979766207 0.0034891012134067737
2.178035063889823264e-01 112266.77735108159 0.0034891012134067737
2.380348133319446502e-01 124588.33642950082 0.0034891012134067737
2.600312191920824967e-01 138262.2173764659 0.0034891012134067737
2.845095918238686461e-01 153436.84089300132 0.0034891012134067737
3.108293437652298041e-01 170276.91722258978 0.0034891012134067737
3.390157974066988489e-01 188965.23396912115 0.0034891012134067737
3.690773505621967043e-01 209704.64013232305 0.0034891012134067737
4.010051699549782023e-01 232720.2478960412 0.0034891012134067737
4.347729842080224616e-01 258261.87606826748 0.0034891012134067737
4.703358575563750810e-01 286606.7616948256 0.0034891012134067737
5.076288341289229011e-01 318062.5692794119 0.0034891012134067737
5.496648149875947853e-01 352970.73027306574 0.0034891012134067737
5.939985089368624571e-01 391710.1490809261 0.0034891012134067737
6.403201979769493901e-01 434701.3158125035 0.0034891012134067737
6.886244840141391155e-01 482410.8704165374 0.0034891012134067737
7.386129331201245485e-01 535356.6677410719 0.0034891012134067737
7.900934802673609259e-01 594113.3984965039 0.0034891012134067737
8.428469783815834004e-01 659318.8271333541 0.0034891012134067737
8.966305691172193892e-01 731680.7143427207 0.0034891012134067737
9.511798854541602122e-01 811984.4993184009 0.0034891012134067737
1.006212811985772726e+00 901101.8251665037 0.0034891012134067737
1.061434350169022212e+00 1000000.0 0.0034891012134067737
8.996756846434545568e-03 0.001 0.003872038781812557
9.254966004999067020e-03 0.0011097524964120721 0.003872038781812557
9.570574976029106590e-03 0.0012315506032928262 0.003872038781812557
9.979570728986017492e-03 0.001366716356462006 0.003872038781812557
1.045630844531763096e-02 0.0015167168884709225 0.003872038781812557
1.101243193954864856e-02 0.0016831803533309566 0.003872038781812557
1.166081589647648131e-02 0.0018679135990207828 0.003872038781812557
1.241589557985025606e-02 0.002072921779595372 0.003872038781812557
1.329383402831193876e-02 0.002300430119772917 0.003872038781812557
1.431265564666694100e-02 0.0025529080682395165 0.003872038781812557
1.549207732773462236e-02 0.002833096101839324 0.003872038781812557
1.685395102026771008e-02 0.0031440354715915 0.003872038781812557
1.843516553666671443e-02 0.0034891012134067737 0.003872038781812557
2.025402729877713234e-02 0.003872038781812557 0.003872038781812557
2.234079612487070710e-02 0.004297004704320844 0.003872038781812557
2.472316447097988937e-02 0.004768611697714469 0.003872038781812557
2.743458752617451007e-02 0.005291978735958442 0.003872038781812557
3.051156527647019834e-02 0.005872786613189483 0.003872038781812557
3.399336904614073951e-02 0.00651733960488242 0.003872038781812557
3.792245648944721215e-02 0.007232633896483534 0.003872038781812557
4.257646778777568475e-02 0.008026433522257174 0.003872038781812557
4.874524985404011385e-02 0.00890735463861044 0.003872038781812557
5.565766498843612714e-02 0.009884959046625586 0.003872038781812557
6.338526483145418000e-02 0.010969857978923836 0.003872038781812557
7.200479251772677614e-02 0.012173827277396614 0.003872038781812557
8.159850475727986607e-02 0.013509935211980273 0.003872038781812557
9.225441551159969944e-02 0.014992684327860457 0.003872038781812557
1.040664694425295772e-01 0.01663816886076129 0.003872038781812557
1.171344473435964595e-01 0.018464249428955443 0.003872038781812557
1.315641241631996528e-01 0.020490746898158472 0.003872038781812557
1.474668862280319459e-01 0.022739657523579287 0.003872038781812557
1.649595756085264764e-01 0.02523539170434766 0.003872038781812557
1.841636807979346591e-01 0.02800503894183631 0.003872038781812557
2.052046086805408565e-01 0.03107866187782014 0.003872038781812557
2.282105445455255566e-01 0.03448962260405758 0.003872038781812557
2.533109402090490403e-01 0.038274944785163134 0.003872038781812557
2.806346159916438543e-01 0.04247571552536898 0.003872038781812557
3.103075903493146548e-01 0.047137531341167244 0.003872038781812557
3.424501341497059315e-01 0.05231099308056263 0.003872038781812557
3.771736914011732389e-01 0.05805225516094899 0.003872038781812557
4.145772142349326006e-01 0.06442363508721373 0.003872038781812557
4.547428260140836676e-01 0.07149428986597581 0.003872038781812557
4.977315818711577355e-01 0.07934096665797492 0.003872038781812557
5.435782868069559681e-01 0.08804883581643465 0.003872038781812557
5.922865110993388305e-01 0.09771241535346502 0.003872038781812557
6.438234207945918719e-01 0.1084365968689611 0.003872038781812557
6.981148462878746797e-01 0.12033778407775893 0.003872038781812557
7.550403173318638306e-01 0.13354515629298988 0.003872038781812557
8.144294068541676479e-01 0.14820207057988585 0.003872038781812557
8.760584127573211033e-01 0.16446761779946645 0.003872038781812557
9.396482969404744701e-01 0.18251834943190443 0.003872038781812557
1.004864362387736687e+00 0.20255019392306664 0.003872038781812557
1.071317556760214673e+00 0.22478058335487253 0.003872038781812557
1.138567154054191732e+00 0.24945081352303167 0.003872038781812557
1.206126256936806307e+00 0.27682866303920667 0.003872038781812557
1.273468228225330900e+00 0.3072112998861759 0.003872038781812557
1.340035876395322623e+00 0.34092850697468147 0.003872038781812557
1.405251470388936719e+00 0.3783462617131929 0.003872038781812557
1.468528459348528159e+00 0.419870708444391 0.003872038781812557
1.529283746549362277e+00 0.4659525668664682 0.003872038781812557
1.587422135789424926e+00 0.517092024289676 0.003872038781812557
1.641946265466798893e+00 0.5738441648302398 0.003872038781812557
1.692311705995397819e+00 0.6368249944718586 0.003872038781812557
1.738048650838605935e+00 0.7067181273927491 0.003872038781812557
1.778745528049073821e+00 0.7842822061337682 0.003872038781812557
1.814056146873808339e+00 0.8703591361485166 0.003872038781812557
1.843704748492211998e+00 0.9658832241158708 0.003872038781812557
1.867488570467454645e+00 1.0718913192051276 0.003872038781812557
1.886469513701819478e+00 1.1895340673703196 0.003872038781812557
1.899711199140398321e+00 1.3200884008314182 0.003872038781812557
1.907220673948470058e+00 1.4649713983072863 0.003872038781812557
1.909076677139841083e+00 1.625755666443795 0.003872038781812557
1.905402744763220912e+00 1.8041864093920719 0.003872038781812557
1.896358696824911538e+00 2.0022003718155843 0.003872038781812557
1.882132173528473729e+00 2.2219468609395236 0.003872038781812557
1.862931209028464652e+00 2.4658110758226037 0.003872038781812557
1.838977732053094005e+00 2.736439997074672 0.003872038781812557
1.810502973321258979e+00 3.0367711180354604 0.003872038781812557
1.777744291933921028e+00 3.370064329271928 0.003872038781812557
1.740943888857392485e+00 3.739937302478798 0.003872038781812557
1.700349006523593998e+00 4.150404757850477 0.003872038781812557
1.656213460789880632e+00 4.605922041145108 0.003872038781812557
1.608800021295600180e+00 5.1114334834401705 0.003872038781812557
1.558383286488114639e+00 5.672426068491977 0.003872038781812557
1.505252541260182930e+00 6.294988990221888 0.003872038781812557
1.449714059167946489e+00 6.985879746785249 0.003872038781812557
1.392092685968853827e+00 7.752597488629465 0.003872038781812557
1.332731993580914542e+00 8.60346441668451 0.003872038781812557
1.271993220343379916e+00 9.547716114208066 0.003872038781812557
1.210252600139856138e+00 10.59560179277617 0.003872038781812557
1.147897282429411803e+00 11.758495540521581 0.003872038781812557
1.085319900475240296e+00 13.049019780144016 0.003872038781812557
1.022912256317401347e+00 14.481182276745331 0.003872038781812557
9.612232475612840776e-01 16.070528182616385 0.003872038781812557
9.009929664351945533e-01 17.834308769319094 0.003872038781812557
8.418491817459267113e-01 19.791668678535572 0.003872038781812557
7.841404425779702203e-01 21.96385372416547 0.003872038781812557
7.281768513910422680e-01 24.37444150122222 0.003872038781812557
6.764454147035532383e-01 27.04959730463137 0.003872038781812557
6.270767979738436360e-01 30.01835813575592 0.003872038781812557
5.800637754266788626e-01 33.31294787934677 0.003872038781812557
5.355051632908258696e-01 36.96912707195032 0.003872038781812557
4.934577859712492298e-01 41.0265810582719 0.003872038781812557
4.539397037343707031e-01 45.52935074866948 0.003872038781812557
4.169343861391701100e-01 50.526310653356795 0.003872038781812557
3.823957192555344498e-01 56.07169938205458 0.003872038781812557
3.502532859632317974e-01 62.22570836730231 0.003872038781812557
3.204177520061923801e-01 69.0551352016233 0.003872038781812557
2.927860845639045917e-01 76.63410868007462 0.003872038781812557
2.672463499581491098e-01 85.04489341802686 0.003872038781812557
2.436820095335239522e-01 94.37878277775391 0.003872038781812557
2.219753937446193315e-01 104.73708979594508 0.003872038781812557
2.020104916590982624e-01 116.23224686798542 0.003872038781812557
1.836751049589435691e-01 128.9890261253308 0.003872038781812557
1.668619637530091016e-01 143.14589375234786 0.003872038781812557
1.514695101930661203e-01 158.85651294280527 0.003872038781812557
1.374418111036324330e-01 176.2914118095948 0.003872038781812557
1.246763916790053772e-01 195.63983435170647 0.003872038781812557
1.130423953442322993e-01 217.11179456945052 0.003872038781812557
1.024599620176138148e-01 240.9403560239527 0.003872038781812557
9.285296973927591180e-02 267.38416158399497 0.003872038781812557
8.414874656719971424e-02 296.73024081888724 0.003872038781812557
7.627795938980075352e-02 329.2971255097155 0.003872038781812557
6.917473644314178771e-02 365.43830709572546 0.003872038781812557
6.293080805788335563e-02 405.54607358408276 0.003872038781812557
5.735411841004637440e-02 450.05576757004974 0.003872038781812557
5.230880765035074431e-02 499.450511585514 0.003872038781812557
4.775687968457534988e-02 554.2664520663108 0.003872038781812557
4.366270498100293523e-02 615.0985788580505 0.003872038781812557
3.999254019622160844e-02 682.6071834272393 0.003872038781812557
3.671413279130202045e-02 757.525025877192 0.003872038781812557
3.380466929587935127e-02 840.6652885618333 0.003872038781812557
3.123336553132024726e-02 932.9304026284696 0.003872038781812557
2.896188449953857047e-02 1035.3218432956637 0.003872038781812557
2.696397348754819498e-02 1148.9510001873086 0.003872038781812557
2.521540676901302264e-02 1275.051240713013 0.003872038781812557
2.369429367427782970e-02 1414.991297434576 0.003872038781812557
2.238138553490791327e-02 1570.2901247293776 0.003872038781812557
2.126030263530943876e-02 1742.6333860096508 0.003872038781812557
2.031769114637852966e-02 1933.891750455232 0.003872038781812557
1.954328422610126029e-02 2146.141197858406 0.003872038781812557
1.892987445395632670e-02 2381.6855519761607 0.003872038781812557
1.847319035052246913e-02 2643.0814869741084 0.003872038781812557
1.817169141315364000e-02 2933.1662783900483 0.003872038781812557
1.802629897444484389e-02 3255.0885998350564 0.003872038781812557
1.804008306097924785e-02 3612.3426997094302 0.003872038781812557
1.821792563999616310e-02 4008.8063288984645 0.003872038781812557
1.856621492400039111e-02 4448.782831127585 0.003872038781812557
1.909259702237576031e-02 4937.047852839004 0.003872038781812557
1.980582945545538223e-02 5478.901179593945 0.003872038781812557
2.071574730984688389e-02 6080.224261649427 0.003872038781812557
2.183333788909988180e-02 6747.5440531107 0.003872038781812557
2.317087992799099147e-02 7488.10385759003 0.003872038781812557
2.474211599249479324e-02 8309.941949353404 0.003872038781812557
2.656242092979144848e-02 9221.97882333434 0.003872038781812557
2.864894612050255737e-02 10234.114021054527 0.003872038781812557
3.102075857540841086e-02 11357.333583431051 0.003872038781812557
3.371987788424994636e-02 12603.829296797274 0.003872038781812557
3.685497375186556207e-02 13987.131026472387 0.003872038781812557
4.036496461907967959e-02 15522.25357427048 0.003872038781812557
4.427949844052711525e-02 17225.859653987874 0.003872038781812557
4.863112491757016348e-02 19116.440753857038 0.003872038781812557
5.345552113849993264e-02 21214.51784910632 0.003872038781812557
5.879163919282221623e-02 23542.864143224204 0.003872038781812557
6.468176742679694613e-02 26126.752255633317 0.003872038781812557
7.117145954769346639e-02 28994.22853882881 0.003872038781812557
7.830935792172398491e-02 32176.417502507353 0.003872038781812557
8.614691416257540257e-02 35707.859649004626 0.003872038781812557
9.473809121869687655e-02 39626.88638701478 0.003872038781812557
1.041390719537363119e-01 43976.036093027215 0.003872038781812557
1.144301590957371717e-01 48802.515836544335 0.003872038781812557
1.257489498527295524e-01 54158.71378079476 0.003872038781812557
1.381403420876664012e-01 60102.76782070388 0.003872038781812557
1.516235426067518433e-01 66699.19663030129 0.003872038781812557
1.662745026577863439e-01 74019.59996915652 0.003872038781812557
1.822038044713700233e-01 82143.43584919439 0.003872038781812557
1.994652233812562458e-01 91158.88299750836 0.003872038781812557
2.181447835537556612e-01 101163.7979766207 0.003872038781812557
2.383299341112113390e-01 112266.77735108159 0.003872038781812557
2.601332813542922007e-01 124588.33642950082 0.003872038781812557
2.837645952840656682e-01 138262.2173764659 0.003872038781812557
3.100367528778135151e-01 153436.84089300132 0.003872038781812557
3.382071078786158536e-01 170276.91722258978 0.003872038781812557
3.682851132577691367e-01 188965.23396912115 0.003872038781812557
4.002597537271306294e-01 209704.64013232305 0.003872038781812557
4.340997483057895123e-01 232720.2478960412 0.003872038781812557
4.697532090923879355e-01 258261.87606826748 0.003872038781812557
5.071470888706954838e-01 286606.7616948256 0.003872038781812557
5.476820675631345336e-01 318062.5692794119 0.003872038781812557
5.920807867073248909e-01 352970.73027306574 0.003872038781812557
6.384587980554735642e-01 391710.1490809261 0.003872038781812557
6.866975661475031023e-01 434701.3158125035 0.003872038781812557
7.367831784478467982e-01 482410.8704165374 0.003872038781812557
7.883657573294210463e-01 535356.6677410719 0.003872038781812557
8.412231991035967749e-01 594113.3984965039 0.003872038781812557
8.951100619774021716e-01 659318.8271333541 0.003872038781812557
9.497598871554160382e-01 731680.7143427207 0.003872038781812557
1.004888639581208887e+00 811984.4993184009 0.003872038781812557
1.060201652222554358e+00 901101.8251665037 0.003872038781812557
1.115395930422606430e+00 1000000.0 0.003872038781812557
8.831078350803290081e-03 0.001 0.004297004704320844
8.996872611787918445e-03 0.0011097524964120721 0.004297004704320844
9.254951825888740186e-03 0.0012315506032928262 0.004297004704320844
9.570605320126863644e-03 0.001366716356462006 0.004297004704320844
9.979547847594740992e-03 0.0015167168884709225 0.004297004704320844
1.045636696051160074e-02 0.0016831803533309566 0.004297004704320844
1.101242777351464641e-02 0.0018679135990207828 0.004297004704320844
1.166075095895748037e-02 0.002072921779595372 0.004297004704320844
1.241587005425492246e-02 0.002300430119772917 0.004297004704320844
1.329381463743262506e-02 0.0025529080682395165 0.004297004704320844
1.431262746494368909e-02 0.002833096101839324 0.004297004704320844
1.549204869651358944e-02 0.0031440354715915 0.004297004704320844
1.685391885304322185e-02 0.0034891012134067737 0.004297004704320844
1.843513719299866641e-02 0.003872038781812557 0.004297004704320844
2.025397751338888636e-02 0.004297004704320844 0.004297004704320844
2.234075940155673401e-02 0.004768611697714469 0.004297004704320844
2.472311009846182503e-02 0.005291978735958442 0.004297004704320844
2.743453023152161302e-02 0.005872786613189483 0.004297004704320844
3.051147437496917053e-02 0.00651733960488242 0.004297004704320844
3.399329234464525118e-02 0.007232633896483534 0.004297004704320844
3.792236081837781214e-02 0.008026433522257174 0.004297004704320844
4.257635551335274549e-02 0.00890735463861044 0.004297004704320844
4.874511189598230293e-02 0.009884959046625586 0.004297004704320844
5.565751690750042613e-02 0.010969857978923836 0.004297004704320844
6.338512194832421343e-02 0.012173827277396614 0.004297004704320844
7.200459735244681136e-02 0.013509935211980273 0.004297004704320844
8.159827069097475016e-02 0.014992684327860457 0.004297004704320844
9.225418569074994579e-02 0.01663816886076129 0.004297004704320844
1.040661851822642786e-01 0.018464249428955443 0.004297004704320844
1.171341544737463519e-01 0.020490746898158472 0.004297004704320844
1.315637520509268521e-01 0.022739657523579287 0.004297004704320844
1.474664912146887996e-01 0.02523539170434766 0.004297004704320844
1.649591017983445262e-01 0.02800503894183631 0.004297004704320844
1.841631452271458302e-01 0.03107866187782014 0.004297004704320844
2.052040346336909959e-01 0.03448962260405758 0.004297004704320844
2.282099013373167506e-01 0.038274944785163134 0.004297004704320844
2.533102388413516759e-01 0.04247571552536898 0.004297004704320844
2.806338717718628861e-01 0.047137531341167244 0.004297004704320844
3.103067095752574667e-01 0.05231099308056263 0.004297004704320844
3.424491492786752578e-01 0.05805225516094899 0.004297004704320844
3.771725923616646159e-01 0.06442363508721373 0.004297004704320844
4.145759671844786443e-01 0.07149428986597581 0.004297004704320844
4.547414550484905615e-01 0.07934096665797492 0.004297004704320844
4.977300780512193268e-01 0.08804883581643465 0.004297004704320844
5.435766085931481584e-01 0.09771241535346502 0.004297004704320844
5.922846287070634430e-01 0.1084365968689611 0.004297004704320844
6.438213606272807921e-01 0.12033778407775893 0.004297004704320844
6.981124715259808822e-01 0.13354515629298988 0.004297004704320844
7.550377034521613684e-01 0.14820207057988585 0.004297004704320844
8.144265184017285275e-01 0.16446761779946645 0.004297004704320844
8.760551517832939616e-01 0.18251834943190443 0.004297004704320844
9.396446744829858311e-01 0.20255019392306664 0.004297004704320844
1.004860392810440706e+00 0.22478058335487253 0.004297004704320844
1.071313070641319198e+00 0.24945081352303167 0.004297004704320844
1.138562187752868882e+00 0.27682866303920667 0.004297004704320844
1.206120704140569266e+00 0.3072112998861759 0.004297004704320844
1.273462114872698558e+00 0.34092850697468147 0.004297004704320844
1.340029062813661076e+00 0.3783462617131929 0.004297004704320844
1.405243916299428575e+00 0.419870708444391 0.004297004704320844
1.468520076076231362e+00 0.4659525668664682 0.004297004704320844
1.529274440503322952e+00 0.517092024289676 0.004297004704320844
1.587411726719224481e+00 0.5738441648302398 0.004297004704320844
1.641934706836329250e+00 0.6368249944718586 0.004297004704320844
1.692298893273492810e+00 0.7067181273927491 0.004297004704320844
1.738034472705540567e+00 0.7842822061337682 0.004297004704320844
1.778729797058453466e+00 0.8703591361485166 0.004297004704320844
1.814038700577558227e+00 0.9658832241158708 0.004297004704320844
1.843685459269776450e+00 1.0718913192051276 0.004297004704320844
1.867467207039802402e+00 1.1895340673703196 0.004297004704320844
1.886451498666771087e+00 1.3200884008314182 0.004297004704320844
1.899691334103191576e+00 1.4649713983072863 0.004297004704320844
1.907198821915659703e+00 1.625755666443795 0.004297004704320844
1.909052636825533611e+00 1.8041864093920719 0.004297004704320844
1.905376312241616077e+00 2.0022003718155843 0.004297004704320844
1.896329607189973787e+00 2.2219468609395236 0.004297004704320844
1.882100220774131749e+00 2.4658110758226037 0.004297004704320844
1.862896077752030255e+00 2.736439997074672 0.004297004704320844
1.838939152161195301e+00 3.0367711180354604 0.004297004704320844
1.810460598934789278e+00 3.370064329271928 0.004297004704320844
1.777697771996524345e+00 3.739937302478798 0.004297004704320844
1.740892812011431090e+00 4.150404757850477 0.004297004704320844
1.700292925212225859e+00 4.605922041145108 0.004297004704320844
1.656151898284781820e+00 5.1114334834401705 0.004297004704320844
1.608732437152348371e+00 5.672426068491977 0.004297004704320844
1.558309099323708979e+00 6.294988990221888 0.004297004704320844
1.505171092865897231e+00 6.985879746785249 0.004297004704320844
1.449624665512765365e+00 7.752597488629465 0.004297004704320844
1.391994536933160553e+00 8.60346441668451 0.004297004704320844
1.332624225508226568e+00 9.547716114208066 0.004297004704320844
1.271874893090348513e+00 10.59560179277617 0.004297004704320844
1.210122652793068410e+00 11.758495540521581 0.004297004704320844
1.147754542213446305e+00 13.049019780144016 0.004297004704320844
1.085163077502754758e+00 14.481182276745331 0.004297004704320844
1.022739910898023075e+00 16.070528182616385 0.004297004704320844
9.610205644973041084e-01 17.834308769319094 0.004297004704320844
9.007681895697233765e-01 19.791668678535572 0.004297004704320844
8.415998715563336452e-01 21.96385372416547 0.004297004704320844
7.838638597346666570e-01 24.37444150122222 0.004297004704320844
7.278699077215863289e-01 27.04959730463137 0.004297004704320844
6.762038569299203550e-01 30.01835813575592 0.004297004704320844
6.268095905325460349e-01 33.31294787934677 0.004297004704320844
5.797680513618671538e-01 36.96912707195032 0.004297004704320844
5.351779272508609964e-01 41.0265810582719 0.004297004704320844
4.930959705724107245e-01 45.52935074866948 0.004297004704320844
4.535403262315959028e-01 50.526310653356795 0.004297004704320844
4.164948201323464549e-01 56.07169938205458 0.004297004704320844
3.819139571432486613e-01 62.22570836730231 0.004297004704320844
3.497282617950282502e-01 69.0551352016233 0.004297004704320844
3.198497262734857904e-01 76.63410868007462 0.004297004704320844
2.921770465674283779e-01 85.04489341802686 0.004297004704320844
2.666003040507535227e-01 94.37878277775391 0.004297004704320844
2.430052232056713613e-01 104.73708979594508 0.004297004704320844
2.212764647815031738e-01 116.23224686798542 0.004297004704320844
2.013003667407457786e-01 128.9890261253308 0.004297004704320844
1.829666607302760928e-01 143.14589375234786 0.004297004704320844
1.661696122216737015e-01 158.85651294280527 0.004297004704320844
1.508320342607862297e-01 176.2914118095948 0.004297004704320844
1.368898761277305975e-01 195.63983435170647 0.004297004704320844
1.241766457735796747e-01 217.11179456945052 0.004297004704320844
1.126067121510790636e-01 240.9403560239527 0.004297004704320844
1.020981210202012573e-01 267.38416158399497 0.004297004704320844
9.257245316074903807e-02 296.73024081888724 0.004297004704320844
8.395469117415750582e-02 329.2971255097155 0.004297004704320844
7.617349618721511173e-02 365.43830709572546 0.004297004704320844
6.933027351322952614e-02 405.54607358408276 0.004297004704320844
6.321789764970396630e-02 450.05576757004974 0.004297004704320844
5.768430700031496744e-02 499.450511585514 0.004297004704320844
5.268866192992449626e-02 554.2664520663108 0.004297004704320844
4.819263420195217529e-02 615.0985788580505 0.004297004704320844
4.415986130529617887e-02 682.6071834272393 0.004297004704320844
4.055553986094766195e-02 757.525025877192 0.004297004704320844
3.735846840602242286e-02 840.6652885618333 0.004297004704320844
3.452787517214714330e-02 932.9304026284696 0.004297004704320844
3.202627901937472182e-02 1035.3218432956637 0.004297004704320844
2.982512308495110717e-02 1148.9510001873086 0.004297004704320844
2.789802165337794404e-02 1275.051240713013 0.004297004704320844
2.622111249482018264e-02 1414.991297434576 0.004297004704320844
2.477338818677179977e-02 1570.2901247293776 0.004297004704320844
2.353697067102377555e-02 1742.6333860096508 0.004297004704320844
2.249728644469329783e-02 1933.891750455232 0.004297004704320844
2.164314206039235841e-02 2146.141197858406 0.004297004704320844
2.096669461951542260e-02 2381.6855519761607 0.004297004704320844
2.046332669890188471e-02 2643.0814869741084 0.004297004704320844
2.013142227005506116e-02 2933.1662783900483 0.004297004704320844
1.997207131528785928e-02 3255.0885998350564 0.004297004704320844
1.998872052234474533e-02 3612.3426997094302 0.004297004704320844
2.018680715559572833e-02 4008.8063288984645 0.004297004704320844
2.057341546472063118e-02 4448.782831127585 0.004297004704320844
2.115700532305258424e-02 4937.047852839004 0.004297004704320844
2.194724540590924089e-02 5478.901179593945 0.004297004704320844
2.295497540765834010e-02 6080.224261649427 0.004297004704320844
2.419228892272963505e-02 6747.5440531107 0.004297004704320844
2.567267773361764024e-02 7488.10385759003 0.004297004704320844
2.741122609666372251e-02 8309.941949353404 0.004297004704320844
2.942478209033451766e-02 9221.97882333434 0.004297004704320844
3.173211785031941623e-02 10234.114021054527 0.004297004704320844
3.435406501772718391e-02 11357.333583431051 0.004297004704320844
3.733611278836305308e-02 12603.829296797274 0.004297004704320844
4.079985555422866589e-02 13987.131026472387 0.004297004704320844
4.467617414133803061e-02 15522.25357427048 0.004297004704320844
4.899724115990315015e-02 17225.859653987874 0.004297004704320844
5.379829202630402596e-02 19116.440753857038 0.004297004704320844
5.911783575920077222e-02 21214.51784910632 0.004297004704320844
6.499779367402633290e-02 23542.864143224204 0.004297004704320844
7.148351610653107258e-02 26126.752255633317 0.004297004704320844
7.862365386973800552e-02 28994.22853882881 0.004297004704320844
8.646990564155972170e-02 32176.417502507353 0.004297004704320844
9.507665197822301462e-02 35707.859649004626 0.004297004704320844
1.045005349750124102e-01 39626.88638701478 0.004297004704320844
1.148000738095882739e-01 43976.036093027215 0.004297004704320844
1.260608895443271205e-01 48802.515836544335 0.004297004704320844
1.384269365507103944e-01 54158.71378079476 0.004297004704320844
1.519457630166883844e-01 60102.76782070388 0.004297004704320844
1.666300845028630406e-01 66699.19663030129 0.004297004704320844
1.825555704206268393e-01 74019.59996915652 0.004297004704320844
1.998363016182469198e-01 82143.43584919439 0.004297004704320844
2.185209514482364945e-01 91158.88299750836 0.004297004704320844
2.386930286239811738e-01 101163.7979766207 0.004297004704320844
2.604362107298786588e-01 112266.77735108159 0.004297004704320844
2.838663657246860983e-01 124588.33642950082 0.004297004704320844
3.091759662468701597e-01 138262.2173764659 0.004297004704320844
3.372828416245104433e-01 153436.84089300132 0.004297004704320844
3.673332374923587995e-01 170276.91722258978 0.004297004704320844
3.993157335500638339e-01 188965.23396912115 0.004297004704320844
4.331969168604638543e-01 209704.64013232305 0.004297004704320844
4.689199989686143044e-01 232720.2478960412 0.004297004704320844
5.064046682056316806e-01 258261.87606826748 0.004297004704320844
5.455472628829666215e-01 286606.7616948256 0.004297004704320844
5.898533152619481745e-01 318062.5692794119 0.004297004704320844
6.363030639165000446e-01 352970.73027306574 0.004297004704320844
6.846085632361352813e-01 391710.1490809261 0.004297004704320844
7.346155574035944102e-01 434701.3158125035 0.004297004704320844
7.863061989365481841e-01 482410.8704165374 0.004297004704320844
8.392775733751596245e-01 535356.6677410719 0.004297004704320844
8.932801865479814696e-01 594113.3984965039 0.004297004704320844
9.480452121500138052e-01 659318.8271333541 0.004297004704320844
1.003286585239042461e+00 731680.7143427207 0.004297004704320844
1.058707632402901444e+00 811984.4993184009 0.004297004704320844
1.114003948529104226e+00 901101.8251665037 0.004297004704320844
1.168869990786495006e+00 1000000.0 0.004297004704320844
8.787874561819220692e-03 0.001 0.004768611697714469
8.830960934603322363e-03 0.0011097524964120721 0.004768611697714469
8.996887325640239019e-03 0.0012315506032928262 0.004768611697714469
9.255005665530564862e-03 0.001366716356462006 0.004768611697714469
9.570579301494698196e-03 0.0015167168884709225 0.004768611697714469
9.979545368205699693e-03 0.0016831803533309566 0.004768611697714469
1.045631093826244161e-02 0.0018679135990207828 0.004768611697714469
1.101244079027624730e-02 0.002072921779595372 0.004768611697714469
1.166075199805931620e-02 0.002300430119772917 0.004768611697714469
1.241584141618922409e-02 0.0025529080682395165 0.004768611697714469
1.329382808581940772e-02 0.002833096101839324 0.004768611697714469
1.431257426561026100e-02 0.0031440354715915 0.004768611697714469
1.549202341966968849e-02 0.0034891012134067737 0.004768611697714469
1.685389195002779880e-02 0.003872038781812557 0.004768611697714469
1.843509703448491591e-02 0.004297004704320844 0.004768611697714469
2.025392161484825329e-02 0.004768611697714469 0.004768611697714469
2.234069616683085138e-02 0.005291978735958442 0.004768611697714469
2.472304870899095022e-02 0.005872786613189483 0.004768611697714469
2.743446416699980156e-02 0.00651733960488242 0.004768611697714469
3.051138666323436471e-02 0.007232633896483534 0.004768611697714469
3.399318677034560143e-02 0.008026433522257174 0.004768611697714469
3.792223481170007432e-02 0.00890735463861044 0.004768611697714469
4.257619465287618143e-02 0.009884959046625586 0.004768611697714469
4.874495461234779753e-02 0.010969857978923836 0.004768611697714469
5.565736443280953211e-02 0.012173827277396614 0.004768611697714469
6.338490624691459074e-02 0.013509935211980273 0.004768611697714469
7.200438785824833654e-02 0.014992684327860457 0.004768611697714469
8.159804094263799212e-02 0.01663816886076129 0.004768611697714469
9.225386327624608696e-02 0.018464249428955443 0.004768611697714469
1.040658432226914398e-01 0.020490746898158472 0.004768611697714469
1.171337511777626600e-01 0.022739657523579287 0.004768611697714469
1.315633359317716633e-01 0.02523539170434766 0.004768611697714469
1.474660065411620702e-01 0.02800503894183631 0.004768611697714469
1.649585902068575194e-01 0.03107866187782014 0.004768611697714469
1.841625608711221218e-01 0.03448962260405758 0.004768611697714469
2.052033567107028611e-01 0.038274944785163134 0.004768611697714469
2.282091607177756942e-01 0.04247571552536898 0.004768611697714469
2.533093829871813085e-01 0.047137531341167244 0.004768611697714469
2.806328986389128866e-01 0.05231099308056263 0.004768611697714469
3.103056413852247064e-01 0.05805225516094899 0.004768611697714469
3.424479419323042673e-01 0.06442363508721373 0.004768611697714469
3.771712420887589623e-01 0.07149428986597581 0.004768611697714469
4.145744653000473789e-01 0.07934096665797492 0.004768611697714469
4.547397842234029985e-01 0.08804883581643465 0.004768611697714469
4.977281902606369157e-01 0.09771241535346502 0.004768611697714469
5.435745059263124013e-01 0.1084365968689611 0.004768611697714469
5.922822944140363477e-01 0.12033778407775893 0.004768611697714469
6.438187471411193075e-01 0.13354515629298988 0.004768611697714469
6.981095726608637086e-01 0.14820207057988585 0.004768611697714469
7.550344719631487678e-01 0.16446761779946645 0.004768611697714469
8.144229557402855590e-01 0.18251834943190443 0.004768611697714469
8.760511612491318489e-01 0.20255019392306664 0.004768611697714469
9.396402404945376485e-01 0.22478058335487253 0.004768611697714469
1.004855423339004350e+00 0.24945081352303167 0.004768611697714469
1.071307568653150577e+00 0.27682866303920667 0.004768611697714469
1.138556062200530183e+00 0.3072112998861759 0.004768611697714469
1.206113903656180320e+00 0.34092850697468147 0.004768611697714469
1.273454534389473203e+00 0.3783462617131929 0.004768611697714469
1.340020656287989942e+00 0.419870708444391 0.004768611697714469
1.405234597209816583e+00 0.4659525668664682 0.004768611697714469
1.468509725811619537e+00 0.517092024289676 0.004768611697714469
1.529262948134024080e+00 0.5738441648302398 0.004768611697714469
1.587398863999654575e+00 0.6368249944718586 0.004768611697714469
1.641920457824222579e+00 0.7067181273927491 0.004768611697714469
1.692283101300280146e+00 0.7842822061337682 0.004768611697714469
1.738016954265058533e+00 0.8703591361485166 0.004768611697714469
1.778710394277432050e+00 0.9658832241158708 0.004768611697714469
1.814017220168030908e+00 1.0718913192051276 0.004768611697714469
1.843661675682624068e+00 1.1895340673703196 0.004768611697714469
1.867440896406739492e+00 1.3200884008314182 0.004768611697714469
1.886429262418233499e+00 1.4649713983072863 0.004768611697714469
1.899666845480270760e+00 1.625755666443795 0.004768611697714469
1.907171878951181343e+00 1.8041864093920719 0.004768611697714469
1.909022975619446783e+00 2.0022003718155843 0.004768611697714469
1.905343675724300967e+00 2.2219468609395236 0.004768611697714469
1.896293741680510125e+00 2.4658110758226037 0.004768611697714469
1.882060799094498416e+00 2.736439997074672 0.004768611697714469
1.862852762027131126e+00 3.0367711180354604 0.004768611697714469
1.838891552715983035e+00 3.370064329271928 0.004768611697714469
1.810408340545773154e+00 3.739937302478798 0.004768611697714469
1.777640371857814872e+00 4.150404757850477 0.004768611697714469
1.740829785690403586e+00 4.605922041145108 0.004768611697714469
1.700223733952595628e+00 5.1114334834401705 0.004768611697714469
1.656075932494871727e+00 5.672426068491977 0.004768611697714469
1.608649042514231242e+00 6.294988990221888 0.004768611697714469
1.558217537327742930e+00 6.985879746785249 0.004768611697714469
1.505070562936571710e+00 7.752597488629465 0.004768611697714469
1.449514266967116605e+00 8.60346441668451 0.004768611697714469
1.391873316100929570e+00 9.547716114208066 0.004768611697714469
1.332491100385336136e+00 10.59560179277617 0.004768611697714469
1.271728659892791935e+00 11.758495540521581 0.004768611697714469
1.209961991902076539e+00 13.049019780144016 0.004768611697714469
1.147577988915639002e+00 14.481182276745331 0.004768611697714469
1.084969006434495675e+00 16.070528182616385 0.004768611697714469
1.022526513551368588e+00 17.834308769319094 0.004768611697714469
9.607691567242699904e-01 19.791668678535572 0.004768611697714469
9.004891296792298938e-01 21.96385372416547 0.004768611697714469
8.412900707898945951e-01 24.37444150122222 0.004768611697714469
7.835198179085279824e-01 27.04959730463137 0.004768611697714469
7.275355660611452224e-01 30.01835813575592 0.004768611697714469
6.759021939296733228e-01 33.31294787934677 0.004768611697714469
6.264757789102762819e-01 36.96912707195032 0.004768611697714469
5.793987289858145706e-01 41.0265810582719 0.004768611697714469
5.347696690331461555e-01 45.52935074866948 0.004768611697714469
4.926454869577339135e-01 50.526310653356795 0.004768611697714469
4.530446971175315363e-01 56.07169938205458 0.004768611697714469
4.159518375116954547e-01 62.22570836730231 0.004768611697714469
3.813224909388117090e-01 69.0551352016233 0.004768611697714469
3.490886916540505980e-01 76.63410868007462 0.004768611697714469
3.191643515426854094e-01 85.04489341802686 0.004768611697714469
2.914503928484632467e-01 94.37878277775391 0.004768611697714469
2.658394560738712165e-01 104.73708979594508 0.004768611697714469
2.422198574738155252e-01 116.23224686798542 0.004768611697714469
2.204788310797358430e-01 128.9890261253308 0.004768611697714469
2.005049078832788212e-01 143.14589375234786 0.004768611697714469
1.821894673664036235e-01 158.85651294280527 0.004768611697714469
1.654302684429062587e-01 176.2914118095948 0.004768611697714469
1.502130317253183578e-01 195.63983435170647 0.004768611697714469
1.363293191885526501e-01 217.11179456945052 0.004768611697714469
1.236876632467884679e-01 240.9403560239527 0.004768611697714469
1.122001278435968835e-01 267.38416158399497 0.004768611697714469
1.017821754471640583e-01 296.73024081888724 0.004768611697714469
9.235276754273084865e-02 329.2971255097155 0.004768611697714469
8.383466388897817256e-02 365.43830709572546 0.004768611697714469
7.633992586484165954e-02 405.54607358408276 0.004768611697714469
6.964535610402797228e-02 450.05576757004974 0.004768611697714469
6.358071209139254387e-02 499.450511585514 0.004768611697714469
5.810213439983166056e-02 554.2664520663108 0.004768611697714469
5.316841330401033544e-02 615.0985788580505 0.004768611697714469
4.874040524997523549e-02 682.6071834272393 0.004768611697714469
4.478057951945145498e-02 757.525025877192 0.004768611697714469
4.127014578371520498e-02 840.6652885618333 0.004768611697714469
3.815618739756123506e-02 932.9304026284696 0.004768611697714469
3.540294675580123174e-02 1035.3218432956637 0.004768611697714469
3.297940752340168535e-02 1148.9510001873086 0.004768611697714469
3.085685725715982611e-02 1275.051240713013 0.004768611697714469
2.900931177057666788e-02 1414.991297434576 0.004768611697714469
2.741387889459028990e-02 1570.2901247293776 0.004768611697714469
2.605106832066452632e-02 1742.6333860096508 0.004768611697714469
2.490499391818185027e-02 1933.891750455232 0.004768611697714469
2.396346586215849714e-02 2146.141197858406 0.004768611697714469
2.321797052083276677e-02 2381.6855519761607 0.004768611697714469
2.266352720879851942e-02 2643.0814869741084 0.004768611697714469
2.229845435956509178e-02 2933.1662783900483 0.004768611697714469
2.212403819749896722e-02 3255.0885998350564 0.004768611697714469
2.214415372610907193e-02 3612.3426997094302 0.004768611697714469
2.236485507606085499e-02 4008.8063288984645 0.004768611697714469
2.279399885250993005e-02 4448.782831127585 0.004768611697714469
2.344093676390195460e-02 4937.047852839004 0.004768611697714469
2.431633876720340828e-02 5478.901179593945 0.004768611697714469
2.543214579838730741e-02 6080.224261649427 0.004768611697714469
2.680165093127797812e-02 6747.5440531107 0.004768611697714469
2.843966712976780595e-02 7488.10385759003 0.004768611697714469
3.036272608937997525e-02 8309.941949353404 0.004768611697714469
3.258926767531249158e-02 9221.97882333434 0.004768611697714469
3.513980105903199286e-02 10234.114021054527 0.004768611697714469
3.803704678545168777e-02 11357.333583431051 0.004768611697714469
4.133009017915685590e-02 12603.829296797274 0.004768611697714469
4.515509851448142736e-02 13987.131026472387 0.004768611697714469
4.943373765380448120e-02 15522.25357427048 0.004768611697714469
5.420082947826285885e-02 17225.859653987874 0.004768611697714469
5.949439813768177265e-02 19116.440753857038 0.004768611697714469
6.535587667768839870e-02 21214.51784910632 0.004768611697714469
7.183021125391435280e-02 23542.864143224204 0.004768611697714469
7.896582750821334873e-02 26126.752255633317 0.004768611697714469
8.681443285648811348e-02 28994.22853882881 0.004768611697714469
9.543067298372380491e-02 32176.417502507353 0.004768611697714469
1.048716475548653743e-01 35707.859649004626 0.004768611697714469
1.151963643274542121e-01 39626.88638701478 0.004768611697714469
1.264652165350807766e-01 43976.036093027215 0.004768611697714469
1.387691513713545655e-01 48802.515836544335 0.004768611697714469
1.522574942908353768e-01 54158.71378079476 0.004768611697714469
1.669805408471549679e-01 60102.76782070388 0.004768611697714469
1.829423544383889100e-01 66699.19663030129 0.004768611697714469
2.002168632947326776e-01 74019.59996915652 0.004768611697714469
2.189208789653569742e-01 82143.43584919439 0.004768611697714469
2.390958177906972459e-01 91158.88299750836 0.004768611697714469
2.608208250887260049e-01 101163.7979766207 0.004768611697714469
2.841738505609828214e-01 112266.77735108159 0.004768611697714469
3.092737553256648675e-01 124588.33642950082 0.004768611697714469
3.363056628971914375e-01 138262.2173764659 0.004768611697714469
3.662557749365496496e-01 153436.84089300132 0.004768611697714469
3.981964866162767680e-01 170276.91722258978 0.004768611697714469
4.320743851032260996e-01 188965.23396912115 0.004768611697714469
4.678309732527691223e-01 209704.64013232305 0.004768611697714469
5.053809506808403240e-01 232720.2478960412 0.004768611697714469
5.446132048073704102e-01 258261.87606826748 0.004768611697714469
5.872951047185629436e-01 286606.7616948256 0.004768611697714469
6.337991617987450699e-01 318062.5692794119 0.004768611697714469
6.821838960021266995e-01 352970.73027306574 0.004768611697714469
7.322697924924880253e-01 391710.1490809261 0.004768611697714469
7.838668709411590330e-01 434701.3158125035 0.004768611697714469
8.369583372146623956e-01 482410.8704165374 0.004768611697714469
8.910877594771878796e-01 535356.6677410719 0.004768611697714469
9.459821111147717065e-01 594113.3984965039 0.004768611697714469
1.001352651091116153e+00 659318.8271333541 0.004768611697714469
1.056899583345757732e+00 731680.7143427207 0.004768611697714469
1.112317226711692308e+00 811984.4993184009 0.004768611697714469
1.167298316675500214e+00 901101.8251665037 0.004768611697714469
1.221539554041053632e+00 1000000.0 0.004768611697714469
8.740840431244029790e-03 0.001 0.005291978735958442
8.787834629865057257e-03 0.0011097524964120721 0.005291978735958442
8.831019166411224058e-03 0.0012315506032928262 0.005291978735958442
8.996930597276698791e-03 0.001366716356462006 0.005291978735958442
9.254952075023475597e-03 0.0015167168884709225 0.005291978735958442
9.570528225533846828e-03 0.0016831803533309566 0.005291978735958442
9.979486435085838103e-03 0.0018679135990207828 0.005291978735958442
1.045630071921193650e-02 0.002072921779595372 0.005291978735958442
1.101241739762506833e-02 0.002300430119772917 0.005291978735958442
1.166074235188276423e-02 0.0025529080682395165 0.005291978735958442
1.241582424281395015e-02 0.002833096101839324 0.005291978735958442
1.329378185653207721e-02 0.0031440354715915 0.005291978735958442
1.431257101535199708e-02 0.0034891012134067737 0.005291978735958442
1.549197614142658330e-02 0.003872038781812557 0.005291978735958442
1.685383236170472088e-02 0.004297004704320844 0.005291978735958442
1.843504158760843337e-02 0.004768611697714469 0.005291978735958442
2.025388788792890221e-02 0.005291978735958442 0.005291978735958442
2.234062486726936733e-02 0.005872786613189483 0.005291978735958442
2.472297951029666166e-02 0.00651733960488242 0.005291978735958442
2.743436751389293285e-02 0.007232633896483534 0.005291978735958442
3.051128042638599075e-02 0.008026433522257174 0.005291978735958442
3.399304343825353819e-02 0.00890735463861044 0.005291978735958442
3.792210684128872328e-02 0.009884959046625586 0.005291978735958442
4.257605589169035504e-02 0.010969857978923836 0.005291978735958442
4.874476307634433014e-02 0.012173827277396614 0.005291978735958442
5.565713313519862065e-02 0.013509935211980273 0.005291978735958442
6.338466638358564165e-02 0.014992684327860457 0.005291978735958442
7.200408466334830282e-02 0.01663816886076129 0.005291978735958442
8.159769519562976026e-02 0.018464249428955443 0.005291978735958442
9.225351859144631517e-02 0.020490746898158472 0.005291978735958442
1.040654379213248187e-01 0.022739657523579287 0.005291978735958442
1.171332805101643060e-01 0.02523539170434766 0.005291978735958442
1.315627923607012861e-01 0.02800503894183631 0.005291978735958442
1.474654300393024864e-01 0.03107866187782014 0.005291978735958442
1.649579103888429710e-01 0.03448962260405758 0.005291978735958442
1.841618169991899034e-01 0.038274944785163134 0.005291978735958442
2.052025151493383770e-01 0.04247571552536898 0.005291978735958442
2.282081940459995684e-01 0.047137531341167244 0.005291978735958442
2.533082986252810365e-01 0.05231099308056263 0.005291978735958442
2.806317090774658740e-01 0.05805225516094899 0.005291978735958442
3.103043068870117160e-01 0.06442363508721373 0.005291978735958442
3.424464164909642450e-01 0.07149428986597581 0.005291978735958442
3.771695845831082305e-01 0.07934096665797492 0.005291978735958442
4.145725707369006252e-01 0.08804883581643465 0.005291978735958442
4.547376947402048120e-01 0.09771241535346502 0.005291978735958442
4.977258962969887679e-01 0.1084365968689611 0.005291978735958442
5.435719381939582151e-01 0.12033778407775893 0.005291978735958442
5.922794032111121654e-01 0.13354515629298988 0.005291978735958442
6.438155239688444498e-01 0.14820207057988585 0.005291978735958442
6.981060044412935595e-01 0.16446761779946645 0.005291978735958442
7.550305013885327821e-01 0.18251834943190443 0.005291978735958442
8.144185004002114647e-01 0.20255019392306664 0.005291978735958442
8.760462373983103346e-01 0.22478058335487253 0.005291978735958442
9.396347338188931753e-01 0.24945081352303167 0.005291978735958442
1.004849323508647085e+00 0.27682866303920667 0.005291978735958442
1.071300792871958674e+00 0.3072112998861759 0.005291978735958442
1.138548534113411836e+00 0.34092850697468147 0.005291978735958442
1.206105528867383203e+00 0.3783462617131929 0.005291978735958442
1.273445228336302470e+00 0.419870708444391 0.005291978735958442
1.340010340044783366e+00 0.4659525668664682 0.005291978735958442
1.405223095376729070e+00 0.517092024289676 0.005291978735958442
1.468496957220940979e+00 0.5738441648302398 0.005291978735958442
1.529248793139754925e+00 0.6368249944718586 0.005291978735958442
1.587383034683710559e+00 0.7067181273927491 0.005291978735958442
1.641902911044526236e+00 0.7842822061337682 0.005291978735958442
1.692263631305329419e+00 0.8703591361485166 0.005291978735958442
1.737995386436655743e+00 0.9658832241158708 0.005291978735958442
1.778686496246284943e+00 1.0718913192051276 0.005291978735958442
1.813990750679593589e+00 1.1895340673703196 0.005291978735958442
1.843632383305880751e+00 1.3200884008314182 0.005291978735958442
1.867408708255927641e+00 1.4649713983072863 0.005291978735958442
1.886401847699989753e+00 1.625755666443795 0.005291978735958442
1.899636661904940294e+00 1.8041864093920719 0.005291978735958442
1.907138623332113259e+00 2.0022003718155843 0.005291978735958442
1.908986390821872714e+00 2.2219468609395236 0.005291978735958442
1.905303444714884442e+00 2.4658110758226037 0.005291978735958442
1.896249509645145714e+00 2.736439997074672 0.005291978735958442
1.882012167751053289e+00 3.0367711180354604 0.005291978735958442
1.862799321887093518e+00 3.370064329271928 0.005291978735958442
1.838832856784335723e+00 3.739937302478798 0.005291978735958442
1.810343857203432050e+00 4.150404757850477 0.005291978735958442
1.777569564003498970e+00 4.605922041145108 0.005291978735958442
1.740752029629426101e+00 5.1114334834401705 0.005291978735958442
1.700138361755731964e+00 5.672426068491977 0.005291978735958442
1.655982183978195188e+00 6.294988990221888 0.005291978735958442
1.608546093324546344e+00 6.985879746785249 0.005291978735958442
1.558104494295519338e+00 7.752597488629465 0.005291978735958442
1.504946428960511895e+00 8.60346441668451 0.005291978735958442
1.449377931360074312e+00 9.547716114208066 0.005291978735958442
1.391723552269602537e+00 10.59560179277617 0.005291978735958442
1.332326562370103051e+00 11.758495540521581 0.005291978735958442
1.271547850459391338e+00 13.049019780144016 0.005291978735958442
1.209763256778222829e+00 14.481182276745331 0.005291978735958442
1.147359488967601981e+00 16.070528182616385 0.005291978735958442
1.084728698755842435e+00 17.834308769319094 0.005291978735958442
1.022262099884334363e+00 19.791668678535572 0.005291978735958442
9.604569863110363759e-01 21.96385372416547 0.005291978735958442
9.001422957784045442e-01 24.37444150122222 0.005291978735958442
8.409046459358721082e-01 27.04959730463137 0.005291978735958442
7.830914206434077540e-01 30.01835813575592 0.005291978735958442
7.271950369541850812e-01 33.31294787934677 0.005291978735958442
6.755253964257313948e-01 36.96912707195032 0.005291978735958442
6.260589292937216443e-01 41.0265810582719 0.005291978735958442
5.789380327414077598e-01 45.52935074866948 0.005291978735958442
5.342614572774119219e-01 50.526310653356795 0.005291978735958442
4.920865278020956080e-01 56.07169938205458 0.005291978735958442
4.524325938844567241e-01 62.22570836730231 0.005291978735958442
4.152853788140469238e-01 69.0551352016233 0.005291978735958442
3.806021749032841295e-01 76.63410868007462 0.005291978735958442
3.483171596383884405e-01 85.04489341802686 0.005291978735958442
3.183467461925189035e-01 94.37878277775391 0.005291978735958442
2.905947099732726913e-01 104.73708979594508 0.005291978735958442
2.649565921794941881e-01 116.23224686798542 0.005291978735958442
2.413235590417318610e-01 128.9890261253308 0.005291978735958442
2.195852712612114122e-01 143.14589375234786 0.005291978735958442
1.996320489510827745e-01 158.85651294280527 0.005291978735958442
1.813561342732399329e-01 176.2914118095948 0.005291978735958442
1.647356531519638123e-01 195.63983435170647 0.005291978735958442
1.495838473010962233e-01 217.11179456945052 0.005291978735958442
1.357801116437359346e-01 240.9403560239527 0.005291978735958442
1.232304214110448992e-01 267.38416158399497 0.005291978735958442
1.118439053939711686e-01 296.73024081888724 0.005291978735958442
1.015331370721046372e-01 329.2971255097155 0.005291978735958442
9.221457630131360550e-02 365.43830709572546 0.005291978735958442
8.401210193927415026e-02 405.54607358408276 0.005291978735958442
7.668529140003101097e-02 450.05576757004974 0.005291978735958442
7.004357738772973296e-02 499.450511585514 0.005291978735958442
6.403986136010342278e-02 554.2664520663108 0.005291978735958442
5.862986574974727444e-02 615.0985788580505 0.005291978735958442
5.377148106116228649e-02 682.6071834272393 0.005291978735958442
4.942698900325275674e-02 757.525025877192 0.005291978735958442
4.557280287498229054e-02 840.6652885618333 0.005291978735958442
4.214949841034777711e-02 932.9304026284696 0.005291978735958442
3.912137506467640996e-02 1035.3218432956637 0.005291978735958442
3.645476981901064895e-02 1148.9510001873086 0.005291978735958442
3.411848890168150961e-02 1275.051240713013 0.005291978735958442
3.208426182685921585e-02 1414.991297434576 0.005291978735958442
3.032717871779926425e-02 1570.2901247293776 0.005291978735958442
2.882600995810590677e-02 1742.6333860096508 0.005291978735958442
2.756346516269598396e-02 1933.891750455232 0.005291978735958442
2.652629017467840120e-02 2146.141197858406 0.005291978735958442
2.570525891232267740e-02 2381.6855519761607 0.005291978735958442
2.509501526845503080e-02 2643.0814869741084 0.005291978735958442
2.469382194863488714e-02 2933.1662783900483 0.005291978735958442
2.450320062804912241e-02 3255.0885998350564 0.005291978735958442
2.452750594349406218e-02 3612.3426997094302 0.005291978735958442
2.477348081666756741e-02 4008.8063288984645 0.005291978735958442
2.524983232009512732e-02 4448.782831127585 0.005291978735958442
2.596690001264876854e-02 4937.047852839004 0.005291978735958442
2.693644683013516131e-02 5478.901179593945 0.005291978735958442
2.817161163597816514e-02 6080.224261649427 0.005291978735958442
2.968699573880074355e-02 6747.5440531107 0.005291978735958442
3.149883946523359540e-02 7488.10385759003 0.005291978735958442
3.362523553468138582e-02 8309.941949353404 0.005291978735958442
3.608633327025585757e-02 9221.97882333434 0.005291978735958442
3.890449834558677017e-02 10234.114021054527 0.005291978735958442
4.210446217001796720e-02 11357.333583431051 0.005291978735958442
4.573899494309590502e-02 12603.829296797274 0.005291978735958442
4.996070871146621878e-02 13987.131026472387 0.005291978735958442
5.468069387606481341e-02 15522.25357427048 0.005291978735958442
5.993652379511749118e-02 17225.859653987874 0.005291978735958442
6.576909645169687346e-02 19116.440753857038 0.005291978735958442
7.222282037666392929e-02 21214.51784910632 0.005291978735958442
7.934567685201204812e-02 23542.864143224204 0.005291978735958442
8.718912646028528779e-02 26126.752255633317 0.005291978735958442
9.580782017083319668e-02 28994.22853882881 0.005291978735958442
1.052591508240262735e-01 32176.417502507353 0.005291978735958442
1.156026165444773018e-01 35707.859649004626 0.005291978735958442
1.268991402127995216e-01 39626.88638701478 0.005291978735958442
1.392103859883033479e-01 43976.036093027215 0.005291978735958442
1.526325076335704745e-01 48802.515836544335 0.005291978735958442
1.673188997707081571e-01 54158.71378079476 0.005291978735958442
1.833227320846239072e-01 60102.76782070388 0.005291978735958442
2.006367916431080478e-01 66699.19663030129 0.005291978735958442
2.193315859891006858e-01 74019.59996915652 0.005291978735958442
2.395256238382901248e-01 82143.43584919439 0.005291978735958442
2.612506515208801172e-01 91158.88299750836 0.005291978735958442
2.845793263724673561e-01 101163.7979766207 0.005291978735958442
3.095816782567853975e-01 112266.77735108159 0.005291978735958442
3.363793576127285245e-01 124588.33642950082 0.005291978735958442
3.651462331164319619e-01 138262.2173764659 0.005291978735958442
3.969411954856953417e-01 153436.84089300132 0.005291978735958442
4.307601513067160215e-01 170276.91722258978 0.005291978735958442
4.664995473766535561e-01 188965.23396912115 0.005291978735958442
5.040729018507941195e-01 209704.64013232305 0.005291978735958442
5.433641530956040411e-01 232720.2478960412 0.005291978735958442
5.843951529773270259e-01 258261.87606826748 0.005291978735958442
6.309232902850945290e-01 286606.7616948256 0.005291978735958442
6.793676024140549163e-01 318062.5692794119 0.005291978735958442
7.295412399066906195e-01 352970.73027306574 0.005291978735958442
7.812311114508662113e-01 391710.1490809261 0.005291978735958442
8.342117702328254447e-01 434701.3158125035 0.005291978735958442
8.884750331822905967e-01 482410.8704165374 0.005291978735958442
9.435107448850549305e-01 535356.6677410719 0.005291978735958442
9.990259054838416253e-01 594113.3984965039 0.005291978735958442
1.054717300293311233e+00 659318.8271333541 0.005291978735958442
1.110276195888758588e+00 731680.7143427207 0.005291978735958442
1.165393661236477474e+00 811984.4993184009 0.005291978735958442
1.219764223291420535e+00 901101.8251665037 0.005291978735958442
1.273090892887802639e+00 1000000.0 0.005291978735958442
8.689751135128560150e-03 0.001 0.005872786613189483
8.740727116572501870e-03 0.0011097524964120721 0.005872786613189483
8.787823320262145091e-03 0.0012315506032928262 0.005872786613189483
8.830980935858840503e-03 0.001366716356462006 0.005872786613189483
8.996992625959283202e-03 0.0015167168884709225 0.005872786613189483
9.254979584506013018e-03 0.0016831803533309566 0.005872786613189483
9.570516776253989305e-03 0.0018679135990207828 0.005872786613189483
9.979534809245354729e-03 0.002072921779595372 0.005872786613189483
1.045630894205602963e-02 0.002300430119772917 0.005872786613189483
1.101242037501005792e-02 0.0025529080682395165 0.005872786613189483
1.166073442392033185e-02 0.002833096101839324 0.005872786613189483
1.241581854363932487e-02 0.0031440354715915 0.005872786613189483
1.329376016608737991e-02 0.0034891012134067737 0.005872786613189483
1.431251895253869526e-02 0.003872038781812557 0.005872786613189483
1.549193309505514024e-02 0.004297004704320844 0.005872786613189483
1.685379892637163882e-02 0.004768611697714469 0.005872786613189483
1.843499706343560557e-02 0.005291978735958442 0.005872786613189483
2.025380058795221705e-02 0.005872786613189483 0.005872786613189483
2.234054789901843141e-02 0.00651733960488242 0.005872786613189483
2.472287813445677579e-02 0.007232633896483534 0.005872786613189483
2.743424386447962729e-02 0.008026433522257174 0.005872786613189483
3.051112190598853635e-02 0.00890735463861044 0.005872786613189483
3.399290678714654568e-02 0.009884959046625586 0.005872786613189483
3.792191694134151858e-02 0.010969857978923836 0.005872786613189483
4.257583762251153370e-02 0.012173827277396614 0.005872786613189483
4.874451168180798238e-02 0.013509935211980273 0.005872786613189483
5.565685930165482909e-02 0.014992684327860457 0.005872786613189483
6.338434795887923356e-02 0.01663816886076129 0.005872786613189483
7.200373429135988046e-02 0.018464249428955443 0.005872786613189483
8.159728025355149350e-02 0.020490746898158472 0.005872786613189483
9.225306496582469373e-02 0.022739657523579287 0.005872786613189483
1.040649194208349282e-01 0.02523539170434766 0.005872786613189483
1.171327178336714070e-01 0.02800503894183631 0.005872786613189483
1.315621693956849358e-01 0.03107866187782014 0.005872786613189483
1.474646904748205256e-01 0.03448962260405758 0.005872786613189483
1.649570990301920115e-01 0.038274944785163134 0.005872786613189483
1.841608853228760001e-01 0.04247571552536898 0.005872786613189483
2.052014686614772043e-01 0.047137531341167244 0.005872786613189483
2.282070293516460791e-01 0.05231099308056263 0.005872786613189483
2.533069937567314356e-01 0.05805225516094899 0.005872786613189483
2.806302241417312771e-01 0.06442363508721373 0.005872786613189483
3.103026607621720556e-01 0.07149428986597581 0.005872786613189483
3.424446241517418166e-01 0.07934096665797492 0.005872786613189483
3.771675301946710857e-01 0.08804883581643465 0.005872786613189483
4.145703210150134543e-01 0.09771241535346502 0.005872786613189483
4.547351560054269659e-01 0.1084365968689611 0.005872786613189483
4.977230414745746345e-01 0.12033778407775893 0.005872786613189483
5.435687392081479663e-01 0.13354515629298988 0.005872786613189483
5.922758544981872042e-01 0.14820207057988585 0.005872786613189483
6.438115799589189114e-01 0.16446761779946645 0.005872786613189483
6.981016109571818173e-01 0.18251834943190443 0.005872786613189483
7.550256083152825370e-01 0.20255019392306664 0.005872786613189483
8.144130358681234139e-01 0.22478058335487253 0.005872786613189483
8.760401649454219175e-01 0.24945081352303167 0.005872786613189483
9.396279942697975951e-01 0.27682866303920667 0.005872786613189483
1.004841798092421135e+00 0.3072112998861759 0.005872786613189483
1.071292430924521089e+00 0.34092850697468147 0.005872786613189483
1.138539244398249162e+00 0.3783462617131929 0.005872786613189483
1.206095197340278258e+00 0.419870708444391 0.005872786613189483
1.273433747812685368e+00 0.4659525668664682 0.005872786613189483
1.339997574427275184e+00 0.517092024289676 0.005872786613189483
1.405208944291724826e+00 0.5738441648302398 0.005872786613189483
1.468481251007151656e+00 0.6368249944718586 0.005872786613189483
1.529231347727353141e+00 0.7067181273927491 0.005872786613189483
1.587363556582918722e+00 0.7842822061337682 0.005872786613189483
1.641881273857440426e+00 0.8703591361485166 0.005872786613189483
1.692239648961316956e+00 0.9658832241158708 0.005872786613189483
1.737968792938102913e+00 1.0718913192051276 0.005872786613189483
1.778657030948958884e+00 1.1895340673703196 0.005872786613189483
1.813958125358166251e+00 1.3200884008314182 0.005872786613189483
1.843596262934177554e+00 1.4649713983072863 0.005872786613189483
1.867378035558913352e+00 1.625755666443795 0.005872786613189483
1.886368050081232539e+00 1.8041864093920719 0.005872786613189483
1.899599435856462515e+00 2.0022003718155843 0.005872786613189483
1.907097634377050710e+00 2.2219468609395236 0.005872786613189483
1.908941285817114197e+00 2.4658110758226037 0.005872786613189483
1.905253819779466173e+00 2.736439997074672 0.005872786613189483
1.896194941606219375e+00 3.0367711180354604 0.005872786613189483
1.881952189130510211e+00 3.370064329271928 0.005872786613189483
1.862733416943835874e+00 3.739937302478798 0.005872786613189483
1.838760448046458995e+00 4.150404757850477 0.005872786613189483
1.810264314995003732e+00 4.605922041145108 0.005872786613189483
1.777482196024645633e+00 5.1114334834401705 0.005872786613189483
1.740656079881257812e+00 5.672426068491977 0.005872786613189483
1.700032985779540873e+00 6.294988990221888 0.005872786613189483
1.655866458720935741e+00 6.985879746785249 0.005872786613189483
1.608419003377497658e+00 7.752597488629465 0.005872786613189483
1.557964905887477602e+00 8.60346441668451 0.005872786613189483
1.504793081929700183e+00 9.547716114208066 0.005872786613189483
1.449209473260183678e+00 10.59560179277617 0.005872786613189483
1.391538445481890429e+00 11.758495540521581 0.005872786613189483
1.332123115723869544e+00 13.049019780144016 0.005872786613189483
1.271324186087871677e+00 14.481182276745331 0.005872786613189483
1.209517297394836710e+00 16.070528182616385 0.005872786613189483
1.147088914175096619e+00 17.834308769319094 0.005872786613189483
1.084430917020833496e+00 19.791668678535572 0.005872786613189483
1.021934262990845443e+00 21.96385372416547 0.005872786613189483
9.600689434992734084e-01 24.37444150122222 0.005872786613189483
8.997107597929098199e-01 27.04959730463137 0.005872786613189483
8.404246655944902500e-01 30.01835813575592 0.005872786613189483
7.825574922105722475e-01 33.31294787934677 0.005872786613189483
7.267697151493158758e-01 36.96912707195032 0.005872786613189483
6.750549217573760252e-01 41.0265810582719 0.005872786613189483
6.255390430699885318e-01 45.52935074866948 0.005872786613189483
5.783646582423159765e-01 50.526310653356795 0.005872786613189483
5.336310332884235397e-01 56.07169938205458 0.005872786613189483
4.913964045673854253e-01 62.22570836730231 0.005872786613189483
4.516815004570918779e-01 69.0551352016233 0.005872786613189483
4.144739487662272293e-01 76.63410868007462 0.005872786613189483
3.797334226909698240e-01 85.04489341802686 0.005872786613189483
3.473969533487516470e-01 94.37878277775391 0.005872786613189483
3.173841141752079542e-01 104.73708979594508 0.005872786613189483
2.896019077732787661e-01 116.23224686798542 0.005872786613189483
2.639490401847478518e-01 128.9890261253308 0.005872786613189483
2.403193610872604580e-01 143.14589375234786 0.005872786613189483
2.186045236035667749e-01 158.85651294280527 0.005872786613189483
1.986957602279488533e-01 176.2914118095948 0.005872786613189483
1.805527057112076006e-01 195.63983435170647 0.005872786613189483
1.640289736961902667e-01 217.11179456945052 0.005872786613189483
1.489665465830062041e-01 240.9403560239527 0.005872786613189483
1.352654381084943958e-01 267.38416158399497 0.005872786613189483
1.228283442654979907e-01 296.73024081888724 0.005872786613189483
1.115611682776053437e-01 329.2971255097155 0.005872786613189483
1.013737058698467031e-01 365.43830709572546 0.005872786613189483
9.240299117697596543e-02 405.54607358408276 0.005872786613189483
8.439012875418830384e-02 450.05576757004974 0.005872786613189483
7.712183209191605937e-02 499.450511585514 0.005872786613189483
7.054756840745990409e-02 554.2664520663108 0.005872786613189483
6.461979251990915274e-02 615.0985788580505 0.005872786613189483
5.929322350191704866e-02 682.6071834272393 0.005872786613189483
5.453398848536880616e-02 757.525025877192 0.005872786613189483
5.030211243199528282e-02 840.6652885618333 0.005872786613189483
4.654146618015590070e-02 932.9304026284696 0.005872786613189483
4.321340392642477463e-02 1035.3218432956637 0.005872786613189483
4.028143544444041241e-02 1148.9510001873086 0.005872786613189483
3.771169580302190238e-02 1275.051240713013 0.005872786613189483
3.547347496062921990e-02 1414.991297434576 0.005872786613189483
3.353968250342144464e-02 1570.2901247293776 0.005872786613189483
3.188723929000531615e-02 1742.6333860096508 0.005872786613189483
3.049734582044788186e-02 1933.891750455232 0.005872786613189483
2.935561635871449318e-02 2146.141197858406 0.005872786613189483
2.845206435710422380e-02 2381.6855519761607 0.005872786613189483
2.778095109449637765e-02 2643.0814869741084 0.005872786613189483
2.734050110074767032e-02 2933.1662783900483 0.005872786613189483
2.713250840497887645e-02 3255.0885998350564 0.005872786613189483
2.716187372767894445e-02 3612.3426997094302 0.005872786613189483
2.743610328640703686e-02 4008.8063288984645 0.005872786613189483
2.796484710797448800e-02 4448.782831127585 0.005872786613189483
2.875952547408437351e-02 4937.047852839004 0.005872786613189483
2.983309879387026700e-02 5478.901179593945 0.005872786613189483
3.120001154815328637e-02 6080.224261649427 0.005872786613189483
3.287627865910758979e-02 6747.5440531107 0.005872786613189483
3.487968112189031994e-02 7488.10385759003 0.005872786613189483
3.722999011096240346e-02 8309.941949353404 0.005872786613189483
3.994918044758646869e-02 9221.97882333434 0.005872786613189483
4.306159540713392492e-02 10234.114021054527 0.005872786613189483
4.659409291101359457e-02 11357.333583431051 0.005872786613189483
5.060315553858379251e-02 12603.829296797274 0.005872786613189483
5.525999119522007064e-02 13987.131026472387 0.005872786613189483
6.046352149456972469e-02 15522.25357427048 0.005872786613189483
6.625414971758533667e-02 17225.859653987874 0.005872786613189483
7.267569960651772132e-02 19116.440753857038 0.005872786613189483
7.977556301086842494e-02 21214.51784910632 0.005872786613189483
8.760470823495203341e-02 23542.864143224204 0.005872786613189483
9.621751775575262955e-02 26126.752255633317 0.005872786613189483
1.056713846426798886e-01 28994.22853882881 0.005872786613189483
1.160261258624732117e-01 32176.417502507353 0.005872786613189483
1.273432005230577257e-01 35707.859649004626 0.005872786613189483
1.396848331847324043e-01 39626.88638701478 0.005872786613189483
1.531131658319868638e-01 43976.036093027215 0.005872786613189483
1.677293604454585807e-01 48802.515836544335 0.005872786613189483
1.836891275448319372e-01 54158.71378079476 0.005872786613189483
2.010487074448468747e-01 60102.76782070388 0.005872786613189483
2.197865559215587128e-01 66699.19663030129 0.005872786613189483
2.399676679804944313e-01 74019.59996915652 0.005872786613189483
2.617111811881215888e-01 82143.43584919439 0.005872786613189483
2.850362839171653451e-01 91158.88299750836 0.005872786613189483
3.100068953095793112e-01 101163.7979766207 0.005872786613189483
3.366826071344852789e-01 112266.77735108159 0.005872786613189483
3.651879939225511351e-01 124588.33642950082 0.005872786613189483
3.956812672845279599e-01 138262.2173764659 0.005872786613189483
4.292990062273698282e-01 153436.84089300132 0.005872786613189483
4.649587936967023438e-01 170276.91722258978 0.005872786613189483
5.024979265294169384e-01 188965.23396912115 0.005872786613189483
5.417995760115963400e-01 209704.64013232305 0.005872786613189483
5.827149657296399887e-01 232720.2478960412 0.005872786613189483
6.276628528094253534e-01 258261.87606826748 0.005872786613189483
6.761327276714955703e-01 286606.7616948256 0.005872786613189483
7.263717120669190841e-01 318062.5692794119 0.005872786613189483
7.781586715296757717e-01 352970.73027306574 0.005872786613189483
8.312486290320093563e-01 391710.1490809261 0.005872786613189483
8.853812064961650297e-01 434701.3158125035 0.005872786613189483
9.405660836645585166e-01 482410.8704165374 0.005872786613189483
9.962390331304367130e-01 535356.6677410719 0.005872786613189483
1.052092382270907400e+00 594113.3984965039 0.005872786613189483
1.107813173525512562e+00 659318.8271333541 0.005872786613189483
1.163089260942640868e+00 731680.7143427207 0.005872786613189483
1.217612917700973574e+00 811984.4993184009 0.005872786613189483
1.271085250438837688e+00 901101.8251665037 0.005872786613189483
1.323219972546493484e+00 1000000.0 0.005872786613189483
8.634001939009480070e-03 0.001 0.00651733960488242
8.689630684266189120e-03 0.0011097524964120721 0.00651733960488242
8.740810382921175570e-03 0.0012315506032928262 0.00651733960488242
8.787802014403279724e-03 0.001366716356462006 0.00651733960488242
8.830985032782843677e-03 0.0015167168884709225 0.00651733960488242
8.997056177122710399e-03 0.0016831803533309566 0.00651733960488242
9.254963001841103390e-03 0.0018679135990207828 0.00651733960488242
9.570492622255981005e-03 0.002072921779595372 0.00651733960488242
9.979515683329071712e-03 0.002300430119772917 0.00651733960488242
1.045624878683668914e-02 0.0025529080682395165 0.00651733960488242
1.101236362902597438e-02 0.002833096101839324 0.00651733960488242
1.166070784957222786e-02 0.0031440354715915 0.00651733960488242
1.241576560870420558e-02 0.0034891012134067737 0.00651733960488242
1.329371531127215844e-02 0.003872038781812557 0.00651733960488242
1.431247294500006748e-02 0.004297004704320844 0.00651733960488242
1.549187391797772310e-02 0.004768611697714469 0.00651733960488242
1.685372623586076091e-02 0.005291978735958442 0.00651733960488242
1.843491213288557182e-02 0.005872786613189483 0.00651733960488242
2.025371834296857063e-02 0.00651733960488242 0.00651733960488242
2.234044516472579595e-02 0.007232633896483534 0.00651733960488242
2.472275665203351597e-02 0.008026433522257174 0.00651733960488242
2.743410384783307940e-02 0.00890735463861044 0.00651733960488242
3.051098050930715205e-02 0.009884959046625586 0.00651733960488242
3.399270723798098609e-02 0.010969857978923836 0.00651733960488242
3.792171194277005331e-02 0.012173827277396614 0.00651733960488242
4.257559358921848142e-02 0.013509935211980273 0.00651733960488242
4.874424786820290290e-02 0.014992684327860457 0.00651733960488242
5.565653889321011544e-02 0.01663816886076129 0.00651733960488242
6.338395964589718656e-02 0.018464249428955443 0.00651733960488242
7.200329838220495549e-02 0.020490746898158472 0.00651733960488242
8.159683019766890422e-02 0.022739657523579287 0.00651733960488242
9.225250086954521478e-02 0.02523539170434766 0.00651733960488242
1.040643007067740128e-01 0.02800503894183631 0.00651733960488242
1.171320104472021173e-01 0.03107866187782014 0.00651733960488242
1.315613421553301077e-01 0.03448962260405758 0.00651733960488242
1.474637755731316169e-01 0.038274944785163134 0.00651733960488242
1.649560744251203082e-01 0.04247571552536898 0.00651733960488242
1.841597483467713181e-01 0.047137531341167244 0.00651733960488242
2.052001887849795314e-01 0.05231099308056263 0.00651733960488242
2.282055892640900419e-01 0.05805225516094899 0.00651733960488242
2.533053785703706096e-01 0.06442363508721373 0.00651733960488242
2.806284133591496754e-01 0.07149428986597581 0.00651733960488242
3.103006344475928158e-01 0.07934096665797492 0.00651733960488242
3.424423398590284995e-01 0.08804883581643465 0.00651733960488242
3.771650077634127740e-01 0.09771241535346502 0.00651733960488242
4.145674778436512220e-01 0.1084365968689611 0.00651733960488242
4.547320028265551817e-01 0.12033778407775893 0.00651733960488242
4.977195190774230671e-01 0.13354515629298988 0.00651733960488242
5.435648185903458884e-01 0.14820207057988585 0.00651733960488242
5.922714821121681794e-01 0.16446761779946645 0.00651733960488242
6.438067129407439859e-01 0.18251834943190443 0.00651733960488242
6.980961835907282254e-01 0.20255019392306664 0.00651733960488242
7.550195793039156111e-01 0.22478058335487253 0.00651733960488242
8.144063230726534819e-01 0.24945081352303167 0.00651733960488242
8.760326886451401673e-01 0.27682866303920667 0.00651733960488242
9.396196735155518676e-01 0.3072112998861759 0.00651733960488242
1.004832542043510246e+00 0.34092850697468147 0.00651733960488242
1.071282152142321253e+00 0.3783462617131929 0.00651733960488242
1.138527797410715969e+00 0.419870708444391 0.00651733960488242
1.206082495854640557e+00 0.4659525668664682 0.00651733960488242
1.273419609264790919e+00 0.517092024289676 0.00651733960488242
1.339981878490279721e+00 0.5738441648302398 0.00651733960488242
1.405191490074097826e+00 0.6368249944718586 0.00651733960488242
1.468461893684291919e+00 0.7067181273927491 0.00651733960488242
1.529209851008113352e+00 0.7842822061337682 0.00651733960488242
1.587339523800137098e+00 0.8703591361485166 0.00651733960488242
1.641854626275636164e+00 0.9658832241158708 0.00651733960488242
1.692210105827671507e+00 1.0718913192051276 0.00651733960488242
1.737936046952106350e+00 1.1895340673703196 0.00651733960488242
1.778620724402389719e+00 1.3200884008314182 0.00651733960488242
1.813917918857323786e+00 1.4649713983072863 0.00651733960488242
1.843551742875730648e+00 1.625755666443795 0.00651733960488242
1.867340209348826274e+00 1.8041864093920719 0.00651733960488242
1.886326371877246499e+00 2.0022003718155843 0.00651733960488242
1.899553510815071844e+00 2.2219468609395236 0.00651733960488242
1.907047086015810855e+00 2.4658110758226037 0.00651733960488242
1.908885653575779884e+00 2.736439997074672 0.00651733960488242
1.905192622774073419e+00 3.0367711180354604 0.00651733960488242
1.896127640039111606e+00 3.370064329271928 0.00651733960488242
1.881878213014200663e+00 3.739937302478798 0.00651733960488242
1.862652112451443687e+00 4.150404757850477 0.00651733960488242
1.838671106662572940e+00 4.605922041145108 0.00651733960488242
1.810166167916144930e+00 5.1114334834401705 0.00651733960488242
1.777374377623946788e+00 5.672426068491977 0.00651733960488242
1.740537652729623463e+00 6.294988990221888 0.00651733960488242
1.699902902736109223e+00 6.985879746785249 0.00651733960488242
1.655723579932474321e+00 7.752597488629465 0.00651733960488242
1.608262046689004299e+00 8.60346441668451 0.00651733960488242
1.557792466975959078e+00 9.547716114208066 0.00651733960488242
1.504603613234046566e+00 10.59560179277617 0.00651733960488242
1.449001237118909380e+00 11.758495540521581 0.00651733960488242
1.391309535100661021e+00 13.049019780144016 0.00651733960488242
1.331871412401346433e+00 14.481182276745331 0.00651733960488242
1.271047339293327028e+00 16.070528182616385 0.00651733960488242
1.209212677296393590e+00 17.834308769319094 0.00651733960488242
1.146753601654143973e+00 19.791668678535572 0.00651733960488242
1.084061686507380662e+00 21.96385372416547 0.00651733960488242
1.021527506419095177e+00 24.37444150122222 0.00651733960488242
9.595860682046922774e-01 27.04959730463137 0.00651733960488242
8.991732907141561926e-01 30.01835813575592 0.00651733960488242
8.398263983501084162e-01 33.31294787934677 0.00651733960488242
7.818916329660028364e-01 36.96912707195032 0.00651733960488242
7.262387291705606485e-01 41.0265810582719 0.00651733960488242
6.744682412865226073e-01 45.52935074866948 0.00651733960488242
6.248921395989368577e-01 50.526310653356795 0.00651733960488242
5.776535786518708360e-01 56.07169938205458 0.00651733960488242
5.328528742067822899e-01 62.22570836730231 0.00651733960488242
4.905498141577808724e-01 69.0551352016233 0.00651733960488242
4.507672592979036219e-01 76.63410868007462 0.00651733960488242
4.134955463072420567e-01 85.04489341802686 0.00651733960488242
3.786975256847814886e-01 94.37878277775391 0.00651733960488242
3.463137183012147124e-01 104.73708979594508 0.00651733960488242
3.162673386232247585e-01 116.23224686798542 0.00651733960488242
2.884689002663868851e-01 128.9890261253308 0.00651733960488242
2.628200910250472755e-01 143.14589375234786 0.00651733960488242
2.392169329446135195e-01 158.85651294280527 0.00651733960488242
2.175520612722930680e-01 176.2914118095948 0.00651733960488242
1.977638436099890540e-01 195.63983435170647 0.00651733960488242
1.797584718914612967e-01 217.11179456945052 0.00651733960488242
1.633346106119501207e-01 240.9403560239527 0.00651733960488242
1.483866993411734891e-01 267.38416158399497 0.00651733960488242
1.348110906383789831e-01 296.73024081888724 0.00651733960488242
1.225068727121343820e-01 329.2971255097155 0.00651733960488242
1.113768537659745456e-01 365.43830709572546 0.00651733960488242
1.015728836875488678e-01 405.54607358408276 0.00651733960488242
9.281610908666140802e-02 450.05576757004974 0.00651733960488242
8.486799776251678640e-02 499.450511585514 0.00651733960488242
7.767436769093610804e-02 554.2664520663108 0.00651733960488242
7.118417173874919124e-02 615.0985788580505 0.00651733960488242
6.534876053690479025e-02 682.6071834272393 0.00651733960488242
6.013950608303373496e-02 757.525025877192 0.00651733960488242
5.549645174507866763e-02 840.6652885618333 0.00651733960488242
5.136833652338610584e-02 932.9304026284696 0.00651733960488242
4.771336893586894390e-02 1035.3218432956637 0.00651733960488242
4.449202088453438342e-02 1148.9510001873086 0.00651733960488242
4.166757974756333388e-02 1275.051240713013 0.00651733960488242
3.920670945135970586e-02 1414.991297434576 0.00651733960488242
3.707999532717159985e-02 1570.2901247293776 0.00651733960488242
3.526236391585247515e-02 1742.6333860096508 0.00651733960488242
3.373341029167942207e-02 1933.891750455232 0.00651733960488242
3.247753821323853818e-02 2146.141197858406 0.00651733960488242
3.148396908272865780e-02 2381.6855519761607 0.00651733960488242
3.074656774848110591e-02 2643.0814869741084 0.00651733960488242
3.026354069593131108e-02 2933.1662783900483 0.00651733960488242
3.003700639067732880e-02 3255.0885998350564 0.00651733960488242
3.007247341865870380e-02 3612.3426997094302 0.00651733960488242
3.037830395032001252e-02 4008.8063288984645 0.00651733960488242
3.096518635908927786e-02 4448.782831127585 0.00651733960488242
3.184572387872285776e-02 4937.047852839004 0.00651733960488242
3.303418685389444137e-02 5478.901179593945 0.00651733960488242
3.454643294144043447e-02 6080.224261649427 0.00651733960488242
3.640000701166300201e-02 6747.5440531107 0.00651733960488242
3.861434624595370263e-02 7488.10385759003 0.00651733960488242
4.121101552755423308e-02 8309.941949353404 0.00651733960488242
4.421393175192064873e-02 9221.97882333434 0.00651733960488242
4.764952975296548460e-02 10234.114021054527 0.00651733960488242
5.154689939572292684e-02 11357.333583431051 0.00651733960488242
5.596619930876380045e-02 12603.829296797274 0.00651733960488242
6.109967957590810989e-02 13987.131026472387 0.00651733960488242
6.683224407431477554e-02 15522.25357427048 0.00651733960488242
7.320717382438562959e-02 17225.859653987874 0.00651733960488242
8.027122185280402555e-02 19116.440753857038 0.00651733960488242
8.807470736274800038e-02 21214.51784910632 0.00651733960488242
9.667147323345938459e-02 23542.864143224204 0.00651733960488242
1.061186160832738035e-01 26126.752255633317 0.00651733960488242
1.164759565660429125e-01 28994.22853882881 0.00651733960488242
1.278052918014711825e-01 32176.417502507353 0.00651733960488242
1.401694275964522618e-01 35707.859649004626 0.00651733960488242
1.536311067167926148e-01 39626.88638701478 0.00651733960488242
1.682519368044177732e-01 43976.036093027215 0.00651733960488242
1.841377969059919129e-01 48802.515836544335 0.00651733960488242
2.014444252692188519e-01 54158.71378079476 0.00651733960488242
2.202315114459520995e-01 60102.76782070388 0.00651733960488242
2.404595140520377483e-01 66699.19663030129 0.00651733960488242
2.621855540763159409e-01 74019.59996915652 0.00651733960488242
2.855281285237693534e-01 82143.43584919439 0.00651733960488242
3.104907493863288681e-01 91158.88299750836 0.00651733960488242
3.371259835807219885e-01 101163.7979766207 0.00651733960488242
3.654804642192348574e-01 112266.77735108159 0.00651733960488242
3.956820196846809745e-01 124588.33642950082 0.00651733960488242
4.278685555659282880e-01 138262.2173764659 0.00651733960488242
4.632600533289678579e-01 153436.84089300132 0.00651733960488242
5.006949845004678989e-01 170276.91722258978 0.00651733960488242
5.399418223918162063e-01 188965.23396912115 0.00651733960488242
5.808516439359530104e-01 209704.64013232305 0.00651733960488242
6.240209101548578330e-01 232720.2478960412 0.00651733960488242
6.724651212373496945e-01 258261.87606826748 0.00651733960488242
7.227314064375297553e-01 286606.7616948256 0.00651733960488242
7.745901845390744667e-01 318062.5692794119 0.00651733960488242
8.277875534303698046e-01 352970.73027306574 0.00651733960488242
8.820488803232902075e-01 391710.1490809261 0.00651733960488242
9.370820967519992717e-01 434701.3158125035 0.00651733960488242
9.929191360532276800e-01 482410.8704165374 0.00651733960488242
1.048949029160244351e+00 535356.6677410719 0.00651733960488242
1.104850854594900511e+00 594113.3984965039 0.00651733960488242
1.160308551955081757e+00 659318.8271333541 0.00651733960488242
1.215010335136321729e+00 731680.7143427207 0.00651733960488242
1.268655300842026490e+00 811984.4993184009 0.00651733960488242
1.320954256394112569e+00 901101.8251665037 0.00651733960488242
1.371633206672382199e+00 1000000.0 0.00651733960488242
8.573471557848075936e-03 0.001 0.007232633896483534
8.633962157993627096e-03 0.0011097524964120721 0.007232633896483534
8.689619721560655832e-03 0.0012315506032928262 0.007232633896483534
8.740784385550362176e-03 0.001366716356462006 0.007232633896483534
8.787842161821537643e-03 0.0015167168884709225 0.007232633896483534
8.831006778356059045e-03 0.0016831803533309566 0.007232633896483534
8.997115346947420420e-03 0.0018679135990207828 0.007232633896483534
9.254959803770045415e-03 0.002072921779595372 0.007232633896483534
9.570490854294505870e-03 0.002300430119772917 0.007232633896483534
9.979483323260400149e-03 0.0025529080682395165 0.007232633896483534
1.045625322138092790e-02 0.002833096101839324 0.007232633896483534
1.101232859794256357e-02 0.0031440354715915 0.007232633896483534
1.166068646304532948e-02 0.0034891012134067737 0.007232633896483534
1.241572335309564130e-02 0.003872038781812557 0.007232633896483534
1.329365963518266448e-02 0.004297004704320844 0.007232633896483534
1.431241717055300317e-02 0.004768611697714469 0.007232633896483534
1.549180532472876556e-02 0.005291978735958442 0.007232633896483534
1.685364762367955183e-02 0.005872786613189483 0.007232633896483534
1.843481164945333720e-02 0.00651733960488242 0.007232633896483534
2.025359990514650696e-02 0.007232633896483534 0.007232633896483534
2.234031926311600899e-02 0.008026433522257174 0.007232633896483534
2.472259986386216371e-02 0.00890735463861044 0.007232633896483534
2.743393039031780112e-02 0.009884959046625586 0.007232633896483534
3.051076876564005197e-02 0.010969857978923836 0.007232633896483534
3.399247795691559548e-02 0.012173827277396614 0.007232633896483534
3.792142676689792824e-02 0.013509935211980273 0.007232633896483534
4.257528846959117430e-02 0.014992684327860457 0.007232633896483534
4.874387585110229182e-02 0.01663816886076129 0.007232633896483534
5.565613499153919397e-02 0.018464249428955443 0.007232633896483534
6.338349679816004945e-02 0.020490746898158472 0.007232633896483534
7.200278165413658005e-02 0.022739657523579287 0.007232633896483534
8.159621418975621099e-02 0.02523539170434766 0.007232633896483534
9.225183807085325649e-02 0.02800503894183631 0.007232633896483534
1.040635363469816638e-01 0.03107866187782014 0.007232633896483534
1.171311369900302629e-01 0.03448962260405758 0.007232633896483534
1.315603635358914836e-01 0.038274944785163134 0.007232633896483534
1.474626779591609593e-01 0.04247571552536898 0.007232633896483534
1.649548444188767005e-01 0.047137531341167244 0.007232633896483534
1.841583396363821457e-01 0.05231099308056263 0.007232633896483534
2.051986271331963652e-01 0.05805225516094899 0.007232633896483534
2.282038029212933028e-01 0.06442363508721373 0.007232633896483534
2.533033960482570790e-01 0.07149428986597581 0.007232633896483534
2.806262025086329048e-01 0.07934096665797492 0.007232633896483534
3.102981481040064105e-01 0.08804883581643465 0.007232633896483534
3.424395930563968737e-01 0.09771241535346502 0.007232633896483534
3.771618990507028535e-01 0.1084365968689611 0.007232633896483534
4.145640124132054516e-01 0.12033778407775893 0.007232633896483534
4.547281298124928317e-01 0.13354515629298988 0.007232633896483534
4.977151898838929611e-01 0.14820207057988585 0.007232633896483534
5.435599920317951694e-01 0.16446761779946645 0.007232633896483534
5.922661306122239955e-01 0.18251834943190443 0.007232633896483534
6.438007146058531971e-01 0.20255019392306664 0.007232633896483534
6.980894962376488211e-01 0.22478058335487253 0.007232633896483534
7.550121135304874720e-01 0.24945081352303167 0.007232633896483534
8.143980434398584434e-01 0.27682866303920667 0.007232633896483534
8.760234946461428196e-01 0.3072112998861759 0.007232633896483534
9.396094189487236292e-01 0.34092850697468147 0.007232633896483534
1.004821133519307352e+00 0.3783462617131929 0.007232633896483534
1.071269465042610447e+00 0.419870708444391 0.007232633896483534
1.138513700376231563e+00 0.4659525668664682 0.007232633896483534
1.206066818232762516e+00 0.517092024289676 0.007232633896483534
1.273402202386631599e+00 0.5738441648302398 0.007232633896483534
1.339962521701255849e+00 0.6368249944718586 0.007232633896483534
1.405170019608276366e+00 0.7067181273927491 0.007232633896483534
1.468438027761661324e+00 0.7842822061337682 0.007232633896483534
1.529183382166023675e+00 0.8703591361485166 0.007232633896483534
1.587309918448208457e+00 0.9658832241158708 0.007232633896483534
1.641821798061218418e+00 1.0718913192051276 0.007232633896483534
1.692173682938901358e+00 1.1895340673703196 0.007232633896483534
1.737895660888914895e+00 1.3200884008314182 0.007232633896483534
1.778576002357358243e+00 1.4649713983072863 0.007232633896483534
1.813868371844289618e+00 1.625755666443795 0.007232633896483534
1.843496902453572783e+00 1.8041864093920719 0.007232633896483534
1.867293566524931725e+00 2.0022003718155843 0.007232633896483534
1.886274968560246013e+00 2.2219468609395236 0.007232633896483534
1.899496896709107929e+00 2.4658110758226037 0.007232633896483534
1.906984747382523659e+00 2.736439997074672 0.007232633896483534
1.908817034760887488e+00 3.0367711180354604 0.007232633896483534
1.905117137056712595e+00 3.370064329271928 0.007232633896483534
1.896044625485763246e+00 3.739937302478798 0.007232633896483534
1.881786939386178137e+00 4.150404757850477 0.007232633896483534
1.862551795996708615e+00 4.605922041145108 0.007232633896483534
1.838560870853726437e+00 5.1114334834401705 0.007232633896483534
1.810045040274192774e+00 5.672426068491977 0.007232633896483534
1.777241305942616867e+00 6.294988990221888 0.007232633896483534
1.740391451083203256e+00 6.985879746785249 0.007232633896483534
1.699742284235134626e+00 7.752597488629465 0.007232633896483534
1.655547108317439786e+00 8.60346441668451 0.007232633896483534
1.608068144381968212e+00 9.547716114208066 0.007232633896483534
1.557579369138442527e+00 10.59560179277617 0.007232633896483534
1.504369385856663799e+00 11.758495540521581 0.007232633896483534
1.448743709259936008e+00 13.049019780144016 0.007232633896483534
1.391026317016482050e+00 14.481182276745331 0.007232633896483534
1.331559841740705075e+00 16.070528182616385 0.007232633896483534
1.270704438074095943e+00 17.834308769319094 0.007232633896483534
1.208835159516968405e+00 19.791668678535572 0.007232633896483534
1.146337801392124378e+00 21.96385372416547 0.007232633896483534
1.083603551131943954e+00 24.37444150122222 0.007232633896483534
1.021022569002142388e+00 27.04959730463137 0.007232633896483534
9.589845739719909945e-01 30.01835813575592 0.007232633896483534
8.985033055496738363e-01 33.31294787934677 0.007232633896483534
8.390802596917131817e-01 36.96912707195032 0.007232633896483534
7.810610434573217464e-01 41.0265810582719 0.007232633896483534
7.255767353234147121e-01 45.52935074866948 0.007232633896483534
6.737384118189099214e-01 50.526310653356795 0.007232633896483534
6.240901138302527018e-01 56.07169938205458 0.007232633896483534
5.767761471196718448e-01 62.22570836730231 0.007232633896483534
5.318986032287496002e-01 69.0551352016233 0.007232633896483534
4.895196824882117048e-01 76.63410868007462 0.007232633896483534
4.496652499292779770e-01 85.04489341802686 0.007232633896483534
4.123292102794814951e-01 94.37878277775391 0.007232633896483534
3.774783362502603934e-01 104.73708979594508 0.007232633896483534
3.450572127931118005e-01 116.23224686798542 0.007232633896483534
3.149929190791276312e-01 128.9890261253308 0.007232633896483534
2.871993000610362778e-01 143.14589375234786 0.007232633896483534
2.615804263930008866e-01 158.85651294280527 0.007232633896483534
2.380333890169133715e-01 176.2914118095948 0.007232633896483534
2.164725595425049109e-01 195.63983435170647 0.007232633896483534
1.968706467329596754e-01 217.11179456945052 0.007232633896483534
1.789768364108295928e-01 240.9403560239527 0.007232633896483534
1.626807446850539463e-01 267.38416158399497 0.007232633896483534
1.478726981897936776e-01 296.73024081888724 0.007232633896483534
1.344450248726616337e-01 329.2971255097155 0.007232633896483534
1.222933528099087452e-01 365.43830709572546 0.007232633896483534
1.115863428150497272e-01 405.54607358408276 0.007232633896483534
1.020235331204409207e-01 450.05576757004974 0.007232633896483534
9.333839924663232812e-02 499.450511585514 0.007232633896483534
8.547291162342784965e-02 554.2664520663108 0.007232633896483534
7.837232059448646926e-02 615.0985788580505 0.007232633896483534
7.198686488032515762e-02 682.6071834272393 0.007232633896483534
6.628727564848391207e-02 757.525025877192 0.007232633896483534
6.119703998918257781e-02 840.6652885618333 0.007232633896483534
5.666907004131165049e-02 932.9304026284696 0.007232633896483534
5.265820357170301197e-02 1035.3218432956637 0.007232633896483534
4.912166504512244236e-02 1148.9510001873086 0.007232633896483534
4.601968200892517930e-02 1275.051240713013 0.007232633896483534
4.331611044728215371e-02 1414.991297434576 0.007232633896483534
4.097903889183033416e-02 1570.2901247293776 0.007232633896483534
3.898126649206687389e-02 1742.6333860096508 0.007232633896483534
3.730067276504150237e-02 1933.891750455232 0.007232633896483534
3.592037773290277652e-02 2146.141197858406 0.007232633896483534
3.482876724271311702e-02 2381.6855519761607 0.007232633896483534
3.401930584066751445e-02 2643.0814869741084 0.007232633896483534
3.349020924466422633e-02 2933.1662783900483 0.007232633896483534
3.324397069486843825e-02 3255.0885998350564 0.007232633896483534
3.328679204567815131e-02 3612.3426997094302 0.007232633896483534
3.362797751050767420e-02 4008.8063288984645 0.007232633896483534
3.427936049825458520e-02 4448.782831127585 0.007232633896483534
3.525484498520976839e-02 4937.047852839004 0.007232633896483534
3.657012140337850131e-02 5478.901179593945 0.007232633896483534
3.824258020600895119e-02 6080.224261649427 0.007232633896483534
4.029141266974214236e-02 6747.5440531107 0.007232633896483534
4.273782621309409058e-02 7488.10385759003 0.007232633896483534
4.560529653372176473e-02 8309.941949353404 0.007232633896483534
4.891979349429081275e-02 9221.97882333434 0.007232633896483534
5.270994940938355383e-02 10234.114021054527 0.007232633896483534
5.700718004711192305e-02 11357.333583431051 0.007232633896483534
6.187517343316110974e-02 12603.829296797274 0.007232633896483534
6.753004242931971712e-02 13987.131026472387 0.007232633896483534
7.384050902281401318e-02 15522.25357427048 0.007232633896483534
8.085273586617956754e-02 17225.859653987874 0.007232633896483534
8.861634559436486203e-02 19116.440753857038 0.007232633896483534
9.718446785325551840e-02 21214.51784910632 0.007232633896483534
1.066136089325819269e-01 23542.864143224204 0.007232633896483534
1.169632580750401135e-01 26126.752255633317 0.007232633896483534
1.282952247652767996e-01 28994.22853882881 0.007232633896483534
1.406726785701200855e-01 32176.417502507353 0.007232633896483534
1.541589838027589421e-01 35707.859649004626 0.007232633896483534
1.688163882330085686e-01 39626.88638701478 0.007232633896483534
1.847047294600070166e-01 43976.036093027215 0.007232633896483534
2.019341739296870997e-01 48802.515836544335 0.007232633896483534
2.206576709074513920e-01 54158.71378079476 0.007232633896483534
2.409388646261211298e-01 60102.76782070388 0.007232633896483534
2.627160100498539541e-01 66699.19663030129 0.007232633896483534
2.860356150601194303e-01 74019.59996915652 0.007232633896483534
3.110142124813645159e-01 82143.43584919439 0.007232633896483534
3.376360978654132650e-01 91158.88299750836 0.007232633896483534
3.659398329831861640e-01 101163.7979766207 0.007232633896483534
3.959564332059032910e-01 112266.77735108159 0.007232633896483534
4.278177822232763772e-01 124588.33642950082 0.007232633896483534
4.616365565169581187e-01 138262.2173764659 0.007232633896483534
4.987229112174797474e-01 153436.84089300132 0.007232633896483534
5.378366892932755494e-01 170276.91722258978 0.007232633896483534
5.786672003483158688e-01 188965.23396912115 0.007232633896483534
6.210321134072168681e-01 209704.64013232305 0.007232633896483534
6.683677098826730223e-01 232720.2478960412 0.007232633896483534
7.186037296569164345e-01 258261.87606826748 0.007232633896483534
7.704916068634142245e-01 286606.7616948256 0.007232633896483534
8.237680806609848361e-01 318062.5692794119 0.007232633896483534
8.781483204554244582e-01 352970.73027306574 0.007232633896483534
9.333308866671187198e-01 391710.1490809261 0.007232633896483534
9.890022441441963519e-01 434701.3158125035 0.007232633896483534
1.045204867471652976e+00 482410.8704165374 0.007232633896483534
1.101304299396150821e+00 535356.6677410719 0.007232633896483534
1.156964959120958980e+00 594113.3984965039 0.007232633896483534
1.211870745501406610e+00 659318.8271333541 0.007232633896483534
1.265715970498818566e+00 731680.7143427207 0.007232633896483534
1.318209007512327613e+00 811984.4993184009 0.007232633896483534
1.369073681628610428e+00 901101.8251665037 0.007232633896483534
1.418048485445484896e+00 1000000.0 0.007232633896483534
8.507852557879990243e-03 0.001 0.008026433522257174
8.573480331279128772e-03 0.0011097524964120721 0.008026433522257174
8.633917561009502376e-03 0.0012315506032928262 0.008026433522257174
8.689622249931087256e-03 0.001366716356462006 0.008026433522257174
8.740798865923729566e-03 0.0015167168884709225 0.008026433522257174
8.787781298561911023e-03 0.0016831803533309566 0.008026433522257174
8.830990326729565645e-03 0.0018679135990207828 0.008026433522257174
8.997237078659077458e-03 0.002072921779595372 0.008026433522257174
9.254953546545785850e-03 0.002300430119772917 0.008026433522257174
9.570489913130047002e-03 0.0025529080682395165 0.008026433522257174
9.979446350313779177e-03 0.002833096101839324 0.008026433522257174
1.045623523174750956e-02 0.0031440354715915 0.008026433522257174
1.101229554179557202e-02 0.0034891012134067737 0.008026433522257174
1.166061898257719429e-02 0.003872038781812557 0.008026433522257174
1.241568655175684377e-02 0.004297004704320844 0.008026433522257174
1.329361587582851209e-02 0.004768611697714469 0.008026433522257174
1.431234499664410867e-02 0.005291978735958442 0.008026433522257174
1.549173177600845011e-02 0.005872786613189483 0.008026433522257174
1.685354729500187013e-02 0.00651733960488242 0.008026433522257174
1.843470207380719025e-02 0.007232633896483534 0.008026433522257174
2.025346786849279920e-02 0.008026433522257174 0.008026433522257174
2.234014753779850135e-02 0.00890735463861044 0.008026433522257174
2.472241990260098249e-02 0.009884959046625586 0.008026433522257174
2.743372310424210467e-02 0.010969857978923836 0.008026433522257174
3.051052562068422291e-02 0.012173827277396614 0.008026433522257174
3.399219238152984685e-02 0.013509935211980273 0.008026433522257174
3.792109781984605993e-02 0.014992684327860457 0.008026433522257174
4.257491078734539081e-02 0.01663816886076129 0.008026433522257174
4.874345153046050899e-02 0.018464249428955443 0.008026433522257174
5.565563443891642648e-02 0.020490746898158472 0.008026433522257174
6.338294714244829819e-02 0.022739657523579287 0.008026433522257174
7.200211942569383072e-02 0.02523539170434766 0.008026433522257174
8.159547557333564349e-02 0.02800503894183631 0.008026433522257174
9.225099770254610587e-02 0.03107866187782014 0.008026433522257174
1.040625717601522393e-01 0.03448962260405758 0.008026433522257174
1.171300686355220694e-01 0.038274944785163134 0.008026433522257174
1.315591691942552821e-01 0.04247571552536898 0.008026433522257174
1.474613153708539681e-01 0.047137531341167244 0.008026433522257174
1.649532948465747273e-01 0.05231099308056263 0.008026433522257174
1.841566063015493693e-01 0.05805225516094899 0.008026433522257174
2.051966685442193350e-01 0.06442363508721373 0.008026433522257174
2.282016429149538728e-01 0.07149428986597581 0.008026433522257174
2.533009559768386043e-01 0.07934096665797492 0.008026433522257174
2.806234632688748842e-01 0.08804883581643465 0.008026433522257174
3.102950901741128864e-01 0.09771241535346502 0.008026433522257174
3.424361372550337457e-01 0.1084365968689611 0.008026433522257174
3.771580590656241627e-01 0.12033778407775893 0.008026433522257174
4.145597345393376987e-01 0.13354515629298988 0.008026433522257174
4.547233482284205874e-01 0.14820207057988585 0.008026433522257174
4.977098605342931137e-01 0.16446761779946645 0.008026433522257174
5.435540483820457958e-01 0.18251834943190443 0.008026433522257174
5.922594868649291300e-01 0.20255019392306664 0.008026433522257174
6.437933248122530427e-01 0.22478058335487253 0.008026433522257174
6.980812880455912195e-01 0.24945081352303167 0.008026433522257174
7.550029637180599718e-01 0.27682866303920667 0.008026433522257174
8.143878570915618065e-01 0.3072112998861759 0.008026433522257174
8.760121298003036294e-01 0.34092850697468147 0.008026433522257174
9.395967928299184813e-01 0.3783462617131929 0.008026433522257174
1.004807092109474276e+00 0.419870708444391 0.008026433522257174
1.071253829329353202e+00 0.4659525668664682 0.008026433522257174
1.138496336380807161e+00 0.517092024289676 0.008026433522257174
1.206047508114338473e+00 0.5738441648302398 0.008026433522257174
1.273380752456801712e+00 0.6368249944718586 0.008026433522257174
1.339938694951719800e+00 0.7067181273927491 0.008026433522257174
1.405143553325500561e+00 0.7842822061337682 0.008026433522257174
1.468408639444170216e+00 0.8703591361485166 0.008026433522257174
1.529150749054304592e+00 0.9658832241158708 0.008026433522257174
1.587273451281431491e+00 1.0718913192051276 0.008026433522257174
1.641781335542111142e+00 1.1895340673703196 0.008026433522257174
1.692128814945268900e+00 1.3200884008314182 0.008026433522257174
1.737845930188569588e+00 1.4649713983072863 0.008026433522257174
1.778520888154053070e+00 1.625755666443795 0.008026433522257174
1.813807337744607784e+00 1.8041864093920719 0.008026433522257174
1.843429317717748983e+00 2.0022003718155843 0.008026433522257174
1.867236064337314483e+00 2.2219468609395236 0.008026433522257174
1.886211588897558133e+00 2.4658110758226037 0.008026433522257174
1.899427076578344975e+00 2.736439997074672 0.008026433522257174
1.906907854692529991e+00 3.0367711180354604 0.008026433522257174
1.908732406844092733e+00 3.370064329271928 0.008026433522257174
1.905024025030436885e+00 3.739937302478798 0.008026433522257174
1.895942213862374492e+00 4.150404757850477 0.008026433522257174
1.881674337439524836e+00 4.605922041145108 0.008026433522257174
1.862428004436631035e+00 5.1114334834401705 0.008026433522257174
1.838424821166041667e+00 5.672426068491977 0.008026433522257174
1.809895521429409015e+00 6.294988990221888 0.008026433522257174
1.777077009185983325e+00 6.985879746785249 0.008026433522257174
1.740210922355712064e+00 7.752597488629465 0.008026433522257174
1.699543903656054233e+00 8.60346441668451 0.008026433522257174
1.655329087888779194e+00 9.547716114208066 0.008026433522257174
1.607828503363322170e+00 10.59560179277617 0.008026433522257174
1.557315922364382432e+00 11.758495540521581 0.008026433522257174
1.504079689586416579e+00 13.049019780144016 0.008026433522257174
1.448425056448990444e+00 14.481182276745331 0.008026433522257174
1.390675696610725209e+00 16.070528182616385 0.008026433522257174
1.331173896666503653e+00 17.834308769319094 0.008026433522257174
1.270279451397628767e+00 19.791668678535572 0.008026433522257174
1.208366994161879315e+00 21.96385372416547 0.008026433522257174
1.145821878015777617e+00 24.37444150122222 0.008026433522257174
1.083034827201532657e+00 27.04959730463137 0.008026433522257174
1.020395554179732045e+00 30.01835813575592 0.008026433522257174
9.582857884680939797e-01 33.31294787934677 0.008026433522257174
8.976676672747598840e-01 36.96912707195032 0.008026433522257174
8.381495341317796166e-01 41.0265810582719 0.008026433522257174
7.800253859809778145e-01 45.52935074866948 0.008026433522257174
7.247534352772277977e-01 50.526310653356795 0.008026433522257174
6.728338595320624282e-01 56.07169938205458 0.008026433522257174
6.231007887149669910e-01 62.22570836730231 0.008026433522257174
5.757005316987888754e-01 69.0551352016233 0.008026433522257174
5.307378643313396260e-01 76.63410868007462 0.008026433522257174
4.882783848009416006e-01 85.04489341802686 0.008026433522257174
4.483519587732016642e-01 94.37878277775391 0.008026433522257174
4.109568624348903243e-01 104.73708979594508 0.008026433522257174
3.760643862989025976e-01 116.23224686798542 0.008026433522257174
3.436234305101787401e-01 128.9890261253308 0.008026433522257174
3.135647862087702631e-01 143.14589375234786 0.008026433522257174
2.858049007484008142e-01 158.85651294280527 0.008026433522257174
2.602489979353348470e-01 176.2914118095948 0.008026433522257174
2.367935991514551752e-01 195.63983435170647 0.008026433522257174
2.154674439594146396e-01 217.11179456945052 0.008026433522257174
1.959901179375575786e-01 240.9403560239527 0.008026433522257174
1.782388292150929865e-01 267.38416158399497 0.008026433522257174
1.620985780054366998e-01 296.73024081888724 0.008026433522257174
1.474552103620943577e-01 329.2971255097155 0.008026433522257174
1.341971856518983652e-01 365.43830709572546 0.008026433522257174
1.225124501544477412e-01 405.54607358408276 0.008026433522257174
1.120769519049890084e-01 450.05576757004974 0.008026433522257174
1.025933615443592184e-01 499.450511585514 0.008026433522257174
9.399962279840305690e-02 554.2664520663108 0.008026433522257174
8.623707650349402010e-02 615.0985788580505 0.008026433522257174
7.926448115990430976e-02 682.6071834272393 0.008026433522257174
7.302415141570665902e-02 757.525025877192 0.008026433522257174
6.744807066117247674e-02 840.6652885618333 0.008026433522257174
6.248547375300218809e-02 932.9304026284696 0.008026433522257174
5.808757963427060161e-02 1035.3218432956637 0.008026433522257174
5.420813932744200647e-02 1148.9510001873086 0.008026433522257174
5.080409731930585898e-02 1275.051240713013 0.008026433522257174
4.783630231996651577e-02 1414.991297434576 0.008026433522257174
4.527017101084668954e-02 1570.2901247293776 0.008026433522257174
4.307622837537374710e-02 1742.6333860096508 0.008026433522257174
4.123051647717206059e-02 1933.891750455232 0.008026433522257174
3.971480197765399345e-02 2146.141197858406 0.008026433522257174
3.851659063175130043e-02 2381.6855519761607 0.008026433522257174
3.762894713640755479e-02 2643.0814869741084 0.008026433522257174
3.705012674079486562e-02 2933.1662783900483 0.008026433522257174
3.678306093983155917e-02 3255.0885998350564 0.008026433522257174
3.683472693566459261e-02 3612.3426997094302 0.008026433522257174
3.721547667492736133e-02 4008.8063288984645 0.008026433522257174
3.793840675777616911e-02 4448.782831127585 0.008026433522257174
3.901883679941519495e-02 4937.047852839004 0.008026433522257174
4.047400008995923754e-02 5478.901179593945 0.008026433522257174
4.232294230506052773e-02 6080.224261649427 0.008026433522257174
4.458661688280588647e-02 6747.5440531107 0.008026433522257174
4.728811836446135397e-02 7488.10385759003 0.008026433522257174
5.045294105341215779e-02 8309.941949353404 0.008026433522257174
5.410921391134020098e-02 9221.97882333434 0.008026433522257174
5.828785605928837876e-02 10234.114021054527 0.008026433522257174
6.302268409014999406e-02 11357.333583431051 0.008026433522257174
6.838064383010285241e-02 12603.829296797274 0.008026433522257174
7.460494500946308893e-02 13987.131026472387 0.008026433522257174
8.154560663867387038e-02 15522.25357427048 0.008026433522257174
8.925161336392543887e-02 17225.859653987874 0.008026433522257174
9.777533127260112922e-02 19116.440753857038 0.008026433522257174
1.071724884381711623e-01 21214.51784910632 0.008026433522257174
1.175019307471811270e-01 23542.864143224204 0.008026433522257174
1.288250980833354764e-01 26126.752255633317 0.008026433522257174
1.412051737993205436e-01 28994.22853882881 0.008026433522257174
1.547059184970871193e-01 32176.417502507353 0.008026433522257174
1.693902563906402592e-01 35707.859649004626 0.008026433522257174
1.853186915633678322e-01 39626.88638701478 0.008026433522257174
2.025477764080214627e-01 43976.036093027215 0.008026433522257174
2.211914566624176293e-01 48802.515836544335 0.008026433522257174
2.413963285816080329e-01 54158.71378079476 0.008026433522257174
2.632308770489989458e-01 60102.76782070388 0.008026433522257174
2.866062567395933902e-01 66699.19663030129 0.008026433522257174
3.115552696793333354e-01 74019.59996915652 0.008026433522257174
3.381911373629457596e-01 82143.43584919439 0.008026433522257174
3.664751574337668516e-01 91158.88299750836 0.008026433522257174
3.964291365424991720e-01 101163.7979766207 0.008026433522257174
4.280657535406633962e-01 112266.77735108159 0.008026433522257174
4.615224062935148197e-01 124588.33642950082 0.008026433522257174
4.968814695503580570e-01 138262.2173764659 0.008026433522257174
5.355513829602672748e-01 153436.84089300132 0.008026433522257174
5.762151322505801865e-01 170276.91722258978 0.008026433522257174
6.184719257954753857e-01 188965.23396912115 0.008026433522257174
6.638657042480358150e-01 209704.64013232305 0.008026433522257174
7.139918666582728557e-01 232720.2478960412 0.008026433522257174
7.658444302433847772e-01 258261.87606826748 0.008026433522257174
8.191518312902087429e-01 286606.7616948256 0.008026433522257174
8.736192066846429904e-01 318062.5692794119 0.008026433522257174
9.289338452794243528e-01 352970.73027306574 0.008026433522257174
9.847714825532107863e-01 391710.1490809261 0.008026433522257174
1.040801019137090222e+00 434701.3158125035 0.008026433522257174
1.097081538212357765e+00 482410.8704165374 0.008026433522257174
1.152963087787950869e+00 535356.6677410719 0.008026433522257174
1.208096595405424356e+00 594113.3984965039 0.008026433522257174
1.262170774616743207e+00 659318.8271333541 0.008026433522257174
1.314889263044229262e+00 731680.7143427207 0.008026433522257174
1.365972302046531750e+00 811984.4993184009 0.008026433522257174
1.415156887713242329e+00 901101.8251665037 0.008026433522257174
1.463307161760513786e+00 1000000.0 0.008026433522257174
8.436580061935294514e-03 0.001 0.00890735463861044
8.507781618379272118e-03 0.0011097524964120721 0.00890735463861044
8.573458267253510068e-03 0.0012315506032928262 0.00890735463861044
8.633920724586977014e-03 0.001366716356462006 0.00890735463861044
8.689598973245811833e-03 0.0015167168884709225 0.00890735463861044
8.740796198681321724e-03 0.0016831803533309566 0.00890735463861044
8.787754458585475201e-03 0.0018679135990207828 0.00890735463861044
8.830942863898180034e-03 0.002072921779595372 0.00890735463861044
8.997364922522441133e-03 0.002300430119772917 0.00890735463861044
9.254898553678805179e-03 0.0025529080682395165 0.00890735463861044
9.570463809560596918e-03 0.002833096101839324 0.00890735463861044
9.979405144498640703e-03 0.0031440354715915 0.00890735463861044
1.045620741498740590e-02 0.0034891012134067737 0.00890735463861044
1.101227645672257956e-02 0.003872038781812557 0.00890735463861044
1.166058419181683486e-02 0.004297004704320844 0.00890735463861044
1.241560200202048922e-02 0.004768611697714469 0.00890735463861044
1.329352471796738794e-02 0.005291978735958442 0.00890735463861044
1.431226596712156796e-02 0.005872786613189483 0.00890735463861044
1.549163171331400905e-02 0.00651733960488242 0.00890735463861044
1.685342469624540040e-02 0.007232633896483534 0.00890735463861044
1.843455408740507506e-02 0.008026433522257174 0.00890735463861044
2.025329985860904736e-02 0.00890735463861044 0.00890735463861044
2.233994901691725016e-02 0.009884959046625586 0.00890735463861044
2.472219746253733960e-02 0.010969857978923836 0.00890735463861044
2.743344716749572532e-02 0.012173827277396614 0.00890735463861044
3.051021548171588271e-02 0.013509935211980273 0.00890735463861044
3.399183816540745501e-02 0.014992684327860457 0.00890735463861044
3.792069022532656292e-02 0.01663816886076129 0.00890735463861044
4.257441980618458660e-02 0.018464249428955443 0.00890735463861044
4.874291550829792236e-02 0.020490746898158472 0.00890735463861044
5.565501595632973975e-02 0.022739657523579287 0.00890735463861044
6.338224390439657630e-02 0.02523539170434766 0.00890735463861044
7.200131576395675526e-02 0.02800503894183631 0.00890735463861044
8.159456584852094185e-02 0.03107866187782014 0.00890735463861044
9.224996505618757170e-02 0.03448962260405758 0.00890735463861044
1.040614072383911348e-01 0.038274944785163134 0.00890735463861044
1.171287354179416373e-01 0.04247571552536898 0.00890735463861044
1.315576678614975292e-01 0.047137531341167244 0.00890735463861044
1.474596272077449699e-01 0.05231099308056263 0.00890735463861044
1.649514031909377898e-01 0.05805225516094899 0.00890735463861044
1.841544805619986236e-01 0.06442363508721373 0.00890735463861044
2.051942687912260699e-01 0.07149428986597581 0.00890735463861044
2.281989514659447937e-01 0.07934096665797492 0.00890735463861044
2.532979540951639241e-01 0.08804883581643465 0.00890735463861044
2.806200871735872182e-01 0.09771241535346502 0.00890735463861044
3.102913161802355324e-01 0.1084365968689611 0.00890735463861044
3.424319257259412774e-01 0.12033778407775893 0.00890735463861044
3.771533431293968008e-01 0.13354515629298988 0.00890735463861044
4.145544635658681698e-01 0.14820207057988585 0.00890735463861044
4.547174746855222049e-01 0.16446761779946645 0.00890735463861044
4.977032878561295504e-01 0.18251834943190443 0.00890735463861044
5.435467397804830680e-01 0.20255019392306664 0.00890735463861044
5.922513253894152729e-01 0.22478058335487253 0.00890735463861044
6.437842348468315601e-01 0.24945081352303167 0.00890735463861044
6.980711535035196702e-01 0.27682866303920667 0.00890735463861044
7.549916918646503161e-01 0.3072112998861759 0.00890735463861044
8.143752848434948621e-01 0.34092850697468147 0.00890735463861044
8.759981509168537350e-01 0.3783462617131929 0.00890735463861044
9.395812324891006373e-01 0.419870708444391 0.00890735463861044
1.004789788655053195e+00 0.4659525668664682 0.00890735463861044
1.071234601926346119e+00 0.517092024289676 0.00890735463861044
1.138474949768429445e+00 0.5738441648302398 0.00890735463861044
1.206023727595359585e+00 0.6368249944718586 0.00890735463861044
1.273354319259522471e+00 0.7067181273927491 0.00890735463861044
1.339909338074310563e+00 0.7842822061337682 0.00890735463861044
1.405110934064021100e+00 0.8703591361485166 0.00890735463861044
1.468372432414002615e+00 0.9658832241158708 0.00890735463861044
1.529110555719484177e+00 1.0718913192051276 0.00890735463861044
1.587228521046584850e+00 1.1895340673703196 0.00890735463861044
1.641731483243207501e+00 1.3200884008314182 0.00890735463861044
1.692073535282700991e+00 1.4649713983072863 0.00890735463861044
1.737784656000392891e+00 1.625755666443795 0.00890735463861044
1.778452986143763015e+00 1.8041864093920719 0.00890735463861044
1.813732136222131031e+00 2.0022003718155843 0.00890735463861044
1.843346065937191858e+00 2.2219468609395236 0.00890735463861044
1.867165153578304482e+00 2.4658110758226037 0.00890735463861044
1.886133422135946036e+00 2.736439997074672 0.00890735463861044
1.899340951012236101e+00 3.0367711180354604 0.00890735463861044
1.906813020862981656e+00 3.370064329271928 0.00890735463861044
1.908628015391501842e+00 3.739937302478798 0.00890735463861044
1.904909155717502856e+00 4.150404757850477 0.00890735463861044
1.895815848946699411e+00 4.605922041145108 0.00890735463861044
1.881535374644334624e+00 5.1114334834401705 0.00890735463861044
1.862275225075835206e+00 5.672426068491977 0.00890735463861044
1.838256875722149797e+00 6.294988990221888 0.00890735463861044
1.809710928738741398e+00 6.985879746785249 0.00890735463861044
1.776874117799287500e+00 7.752597488629465 0.00890735463861044
1.739987923957950766e+00 8.60346441668451 0.00890735463861044
1.699298779952405081e+00 9.547716114208066 0.00890735463861044
1.655059615676656160e+00 10.59560179277617 0.00890735463861044
1.607532211827517266e+00 11.758495540521581 0.00890735463861044
1.556990055596287892e+00 13.049019780144016 0.00890735463861044
1.503721185616139211e+00 14.481182276745331 0.00890735463861044
1.448030529345720296e+00 16.070528182616385 0.00890735463861044
1.390241348349870343e+00 17.834308769319094 0.00890735463861044
1.330695523871060715e+00 19.791668678535572 0.00890735463861044
1.269752392856617895e+00 21.96385372416547 0.00890735463861044
1.207786069572765797e+00 24.37444150122222 0.00890735463861044
1.145181407177966459e+00 27.04959730463137 0.00890735463861044
1.082328624342645096e+00 30.01835813575592 0.00890735463861044
1.019616970884989815e+00 33.31294787934677 0.00890735463861044
9.574278192169245472e-01 36.96912707195032 0.00890735463861044
8.966253102633919836e-01 41.0265810582719 0.00890735463861044
8.369890659602814420e-01 45.52935074866948 0.00890735463861044
7.787354153215879649e-01 50.526310653356795 0.00890735463861044
7.237333860225950710e-01 56.07169938205458 0.00890735463861044
6.717184970764653595e-01 62.22570836730231 0.00890735463861044
6.218884884145758907e-01 69.0551352016233 0.00890735463861044
5.743927018927401651e-01 76.63410868007462 0.00890735463861044
5.293397328398965485e-01 85.04489341802686 0.00890735463861044
4.867996289179280511e-01 94.37878277775391 0.00890735463861044
4.468071410545849109e-01 104.73708979594508 0.00890735463861044
4.093656105280416013e-01 116.23224686798542 0.00890735463861044
3.744511262563031129e-01 128.9890261253308 0.00890735463861044
3.420166871054603486e-01 143.14589375234786 0.00890735463861044
3.119959707676186467e-01 158.85651294280527 0.00890735463861044
2.843066702610119734e-01 176.2914118095948 0.00890735463861044
2.588533049447988565e-01 195.63983435170647 0.00890735463861044
2.356531505456360143e-01 217.11179456945052 0.00890735463861044
2.144748048831028320e-01 240.9403560239527 0.00890735463861044
1.951563896539339760e-01 267.38416158399497 0.00890735463861044
1.775786989588313824e-01 296.73024081888724 0.00890735463861044
1.616217197270265749e-01 329.2971255097155 0.00890735463861044
1.471669841027013204e-01 365.43830709572546 0.00890735463861044
1.344248458523403522e-01 405.54607358408276 0.00890735463861044
1.230453209895796957e-01 450.05576757004974 0.00890735463861044
1.126973943938862910e-01 499.450511585514 0.00890735463861044
1.033148669569645128e-01 554.2664520663108 0.00890735463861044
9.483499597258858438e-02 615.0985788580505 0.00890735463861044
8.722727398972671131e-02 682.6071834272393 0.00890735463861044
8.040026110252608549e-02 757.525025877192 0.00890735463861044
7.429684472279178553e-02 840.6652885618333 0.00890735463861044
6.886230877787354043e-02 932.9304026284696 0.00890735463861044
6.404400651475757045e-02 1035.3218432956637 0.00890735463861044
5.979195567039703035e-02 1148.9510001873086 0.00890735463861044
5.605958446122104311e-02 1275.051240713013 0.00890735463861044
5.280451590756688601e-02 1414.991297434576 0.00890735463861044
4.998929932147455624e-02 1570.2901247293776 0.00890735463861044
4.758203125529068822e-02 1742.6333860096508 0.00890735463861044
4.555680374528084386e-02 1933.891750455232 0.00890735463861044
4.389393955839736988e-02 2146.141197858406 0.00890735463861044
4.258003023855379265e-02 2381.6855519761607 0.00890735463861044
4.160773642133196865e-02 2643.0814869741084 0.00890735463861044
4.097539465043153334e-02 2933.1662783900483 0.00890735463861044
4.068644343865319285e-02 3255.0885998350564 0.00890735463861044
4.074872985403346637e-02 3612.3426997094302 0.00890735463861044
4.117376889717503513e-02 4008.8063288984645 0.00890735463861044
4.197603611757139835e-02 4448.782831127585 0.00890735463861044
4.317240100635427041e-02 4937.047852839004 0.00890735463861044
4.478176498027194169e-02 5478.901179593945 0.00890735463861044
4.682494983406054745e-02 6080.224261649427 0.00890735463861044
4.932478887272816886e-02 6747.5440531107 0.00890735463861044
5.230637528265112690e-02 7488.10385759003 0.00890735463861044
5.579732587886134659e-02 8309.941949353404 0.00890735463861044
5.982801393322135369e-02 9221.97882333434 0.00890735463861044
6.443171970002709026e-02 10234.114021054527 0.00890735463861044
6.964470549218733375e-02 11357.333583431051 0.00890735463861044
7.553674103178355248e-02 12603.829296797274 0.00890735463861044
8.238185674318651563e-02 13987.131026472387 0.00890735463861044
9.000842130155482790e-02 15522.25357427048 0.00890735463861044
9.846810826604618372e-02 17225.859653987874 0.00890735463861044
1.078158128503493851e-01 19116.440753857038 0.00890735463861044
1.181095339690070717e-01 21214.51784910632 0.00890735463861044
1.294100075376859726e-01 23542.864143224204 0.00890735463861044
1.417800151149177790e-01 26126.752255633317 0.00890735463861044
1.552833314707675327e-01 28994.22853882881 0.00890735463861044
1.699833054396269194e-01 32176.417502507353 0.00890735463861044
1.859411754777030301e-01 35707.859649004626 0.00890735463861044
2.032141948871931114e-01 39626.88638701478 0.00890735463861044
2.218538373293346966e-01 43976.036093027215 0.00890735463861044
2.419771837948231086e-01 48802.515836544335 0.00890735463861044
2.637202010140142772e-01 54158.71378079476 0.00890735463861044
2.871574726472768124e-01 60102.76782070388 0.00890735463861044
3.121674876415870825e-01 66699.19663030129 0.00890735463861044
3.387658729234132582e-01 74019.59996915652 0.00890735463861044
3.670613466640421652e-01 82143.43584919439 0.00890735463861044
3.969881551505055617e-01 91158.88299750836 0.00890735463861044
4.285484959149172268e-01 101163.7979766207 0.00890735463861044
4.617343168881710702e-01 112266.77735108159 0.00890735463861044
4.966905429862698007e-01 124588.33642950082 0.00890735463861044
5.334644278861070399e-01 138262.2173764659 0.00890735463861044
5.735721083911520246e-01 153436.84089300132 0.00890735463861044
6.156233768829456610e-01 170276.91722258978 0.00890735463861044
6.591156869889318592e-01 188965.23396912115 0.00890735463861044
7.089235134283613515e-01 209704.64013232305 0.00890735463861044
7.606517885264366674e-01 232720.2478960412 0.00890735463861044
8.139180875436143880e-01 258261.87606826748 0.00890735463861044
8.684184945019239876e-01 286606.7616948256 0.00890735463861044
9.238291666169461402e-01 318062.5692794119 0.00890735463861044
9.798133753585384076e-01 352970.73027306574 0.00890735463861044
1.036028352584845269e+00 391710.1490809261 0.00890735463861044
1.092130683350320153e+00 434701.3158125035 0.00890735463861044
1.148199832875563597e+00 482410.8704165374 0.00890735463861044
1.203580752791139519e+00 535356.6677410719 0.00890735463861044
1.257910522973858303e+00 594113.3984965039 0.00890735463861044
1.310886315504492972e+00 659318.8271333541 0.00890735463861044
1.362223193667110532e+00 731680.7143427207 0.00890735463861044
1.411738523430994041e+00 811984.4993184009 0.00890735463861044
1.460232045779682908e+00 901101.8251665037 0.00890735463861044
1.506429848637989677e+00 1000000.0 0.00890735463861044
8.359678550896320476e-03 0.001 0.009884959046625586
8.436512701686965654e-03 0.0011097524964120721 0.009884959046625586
8.507784142488622470e-03 0.0012315506032928262 0.009884959046625586
8.573396617716080165e-03 0.001366716356462006 0.009884959046625586
8.633947585594263507e-03 0.0015167168884709225 0.009884959046625586
8.689593739319550689e-03 0.0016831803533309566 0.009884959046625586
8.740763415793781702e-03 0.0018679135990207828 0.009884959046625586
8.787758267601785897e-03 0.002072921779595372 0.009884959046625586
8.830948211790532951e-03 0.002300430119772917 0.009884959046625586
8.997524077468231282e-03 0.0025529080682395165 0.009884959046625586
9.254894823960177486e-03 0.002833096101839324 0.009884959046625586
9.570419728704869164e-03 0.0031440354715915 0.009884959046625586
9.979373752901482195e-03 0.0034891012134067737 0.009884959046625586
1.045614467323126989e-02 0.003872038781812557 0.009884959046625586
1.101221120727713214e-02 0.004297004704320844 0.009884959046625586
1.166050736179107851e-02 0.004768611697714469 0.009884959046625586
1.241553133723572420e-02 0.005291978735958442 0.009884959046625586
1.329344352590810380e-02 0.005872786613189483 0.009884959046625586
1.431214825173007972e-02 0.00651733960488242 0.009884959046625586
1.549149562137906895e-02 0.007232633896483534 0.009884959046625586
1.685328057256779699e-02 0.008026433522257174 0.009884959046625586
1.843437888843893827e-02 0.00890735463861044 0.009884959046625586
2.025309395839178239e-02 0.009884959046625586 0.009884959046625586
2.233970768157209075e-02 0.010969857978923836 0.009884959046625586
2.472190455747483653e-02 0.012173827277396614 0.009884959046625586
2.743311707898427390e-02 0.013509935211980273 0.009884959046625586
3.050983047749985730e-02 0.014992684327860457 0.009884959046625586
3.399139503301726317e-02 0.01663816886076129 0.009884959046625586
3.792018655020991391e-02 0.018464249428955443 0.009884959046625586
4.257385828477540379e-02 0.020490746898158472 0.009884959046625586
4.874224788414668885e-02 0.022739657523579287 0.009884959046625586
5.565426260412575238e-02 0.02523539170434766 0.009884959046625586
6.338137293577966735e-02 0.02800503894183631 0.009884959046625586
7.200033514354904629e-02 0.03107866187782014 0.009884959046625586
8.159343710224878365e-02 0.03448962260405758 0.009884959046625586
9.224869702637902846e-02 0.038274944785163134 0.009884959046625586
1.040599659699257412e-01 0.04247571552536898 0.009884959046625586
1.171271106136403256e-01 0.047137531341167244 0.009884959046625586
1.315558202211941918e-01 0.05231099308056263 0.009884959046625586
1.474575752515609461e-01 0.05805225516094899 0.009884959046625586
1.649490633724799982e-01 0.06442363508721373 0.009884959046625586
1.841518556629122561e-01 0.07149428986597581 0.009884959046625586
2.051913330085123610e-01 0.07934096665797492 0.009884959046625586
2.281956479884753863e-01 0.08804883581643465 0.009884959046625586
2.532942351161546202e-01 0.09771241535346502 0.009884959046625586
2.806159228434130237e-01 0.1084365968689611 0.009884959046625586
3.102866681072034560e-01 0.12033778407775893 0.009884959046625586
3.424267253648506926e-01 0.13354515629298988 0.009884959046625586
3.771475207298246590e-01 0.14820207057988585 0.009884959046625586
4.145479727564407857e-01 0.16446761779946645 0.009884959046625586
4.547102240105550530e-01 0.18251834943190443 0.009884959046625586
4.976952086040352108e-01 0.20255019392306664 0.009884959046625586
5.435377102358396328e-01 0.22478058335487253 0.009884959046625586
5.922412847613421905e-01 0.24945081352303167 0.009884959046625586
6.437730354247201969e-01 0.27682866303920667 0.009884959046625586
6.980586616535737754e-01 0.3072112998861759 0.009884959046625586
7.549777834987300151e-01 0.34092850697468147 0.009884959046625586
8.143598184227494041e-01 0.3783462617131929 0.009884959046625586
8.759809387155416127e-01 0.419870708444391 0.009884959046625586
9.395620748075850237e-01 0.4659525668664682 0.009884959046625586
1.004768484626939351e+00 0.517092024289676 0.009884959046625586
1.071210890057203269e+00 0.5738441648302398 0.009884959046625586
1.138448595199604840e+00 0.6368249944718586 0.009884959046625586
1.205994435132658360e+00 0.7067181273927491 0.009884959046625586
1.273321758522678815e+00 0.7842822061337682 0.009884959046625586
1.339873167062823001e+00 0.8703591361485166 0.009884959046625586
1.405070761385704081e+00 0.9658832241158708 0.009884959046625586
1.468327828427923754e+00 1.0718913192051276 0.009884959046625586
1.529061043146893173e+00 1.1895340673703196 0.009884959046625586
1.587173172091808304e+00 1.3200884008314182 0.009884959046625586
1.641670071706995637e+00 1.4649713983072863 0.009884959046625586
1.692005435742546693e+00 1.625755666443795 0.009884959046625586
1.737709165293146230e+00 1.8041864093920719 0.009884959046625586
1.778369344752207759e+00 2.0022003718155843 0.009884959046625586
1.813639479155752854e+00 2.2219468609395236 0.009884959046625586
1.843243485845646346e+00 2.4658110758226037 0.009884959046625586
1.867077708177247830e+00 2.736439997074672 0.009884959046625586
1.886037014399865264e+00 3.0367711180354604 0.009884959046625586
1.899234723874690056e+00 3.370064329271928 0.009884959046625586
1.906696029206703891e+00 3.739937302478798 0.009884959046625586
1.908499207517352581e+00 4.150404757850477 0.009884959046625586
1.904767401334294785e+00 4.605922041145108 0.009884959046625586
1.895659908032634622e+00 5.1114334834401705 0.009884959046625586
1.881363851294503009e+00 5.672426068491977 0.009884959046625586
1.862086616524903038e+00 6.294988990221888 0.009884959046625586
1.838049503923727901e+00 6.985879746785249 0.009884959046625586
1.809482942980790376e+00 7.752597488629465 0.009884959046625586
1.776623480424427193e+00 8.60346441668451 0.009884959046625586
1.739712362930679435e+00 9.547716114208066 0.009884959046625586
1.698995786943965802e+00 10.59560179277617 0.009884959046625586
1.654726404890434432e+00 11.758495540521581 0.009884959046625586
1.607165679186163265e+00 13.049019780144016 0.009884959046625586
1.556586754267161643e+00 14.481182276745331 0.009884959046625586
1.503277280963316809e+00 16.070528182616385 0.009884959046625586
1.447541748023861263e+00 17.834308769319094 0.009884959046625586
1.389702945356121377e+00 19.791668678535572 0.009884959046625586
1.330102225497384660e+00 21.96385372416547 0.009884959046625586
1.269098359756163807e+00 24.37444150122222 0.009884959046625586
1.207064910685145431e+00 27.04959730463137 0.009884959046625586
1.144386152295636006e+00 30.01835813575592 0.009884959046625586
1.081451789550556652e+00 33.31294787934677 0.009884959046625586
1.018650699811934679e+00 36.96912707195032 0.009884959046625586
9.563640942239527432e-01 41.0265810582719 0.009884959046625586
8.953257278001108821e-01 45.52935074866948 0.009884959046625586
8.355438236372653149e-01 50.526310653356795 0.009884959046625586
7.771318309836787730e-01 56.07169938205458 0.009884959046625586
7.224761446771746920e-01 62.22570836730231 0.009884959046625586
6.703523652904872510e-01 69.0551352016233 0.009884959046625586
6.204151413160761130e-01 76.63410868007462 0.009884959046625586
5.728180901135381253e-01 85.04489341802686 0.009884959046625586
5.276747856205061815e-01 94.37878277775391 0.009884959046625586
4.850607479149360857e-01 104.73708979594508 0.009884959046625586
4.450163648878310840e-01 116.23224686798542 0.009884959046625586
4.075503217897283870e-01 128.9890261253308 0.009884959046625586
3.726432633649139348e-01 143.14589375234786 0.009884959046625586
3.402513737605059041e-01 158.85651294280527 0.009884959046625586
3.103096570611943439e-01 176.2914118095948 0.009884959046625586
2.827349884851618200e-01 195.63983435170647 0.009884959046625586
2.575325256263100715e-01 217.11179456945052 0.009884959046625586
2.345333414478413536e-01 240.9403560239527 0.009884959046625586
2.135320981157335096e-01 267.38416158399497 0.009884959046625586
1.944069943150067703e-01 296.73024081888724 0.009884959046625586
1.770332065186496495e-01 329.2971255097155 0.009884959046625586
1.612859254959446431e-01 365.43830709572546 0.009884959046625586
1.474017855535810495e-01 405.54607358408276 0.009884959046625586
1.350021058359778259e-01 450.05576757004974 0.009884959046625586
1.237193302897382496e-01 499.450511585514 0.009884959046625586
1.134831177669133884e-01 554.2664520663108 0.009884959046625586
1.042434733458082741e-01 615.0985788580505 0.009884959046625586
9.593213216021403977e-02 682.6071834272393 0.009884959046625586
8.846916160499064541e-02 757.525025877192 0.009884959046625586
8.179390290735587266e-02 840.6652885618333 0.009884959046625586
7.584743156455103774e-02 932.9304026284696 0.009884959046625586
7.057294715747514102e-02 1035.3218432956637 0.009884959046625586
6.591647247941595511e-02 1148.9510001873086 0.009884959046625586
6.182765830348257996e-02 1275.051240713013 0.009884959046625586
5.826066175819568510e-02 1414.991297434576 0.009884959046625586
5.517496850646844836e-02 1570.2901247293776 0.009884959046625586
5.253607190829247958e-02 1742.6333860096508 0.009884959046625586
5.031598067932234464e-02 1933.891750455232 0.009884959046625586
4.849349458668417850e-02 2146.141197858406 0.009884959046625586
4.705424880745304184e-02 2381.6855519761607 0.009884959046625586
4.599050651264860456e-02 2643.0814869741084 0.009884959046625586
4.530072572033026074e-02 2933.1662783900483 0.009884959046625586
4.498893164130469968e-02 3255.0885998350564 0.009884959046625586
4.506394587275196206e-02 3612.3426997094302 0.009884959046625586
4.553856646211526527e-02 4008.8063288984645 0.009884959046625586
4.642878328009078515e-02 4448.782831127585 0.009884959046625586
4.775314374729916489e-02 4937.047852839004 0.009884959046625586
4.953234939888290222e-02 5478.901179593945 0.009884959046625586
5.178912133895113151e-02 6080.224261649427 0.009884959046625586
5.454829029244911975e-02 6747.5440531107 0.009884959046625586
5.783704712406731452e-02 7488.10385759003 0.009884959046625586
6.168521853385982440e-02 8309.941949353404 0.009884959046625586
6.612549566156726566e-02 9221.97882333434 0.009884959046625586
7.119356109641968022e-02 10234.114021054527 0.009884959046625586
7.692813387299744787e-02 11357.333583431051 0.009884959046625586
8.340116349158660514e-02 12603.829296797274 0.009884959046625586
9.092179724997601076e-02 13987.131026472387 0.009884959046625586
9.929330558083253322e-02 15522.25357427048 0.009884959046625586
1.085698335346141907e-01 17225.859653987874 0.009884959046625586
1.188084769351188813e-01 19116.440753857038 0.009884959046625586
1.300690492152719591e-01 21214.51784910632 0.009884959046625586
1.424135651006010195e-01 23542.864143224204 0.009884959046625586
1.559053592837200131e-01 26126.752255633317 0.009884959046625586
1.706077957350799756e-01 28994.22853882881 0.009884959046625586
1.865825783775304780e-01 32176.417502507353 0.009884959046625586
2.038877475329014810e-01 35707.859649004626 0.009884959046625586
2.225755183433235362e-01 39626.88638701478 0.009884959046625586
2.426901743048689997e-01 43976.036093027215 0.009884959046625586
2.643512005445861068e-01 48802.515836544335 0.009884959046625586
2.876791742408791319e-01 54158.71378079476 0.009884959046625586
3.127554995972974816e-01 60102.76782070388 0.009884959046625586
3.394208223755743603e-01 66699.19663030129 0.009884959046625586
3.676698629687921160e-01 74019.59996915652 0.009884959046625586
3.976046207565506752e-01 82143.43584919439 0.009884959046625586
4.291292242447418692e-01 91158.88299750836 0.009884959046625586
4.622232726539506342e-01 101163.7979766207 0.009884959046625586
4.968557107133696471e-01 112266.77735108159 0.009884959046625586
5.331819445590222362e-01 124588.33642950082 0.009884959046625586
5.712096233274657209e-01 138262.2173764659 0.009884959046625586
6.125736081421987445e-01 153436.84089300132 0.009884959046625586
6.558160872085539994e-01 170276.91722258978 0.009884959046625586
7.034547819168319727e-01 188965.23396912115 0.009884959046625586
7.549442442083786897e-01 209704.64013232305 0.009884959046625586
8.080700761416179656e-01 232720.2478960412 0.009884959046625586
8.625228272001267404e-01 258261.87606826748 0.009884959046625586
9.179688561901673260e-01 286606.7616948256 0.009884959046625586
9.740590007764874381e-01 318062.5692794119 0.009884959046625586
1.030437021081817894e+00 352970.73027306574 0.009884959046625586
1.086746136728505174e+00 391710.1490809261 0.009884959046625586
1.142635556383441608e+00 434701.3158125035 0.009884959046625586
1.198208048196815589e+00 482410.8704165374 0.009884959046625586
1.252815083686896536e+00 535356.6677410719 0.009884959046625586
1.306077642201327160e+00 594113.3984965039 0.009884959046625586
1.357703834588566361e+00 659318.8271333541 0.009884959046625586
1.407737173173146061e+00 731680.7143427207 0.009884959046625586
1.456480142969678315e+00 811984.4993184009 0.009884959046625586
1.502918279296554305e+00 901101.8251665037 0.009884959046625586
1.546805936904114276e+00 1000000.0 0.009884959046625586
8.276649026517146623e-03 0.001 0.010969857978923836
8.359624518057552980e-03 0.0011097524964120721 0.010969857978923836
8.436662556783621966e-03 0.0012315506032928262 0.010969857978923836
8.507724511522360422e-03 0.001366716356462006 0.010969857978923836
8.573433372205965797e-03 0.0015167168884709225 0.010969857978923836
8.633940472951582082e-03 0.0016831803533309566 0.010969857978923836
8.689594413978679599e-03 0.0018679135990207828 0.010969857978923836
8.740760128221568975e-03 0.002072921779595372 0.010969857978923836
8.787751265581678073e-03 0.002300430119772917 0.010969857978923836
8.830912827759303599e-03 0.0025529080682395165 0.010969857978923836
8.997681385846965918e-03 0.002833096101839324 0.010969857978923836
9.254865008066303841e-03 0.0031440354715915 0.010969857978923836
9.570396128036593592e-03 0.0034891012134067737 0.010969857978923836
9.979323422113373782e-03 0.003872038781812557 0.010969857978923836
1.045606681898435600e-02 0.004297004704320844 0.010969857978923836
1.101214150102513070e-02 0.004768611697714469 0.010969857978923836
1.166042480184282734e-02 0.005291978735958442 0.010969857978923836
1.241544648851880192e-02 0.005872786613189483 0.010969857978923836
1.329332498419088897e-02 0.00651733960488242 0.010969857978923836
1.431202519954171207e-02 0.007232633896483534 0.010969857978923836
1.549134317425077297e-02 0.008026433522257174 0.010969857978923836
1.685310024636983359e-02 0.00890735463861044 0.010969857978923836
1.843416521786349349e-02 0.009884959046625586 0.010969857978923836
2.025283477741179894e-02 0.010969857978923836 0.010969857978923836
2.233941086373767912e-02 0.012173827277396614 0.010969857978923836
2.472155753017283783e-02 0.013509935211980273 0.010969857978923836
2.743271894887198276e-02 0.014992684327860457 0.010969857978923836
3.050936212221200261e-02 0.01663816886076129 0.010969857978923836
3.399086131184630294e-02 0.018464249428955443 0.010969857978923836
3.791957156812682250e-02 0.020490746898158472 0.010969857978923836
4.257314696007029331e-02 0.022739657523579287 0.010969857978923836
4.874143712612940410e-02 0.02523539170434766 0.010969857978923836
5.565332775771867496e-02 0.02800503894183631 0.010969857978923836
6.338031236531720125e-02 0.03107866187782014 0.010969857978923836
7.199912987885202786e-02 0.03448962260405758 0.010969857978923836
8.159207362487932991e-02 0.038274944785163134 0.010969857978923836
9.224713813109189364e-02 0.04247571552536898 0.010969857978923836
1.040581989098087884e-01 0.047137531341167244 0.010969857978923836
1.171251046194222295e-01 0.05231099308056263 0.010969857978923836
1.315535652236399233e-01 0.05805225516094899 0.010969857978923836
1.474550140995156411e-01 0.06442363508721373 0.010969857978923836
1.649461946371465759e-01 0.07149428986597581 0.010969857978923836
1.841486204652001135e-01 0.07934096665797492 0.010969857978923836
2.051876966961080073e-01 0.08804883581643465 0.010969857978923836
2.281915800731801613e-01 0.09771241535346502 0.010969857978923836
2.532896780161309480e-01 0.1084365968689611 0.010969857978923836
2.806108091768848567e-01 0.12033778407775893 0.010969857978923836
3.102809435394732751e-01 0.13354515629298988 0.010969857978923836
3.424203185935264515e-01 0.14820207057988585 0.010969857978923836
3.771403669156588867e-01 0.16446761779946645 0.010969857978923836
4.145399788607265767e-01 0.18251834943190443 0.010969857978923836
4.547012955825846525e-01 0.20255019392306664 0.010969857978923836
4.976852448083541880e-01 0.22478058335487253 0.010969857978923836
5.435266083455325692e-01 0.24945081352303167 0.010969857978923836
5.922289059029391955e-01 0.27682866303920667 0.010969857978923836
6.437592425042117927e-01 0.3072112998861759 0.010969857978923836
6.980432973097636662e-01 0.34092850697468147 0.010969857978923836
7.549606722957462601e-01 0.3783462617131929 0.010969857978923836
8.143407566257475638e-01 0.419870708444391 0.010969857978923836
8.759597336284327129e-01 0.4659525668664682 0.010969857978923836
9.395384662680477117e-01 0.517092024289676 0.010969857978923836
1.004742225746689144e+00 0.5738441648302398 0.010969857978923836
1.071181691619177867e+00 0.6368249944718586 0.010969857978923836
1.138416126912511706e+00 0.7067181273927491 0.010969857978923836
1.205958347888938631e+00 0.7842822061337682 0.010969857978923836
1.273281662365071343e+00 0.8703591361485166 0.010969857978923836
1.339828610340008996e+00 0.9658832241158708 0.010969857978923836
1.405021279965409375e+00 1.0718913192051276 0.010969857978923836
1.468272882348645503e+00 1.1895340673703196 0.010969857978923836
1.529000047346405600e+00 1.3200884008314182 0.010969857978923836
1.587104983759407117e+00 1.4649713983072863 0.010969857978923836
1.641594428609968626e+00 1.625755666443795 0.010969857978923836
1.691921556781696978e+00 1.8041864093920719 0.010969857978923836
1.737616177053619371e+00 2.0022003718155843 0.010969857978923836
1.778266303267114434e+00 2.2219468609395236 0.010969857978923836
1.813525349508836815e+00 2.4658110758226037 0.010969857978923836
1.843117125064543504e+00 2.736439997074672 0.010969857978923836
1.866969835401316669e+00 3.0367711180354604 0.010969857978923836
1.885918091630743643e+00 3.370064329271928 0.010969857978923836
1.899103674754113236e+00 3.739937302478798 0.010969857978923836
1.906551673573146477e+00 4.150404757850477 0.010969857978923836
1.908340273045331159e+00 4.605922041145108 0.010969857978923836
1.904592466797195405e+00 5.1114334834401705 0.010969857978923836
1.895467416970826546e+00 5.672426068491977 0.010969857978923836
1.881152098705717535e+00 6.294988990221888 0.010969857978923836
1.861853716856811003e+00 6.985879746785249 0.010969857978923836
1.837793365693803915e+00 7.752597488629465 0.010969857978923836
1.809201280629266329e+00 8.60346441668451 0.010969857978923836
1.776313732934128753e+00 9.547716114208066 0.010969857978923836
1.739371704757167514e+00 10.59560179277617 0.010969857978923836
1.698621085369121264e+00 11.758495540521581 0.010969857978923836
1.654314161726330612e+00 13.049019780144016 0.010969857978923836
1.606712003929140042e+00 14.481182276745331 0.010969857978923836
1.556087328227740540e+00 16.070528182616385 0.010969857978923836
1.502727283492525379e+00 17.834308769319094 0.010969857978923836
1.446935821542415956e+00 19.791668678535572 0.010969857978923836
1.389035144234615604e+00 21.96385372416547 0.010969857978923836
1.329365980975021788e+00 24.37444150122222 0.010969857978923836
1.268286462301339013e+00 27.04959730463137 0.010969857978923836
1.206169510500962216e+00 30.01835813575592 0.010969857978923836
1.143398848486243846e+00 33.31294787934677 0.010969857978923836
1.080363766855235941e+00 36.96912707195032 0.010969857978923836
1.017452977404586401e+00 41.0265810582719 0.010969857978923836
9.550479340113566806e-01 45.52935074866948 0.010969857978923836
8.937074792276812341e-01 50.526310653356795 0.010969857978923836
8.337476020497169849e-01 56.07169938205458 0.010969857978923836
7.751751734005826178e-01 62.22570836730231 0.010969857978923836
7.209370054435406683e-01 69.0551352016233 0.010969857978923836
6.686929063000571771e-01 76.63410868007462 0.010969857978923836
6.186421149734375735e-01 85.04489341802686 0.010969857978923836
5.709438244175613075e-01 94.37878277775391 0.010969857978923836
5.257177267317821867e-01 104.73708979594508 0.010969857978923836
4.830456239484216541e-01 116.23224686798542 0.010969857978923836
4.429738634002251541e-01 128.9890261253308 0.010969857978923836
4.055161676092565171e-01 143.14589375234786 0.010969857978923836
3.706567084457983441e-01 158.85651294280527 0.010969857978923836
3.383531117920830500e-01 176.2914118095948 0.010969857978923836
3.085394152174044669e-01 195.63983435170647 0.010969857978923836
2.812084229054564455e-01 217.11179456945052 0.010969857978923836
2.562684384794983172e-01 240.9403560239527 0.010969857978923836
2.334665155916202384e-01 267.38416158399497 0.010969857978923836
2.126804231156396718e-01 296.73024081888724 0.010969857978923836
1.937820821642344815e-01 329.2971255097155 0.010969857978923836
1.766413368213084756e-01 365.43830709572546 0.010969857978923836
1.615259679528189551e-01 405.54607358408276 0.010969857978923836
1.480252552961027757e-01 450.05576757004974 0.010969857978923836
1.357324159733490632e-01 499.450511585514 0.010969857978923836
1.245762249205081273e-01 554.2664520663108 0.010969857978923836
1.145135453068289316e-01 615.0985788580505 0.010969857978923836
1.054397029310130823e-01 682.6071834272393 0.010969857978923836
9.728794615341326835e-02 757.525025877192 0.010969857978923836
8.999314776573112684e-02 840.6652885618333 0.010969857978923836
8.349188455129510911e-02 932.9304026284696 0.010969857978923836
7.772292844090851471e-02 1035.3218432956637 0.010969857978923836
7.262799456052494718e-02 1148.9510001873086 0.010969857978923836
6.815268452707652636e-02 1275.051240713013 0.010969857978923836
6.424743967767987396e-02 1414.991297434576 0.010969857978923836
6.086845560368374375e-02 1570.2901247293776 0.010969857978923836
5.797843439317602876e-02 1742.6333860096508 0.010969857978923836
5.554716666994434504e-02 1933.891750455232 0.010969857978923836
5.355183611408647487e-02 2146.141197858406 0.010969857978923836
5.197708368462557876e-02 2381.6855519761607 0.010969857978923836
5.081477947871787526e-02 2643.0814869741084 0.010969857978923836
5.006355387827993164e-02 2933.1662783900483 0.010969857978923836
4.972810275914635314e-02 3255.0885998350564 0.010969857978923836
4.981833686980939591e-02 3612.3426997094302 0.010969857978923836
5.034846650719940198e-02 4008.8063288984645 0.010969857978923836
5.133613413424638339e-02 4448.782831127585 0.010969857978923836
5.280170512616336187e-02 4937.047852839004 0.010969857978923836
5.476781388008366419e-02 5478.901179593945 0.010969857978923836
5.725919958644555552e-02 6080.224261649427 0.010969857978923836
6.030279809950270242e-02 6747.5440531107 0.010969857978923836
6.392798652920637925e-02 7488.10385759003 0.010969857978923836
6.816687397976871343e-02 8309.941949353404 0.010969857978923836
7.305450887919211211e-02 9221.97882333434 0.010969857978923836
7.862898372474014241e-02 10234.114021054527 0.010969857978923836
8.493143558446322738e-02 11357.333583431051 0.010969857978923836
9.203509258917727531e-02 12603.829296797274 0.010969857978923836
1.002891825295278011e-01 13987.131026472387 0.010969857978923836
1.094678476716335336e-01 15522.25357427048 0.010969857978923836
1.196273760126157354e-01 17225.859653987874 0.010969857978923836
1.308266019573116612e-01 19116.440753857038 0.010969857978923836
1.431265413258347441e-01 21214.51784910632 0.010969857978923836
1.565896925378383597e-01 23542.864143224204 0.010969857978923836
1.712789479470639142e-01 26126.752255633317 0.010969857978923836
1.872560215776883086e-01 28994.22853882881 0.010969857978923836
2.045794677212036949e-01 32176.417502507353 0.010969857978923836
2.233023430730937675e-01 35707.859649004626 0.010969857978923836
2.434697112966271171e-01 39626.88638701478 0.010969857978923836
2.651162556612587928e-01 43976.036093027215 0.010969857978923836
2.883630486535680437e-01 48802.515836544335 0.010969857978923836
3.133178849605589567e-01 54158.71378079476 0.010969857978923836
3.400456472366468752e-01 60102.76782070388 0.010969857978923836
3.683680304000924166e-01 66699.19663030129 0.010969857978923836
3.982486117793689884e-01 74019.59996915652 0.010969857978923836
4.297746574596597591e-01 82143.43584919439 0.010969857978923836
4.628232218474999105e-01 91158.88299750836 0.010969857978923836
4.973465069050334586e-01 101163.7979766207 0.010969857978923836
5.332886607149845970e-01 112266.77735108159 0.010969857978923836
5.708193726497530207e-01 124588.33642950082 0.010969857978923836
6.099029763176314622e-01 138262.2173764659 0.010969857978923836
6.523057757642962695e-01 153436.84089300132 0.010969857978923836
6.976715410169124221e-01 170276.91722258978 0.010969857978923836
7.487839446528142817e-01 188965.23396912115 0.010969857978923836
8.016417064124448100e-01 209704.64013232305 0.010969857978923836
8.559358712362710175e-01 232720.2478960412 0.010969857978923836
9.113269034675204328e-01 258261.87606826748 0.010969857978923836
9.674549864117699682e-01 286606.7616948256 0.010969857978923836
1.023950040915061033e+00 318062.5692794119 0.010969857978923836
1.080440490121422181e+00 352970.73027306574 0.010969857978923836
1.136560769490930101e+00 391710.1490809261 0.010969857978923836
1.191956998989072591e+00 434701.3158125035 0.010969857978923836
1.246755652304051942e+00 482410.8704165374 0.010969857978923836
1.300329250457989971e+00 535356.6677410719 0.010969857978923836
1.352277573846005998e+00 594113.3984965039 0.010969857978923836
1.402871710903398128e+00 659318.8271333541 0.010969857978923836
1.451908780652104491e+00 731680.7143427207 0.010969857978923836
1.498634210700202862e+00 811984.4993184009 0.010969857978923836
1.542799067322176976e+00 901101.8251665037 0.010969857978923836
1.584159634460447608e+00 1000000.0 0.010969857978923836
8.187209570322925151e-03 0.001 0.012173827277396614
8.276569522464857082e-03 0.0011097524964120721 0.012173827277396614
8.359618752769656588e-03 0.0012315506032928262 0.012173827277396614
8.436573562177144409e-03 0.001366716356462006 0.012173827277396614
8.507745112638211843e-03 0.0015167168884709225 0.012173827277396614
8.573435736413115293e-03 0.0016831803533309566 0.012173827277396614
8.633895341628953363e-03 0.0018679135990207828 0.012173827277396614
8.689575098000418274e-03 0.002072921779595372 0.012173827277396614
8.740721806025617685e-03 0.002300430119772917 0.012173827277396614
8.787722603553640641e-03 0.0025529080682395165 0.012173827277396614
8.830883460945982213e-03 0.002833096101839324 0.012173827277396614
8.997853351457574950e-03 0.0031440354715915 0.012173827277396614
9.254809401419912193e-03 0.0034891012134067737 0.012173827277396614
9.570317613121845021e-03 0.003872038781812557 0.012173827277396614
9.979268896475610232e-03 0.004297004704320844 0.012173827277396614
1.045600935011721348e-02 0.004768611697714469 0.012173827277396614
1.101204608209803253e-02 0.005291978735958442 0.012173827277396614
1.166032984642568875e-02 0.005872786613189483 0.012173827277396614
1.241531741785164254e-02 0.00651733960488242 0.012173827277396614
1.329318144774964405e-02 0.007232633896483534 0.012173827277396614
1.431185796373359714e-02 0.008026433522257174 0.012173827277396614
1.549115712542054393e-02 0.00890735463861044 0.012173827277396614
1.685287578705906356e-02 0.009884959046625586 0.012173827277396614
1.843389253581263765e-02 0.010969857978923836 0.012173827277396614
2.025252032409080929e-02 0.012173827277396614 0.012173827277396614
2.233904853226599194e-02 0.013509935211980273 0.012173827277396614
2.472113612224114548e-02 0.014992684327860457 0.012173827277396614
2.743221711764944060e-02 0.01663816886076129 0.012173827277396614
3.050879364347896389e-02 0.018464249428955443 0.012173827277396614
3.399019170642787746e-02 0.020490746898158472 0.012173827277396614
3.791880067161817330e-02 0.022739657523579287 0.012173827277396614
4.257226583655333157e-02 0.02523539170434766 0.012173827277396614
4.874042361524025951e-02 0.02800503894183631 0.012173827277396614
5.565217376008076144e-02 0.03107866187782014 0.012173827277396614
6.337899341691223543e-02 0.03448962260405758 0.012173827277396614
7.199763605413418699e-02 0.038274944785163134 0.012173827277396614
8.159036790002395512e-02 0.04247571552536898 0.012173827277396614
9.224521134882888995e-02 0.047137531341167244 0.012173827277396614
1.040560094935028268e-01 0.05231099308056263 0.012173827277396614
1.171226361737320171e-01 0.05805225516094899 0.012173827277396614
1.315507781747405625e-01 0.06442363508721373 0.012173827277396614
1.474518678937984661e-01 0.07149428986597581 0.012173827277396614
1.649426542743308577e-01 0.07934096665797492 0.012173827277396614
1.841446471419380948e-01 0.08804883581643465 0.012173827277396614
2.051832290466385766e-01 0.09771241535346502 0.012173827277396614
2.281865581820408662e-01 0.1084365968689611 0.012173827277396614
2.532840474150353516e-01 0.12033778407775893 0.012173827277396614
2.806045166706532257e-01 0.13354515629298988 0.012173827277396614
3.102738920078857987e-01 0.14820207057988585 0.012173827277396614
3.424124341911954361e-01 0.16446761779946645 0.012173827277396614
3.771315609450902606e-01 0.18251834943190443 0.012173827277396614
4.145301352625806457e-01 0.20255019392306664 0.012173827277396614
4.546903071089246628e-01 0.22478058335487253 0.012173827277396614
4.976729924765888047e-01 0.24945081352303167 0.012173827277396614
5.435129342147773102e-01 0.27682866303920667 0.012173827277396614
5.922136467153815698e-01 0.3072112998861759 0.012173827277396614
6.437422455040344715e-01 0.34092850697468147 0.012173827277396614
6.980243739072138354e-01 0.3783462617131929 0.012173827277396614
7.549395937567737747e-01 0.419870708444391 0.012173827277396614
8.143172921571828482e-01 0.4659525668664682 0.012173827277396614
8.759336078642017132e-01 0.517092024289676 0.012173827277396614
9.395094056238821878e-01 0.5738441648302398 0.012173827277396614
1.004709900781832088e+00 0.6368249944718586 0.012173827277396614
1.071145735132260857e+00 0.7067181273927491 0.012173827277396614
1.138376149973602258e+00 0.7842822061337682 0.012173827277396614
1.205913908328386297e+00 0.8703591361485166 0.012173827277396614
1.273232272868521697e+00 0.9658832241158708 0.012173827277396614
1.339773739234247252e+00 1.0718913192051276 0.012173827277396614
1.404960337703974771e+00 1.1895340673703196 0.012173827277396614
1.468205199845613595e+00 1.3200884008314182 0.012173827277396614
1.528924924271958696e+00 1.4649713983072863 0.012173827277396614
1.587020992253325602e+00 1.625755666443795 0.012173827277396614
1.641501249663854800e+00 1.8041864093920719 0.012173827277396614
1.691818211460033305e+00 2.0022003718155843 0.012173827277396614
1.737501616406105454e+00 2.2219468609395236 0.012173827277396614
1.778139357352285455e+00 2.4658110758226037 0.012173827277396614
1.813384755073768506e+00 2.736439997074672 0.012173827277396614
1.842961469010366615e+00 3.0367711180354604 0.012173827277396614
1.866836768873257890e+00 3.370064329271928 0.012173827277396614
1.885771368787809932e+00 3.739937302478798 0.012173827277396614
1.898941972288683777e+00 4.150404757850477 0.012173827277396614
1.906373533017214239e+00 4.605922041145108 0.012173827277396614
1.908144099735759269e+00 5.1114334834401705 0.012173827277396614
1.904376503925824471e+00 5.672426068491977 0.012173827277396614
1.895229745480436545e+00 6.294988990221888 0.012173827277396614
1.880890588015216247e+00 6.985879746785249 0.012173827277396614
1.861566018145453194e+00 7.752597488629465 0.012173827277396614
1.837476893494309538e+00 8.60346441668451 0.012173827277396614
1.808853159977986680e+00 9.547716114208066 0.012173827277396614
1.775930780951193499e+00 10.59560179277617 0.012173827277396614
1.738950383597155147e+00 11.758495540521581 0.012173827277396614
1.698157463106646947e+00 13.049019780144016 0.012173827277396614
1.653803853220172870e+00 14.481182276745331 0.012173827277396614
1.606150140941396964e+00 16.070528182616385 0.012173827277396614
1.555468477813522821e+00 17.834308769319094 0.012173827277396614
1.502045412535949254e+00 19.791668678535572 0.012173827277396614
1.446184229788609832e+00 21.96385372416547 0.012173827277396614
1.388206435183102938e+00 24.37444150122222 0.012173827277396614
1.328452040843476123e+00 27.04959730463137 0.012173827277396614
1.267278467984561896e+00 30.01835813575592 0.012173827277396614
1.205058022511091398e+00 33.31294787934677 0.012173827277396614
1.142173985836657080e+00 36.96912707195032 0.012173827277396614
1.079015478220232804e+00 41.0265810582719 0.012173827277396614
1.015971501456544468e+00 45.52935074866948 0.012173827277396614
9.534244213827229864e-01 50.526310653356795 0.012173827277396614
8.917433571533093239e-01 56.07169938205458 0.012173827277396614
8.315218502434196246e-01 62.22570836730231 0.012173827277396614
7.734416120115975568e-01 69.0551352016233 0.012173827277396614
7.190684432659355529e-01 76.63410868007462 0.012173827277396614
6.666970008262442793e-01 85.04489341802686 0.012173827277396614
6.165327546119813151e-01 94.37878277775391 0.012173827277396614
5.687417175461726426e-01 104.73708979594508 0.012173827277396614
5.234505856281929104e-01 116.23224686798542 0.012173827277396614
4.807478029515112050e-01 128.9890261253308 0.012173827277396614
4.406853027972724157e-01 143.14589375234786 0.012173827277396614
4.032807154493939783e-01 158.85651294280527 0.012173827277396614
3.685197739848727894e-01 176.2914118095948 0.012173827277396614
3.363589666935847822e-01 195.63983435170647 0.012173827277396614
3.067787205366393488e-01 217.11179456945052 0.012173827277396614
2.797806330622932824e-01 240.9403560239527 0.012173827277396614
2.550601985961271079e-01 267.38416158399497 0.012173827277396614
2.324975782790622558e-01 296.73024081888724 0.012173827277396614
2.119635486155907189e-01 329.2971255097155 0.012173827277396614
1.933240852761388406e-01 365.43830709572546 0.012173827277396614
1.768841843268025849e-01 405.54607358408276 0.012173827277396614
1.621970427655403946e-01 450.05576757004974 0.012173827277396614
1.488142462787697407e-01 499.450511585514 0.012173827277396614
1.366845017267394047e-01 554.2664520663108 0.012173827277396614
1.257131032375466140e-01 615.0985788580505 0.012173827277396614
1.158144846752594131e-01 682.6071834272393 0.012173827277396614
1.069173721307448005e-01 757.525025877192 0.012173827277396614
9.895194357025699494e-02 840.6652885618333 0.012173827277396614
9.185001334597146794e-02 932.9304026284696 0.012173827277396614
8.554560971683825010e-02 1035.3218432956637 0.012173827277396614
7.997584517504401080e-02 1148.9510001873086 0.012173827277396614
7.508196131839056653e-02 1275.051240713013 0.012173827277396614
7.081040365270199755e-02 1414.991297434576 0.012173827277396614
6.711383422277318600e-02 1570.2901247293776 0.012173827277396614
6.395197155427549685e-02 1742.6333860096508 0.012173827277396614
6.129223108999765773e-02 1933.891750455232 0.012173827277396614
5.911008585603388932e-02 2146.141197858406 0.012173827277396614
5.738913212696077765e-02 2381.6855519761607 0.012173827277396614
5.612086143876008487e-02 2643.0814869741084 0.012173827277396614
5.530412932609737181e-02 2933.1662783900483 0.012173827277396614
5.494439735449161560e-02 3255.0885998350564 0.012173827277396614
5.505278304420475888e-02 3612.3426997094302 0.012173827277396614
5.564505175242551172e-02 4008.8063288984645 0.012173827277396614
5.674064060460826814e-02 4448.782831127585 0.012173827277396614
5.836187623871900987e-02 4937.047852839004 0.012173827277396614
6.053345502754842178e-02 5478.901179593945 0.012173827277396614
6.328225070927692708e-02 6080.224261649427 0.012173827277396614
6.663739680048408331e-02 6747.5440531107 0.012173827277396614
7.063053188307451269e-02 7488.10385759003 0.012173827277396614
7.529608375566626544e-02 8309.941949353404 0.012173827277396614
8.067146747132922235e-02 9221.97882333434 0.012173827277396614
8.679714534918199498e-02 10234.114021054527 0.012173827277396614
9.371657161950348869e-02 11357.333583431051 0.012173827277396614
1.015030328368003443e-01 12603.829296797274 0.012173827277396614
1.105515776644286907e-01 13987.131026472387 0.012173827277396614
1.206025139463187401e-01 15522.25357427048 0.012173827277396614
1.317138079924039806e-01 17225.859653987874 0.012173827277396614
1.439454215519006264e-01 19116.440753857038 0.012173827277396614
1.573587718671828617e-01 21214.51784910632 0.012173827277396614
1.720158461767441471e-01 23542.864143224204 0.012173827277396614
1.879778451446620369e-01 26126.752255633317 0.012173827277396614
2.053033440216347483e-01 28994.22853882881 0.012173827277396614
2.240459533173962126e-01 32176.417502507353 0.012173827277396614
2.442516389436681368e-01 35707.859649004626 0.012173827277396614
2.659559137388108341e-01 39626.88638701478 0.012173827277396614
2.891811179166677293e-01 43976.036093027215 0.012173827277396614
3.140490681678910767e-01 48802.515836544335 0.012173827277396614
3.406505175752350678e-01 54158.71378079476 0.012173827277396614
3.690291077933026687e-01 60102.76782070388 0.012173827277396614
3.989880861592758898e-01 66699.19663030129 0.012173827277396614
4.304537772235341175e-01 74019.59996915652 0.012173827277396614
4.634958371553525858e-01 82143.43584919439 0.012173827277396614
4.979627624531015595e-01 91158.88299750836 0.012173827277396614
5.337764508044953171e-01 101163.7979766207 0.012173827277396614
5.708550921538295686e-01 112266.77735108159 0.012173827277396614
6.093875261759805761e-01 124588.33642950082 0.012173827277396614
6.492920290555762586e-01 138262.2173764659 0.012173827277396614
6.924807439131122067e-01 153436.84089300132 0.012173827277396614
7.422661479945222851e-01 170276.91722258978 0.012173827277396614
7.947020131594931813e-01 188965.23396912115 0.012173827277396614
8.486954103902113467e-01 209704.64013232305 0.012173827277396614
9.039075951858540625e-01 232720.2478960412 0.012173827277396614
9.599724715740172165e-01 258261.87606826748 0.012173827277396614
1.016508218315105072e+00 286606.7616948256 0.012173827277396614
1.073128243243276714e+00 318062.5692794119 0.012173827277396614
1.129450318026852917e+00 352970.73027306574 0.012173827277396614
1.185104373399967548e+00 391710.1490809261 0.012173827277396614
1.239737516623536928e+00 434701.3158125035 0.012173827277396614
1.293496881752102201e+00 482410.8704165374 0.012173827277396614
1.345793634672157513e+00 535356.6677410719 0.012173827277396614
1.396975557693566738e+00 594113.3984965039 0.012173827277396614
1.446353443887286483e+00 659318.8271333541 0.012173827277396614
1.493416964456515617e+00 731680.7143427207 0.012173827277396614
1.537912349754193997e+00 811984.4993184009 0.012173827277396614
1.579591741169588559e+00 901101.8251665037 0.012173827277396614
1.618209670971762604e+00 1000000.0 0.012173827277396614
8.091259354621106736e-03 0.001 0.013509935211980273
8.187202124608727177e-03 0.0011097524964120721 0.013509935211980273
8.276556991865295643e-03 0.0012315506032928262 0.013509935211980273
8.359612270563782088e-03 0.001366716356462006 0.013509935211980273
8.436573379579020288e-03 0.0015167168884709225 0.013509935211980273
8.507740686712526867e-03 0.0016831803533309566 0.013509935211980273
8.573438090908278367e-03 0.0018679135990207828 0.013509935211980273
8.633868317805326598e-03 0.002072921779595372 0.013509935211980273
8.689594651858730326e-03 0.002300430119772917 0.013509935211980273
8.740701033091683933e-03 0.0025529080682395165 0.013509935211980273
8.787705132096720537e-03 0.002833096101839324 0.013509935211980273
8.830853324324159162e-03 0.0031440354715915 0.013509935211980273
8.998062417860450482e-03 0.0034891012134067737 0.013509935211980273
9.254788094739655260e-03 0.003872038781812557 0.013509935211980273
9.570275350613412918e-03 0.004297004704320844 0.013509935211980273
9.979199069624746302e-03 0.004768611697714469 0.013509935211980273
1.045593367463582002e-02 0.005291978735958442 0.013509935211980273
1.101195764013392434e-02 0.005872786613189483 0.013509935211980273
1.166020642200667722e-02 0.00651733960488242 0.013509935211980273
1.241517845662255294e-02 0.007232633896483534 0.013509935211980273
1.329301502033665254e-02 0.008026433522257174 0.013509935211980273
1.431166053617097256e-02 0.00890735463861044 0.013509935211980273
1.549091574748211186e-02 0.009884959046625586 0.013509935211980273
1.685258764357267999e-02 0.010969857978923836 0.013509935211980273
1.843355850280973401e-02 0.012173827277396614 0.013509935211980273
2.025213798491944800e-02 0.013509935211980273 0.013509935211980273
2.233858952312768598e-02 0.014992684327860457 0.013509935211980273
2.472060629525941675e-02 0.01663816886076129 0.013509935211980273
2.743161145516556307e-02 0.018464249428955443 0.013509935211980273
3.050808449264560615e-02 0.020490746898158472 0.013509935211980273
3.398938031899702977e-02 0.022739657523579287 0.013509935211980273
3.791785753808248061e-02 0.02523539170434766 0.013509935211980273
4.257118788624384559e-02 0.02800503894183631 0.013509935211980273
4.873919731217945389e-02 0.03107866187782014 0.013509935211980273
5.565076188580043298e-02 0.03448962260405758 0.013509935211980273
6.337737853404057375e-02 0.038274944785163134 0.013509935211980273
7.199580004008364342e-02 0.04247571552536898 0.013509935211980273
8.158828197513925962e-02 0.047137531341167244 0.013509935211980273
9.224283457162231470e-02 0.05231099308056263 0.013509935211980273
1.040533317716051120e-01 0.05805225516094899 0.013509935211980273
1.171196042939501164e-01 0.06442363508721373 0.013509935211980273
1.315473403679913444e-01 0.07149428986597581 0.013509935211980273
1.474479981166814668e-01 0.07934096665797492 0.013509935211980273
1.649383008724368549e-01 0.08804883581643465 0.013509935211980273
1.841397442812918173e-01 0.09771241535346502 0.013509935211980273
2.051777239631431271e-01 0.1084365968689611 0.013509935211980273
2.281803806321789363e-01 0.12033778407775893 0.013509935211980273
2.532771338620603552e-01 0.13354515629298988 0.013509935211980273
2.805967707127852151e-01 0.14820207057988585 0.013509935211980273
3.102652095677818633e-01 0.16446761779946645 0.013509935211980273
3.424027276722529378e-01 0.18251834943190443 0.013509935211980273
3.771207133484245633e-01 0.20255019392306664 0.013509935211980273
4.145180154945169448e-01 0.22478058335487253 0.013509935211980273
4.546767726451204084e-01 0.24945081352303167 0.013509935211980273
4.976578864997119878e-01 0.27682866303920667 0.013509935211980273
5.434960910079124075e-01 0.3072112998861759 0.013509935211980273
5.921948718507169529e-01 0.34092850697468147 0.013509935211980273
6.437213196759613565e-01 0.3783462617131929 0.013509935211980273
6.980010584917132332e-01 0.419870708444391 0.013509935211980273
7.549136336913343515e-01 0.4659525668664682 0.013509935211980273
8.142884008052452272e-01 0.517092024289676 0.013509935211980273
8.759014367114834609e-01 0.5738441648302398 0.013509935211980273
9.394736221701909251e-01 0.6368249944718586 0.013509935211980273
1.004670084479680758e+00 0.7067181273927491 0.013509935211980273
1.071101454285484644e+00 0.7842822061337682 0.013509935211980273
1.138326912411495861e+00 0.8703591361485166 0.013509935211980273
1.205859181076455844e+00 0.9658832241158708 0.013509935211980273
1.273171443971460315e+00 1.0718913192051276 0.013509935211980273
1.339706153933172272e+00 1.1895340673703196 0.013509935211980273
1.404885263512800408e+00 1.3200884008314182 0.013509935211980273
1.468121835014287946e+00 1.4649713983072863 0.013509935211980273
1.528832383115815485e+00 1.625755666443795 0.013509935211980273
1.586917538216480184e+00 1.8041864093920719 0.013509935211980273
1.641386473406365898e+00 2.0022003718155843 0.013509935211980273
1.691690918568343083e+00 2.2219468609395236 0.013509935211980273
1.737360504579192444e+00 2.4658110758226037 0.013509935211980273
1.777983002008306501e+00 2.736439997074672 0.013509935211980273
1.813211567791459977e+00 3.0367711180354604 0.013509935211980273
1.842769744878753890e+00 3.370064329271928 0.013509935211980273
1.866672587025085539e+00 3.739937302478798 0.013509935211980273
1.885590315849271503e+00 4.150404757850477 0.013509935211980273
1.898742401646076106e+00 4.605922041145108 0.013509935211980273
1.906153644276239900e+00 5.1114334834401705 0.013509935211980273
1.907901905629005856e+00 5.672426068491977 0.013509935211980273
1.904109834500733900e+00 6.294988990221888 0.013509935211980273
1.894936195057780770e+00 6.985879746785249 0.013509935211980273
1.880567521016073496e+00 7.752597488629465 0.013509935211980273
1.861210509810869329e+00 8.60346441668451 0.013509935211980273
1.837085711327971271e+00 9.547716114208066 0.013509935211980273
1.808422713178595043e+00 10.59560179277617 0.013509935211980273
1.775457085287212244e+00 11.758495540521581 0.013509935211980273
1.738429013847248683e+00 13.049019780144016 0.013509935211980273
1.697583486149673915e+00 14.481182276745331 0.013509935211980273
1.653171785706939900e+00 16.070528182616385 0.013509935211980273
1.605453864762456107e+00 17.834308769319094 0.013509935211980273
1.554701198492474790e+00 19.791668678535572 0.013509935211980273
1.501199588608644442e+00 21.96385372416547 0.013509935211980273
1.445251541420654151e+00 24.37444150122222 0.013509935211980273
1.387177755919940525e+00 27.04959730463137 0.013509935211980273
1.327317463150407217e+00 30.01835813575592 0.013509935211980273
1.266027408590960857e+00 33.31294787934677 0.013509935211980273
1.203679408279935359e+00 36.96912707195032 0.013509935211980273
1.140656582625131810e+00 41.0265810582719 0.013509935211980273
1.077348398476071223e+00 45.52935074866948 0.013509935211980273
1.014144903045994806e+00 50.526310653356795 0.013509935211980273
9.514304218379160405e-01 56.07169938205458 0.013509935211980273
8.895771506349736679e-01 62.22570836730231 0.013509935211980273
8.289389989115474311e-01 69.0551352016233 0.013509935211980273
7.713383510017300937e-01 76.63410868007462 0.013509935211980273
7.168224353127230497e-01 85.04489341802686 0.013509935211980273
6.643238578570968000e-01 94.37878277775391 0.013509935211980273
6.140556985710012849e-01 104.73708979594508 0.013509935211980273
5.661917781045817666e-01 116.23224686798542 0.013509935211980273
5.208661700072955147e-01 128.9890261253308 0.013509935211980273
4.781735308887158920e-01 143.14589375234786 0.013509935211980273
4.381701103954239729e-01 158.85651294280527 0.013509935211980273
4.008752419070923390e-01 176.2914118095948 0.013509935211980273
3.662733371116277392e-01 195.63983435170647 0.013509935211980273
3.343326629610026135e-01 217.11179456945052 0.013509935211980273
3.051652051587794290e-01 240.9403560239527 0.013509935211980273
2.784112440421606105e-01 267.38416158399497 0.013509935211980273
2.539567751983013988e-01 296.73024081888724 0.013509935211980273
2.316741604885424188e-01 329.2971255097155 0.013509935211980273
2.114275527561214618e-01 365.43830709572546 0.013509935211980273
1.935666533942253520e-01 405.54607358408276 0.013509935211980273
1.776036540544877473e-01 450.05576757004974 0.013509935211980273
1.630599012081957178e-01 499.450511585514 0.013509935211980273
1.498673901027205435e-01 554.2664520663108 0.013509935211980273
1.379147516964247810e-01 615.0985788580505 0.013509935211980273
1.271248762512890429e-01 682.6071834272393 0.013509935211980273
1.174219205978607183e-01 757.525025877192 0.013509935211980273
1.087312124690838627e-01 840.6652885618333 0.013509935211980273
1.009795405889874487e-01 932.9304026284696 0.013509935211980273
9.409589051593633680e-02 1035.3218432956637 0.013509935211980273
8.801244384592901704e-02 1148.9510001873086 0.013509935211980273
8.266576800742514441e-02 1275.051240713013 0.013509935211980273
7.799801156664203095e-02 1414.991297434576 0.013509935211980273
7.395803594992012009e-02 1570.2901247293776 0.013509935211980273
7.050235461139944815e-02 1742.6333860096508 0.013509935211980273
6.759584575481832058e-02 1933.891750455232 0.013509935211980273
6.521216059277915034e-02 2146.141197858406 0.013509935211980273
6.333381012220654083e-02 2381.6855519761607 0.013509935211980273
6.195190638870989169e-02 2643.0814869741084 0.013509935211980273
6.106559469159368592e-02 2933.1662783900483 0.013509935211980273
6.068119924392709891e-02 3255.0885998350564 0.013509935211980273
6.081117508220781204e-02 3612.3426997094302 0.013509935211980273
6.147298509100459357e-02 4008.8063288984645 0.013509935211980273
6.268801280946399712e-02 4448.782831127585 0.013509935211980273
6.448068584907069856e-02 4937.047852839004 0.013509935211980273
6.687788997104483768e-02 5478.901179593945 0.013509935211980273
6.990873733899476139e-02 6080.224261649427 0.013509935211980273
7.360463630447684757e-02 6747.5440531107 0.013509935211980273
7.799953065152390175e-02 7488.10385759003 0.013509935211980273
8.313017337405737006e-02 8309.941949353404 0.013509935211980273
8.903630489418587479e-02 9221.97882333434 0.013509935211980273
9.576065553167176225e-02 10234.114021054527 0.013509935211980273
1.033488206531502362e-01 11357.333583431051 0.013509935211980273
1.118725339393958212e-01 12603.829296797274 0.013509935211980273
1.217793157272861887e-01 13987.131026472387 0.013509935211980273
1.327701371427116583e-01 15522.25357427048 0.013509935211980273
1.449040353373566015e-01 17225.859653987874 0.013509935211980273
1.582412928250309103e-01 19116.440753857038 0.013509935211980273
1.728427309084932806e-01 21214.51784910632 0.013509935211980273
1.887685777614354354e-01 23542.864143224204 0.013509935211980273
2.060768546682338054e-01 26126.752255633317 0.013509935211980273
2.248211984899040894e-01 28994.22853882881 0.013509935211980273
2.450481878875702124e-01 32176.417502507353 0.013509935211980273
2.667942960949388764e-01 35707.859649004626 0.013509935211980273
2.900827373244317942e-01 39626.88638701478 0.013509935211980273
3.149205004995977997e-01 43976.036093027215 0.013509935211980273
3.414292979911197068e-01 48802.515836544335 0.013509935211980273
3.696781560186140347e-01 54158.71378079476 0.013509935211980273
3.996841960104086655e-01 60102.76782070388 0.013509935211980273
4.312337888932351038e-01 66699.19663030129 0.013509935211980273
4.642094033883717441e-01 74019.59996915652 0.013509935211980273
4.986602690627364720e-01 82143.43584919439 0.013509935211980273
5.344056761653442900e-01 91158.88299750836 0.013509935211980273
5.713346924811649741e-01 101163.7979766207 0.013509935211980273
6.093391454443994881e-01 112266.77735108159 0.013509935211980273
6.486328182391382091e-01 124588.33642950082 0.013509935211980273
6.890869352491285627e-01 138262.2173764659 0.013509935211980273
7.355170605203950052e-01 153436.84089300132 0.013509935211980273
7.873567714700112630e-01 170276.91722258978 0.013509935211980273
8.408783971292593806e-01 188965.23396912115 0.013509935211980273
8.957534070442948471e-01 209704.64013232305 0.013509935211980273
9.516168517067865595e-01 232720.2478960412 0.013509935211980273
1.008080140492666255e+00 258261.87606826748 0.013509935211980273
1.064743918730030936e+00 286606.7616948256 0.013509935211980273
1.121209421336642587e+00 318062.5692794119 0.013509935211980273
1.177088282430500454e+00 352970.73027306574 0.013509935211980273
1.232009353052806899e+00 391710.1490809261 0.013509935211980273
1.285624102308534189e+00 434701.3158125035 0.013509935211980273
1.338092546133992089e+00 482410.8704165374 0.013509935211980273
1.389862822751898985e+00 535356.6677410719 0.013509935211980273
1.439626836004362920e+00 594113.3984965039 0.013509935211980273
1.487081037523879878e+00 659318.8271333541 0.013509935211980273
1.531964283947877759e+00 731680.7143427207 0.013509935211980273
1.574023449306555689e+00 811984.4993184009 0.013509935211980273
1.613008328027724314e+00 901101.8251665037 0.013509935211980273
1.648666718281178056e+00 1000000.0 0.013509935211980273
7.988413985558833960e-03 0.001 0.014992684327860457
8.091211682170256977e-03 0.0011097524964120721 0.014992684327860457
8.187161731085952285e-03 0.0012315506032928262 0.014992684327860457
8.276557093692391009e-03 0.001366716356462006 0.014992684327860457
8.359587002372591627e-03 0.0015167168884709225 0.014992684327860457
8.436589484933249353e-03 0.0016831803533309566 0.014992684327860457
8.507717286695547221e-03 0.0018679135990207828 0.014992684327860457
8.573386972201845618e-03 0.002072921779595372 0.014992684327860457
8.633886849558384050e-03 0.002300430119772917 0.014992684327860457
8.689533944797522488e-03 0.0025529080682395165 0.014992684327860457
8.740687222339182244e-03 0.002833096101839324 0.014992684327860457
8.787645570945430001e-03 0.0031440354715915 0.014992684327860457
8.830818503329779592e-03 0.0034891012134067737 0.014992684327860457
8.998266707763763819e-03 0.003872038781812557 0.014992684327860457
9.254733131292058185e-03 0.004297004704320844 0.014992684327860457
9.570197226419071765e-03 0.004768611697714469 0.014992684327860457
9.979117679535661270e-03 0.005291978735958442 0.014992684327860457
1.045582433204087468e-02 0.005872786613189483 0.014992684327860457
1.101183076131744508e-02 0.00651733960488242 0.014992684327860457
1.166006026569224759e-02 0.007232633896483534 0.014992684327860457
1.241500044004783740e-02 0.008026433522257174 0.014992684327860457
1.329280032433642796e-02 0.00890735463861044 0.014992684327860457
1.431141332269040417e-02 0.009884959046625586 0.014992684327860457
1.549062681750609273e-02 0.010969857978923836 0.014992684327860457
1.685224246802011563e-02 0.012173827277396614 0.014992684327860457
1.843315238037222109e-02 0.013509935211980273 0.014992684327860457
2.025165934125155651e-02 0.014992684327860457 0.014992684327860457
2.233803691602761349e-02 0.01663816886076129 0.014992684327860457
2.471996777748319135e-02 0.018464249428955443 0.014992684327860457
2.743086286230364546e-02 0.020490746898158472 0.014992684327860457
3.050722527111337373e-02 0.022739657523579287 0.014992684327860457
3.398837968017245914e-02 0.02523539170434766 0.014992684327860457
3.791670823815464220e-02 0.02800503894183631 0.014992684327860457
4.256986048472176376e-02 0.03107866187782014 0.014992684327860457
4.873766569024606116e-02 0.03448962260405758 0.014992684327860457
5.564901512065626582e-02 0.038274944785163134 0.014992684327860457
6.337539198774946869e-02 0.04247571552536898 0.014992684327860457
7.199353368883971982e-02 0.047137531341167244 0.014992684327860457
8.158570428930975171e-02 0.05231099308056263 0.014992684327860457
9.223991515203529279e-02 0.05805225516094899 0.014992684327860457
1.040500214549081454e-01 0.06442363508721373 0.014992684327860457
1.171158618325191247e-01 0.07149428986597581 0.014992684327860457
1.315431232162324049e-01 0.07934096665797492 0.014992684327860457
1.474432389391601983e-01 0.08804883581643465 0.014992684327860457
1.649329387719332407e-01 0.09771241535346502 0.014992684327860457
1.841337127912946181e-01 0.1084365968689611 0.014992684327860457
2.051709441830271430e-01 0.12033778407775893 0.014992684327860457
2.281727734072029612e-01 0.13354515629298988 0.014992684327860457
2.532685963086516168e-01 0.14820207057988585 0.014992684327860457
2.805872134444490351e-01 0.16446761779946645 0.014992684327860457
3.102545239526056098e-01 0.18251834943190443 0.014992684327860457
3.423907747972554372e-01 0.20255019392306664 0.014992684327860457
3.771073472684687844e-01 0.22478058335487253 0.014992684327860457
4.145030847726282053e-01 0.24945081352303167 0.014992684327860457
4.546601147355331385e-01 0.27682866303920667 0.014992684327860457
4.976392940705945400e-01 0.3072112998861759 0.014992684327860457
5.434753538068463063e-01 0.34092850697468147 0.014992684327860457
5.921717517414164522e-01 0.3783462617131929 0.014992684327860457
6.436955530397240333e-01 0.419870708444391 0.014992684327860457
6.979723582250935143e-01 0.4659525668664682 0.014992684327860457
7.548816718240124457e-01 0.517092024289676 0.014992684327860457
8.142527984961559495e-01 0.5738441648302398 0.014992684327860457
8.758618251791208120e-01 0.6368249944718586 0.014992684327860457
9.394295431666896956e-01 0.7067181273927491 0.014992684327860457
1.004621044273576347e+00 0.7842822061337682 0.014992684327860457
1.071046916799425652e+00 0.8703591361485166 0.014992684327860457
1.138266266912649094e+00 0.9658832241158708 0.014992684327860457
1.205791764112965847e+00 1.0718913192051276 0.014992684327860457
1.273096522856641988e+00 1.1895340673703196 0.014992684327860457
1.339622907047586020e+00 1.3200884008314182 0.014992684327860457
1.404792800534606201e+00 1.4649713983072863 0.014992684327860457
1.468019161142048556e+00 1.625755666443795 0.014992684327860457
1.528718407087934494e+00 1.8041864093920719 0.014992684327860457
1.586790109074401656e+00 2.0022003718155843 0.014992684327860457
1.641245104096705099e+00 2.2219468609395236 0.014992684327860457
1.691534149151967537e+00 2.4658110758226037 0.014992684327860457
1.737186719459158146e+00 2.736439997074672 0.014992684327860457
1.777790421538930410e+00 3.0367711180354604 0.014992684327860457
1.812998271498081682e+00 3.370064329271928 0.014992684327860457
1.842533613682725946e+00 3.739937302478798 0.014992684327860457
1.866469965124707642e+00 4.150404757850477 0.014992684327860457
1.885366838306166803e+00 4.605922041145108 0.014992684327860457
1.898496030560208325e+00 5.1114334834401705 0.014992684327860457
1.905882141013460984e+00 5.672426068491977 0.014992684327860457
1.907602810228572698e+00 6.294988990221888 0.014992684327860457
1.903780434771381591e+00 6.985879746785249 0.014992684327860457
1.894573512948147576e+00 7.752597488629465 0.014992684327860457
1.880168257174647639e+00 8.60346441668451 0.014992684327860457
1.860771020603498194e+00 9.547716114208066 0.014992684327860457
1.836601952114807368e+00 10.59560179277617 0.014992684327860457
1.807890203885899938e+00 11.758495540521581 0.014992684327860457
1.774870838926570382e+00 13.049019780144016 0.014992684327860457
1.737783478086255995e+00 14.481182276745331 0.014992684327860457
1.696872482468006593e+00 16.070528182616385 0.014992684327860457
1.652388436186062126e+00 17.834308769319094 0.014992684327860457
1.604590527253735965e+00 19.791668678535572 0.014992684327860457
1.553749396845454767e+00 21.96385372416547 0.014992684327860457
1.500149968816920865e+00 24.37444150122222 0.014992684327860457
1.444093853705029407e+00 27.04959730463137 0.014992684327860457
1.385900892404791085e+00 30.01835813575592 0.014992684327860457
1.325909564684853548e+00 33.31294787934677 0.014992684327860457
1.264476085011082773e+00 36.96912707195032 0.014992684327860457
1.201972123298446160e+00 41.0265810582719 0.014992684327860457
1.138781204210225662e+00 45.52935074866948 0.014992684327860457
1.075293994940147657e+00 50.526310653356795 0.014992684327860457
1.011902759390906681e+00 56.07169938205458 0.014992684327860457
9.489952886069398241e-01 62.22570836730231 0.014992684327860457
8.869486346494904749e-01 69.0551352016233 0.014992684327860457
8.261230302601046960e-01 76.63410868007462 0.014992684327860457
7.688119829226129909e-01 85.04489341802686 0.014992684327860457
7.141536615686648881e-01 94.37878277775391 0.014992684327860457
6.615386766109654371e-01 104.73708979594508 0.014992684327860457
6.111887973520586659e-01 116.23224686798542 0.014992684327860457
5.632860503749247405e-01 128.9890261253308 0.014992684327860457
5.179714040873952818e-01 143.14589375234786 0.014992684327860457
4.753442878587898490e-01 158.85651294280527 0.014992684327860457
4.354628151795489899e-01 176.2914118095948 0.014992684327860457
3.983447965369623645e-01 195.63983435170647 0.014992684327860457
3.639697028545894608e-01 217.11179456945052 0.014992684327860457
3.325085004579121373e-01 240.9403560239527 0.014992684327860457
3.036122071100821329e-01 267.38416158399497 0.014992684327860457
2.771535707565472850e-01 296.73024081888724 0.014992684327860457
2.530099088270755248e-01 329.2971255097155 0.014992684327860457
2.310462052698694368e-01 365.43830709572546 0.014992684327860457
2.116660085952795922e-01 405.54607358408276 0.014992684327860457
1.943345065200467181e-01 450.05576757004974 0.014992684327860457
1.785562874893812380e-01 499.450511585514 0.014992684327860457
1.642057492909113348e-01 554.2664520663108 0.014992684327860457
1.511950085160432555e-01 615.0985788580505 0.014992684327860457
1.394431402345033544e-01 682.6071834272393 0.014992684327860457
1.288698300372895234e-01 757.525025877192 0.014992684327860457
1.193954645997944708e-01 840.6652885618333 0.014992684327860457
1.109416159695182230e-01 932.9304026284696 0.014992684327860457
1.034319352272489723e-01 1035.3218432956637 0.014992684327860457
9.679335203415731503e-02 1148.9510001873086 0.014992684327860457
9.095741753149272357e-02 1275.051240713013 0.014992684327860457
8.586166793935634534e-02 1414.991297434576 0.014992684327860457
8.145087492035693599e-02 1570.2901247293776 0.014992684327860457
7.767810635654057161e-02 1742.6333860096508 0.014992684327860457
7.450552005583686854e-02 1933.891750455232 0.014992684327860457
7.190482489877535188e-02 2146.141197858406 0.014992684327860457
6.985739052384992709e-02 2381.6855519761607 0.014992684327860457
6.835396260068032914e-02 2643.0814869741084 0.014992684327860457
6.739403061467821865e-02 2933.1662783900483 0.014992684327860457
6.698488745648713272e-02 3255.0885998350564 0.014992684327860457
6.714046275579192702e-02 3612.3426997094302 0.014992684327860457
6.788006331656649961e-02 4008.8063288984645 0.014992684327860457
6.922717072497011626e-02 4448.782831127585 0.014992684327860457
7.120845025369540449e-02 4937.047852839004 0.014992684327860457
7.385309595168548791e-02 5478.901179593945 0.014992684327860457
7.719254581223186640e-02 6080.224261649427 0.014992684327860457
8.126053230867150146e-02 6747.5440531107 0.014992684327860457
8.609331307864571958e-02 7488.10385759003 0.014992684327860457
9.172992867953516649e-02 8309.941949353404 0.014992684327860457
9.821234029698759638e-02 9221.97882333434 0.014992684327860457
1.055853712146582885e-01 10234.114021054527 0.014992684327860457
1.138964885232774532e-01 11357.333583431051 0.014992684327860457
1.232137807417910264e-01 12603.829296797274 0.014992684327860457
1.340449585011737055e-01 13987.131026472387 0.014992684327860457
1.460452429251719308e-01 15522.25357427048 0.014992684327860457
1.592739369888760415e-01 17225.859653987874 0.014992684327860457
1.737906451803027663e-01 19116.440753857038 0.014992684327860457
1.896543488136939737e-01 21214.51784910632 0.014992684327860457
2.069220205715626704e-01 23542.864143224204 0.014992684327860457
2.256467140185938747e-01 26126.752255633317 0.014992684327860457
2.458750412594705170e-01 28994.22853882881 0.014992684327860457
2.676441455629489652e-01 32176.417502507353 0.014992684327860457
2.909782801318512302e-01 35707.859649004626 0.014992684327860457
3.158853399786964444e-01 39626.88638701478 0.014992684327860457
3.423536806161927570e-01 43976.036093027215 0.014992684327860457
3.705041209558407878e-01 48802.515836544335 0.014992684327860457
4.003789993618424026e-01 54158.71378079476 0.014992684327860457
4.319629617242831121e-01 60102.76782070388 0.014992684327860457
4.650285508242904542e-01 66699.19663030129 0.014992684327860457
4.994072665143028944e-01 74019.59996915652 0.014992684327860457
5.351252902812573264e-01 82143.43584919439 0.014992684327860457
5.719731755680264040e-01 91158.88299750836 0.014992684327860457
6.098051205886068082e-01 101163.7979766207 0.014992684327860457
6.484870540879935641e-01 112266.77735108159 0.014992684327860457
6.882644868583827069e-01 124588.33642950082 0.014992684327860457
7.295667132047192194e-01 138262.2173764659 0.014992684327860457
7.797462631752780648e-01 153436.84089300132 0.014992684327860457
8.326027210225980246e-01 170276.91722258978 0.014992684327860457
8.869505284710055282e-01 188965.23396912115 0.014992684327860457
9.424362905817499358e-01 209704.64013232305 0.014992684327860457
9.986729306766735093e-01 232720.2478960412 0.014992684327860457
1.055253898833503179e+00 258261.87606826748 0.014992684327860457
1.111766479644858086e+00 286606.7616948256 0.014992684327860457
1.167804123077620604e+00 318062.5692794119 0.014992684327860457
1.222975632148873837e+00 352970.73027306574 0.014992684327860457
1.276911968830834354e+00 391710.1490809261 0.014992684327860457
1.329397281647404228e+00 434701.3158125035 0.014992684327860457
1.381332672344915524e+00 482410.8704165374 0.014992684327860457
1.431521969805855887e+00 535356.6677410719 0.014992684327860457
1.479417684625356166e+00 594113.3984965039 0.014992684327860457
1.524748009311796437e+00 659318.8271333541 0.014992684327860457
1.567251549876309991e+00 731680.7143427207 0.014992684327860457
1.606671427969686317e+00 811984.4993184009 0.014992684327860457
1.642750415924207674e+00 901101.8251665037 0.014992684327860457
1.675227486854559134e+00 1000000.0 0.014992684327860457
7.878833550129417732e-03 0.001 0.01663816886076129
7.988511065239265602e-03 0.0011097524964120721 0.01663816886076129
8.091222536489015016e-03 0.0012315506032928262 0.01663816886076129
8.187208085888054987e-03 0.001366716356462006 0.01663816886076129
8.276556639885664438e-03 0.0015167168884709225 0.01663816886076129
8.359590437664449897e-03 0.0016831803533309566 0.01663816886076129
8.436544257051349638e-03 0.0018679135990207828 0.01663816886076129
8.507709075094026935e-03 0.002072921779595372 0.01663816886076129
8.573378259073864346e-03 0.002300430119772917 0.01663816886076129
8.633879770857076641e-03 0.0025529080682395165 0.01663816886076129
8.689507468060355191e-03 0.002833096101839324 0.01663816886076129
8.740630574154289317e-03 0.0031440354715915 0.01663816886076129
8.787638451980531520e-03 0.0034891012134067737 0.01663816886076129
8.830780409888067811e-03 0.003872038781812557 0.01663816886076129
8.998490820557054209e-03 0.004297004704320844 0.01663816886076129
9.254852384490769995e-03 0.004768611697714469 0.01663816886076129
9.570108706959727651e-03 0.005291978735958442 0.01663816886076129
9.979004914569572504e-03 0.005872786613189483 0.01663816886076129
1.045570563076720326e-02 0.00651733960488242 0.01663816886076129
1.101167732822830141e-02 0.007232633896483534 0.01663816886076129
1.165987523490591080e-02 0.008026433522257174 0.01663816886076129
1.241478512480253572e-02 0.00890735463861044 0.01663816886076129
1.329255447367316822e-02 0.009884959046625586 0.01663816886076129
1.431110537170452238e-02 0.010969857978923836 0.01663816886076129
1.549027300543802041e-02 0.012173827277396614 0.01663816886076129
1.685183184202860771e-02 0.013509935211980273 0.01663816886076129
1.843265570041077023e-02 0.014992684327860457 0.01663816886076129
2.025107742611694656e-02 0.01663816886076129 0.01663816886076129
2.233735613394871589e-02 0.018464249428955443 0.01663816886076129
2.471916824338164786e-02 0.020490746898158472 0.01663816886076129
2.742994340365325842e-02 0.022739657523579287 0.01663816886076129
3.050615592420230504e-02 0.02523539170434766 0.01663816886076129
3.398714245553241531e-02 0.02800503894183631 0.01663816886076129
3.791528313871592865e-02 0.03107866187782014 0.01663816886076129
4.256822668886921235e-02 0.03448962260405758 0.01663816886076129
4.873579415345529603e-02 0.038274944785163134 0.01663816886076129
5.564687717337434697e-02 0.04247571552536898 0.01663816886076129
6.337294793718128982e-02 0.047137531341167244 0.01663816886076129
7.199074005545871846e-02 0.05231099308056263 0.01663816886076129
8.158253478592196462e-02 0.05805225516094899 0.01663816886076129
9.223631780704699690e-02 0.06442363508721373 0.01663816886076129
1.040459492177430445e-01 0.07149428986597581 0.01663816886076129
1.171112534361467561e-01 0.07934096665797492 0.01663816886076129
1.315379241372556796e-01 0.08804883581643465 0.01663816886076129
1.474373757119852857e-01 0.09771241535346502 0.01663816886076129
1.649263406696938050e-01 0.1084365968689611 0.01663816886076129
1.841262916984446052e-01 0.12033778407775893 0.01663816886076129
2.051626055759899758e-01 0.13354515629298988 0.01663816886076129
2.281634048690509564e-01 0.14820207057988585 0.01663816886076129
2.532581057064761110e-01 0.16446761779946645 0.01663816886076129
2.805754528396694480e-01 0.18251834943190443 0.01663816886076129
3.102413613860656172e-01 0.20255019392306664 0.01663816886076129
3.423760539780233980e-01 0.22478058335487253 0.01663816886076129
3.770908944740764546e-01 0.24945081352303167 0.01663816886076129
4.144847025550223441e-01 0.27682866303920667 0.01663816886076129
4.546395986761995744e-01 0.3072112998861759 0.01663816886076129
4.976163990284970806e-01 0.34092850697468147 0.01663816886076129
5.434498145340681541e-01 0.3783462617131929 0.01663816886076129
5.921432879522671167e-01 0.419870708444391 0.01663816886076129
6.436638282037699943e-01 0.4659525668664682 0.01663816886076129
6.979370150669218509e-01 0.517092024289676 0.01663816886076129
7.548423030073411200e-01 0.5738441648302398 0.01663816886076129
8.142089772178762175e-01 0.6368249944718586 0.01663816886076129
8.758130397102440456e-01 0.7067181273927491 0.01663816886076129
9.393752607842448255e-01 0.7842822061337682 0.01663816886076129
1.004560658330855949e+00 0.8703591361485166 0.01663816886076129
1.070979749857032370e+00 0.9658832241158708 0.01663816886076129
1.138191590294090449e+00 1.0718913192051276 0.01663816886076129
1.205708742717424231e+00 1.1895340673703196 0.01663816886076129
1.273004258120375320e+00 1.3200884008314182 0.01663816886076129
1.339520398407413770e+00 1.4649713983072863 0.01663816886076129
1.404678929248438513e+00 1.625755666443795 0.01663816886076129
1.467892715618272614e+00 1.8041864093920719 0.01663816886076129
1.528578036737767265e+00 2.0022003718155843 0.01663816886076129
1.586633182519048280e+00 2.2219468609395236 0.01663816886076129
1.641071004709389936e+00 2.4658110758226037 0.01663816886076129
1.691341076777176600e+00 2.736439997074672 0.01663816886076129
1.736972682492798903e+00 3.0367711180354604 0.01663816886076129
1.777553261596917622e+00 3.370064329271928 0.01663816886076129
1.812735607719749398e+00 3.739937302478798 0.01663816886076129
1.842242840498004908e+00 4.150404757850477 0.01663816886076129
1.866219842654306627e+00 4.605922041145108 0.01663816886076129
1.885090934943372210e+00 5.1114334834401705 0.01663816886076129
1.898191805482840833e+00 5.672426068491977 0.01663816886076129
1.905546807727507730e+00 6.294988990221888 0.01663816886076129
1.907233315383828121e+00 6.985879746785249 0.01663816886076129
1.903373408423064239e+00 7.752597488629465 0.01663816886076129
1.894125233490100202e+00 8.60346441668451 0.01663816886076129
1.879674608496957999e+00 9.547716114208066 0.01663816886076129
1.860227452752346133e+00 10.59560179277617 0.01663816886076129
1.836003416946512035e+00 11.758495540521581 0.01663816886076129
1.807231079531992801e+00 13.049019780144016 0.01663816886076129
1.774144882500293674e+00 14.481182276745331 0.01663816886076129
1.736983740607045190e+00 16.070528182616385 0.01663816886076129
1.695991232230710244e+00 17.834308769319094 0.01663816886076129
1.651417079525833387e+00 19.791668678535572 0.01663816886076129
1.603519543527660574e+00 21.96385372416547 0.01663816886076129
1.552568288005756747e+00 24.37444150122222 0.01663816886076129
1.498847244650667321e+00 27.04959730463137 0.01663816886076129
1.442657071304026317e+00 30.01835813575592 0.01663816886076129
1.384316785787399251e+00 33.31294787934677 0.01663816886076129
1.324164298344931323e+00 36.96912707195032 0.01663816886076129
1.262555685503272462e+00 41.0265810582719 0.01663816886076129
1.199863101640643803e+00 45.52935074866948 0.01663816886076129
1.136471439904574554e+00 50.526310653356795 0.01663816886076129
1.072773874965506469e+00 56.07169938205458 0.01663816886076129
1.009166552052794374e+00 62.22570836730231 0.01663816886076129
9.460426936754837701e-01 69.0551352016233 0.01663816886076129
8.837864178481775745e-01 76.63410868007462 0.01663816886076129
8.227665315820646974e-01 85.04489341802686 0.01663816886076129
7.658122892324086273e-01 94.37878277775391 0.01663816886076129
7.110236209496292314e-01 104.73708979594508 0.01663816886076129
6.583170034477620058e-01 116.23224686798542 0.01663816886076129
6.079233212877451775e-01 128.9890261253308 0.01663816886076129
5.600322562986115305e-01 143.14589375234786 0.01663816886076129
5.147900573917499889e-01 158.85651294280527 0.01663816886076129
4.722981889064697958e-01 176.2914118095948 0.01663816886076129
4.326130313972513797e-01 195.63983435170647 0.01663816886076129
3.957468684802756265e-01 217.11179456945052 0.01663816886076129
3.618836487869607765e-01 240.9403560239527 0.01663816886076129
3.307463824748317349e-01 267.38416158399497 0.01663816886076129
3.021776569992971617e-01 296.73024081888724 0.01663816886076129
2.760636947418783071e-01 329.2971255097155 0.01663816886076129
2.522736093994911721e-01 365.43830709572546 0.01663816886076129
2.312758290774264425e-01 405.54607358408276 0.01663816886076129
2.125026137014702776e-01 450.05576757004974 0.01663816886076129
1.953787417726128850e-01 499.450511585514 0.01663816886076129
1.797837985664912930e-01 554.2664520663108 0.01663816886076129
1.656340168130653878e-01 615.0985788580505 0.01663816886076129
1.528452464001192335e-01 682.6071834272393 0.01663816886076129
1.413330009013905875e-01 757.525025877192 0.01663816886076129
1.310127869052358229e-01 840.6652885618333 0.01663816886076129
1.218008275538105117e-01 932.9304026284696 0.01663816886076129
1.136152055323112753e-01 1035.3218432956637 0.01663816886076129
1.063772845744084400e-01 1148.9510001873086 0.01663816886076129
1.000132670358950815e-01 1275.051240713013 0.01663816886076129
9.445573167942954151e-02 1414.991297434576 0.01663816886076129
8.964505511767657808e-02 1570.2901247293776 0.01663816886076129
8.553059615856306586e-02 1742.6333860096508 0.01663816886076129
8.207158961182241252e-02 1933.891750455232 0.01663816886076129
7.923767413718604824e-02 2146.141197858406 0.01663816886076129
7.700900820309294903e-02 2381.6855519761607 0.01663816886076129
7.537596971243544497e-02 2643.0814869741084 0.01663816886076129
7.433846217310761950e-02 2933.1662783900483 0.01663816886076129
7.390485039279456880e-02 3255.0885998350564 0.01663816886076129
7.409067372523746309e-02 3612.3426997094302 0.01663816886076129
7.491723397901021986e-02 4008.8063288984645 0.01663816886076129
7.641025755087323124e-02 4448.782831127585 0.01663816886076129
7.859877940111847927e-02 4937.047852839004 0.01663816886076129
8.151440101224799450e-02 5478.901179593945 0.01663816886076129
8.519095110562981132e-02 6080.224261649427 0.01663816886076129
8.966450185949934037e-02 6747.5440531107 0.01663816886076129
9.497358861287232001e-02 7488.10385759003 0.01663816886076129
1.011594377134627937e-01 8309.941949353404 0.01663816886076129
1.082660529497923851e-01 9221.97882333434 0.01663816886076129
1.163400826944340771e-01 10234.114021054527 0.01663816886076129
1.254304839527161930e-01 11357.333583431051 0.01663816886076129
1.355990294606251034e-01 12603.829296797274 0.01663816886076129
1.474225883084270827e-01 13987.131026472387 0.01663816886076129
1.605031460033814195e-01 15522.25357427048 0.01663816886076129
1.748992735184404790e-01 17225.859653987874 0.01663816886076129
1.906686596847332604e-01 19116.440753857038 0.01663816886076129
2.078669414727259412e-01 21214.51784910632 0.01663816886076129
2.265460547147949422e-01 23542.864143224204 0.01663816886076129
2.467519971818993019e-01 26126.752255633317 0.01663816886076129
2.685219615388875769e-01 28994.22853882881 0.01663816886076129
2.918809363014935321e-01 32176.417502507353 0.01663816886076129
3.168379408805008235e-01 35707.859649004626 0.01663816886076129
3.433822737339316533e-01 39626.88638701478 0.01663816886076129
3.714801648997870798e-01 43976.036093027215 0.01663816886076129
4.012509095303423146e-01 48802.515836544335 0.01663816886076129
4.327049664283512120e-01 54158.71378079476 0.01663816886076129
4.657879230618880984e-01 60102.76782070388 0.01663816886076129
5.002634272126986748e-01 66699.19663030129 0.01663816886076129
5.359044167594551045e-01 74019.59996915652 0.01663816886076129
5.727116644524499200e-01 82143.43584919439 0.01663816886076129
6.104489223650556573e-01 91158.88299750836 0.01663816886076129
6.489339462276076942e-01 101163.7979766207 0.01663816886076129
6.880083886986286812e-01 112266.77735108159 0.01663816886076129
7.279568692314500877e-01 124588.33642950082 0.01663816886076129
7.730992124109135055e-01 138262.2173764659 0.01663816886076129
8.240245740038761868e-01 153436.84089300132 0.01663816886076129
8.776307378673168236e-01 170276.91722258978 0.01663816886076129
9.325277892494651111e-01 188965.23396912115 0.01663816886076129
9.883417413016181152e-01 209704.64013232305 0.01663816886076129
1.044667907913811700e+00 232720.2478960412 0.01663816886076129
1.101086020516731212e+00 258261.87606826748 0.01663816886076129
1.157174307914119460e+00 286606.7616948256 0.01663816886076129
1.212521624065706183e+00 318062.5692794119 0.01663816886076129
1.266736683822122789e+00 352970.73027306574 0.01663816886076129
1.319649071586527445e+00 391710.1490809261 0.01663816886076129
1.371525633933365018e+00 434701.3158125035 0.01663816886076129
1.421817118008859016e+00 482410.8704165374 0.01663816886076129
1.470197234614559978e+00 535356.6677410719 0.01663816886076129
1.516031090532337755e+00 594113.3984965039 0.01663816886076129
1.559045008681664513e+00 659318.8271333541 0.01663816886076129
1.598972804528651759e+00 731680.7143427207 0.01663816886076129
1.635549841635081325e+00 811984.4993184009 0.01663816886076129
1.668508461841969215e+00 901101.8251665037 0.01663816886076129
1.697575046642703978e+00 1000000.0 0.01663816886076129
7.762260276995107400e-03 0.001 0.018464249428955443
7.878836305680196606e-03 0.0011097524964120721 0.018464249428955443
7.988455910940975638e-03 0.0012315506032928262 0.018464249428955443
8.091200968029425497e-03 0.001366716356462006 0.018464249428955443
8.187156371513062622e-03 0.0015167168884709225 0.018464249428955443
8.276584665198503943e-03 0.0016831803533309566 0.018464249428955443
8.359568441787828055e-03 0.0018679135990207828 0.018464249428955443
8.436546277546370931e-03 0.002072921779595372 0.018464249428955443
8.507712994524029709e-03 0.002300430119772917 0.018464249428955443
8.573359433867203463e-03 0.0025529080682395165 0.018464249428955443
8.633846679917477063e-03 0.002833096101839324 0.018464249428955443
8.689464846540458434e-03 0.0031440354715915 0.018464249428955443
8.740614388809906862e-03 0.0034891012134067737 0.018464249428955443
8.787574873371227155e-03 0.003872038781812557 0.018464249428955443
8.830710214697399044e-03 0.004297004704320844 0.018464249428955443
8.998703878571321854e-03 0.004768611697714469 0.018464249428955443
9.255103243981082500e-03 0.005291978735958442 0.018464249428955443
9.569997202468373890e-03 0.005872786613189483 0.018464249428955443
9.978873941399396888e-03 0.00651733960488242 0.018464249428955443
1.045554265827539075e-02 0.007232633896483534 0.018464249428955443
1.101148364618585555e-02 0.008026433522257174 0.018464249428955443
1.165965341800167046e-02 0.00890735463861044 0.018464249428955443
1.241452107772568481e-02 0.009884959046625586 0.018464249428955443
1.329223970003463699e-02 0.010969857978923836 0.018464249428955443
1.431073502304703975e-02 0.012173827277396614 0.018464249428955443
1.548982812447997903e-02 0.013509935211980273 0.018464249428955443
1.685131649462460676e-02 0.014992684327860457 0.018464249428955443
1.843203728995291071e-02 0.01663816886076129 0.018464249428955443
2.025034938661667352e-02 0.018464249428955443 0.018464249428955443
2.233651155702019026e-02 0.020490746898158472 0.018464249428955443
2.471818491533964851e-02 0.022739657523579287 0.018464249428955443
2.742880743273382743e-02 0.02523539170434766 0.018464249428955443
3.050484073724438194e-02 0.02800503894183631 0.018464249428955443
3.398562414115210290e-02 0.03107866187782014 0.018464249428955443
3.791354111179168901e-02 0.03448962260405758 0.018464249428955443
4.256621116832032259e-02 0.038274944785163134 0.018464249428955443
4.873348190942135977e-02 0.04247571552536898 0.018464249428955443
5.564423847490557878e-02 0.047137531341167244 0.018464249428955443
6.336993438394615541e-02 0.05231099308056263 0.018464249428955443
7.198731158241762629e-02 0.05805225516094899 0.018464249428955443
8.157863694287494083e-02 0.06442363508721373 0.018464249428955443
9.223188901237197590e-02 0.07149428986597581 0.018464249428955443
1.040409359426654190e-01 0.07934096665797492 0.018464249428955443
1.171055768148581838e-01 0.08804883581643465 0.018464249428955443
1.315315163374105867e-01 0.09771241535346502 0.018464249428955443
1.474301567163965876e-01 0.1084365968689611 0.018464249428955443
1.649182048583540117e-01 0.12033778407775893 0.018464249428955443
1.841171520104354087e-01 0.13354515629298988 0.018464249428955443
2.051523331540763828e-01 0.14820207057988585 0.018464249428955443
2.281518863384448259e-01 0.16446761779946645 0.018464249428955443
2.532451750107861943e-01 0.18251834943190443 0.018464249428955443
2.805609779487976962e-01 0.20255019392306664 0.018464249428955443
3.102251547609572446e-01 0.22478058335487253 0.018464249428955443
3.423579259903550831e-01 0.24945081352303167 0.018464249428955443
3.770706347455224372e-01 0.27682866303920667 0.018464249428955443
4.144620750779857699e-01 0.3072112998861759 0.018464249428955443
4.546143364298953493e-01 0.34092850697468147 0.018464249428955443
4.975882158237480146e-01 0.3783462617131929 0.018464249428955443
5.434183765456491733e-01 0.419870708444391 0.018464249428955443
5.921082313148556819e-01 0.4659525668664682 0.018464249428955443
6.436247588117456342e-01 0.517092024289676 0.018464249428955443
6.978934877868568920e-01 0.5738441648302398 0.018464249428955443
7.547938319804784468e-01 0.6368249944718586 0.018464249428955443
8.141550116777240831e-01 0.7067181273927491 0.018464249428955443
8.757529745177170533e-01 0.7842822061337682 0.018464249428955443
9.393084138980132280e-01 0.8703591361485166 0.018464249428955443
1.004486298058332450e+00 0.9658832241158708 0.018464249428955443
1.070897047614129960e+00 1.0718913192051276 0.018464249428955443
1.138099624221568185e+00 1.1895340673703196 0.018464249428955443
1.205606512050158896e+00 1.3200884008314182 0.018464249428955443
1.272890639414760550e+00 1.4649713983072863 0.018464249428955443
1.339394157020358023e+00 1.625755666443795 0.018464249428955443
1.404538706716416341e+00 1.8041864093920719 0.018464249428955443
1.467737006033878799e+00 2.0022003718155843 0.018464249428955443
1.528405185234260388e+00 2.2219468609395236 0.018464249428955443
1.586439936199364631e+00 2.4658110758226037 0.018464249428955443
1.640856620106393438e+00 2.736439997074672 0.018464249428955443
1.691103324252041018e+00 3.0367711180354604 0.018464249428955443
1.736709132899047603e+00 3.370064329271928 0.018464249428955443
1.777261242793015450e+00 3.739937302478798 0.018464249428955443
1.812412190364220077e+00 4.150404757850477 0.018464249428955443
1.841884822594899607e+00 4.605922041145108 0.018464249428955443
1.865910999759226252e+00 5.1114334834401705 0.018464249428955443
1.884750185412886525e+00 5.672426068491977 0.018464249428955443
1.897815999603435388e+00 6.294988990221888 0.018464249428955443
1.905132488833845006e+00 6.985879746785249 0.018464249428955443
1.906776671803438461e+00 7.752597488629465 0.018464249428955443
1.902870242120330735e+00 8.60346441668451 0.018464249428955443
1.893570897476897885e+00 9.547716114208066 0.018464249428955443
1.879063974826792771e+00 10.59560179277617 0.018464249428955443
1.859554821841000960e+00 11.758495540521581 0.018464249428955443
1.835262465874776705e+00 13.049019780144016 0.018464249428955443
1.806414781786358503e+00 14.481182276745331 0.018464249428955443
1.773245424323887320e+00 16.070528182616385 0.018464249428955443
1.735992431350769749e+00 17.834308769319094 0.018464249428955443
1.694898421827083279e+00 19.791668678535572 0.018464249428955443
1.650212089900399803e+00 21.96385372416547 0.018464249428955443
1.602190606170660780e+00 24.37444150122222 0.018464249428955443
1.551102535794110393e+00 27.04959730463137 0.018464249428955443
1.497230761194361381e+00 30.01835813575592 0.018464249428955443
1.440875046122447323e+00 33.31294787934677 0.018464249428955443
1.382353801683160466e+00 36.96912707195032 0.018464249428955443
1.322004808453759450e+00 41.0265810582719 0.018464249428955443
1.260184725115939264e+00 45.52935074866948 0.018464249428955443
1.197267266837113819e+00 50.526310653356795 0.018464249428955443
1.133640148929967228e+00 56.07169938205458 0.018464249428955443
1.069700898892841812e+00 62.22570836730231 0.018464249428955443
1.005851731172268781e+00 69.0551352016233 0.018464249428955443
9.424937161846432820e-01 76.63410868007462 0.018464249428955443
8.800205070056554835e-01 85.04489341802686 0.018464249428955443
8.190444368259197638e-01 94.37878277775391 0.018464249428955443
7.622968111309240680e-01 104.73708979594508 0.018464249428955443
7.074054249322504484e-01 116.23224686798542 0.018464249428955443
6.546493463968087179e-01 128.9890261253308 0.018464249428955443
6.042679392148674333e-01 143.14589375234786 0.018464249428955443
5.564567223530806350e-01 158.85651294280527 0.018464249428955443
5.113641763570850873e-01 176.2914118095948 0.018464249428955443
4.690898155284915494e-01 195.63983435170647 0.018464249428955443
4.296838504177469820e-01 217.11179456945052 0.018464249428955443
3.933457663583143638e-01 240.9403560239527 0.018464249428955443
3.598835303208021696e-01 267.38416158399497 0.018464249428955443
3.291091356205666507e-01 296.73024081888724 0.018464249428955443
3.009222140694238767e-01 329.2971255097155 0.018464249428955443
2.751998946890270026e-01 365.43830709572546 0.018464249428955443
2.524886514924633563e-01 405.54607358408276 0.018464249428955443
2.321852390715475611e-01 450.05576757004974 0.018464249428955443
2.136169853575518029e-01 499.450511585514 0.018464249428955443
1.966883689736262653e-01 554.2664520663108 0.018464249428955443
1.813150247231376522e-01 615.0985788580505 0.018464249428955443
1.674105393878903003e-01 682.6071834272393 0.018464249428955443
1.548868106302894176e-01 757.525025877192 0.018464249428955443
1.436547099079189538e-01 840.6652885618333 0.018464249428955443
1.336251258617644211e-01 932.9304026284696 0.018464249428955443
1.247104128355637082e-01 1035.3218432956637 0.018464249428955443
1.168260945042275817e-01 1148.9510001873086 0.018464249428955443
1.098926916880422211e-01 1275.051240713013 0.018464249428955443
1.038374878510108790e-01 1414.991297434576 0.018464249428955443
9.859613833087929602e-02 1570.2901247293776 0.018464249428955443
9.411400992489257766e-02 1742.6333860096508 0.018464249428955443
9.034719582583380926e-02 1933.891750455232 0.018464249428955443
8.726310388307562116e-02 2146.141197858406 0.018464249428955443
8.484061372292363290e-02 2381.6855519761607 0.018464249428955443
8.306973517162331844e-02 2643.0814869741084 0.018464249428955443
8.195083236043027020e-02 2933.1662783900483 0.018464249428955443
8.149345365178978229e-02 3255.0885998350564 0.018464249428955443
8.171488012299613080e-02 3612.3426997094302 0.018464249428955443
8.263855894491599352e-02 4008.8063288984645 0.018464249428955443
8.429259817018094902e-02 4448.782831127585 0.018464249428955443
8.670851954856712007e-02 4937.047852839004 0.018464249428955443
8.992041012450888160e-02 5478.901179593945 0.018464249428955443
9.396451534254240956e-02 6080.224261649427 0.018464249428955443
9.887922333792452390e-02 6747.5440531107 0.018464249428955443
1.047052471808313928e-01 7488.10385759003 0.018464249428955443
1.114858223033796947e-01 8309.941949353404 0.018464249428955443
1.192667300018584037e-01 9221.97882333434 0.018464249428955443
1.280960557882523387e-01 10234.114021054527 0.018464249428955443
1.380237333845770464e-01 11357.333583431051 0.018464249428955443
1.491018601999309912e-01 12603.829296797274 0.018464249428955443
1.619868815044923360e-01 13987.131026472387 0.018464249428955443
1.762188441075978884e-01 15522.25357427048 0.018464249428955443
1.918543537750288241e-01 17225.859653987874 0.018464249428955443
2.089476842387308630e-01 19116.440753857038 0.018464249428955443
2.275493512934058382e-01 21214.51784910632 0.018464249428955443
2.477041700830549809e-01 23542.864143224204 0.018464249428955443
2.694486871873327249e-01 26126.752255633317 0.018464249428955443
2.928079705150960499e-01 28994.22853882881 0.018464249428955443
3.177918454245444724e-01 32176.417502507353 0.018464249428955443
3.443908302344325101e-01 35707.859649004626 0.018464249428955443
3.725721405124038377e-01 39626.88638701478 0.018464249428955443
4.022762706592382664e-01 43976.036093027215 0.018464249428955443
4.336205584227767473e-01 48802.515836544335 0.018464249428955443
4.665784513725542149e-01 54158.71378079476 0.018464249428955443
5.010491080742803804e-01 60102.76782070388 0.018464249428955443
5.367946350937790045e-01 66699.19663030129 0.018464249428955443
5.735213404453315400e-01 74019.59996915652 0.018464249428955443
6.112025922982411430e-01 82143.43584919439 0.018464249428955443
6.495789227509942698e-01 91158.88299750836 0.018464249428955443
6.884308552826921002e-01 101163.7979766207 0.018464249428955443
7.275845644117370226e-01 112266.77735108159 0.018464249428955443
7.694959587983445370e-01 124588.33642950082 0.018464249428955443
8.166044924358434320e-01 138262.2173764659 0.018464249428955443
8.679683994169077321e-01 153436.84089300132 0.018464249428955443
9.220391912923774358e-01 170276.91722258978 0.018464249428955443
9.771963275380035618e-01 188965.23396912115 0.018464249428955443
1.033049794879550953e+00 209704.64013232305 0.018464249428955443
1.089181827559753346e+00 232720.2478960412 0.018464249428955443
1.145162452861770541e+00 258261.87606826748 0.018464249428955443
1.200564048514668469e+00 286606.7616948256 0.018464249428955443
1.254973543114442869e+00 318062.5692794119 0.018464249428955443
1.308146184274256552e+00 352970.73027306574 0.018464249428955443
1.360434037114860217e+00 391710.1490809261 0.018464249428955443
1.410747493087321613e+00 434701.3158125035 0.018464249428955443
1.459176865939163736e+00 482410.8704165374 0.018464249428955443
1.505560819478082291e+00 535356.6677410719 0.018464249428955443
1.549147444147261687e+00 594113.3984965039 0.018464249428955443
1.589656589097725670e+00 659318.8271333541 0.018464249428955443
1.626812556376888041e+00 731680.7143427207 0.018464249428955443
1.660339089940260360e+00 811984.4993184009 0.018464249428955443
1.689956208162198159e+00 901101.8251665037 0.018464249428955443
1.715378618301999669e+00 1000000.0 0.018464249428955443
7.638569701244631374e-03 0.001 0.020490746898158472
7.762182955941209286e-03 0.0011097524964120721 0.020490746898158472
7.878805384541892262e-03 0.0012315506032928262 0.020490746898158472
7.988453441670364738e-03 0.001366716356462006 0.020490746898158472
8.091160113517454136e-03 0.0015167168884709225 0.020490746898158472
8.187150117199060162e-03 0.0016831803533309566 0.020490746898158472
8.276528944515979327e-03 0.0018679135990207828 0.020490746898158472
8.359558038621175274e-03 0.002072921779595372 0.020490746898158472
8.436505487827181821e-03 0.002300430119772917 0.020490746898158472
8.507670702714539498e-03 0.0025529080682395165 0.020490746898158472
8.573312337514059703e-03 0.002833096101839324 0.020490746898158472
8.633793478398908011e-03 0.0031440354715915 0.020490746898158472
8.689430913794378430e-03 0.0034891012134067737 0.020490746898158472
8.740555248499211338e-03 0.003872038781812557 0.020490746898158472
8.787520665037963988e-03 0.004297004704320844 0.020490746898158472
8.830639721960978350e-03 0.004768611697714469 0.020490746898158472
8.998911799801183678e-03 0.005291978735958442 0.020490746898158472
9.255368500097319387e-03 0.005872786613189483 0.020490746898158472
9.569866702101435807e-03 0.00651733960488242 0.020490746898158472
9.978709438334910573e-03 0.007232633896483534 0.020490746898158472
1.045533724370951989e-02 0.008026433522257174 0.020490746898158472
1.101125585953183043e-02 0.00890735463861044 0.020490746898158472
1.165937418378286926e-02 0.009884959046625586 0.020490746898158472
1.241419025767076696e-02 0.010969857978923836 0.020490746898158472
1.329184513829863128e-02 0.012173827277396614 0.020490746898158472
1.431027841567736152e-02 0.013509935211980273 0.020490746898158472
1.548928706771318144e-02 0.014992684327860457 0.020490746898158472
1.685067726349050166e-02 0.01663816886076129 0.020490746898158472
1.843128214510675669e-02 0.018464249428955443 0.020490746898158472
2.024946456886692406e-02 0.020490746898158472 0.020490746898158472
2.233547908346202385e-02 0.022739657523579287 0.020490746898158472
2.471698460460374641e-02 0.02523539170434766 0.020490746898158472
2.742740187849896857e-02 0.02800503894183631 0.020490746898158472
3.050322120492855033e-02 0.03107866187782014 0.020490746898158472
3.398375969700408866e-02 0.03448962260405758 0.020490746898158472
3.791138823993969037e-02 0.038274944785163134 0.020490746898158472
4.256372969335937145e-02 0.04247571552536898 0.020490746898158472
4.873064051253322981e-02 0.047137531341167244 0.020490746898158472
5.564098059700606225e-02 0.05231099308056263 0.020490746898158472
6.336622154209488322e-02 0.05805225516094899 0.020490746898158472
7.198308905197603469e-02 0.06442363508721373 0.020490746898158472
8.157383175413569776e-02 0.07149428986597581 0.020490746898158472
9.222643370072661217e-02 0.07934096665797492 0.020490746898158472
1.040347617640438038e-01 0.08804883581643465 0.020490746898158472
1.170985982828334770e-01 0.09771241535346502 0.020490746898158472
1.315236350302739499e-01 0.1084365968689611 0.020490746898158472
1.474212684083308911e-01 0.12033778407775893 0.020490746898158472
1.649081968447488333e-01 0.13354515629298988 0.020490746898158472
1.841058898058673954e-01 0.14820207057988585 0.020490746898158472
2.051396870460385491e-01 0.16446761779946645 0.020490746898158472
2.281376919642743306e-01 0.18251834943190443 0.020490746898158472
2.532292641087722784e-01 0.20255019392306664 0.020490746898158472
2.805431552653798177e-01 0.22478058335487253 0.020490746898158472
3.102052045383740242e-01 0.24945081352303167 0.020490746898158472
3.423356124758586971e-01 0.27682866303920667 0.020490746898158472
3.770456953911362485e-01 0.3072112998861759 0.020490746898158472
4.144342205931841883e-01 0.34092850697468147 0.020490746898158472
4.545832310702077050e-01 0.3783462617131929 0.020490746898158472
4.975535095195905422e-01 0.419870708444391 0.020490746898158472
5.433796628772195048e-01 0.4659525668664682 0.020490746898158472
5.920650754382601466e-01 0.517092024289676 0.020490746898158472
6.435766669840814469e-01 0.5738441648302398 0.020490746898158472
6.978399113604306647e-01 0.6368249944718586 0.020490746898158472
7.547341545078105618e-01 0.7067181273927491 0.020490746898158472
8.140885660586310024e-01 0.7842822061337682 0.020490746898158472
8.756790171340679274e-01 0.8703591361485166 0.020490746898158472
9.392261173640985561e-01 0.9658832241158708 0.020490746898158472
1.004394745370543740e+00 1.0718913192051276 0.020490746898158472
1.070795217563224933e+00 1.1895340673703196 0.020490746898158472
1.137986394856777661e+00 1.3200884008314182 0.020490746898158472
1.205480636503550862e+00 1.4649713983072863 0.020490746898158472
1.272750744131485146e+00 1.625755666443795 0.020490746898158472
1.339238724428927885e+00 1.8041864093920719 0.020490746898158472
1.404366053591677099e+00 2.0022003718155843 0.020490746898158472
1.467545286911339897e+00 2.2219468609395236 0.020490746898158472
1.528192359341637108e+00 2.4658110758226037 0.020490746898158472
1.586201998196724583e+00 2.736439997074672 0.020490746898158472
1.640592658225776601e+00 3.0367711180354604 0.020490746898158472
1.690810600081462889e+00 3.370064329271928 0.020490746898158472
1.736384659069588832e+00 3.739937302478798 0.020490746898158472
1.776901731976612941e+00 4.150404757850477 0.020490746898158472
1.812014046604353057e+00 4.605922041145108 0.020490746898158472
1.841444117491224830e+00 5.1114334834401705 0.020490746898158472
1.865529511653939876e+00 5.672426068491977 0.020490746898158472
1.884329199786266562e+00 6.294988990221888 0.020490746898158472
1.897351607850875199e+00 6.985879746785249 0.020490746898158472
1.904620373161168834e+00 7.752597488629465 0.020490746898158472
1.906212083273313151e+00 8.60346441668451 0.020490746898158472
1.902247937186995808e+00 9.547716114208066 0.020490746898158472
1.892885085598825956e+00 10.59560179277617 0.020490746898158472
1.878308232384382048e+00 11.758495540521581 0.020490746898158472
1.858722030731573938e+00 13.049019780144016 0.020490746898158472
1.834344714967408363e+00 14.481182276745331 0.020490746898158472
1.805403289631594133e+00 16.070528182616385 0.020490746898158472
1.772130427744476266e+00 17.834308769319094 0.020490746898158472
1.734763104759512453e+00 19.791668678535572 0.020490746898158472
1.693542794648278837e+00 21.96385372416547 0.020490746898158472
1.648716986302594778e+00 24.37444150122222 0.020490746898158472
1.600541642777870921e+00 27.04959730463137 0.020490746898158472
1.549284177421513586e+00 30.01835813575592 0.020490746898158472
1.495226506990202209e+00 33.31294787934677 0.020490746898158472
1.438667749188354383e+00 36.96912707195032 0.020490746898158472
1.379926207922536507e+00 41.0265810582719 0.020490746898158472
1.319340361698232433e+00 45.52935074866948 0.020490746898158472
1.257268643446566081e+00 50.526310653356795 0.020490746898158472
1.194087946667226063e+00 56.07169938205458 0.020490746898158472
1.130190855770652147e+00 62.22570836730231 0.020490746898158472
1.065981647800755105e+00 69.0551352016233 0.020490746898158472
1.001871267803519316e+00 76.63410868007462 0.020490746898158472
9.382713611176987101e-01 85.04489341802686 0.020490746898158472
8.755876371789478307e-01 94.37878277775391 0.020490746898158472
8.150988177125892964e-01 104.73708979594508 0.020490746898158472
7.582361399306852823e-01 116.23224686798542 0.020490746898158472
7.032888882450218926e-01 128.9890261253308 0.020490746898158472
6.505455154639091520e-01 143.14589375234786 0.020490746898158472
6.002518383350837761e-01 158.85651294280527 0.020490746898158472
5.526058226667367457e-01 176.2914118095948 0.020490746898158472
5.077537673068225343e-01 195.63983435170647 0.020490746898158472
4.657883200993959139e-01 217.11179456945052 0.020490746898158472
4.269268035424536589e-01 240.9403560239527 0.020490746898158472
3.910750580170281876e-01 267.38416158399497 0.020490746898158472
3.580142089717351928e-01 296.73024081888724 0.020490746898158472
3.276622109092374724e-01 329.2971255097155 0.020490746898158472
2.999086151765613106e-01 365.43830709572546 0.020490746898158472
2.754017950844597218e-01 405.54607358408276 0.020490746898158472
2.534663707530476207e-01 450.05576757004974 0.020490746898158472
2.333610073617254366e-01 499.450511585514 0.020490746898158472
2.150077562940342080e-01 554.2664520663108 0.020490746898158472
1.983235805488438863e-01 615.0985788580505 0.020490746898158472
1.832211689803838472e-01 682.6071834272393 0.020490746898158472
1.696097158791540216e-01 757.525025877192 0.020490746898158472
1.573959672301959156e-01 840.6652885618333 0.020490746898158472
1.464856716613606169e-01 932.9304026284696 0.020490746898158472
1.367854096879874692e-01 1035.3218432956637 0.020490746898158472
1.282046758483389171e-01 1148.9510001873086 0.020490746898158472
1.206580159479371389e-01 1275.051240713013 0.020490746898158472
1.140670809424923493e-01 1414.991297434576 0.020490746898158472
1.083624745652328886e-01 1570.2901247293776 0.020490746898158472
1.034852746732636969e-01 1742.6333860096508 0.020490746898158472
9.938818745759854523e-02 1933.891750455232 0.020490746898158472
9.603623057971885646e-02 2146.141197858406 0.020490746898158472
9.340690615798219465e-02 2381.6855519761607 0.020490746898158472
9.148984000338104827e-02 2643.0814869741084 0.020490746898158472
9.028591280999598290e-02 2933.1662783900483 0.020490746898158472
8.980595137604407974e-02 3255.0885998350564 0.020490746898158472
9.006911107320281218e-02 3612.3426997094302 0.020490746898158472
9.110111946028656704e-02 4008.8063288984645 0.020490746898158472
9.293259072192359971e-02 4448.782831127585 0.020490746898158472
9.559762824828565986e-02 4937.047852839004 0.020490746898158472
9.913284719785286914e-02 5478.901179593945 0.020490746898158472
1.035768974729246589e-01 6080.224261649427 0.020490746898158472
1.089703913634016419e-01 6747.5440531107 0.020490746898158472
1.153560497658561584e-01 7488.10385759003 0.020490746898158472
1.227788513341943055e-01 8309.941949353404 0.020490746898158472
1.312859683802816424e-01 9221.97882333434 0.020490746898158472
1.409264121946403325e-01 10234.114021054527 0.020490746898158472
1.517504108299793375e-01 11357.333583431051 0.020490746898158472
1.638086767189773085e-01 12603.829296797274 0.020490746898158472
1.778119529647897434e-01 13987.131026472387 0.020490746898158472
1.932656333495327006e-01 15522.25357427048 0.020490746898158472
2.102104027035253953e-01 17225.859653987874 0.020490746898158472
2.286953478777280502e-01 19116.440753857038 0.020490746898158472
2.487637854728514952e-01 21214.51784910632 0.020490746898158472
2.704510189239875961e-01 23542.864143224204 0.020490746898158472
2.937814490501283182e-01 26126.752255633317 0.020490746898158472
3.187650169535349298e-01 28994.22853882881 0.020490746898158472
3.453931353046981734e-01 32176.417502507353 0.020490746898158472
3.736343400674677073e-01 35707.859649004626 0.020490746898158472
4.034301553429537335e-01 39626.88638701478 0.020490746898158472
4.346917223586954093e-01 43976.036093027215 0.020490746898158472
4.675342992137563880e-01 48802.515836544335 0.020490746898158472
5.018893882646063842e-01 54158.71378079476 0.020490746898158472
5.376016073836281661e-01 60102.76782070388 0.020490746898158472
5.744417829431250899e-01 66699.19663030129 0.020490746898158472
6.120410119764789769e-01 74019.59996915652 0.020490746898158472
6.503437064839190374e-01 82143.43584919439 0.020490746898158472
6.890728558419948468e-01 91158.88299750836 0.020490746898158472
7.279714245464451450e-01 101163.7979766207 0.020490746898158472
7.669018848268379651e-01 112266.77735108159 0.020490746898158472
8.124704311528152534e-01 124588.33642950082 0.020490746898158472
8.596958151876504806e-01 138262.2173764659 0.020490746898158472
9.111657871381497742e-01 153436.84089300132 0.020490746898158472
9.654032740796325562e-01 170276.91722258978 0.020490746898158472
1.020524601771781725e+00 188965.23396912115 0.020490746898158472
1.076128424424377839e+00 209704.64013232305 0.020490746898158472
1.131787933789024869e+00 232720.2478960412 0.020490746898158472
1.187066907327623433e+00 258261.87606826748 0.020490746898158472
1.241534377508299647e+00 286606.7616948256 0.020490746898158472
1.294776303454955979e+00 318062.5692794119 0.020490746898158472
1.347379695078176676e+00 352970.73027306574 0.020490746898158472
1.398156204638643541e+00 391710.1490809261 0.020490746898158472
1.446717378509584595e+00 434701.3158125035 0.020490746898158472
1.493073255508635233e+00 482410.8704165374 0.020490746898158472
1.537282685408204230e+00 535356.6677410719 0.020490746898158472
1.578440987295776088e+00 594113.3984965039 0.020490746898158472
1.616256914524295984e+00 659318.8271333541 0.020490746898158472
1.650441510647476795e+00 731680.7143427207 0.020490746898158472
1.680704796229004039e+00 811984.4993184009 0.020490746898158472
1.706754170613704380e+00 901101.8251665037 0.020490746898158472
1.728294606597638117e+00 1000000.0 0.020490746898158472
7.507990032792871693e-03 0.001 0.022739657523579287
7.638541040041786287e-03 0.0011097524964120721 0.022739657523579287
7.762189327901842031e-03 0.0012315506032928262 0.022739657523579287
7.878835649263497831e-03 0.001366716356462006 0.022739657523579287
7.988450172082354681e-03 0.0015167168884709225 0.022739657523579287
8.091171467083230900e-03 0.0016831803533309566 0.022739657523579287
8.187133690458554131e-03 0.0018679135990207828 0.022739657523579287
8.276469890914151320e-03 0.002072921779595372 0.022739657523579287
8.359540887080485830e-03 0.002300430119772917 0.022739657523579287
8.436491913275404042e-03 0.0025529080682395165 0.022739657523579287
8.507636019609894282e-03 0.002833096101839324 0.022739657523579287
8.573277754873931400e-03 0.0031440354715915 0.022739657523579287
8.633765678742957514e-03 0.0034891012134067737 0.022739657523579287
8.689387381002233041e-03 0.003872038781812557 0.022739657523579287
8.740492674570186915e-03 0.004297004704320844 0.022739657523579287
8.787440135189580545e-03 0.004768611697714469 0.022739657523579287
8.830549693471998612e-03 0.005291978735958442 0.022739657523579287
8.999121181185912310e-03 0.005872786613189483 0.022739657523579287
9.255608978924840732e-03 0.00651733960488242 0.022739657523579287
9.569695006244676241e-03 0.007232633896483534 0.022739657523579287
9.978497998907164684e-03 0.008026433522257174 0.022739657523579287
1.045509779640789796e-02 0.00890735463861044 0.022739657523579287
1.101096652848260714e-02 0.009884959046625586 0.022739657523579287
1.165903239282801117e-02 0.010969857978923836 0.022739657523579287
1.241378405738833082e-02 0.012173827277396614 0.022739657523579287
1.329137193851602505e-02 0.013509935211980273 0.022739657523579287
1.430971358048834657e-02 0.014992684327860457 0.022739657523579287
1.548862451051405235e-02 0.01663816886076129 0.022739657523579287
1.684989698850456255e-02 0.018464249428955443 0.022739657523579287
1.843034794375663157e-02 0.020490746898158472 0.022739657523579287
2.024837519451916715e-02 0.022739657523579287 0.022739657523579287
2.233420097466427487e-02 0.02523539170434766 0.022739657523579287
2.471549608219470243e-02 0.02800503894183631 0.022739657523579287
2.742568581398126260e-02 0.03107866187782014 0.022739657523579287
3.050122703830312684e-02 0.03448962260405758 0.022739657523579287
3.398145989136780454e-02 0.038274944785163134 0.022739657523579287
3.790873791940176096e-02 0.04247571552536898 0.022739657523579287
4.256067610885833769e-02 0.047137531341167244 0.022739657523579287
4.872714091302670497e-02 0.05231099308056263 0.022739657523579287
5.563698379328719384e-02 0.05805225516094899 0.022739657523579287
6.336165639932299365e-02 0.06442363508721373 0.022739657523579287
7.197788570519084161e-02 0.07149428986597581 0.022739657523579287
8.156792073480256811e-02 0.07934096665797492 0.022739657523579287
9.221972780366100020e-02 0.08804883581643465 0.022739657523579287
1.040271637256649506e-01 0.09771241535346502 0.022739657523579287
1.170899996213877470e-01 0.1084365968689611 0.022739657523579287
1.315139319779766447e-01 0.12033778407775893 0.022739657523579287
1.474103193521699717e-01 0.13354515629298988 0.022739657523579287
1.648958818365332257e-01 0.14820207057988585 0.022739657523579287
1.840920327117104294e-01 0.16446761779946645 0.022739657523579287
2.051241170512638767e-01 0.18251834943190443 0.022739657523579287
2.281202239410871357e-01 0.20255019392306664 0.022739657523579287
2.532096731071298290e-01 0.22478058335487253 0.022739657523579287
2.805212087925577080e-01 0.24945081352303167 0.022739657523579287
3.101806436341004725e-01 0.27682866303920667 0.022739657523579287
3.423081409003826958e-01 0.3072112998861759 0.022739657523579287
3.770149939453011911e-01 0.34092850697468147 0.022739657523579287
4.143999191735812659e-01 0.3783462617131929 0.022739657523579287
4.545449418784894280e-01 0.419870708444391 0.022739657523579287
4.975107725891497745e-01 0.4659525668664682 0.022739657523579287
5.433320124151301833e-01 0.517092024289676 0.022739657523579287
5.920119433524768660e-01 0.5738441648302398 0.022739657523579287
6.435174526036205878e-01 0.6368249944718586 0.022739657523579287
6.977739448248151399e-01 0.7067181273927491 0.022739657523579287
7.546606844210846932e-01 0.7842822061337682 0.022739657523579287
8.140067689769683312e-01 0.8703591361485166 0.022739657523579287
8.755879685042632365e-01 0.9658832241158708 0.022739657523579287
9.391248048874749621e-01 1.0718913192051276 0.022739657523579287
1.004282024816086638e+00 1.1895340673703196 0.022739657523579287
1.070669856872033643e+00 1.3200884008314182 0.022739657523579287
1.137847000096732231e+00 1.4649713983072863 0.022739657523579287
1.205325674055333751e+00 1.625755666443795 0.022739657523579287
1.272578526549136724e+00 1.8041864093920719 0.022739657523579287
1.339047368421895978e+00 2.0022003718155843 0.022739657523579287
1.404153504443610423e+00 2.2219468609395236 0.022739657523579287
1.467309265986711520e+00 2.4658110758226037 0.022739657523579287
1.527930360876339710e+00 2.736439997074672 0.022739657523579287
1.585909089239804448e+00 3.0367711180354604 0.022739657523579287
1.640267716176277091e+00 3.370064329271928 0.022739657523579287
1.690450271876306809e+00 3.739937302478798 0.022739657523579287
1.735985262874591539e+00 4.150404757850477 0.022739657523579287
1.776459229055922462e+00 4.605922041145108 0.022739657523579287
1.811524032211201840e+00 5.1114334834401705 0.022739657523579287
1.840901765046043304e+00 5.672426068491977 0.022739657523579287
1.865058121002460823e+00 6.294988990221888 0.022739657523579287
1.883808888196791376e+00 6.985879746785249 0.022739657523579287
1.896777490522244536e+00 7.752597488629465 0.022739657523579287
1.903987082853151103e+00 8.60346441668451 0.022739657523579287
1.905513698332273131e+00 9.547716114208066 0.022739657523579287
1.901477908970655495e+00 10.59560179277617 0.022739657523579287
1.892036171657038190e+00 11.758495540521581 0.022739657523579287
1.877372411979378874e+00 13.049019780144016 0.022739657523579287
1.857690406201165656e+00 14.481182276745331 0.022739657523579287
1.833207405669536438e+00 16.070528182616385 0.022739657523579287
1.804149339227813842e+00 17.834308769319094 0.022739657523579287
1.770747700372610645e+00 19.791668678535572 0.022739657523579287
1.733238195094293665e+00 21.96385372416547 0.022739657523579287
1.691860974484124425e+00 24.37444150122222 0.022739657523579287
1.646862199705333651e+00 27.04959730463137 0.022739657523579287
1.598496585519878499e+00 30.01835813575592 0.022739657523579287
1.547030498964386380e+00 33.31294787934677 0.022739657523579287
1.492745182738316245e+00 36.96912707195032 0.022739657523579287
1.435939690147058467e+00 41.0265810582719 0.022739657523579287
1.376933149074003770e+00 45.52935074866948 0.022739657523579287
1.316066055897808340e+00 50.526310653356795 0.022739657523579287
1.253700424123564083e+00 56.07169938205458 0.022739657523579287
1.190218573383436063e+00 62.22570836730231 0.022739657523579287
1.126020595207951391e+00 69.0551352016233 0.022739657523579287
1.061520448003196115e+00 76.63410868007462 0.022739657523579287
9.971407693334050082e-01 85.04489341802686 0.022739657523579287
9.333065449915690648e-01 94.37878277775391 0.022739657523579287
8.704377443715282103e-01 104.73708979594508 0.022739657523579287
8.105452397826695687e-01 116.23224686798542 0.022739657523579287
7.536194942218656934e-01 128.9890261253308 0.022739657523579287
6.986851977788107737e-01 143.14589375234786 0.022739657523579287
6.460379201242960612e-01 158.85651294280527 0.022739657523579287
5.959261619979288049e-01 176.2914118095948 0.022739657523579287
5.485454615429966596e-01 195.63983435170647 0.022739657523579287
5.040345082109282115e-01 217.11179456945052 0.022739657523579287
4.626302532202193896e-01 240.9403560239527 0.022739657523579287
4.243488902974095200e-01 267.38416158399497 0.022739657523579287
3.889403937659004495e-01 296.73024081888724 0.022739657523579287
3.563461581124269806e-01 329.2971255097155 0.022739657523579287
3.264729802487791877e-01 365.43830709572546 0.022739657523579287
3.001003900018451298e-01 405.54607358408276 0.022739657523579287
2.764321285234646597e-01 450.05576757004974 0.022739657523579287
2.546990114205227029e-01 499.450511585514 0.022739657523579287
2.348301565734745577e-01 554.2664520663108 0.022739657523579287
2.167463383446007752e-01 615.0985788580505 0.022739657523579287
2.003612303965056352e-01 682.6071834272393 0.022739657523579287
1.855826463478838229e-01 757.525025877192 0.022739657523579287
1.723140528903046864e-01 840.6652885618333 0.022739657523579287
1.604565079651783521e-01 932.9304026284696 0.022739657523579287
1.499109624749069003e-01 1035.3218432956637 0.022739657523579287
1.405807975986821112e-01 1148.9510001873086 0.022739657523579287
1.323743656225896959e-01 1275.051240713013 0.022739657523579287
1.252073833398043290e-01 1414.991297434576 0.022739657523579287
1.190050765522612103e-01 1570.2901247293776 0.022739657523579287
1.137039287813840505e-01 1742.6333860096508 0.022739657523579287
1.092530064975979903e-01 1933.891750455232 0.022739657523579287
1.056147481351558393e-01 2146.141197858406 0.022739657523579287
1.027651744864028494e-01 2381.6855519761607 0.022739657523579287
1.006934977422438149e-01 2643.0814869741084 0.022739657523579287
9.940115345819403037e-02 2933.1662783900483 0.022739657523579287
9.890033559269569008e-02 3255.0885998350564 0.022739657523579287
9.921218836395798157e-02 3612.3426997094302 0.022739657523579287
1.003648415123512549e-01 4008.8063288984645 0.022739657523579287
1.023915176015058326e-01 4448.782831127585 0.022739657523579287
1.053289578668646503e-01 4937.047852839004 0.022739657523579287
1.092163085336502054e-01 5478.901179593945 0.022739657523579287
1.140945498935287822e-01 6080.224261649427 0.022739657523579287
1.200063552823040919e-01 6747.5440531107 0.022739657523579287
1.269961898914296061e-01 7488.10385759003 0.022739657523579287
1.351103935365979281e-01 8309.941949353404 0.022739657523579287
1.443970155719388193e-01 9221.97882333434 0.022739657523579287
1.549053134844279311e-01 10234.114021054527 0.022739657523579287
1.666849554846029924e-01 11357.333583431051 0.022739657523579287
1.797850727464411491e-01 12603.829296797274 0.022739657523579287
1.949699407787899574e-01 13987.131026472387 0.022739657523579287
2.117134490417861836e-01 15522.25357427048 0.022739657523579287
2.300336441303164614e-01 17225.859653987874 0.022739657523579287
2.499723568549075681e-01 19116.440753857038 0.022739657523579287
2.715633276447556588e-01 21214.51784910632 0.022739657523579287
2.948296565475359565e-01 23542.864143224204 0.022739657523579287
3.197806130288264326e-01 26126.752255633317 0.022739657523579287
3.464077668776429642e-01 28994.22853882881 0.022739657523579287
3.746806542490779823e-01 32176.417502507353 0.022739657523579287
4.045422399463786678e-01 35707.859649004626 0.022739657523579287
4.359047396253610818e-01 39626.88638701478 0.022739657523579287
4.686464134655813907e-01 43976.036093027215 0.022739657523579287
5.028806991665542014e-01 48802.515836544335 0.022739657523579287
5.384928069191914357e-01 54158.71378079476 0.022739657523579287
5.752637152987964964e-01 60102.76782070388 0.022739657523579287
6.129868495228905090e-01 66699.19663030129 0.022739657523579287
6.512089313391503653e-01 74019.59996915652 0.022739657523579287
6.898442695743106645e-01 82143.43584919439 0.022739657523579287
7.286063597212554255e-01 91158.88299750836 0.022739657523579287
7.672009023132033700e-01 101163.7979766207 0.022739657523579287
8.092237578050286428e-01 112266.77735108159 0.022739657523579287
8.549640361252180965e-01 124588.33642950082 0.022739657523579287
9.019605619956005960e-01 138262.2173764659 0.022739657523579287
9.531818107183337441e-01 153436.84089300132 0.022739657523579287
1.007280637248307187e+00 170276.91722258978 0.022739657523579287
1.062069095113908013e+00 188965.23396912115 0.022739657523579287
1.117138892192697686e+00 209704.64013232305 0.022739657523579287
1.172057684502685326e+00 232720.2478960412 0.022739657523579287
1.226385396425027530e+00 258261.87606826748 0.022739657523579287
1.279688716236961454e+00 286606.7616948256 0.022739657523579287
1.332195466291306696e+00 318062.5692794119 0.022739657523579287
1.383378888522738492e+00 352970.73027306574 0.022739657523579287
1.432459454961795053e+00 391710.1490809261 0.022739657523579287
1.479092356494019489e+00 434701.3158125035 0.022739657523579287
1.523165168734321284e+00 482410.8704165374 0.022739657523579287
1.565026049610439340e+00 535356.6677410719 0.022739657523579287
1.603575647056773024e+00 594113.3984965039 0.022739657523579287
1.638506972637421066e+00 659318.8271333541 0.022739657523579287
1.669516073946844203e+00 731680.7143427207 0.022739657523579287
1.696298471653104878e+00 811984.4993184009 0.022739657523579287
1.718550938995553556e+00 901101.8251665037 0.022739657523579287
1.735974346159806059e+00 1000000.0 0.022739657523579287
7.370596139370077203e-03 0.001 0.02523539170434766
7.508025503266262633e-03 0.0011097524964120721 0.02523539170434766
[truncated: 2,112,472 more chars]
