# Supplementary material for: Magnetosensitivity of tightly bound radical pairs in cryptochrome is enabled by the quantum Zeno effect
Source: Nat Commun. 2024 Dec 30;15:10823. doi: 10.1038/s41467-024-55124-x (PMC11686217; doi:10.1038/s41467-024-55124-x)
Supplement: Supplementary file 6 — Source Data [file 41467_2024_55124_MOESM6_ESM.zip › Source_Data/supplementary/figure_s4_4spins.txt]

# \% sensitivity  kS/microsecond kT/microsecond
1.361436799062617532e-02 0.001 0.001
1.545858120106485822e-02 0.0011097524964120721 0.001
1.756556359571572606e-02 0.0012315506032928262 0.001
1.996560501052391592e-02 0.001366716356462006 0.001
2.280371302601082520e-02 0.0015167168884709225 0.001
2.647492086945527762e-02 0.0016831803533309566 0.001
3.062153782262619708e-02 0.0018679135990207828 0.001
3.529249663949403371e-02 0.002072921779595372 0.001
4.054072154886478180e-02 0.002300430119772917 0.001
4.642317894317761484e-02 0.0025529080682395165 0.001
5.300123066666846683e-02 0.002833096101839324 0.001
6.034071138011052465e-02 0.0031440354715915 0.001
6.851249084653214527e-02 0.0034891012134067737 0.001
7.759217408121352189e-02 0.003872038781812557 0.001
8.766080163495891531e-02 0.004297004704320844 0.001
9.880443976263614259e-02 0.004768611697714469 0.001
1.111145697063235793e-01 0.005291978735958442 0.001
1.246875139962675544e-01 0.005872786613189483 0.001
1.396487582522763227e-01 0.00651733960488242 0.001
1.560996462183481259e-01 0.007232633896483534 0.001
1.741417891206162305e-01 0.008026433522257174 0.001
1.938894070520980339e-01 0.00890735463861044 0.001
2.154583167869065508e-01 0.009884959046625586 0.001
2.389644410763536175e-01 0.010969857978923836 0.001
2.645215748970582981e-01 0.012173827277396614 0.001
2.922388753871362210e-01 0.013509935211980273 0.001
3.222175992733459782e-01 0.014992684327860457 0.001
3.545479397591133064e-01 0.01663816886076129 0.001
3.893044979902747782e-01 0.018464249428955443 0.001
4.265416049045978042e-01 0.020490746898158472 0.001
4.662883919736917071e-01 0.022739657523579287 0.001
5.085427765340002626e-01 0.02523539170434766 0.001
5.532661623041237320e-01 0.02800503894183631 0.001
6.003767072790553438e-01 0.03107866187782014 0.001
6.497439933061948114e-01 0.03448962260405758 0.001
7.011830170478249302e-01 0.038274944785163134 0.001
7.544500611911650889e-01 0.04247571552536898 0.001
8.092385518190390314e-01 0.047137531341167244 0.001
8.651774670345585561e-01 0.05231099308056263 0.001
9.218310854017027767e-01 0.05805225516094899 0.001
9.787017587383427530e-01 0.06442363508721373 0.001
1.035234645448250834e+00 0.07149428986597581 0.001
1.090826099612831168e+00 0.07934096665797492 0.001
1.144834911379860376e+00 0.08804883581643465 0.001
1.196595904308588532e+00 0.09771241535346502 0.001
1.245437058321172685e+00 0.1084365968689611 0.001
1.290697592685519091e+00 0.12033778407775893 0.001
1.331748095672737886e+00 0.13354515629298988 0.001
1.368010520505530625e+00 0.14820207057988585 0.001
1.398977100419833031e+00 0.16446761779946645 0.001
1.424227866259800024e+00 0.18251834943190443 0.001
1.443444743942601916e+00 0.20255019392306664 0.001
1.465315692330334985e+00 0.22478058335487253 0.001
1.504236026736893717e+00 0.24945081352303167 0.001
1.538407920490756364e+00 0.27682866303920667 0.001
1.566793452299340528e+00 0.3072112998861759 0.001
1.588980877564446281e+00 0.34092850697468147 0.001
1.604643047941393341e+00 0.3783462617131929 0.001
1.613545609343983722e+00 0.419870708444391 0.001
1.615552369471775718e+00 0.4659525668664682 0.001
1.610628185391797196e+00 0.517092024289676 0.001
1.598838553441587873e+00 0.5738441648302398 0.001
1.580346581087915148e+00 0.6368249944718586 0.001
1.555407407257110464e+00 0.7067181273927491 0.001
1.524360692134964390e+00 0.7842822061337682 0.001
1.487621394773462224e+00 0.8703591361485166 0.001
1.445669385355133008e+00 0.9658832241158708 0.001
1.399038533588223832e+00 1.0718913192051276 0.001
1.348305507204902387e+00 1.1895340673703196 0.001
1.294078682861173224e+00 1.3200884008314182 0.001
1.236987608609958267e+00 1.4649713983072863 0.001
1.177672725895615446e+00 1.625755666443795 0.001
1.116775972032744146e+00 1.8041864093920719 0.001
1.054931775085336421e+00 2.0022003718155843 0.001
9.941638768542869764e-01 2.2219468609395236 0.001
9.344087698590500812e-01 2.4658110758226037 0.001
8.750066904076394536e-01 2.736439997074672 0.001
8.164814141541217873e-01 3.0367711180354604 0.001
7.593141592434478060e-01 3.370064329271928 0.001
7.039343678273640714e-01 3.739937302478798 0.001
6.507109572642186812e-01 4.150404757850477 0.001
5.999452587658514746e-01 4.605922041145108 0.001
5.518666725246432758e-01 5.1114334834401705 0.001
5.066315862788709490e-01 5.672426068491977 0.001
4.643259174221514574e-01 6.294988990221888 0.001
4.269759155504885828e-01 6.985879746785249 0.001
3.926286950955635291e-01 7.752597488629465 0.001
3.611842188117361241e-01 8.60346441668451 0.001
3.341076027967317952e-01 9.547716114208066 0.001
3.094948319356071731e-01 10.59560179277617 0.001
2.868510851799986883e-01 11.758495540521581 0.001
2.660509282781834961e-01 13.049019780144016 0.001
2.469585476273631619e-01 14.481182276745331 0.001
2.306538394000204328e-01 16.070528182616385 0.001
2.234483581478750314e-01 17.834308769319094 0.001
2.168420239275062333e-01 19.791668678535572 0.001
2.106508228790313353e-01 21.96385372416547 0.001
2.047097237093634114e-01 24.37444150122222 0.001
1.988759660284556141e-01 27.04959730463137 0.001
1.930312817249801305e-01 30.01835813575592 0.001
1.870831392786001801e-01 33.31294787934677 0.001
1.809649718245079919e-01 36.96912707195032 0.001
1.746352083846977599e-01 41.0265810582719 0.001
1.680755811838339220e-01 45.52935074866948 0.001
1.612884887790616006e-01 50.526310653356795 0.001
1.542938427249966604e-01 56.07169938205458 0.001
1.471255986382013770e-01 62.22570836730231 0.001
1.398280995879358224e-01 69.0551352016233 0.001
1.324524646975706599e-01 76.63410868007462 0.001
1.250532818018859071e-01 85.04489341802686 0.001
1.176855620453395312e-01 94.37878277775391 0.001
1.104022154181803217e-01 104.73708979594508 0.001
1.032520418664916867e-01 116.23224686798542 0.001
9.627829623687689242e-02 128.9890261253308 0.001
8.951780624370953010e-02 143.14589375234786 0.001
8.300064102864343485e-02 158.85651294280527 0.001
7.675033089966015742e-02 176.2914118095948 0.001
7.078436349668630612e-02 195.63983435170647 0.001
6.511507566806817859e-02 217.11179456945052 0.001
5.975613784355079255e-02 240.9403560239527 0.001
5.474538802026168716e-02 267.38416158399497 0.001
5.002779083462691873e-02 296.73024081888724 0.001
4.560829417202904440e-02 329.2971255097155 0.001
4.152171013528425936e-02 365.43830709572546 0.001
3.774660406575491151e-02 405.54607358408276 0.001
3.425824204498541942e-02 450.05576757004974 0.001
3.105123327317116724e-02 499.450511585514 0.001
2.822164800745157950e-02 554.2664520663108 0.001
2.567155475059542183e-02 615.0985788580505 0.001
2.333023021252089713e-02 682.6071834272393 0.001
2.118790851201753089e-02 757.525025877192 0.001
1.923380811676384319e-02 840.6652885618333 0.001
1.746233899810898868e-02 932.9304026284696 0.001
1.585889582075358448e-02 1035.3218432956637 0.001
1.440311031862766440e-02 1148.9510001873086 0.001
1.308348095741438538e-02 1275.051240713013 0.001
1.188882686275610084e-02 1414.991297434576 0.001
1.080857049792594872e-02 1570.2901247293776 0.001
9.832984707470324853e-03 1742.6333860096508 0.001
8.953406138999767117e-03 1933.891750455232 0.001
8.162347837242232493e-03 2146.141197858406 0.001
7.453540027820152250e-03 2381.6855519761607 0.001
6.821871664509342702e-03 2643.0814869741084 0.001
6.263260836715843841e-03 2933.1662783900483 0.001
5.774459158520827556e-03 3255.0885998350564 0.001
5.352848831819621324e-03 3612.3426997094302 0.001
4.996254911005196947e-03 4008.8063288984645 0.001
4.702807207056560086e-03 4448.782831127585 0.001
4.475383627382809211e-03 4937.047852839004 0.001
4.309896118930768572e-03 5478.901179593945 0.001
4.361515725048451669e-03 6080.224261649427 0.001
4.496051961350609402e-03 6747.5440531107 0.001
4.676181048554447529e-03 7488.10385759003 0.001
4.902390517218952089e-03 8309.941949353404 0.001
5.175155777196287221e-03 9221.97882333434 0.001
5.497204140700776877e-03 10234.114021054527 0.001
5.865120730745034504e-03 11357.333583431051 0.001
6.279369022695819973e-03 12603.829296797274 0.001
6.748919319623541101e-03 13987.131026472387 0.001
7.263316915792023508e-03 15522.25357427048 0.001
7.822132721120965762e-03 17225.859653987874 0.001
8.441238853198279601e-03 19116.440753857038 0.001
9.115298831078540165e-03 21214.51784910632 0.001
9.842277749572182072e-03 23542.864143224204 0.001
1.062546754592782680e-02 26126.752255633317 0.001
1.148130205374712533e-02 28994.22853882881 0.001
1.241096355602088093e-02 32176.417502507353 0.001
1.341601571652057366e-02 35707.859649004626 0.001
1.483167886277395910e-02 39626.88638701478 0.001
1.641869662860666323e-02 43976.036093027215 0.001
1.815675062827979899e-02 48802.515836544335 0.001
2.008014858534692276e-02 54158.71378079476 0.001
2.217653999893096084e-02 60102.76782070388 0.001
2.445391054031744935e-02 66699.19663030129 0.001
2.701484563540829803e-02 74019.59996915652 0.001
2.983929634447676782e-02 82143.43584919439 0.001
3.292025334140114001e-02 91158.88299750836 0.001
3.636526175619120282e-02 101163.7979766207 0.001
4.009772400450425239e-02 112266.77735108159 0.001
4.423149207580882175e-02 124588.33642950082 0.001
4.868227165950086283e-02 138262.2173764659 0.001
5.345157049905727153e-02 153436.84089300132 0.001
5.854106949930376613e-02 170276.91722258978 0.001
6.394896176437626922e-02 188965.23396912115 0.001
6.966907040912891091e-02 209704.64013232305 0.001
7.568998201644659696e-02 232720.2478960412 0.001
8.318949887428682410e-02 258261.87606826748 0.001
9.159281933839974466e-02 286606.7616948256 0.001
1.006435303559061606e-01 318062.5692794119 0.001
1.103681495475280078e-01 352970.73027306574 0.001
1.207917181244342331e-01 391710.1490809261 0.001
1.319376932750428166e-01 434701.3158125035 0.001
1.438261163580583923e-01 482410.8704165374 0.001
1.564729075368671285e-01 535356.6677410719 0.001
1.698901777643911093e-01 594113.3984965039 0.001
1.840854728831456677e-01 659318.8271333541 0.001
1.990599845202367379e-01 731680.7143427207 0.001
2.148101565727181805e-01 811984.4993184009 0.001
2.313271270604224661e-01 901101.8251665037 0.001
2.485952299809530974e-01 1000000.0 0.001
1.200506432198986118e-02 0.001 0.0011097524964120721
1.361433280545855731e-02 0.0011097524964120721 0.0011097524964120721
1.545854729446627211e-02 0.0012315506032928262 0.0011097524964120721
1.756556443262257197e-02 0.001366716356462006 0.0011097524964120721
1.996558385001146255e-02 0.0015167168884709225 0.0011097524964120721
2.280381513237006094e-02 0.0016831803533309566 0.0011097524964120721
2.647505961754623161e-02 0.0018679135990207828 0.0011097524964120721
3.062170409156902279e-02 0.002072921779595372 0.0011097524964120721
3.529268570279212036e-02 0.002300430119772917 0.0011097524964120721
4.054094747010546229e-02 0.0025529080682395165 0.0011097524964120721
4.642345845646703162e-02 0.002833096101839324 0.0011097524964120721
5.300151567476218267e-02 0.0031440354715915 0.0011097524964120721
6.034102948175133069e-02 0.0034891012134067737 0.0011097524964120721
6.851282123605188790e-02 0.003872038781812557 0.0011097524964120721
7.759254705656035145e-02 0.004297004704320844 0.0011097524964120721
8.766123417804057294e-02 0.004768611697714469 0.0011097524964120721
9.880494337030680529e-02 0.005291978735958442 0.0011097524964120721
1.111151563233558487e-01 0.005872786613189483 0.0011097524964120721
1.246881351497147461e-01 0.00651733960488242 0.0011097524964120721
1.396494446934337941e-01 0.007232633896483534 0.0011097524964120721
1.561005341003791624e-01 0.008026433522257174 0.0011097524964120721
1.741427338501382871e-01 0.00890735463861044 0.0011097524964120721
1.938904140548446398e-01 0.009884959046625586 0.0011097524964120721
2.154594939735466341e-01 0.010969857978923836 0.0011097524964120721
2.389657573405206681e-01 0.012173827277396614 0.0011097524964120721
2.645229969019970429e-01 0.013509935211980273 0.0011097524964120721
2.922404462376922973e-01 0.014992684327860457 0.0011097524964120721
3.222194476994079126e-01 0.01663816886076129 0.0011097524964120721
3.545500264725282569e-01 0.018464249428955443 0.0011097524964120721
3.893067628559627735e-01 0.020490746898158472 0.0011097524964120721
4.265441421893945706e-01 0.022739657523579287 0.0011097524964120721
4.662912108184145143e-01 0.02523539170434766 0.0011097524964120721
5.085459571016502922e-01 0.02800503894183631 0.0011097524964120721
5.532697267446196054e-01 0.03107866187782014 0.0011097524964120721
6.003807306044487424e-01 0.03448962260405758 0.0011097524964120721
6.497484503091166541e-01 0.038274944785163134 0.0011097524964120721
7.011880016938858429e-01 0.04247571552536898 0.0011097524964120721
7.544556397713803042e-01 0.047137531341167244 0.0011097524964120721
8.092447764355641393e-01 0.05231099308056263 0.0011097524964120721
8.651844116596638656e-01 0.05805225516094899 0.0011097524964120721
9.218389463696436970e-01 0.06442363508721373 0.0011097524964120721
9.787105390777182112e-01 0.07149428986597581 0.0011097524964120721
1.035244495358481620e+00 0.07934096665797492 0.0011097524964120721
1.090837169194677658e+00 0.08804883581643465 0.0011097524964120721
1.144847247664841028e+00 0.09771241535346502 0.0011097524964120721
1.196609809137442859e+00 0.1084365968689611 0.0011097524964120721
1.245452633848334711e+00 0.12033778407775893 0.0011097524964120721
1.290715081200674685e+00 0.13354515629298988 0.0011097524964120721
1.331767841396884311e+00 0.14820207057988585 0.0011097524964120721
1.368032597265358641e+00 0.16446761779946645 0.0011097524964120721
1.399001900121621622e+00 0.18251834943190443 0.0011097524964120721
1.424255767257518235e+00 0.20255019392306664 0.0011097524964120721
1.443476053650560642e+00 0.22478058335487253 0.0011097524964120721
1.465348015671034343e+00 0.24945081352303167 0.0011097524964120721
1.502764674225058661e+00 0.27682866303920667 0.0011097524964120721
1.536777635199048975e+00 0.3072112998861759 0.0011097524964120721
1.564988979297004423e+00 0.34092850697468147 0.0011097524964120721
1.586986208224192119e+00 0.3783462617131929 0.0011097524964120721
1.602441263976659869e+00 0.419870708444391 0.0011097524964120721
1.611118951605747140e+00 0.4659525668664682 0.0011097524964120721
1.612882521444238382e+00 0.517092024289676 0.0011097524964120721
1.607696532835040104e+00 0.5738441648302398 0.0011097524964120721
1.595626466455837944e+00 0.6368249944718586 0.0011097524964120721
1.576835873608425809e+00 0.7067181273927491 0.0011097524964120721
1.551581072372122172e+00 0.7842822061337682 0.0011097524964120721
1.520203505103316477e+00 0.8703591361485166 0.0011097524964120721
1.483121027204068021e+00 0.9658832241158708 0.0011097524964120721
1.440817574607049956e+00 1.0718913192051276 0.0011097524964120721
1.393832554199318841e+00 1.1895340673703196 0.0011097524964120721
1.342749778646430858e+00 1.3200884008314182 0.0011097524964120721
1.288186677623717857e+00 1.4649713983072863 0.0011097524964120721
1.230783689726326680e+00 1.625755666443795 0.0011097524964120721
1.171193927532108159e+00 1.8041864093920719 0.0011097524964120721
1.110073415391874763e+00 2.0022003718155843 0.0011097524964120721
1.048071327307436906e+00 2.2219468609395236 0.0011097524964120721
9.868846484264730545e-01 2.4658110758226037 0.0011097524964120721
9.271149950171189147e-01 2.736439997074672 0.0011097524964120721
8.678000887441820188e-01 3.0367711180354604 0.0011097524964120721
8.094683641019860820e-01 3.370064329271928 0.0011097524964120721
7.525993733019443743e-01 3.739937302478798 0.0011097524964120721
6.976136348856430969e-01 4.150404757850477 0.0011097524964120721
6.448641759300526299e-01 4.605922041145108 0.0011097524964120721
5.946307233307602802e-01 5.1114334834401705 0.0011097524964120721
5.471176030241717836e-01 5.672426068491977 0.0011097524964120721
5.024552050372520506e-01 6.294988990221888 0.0011097524964120721
4.630306511842022799e-01 6.985879746785249 0.0011097524964120721
4.264353520309702161e-01 7.752597488629465 0.0011097524964120721
3.920513710562244514e-01 8.60346441668451 0.0011097524964120721
3.614172687420224017e-01 9.547716114208066 0.0011097524964120721
3.346904241114902478e-01 10.59560179277617 0.0011097524964120721
3.100344348999352073e-01 11.758495540521581 0.0011097524964120721
2.873410448019365626e-01 13.049019780144016 0.0011097524964120721
2.664866982603475432e-01 14.481182276745331 0.0011097524964120721
2.473373584977670292e-01 16.070528182616385 0.0011097524964120721
2.307701540889506298e-01 17.834308769319094 0.0011097524964120721
2.235105115833687928e-01 19.791668678535572 0.0011097524964120721
2.168560202074893417e-01 21.96385372416547 0.0011097524964120721
2.106225405369956394e-01 24.37444150122222 0.0011097524964120721
2.046447686672897559e-01 27.04959730463137 0.0011097524964120721
1.987794131820245502e-01 30.01835813575592 0.0011097524964120721
1.929076488914920062e-01 33.31294787934677 0.0011097524964120721
1.869364508400125635e-01 36.96912707195032 0.0011097524964120721
1.807987614786149000e-01 41.0265810582719 0.0011097524964120721
1.744527224650329056e-01 45.52935074866948 0.0011097524964120721
1.678798185399418275e-01 50.526310653356795 0.0011097524964120721
1.610822709150529497e-01 56.07169938205458 0.0011097524964120721
1.540798892043624135e-01 62.22570836730231 0.0011097524964120721
1.469064744255937915e-01 69.0551352016233 0.0011097524964120721
1.396061318730152101e-01 76.63410868007462 0.0011097524964120721
1.322296660706603344e-01 85.04489341802686 0.0011097524964120721
1.248311284115510428e-01 94.37878277775391 0.0011097524964120721
1.174648734111111703e-01 104.73708979594508 0.0011097524964120721
1.101829747381836561e-01 116.23224686798542 0.0011097524964120721
1.030333180029864570e-01 128.9890261253308 0.0011097524964120721
9.605827047146886510e-02 143.14589375234786 0.0011097524964120721
8.929392739916774957e-02 158.85651294280527 0.0011097524964120721
8.276999026876649679e-02 176.2914118095948 0.0011097524964120721
7.651007793383003686e-02 195.63983435170647 0.0011097524964120721
7.053237856222374647e-02 217.11179456945052 0.0011097524964120721
6.485048670748488897e-02 240.9403560239527 0.0011097524964120721
5.952457892883129820e-02 267.38416158399497 0.0011097524964120721
5.449020123578348501e-02 296.73024081888724 0.0011097524964120721
4.975684238402373200e-02 329.2971255097155 0.0011097524964120721
4.536854009997862147e-02 365.43830709572546 0.0011097524964120721
4.130063773598247751e-02 405.54607358408276 0.0011097524964120721
3.753154987531671233e-02 450.05576757004974 0.0011097524964120721
3.405798008283939665e-02 499.450511585514 0.0011097524964120721
3.099296845188533739e-02 554.2664520663108 0.0011097524964120721
2.821945421515271307e-02 615.0985788580505 0.0011097524964120721
2.566812501996892926e-02 682.6071834272393 0.0011097524964120721
2.332960394760052319e-02 757.525025877192 0.0011097524964120721
2.119319884230644671e-02 840.6652885618333 0.0011097524964120721
1.925390979925616433e-02 932.9304026284696 0.0011097524964120721
1.749613748046693548e-02 1035.3218432956637 0.0011097524964120721
1.589836243826331028e-02 1148.9510001873086 0.0011097524964120721
1.444848854147288975e-02 1275.051240713013 0.0011097524964120721
1.313466942081613700e-02 1414.991297434576 0.0011097524964120721
1.194563826433181659e-02 1570.2901247293776 0.0011097524964120721
1.087099531151522122e-02 1742.6333860096508 0.0011097524964120721
9.901446751658138021e-03 1933.891750455232 0.0011097524964120721
9.028948485394107035e-03 2146.141197858406 0.0011097524964120721
8.246757077986452758e-03 2381.6855519761607 0.0011097524964120721
7.549372538995102397e-03 2643.0814869741084 0.0011097524964120721
6.932402440279713564e-03 2933.1662783900483 0.0011097524964120721
6.392352738081840888e-03 3255.0885998350564 0.0011097524964120721
5.926406607514398545e-03 3612.3426997094302 0.0011097524964120721
5.532217726788596183e-03 4008.8063288984645 0.0011097524964120721
5.207765678858093487e-03 4448.782831127585 0.0011097524964120721
4.956332847721752095e-03 4937.047852839004 0.0011097524964120721
4.773302978176414101e-03 5478.901179593945 0.0011097524964120721
4.836738644700432077e-03 6080.224261649427 0.0011097524964120721
4.985995572666658028e-03 6747.5440531107 0.0011097524964120721
5.185765080463043512e-03 7488.10385759003 0.0011097524964120721
5.436582023124287774e-03 8309.941949353404 0.0011097524964120721
5.738967771872713515e-03 9221.97882333434 0.0011097524964120721
6.095940486202934029e-03 10234.114021054527 0.0011097524964120721
6.503704082391229165e-03 11357.333583431051 0.0011097524964120721
6.962821297012441665e-03 12603.829296797274 0.0011097524964120721
7.483101708815552075e-03 13987.131026472387 0.0011097524964120721
8.052982675668479695e-03 15522.25357427048 0.0011097524964120721
8.671958411170846079e-03 17225.859653987874 0.0011097524964120721
9.357549097434461269e-03 19116.440753857038 0.0011097524964120721
1.010385853857897684e-02 21214.51784910632 0.0011097524964120721
1.090856875717500542e-02 23542.864143224204 0.0011097524964120721
1.177527661347634036e-02 26126.752255633317 0.0011097524964120721
1.272193830665767703e-02 28994.22853882881 0.0011097524964120721
1.375013237401958438e-02 32176.417502507353 0.0011097524964120721
1.486137318363453703e-02 35707.859649004626 0.0011097524964120721
1.637223299539953408e-02 39626.88638701478 0.0011097524964120721
1.811478311282151143e-02 43976.036093027215 0.0011097524964120721
2.001936666294718351e-02 48802.515836544335 0.0011097524964120721
2.212605344856738085e-02 54158.71378079476 0.0011097524964120721
2.441889621997496429e-02 60102.76782070388 0.0011097524964120721
2.690560071527950750e-02 66699.19663030129 0.0011097524964120721
2.969153059254874688e-02 74019.59996915652 0.0011097524964120721
3.276423452117207397e-02 82143.43584919439 0.0011097524964120721
3.610031642349781356e-02 91158.88299750836 0.0011097524964120721
3.983056464303167538e-02 101163.7979766207 0.0011097524964120721
4.386101769897779445e-02 112266.77735108159 0.0011097524964120721
4.831558437902098990e-02 124588.33642950082 0.0011097524964120721
5.309652012257777554e-02 138262.2173764659 0.0011097524964120721
5.820198487189156417e-02 153436.84089300132 0.0011097524964120721
6.362955134901381038e-02 170276.91722258978 0.0011097524964120721
6.937270513764337565e-02 188965.23396912115 0.0011097524964120721
7.541965726733745878e-02 209704.64013232305 0.0011097524964120721
8.260595813409775390e-02 232720.2478960412 0.0011097524964120721
9.102929679495198878e-02 258261.87606826748 0.0011097524964120721
1.001040197106482371e-01 286606.7616948256 0.0011097524964120721
1.098548750010733821e-01 318062.5692794119 0.0011097524964120721
1.203064713815194531e-01 352970.73027306574 0.0011097524964120721
1.314807381700081046e-01 391710.1490809261 0.0011097524964120721
1.433968986706646576e-01 434701.3158125035 0.0011097524964120721
1.560714708858237654e-01 482410.8704165374 0.0011097524964120721
1.695163923235197823e-01 535356.6677410719 0.0011097524964120721
1.837379383971300961e-01 594113.3984965039 0.0011097524964120721
1.987384093632944826e-01 659318.8271333541 0.0011097524964120721
2.145135393048820116e-01 731680.7143427207 0.0011097524964120721
2.310543038452880782e-01 811984.4993184009 0.0011097524964120721
2.483461754513945630e-01 901101.8251665037 0.0011097524964120721
2.663685312703661379e-01 1000000.0 0.0011097524964120721
1.060504488260381913e-02 0.001 0.0012315506032928262
1.200505654727944752e-02 0.0011097524964120721 0.0012315506032928262
1.361433371139465082e-02 0.0012315506032928262 0.0012315506032928262
1.545854929829707479e-02 0.001366716356462006 0.0012315506032928262
1.756554684534174238e-02 0.0015167168884709225 0.0012315506032928262
1.996559004545472860e-02 0.0016831803533309566 0.0012315506032928262
2.280390578749127289e-02 0.0018679135990207828 0.0012315506032928262
2.647522100936916187e-02 0.002072921779595372 0.0012315506032928262
3.062184434470271652e-02 0.002300430119772917 0.0012315506032928262
3.529288429550792722e-02 0.0025529080682395165 0.0012315506032928262
4.054116135379609576e-02 0.002833096101839324 0.0012315506032928262
4.642370735050328767e-02 0.0031440354715915 0.0012315506032928262
5.300180866649889522e-02 0.0034891012134067737 0.0012315506032928262
6.034138202126480832e-02 0.003872038781812557 0.0012315506032928262
6.851321673504140453e-02 0.004297004704320844 0.0012315506032928262
7.759299646820708163e-02 0.004768611697714469 0.0012315506032928262
8.766173729088036493e-02 0.005291978735958442 0.0012315506032928262
9.880553533052045811e-02 0.005872786613189483 0.0012315506032928262
1.111157804950690386e-01 0.00651733960488242 0.0012315506032928262
1.246888639156752271e-01 0.007232633896483534 0.0012315506032928262
1.396503445927662068e-01 0.008026433522257174 0.0012315506032928262
1.561015174916148829e-01 0.00890735463861044 0.0012315506032928262
1.741438480354396967e-01 0.009884959046625586 0.0012315506032928262
1.938916609087580623e-01 0.010969857978923836 0.0012315506032928262
2.154608674440022520e-01 0.012173827277396614 0.0012315506032928262
2.389673025628780978e-01 0.013509935211980273 0.0012315506032928262
2.645247943487401554e-01 0.014992684327860457 0.0012315506032928262
2.922424331259605990e-01 0.01663816886076129 0.0012315506032928262
3.222217050292457419e-01 0.018464249428955443 0.0012315506032928262
3.545525318686475469e-01 0.020490746898158472 0.0012315506032928262
3.893095657094725603e-01 0.022739657523579287 0.0012315506032928262
4.265472791458040924e-01 0.02523539170434766 0.0012315506032928262
4.662947141175385335e-01 0.02800503894183631 0.0012315506032928262
5.085499488327822615e-01 0.03107866187782014 0.0012315506032928262
5.532741245426072707e-01 0.03448962260405758 0.0012315506032928262
6.003855878621869868e-01 0.038274944785163134 0.0012315506032928262
6.497539397611382661e-01 0.04247571552536898 0.0012315506032928262
7.011941506819924230e-01 0.047137531341167244 0.0012315506032928262
7.544624964537415268e-01 0.05231099308056263 0.0012315506032928262
8.092524948936449247e-01 0.05805225516094899 0.0012315506032928262
8.651931063610998063e-01 0.06442363508721373 0.0012315506032928262
9.218486141040819204e-01 0.07149428986597581 0.0012315506032928262
9.787213484810968200e-01 0.07934096665797492 0.0012315506032928262
1.035256617882040375e+00 0.08804883581643465 0.0012315506032928262
1.090850775213866974e+00 0.09771241535346502 0.0012315506032928262
1.144862522198837107e+00 0.1084365968689611 0.0012315506032928262
1.196626893736015163e+00 0.12033778407775893 0.0012315506032928262
1.245471824230898639e+00 0.13354515629298988 0.0012315506032928262
1.290736648858237023e+00 0.14820207057988585 0.0012315506032928262
1.331791992803322389e+00 0.16446761779946645 0.0012315506032928262
1.368059778878788491e+00 0.18251834943190443 0.0012315506032928262
1.399032417593435218e+00 0.20255019392306664 0.0012315506032928262
1.424290024462961490e+00 0.22478058335487253 0.0012315506032928262
1.443514602359315724e+00 0.24945081352303167 0.0012315506032928262
1.465387784602866894e+00 0.27682866303920667 0.0012315506032928262
1.500973658583719006e+00 0.3072112998861759 0.0012315506032928262
1.534795006340943679e+00 0.34092850697468147 0.0012315506032928262
1.562797077735105900e+00 0.3783462617131929 0.0012315506032928262
1.584566319705490445e+00 0.419870708444391 0.0012315506032928262
1.599773875795348355e+00 0.4659525668664682 0.0012315506032928262
1.608183991008773184e+00 0.517092024289676 0.0012315506032928262
1.609659608771754069e+00 0.5738441648302398 0.0012315506032928262
1.604165285805277730e+00 0.6368249944718586 0.0012315506032928262
1.591767162918617640e+00 0.7067181273927491 0.0012315506032928262
1.572630068714752527e+00 0.7842822061337682 0.0012315506032928262
1.547012464863352088e+00 0.8703591361485166 0.0012315506032928262
1.515259116507059911e+00 0.9658832241158708 0.0012315506032928262
1.477792361248423614e+00 1.0718913192051276 0.0012315506032928262
1.435102378656619493e+00 1.1895340673703196 0.0012315506032928262
1.387736450845827418e+00 1.3200884008314182 0.0012315506032928262
1.336288391222543614e+00 1.4649713983072863 0.0012315506032928262
1.281387539745149073e+00 1.625755666443795 0.0012315506032928262
1.223688072674891103e+00 1.8041864093920719 0.0012315506032928262
1.163858381088272775e+00 2.0022003718155843 0.0012315506032928262
1.102570359117616805e+00 2.2219468609395236 0.0012315506032928262
1.040488627052671422e+00 2.4658110758226037 0.0012315506032928262
9.789148055107737001e-01 2.736439997074672 0.0012315506032928262
9.192438139140888254e-01 3.0367711180354604 0.0012315506032928262
8.601426006747838748e-01 3.370064329271928 0.0012315506032928262
8.021374963806463532e-01 3.739937302478798 0.0012315506032928262
7.456981878108949191e-01 4.150404757850477 0.0012315506032928262
6.912280309772013132e-01 4.605922041145108 0.0012315506032928262
6.390567580391135483e-01 5.1114334834401705 0.0012315506032928262
5.894371303370466997e-01 5.672426068491977 0.0012315506032928262
5.425455847251050567e-01 6.294988990221888 0.0012315506032928262
5.012213491360134610e-01 6.985879746785249 0.0012315506032928262
4.624254921197009094e-01 7.752597488629465 0.0012315506032928262
4.257891393197473229e-01 8.60346441668451 0.0012315506032928262
3.914150082763030447e-01 9.547716114208066 0.0012315506032928262
3.620641963935983254e-01 10.59560179277617 0.0012315506032928262
3.352897825402035847e-01 11.758495540521581 0.0012315506032928262
3.105790776385017882e-01 13.049019780144016 0.0012315506032928262
2.878258606638859352e-01 14.481182276745331 0.0012315506032928262
2.669085687337358070e-01 16.070528182616385 0.0012315506032928262
2.476947950209545668e-01 17.834308769319094 0.0012315506032928262
2.308383613353872932e-01 19.791668678535572 0.0012315506032928262
2.235249866187864476e-01 21.96385372416547 0.0012315506032928262
2.168233109733274933e-01 24.37444150122222 0.0012315506032928262
2.105489111973216643e-01 27.04959730463137 0.0012315506032928262
2.045358648901769161e-01 30.01835813575592 0.0012315506032928262
1.986402835663404753e-01 33.31294787934677 0.0012315506032928262
1.927427598689488430e-01 36.96912707195032 0.0012315506032928262
1.867497653974194149e-01 41.0265810582719 0.0012315506032928262
1.805938983478728721e-01 45.52935074866948 0.0012315506032928262
1.742330316767217446e-01 50.526310653356795 0.0012315506032928262
1.676484666662506617e-01 56.07169938205458 0.0012315506032928262
1.608422894824884930e-01 62.22570836730231 0.0012315506032928262
1.538341265120505286e-01 69.0551352016233 0.0012315506032928262
1.466575426000441829e-01 76.63410868007462 0.0012315506032928262
1.393562733939616438e-01 85.04489341802686 0.0012315506032928262
1.319805643074336843e-01 94.37878277775391 0.0012315506032928262
1.245837491936165192e-01 104.73708979594508 0.0012315506032928262
1.172192411870871254e-01 116.23224686798542 0.0012315506032928262
1.099381269762724767e-01 128.9890261253308 0.0012315506032928262
1.027873022447955420e-01 143.14589375234786 0.0012315506032928262
9.580835736172350903e-02 158.85651294280527 0.0012315506032928262
8.903696323154827730e-02 176.2914118095948 0.0012315506032928262
8.250293834583286023e-02 195.63983435170647 0.0012315506032928262
7.623063819712606881e-02 217.11179456945052 0.0012315506032928262
7.023962993536501942e-02 240.9403560239527 0.0012315506032928262
6.459542965557116267e-02 267.38416158399497 0.0012315506032928262
5.924389943992981744e-02 296.73024081888724 0.0012315506032928262
5.419246741409972090e-02 329.2971255097155 0.0012315506032928262
4.949597551870411200e-02 365.43830709572546 0.0012315506032928262
4.512573239398599834e-02 405.54607358408276 0.0012315506032928262
4.106450335185952982e-02 450.05576757004974 0.0012315506032928262
3.731165331260713480e-02 499.450511585514 0.0012315506032928262
3.400017451841527011e-02 554.2664520663108 0.0012315506032928262
3.099000610855261184e-02 615.0985788580505 0.0012315506032928262
2.821514410827366884e-02 682.6071834272393 0.0012315506032928262
2.566688500883853100e-02 757.525025877192 0.0012315506032928262
2.333484594179415644e-02 840.6652885618333 0.0012315506032928262
2.121490366888568666e-02 932.9304026284696 0.0012315506032928262
1.929045038475666815e-02 1035.3218432956637 0.0012315506032928262
1.753889950085541632e-02 1148.9510001873086 0.0012315506032928262
1.594762377939914003e-02 1275.051240713013 0.0012315506032928262
1.450415102822353620e-02 1414.991297434576 0.0012315506032928262
1.319654223139563043e-02 1570.2901247293776 0.0012315506032928262
1.201372597690480992e-02 1742.6333860096508 0.0012315506032928262
1.094577897605676121e-02 1933.891750455232 0.0012315506032928262
9.984092568274810855e-03 2146.141197858406 0.0012315506032928262
9.121441320080395446e-03 2381.6855519761607 0.0012315506032928262
8.351931639404966412e-03 2643.0814869741084 0.0012315506032928262
7.670857375707567163e-03 2933.1662783900483 0.0012315506032928262
7.074472483303188321e-03 3255.0885998350564 0.0012315506032928262
6.559757459406788914e-03 3612.3426997094302 0.0012315506032928262
6.124194186432866879e-03 4008.8063288984645 0.0012315506032928262
5.765607080670436327e-03 4448.782831127585 0.0012315506032928262
5.487743050025746354e-03 4937.047852839004 0.0012315506032928262
5.285385639060282206e-03 5478.901179593945 0.0012315506032928262
5.363326088101486901e-03 6080.224261649427 0.0012315506032928262
5.528910050462369254e-03 6747.5440531107 0.0012315506032928262
5.750445083718333343e-03 7488.10385759003 0.0012315506032928262
6.028520398533515970e-03 8309.941949353404 0.0012315506032928262
6.363705487298796683e-03 9221.97882333434 0.0012315506032928262
6.759338914035196641e-03 10234.114021054527 0.0012315506032928262
7.211200699669316483e-03 11357.333583431051 0.0012315506032928262
7.719975495143149152e-03 12603.829296797274 0.0012315506032928262
8.296371957264687957e-03 13987.131026472387 0.0012315506032928262
8.927601932758020414e-03 15522.25357427048 0.0012315506032928262
9.613075825573665426e-03 17225.859653987874 0.0012315506032928262
1.037211678021639043e-02 19116.440753857038 0.0012315506032928262
1.119821478675822428e-02 21214.51784910632 0.0012315506032928262
1.208872146986018047e-02 23542.864143224204 0.0012315506032928262
1.304756545124880797e-02 26126.752255633317 0.0012315506032928262
1.409432500783545754e-02 28994.22853882881 0.0012315506032928262
1.523108484051642272e-02 32176.417502507353 0.0012315506032928262
1.645924115109701283e-02 35707.859649004626 0.0012315506032928262
1.806261905838132606e-02 39626.88638701478 0.0012315506032928262
1.997377013501273890e-02 43976.036093027215 0.0012315506032928262
2.205804240955071965e-02 48802.515836544335 0.0012315506032928262
2.436221362508574073e-02 54158.71378079476 0.0012315506032928262
2.686603371409033644e-02 60102.76782070388 0.0012315506032928262
2.957669014917754455e-02 66699.19663030129 0.0012315506032928262
3.260084133824037167e-02 74019.59996915652 0.0012315506032928262
3.593662167595340629e-02 82143.43584919439 0.0012315506032928262
3.953935166639723636e-02 91158.88299750836 0.0012315506032928262
4.356800624584807047e-02 101163.7979766207 0.0012315506032928262
4.790780497391831927e-02 112266.77735108159 0.0012315506032928262
5.269343862317921179e-02 124588.33642950082 0.0012315506032928262
5.781173469683784788e-02 138262.2173764659 0.0012315506032928262
6.325670177545777983e-02 153436.84089300132 0.0012315506032928262
6.902118749383683027e-02 170276.91722258978 0.0012315506032928262
7.509291913900084658e-02 188965.23396912115 0.0012315506032928262
8.194979370264585117e-02 209704.64013232305 0.0012315506032928262
9.038871151025547335e-02 232720.2478960412 0.0012315506032928262
9.948532877346563663e-02 258261.87606826748 0.0012315506032928262
1.092626961407905384e-01 286606.7616948256 0.0012315506032928262
1.197432565156535539e-01 318062.5692794119 0.0012315506032928262
1.309479142338062230e-01 352970.73027306574 0.0012315506032928262
1.428953453811946661e-01 391710.1490809261 0.0012315506032928262
1.556008934485581530e-01 434701.3158125035 0.0012315506032928262
1.690757282422431229e-01 482410.8704165374 0.0012315506032928262
1.833274304023629619e-01 535356.6677410719 0.0012315506032928262
1.983572738625078435e-01 594113.3984965039 0.0012315506032928262
2.141607002420383710e-01 659318.8271333541 0.0012315506032928262
2.307295259463669479e-01 731680.7143427207 0.0012315506032928262
2.480481402272566305e-01 811984.4993184009 0.0012315506032928262
2.660954977190764237e-01 901101.8251665037 0.0012315506032928262
2.851645522780432151e-01 1000000.0 0.0012315506032928262
9.390914259376761594e-03 0.001 0.001366716356462006
1.060507798552756849e-02 0.0011097524964120721 0.001366716356462006
1.200504415769949353e-02 0.0012315506032928262 0.001366716356462006
1.361430244074224305e-02 0.001366716356462006 0.001366716356462006
1.545854389289465051e-02 0.0015167168884709225 0.001366716356462006
1.756553484743556340e-02 0.0016831803533309566 0.001366716356462006
1.996553843470832632e-02 0.0018679135990207828 0.001366716356462006
2.280408688371571291e-02 0.002072921779595372 0.001366716356462006
2.647539957970654334e-02 0.002300430119772917 0.001366716356462006
3.062207184122138839e-02 0.0025529080682395165 0.001366716356462006
3.529314168782923811e-02 0.002833096101839324 0.001366716356462006
4.054146042615165701e-02 0.0031440354715915 0.001366716356462006
4.642402152639702601e-02 0.0034891012134067737 0.001366716356462006
5.300218432136540730e-02 0.003872038781812557 0.001366716356462006
6.034184876922628338e-02 0.004297004704320844 0.001366716356462006
6.851371311812336218e-02 0.004768611697714469 0.001366716356462006
7.759357838107115712e-02 0.005291978735958442 0.001366716356462006
8.766240921540562059e-02 0.005872786613189483 0.001366716356462006
9.880625186215101496e-02 0.00651733960488242 0.001366716356462006
1.111166225989630718e-01 0.007232633896483534 0.001366716356462006
1.246898061341824154e-01 0.008026433522257174 0.001366716356462006
1.396514395395257180e-01 0.00890735463861044 0.001366716356462006
1.561027380099439810e-01 0.009884959046625586 0.001366716356462006
1.741452068523000607e-01 0.010969857978923836 0.001366716356462006
1.938932350872987764e-01 0.012173827277396614 0.001366716356462006
2.154626092298725371e-01 0.013509935211980273 0.001366716356462006
2.389692688365441797e-01 0.014992684327860457 0.001366716356462006
2.645270091295124915e-01 0.01663816886076129 0.001366716356462006
2.922449298402687856e-01 0.018464249428955443 0.001366716356462006
3.222244624500647525e-01 0.020490746898158472 0.001366716356462006
3.545556360319520595e-01 0.022739657523579287 0.001366716356462006
3.893130027529669301e-01 0.02523539170434766 0.001366716356462006
4.265511589108058610e-01 0.02800503894183631 0.001366716356462006
4.662990346060484348e-01 0.03107866187782014 0.001366716356462006
5.085547211136041135e-01 0.03448962260405758 0.001366716356462006
5.532794971363197423e-01 0.038274944785163134 0.001366716356462006
6.003916512222315927e-01 0.04247571552536898 0.001366716356462006
6.497606810409549682e-01 0.047137531341167244 0.001366716356462006
7.012017319393534232e-01 0.05231099308056263 0.001366716356462006
7.544710033167482122e-01 0.05805225516094899 0.001366716356462006
8.092619500461619708e-01 0.06442363508721373 0.001366716356462006
8.652037106693224455e-01 0.07149428986597581 0.001366716356462006
9.218604779330000776e-01 0.07934096665797492 0.001366716356462006
9.787346440690498639e-01 0.08804883581643465 0.001366716356462006
1.035271480014034573e+00 0.09771241535346502 0.001366716356462006
1.090867471754905393e+00 0.1084365968689611 0.001366716356462006
1.144881260404027712e+00 0.12033778407775893 0.001366716356462006
1.196647935002367324e+00 0.13354515629298988 0.001366716356462006
1.245495450335065257e+00 0.14820207057988585 0.001366716356462006
1.290763116539844102e+00 0.16446761779946645 0.001366716356462006
1.331821714750235586e+00 0.18251834943190443 0.001366716356462006
1.368093179663859793e+00 0.20255019392306664 0.001366716356462006
1.399069951528344236e+00 0.22478058335487253 0.001366716356462006
1.424332161647979156e+00 0.24945081352303167 0.001366716356462006
1.443561970995649313e+00 0.27682866303920667 0.001366716356462006
1.465436669050932839e+00 0.3072112998861759 0.001366716356462006
1.498799278274761004e+00 0.34092850697468147 0.001366716356462006
1.532390854296787008e+00 0.3783462617131929 0.001366716356462006
1.560142616660772363e+00 0.419870708444391 0.001366716356462006
1.581640232062883955e+00 0.4659525668664682 0.001366716356462006
1.596554154406211179e+00 0.517092024289676 0.001366716356462006
1.604648340404134732e+00 0.5738441648302398 0.001366716356462006
1.605785908337005186e+00 0.6368249944718586 0.001366716356462006
1.599932194165805344e+00 0.7067181273927491 0.001366716356462006
1.587154813655116570e+00 0.7842822061337682 0.001366716356462006
1.567621099546257613e+00 0.8703591361485166 0.001366716356462006
1.541593195700913910e+00 0.9658832241158708 0.001366716356462006
1.509421007916069035e+00 1.0718913192051276 0.001366716356462006
1.471533781071089120e+00 1.1895340673703196 0.001366716356462006
1.428430438773210520e+00 1.3200884008314182 0.001366716356462006
1.380669196658825815e+00 1.4649713983072863 0.001366716356462006
1.328856853598999077e+00 1.625755666443795 0.001366716356462006
1.273637686416682069e+00 1.8041864093920719 0.001366716356462006
1.215682284001113889e+00 2.0022003718155843 0.001366716356462006
1.155676053177261853e+00 2.2219468609395236 0.001366716356462006
1.094307247755960111e+00 2.4658110758226037 0.001366716356462006
1.032254604775820317e+00 2.736439997074672 0.001366716356462006
9.703429383291498622e-01 3.0367711180354604 0.001366716356462006
9.109073000594886116e-01 3.370064329271928 0.001366716356462006
8.521626821079482106e-01 3.739937302478798 0.001366716356462006
7.946245879515231314e-01 4.150404757850477 0.001366716356462006
7.387442238025444530e-01 4.605922041145108 0.001366716356462006
6.848998795455516486e-01 5.1114334834401705 0.001366716356462006
6.333924530553717291e-01 5.672426068491977 0.001366716356462006
5.844450025307867946e-01 6.294988990221888 0.001366716356462006
5.414546719646740058e-01 6.985879746785249 0.001366716356462006
5.005440767635316313e-01 7.752597488629465 0.001366716356462006
4.617023502567345061e-01 8.60346441668451 0.001366716356462006
4.250213974432928143e-01 9.547716114208066 0.001366716356462006
3.917053015156310991e-01 10.59560179277617 0.001366716356462006
3.627290852651674502e-01 11.758495540521581 0.001366716356462006
3.358945066999249884e-01 13.049019780144016 0.001366716356462006
3.111179120393290365e-01 14.481182276745331 0.001366716356462006
2.882952687117473767e-01 16.070528182616385 0.001366716356462006
2.673067982261622122e-01 17.834308769319094 0.001366716356462006
2.480214619021385847e-01 19.791668678535572 0.001366716356462006
2.308531173765908662e-01 21.96385372416547 0.001366716356462006
2.234871355600252518e-01 24.37444150122222 0.001366716356462006
2.167397820140038456e-01 27.04959730463137 0.001366716356462006
2.104260107141455727e-01 30.01835813575592 0.001366716356462006
2.043792173739035489e-01 33.31294787934677 0.001366716356462006
1.984548686347486768e-01 36.96912707195032 0.001366716356462006
1.925330027573985969e-01 41.0265810582719 0.001366716356462006
1.865196912560841969e-01 45.52935074866948 0.001366716356462006
1.803472613348967024e-01 50.526310653356795 0.001366716356462006
1.739733611601271823e-01 56.07169938205458 0.001366716356462006
1.673791387201301051e-01 62.22570836730231 0.001366716356462006
1.605665042029729983e-01 69.0551352016233 0.001366716356462006
1.535548139228135323e-01 76.63410868007462 0.001366716356462006
1.463772191497544894e-01 85.04489341802686 0.001366716356462006
1.390768515796217408e-01 94.37878277775391 0.001366716356462006
1.317031539822337005e-01 104.73708979594508 0.001366716356462006
1.243084374620531118e-01 116.23224686798542 0.001366716356462006
1.169450465308780329e-01 128.9890261253308 0.001366716356462006
1.096629840599189915e-01 143.14589375234786 0.001366716356462006
1.025082958545971284e-01 158.85651294280527 0.001366716356462006
9.552209736340831758e-02 176.2914118095948 0.001366716356462006
8.874018744329235930e-02 195.63983435170647 0.001366716356462006
8.219317460657651897e-02 217.11179456945052 0.001366716356462006
7.590691353139940312e-02 240.9403560239527 0.001366716356462006
6.995163313251001602e-02 267.38416158399497 0.001366716356462006
6.428707119555347738e-02 296.73024081888724 0.001366716356462006
5.891714115589766210e-02 329.2971255097155 0.001366716356462006
5.390928082467784377e-02 365.43830709572546 0.001366716356462006
4.922963546621982739e-02 405.54607358408276 0.001366716356462006
4.486677806309938288e-02 450.05576757004974 0.001366716356462006
4.082335443958602650e-02 499.450511585514 0.001366716356462006
3.725574805938983158e-02 554.2664520663108 0.001366716356462006
3.399627259734498003e-02 615.0985788580505 0.001366716356462006
3.098462946828309944e-02 682.6071834272393 0.001366716356462006
2.821312240997524146e-02 757.525025877192 0.001366716356462006
2.567195021981467234e-02 840.6652885618333 0.001366716356462006
2.335821069267414105e-02 932.9304026284696 0.001366716356462006
2.125428440645886485e-02 1035.3218432956637 0.001366716356462006
1.933665027737563671e-02 1148.9510001873086 0.001366716356462006
1.759223940902104877e-02 1275.051240713013 0.001366716356462006
1.600800961662314850e-02 1414.991297434576 0.001366716356462006
1.457138813997960539e-02 1570.2901247293776 0.001366716356462006
1.327065518111971050e-02 1742.6333860096508 0.001366716356462006
1.209526395165526173e-02 1933.891750455232 0.001366716356462006
1.103604629261310116e-02 2146.141197858406 0.001366716356462006
1.008529637477105501e-02 2381.6855519761607 0.001366716356462006
9.236726066597871973e-03 2643.0814869741084 0.001366716356462006
8.485313271428766152e-03 2933.1662783900483 0.001366716356462006
7.827064896896376509e-03 3255.0885998350564 0.001366716356462006
7.258759478137762934e-03 3612.3426997094302 0.001366716356462006
6.777704514667283464e-03 4008.8063288984645 0.001366716356462006
6.381565717516099120e-03 4448.782831127585 0.001366716356462006
6.074630122739889566e-03 4937.047852839004 0.001366716356462006
5.850995070059250396e-03 5478.901179593945 0.001366716356462006
5.946736502333380830e-03 6080.224261649427 0.001366716356462006
6.130426011151698940e-03 6747.5440531107 0.001366716356462006
6.376078259311215163e-03 7488.10385759003 0.001366716356462006
6.684341916743800557e-03 8309.941949353404 0.001366716356462006
7.055837783459469742e-03 9221.97882333434 0.001366716356462006
7.494256670026046285e-03 10234.114021054527 0.001366716356462006
7.994908624787728721e-03 11357.333583431051 0.001366716356462006
8.558624378277351202e-03 12603.829296797274 0.001366716356462006
9.197069450613475777e-03 13987.131026472387 0.001366716356462006
9.896112226267980358e-03 15522.25357427048 0.001366716356462006
1.065505654348315734e-02 17225.859653987874 0.001366716356462006
1.149520443624321014e-02 19116.440753857038 0.001366716356462006
1.240936677832067681e-02 21214.51784910632 0.001366716356462006
1.339451949802726062e-02 23542.864143224204 0.001366716356462006
1.445494141015983038e-02 26126.752255633317 0.001366716356462006
1.561193106650476253e-02 28994.22853882881 0.001366716356462006
1.686821296323553696e-02 32176.417502507353 0.001366716356462006
1.822499553351224211e-02 35707.859649004626 0.001366716356462006
1.991515665733249035e-02 39626.88638701478 0.001366716356462006
2.200859994458512214e-02 43976.036093027215 0.001366716356462006
2.428836107710043504e-02 48802.515836544335 0.001366716356462006
2.680236766155354861e-02 54158.71378079476 0.001366716356462006
2.953193025618330511e-02 60102.76782070388 0.001366716356462006
3.248109275394123890e-02 66699.19663030129 0.001366716356462006
3.576142834839729501e-02 74019.59996915652 0.001366716356462006
3.936907935469805692e-02 82143.43584919439 0.001366716356462006
4.325283021800437055e-02 91158.88299750836 0.001366716356462006
4.758679306782899465e-02 101163.7979766207 0.001366716356462006
5.224497303659480368e-02 112266.77735108159 0.001366716356462006
5.736913691661162107e-02 124588.33642950082 0.001366716356462006
6.282833331436357693e-02 138262.2173764659 0.001366716356462006
6.861178859332429936e-02 153436.84089300132 0.001366716356462006
7.470658675738936494e-02 170276.91722258978 0.001366716356462006
8.122223446902640531e-02 188965.23396912115 0.001366716356462006
8.966910312405076966e-02 209704.64013232305 0.001366716356462006
9.878283662033160439e-02 232720.2478960412 0.001366716356462006
1.085843279645551107e-01 258261.87606826748 0.001366716356462006
1.190939297429763066e-01 286606.7616948256 0.001366716356462006
1.303305090754352802e-01 318062.5692794119 0.001366716356462006
1.423113558835913395e-01 352970.73027306574 0.001366716356462006
1.550509673247791875e-01 391710.1490809261 0.001366716356462006
1.685598352002007361e-01 434701.3158125035 0.001366716356462006
1.828450243253909868e-01 482410.8704165374 0.001366716356462006
1.979074507214730327e-01 535356.6677410719 0.001366716356462006
2.137432668889656107e-01 594113.3984965039 0.001366716356462006
2.303431964878695504e-01 659318.8271333541 0.001366716356462006
2.476918842511035279e-01 731680.7143427207 0.001366716356462006
2.657684949944257302e-01 811984.4993184009 0.001366716356462006
2.847857253316840032e-01 901101.8251665037 0.001366716356462006
3.062276993608710751e-01 1000000.0 0.001366716356462006
8.341098881505873419e-03 0.001 0.0015167168884709225
9.390910935424630693e-03 0.0011097524964120721 0.0015167168884709225
1.060505659003038552e-02 0.0012315506032928262 0.0015167168884709225
1.200502268761096877e-02 0.001366716356462006 0.0015167168884709225
1.361430197050769904e-02 0.0015167168884709225 0.0015167168884709225
1.545848710635937262e-02 0.0016831803533309566 0.0015167168884709225
1.756548236623459158e-02 0.0018679135990207828 0.0015167168884709225
1.996551844526933336e-02 0.002072921779595372 0.0015167168884709225
2.280430774173197034e-02 0.002300430119772917 0.0015167168884709225
2.647564976133353828e-02 0.0025529080682395165 0.0015167168884709225
3.062236154433890800e-02 0.002833096101839324 0.0015167168884709225
3.529345086595774006e-02 0.0031440354715915 0.0015167168884709225
4.054181377922298074e-02 0.0034891012134067737 0.0015167168884709225
4.642446062567871790e-02 0.003872038781812557 0.0015167168884709225
5.300262181101988296e-02 0.004297004704320844 0.0015167168884709225
6.034238335775948120e-02 0.004768611697714469 0.0015167168884709225
6.851431053194161069e-02 0.005291978735958442 0.0015167168884709225
7.759426452559262111e-02 0.005872786613189483 0.0015167168884709225
8.766314772913429143e-02 0.00651733960488242 0.0015167168884709225
9.880716878603328091e-02 0.007232633896483534 0.0015167168884709225
1.111176144583721492e-01 0.008026433522257174 0.0015167168884709225
1.246909171510681841e-01 0.00890735463861044 0.0015167168884709225
1.396527772166976100e-01 0.009884959046625586 0.0015167168884709225
1.561042483265946412e-01 0.010969857978923836 0.0015167168884709225
1.741469166621271714e-01 0.012173827277396614 0.0015167168884709225
1.938951146897159583e-01 0.013509935211980273 0.0015167168884709225
2.154647302729875979e-01 0.014992684327860457 0.0015167168884709225
2.389716903360242783e-01 0.01663816886076129 0.0015167168884709225
2.645296699168694365e-01 0.018464249428955443 0.0015167168884709225
2.922479459401270407e-01 0.020490746898158472 0.0015167168884709225
3.222277731944572232e-01 0.022739657523579287 0.0015167168884709225
3.545593962926824050e-01 0.02523539170434766 0.0015167168884709225
3.893172364735105195e-01 0.02800503894183631 0.0015167168884709225
4.265558575529100893e-01 0.03107866187782014 0.0015167168884709225
4.663043010327300175e-01 0.03448962260405758 0.0015167168884709225
5.085606338882211475e-01 0.038274944785163134 0.0015167168884709225
5.532861532918094127e-01 0.04247571552536898 0.0015167168884709225
6.003990637682071752e-01 0.047137531341167244 0.0015167168884709225
6.497689990353041622e-01 0.05231099308056263 0.0015167168884709225
7.012110512567150122e-01 0.05805225516094899 0.0015167168884709225
7.544814191449732421e-01 0.06442363508721373 0.0015167168884709225
8.092736294426026156e-01 0.07149428986597581 0.0015167168884709225
8.652167174506718572e-01 0.07934096665797492 0.0015167168884709225
9.218750829466036967e-01 0.08804883581643465 0.0015167168884709225
9.787510253568144636e-01 0.09771241535346502 0.0015167168884709225
1.035289829717669807e+00 0.1084365968689611 0.0015167168884709225
1.090888030458195601e+00 0.12033778407775893 0.0015167168884709225
1.144904321936947689e+00 0.13354515629298988 0.0015167168884709225
1.196673753590404843e+00 0.14820207057988585 0.0015167168884709225
1.245524424138647612e+00 0.16446761779946645 0.0015167168884709225
1.290795658728730366e+00 0.18251834943190443 0.0015167168884709225
1.331858246215897879e+00 0.20255019392306664 0.0015167168884709225
1.368134204318325109e+00 0.22478058335487253 0.0015167168884709225
1.399116026404308322e+00 0.24945081352303167 0.0015167168884709225
1.424383953866888097e+00 0.27682866303920667 0.0015167168884709225
1.443620134902076080e+00 0.3072112998861759 0.0015167168884709225
1.465496649250894734e+00 0.34092850697468147 0.0015167168884709225
1.496167872687736100e+00 0.3783462617131929 0.0015167168884709225
1.529485468018074057e+00 0.419870708444391 0.0015167168884709225
1.556939939527194561e+00 0.4659525668664682 0.0015167168884709225
1.578116253018513548e+00 0.517092024289676 0.0015167168884709225
1.592684666018438167e+00 0.5738441648302398 0.0015167168884709225
1.600409404915628775e+00 0.6368249944718586 0.0015167168884709225
1.601154448904091643e+00 0.7067181273927491 0.0015167168884709225
1.594886960219257244e+00 0.7842822061337682 0.0015167168884709225
1.581677384764702099e+00 0.8703591361485166 0.0015167168884709225
1.561697283388845392e+00 0.9658832241158708 0.0015167168884709225
1.535214509237338154e+00 1.0718913192051276 0.0015167168884709225
1.502586625426625355e+00 1.1895340673703196 0.0015167168884709225
1.464252552167009336e+00 1.3200884008314182 0.0015167168884709225
1.420723140498732162e+00 1.4649713983072863 0.0015167168884709225
1.372570753260004883e+00 1.625755666443795 0.0015167168884709225
1.320418312507824821e+00 1.8041864093920719 0.0015167168884709225
1.264927663086840681e+00 2.0022003718155843 0.0015167168884709225
1.206787523845841203e+00 2.2219468609395236 0.0015167168884709225
1.146700550357618198e+00 2.4658110758226037 0.0015167168884709225
1.085369758409620022e+00 2.736439997074672 0.0015167168884709225
1.023484027124530904e+00 3.0367711180354604 0.0015167168884709225
9.617030012916097936e-01 3.370064329271928 0.0015167168884709225
9.022487948851191097e-01 3.739937302478798 0.0015167168884709225
8.440099287862179445e-01 4.150404757850477 0.0015167168884709225
7.870754110471943621e-01 4.605922041145108 0.0015167168884709225
7.318697170478302150e-01 5.1114334834401705 0.0015167168884709225
6.787404771441898355e-01 5.672426068491977 0.0015167168884709225
6.282584464699265681e-01 6.294988990221888 0.0015167168884709225
5.835961472552916307e-01 6.985879746785249 0.0015167168884709225
5.406970194595152046e-01 7.752597488629465 0.0015167168884709225
4.997351764112700767e-01 8.60346441668451 0.0015167168884709225
4.608436767402402379e-01 9.547716114208066 0.0015167168884709225
4.241159716521014644e-01 10.59560179277617 0.0015167168884709225
3.924419251022682742e-01 11.758495540521581 0.0015167168884709225
3.633996731430240712e-01 13.049019780144016 0.0015167168884709225
3.364926623574843734e-01 14.481182276745331 0.0015167168884709225
3.116396156554174790e-01 16.070528182616385 0.0015167168884709225
2.887384930552372442e-01 17.834308769319094 0.0015167168884709225
2.676709782918244573e-01 19.791668678535572 0.0015167168884709225
2.483070118299869899e-01 21.96385372416547 0.0015167168884709225
2.308092851143218882e-01 24.37444150122222 0.0015167168884709225
2.233923204155780495e-01 27.04959730463137 0.0015167168884709225
2.166010200191502144e-01 30.01835813575592 0.0015167168884709225
2.102495562587248235e-01 33.31294787934677 0.0015167168884709225
2.041706231204780952e-01 36.96912707195032 0.0015167168884709225
1.982190637452216075e-01 41.0265810582719 0.0015167168884709225
1.922745053611460142e-01 45.52935074866948 0.0015167168884709225
1.862426828624190456e-01 50.526310653356795 0.0015167168884709225
1.800556693595425639e-01 56.07169938205458 0.0015167168884709225
1.736709783118872696e-01 62.22570836730231 0.0015167168884709225
1.670695349702827626e-01 69.0551352016233 0.0015167168884709225
1.602529505013243760e-01 76.63410868007462 0.0015167168884709225
1.532401575845864228e-01 85.04489341802686 0.0015167168884709225
1.460636266927811400e-01 94.37878277775391 0.0015167168884709225
1.387656083175360378e-01 104.73708979594508 0.0015167168884709225
1.313944488430707491e-01 116.23224686798542 0.0015167168884709225
1.240012818441268705e-01 128.9890261253308 0.0015167168884709225
1.166372673013856692e-01 143.14589375234786 0.0015167168884709225
1.093514694449538860e-01 158.85651294280527 0.0015167168884709225
1.021894294780796575e-01 176.2914118095948 0.0015167168884709225
9.519238230264651102e-02 195.63983435170647 0.0015167168884709225
8.839698873359680409e-02 217.11179456945052 0.0015167168884709225
8.183545837691010016e-02 240.9403560239527 0.0015167168884709225
7.558162447980125431e-02 267.38416158399497 0.0015167168884709225
6.961332469255063216e-02 296.73024081888724 0.0015167168884709225
6.392896387422618287e-02 329.2971255097155 0.0015167168884709225
5.861052269180876823e-02 365.43830709572546 0.0015167168884709225
5.361755185658084039e-02 405.54607358408276 0.0015167168884709225
4.894607605421481128e-02 450.05576757004974 0.0015167168884709225
4.460270665054343747e-02 499.450511585514 0.0015167168884709225
4.077120590996403948e-02 554.2664520663108 0.0015167168884709225
3.725070833936393322e-02 615.0985788580505 0.0015167168884709225
3.398961516067477984e-02 682.6071834272393 0.0015167168884709225
3.098162531005594841e-02 757.525025877192 0.0015167168884709225
2.821785057867257432e-02 840.6652885618333 0.0015167168884709225
2.569701657629673910e-02 932.9304026284696 0.0015167168884709225
2.340050623141768163e-02 1035.3218432956637 0.0015167168884709225
2.130404239128428148e-02 1148.9510001873086 0.0015167168884709225
1.939423741561110276e-02 1275.051240713013 0.0015167168884709225
1.765757279967619317e-02 1414.991297434576 0.0015167168884709225
1.608089480732749141e-02 1570.2901247293776 0.0015167168884709225
1.465187741858947623e-02 1742.6333860096508 0.0015167168884709225
1.335937524531290513e-02 1933.891750455232 0.0015167168884709225
1.219367514584151699e-02 2146.141197858406 0.0015167168884709225
1.114660424232472198e-02 2381.6855519761607 0.0015167168884709225
1.021148477658070410e-02 2643.0814869741084 0.0015167168884709225
9.382991919053665017e-03 2933.1662783900483 0.0015167168884709225
8.656889158381564017e-03 3255.0885998350564 0.0015167168884709225
8.029757322921306228e-03 3612.3426997094302 0.0015167168884709225
7.498732880396944724e-03 4008.8063288984645 0.0015167168884709225
7.061324819159367841e-03 4448.782831127585 0.0015167168884709225
6.722447171119767112e-03 4937.047852839004 0.0015167168884709225
6.475408372762849439e-03 5478.901179593945 0.0015167168884709225
6.592986033681316749e-03 6080.224261649427 0.0015167168884709225
6.796751615693124270e-03 6747.5440531107 0.0015167168884709225
7.069123671506452947e-03 7488.10385759003 0.0015167168884709225
7.410812451661006467e-03 8309.941949353404 0.0015167168884709225
7.822496553482743975e-03 9221.97882333434 0.0015167168884709225
8.308252222146665991e-03 10234.114021054527 0.0015167168884709225
8.862864932999172524e-03 11357.333583431051 0.0015167168884709225
9.487348101829327571e-03 12603.829296797274 0.0015167168884709225
1.019437874156716231e-02 13987.131026472387 0.0015167168884709225
1.096834369749542445e-02 15522.25357427048 0.0015167168884709225
1.180842443489575275e-02 17225.859653987874 0.0015167168884709225
1.273808349375334451e-02 19116.440753857038 0.0015167168884709225
1.374939248112794221e-02 21214.51784910632 0.0015167168884709225
1.483888328806092990e-02 23542.864143224204 0.0015167168884709225
1.601121017256797174e-02 26126.752255633317 0.0015167168884709225
1.728948879217008863e-02 28994.22853882881 0.0015167168884709225
1.867724380961398659e-02 32176.417502507353 0.0015167168884709225
2.017539731902473141e-02 35707.859649004626 0.0015167168884709225
2.194268754803177512e-02 39626.88638701478 0.0015167168884709225
2.423263348680501292e-02 43976.036093027215 0.0015167168884709225
2.672239461633930946e-02 48802.515836544335 0.0015167168884709225
2.946035295322039713e-02 54158.71378079476 0.0015167168884709225
3.243042415095749587e-02 60102.76782070388 0.0015167168884709225
3.563242751295930821e-02 66699.19663030129 0.0015167168884709225
3.918288144858332600e-02 74019.59996915652 0.0015167168884709225
4.307298148881016225e-02 82143.43584919439 0.0015167168884709225
4.725612393758342467e-02 91158.88299750836 0.0015167168884709225
5.189375119871319358e-02 101163.7979766207 0.0015167168884709225
5.687632391068853099e-02 112266.77735108159 0.0015167168884709225
6.234293280688142647e-02 124588.33642950082 0.0015167168884709225
6.814208294686845135e-02 138262.2173764659 0.0015167168884709225
7.425760195576222578e-02 153436.84089300132 0.0015167168884709225
8.066992721184430837e-02 170276.91722258978 0.0015167168884709225
8.887206300949007654e-02 188965.23396912115 0.0015167168884709225
9.799466587525136607e-02 209704.64013232305 0.0015167168884709225
1.078150383139641899e-01 232720.2478960412 0.0015167168884709225
1.183510713943661252e-01 258261.87606826748 0.0015167168884709225
1.296195779575439189e-01 286606.7616948256 0.0015167168884709225
1.416354863138078735e-01 318062.5692794119 0.0015167168884709225
1.544117659812166143e-01 352970.73027306574 0.0015167168884709225
1.679580916555530046e-01 391710.1490809261 0.0015167168884709225
1.822803924886257365e-01 434701.3158125035 0.0015167168884709225
1.973792145386888131e-01 482410.8704165374 0.0015167168884709225
2.132511280127888653e-01 535356.6677410719 0.0015167168884709225
2.298864413421121411e-01 594113.3984965039 0.0015167168884709225
2.472693144077237892e-01 659318.8271333541 0.0015167168884709225
2.653788237035156206e-01 731680.7143427207 0.0015167168884709225
2.843347599495228417e-01 811984.4993184009 0.0015167168884709225
3.058121760543489054e-01 901101.8251665037 0.0015167168884709225
3.283178640131987347e-01 1000000.0 0.0015167168884709225
7.938337679568363559e-03 0.001 0.0016831803533309566
8.341094735483512920e-03 0.0011097524964120721 0.0016831803533309566
9.390907734958165928e-03 0.0012315506032928262 0.0016831803533309566
1.060504189042174236e-02 0.001366716356462006 0.0016831803533309566
1.200499401360632587e-02 0.0015167168884709225 0.0016831803533309566
1.361427388367104745e-02 0.0016831803533309566 0.0016831803533309566
1.545847494085618792e-02 0.0018679135990207828 0.0016831803533309566
1.756545880819191871e-02 0.002072921779595372 0.0016831803533309566
1.996548708514259488e-02 0.002300430119772917 0.0016831803533309566
2.280455564362324217e-02 0.0025529080682395165 0.0016831803533309566
2.647593076229131162e-02 0.002833096101839324 0.0016831803533309566
3.062268381473338963e-02 0.0031440354715915 0.0016831803533309566
3.529383559014475508e-02 0.0034891012134067737 0.0016831803533309566
4.054228356472251715e-02 0.003872038781812557 0.0016831803533309566
4.642497628749259891e-02 0.004297004704320844 0.0016831803533309566
5.300325979457405634e-02 0.004768611697714469 0.0016831803533309566
6.034302973990312430e-02 0.005291978735958442 0.0016831803533309566
6.851505410219083103e-02 0.005872786613189483 0.0016831803533309566
7.759512615114493028e-02 0.00651733960488242 0.0016831803533309566
8.766415474237169991e-02 0.007232633896483534 0.0016831803533309566
9.880826848545330721e-02 0.008026433522257174 0.0016831803533309566
1.111188304410253430e-01 0.00890735463861044 0.0016831803533309566
1.246923421344897226e-01 0.009884959046625586 0.0016831803533309566
1.396544520463477157e-01 0.010969857978923836 0.0016831803533309566
1.561061224256888591e-01 0.012173827277396614 0.0016831803533309566
1.741490117739335486e-01 0.013509935211980273 0.0016831803533309566
1.938974598401572991e-01 0.014992684327860457 0.0016831803533309566
2.154673516998341920e-01 0.01663816886076129 0.0016831803533309566
2.389746148244299984e-01 0.018464249428955443 0.0016831803533309566
2.645329680933454219e-01 0.020490746898158472 0.0016831803533309566
2.922516502594189047e-01 0.022739657523579287 0.0016831803533309566
3.222319919617838702e-01 0.02523539170434766 0.0016831803533309566
3.545640452953768840e-01 0.02800503894183631 0.0016831803533309566
3.893224732586644254e-01 0.03107866187782014 0.0016831803533309566
4.265616879397960415e-01 0.03448962260405758 0.0016831803533309566
4.663108083952298144e-01 0.038274944785163134 0.0016831803533309566
5.085679789682951979e-01 0.04247571552536898 0.0016831803533309566
5.532943238657235252e-01 0.047137531341167244 0.0016831803533309566
6.004082435325163170e-01 0.05231099308056263 0.0016831803533309566
6.497791975916216156e-01 0.05805225516094899 0.0016831803533309566
7.012224611023234466e-01 0.06442363508721373 0.0016831803533309566
7.544942014523208229e-01 0.07149428986597581 0.0016831803533309566
8.092879483533195195e-01 0.07934096665797492 0.0016831803533309566
8.652327742313042913e-01 0.08804883581643465 0.0016831803533309566
9.218930714093385159e-01 0.09771241535346502 0.0016831803533309566
9.787711428831620264e-01 0.1084365968689611 0.0016831803533309566
1.035312409335115591e+00 0.12033778407775893 0.0016831803533309566
1.090913256375997342e+00 0.13354515629298988 0.0016831803533309566
1.144932642410364299e+00 0.14820207057988585 0.0016831803533309566
1.196705546347581972e+00 0.16446761779946645 0.0016831803533309566
1.245560047415891658e+00 0.18251834943190443 0.0016831803533309566
1.290835616479943715e+00 0.20255019392306664 0.0016831803533309566
1.331903129539567132e+00 0.22478058335487253 0.0016831803533309566
1.368184622058684852e+00 0.24945081352303167 0.0016831803533309566
1.399172618627074316e+00 0.27682866303920667 0.0016831803533309566
1.424447534255299574e+00 0.3072112998861759 0.0016831803533309566
1.443691557501932898e+00 0.34092850697468147 0.0016831803533309566
1.465570251778147925e+00 0.3783462617131929 0.0016831803533309566
1.492995613783248965e+00 0.419870708444391 0.0016831803533309566
1.525988876997283361e+00 0.4659525668664682 0.0016831803533309566
1.553092985791095559e+00 0.517092024289676 0.0016831803533309566
1.573892727702883354e+00 0.5738441648302398 0.0016831803533309566
1.588058723895567015e+00 0.6368249944718586 0.0016831803533309566
1.595356321108856612e+00 0.7067181273927491 0.0016831803533309566
1.595651584861394578e+00 0.7842822061337682 0.0016831803533309566
1.588914903190775219e+00 0.8703591361485166 0.0016831803533309566
1.575221513381892979e+00 0.9658832241158708 0.0016831803533309566
1.554749354759303426e+00 1.0718913192051276 0.0016831803533309566
1.527774763186163565e+00 1.1895340673703196 0.0016831803533309566
1.494665930501650308e+00 1.3200884008314182 0.0016831803533309566
1.455874773909025421e+00 1.4649713983072863 0.0016831803533309566
1.411927420748698703e+00 1.625755666443795 0.0016831803533309566
1.363413593412652114e+00 1.8041864093920719 0.0016831803533309566
1.310974928105060888e+00 2.0022003718155843 0.0016831803533309566
1.255292467969981951e+00 2.2219468609395236 0.0016831803533309566
1.197073017084456570e+00 2.4658110758226037 0.0016831803533309566
1.137034496026111841e+00 2.736439997074672 0.0016831803533309566
1.075890239834809581e+00 3.0367711180354604 0.0016831803533309566
1.014332474873969048e+00 3.370064329271928 0.0016831803533309566
9.530157506400765977e-01 3.739937302478798 0.0016831803533309566
8.934324462844193127e-01 4.150404757850477 0.0016831803533309566
8.358425632876195221e-01 4.605922041145108 0.0016831803533309566
7.796322384062109867e-01 5.1114334834401705 0.0016831803533309566
7.251934798963169948e-01 5.672426068491977 0.0016831803533309566
6.737350269663172631e-01 6.294988990221888 0.0016831803533309566
6.274686915417632127e-01 6.985879746785249 0.0016831803533309566
5.827488966990205244e-01 7.752597488629465 0.0016831803533309566
5.397925304460078344e-01 8.60346441668451 0.0016831803533309566
4.987751628716785013e-01 9.547716114208066 0.0016831803533309566
4.598315727900980088e-01 10.59560179277617 0.0016831803533309566
4.244904604498966338e-01 11.758495540521581 0.0016831803533309566
3.931844833310740306e-01 13.049019780144016 0.0016831803533309566
3.640628028055068466e-01 14.481182276745331 0.0016831803533309566
3.370717881608615851e-01 16.070528182616385 0.0016831803533309566
3.121323423736390157e-01 17.834308769319094 0.0016831803533309566
2.891440507649120639e-01 19.791668678535572 0.0016831803533309566
2.679896539780560749e-01 21.96385372416547 0.0016831803533309566
2.485397431996184681e-01 24.37444150122222 0.0016831803533309566
2.307015974299136685e-01 27.04959730463137 0.0016831803533309566
2.232355872268892705e-01 30.01835813575592 0.0016831803533309566
2.164021916282128644e-01 33.31294787934677 0.0016831803533309566
2.100148047790276751e-01 36.96912707195032 0.0016831803533309566
2.039054646874695620e-01 41.0265810582719 0.0016831803533309566
1.979285346475171403e-01 45.52935074866948 0.0016831803533309566
1.919632496288797285e-01 50.526310653356795 0.0016831803533309566
1.859151132127733752e-01 56.07169938205458 0.0016831803533309566
1.797160218108177776e-01 62.22570836730231 0.0016831803533309566
1.733232359134881939e-01 69.0551352016233 0.0016831803533309566
1.667173954258009128e-01 76.63410868007462 0.0016831803533309566
1.598996037400954029e-01 85.04489341802686 0.0016831803533309566
1.528880703369813743e-01 94.37878277775391 0.0016831803533309566
1.457143150957817823e-01 104.73708979594508 0.0016831803533309566
1.384193702667153580e-01 116.23224686798542 0.0016831803533309566
1.310503002419408647e-01 128.9890261253308 0.0016831803533309566
1.236569583390087629e-01 143.14589375234786 0.0016831803533309566
1.162894746867401685e-01 158.85651294280527 0.0016831803533309566
1.089963595680470826e-01 176.2914118095948 0.0016831803533309566
1.018232810515962844e-01 195.63983435170647 0.0016831803533309566
9.481237948153398154e-02 217.11179456945052 0.0016831803533309566
8.800202498470641177e-02 240.9403560239527 0.0016831803533309566
8.146798220575621197e-02 267.38416158399497 0.0016831803533309566
7.521103449645437367e-02 296.73024081888724 0.0016831803533309566
6.922149543112136871e-02 329.2971255097155 0.0016831803533309566
6.359794844340259379e-02 365.43830709572546 0.0016831803533309566
5.829151208584078259e-02 405.54607358408276 0.0016831803533309566
5.330755224931676972e-02 450.05576757004974 0.0016831803533309566
4.865736511382173779e-02 499.450511585514 0.0016831803533309566
4.455666206501829318e-02 554.2664520663108 0.0016831803533309566
4.076479542516953103e-02 615.0985788580505 0.0016831803533309566
3.724252118467321487e-02 682.6071834272393 0.0016831803533309566
3.398538958370941887e-02 757.525025877192 0.0016831803533309566
3.098581402812249086e-02 840.6652885618333 0.0016831803533309566
2.824463912160021795e-02 932.9304026284696 0.0016831803533309566
2.574226124539200425e-02 1035.3218432956637 0.0016831803533309566
2.345390074068329223e-02 1148.9510001873086 0.0016831803533309566
2.136600873569493783e-02 1275.051240713013 0.0016831803533309566
1.946470706983214824e-02 1414.991297434576 0.0016831803533309566
1.773635859337254275e-02 1570.2901247293776 0.0016831803533309566
1.616808364076773377e-02 1742.6333860096508 0.0016831803533309566
1.474818824454225512e-02 1933.891750455232 0.0016831803533309566
1.346644507716064990e-02 2146.141197858406 0.0016831803533309566
1.231423286373335181e-02 2381.6855519761607 0.0016831803533309566
1.128451332534770660e-02 2643.0814869741084 0.0016831803533309566
1.037166692261628706e-02 2933.1662783900483 0.0016831803533309566
9.571233151216967938e-03 3255.0885998350564 0.0016831803533309566
8.879605919778032000e-03 3612.3426997094302 0.0016831803533309566
8.293756981428519401e-03 4008.8063288984645 0.0016831803533309566
7.811041540090647890e-03 4448.782831127585 0.0016831803533309566
7.437105217067392117e-03 4937.047852839004 0.0016831803533309566
7.164348060792526465e-03 5478.901179593945 0.0016831803533309566
7.308702460037196091e-03 6080.224261649427 0.0016831803533309566
7.534728186051637723e-03 6747.5440531107 0.0016831803533309566
7.836696891080449645e-03 7488.10385759003 0.0016831803533309566
8.215387393990077752e-03 8309.941949353404 0.0016831803533309566
8.671536207939256613e-03 9221.97882333434 0.0016831803533309566
9.209644558004241241e-03 10234.114021054527 0.0016831803533309566
9.823918124496821766e-03 11357.333583431051 0.0016831803533309566
1.051558843615746711e-02 12603.829296797274 0.0016831803533309566
1.129839501867207184e-02 13987.131026472387 0.0016831803533309566
1.215509841666003940e-02 15522.25357427048 0.0016831803533309566
1.308473332690375870e-02 17225.859653987874 0.0016831803533309566
1.411312353465582654e-02 19116.440753857038 0.0016831803533309566
1.523152524556865145e-02 21214.51784910632 0.0016831803533309566
1.643595922419751124e-02 23542.864143224204 0.0016831803533309566
1.773147448406312693e-02 26126.752255633317 0.0016831803533309566
1.914308965739369706e-02 28994.22853882881 0.0016831803533309566
2.067532287584478504e-02 32176.417502507353 0.0016831803533309566
2.232869670622048344e-02 35707.859649004626 0.0016831803533309566
2.415844326044645426e-02 39626.88638701478 0.0016831803533309566
2.665952991677483438e-02 43976.036093027215 0.0016831803533309566
2.937404603158037461e-02 48802.515836544335 0.0016831803533309566
3.234989819488049562e-02 54158.71378079476 0.0016831803533309566
3.557499149991211890e-02 60102.76782070388 0.0016831803533309566
3.904356451644708237e-02 66699.19663030129 0.0016831803533309566
4.287632597591992112e-02 74019.59996915652 0.0016831803533309566
4.705806512312435408e-02 82143.43584919439 0.0016831803533309566
5.154975927453103041e-02 91158.88299750836 0.0016831803533309566
5.649268909389886656e-02 101163.7979766207 0.0016831803533309566
6.180191912262474746e-02 112266.77735108159 0.0016831803533309566
6.761047051798059482e-02 124588.33642950082 0.0016831803533309566
7.374331235993242251e-02 138262.2173764659 0.0016831803533309566
8.017826404930535056e-02 153436.84089300132 0.0016831803533309566
8.800324538594837820e-02 170276.91722258978 0.0016831803533309566
9.712267091634212146e-02 188965.23396912115 0.0016831803533309566
1.069528427722287178e-01 209704.64013232305 0.0016831803533309566
1.175096198085635174e-01 232720.2478960412 0.0016831803533309566
1.288071975240891454e-01 258261.87606826748 0.0016831803533309566
1.408580094996919052e-01 286606.7616948256 0.0016831803533309566
1.536727640974371034e-01 318062.5692794119 0.0016831803533309566
1.672593413209563784e-01 352970.73027306574 0.0016831803533309566
1.816223461265195349e-01 391710.1490809261 0.0016831803533309566
1.967622317363380557e-01 434701.3158125035 0.0016831803533309566
2.126742549359356416e-01 482410.8704165374 0.0016831803533309566
2.293484749494171804e-01 535356.6677410719 0.0016831803533309566
2.467700280541904601e-01 594113.3984965039 0.0016831803533309566
2.649171418361353503e-01 659318.8271333541 0.0016831803533309566
2.838000969231104786e-01 731680.7143427207 0.0016831803533309566
3.053168316931608173e-01 811984.4993184009 0.0016831803533309566
3.278614181657945603e-01 901101.8251665037 0.0016831803533309566
3.514282992668435468e-01 1000000.0 0.0016831803533309566
7.719046267855737831e-03 0.001 0.0018679135990207828
7.938316571857159665e-03 0.0011097524964120721 0.0018679135990207828
8.341078817032471227e-03 0.0012315506032928262 0.0018679135990207828
9.390870653132729270e-03 0.001366716356462006 0.0018679135990207828
1.060501445902274978e-02 0.0015167168884709225 0.0018679135990207828
1.200498554376489696e-02 0.0016831803533309566 0.0018679135990207828
1.361424615689630843e-02 0.0018679135990207828 0.0018679135990207828
1.545843745704063819e-02 0.002072921779595372 0.0018679135990207828
1.756541956050041570e-02 0.002300430119772917 0.0018679135990207828
1.996543613962687910e-02 0.0025529080682395165 0.0018679135990207828
2.280488360685128599e-02 0.002833096101839324 0.0018679135990207828
2.647629602077087099e-02 0.0031440354715915 0.0018679135990207828
3.062312430318461440e-02 0.0034891012134067737 0.0018679135990207828
3.529432113847028041e-02 0.003872038781812557 0.0018679135990207828
4.054283242846844215e-02 0.004297004704320844 0.0018679135990207828
4.642558977199785081e-02 0.004768611697714469 0.0018679135990207828
5.300397286411102915e-02 0.005291978735958442 0.0018679135990207828
6.034384345888769291e-02 0.005872786613189483 0.0018679135990207828
6.851599707074265688e-02 0.00651733960488242 0.0018679135990207828
7.759619236158042666e-02 0.007232633896483534 0.0018679135990207828
8.766532818419120465e-02 0.008026433522257174 0.0018679135990207828
9.880960510025287025e-02 0.00890735463861044 0.0018679135990207828
1.111203791529043056e-01 0.009884959046625586 0.0018679135990207828
1.246940454886312777e-01 0.010969857978923836 0.0018679135990207828
1.396564579083191260e-01 0.012173827277396614 0.0018679135990207828
1.561083602582560015e-01 0.013509935211980273 0.0018679135990207828
1.741515892858654935e-01 0.014992684327860457 0.0018679135990207828
1.939003399601865740e-01 0.01663816886076129 0.0018679135990207828
2.154705983743159525e-01 0.018464249428955443 0.0018679135990207828
2.389782616659930359e-01 0.020490746898158472 0.0018679135990207828
2.645370725962718494e-01 0.022739657523579287 0.0018679135990207828
2.922561953864259432e-01 0.02523539170434766 0.0018679135990207828
3.222370672790416113e-01 0.02800503894183631 0.0018679135990207828
3.545697613648938207e-01 0.03107866187782014 0.0018679135990207828
3.893288560980253665e-01 0.03448962260405758 0.0018679135990207828
4.265688744899177043e-01 0.038274944785163134 0.0018679135990207828
4.663188399744604973e-01 0.04247571552536898 0.0018679135990207828
5.085769486705914444e-01 0.047137531341167244 0.0018679135990207828
5.533043354120166235e-01 0.05231099308056263 0.0018679135990207828
6.004194910611728719e-01 0.05805225516094899 0.0018679135990207828
6.497917860584856431e-01 0.06442363508721373 0.0018679135990207828
7.012365343467913403e-01 0.07149428986597581 0.0018679135990207828
7.545099298726445358e-01 0.07934096665797492 0.0018679135990207828
8.093055483411214501e-01 0.08804883581643465 0.0018679135990207828
8.652524640552008428e-01 0.09771241535346502 0.0018679135990207828
9.219151305191108925e-01 0.1084365968689611 0.0018679135990207828
9.787958281248017034e-01 0.12033778407775893 0.0018679135990207828
1.035340081959682523e+00 0.13354515629298988 0.0018679135990207828
1.090944313972467716e+00 0.14820207057988585 0.0018679135990207828
1.144967437815049172e+00 0.16446761779946645 0.0018679135990207828
1.196744564044595061e+00 0.18251834943190443 0.0018679135990207828
1.245603810880341999e+00 0.20255019392306664 0.0018679135990207828
1.290884752919044365e+00 0.22478058335487253 0.0018679135990207828
1.331958261369816432e+00 0.24945081352303167 0.0018679135990207828
1.368246468453622855e+00 0.27682866303920667 0.0018679135990207828
1.399242096302128369e+00 0.3072112998861759 0.0018679135990207828
1.424525539491054538e+00 0.34092850697468147 0.0018679135990207828
1.443779149078959989e+00 0.3783462617131929 0.0018679135990207828
1.465660466175537691e+00 0.419870708444391 0.0018679135990207828
1.490038600447050054e+00 0.4659525668664682 0.0018679135990207828
1.521801587344481455e+00 0.517092024289676 0.0018679135990207828
1.548496864886456104e+00 0.5738441648302398 0.0018679135990207828
1.568860041716258813e+00 0.6368249944718586 0.0018679135990207828
1.582563102604598315e+00 0.7067181273927491 0.0018679135990207828
1.589373758289393423e+00 0.7842822061337682 0.0018679135990207828
1.589161861405032461e+00 0.8703591361485166 0.0018679135990207828
1.581903088900545207e+00 0.9658832241158708 0.0018679135990207828
1.567679811251328603e+00 1.0718913192051276 0.0018679135990207828
1.546679297775291895e+00 1.1895340673703196 0.0018679135990207828
1.519189490288746391e+00 1.3200884008314182 0.0018679135990207828
1.485592732156646445e+00 1.4649713983072863 0.0018679135990207828
1.446357386290896496e+00 1.625755666443795 0.0018679135990207828
1.402028116632241028e+00 1.8041864093920719 0.0018679135990207828
1.353214501860033447e+00 2.0022003718155843 0.0018679135990207828
1.300578346373456373e+00 2.2219468609395236 0.0018679135990207828
1.244819528280014742e+00 2.4658110758226037 0.0018679135990207828
1.186660541249836109e+00 2.736439997074672 0.0018679135990207828
1.126829630766993606e+00 3.0367711180354604 0.0018679135990207828
1.066043069803497945e+00 3.370064329271928 0.0018679135990207828
1.004987136275847792e+00 3.739937302478798 0.0018679135990207828
9.443006776260302049e-01 4.150404757850477 0.0018679135990207828
8.846289942516086802e-01 4.605922041145108 0.0018679135990207828
8.278127381437656584e-01 5.1114334834401705 0.0018679135990207828
7.724209754533181149e-01 5.672426068491977 0.0018679135990207828
7.204704972179863942e-01 6.294988990221888 0.0018679135990207828
6.728522054806390651e-01 6.985879746785249 0.0018679135990207828
6.265216657265155753e-01 7.752597488629465 0.0018679135990207828
5.817380181518613247e-01 8.60346441668451 0.0018679135990207828
5.387197530485146046e-01 9.547716114208066 0.0018679135990207828
4.976443683257265049e-01 10.59560179277617 0.0018679135990207828
4.592510315276859267e-01 11.758495540521581 0.0018679135990207828
4.253113664022387108e-01 13.049019780144016 0.0018679135990207828
3.939184986482818229e-01 14.481182276745331 0.0018679135990207828
3.647047321883882809e-01 16.070528182616385 0.0018679135990207828
3.376188022020217838e-01 17.834308769319094 0.0018679135990207828
3.125834070516243512e-01 19.791668678535572 0.0018679135990207828
2.894992804871139302e-01 21.96385372416547 0.0018679135990207828
2.682499286089821133e-01 24.37444150122222 0.0018679135990207828
2.487064691545909090e-01 27.04959730463137 0.0018679135990207828
2.307325747960991269e-01 30.01835813575592 0.0018679135990207828
2.230114596902679214e-01 33.31294787934677 0.0018679135990207828
2.161379211432732095e-01 36.96912707195032 0.0018679135990207828
2.097165327412937319e-01 41.0265810582719 0.0018679135990207828
2.035787995513123894e-01 45.52935074866948 0.0018679135990207828
1.975786762375456029e-01 50.526310653356795 0.0018679135990207828
1.915951241942793482e-01 56.07169938205458 0.0018679135990207828
1.855334483533447321e-01 62.22570836730231 0.0018679135990207828
1.793253005112698528e-01 69.0551352016233 0.0018679135990207828
1.729276002456828498e-01 76.63410868007462 0.0018679135990207828
1.663204402777106461e-01 85.04489341802686 0.0018679135990207828
1.595041531128826573e-01 94.37878277775391 0.0018679135990207828
1.524958851224214040e-01 104.73708979594508 0.0018679135990207828
1.453258501739123076e-01 116.23224686798542 0.0018679135990207828
1.380336939790682560e-01 128.9890261253308 0.0018679135990207828
1.306650678549806099e-01 143.14589375234786 0.0018679135990207828
1.232687013275098054e-01 158.85651294280527 0.0018679135990207828
1.158941217741329688e-01 176.2914118095948 0.0018679135990207828
1.085899529172031919e-01 195.63983435170647 0.0018679135990207828
1.014028301980479385e-01 217.11179456945052 0.0018679135990207828
9.437672251602596818e-02 240.9403560239527 0.0018679135990207828
8.758691313708290294e-02 267.38416158399497 0.0018679135990207828
8.106274543814100120e-02 296.73024081888724 0.0018679135990207828
7.478308946387832168e-02 329.2971255097155 0.0018679135990207828
6.886531687839654581e-02 365.43830709572546 0.0018679135990207828
6.324975070788606268e-02 405.54607358408276 0.0018679135990207828
5.795323444457271822e-02 450.05576757004974 0.0018679135990207828
5.299247806458615845e-02 499.450511585514 0.0018679135990207828
4.862036883726628123e-02 554.2664520663108 0.0018679135990207828
4.454861884139302980e-02 615.0985788580505 0.0018679135990207828
4.075479201668445739e-02 682.6071834272393 0.0018679135990207828
3.723679527188130528e-02 757.525025877192 0.0018679135990207828
3.398879384465901266e-02 840.6652885618333 0.0018679135990207828
3.101432540226812737e-02 932.9304026284696 0.0018679135990207828
2.829282422227814842e-02 1035.3218432956637 0.0018679135990207828
2.579932494031372814e-02 1148.9510001873086 0.0018679135990207828
2.352032964340197013e-02 1275.051240713013 0.0018679135990207828
2.144175691293050481e-02 1414.991297434576 0.0018679135990207828
1.954960450282151527e-02 1570.2901247293776 0.0018679135990207828
1.783053370893016021e-02 1742.6333860096508 0.0018679135990207828
1.627236383919583931e-02 1933.891750455232 0.0018679135990207828
1.486440781958896055e-02 2146.141197858406 0.0018679135990207828
1.359764042039603334e-02 2381.6855519761607 0.0018679135990207828
1.246468923933501463e-02 2643.0814869741084 0.0018679135990207828
1.145967464060750236e-02 2933.1662783900483 0.0018679135990207828
1.057793065122814881e-02 3255.0885998350564 0.0018679135990207828
9.815685318129267062e-03 3612.3426997094302 0.0018679135990207828
9.169759821011121484e-03 4008.8063288984645 0.0018679135990207828
8.637364038643208231e-03 4448.782831127585 0.0018679135990207828
8.224994845159275259e-03 4937.047852839004 0.0018679135990207828
7.933663251807799091e-03 5478.901179593945 0.0018679135990207828
8.101181352260412513e-03 6080.224261649427 0.0018679135990207828
8.351886079231303148e-03 6747.5440531107 0.0018679135990207828
8.686630888601110101e-03 7488.10385759003 0.0018679135990207828
9.106269869750898208e-03 8309.941949353404 0.0018679135990207828
9.611600044943817422e-03 9221.97882333434 0.0018679135990207828
1.020759099737487616e-02 10234.114021054527 0.0018679135990207828
1.088779835258123392e-02 11357.333583431051 0.0018679135990207828
1.165372273585662047e-02 12603.829296797274 0.0018679135990207828
1.252021128630546182e-02 13987.131026472387 0.0018679135990207828
1.346823793148489018e-02 15522.25357427048 0.0018679135990207828
1.449666092431977846e-02 17225.859653987874 0.0018679135990207828
1.563387826338347858e-02 19116.440753857038 0.0018679135990207828
1.687025347401651526e-02 21214.51784910632 0.0018679135990207828
1.820121357583616428e-02 23542.864143224204 0.0018679135990207828
1.963222021356876568e-02 26126.752255633317 0.0018679135990207828
2.119026152750148884e-02 28994.22853882881 0.0018679135990207828
2.288110000846436259e-02 32176.417502507353 0.0018679135990207828
2.470470500580319861e-02 35707.859649004626 0.0018679135990207828
2.667267984012455101e-02 39626.88638701478 0.0018679135990207828
2.930305710185285295e-02 43976.036093027215 0.0018679135990207828
3.225712157420682069e-02 48802.515836544335 0.0018679135990207828
3.548433002384445561e-02 54158.71378079476 0.0018679135990207828
3.897840544385348938e-02 60102.76782070388 0.0018679135990207828
4.272627043084346876e-02 66699.19663030129 0.0018679135990207828
4.685189992525546493e-02 74019.59996915652 0.0018679135990207828
5.133182319956509920e-02 82143.43584919439 0.0018679135990207828
5.613839460449464996e-02 91158.88299750836 0.0018679135990207828
6.138355484741931517e-02 101163.7979766207 0.0018679135990207828
6.701711840425549072e-02 112266.77735108159 0.0018679135990207828
7.316199088868995115e-02 124588.33642950082 0.0018679135990207828
7.961608712147372202e-02 138262.2173764659 0.0018679135990207828
8.707307274329986746e-02 153436.84089300132 0.0018679135990207828
9.617341854229757847e-02 170276.91722258978 0.0018679135990207828
1.060002668777209056e-01 188965.23396912115 0.0018679135990207828
1.165678933556359709e-01 209704.64013232305 0.0018679135990207828
1.278881943771004448e-01 232720.2478960412 0.0018679135990207828
1.399708944968540980e-01 258261.87606826748 0.0018679135990207828
1.528238973374933252e-01 286606.7616948256 0.0018679135990207828
1.664525747595639316e-01 318062.5692794119 0.0018679135990207828
1.808596685893343048e-01 352970.73027306574 0.0018679135990207828
1.960441544751120591e-01 391710.1490809261 0.0018679135990207828
2.120005113658957330e-01 434701.3158125035 0.0018679135990207828
2.287186819795991310e-01 482410.8704165374 0.0018679135990207828
2.461832214821929321e-01 535356.6677410719 0.0018679135990207828
2.643723279807271842e-01 594113.3984965039 0.0018679135990207828
2.832597557231639196e-01 659318.8271333541 0.0018679135990207828
3.047307563761577076e-01 731680.7143427207 0.0018679135990207828
3.273183486572862622e-01 811984.4993184009 0.0018679135990207828
3.509273117750034143e-01 901101.8251665037 0.0018679135990207828
3.755450064636010055e-01 1000000.0 0.0018679135990207828
7.528380902288285201e-03 0.001 0.002072921779595372
7.719011071258752819e-03 0.0011097524964120721 0.002072921779595372
7.938254171375157611e-03 0.0012315506032928262 0.002072921779595372
8.341059599277113670e-03 0.001366716356462006 0.002072921779595372
9.390853255557961299e-03 0.0015167168884709225 0.002072921779595372
1.060499582021722474e-02 0.0016831803533309566 0.002072921779595372
1.200494134897744404e-02 0.0018679135990207828 0.002072921779595372
1.361420311295400906e-02 0.002072921779595372 0.002072921779595372
1.545840574609988992e-02 0.002300430119772917 0.002072921779595372
1.756537203014446255e-02 0.0025529080682395165 0.002072921779595372
1.996537285733646430e-02 0.002833096101839324 0.002072921779595372
2.280525286942109223e-02 0.0031440354715915 0.002072921779595372
2.647675842692684411e-02 0.0034891012134067737 0.002072921779595372
3.062361390879101558e-02 0.003872038781812557 0.002072921779595372
3.529489878294159860e-02 0.004297004704320844 0.002072921779595372
4.054348671826238371e-02 0.004768611697714469 0.002072921779595372
4.642637428260930343e-02 0.005291978735958442 0.002072921779595372
5.300483557484753083e-02 0.005872786613189483 0.002072921779595372
6.034484850937497230e-02 0.00651733960488242 0.002072921779595372
6.851712506683658999e-02 0.007232633896483534 0.002072921779595372
7.759746010237013325e-02 0.008026433522257174 0.002072921779595372
8.766681505541359942e-02 0.00890735463861044 0.002072921779595372
9.881127178317844484e-02 0.009884959046625586 0.002072921779595372
1.111222580138802041e-01 0.010969857978923836 0.002072921779595372
1.246961576514931946e-01 0.012173827277396614 0.002072921779595372
1.396589548831951300e-01 0.013509935211980273 0.002072921779595372
1.561111810990297721e-01 0.014992684327860457 0.002072921779595372
1.741547200372711712e-01 0.01663816886076129 0.002072921779595372
1.939038665426167651e-01 0.018464249428955443 0.002072921779595372
2.154745763786573010e-01 0.020490746898158472 0.002072921779595372
2.389827132640392482e-01 0.022739657523579287 0.002072921779595372
2.645420927824460033e-01 0.02523539170434766 0.002072921779595372
2.922618069129923057e-01 0.02800503894183631 0.002072921779595372
3.222433642847827295e-01 0.03107866187782014 0.002072921779595372
3.545767880014514262e-01 0.03448962260405758 0.002072921779595372
3.893367393843739088e-01 0.038274944785163134 0.002072921779595372
4.265776778582658912e-01 0.04247571552536898 0.002072921779595372
4.663287097116813329e-01 0.047137531341167244 0.002072921779595372
5.085879451297506959e-01 0.05231099308056263 0.002072921779595372
5.533166991051501338e-01 0.05805225516094899 0.002072921779595372
6.004332743106516324e-01 0.06442363508721373 0.002072921779595372
6.498071884207923254e-01 0.07149428986597581 0.002072921779595372
7.012538192017701011e-01 0.07934096665797492 0.002072921779595372
7.545292193675146031e-01 0.08804883581643465 0.002072921779595372
8.093271653962059720e-01 0.09771241535346502 0.002072921779595372
8.652766626807845141e-01 0.1084365968689611 0.002072921779595372
9.219422001429926627e-01 0.12033778407775893 0.002072921779595372
9.788261990643631894e-01 0.13354515629298988 0.002072921779595372
1.035374081674203417e+00 0.14820207057988585 0.002072921779595372
1.090982416589497239e+00 0.16446761779946645 0.002072921779595372
1.145010140559316936e+00 0.18251834943190443 0.002072921779595372
1.196792452002891194e+00 0.20255019392306664 0.002072921779595372
1.245657532179266669e+00 0.22478058335487253 0.002072921779595372
1.290944991173843537e+00 0.24945081352303167 0.002072921779595372
1.332025866439965123e+00 0.27682866303920667 0.002072921779595372
1.368322372446902246e+00 0.3072112998861759 0.002072921779595372
1.399327285237669471e+00 0.34092850697468147 0.002072921779595372
1.424621184325455259e+00 0.3783462617131929 0.002072921779595372
1.443886521178073812e+00 0.419870708444391 0.002072921779595372
1.465770988124506680e+00 0.4659525668664682 0.002072921779595372
1.490162857162550480e+00 0.517092024289676 0.002072921779595372
1.516817039573142400e+00 0.5738441648302398 0.002072921779595372
1.543040781645836912e+00 0.6368249944718586 0.002072921779595372
1.562904476844322321e+00 0.7067181273927491 0.002072921779595372
1.576082887139231392e+00 0.7842822061337682 0.002072921779595372
1.582347909594733926e+00 0.8703591361485166 0.002072921779595372
1.581575328706499750e+00 0.9658832241158708 0.002072921779595372
1.573748749563389726e+00 1.0718913192051276 0.002072921779595372
1.558960751407953760e+00 1.1895340673703196 0.002072921779595372
1.537411273147872626e+00 1.3200884008314182 0.002072921779595372
1.509403517186437504e+00 1.4649713983072863 0.002072921779595372
1.475337396624019748e+00 1.625755666443795 0.002072921779595372
1.435701014513736107e+00 1.8041864093920719 0.002072921779595372
1.391059954028888601e+00 2.0022003718155843 0.002072921779595372
1.342044830003136457e+00 2.2219468609395236 0.002072921779595372
1.289336915258789240e+00 2.4658110758226037 0.002072921779595372
1.233652053437814367e+00 2.736439997074672 0.002072921779595372
1.175722943771975837e+00 3.0367711180354604 0.002072921779595372
1.116280277228471007e+00 3.370064329271928 0.002072921779595372
1.056033427042236905e+00 3.739937302478798 0.002072921779595372
9.956517596165083139e-01 4.150404757850477 0.002072921779595372
9.357478088088831969e-01 4.605922041145108 0.002072921779595372
8.768638064282846534e-01 5.1114334834401705 0.002072921779595372
8.200528650888961879e-01 5.672426068491977 0.002072921779595372
7.681623827592348741e-01 6.294988990221888 0.002072921779595372
7.194841410891543720e-01 6.985879746785249 0.002072921779595372
6.717942239944308946e-01 7.752597488629465 0.002072921779595372
6.253924856596012605e-01 8.60346441668451 0.002072921779595372
5.805398632206302256e-01 9.547716114208066 0.002072921779595372
5.374570196602543870e-01 10.59560179277617 0.002072921779595372
4.966369250462446261e-01 11.758495540521581 0.002072921779595372
4.598105446578524269e-01 13.049019780144016 0.002072921779595372
4.261224858913286173e-01 14.481182276745331 0.002072921779595372
3.946289245729411865e-01 16.070528182616385 0.002072921779595372
3.653111117650959527e-01 17.834308769319094 0.002072921779595372
3.381197646972682880e-01 19.791668678535572 0.002072921779595372
3.129788232420672722e-01 21.96385372416547 0.002072921779595372
2.897899145838174761e-01 24.37444150122222 0.002072921779595372
2.684371700817393958e-01 27.04959730463137 0.002072921779595372
2.487923339120619859e-01 30.01835813575592 0.002072921779595372
2.309704777429297251e-01 33.31294787934677 0.002072921779595372
2.227138736747455716e-01 36.96912707195032 0.002072921779595372
2.158023028792294684e-01 41.0265810582719 0.002072921779595372
2.093491373561342517e-01 45.52935074866948 0.002072921779595372
2.031854152069831332e-01 50.526310653356795 0.002072921779595372
1.971648270865648811e-01 56.07169938205458 0.002072921779595372
1.911661005900239796e-01 62.22570836730231 0.002072921779595372
1.850942720252950757e-01 69.0551352016233 0.002072921779595372
1.788806250314462498e-01 76.63410868007462 0.002072921779595372
1.724814945918023978e-01 85.04489341802686 0.002072921779595372
1.658761298522543615e-01 94.37878277775391 0.002072921779595372
1.590637132053575320e-01 104.73708979594508 0.002072921779595372
1.520599790431979015e-01 116.23224686798542 0.002072921779595372
1.448936009841058914e-01 128.9890261253308 0.002072921779595372
1.376027107141944983e-01 143.14589375234786 0.002072921779595372
1.302317289598828864e-01 158.85651294280527 0.002072921779595372
1.228287270299595751e-01 176.2914118095948 0.002072921779595372
1.154433200945194499e-01 195.63983435170647 0.002072921779595372
1.081251635643392106e-01 217.11179456945052 0.002072921779595372
1.009228370460543839e-01 240.9403560239527 0.002072921779595372
9.390788389058997432e-02 267.38416158399497 0.002072921779595372
8.714468427612664936e-02 296.73024081888724 0.002072921779595372
8.059632918153251946e-02 329.2971255097155 0.002072921779595372
7.440125875973462033e-02 365.43830709572546 0.002072921779595372
6.848606247402098945e-02 405.54607358408276 0.002072921779595372
6.288138937170045795e-02 450.05576757004974 0.002072921779595372
5.761009514432550299e-02 499.450511585514 0.002072921779595372
5.296816896754458215e-02 554.2664520663108 0.002072921779595372
4.861039590675398508e-02 615.0985788580505 0.002072921779595372
4.453647321240264412e-02 682.6071834272393 0.002072921779595372
4.074723821673372631e-02 757.525025877192 0.002072921779595372
3.723911297917756325e-02 840.6652885618333 0.002072921779595372
3.401899423045364607e-02 932.9304026284696 0.002072921779595372
3.106537756132274342e-02 1035.3218432956637 0.002072921779595372
2.835352387516266656e-02 1148.9510001873086 0.002072921779595372
2.587023352442754942e-02 1275.051240713013 0.002072921779595372
2.360143201359456849e-02 1414.991297434576 0.002072921779595372
2.153290809877552239e-02 1570.2901247293776 0.002072921779595372
1.965099010344588046e-02 1742.6333860096508 0.002072921779595372
1.794310737842291087e-02 1933.891750455232 0.002072921779595372
1.639818479269719229e-02 2146.141197858406 0.002072921779595372
1.500685566397003644e-02 2381.6855519761607 0.002072921779595372
1.376146430788776839e-02 2643.0814869741084 0.002072921779595372
1.265591325932534719e-02 2933.1662783900483 0.002072921779595372
1.168536744633836416e-02 3255.0885998350564 0.002072921779595372
1.084591461585343239e-02 3612.3426997094302 0.002072921779595372
1.013424864223264922e-02 4008.8063288984645 0.002072921779595372
9.547448477823456195e-03 4448.782831127585 0.002072921779595372
9.093003483489625616e-03 4937.047852839004 0.002072921779595372
8.792415487454449674e-03 5478.901179593945 0.002072921779595372
8.978445748714480867e-03 6080.224261649427 0.002072921779595372
9.256506787465411737e-03 6747.5440531107 0.002072921779595372
9.627542863982076204e-03 7488.10385759003 0.002072921779595372
1.009248383222694466e-02 8309.941949353404 0.002072921779595372
1.065219372165770485e-02 9221.97882333434 0.002072921779595372
1.131215255992281017e-02 10234.114021054527 0.002072921779595372
1.206519444740136206e-02 11357.333583431051 0.002072921779595372
1.291314931193440069e-02 12603.829296797274 0.002072921779595372
1.387200100700795857e-02 13987.131026472387 0.002072921779595372
1.492076663535569885e-02 15522.25357427048 0.002072921779595372
1.605809441515233804e-02 17225.859653987874 0.002072921779595372
1.731518128465740769e-02 19116.440753857038 0.002072921779595372
1.868141542479541742e-02 21214.51784910632 0.002072921779595372
2.015152833106242936e-02 23542.864143224204 0.002072921779595372
2.173141462755147704e-02 26126.752255633317 0.002072921779595372
2.345007843390397792e-02 28994.22853882881 0.002072921779595372
2.531483004429783967e-02 32176.417502507353 0.002072921779595372
2.732489040991297261e-02 35707.859649004626 0.002072921779595372
2.949279965696994729e-02 39626.88638701478 0.002072921779595372
3.217689470768662907e-02 43976.036093027215 0.002072921779595372
3.538506966867141501e-02 48802.515836544335 0.002072921779595372
3.887625933972514713e-02 54158.71378079476 0.002072921779595372
4.265228279150778262e-02 60102.76782070388 0.002072921779595372
4.669074564732040439e-02 66699.19663030129 0.002072921779595372
5.111758522740167399e-02 74019.59996915652 0.002072921779595372
5.589883124366364781e-02 82143.43584919439 0.002072921779595372
6.102317905284439237e-02 91158.88299750836 0.002072921779595372
6.656175213677445468e-02 101163.7979766207 0.002072921779595372
7.251294161707831643e-02 112266.77735108159 0.002072921779595372
7.898136918233712722e-02 124588.33642950082 0.002072921779595372
8.609632610811628062e-02 138262.2173764659 0.002072921779595372
9.515852966502462429e-02 153436.84089300132 0.002072921779595372
1.049647577178796781e-01 170276.91722258978 0.002072921779595372
1.155288461967995256e-01 188965.23396912115 0.002072921779595372
1.268611476558574314e-01 209704.64013232305 0.002072921779595372
1.389688588935746871e-01 232720.2478960412 0.002072921779595372
1.518567230211115837e-01 258261.87606826748 0.002072921779595372
1.655272349377278907e-01 286606.7616948256 0.002072921779595372
1.799801511305066659e-01 318062.5692794119 0.002072921779595372
1.952126943408277193e-01 352970.73027306574 0.002072921779595372
2.112178139300997237e-01 391710.1490809261 0.002072921779595372
2.279846398616949543e-01 434701.3158125035 0.002072921779595372
2.454965473630273121e-01 482410.8704165374 0.002072921779595372
2.637325196344087463e-01 535356.6677410719 0.002072921779595372
2.826659244824408224e-01 594113.3984965039 0.002072921779595372
3.040401787305233583e-01 659318.8271333541 0.002072921779595372
3.266761357351904982e-01 731680.7143427207 0.002072921779595372
3.503328134401553218e-01 811984.4993184009 0.002072921779595372
3.749974072719047258e-01 901101.8251665037 0.002072921779595372
4.006466491670335750e-01 1000000.0 0.002072921779595372
7.381497837126352497e-03 0.001 0.002300430119772917
7.528351317834172142e-03 0.0011097524964120721 0.002300430119772917
7.718969680519948556e-03 0.0012315506032928262 0.002300430119772917
7.938212134617964391e-03 0.001366716356462006 0.002300430119772917
8.341021591929176360e-03 0.0015167168884709225 0.002300430119772917
9.390814883495704479e-03 0.0016831803533309566 0.002300430119772917
1.060495339056947636e-02 0.0018679135990207828 0.002300430119772917
1.200491114162527580e-02 0.002072921779595372 0.002300430119772917
1.361416956810745406e-02 0.002300430119772917 0.002300430119772917
1.545834388800422857e-02 0.0025529080682395165 0.002300430119772917
1.756530919323713580e-02 0.002833096101839324 0.002300430119772917
1.996531048788443424e-02 0.0031440354715915 0.002300430119772917
2.280571723554233529e-02 0.0034891012134067737 0.002300430119772917
2.647728615089268642e-02 0.003872038781812557 0.002300430119772917
3.062424588696263314e-02 0.004297004704320844 0.002300430119772917
3.529563363377229840e-02 0.004768611697714469 0.002300430119772917
4.054432775797302962e-02 0.005291978735958442 0.002300430119772917
4.642729876192305122e-02 0.005872786613189483 0.002300430119772917
5.300589840213062315e-02 0.00651733960488242 0.002300430119772917
6.034609185266610193e-02 0.007232633896483534 0.002300430119772917
6.851852453478221583e-02 0.008026433522257174 0.002300430119772917
7.759905181640476546e-02 0.00890735463861044 0.002300430119772917
8.766860482774273267e-02 0.009884959046625586 0.002300430119772917
9.881329755108453350e-02 0.010969857978923836 0.002300430119772917
1.111245727676884731e-01 0.012173827277396614 0.002300430119772917
1.246987637701873347e-01 0.013509935211980273 0.002300430119772917
1.396620160672506217e-01 0.014992684327860457 0.002300430119772917
1.561146233385834192e-01 0.01663816886076129 0.002300430119772917
1.741585953230658512e-01 0.018464249428955443 0.002300430119772917
1.939082281249588369e-01 0.020490746898158472 0.002300430119772917
2.154794578403033678e-01 0.022739657523579287 0.002300430119772917
2.389881737979732690e-01 0.02523539170434766 0.002300430119772917
2.645482116498212299e-01 0.02800503894183631 0.002300430119772917
2.922686888380131576e-01 0.03107866187782014 0.002300430119772917
3.222510598108631052e-01 0.03448962260405758 0.002300430119772917
3.545854183308114749e-01 0.038274944785163134 0.002300430119772917
3.893463915527985431e-01 0.04247571552536898 0.002300430119772917
4.265884972120761454e-01 0.047137531341167244 0.002300430119772917
4.663407914193813397e-01 0.05231099308056263 0.002300430119772917
5.086015017584374354e-01 0.05805225516094899 0.002300430119772917
5.533318031882891175e-01 0.06442363508721373 0.002300430119772917
6.004501758663138844e-01 0.07149428986597581 0.002300430119772917
6.498261533748487251e-01 0.07934096665797492 0.002300430119772917
7.012749918431510077e-01 0.08804883581643465 0.002300430119772917
7.545529537124016084e-01 0.09771241535346502 0.002300430119772917
8.093537096291621991e-01 0.1084365968689611 0.002300430119772917
8.653063679884543946e-01 0.12033778407775893 0.002300430119772917
9.219754590978626041e-01 0.13354515629298988 0.002300430119772917
9.788634654342652786e-01 0.14820207057988585 0.002300430119772917
1.035415804311451859e+00 0.16446761779946645 0.002300430119772917
1.091029148735088050e+00 0.18251834943190443 0.002300430119772917
1.145062499744752049e+00 0.20255019392306664 0.002300430119772917
1.196851162492416742e+00 0.22478058335487253 0.002300430119772917
1.245723368508643292e+00 0.24945081352303167 0.002300430119772917
1.291018881300926902e+00 0.27682866303920667 0.002300430119772917
1.332108723069538536e+00 0.3072112998861759 0.002300430119772917
1.368415358955766159e+00 0.34092850697468147 0.002300430119772917
1.399431641136542614e+00 0.3783462617131929 0.002300430119772917
1.424738301996257839e+00 0.419870708444391 0.002300430119772917
1.444017972596697730e+00 0.4659525668664682 0.002300430119772917
1.465906165132619066e+00 0.517092024289676 0.002300430119772917
1.490314761396500876e+00 0.5738441648302398 0.002300430119772917
1.510925374796208365e+00 0.6368249944718586 0.002300430119772917
1.536612962159527918e+00 0.7067181273927491 0.002300430119772917
1.555914256437402443e+00 0.7842822061337682 0.002300430119772917
1.568508740322825279e+00 0.8703591361485166 0.002300430119772917
1.574174908338908496e+00 0.9658832241158708 0.002300430119772917
1.572797262014372199e+00 1.0718913192051276 0.002300430119772917
1.564370546695601938e+00 1.1895340673703196 0.002300430119772917
1.549001031868657341e+00 1.3200884008314182 0.002300430119772917
1.526905024635527575e+00 1.4649713983072863 0.002300430119772917
1.498404444868371099e+00 1.625755666443795 0.002300430119772917
1.463920040600113825e+00 1.8041864093920719 0.002300430119772917
1.423961781136448890e+00 2.0022003718155843 0.002300430119772917
1.379117075019179905e+00 2.2219468609395236 0.002300430119772917
1.330036457632418179e+00 2.4658110758226037 0.002300430119772917
1.277417299398409867e+00 2.736439997074672 0.002300430119772917
1.221985421142000927e+00 3.0367711180354604 0.002300430119772917
1.164475320155750504e+00 3.370064329271928 0.002300430119772917
1.105609826005038432e+00 3.739937302478798 0.002300430119772917
1.046080202990177010e+00 4.150404757850477 0.002300430119772917
9.865280704188172933e-01 4.605922041145108 0.002300430119772917
9.275305797488916371e-01 5.1114334834401705 0.002300430119772917
8.695900691816493833e-01 5.672426068491977 0.002300430119772917
8.169337131203104896e-01 6.294988990221888 0.002300430119772917
7.670609619676098667e-01 6.985879746785249 0.002300430119772917
7.183028607838253254e-01 7.752597488629465 0.002300430119772917
6.705336128262908701e-01 8.60346441668451 0.002300430119772917
6.240550912648408222e-01 9.547716114208066 0.002300430119772917
5.791306608897724972e-01 10.59560179277617 0.002300430119772917
5.365547383953849225e-01 11.758495540521581 0.002300430119772917
4.969695022085281466e-01 13.049019780144016 0.002300430119772917
4.607051892303554719e-01 14.481182276745331 0.002300430119772917
4.269072998193961244e-01 16.070528182616385 0.002300430119772917
3.952999793831782349e-01 17.834308769319094 0.002300430119772917
3.658665697572999198e-01 19.791668678535572 0.002300430119772917
3.385592068006842981e-01 21.96385372416547 0.002300430119772917
3.133028207375602170e-01 24.37444150122222 0.002300430119772917
2.899997758134024162e-01 27.04959730463137 0.002300430119772917
2.685349732606715500e-01 30.01835813575592 0.002300430119772917
2.487811616517437152e-01 33.31294787934677 0.002300430119772917
2.315914181284294271e-01 36.96912707195032 0.002300430119772917
2.223361445968476680e-01 41.0265810582719 0.002300430119772917
2.153889852324267773e-01 45.52935074866948 0.002300430119772917
2.089067014876332118e-01 50.526310653356795 0.002300430119772917
2.027200352223264002e-01 56.07169938205458 0.002300430119772917
1.966824139839986052e-01 62.22570836730231 0.002300430119772917
1.906723004566178159e-01 69.0551352016233 0.002300430119772917
1.845943232321362315e-01 76.63410868007462 0.002300430119772917
1.783791356457340993e-01 85.04489341802686 0.002300430119772917
1.719821606612934595e-01 94.37878277775391 0.002300430119772917
1.653813950647333164e-01 104.73708979594508 0.002300430119772917
1.585744971322806396e-01 116.23224686798542 0.002300430119772917
1.515755206532283239e-01 128.9890261253308 0.002300430119772917
1.444114953563099824e-01 143.14589375234786 0.002300430119772917
1.371192129650211922e-01 158.85651294280527 0.002300430119772917
1.297423607621098762e-01 176.2914118095948 0.002300430119772917
1.223290794323408232e-01 195.63983435170647 0.002300430119772917
1.149300671419146991e-01 217.11179456945052 0.002300430119772917
1.075970186608332518e-01 240.9403560239527 0.002300430119772917
1.003935503683783814e-01 267.38416158399497 0.002300430119772917
9.342639981456563048e-02 296.73024081888724 0.002300430119772917
8.664619138139915966e-02 329.2971255097155 0.002300430119772917
8.018872382557304390e-02 365.43830709572546 0.002300430119772917
7.398917504713820037e-02 405.54607358408276 0.002300430119772917
6.808589841171622248e-02 450.05576757004974 0.002300430119772917
6.252686458119489921e-02 499.450511585514 0.002300430119772917
5.760292827205087257e-02 554.2664520663108 0.002300430119772917
5.295594069658109138e-02 615.0985788580505 0.002300430119772917
4.859574414978620055e-02 682.6071834272393 0.002300430119772917
4.452671768238329608e-02 757.525025877192 0.002300430119772917
4.074810939968179918e-02 840.6652885618333 0.002300430119772917
3.727093686342711903e-02 932.9304026284696 0.002300430119772917
3.407277004962550732e-02 1035.3218432956637 0.002300430119772917
3.112960056277880652e-02 1148.9510001873086 0.002300430119772917
2.842884284367687073e-02 1275.051240713013 0.002300430119772917
2.595668012647688733e-02 1414.991297434576 0.002300430119772917
2.369889817280609878e-02 1570.2901247293776 0.002300430119772917
2.164165314809895699e-02 1742.6333860096508 0.002300430119772917
1.977211282620299979e-02 1933.891750455232 0.002300430119772917
1.807892304783498966e-02 2146.141197858406 0.002300430119772917
1.655245634816642636e-02 2381.6855519761607 0.002300430119772917
1.518484679089418532e-02 2643.0814869741084 0.002300430119772917
1.396983932043852419e-02 2933.1662783900483 0.002300430119772917
1.290247751372136827e-02 3255.0885998350564 0.002300430119772917
1.197875307931322610e-02 3612.3426997094302 0.002300430119772917
1.119526024105258095e-02 4008.8063288984645 0.002300430119772917
1.054896735017388058e-02 4448.782831127585 0.002300430119772917
1.004852893963092096e-02 4937.047852839004 0.002300430119772917
9.742709931195395537e-03 5478.901179593945 0.002300430119772917
9.949310643084659581e-03 6080.224261649427 0.002300430119772917
1.025769341057132175e-02 6747.5440531107 0.002300430119772917
1.066889953339162679e-02 7488.10385759003 0.002300430119772917
1.118394497818040074e-02 8309.941949353404 0.002300430119772917
1.180375663584154293e-02 9221.97882333434 0.002300430119772917
1.253437804267606287e-02 10234.114021054527 0.002300430119772917
1.336783870167912967e-02 11357.333583431051 0.002300430119772917
1.430636981310966400e-02 12603.829296797274 0.002300430119772917
1.536710815251305859e-02 13987.131026472387 0.002300430119772917
1.652692784383818364e-02 15522.25357427048 0.002300430119772917
1.778422720267705190e-02 17225.859653987874 0.002300430119772917
1.917324009631827739e-02 19116.440753857038 0.002300430119772917
2.068229158544869148e-02 21214.51784910632 0.002300430119772917
2.230530081743565055e-02 23542.864143224204 0.002300430119772917
2.404860182230872390e-02 26126.752255633317 0.002300430119772917
2.594324473444985929e-02 28994.22853882881 0.002300430119772917
2.799844375473856811e-02 32176.417502507353 0.002300430119772917
3.021244163330337462e-02 35707.859649004626 0.002300430119772917
3.259875120818171712e-02 39626.88638701478 0.002300430119772917
3.529432848409820578e-02 43976.036093027215 0.002300430119772917
3.877063309218379411e-02 48802.515836544335 0.002300430119772917
4.253712789596789112e-02 54158.71378079476 0.002300430119772917
4.660666543514054710e-02 60102.76782070388 0.002300430119772917
5.094504790560185764e-02 66699.19663030129 0.002300430119772917
5.567861882340607166e-02 74019.59996915652 0.002300430119772917
6.076008244293905347e-02 82143.43584919439 0.002300430119772917
6.620080698106262096e-02 91158.88299750836 0.002300430119772917
7.201730648302089033e-02 101163.7979766207 0.002300430119772917
7.827346358898665257e-02 112266.77735108159 0.002300430119772917
8.509190312551147273e-02 124588.33642950082 0.002300430119772917
9.409455304935659958e-02 138262.2173764659 0.002300430119772917
1.038594030670348112e-01 153436.84089300132 0.002300430119772917
1.144012645913737164e-01 170276.91722258978 0.002300430119772917
1.257299296177412928e-01 188965.23396912115 0.002300430119772917
1.378508318524012122e-01 209704.64013232305 0.002300430119772917
1.507659739527243969e-01 232720.2478960412 0.002300430119772917
1.644745739838495702e-01 258261.87606826748 0.002300430119772917
1.789731339533500998e-01 286606.7616948256 0.002300430119772917
1.942557833661892053e-01 318062.5692794119 0.002300430119772917
2.103133103031952222e-01 352970.73027306574 0.002300430119772917
2.271330901247032297e-01 391710.1490809261 0.002300430119772917
2.446977813970858118e-01 434701.3158125035 0.002300430119772917
2.629857801595041900e-01 482410.8704165374 0.002300430119772917
2.819698595519853912e-01 535356.6677410719 0.002300430119772917
3.032321542567389394e-01 594113.3984965039 0.002300430119772917
3.259207225583989898e-01 659318.8271333541 0.002300430119772917
3.496296140587028534e-01 731680.7143427207 0.002300430119772917
3.743461601561358654e-01 811984.4993184009 0.002300430119772917
4.000460851797338901e-01 901101.8251665037 0.002300430119772917
4.266968755951759396e-01 1000000.0 0.002300430119772917
7.489170774126920407e-03 0.001 0.0025529080682395165
7.381488034465644166e-03 0.0011097524964120721 0.0025529080682395165
7.528303069061819709e-03 0.0012315506032928262 0.0025529080682395165
7.718919105166833008e-03 0.001366716356462006 0.0025529080682395165
7.938142032145113422e-03 0.0015167168884709225 0.0025529080682395165
8.341002170579557562e-03 0.0016831803533309566 0.0025529080682395165
9.390789108401041696e-03 0.0018679135990207828 0.0025529080682395165
1.060490365616938852e-02 0.002072921779595372 0.0025529080682395165
1.200484849584344121e-02 0.002300430119772917 0.0025529080682395165
1.361411350009781272e-02 0.0025529080682395165 0.0025529080682395165
1.545828297299817536e-02 0.002833096101839324 0.0025529080682395165
1.756523794144698725e-02 0.0031440354715915 0.0025529080682395165
1.996522267177893578e-02 0.0034891012134067737 0.0025529080682395165
2.280630406982461431e-02 0.003872038781812557 0.0025529080682395165
2.647796024713125126e-02 0.004297004704320844 0.0025529080682395165
3.062501819312320531e-02 0.004768611697714469 0.0025529080682395165
3.529649002913547856e-02 0.005291978735958442 0.0025529080682395165
4.054533487048968265e-02 0.005872786613189483 0.0025529080682395165
4.642845184947184262e-02 0.00651733960488242 0.0025529080682395165
5.300723578095915822e-02 0.007232633896483534 0.0025529080682395165
6.034757653032311875e-02 0.008026433522257174 0.0025529080682395165
6.852026654069996725e-02 0.00890735463861044 0.0025529080682395165
7.760102163710413947e-02 0.009884959046625586 0.0025529080682395165
8.767079468525186547e-02 0.010969857978923836 0.0025529080682395165
9.881581060094681013e-02 0.012173827277396614 0.0025529080682395165
1.111273693223636533e-01 0.013509935211980273 0.0025529080682395165
1.247019435523795267e-01 0.014992684327860457 0.0025529080682395165
1.396657524851482035e-01 0.01663816886076129 0.0025529080682395165
1.561188515866059612e-01 0.018464249428955443 0.0025529080682395165
1.741633500963194192e-01 0.020490746898158472 0.0025529080682395165
1.939135402493307736e-01 0.022739657523579287 0.0025529080682395165
2.154854513108825642e-01 0.02523539170434766 0.0025529080682395165
2.389948971934359179e-01 0.02800503894183631 0.0025529080682395165
2.645557632816272209e-01 0.03107866187782014 0.0025529080682395165
2.922771522974862424e-01 0.03448962260405758 0.0025529080682395165
3.222605300011959772e-01 0.038274944785163134 0.0025529080682395165
3.545960051946672187e-01 0.04247571552536898 0.0025529080682395165
3.893582546895204555e-01 0.047137531341167244 0.0025529080682395165
4.266017688519397333e-01 0.05231099308056263 0.0025529080682395165
4.663556435039457604e-01 0.05805225516094899 0.0025529080682395165
5.086180964023910844e-01 0.06442363508721373 0.0025529080682395165
5.533503892078421860e-01 0.07149428986597581 0.0025529080682395165
6.004709562952309509e-01 0.07934096665797492 0.0025529080682395165
6.498493930220966552e-01 0.08804883581643465 0.0025529080682395165
7.013009688244268292e-01 0.09771241535346502 0.0025529080682395165
7.545820329374589575e-01 0.1084365968689611 0.0025529080682395165
8.093862520926997650e-01 0.12033778407775893 0.0025529080682395165
8.653427805255007321e-01 0.13354515629298988 0.0025529080682395165
9.220162500711358566e-01 0.14820207057988585 0.0025529080682395165
9.789090912552690371e-01 0.16446761779946645 0.0025529080682395165
1.035466925521248305e+00 0.18251834943190443 0.0025529080682395165
1.091086445740971245e+00 0.20255019392306664 0.0025529080682395165
1.145126704366885795e+00 0.22478058335487253 0.0025529080682395165
1.196923123150449353e+00 0.24945081352303167 0.0025529080682395165
1.245804044679676092e+00 0.27682866303920667 0.0025529080682395165
1.291109350497906316e+00 0.3072112998861759 0.0025529080682395165
1.332210222291016599e+00 0.34092850697468147 0.0025529080682395165
1.368529196175254592e+00 0.3783462617131929 0.0025529080682395165
1.399559351235279969e+00 0.419870708444391 0.0025529080682395165
1.424881592058076851e+00 0.4659525668664682 0.0025529080682395165
1.444178728130352196e+00 0.517092024289676 0.0025529080682395165
1.466071258471266736e+00 0.5738441648302398 0.0025529080682395165
1.490500194105186971e+00 0.6368249944718586 0.0025529080682395165
1.509270943696497724e+00 0.7067181273927491 0.0025529080682395165
1.529107884449113497e+00 0.7842822061337682 0.0025529080682395165
1.547787987713539426e+00 0.8703591361485166 0.0025529080682395165
1.559746720890906380e+00 0.9658832241158708 0.0025529080682395165
1.564772094162396154e+00 1.0718913192051276 0.0025529080682395165
1.562760663085296819e+00 1.1895340673703196 0.0025529080682395165
1.553721914774120139e+00 1.3200884008314182 0.0025529080682395165
1.537779515432611488e+00 1.4649713983072863 0.0025529080682395165
1.515169565515387617e+00 1.625755666443795 0.0025529080682395165
1.486235816646418906e+00 1.8041864093920719 0.0025529080682395165
1.451421734766030092e+00 2.0022003718155843 0.0025529080682395165
1.411259683304961321e+00 2.2219468609395236 0.0025529080682395165
1.366357327762923290e+00 2.4658110758226037 0.0025529080682395165
1.317381264638931126e+00 2.736439997074672 0.0025529080682395165
1.265038448159526929e+00 3.0367711180354604 0.0025529080682395165
1.210055791240474576e+00 3.370064329271928 0.0025529080682395165
1.153158959740359757e+00 3.739937302478798 0.0025529080682395165
1.095051493626627126e+00 4.150404757850477 0.0025529080682395165
1.036395610556193336e+00 4.605922041145108 0.0025529080682395165
9.777962053835073108e-01 5.1114334834401705 0.0025529080682395165
9.197892012209243351e-01 5.672426068491977 0.0025529080682395165
8.680684619633890486e-01 6.294988990221888 0.0025529080682395165
8.168440713531994746e-01 6.985879746785249 0.0025529080682395165
7.662880320639783305e-01 7.752597488629465 0.0025529080682395165
7.168964258023883263e-01 8.60346441668451 0.0025529080682395165
6.690417939452891760e-01 9.547716114208066 0.0025529080682395165
6.224835066301518394e-01 10.59560179277617 0.0025529080682395165
5.783364043821224154e-01 11.758495540521581 0.0025529080682395165
5.369253790515990943e-01 13.049019780144016 0.0025529080682395165
4.978866018880086508e-01 14.481182276745331 0.0025529080682395165
4.615705034356464842e-01 16.070528182616385 0.0025529080682395165
4.276485387611551614e-01 17.834308769319094 0.0025529080682395165
3.959147413683115624e-01 19.791668678535572 0.0025529080682395165
3.663540522130198651e-01 21.96385372416547 0.0025529080682395165
3.389197128357978595e-01 24.37444150122222 0.0025529080682395165
3.135375262768916316e-01 27.04959730463137 0.0025529080682395165
2.901107729908909416e-01 30.01835813575592 0.0025529080682395165
2.685255257211334734e-01 33.31294787934677 0.0025529080682395165
2.486559621018347710e-01 36.96912707195032 0.0025529080682395165
2.321795822164744727e-01 41.0265810582719 0.0025529080682395165
2.218710811225738100e-01 45.52935074866948 0.0025529080682395165
2.148912813936697808e-01 50.526310653356795 0.0025529080682395165
2.083832420273446506e-01 56.07169938205458 0.0025529080682395165
2.021774508381698754e-01 62.22570836730231 0.0025529080682395165
1.961270472709108759e-01 69.0551352016233 0.0025529080682395165
1.901100552844952607e-01 76.63410868007462 0.0025529080682395165
1.840304379553428238e-01 85.04489341802686 0.0025529080682395165
1.778178479876927898e-01 94.37878277775391 0.0025529080682395165
1.714263734193289812e-01 104.73708979594508 0.0025529080682395165
1.648323389765649072e-01 116.23224686798542 0.0025529080682395165
1.580315809096544677e-01 128.9890261253308 0.0025529080682395165
1.510363758267626866e-01 143.14589375234786 0.0025529080682395165
1.438722957857613560e-01 158.85651294280527 0.0025529080682395165
1.365752958268930117e-01 176.2914118095948 0.0025529080682395165
1.291891198307514310e-01 195.63983435170647 0.0025529080682395165
1.217630195641009050e-01 217.11179456945052 0.0025529080682395165
1.143498288259220952e-01 240.9403560239527 0.0025529080682395165
1.070042289020799592e-01 267.38416158399497 0.0025529080682395165
9.987071044261412733e-02 296.73024081888724 0.0025529080682395165
9.289630833026261969e-02 329.2971255097155 0.0025529080682395165
8.620449092184183371e-02 365.43830709572546 0.0025529080682395165
7.974218350614314943e-02 405.54607358408276 0.0025529080682395165
7.355562741431490026e-02 450.05576757004974 0.0025529080682395165
6.773111358117479830e-02 499.450511585514 0.0025529080682395165
6.252392107506485330e-02 554.2664520663108 0.0025529080682395165
5.758809238891305499e-02 615.0985788580505 0.0025529080682395165
5.293838360242205526e-02 682.6071834272393 0.0025529080682395165
4.858336051730274829e-02 757.525025877192 0.0025529080682395165
4.452571889771502617e-02 840.6652885618333 0.0025529080682395165
4.078145002676251268e-02 932.9304026284696 0.0025529080682395165
3.732719899814940234e-02 1035.3218432956637 0.0025529080682395165
3.414030088811372682e-02 1148.9510001873086 0.0025529080682395165
3.120915502019515342e-02 1275.051240713013 0.0025529080682395165
2.852051239197351748e-02 1414.991297434576 0.0025529080682395165
2.606041145139958298e-02 1570.2901247293776 0.0025529080682395165
2.381503998906692177e-02 1742.6333860096508 0.0025529080682395165
2.177147964807031946e-02 1933.891750455232 0.0025529080682395165
1.991822793067486372e-02 2146.141197858406 0.0025529080682395165
1.824551681340296286e-02 2381.6855519761607 0.0025529080682395165
1.674536639868975940e-02 2643.0814869741084 0.0025529080682395165
1.541144079485002455e-02 2933.1662783900483 0.0025529080682395165
1.423873444310451604e-02 3255.0885998350564 0.0025529080682395165
1.322319340382907722e-02 3612.3426997094302 0.0025529080682395165
1.236135744535258110e-02 4008.8063288984645 0.0025529080682395165
1.165011609944768649e-02 4448.782831127585 0.0025529080682395165
1.109948432998376054e-02 4937.047852839004 0.0025529080682395165
1.079399227753789249e-02 5478.901179593945 0.0025529080682395165
1.102345203608036221e-02 6080.224261649427 0.0025529080682395165
1.136543781080220743e-02 6747.5440531107 0.0025529080682395165
1.182109705697789379e-02 7488.10385759003 0.0025529080682395165
1.239153425057449437e-02 8309.941949353404 0.0025529080682395165
1.307774533275334050e-02 9221.97882333434 0.0025529080682395165
1.388638544885231058e-02 10234.114021054527 0.0025529080682395165
1.480858977511914643e-02 11357.333583431051 0.0025529080682395165
1.584708036616155197e-02 12603.829296797274 0.0025529080682395165
1.702013731886641359e-02 13987.131026472387 0.0025529080682395165
1.830229742320470254e-02 15522.25357427048 0.0025529080682395165
1.969165627170961844e-02 17225.859653987874 0.0025529080682395165
2.122573837086214055e-02 19116.440753857038 0.0025529080682395165
2.289170504608444359e-02 21214.51784910632 0.0025529080682395165
2.468253206925413723e-02 23542.864143224204 0.0025529080682395165
2.660499616650063848e-02 26126.752255633317 0.0025529080682395165
2.869217218401233851e-02 28994.22853882881 0.0025529080682395165
3.095563167026690876e-02 32176.417502507353 0.0025529080682395165
3.339234709501166798e-02 35707.859649004626 0.0025529080682395165
3.601682627706326301e-02 39626.88638701478 0.0025529080682395165
3.884498304264370067e-02 43976.036093027215 0.0025529080682395165
4.242548097547422375e-02 48802.515836544335 0.0025529080682395165
4.647677659801859734e-02 54158.71378079476 0.0025529080682395165
5.084944514080047551e-02 60102.76782070388 0.0025529080682395165
5.549448966891046275e-02 66699.19663030129 0.0025529080682395165
6.053678498909767502e-02 74019.59996915652 0.0025529080682395165
6.592253659413409295e-02 82143.43584919439 0.0025529080682395165
7.166294341920559363e-02 91158.88299750836 0.0025529080682395165
7.773394825761435756e-02 101163.7979766207 0.0025529080682395165
8.427488580927572359e-02 112266.77735108159 0.0025529080682395165
9.300222317527408189e-02 124588.33642950082 0.0025529080682395165
1.027025102849042082e-01 138262.2173764659 0.0025529080682395165
1.131995877837544684e-01 153436.84089300132 0.0025529080682395165
1.245042717103912316e-01 170276.91722258978 0.0025529080682395165
1.366214152743308874e-01 188965.23396912115 0.0025529080682395165
1.495511517808236768e-01 209704.64013232305 0.0025529080682395165
1.632896102939367933e-01 232720.2478960412 0.0025529080682395165
1.778297757290796532e-01 258261.87606826748 0.0025529080682395165
1.931620131204695723e-01 286606.7616948256 0.0025529080682395165
2.092740273273805685e-01 318062.5692794119 0.0025529080682395165
2.261507645596700922e-01 352970.73027306574 0.0025529080682395165
2.437731662997165150e-01 391710.1490809261 0.0025529080682395165
2.621182951694910335e-01 434701.3158125035 0.0025529080682395165
2.811588437660065276e-01 482410.8704165374 0.0025529080682395165
3.022915406701306429e-01 535356.6677410719 0.0025529080682395165
3.250378366383561701e-01 594113.3984965039 0.0025529080682395165
3.488041802234370659e-01 659318.8271333541 0.0025529080682395165
3.735773357371155456e-01 731680.7143427207 0.0025529080682395165
3.993339177859845934e-01 811984.4993184009 0.0025529080682395165
4.260392310078905953e-01 901101.8251665037 0.0025529080682395165
4.536469372562453861e-01 1000000.0 0.0025529080682395165
7.700772322165878002e-03 0.001 0.002833096101839324
7.488973883725052669e-03 0.0011097524964120721 0.002833096101839324
7.381456443527358718e-03 0.0012315506032928262 0.002833096101839324
7.528242675091514034e-03 0.001366716356462006 0.002833096101839324
7.718850611860141736e-03 0.0015167168884709225 0.002833096101839324
7.938067691248560168e-03 0.0016831803533309566 0.002833096101839324
8.340967099470724538e-03 0.0018679135990207828 0.002833096101839324
9.390743456385073837e-03 0.002072921779595372 0.002833096101839324
1.060486685675384594e-02 0.002300430119772917 0.002833096101839324
1.200480390603161397e-02 0.0025529080682395165 0.002833096101839324
1.361404209046950149e-02 0.002833096101839324 0.002833096101839324
1.545819756210780986e-02 0.0031440354715915 0.002833096101839324
1.756515410638198951e-02 0.0034891012134067737 0.002833096101839324
1.996511196181037853e-02 0.003872038781812557 0.002833096101839324
2.280700806556744745e-02 0.004297004704320844 0.002833096101839324
2.647877356278955513e-02 0.004768611697714469 0.002833096101839324
3.062595689993450818e-02 0.005291978735958442 0.002833096101839324
3.529759442825041588e-02 0.005872786613189483 0.002833096101839324
4.054657882061069724e-02 0.00651733960488242 0.002833096101839324
4.642987171665383106e-02 0.007232633896483534 0.002833096101839324
5.300887034049867053e-02 0.008026433522257174 0.002833096101839324
6.034942959209587537e-02 0.00890735463861044 0.002833096101839324
6.852234646724914002e-02 0.009884959046625586 0.002833096101839324
7.760339175045291582e-02 0.010969857978923836 0.002833096101839324
8.767351035803916393e-02 0.012173827277396614 0.002833096101839324
9.881886649166586600e-02 0.013509935211980273 0.002833096101839324
1.111308390949823921e-01 0.014992684327860457 0.002833096101839324
1.247058610175606486e-01 0.01663816886076129 0.002833096101839324
1.396703439405630187e-01 0.018464249428955443 0.002833096101839324
1.561240030647551014e-01 0.020490746898158472 0.002833096101839324
1.741691704074259939e-01 0.022739657523579287 0.002833096101839324
1.939200913821543248e-01 0.02523539170434766 0.002833096101839324
2.154928022926254905e-01 0.02800503894183631 0.002833096101839324
2.390031356559779163e-01 0.03107866187782014 0.002833096101839324
2.645649680050627950e-01 0.03448962260405758 0.002833096101839324
2.922874881108173950e-01 0.038274944785163134 0.002833096101839324
3.222721340023035896e-01 0.04247571552536898 0.002833096101839324
3.546089824711262661e-01 0.047137531341167244 0.002833096101839324
3.893727927121430898e-01 0.05231099308056263 0.002833096101839324
4.266180242443790016e-01 0.05805225516094899 0.002833096101839324
4.663738485132255529e-01 0.06442363508721373 0.002833096101839324
5.086384513103645588e-01 0.07149428986597581 0.002833096101839324
5.533731488619927363e-01 0.07934096665797492 0.002833096101839324
6.004964013848430593e-01 0.08804883581643465 0.002833096101839324
6.498778594712454337e-01 0.09771241535346502 0.002833096101839324
7.013328180336817486e-01 0.1084365968689611 0.002833096101839324
7.546176649353143473e-01 0.12033778407775893 0.002833096101839324
8.094261397750218689e-01 0.13354515629298988 0.002833096101839324
8.653874026425519839e-01 0.14820207057988585 0.002833096101839324
9.220661910235024017e-01 0.16446761779946645 0.002833096101839324
9.789650205677057349e-01 0.18251834943190443 0.002833096101839324
1.035529549460103338e+00 0.20255019392306664 0.002833096101839324
1.091156576612266838e+00 0.22478058335487253 0.002833096101839324
1.145205296865150491e+00 0.24945081352303167 0.002833096101839324
1.197011193498609849e+00 0.27682866303920667 0.002833096101839324
1.245902768671018013e+00 0.3072112998861759 0.002833096101839324
1.291220004269562072e+00 0.34092850697468147 0.002833096101839324
1.332334301460749604e+00 0.3783462617131929 0.002833096101839324
1.368668353229790302e+00 0.419870708444391 0.002833096101839324
1.399715421202876842e+00 0.4659525668664682 0.002833096101839324
1.425056605219384931e+00 0.517092024289676 0.002833096101839324
1.444374971383448392e+00 0.5738441648302398 0.002833096101839324
1.466272509769350973e+00 0.6368249944718586 0.002833096101839324
1.490726077906870728e+00 0.7067181273927491 0.002833096101839324
1.509524353335651936e+00 0.7842822061337682 0.002833096101839324
1.522481361166959424e+00 0.8703591361485166 0.002833096101839324
1.538445966226927419e+00 0.9658832241158708 0.002833096101839324
1.549730654940583152e+00 1.0718913192051276 0.002833096101839324
1.554091331209713100e+00 1.1895340673703196 0.002833096101839324
1.551440247295760910e+00 1.3200884008314182 0.002833096101839324
1.541805248100093007e+00 1.4649713983072863 0.002833096101839324
1.525330812246955547e+00 1.625755666443795 0.002833096101839324
1.502275671605254770e+00 1.8041864093920719 0.002833096101839324
1.473006996974357108e+00 2.0022003718155843 0.002833096101839324
1.437991015644215276e+00 2.2219468609395236 0.002833096101839324
1.397780542999307762e+00 2.4658110758226037 0.002833096101839324
1.352999043647643340e+00 2.736439997074672 0.002833096101839324
1.304322213215945103e+00 3.0367711180354604 0.002833096101839324
1.252457311282923147e+00 3.370064329271928 0.002833096101839324
1.198121458663034655e+00 3.739937302478798 0.002833096101839324
1.142019965188769914e+00 4.150404757850477 0.002833096101839324
1.084826221612010588e+00 4.605922041145108 0.002833096101839324
1.027164633985437447e+00 5.1114334834401705 0.002833096101839324
9.710164841271190506e-01 5.672426068491977 0.002833096101839324
9.195479600029121681e-01 6.294988990221888 0.002833096101839324
8.679315837773520226e-01 6.985879746785249 0.002833096101839324
8.165802277297078415e-01 7.752597488629465 0.002833096101839324
7.658755232547796998e-01 8.60346441668451 0.002833096101839324
7.161651800857411487e-01 9.547716114208066 0.002833096101839324
6.677612080218666701e-01 10.59560179277617 0.002833096101839324
6.220889615052416222e-01 11.758495540521581 0.002833096101839324
5.790914587349954568e-01 13.049019780144016 0.002833096101839324
5.379520506303749894e-01 14.481182276745331 0.002833096101839324
4.988155782275468519e-01 16.070528182616385 0.002833096101839324
4.623875575075397926e-01 17.834308769319094 0.002833096101839324
4.283275683223087826e-01 19.791668678535572 0.002833096101839324
3.964544399766550820e-01 21.96385372416547 0.002833096101839324
3.667543366331396659e-01 24.37444150122222 0.002833096101839324
3.391815371220644471e-01 27.04959730463137 0.002833096101839324
3.136629394210458943e-01 30.01835813575592 0.002833096101839324
2.901032146795029520e-01 33.31294787934677 0.002833096101839324
2.683901035631587884e-01 36.96912707195032 0.002833096101839324
2.483996717541714083e-01 41.0265810582719 0.002833096101839324
2.327239078455817234e-01 45.52935074866948 0.002833096101839324
2.213111162805672383e-01 50.526310653356795 0.002833096101839324
2.143023946763736032e-01 56.07169938205458 0.002833096101839324
2.077728728208857734e-01 62.22570836730231 0.002833096101839324
2.015527281830826467e-01 69.0551352016233 0.002833096101839324
1.954946399314002048e-01 76.63410868007462 0.002833096101839324
1.894759176383308819e-01 85.04489341802686 0.002833096101839324
1.833994584770277658e-01 94.37878277775391 0.002833096101839324
1.771934530254677398e-01 104.73708979594508 0.002833096101839324
1.708101950030143368e-01 116.23224686798542 0.002833096101839324
1.642240410214355906e-01 128.9890261253308 0.002833096101839324
1.574288969982195752e-01 143.14589375234786 0.002833096101839324
1.504354247095261443e-01 158.85651294280527 0.002833096101839324
1.432682757052696765e-01 176.2914118095948 0.002833096101839324
1.359634272890780649e-01 195.63983435170647 0.002833096101839324
1.285657376194857815e-01 217.11179456945052 0.002833096101839324
1.211266810822091283e-01 240.9403560239527 0.002833096101839324
1.137022130331815511e-01 267.38416158399497 0.002833096101839324
1.064338748905275522e-01 296.73024081888724 0.002833096101839324
9.930989528137046385e-02 329.2971255097155 0.002833096101839324
9.241888235576199706e-02 365.43830709572546 0.002833096101839324
8.572211878981270128e-02 405.54607358408276 0.002833096101839324
7.927390777155093882e-02 450.05576757004974 0.002833096101839324
7.320722725608347359e-02 499.450511585514 0.002833096101839324
6.772622377452489073e-02 554.2664520663108 0.002833096101839324
6.250611051757129499e-02 615.0985788580505 0.002833096101839324
5.756719523995020016e-02 682.6071834272393 0.002833096101839324
5.292289624122299696e-02 757.525025877192 0.002833096101839324
4.857999685824924974e-02 840.6652885618333 0.002833096101839324
4.456042127000581915e-02 932.9304026284696 0.002833096101839324
4.083985249211689872e-02 1035.3218432956637 0.002833096101839324
3.739770146523400951e-02 1148.9510001873086 0.002833096101839324
3.422378456615649683e-02 1275.051240713013 0.002833096101839324
3.130578808164218019e-02 1414.991297434576 0.002833096101839324
2.863031512540457554e-02 1570.2901247293776 0.002833096101839324
2.618384905451089789e-02 1742.6333860096508 0.002833096101839324
2.395359267695410313e-02 1933.891750455232 0.002833096101839324
2.192808001303154716e-02 2146.141197858406 0.002833096101839324
2.009754603307595255e-02 2381.6855519761607 0.002833096101839324
1.845402316906104637e-02 2643.0814869741084 0.002833096101839324
1.699120323211223207e-02 2933.1662783900483 0.002833096101839324
1.570411899425063276e-02 3255.0885998350564 0.002833096101839324
1.458874430461743095e-02 3612.3426997094302 0.002833096101839324
1.364162053077979352e-02 4008.8063288984645 0.002833096101839324
1.285959922636747271e-02 4448.782831127585 0.002833096101839324
1.225429360347796495e-02 4937.047852839004 0.002833096101839324
1.195661173652918380e-02 5478.901179593945 0.002833096101839324
1.221147766148682375e-02 6080.224261649427 0.002833096101839324
1.259069609382756222e-02 6747.5440531107 0.002833096101839324
1.309553119346998015e-02 7488.10385759003 0.002833096101839324
1.372718432526955600e-02 8309.941949353404 0.002833096101839324
1.448671502210106127e-02 9221.97882333434 0.002833096101839324
1.538144848128989925e-02 10234.114021054527 0.002833096101839324
1.640152412816469132e-02 11357.333583431051 0.002833096101839324
1.755026308343867608e-02 12603.829296797274 0.002833096101839324
1.884705396626935175e-02 13987.131026472387 0.002833096101839324
2.026388137110151158e-02 15522.25357427048 0.002833096101839324
2.179847906139077696e-02 17225.859653987874 0.002833096101839324
2.349192779472412951e-02 19116.440753857038 0.002833096101839324
2.533011944774359731e-02 21214.51784910632 0.002833096101839324
2.730492317181047041e-02 23542.864143224204 0.002833096101839324
2.942356372516563914e-02 26126.752255633317 0.002833096101839324
3.172106530300369126e-02 28994.22853882881 0.002833096101839324
3.421190966495214758e-02 32176.417502507353 0.002833096101839324
3.689142946624505287e-02 35707.859649004626 0.002833096101839324
3.977515412198282668e-02 39626.88638701478 0.002833096101839324
4.288004812446114672e-02 43976.036093027215 0.002833096101839324
4.635969915567358934e-02 48802.515836544335 0.002833096101839324
5.070286408433778702e-02 54158.71378079476 0.002833096101839324
5.538573223212568675e-02 60102.76782070388 0.002833096101839324
6.034096985399919205e-02 66699.19663030129 0.002833096101839324
6.568972819748811198e-02 74019.59996915652 0.002833096101839324
7.138628202589152039e-02 82143.43584919439 0.002833096101839324
7.739522402427671810e-02 91158.88299750836 0.002833096101839324
8.368842145814060773e-02 101163.7979766207 0.002833096101839324
9.190586702040502709e-02 112266.77735108159 0.002833096101839324
1.015169733988612599e-01 124588.33642950082 0.002833096101839324
1.119441652656476827e-01 138262.2173764659 0.002833096101839324
1.232005063187585209e-01 153436.84089300132 0.002833096101839324
1.352919049866943002e-01 170276.91722258978 0.002833096101839324
1.482178413792163141e-01 188965.23396912115 0.002833096101839324
1.619722974501695278e-01 209704.64013232305 0.002833096101839324
1.765450563464799338e-01 232720.2478960412 0.002833096101839324
1.919225762317081085e-01 258261.87606826748 0.002833096101839324
2.080885899596301158e-01 286606.7616948256 0.002833096101839324
2.250243346125485877e-01 318062.5692794119 0.002833096101839324
2.427083694491211641e-01 352970.73027306574 0.002833096101839324
2.611159978378551627e-01 391710.1490809261 0.002833096101839324
2.802184014445275873e-01 434701.3158125035 0.002833096101839324
3.012036131055144117e-01 482410.8704165374 0.002833096101839324
3.240119670589889922e-01 535356.6677410719 0.002833096101839324
3.478407765918896666e-01 594113.3984965039 0.002833096101839324
3.726763348170558099e-01 659318.8271333541 0.002833096101839324
3.984946970840858027e-01 731680.7143427207 0.002833096101839324
4.252614396450618561e-01 811984.4993184009 0.002833096101839324
4.529282059582726006e-01 901101.8251665037 0.002833096101839324
4.814329308528375595e-01 1000000.0 0.002833096101839324
7.873074600938263432e-03 0.001 0.0031440354715915
7.700566199170623405e-03 0.0011097524964120721 0.0031440354715915
7.488724664396415043e-03 0.0012315506032928262 0.0031440354715915
7.381422156872517043e-03 0.001366716356462006 0.0031440354715915
7.528180348187635609e-03 0.0015167168884709225 0.0031440354715915
7.718768704804384977e-03 0.0016831803533309566 0.0031440354715915
7.937969004920421290e-03 0.0018679135990207828 0.0031440354715915
8.340919266055821929e-03 0.002072921779595372 0.0031440354715915
9.390687844255816291e-03 0.002300430119772917 0.0031440354715915
1.060480896835476125e-02 0.0025529080682395165 0.0031440354715915
1.200473623856855229e-02 0.002833096101839324 0.0031440354715915
1.361396480599236236e-02 0.0031440354715915 0.0031440354715915
1.545810834629137570e-02 0.0034891012134067737 0.0031440354715915
1.756504488898031485e-02 0.003872038781812557 0.0031440354715915
1.996498834591646857e-02 0.004297004704320844 0.0031440354715915
2.280788467516607632e-02 0.004768611697714469 0.0031440354715915
2.647977832851042615e-02 0.005291978735958442 0.0031440354715915
3.062711338945646802e-02 0.005872786613189483 0.0031440354715915
3.529891682423103721e-02 0.00651733960488242 0.0031440354715915
4.054808745593421054e-02 0.007232633896483534 0.0031440354715915
4.643162279058215408e-02 0.008026433522257174 0.0031440354715915
5.301085965731097693e-02 0.00890735463861044 0.0031440354715915
6.035170318780298110e-02 0.009884959046625586 0.0031440354715915
6.852492380911155700e-02 0.010969857978923836 0.0031440354715915
7.760632411352602622e-02 0.012173827277396614 0.0031440354715915
8.767681714772317114e-02 0.013509935211980273 0.0031440354715915
9.882260420940613965e-02 0.014992684327860457 0.0031440354715915
1.111350564093035731e-01 0.01663816886076129 0.0031440354715915
1.247106323918727444e-01 0.018464249428955443 0.0031440354715915
1.396759827900149187e-01 0.020490746898158472 0.0031440354715915
1.561303550252179650e-01 0.022739657523579287 0.0031440354715915
1.741762982933870996e-01 0.02523539170434766 0.0031440354715915
1.939281179584918802e-01 0.02800503894183631 0.0031440354715915
2.155017847889520721e-01 0.03107866187782014 0.0031440354715915
2.390132219490815335e-01 0.03448962260405758 0.0031440354715915
2.645763108934526264e-01 0.038274944785163134 0.0031440354715915
2.923001746043438209e-01 0.04247571552536898 0.0031440354715915
3.222863254768938424e-01 0.047137531341167244 0.0031440354715915
3.546248956484202575e-01 0.05231099308056263 0.0031440354715915
3.893905930951201411e-01 0.05805225516094899 0.0031440354715915
4.266379177694932245e-01 0.06442363508721373 0.0031440354715915
4.663961104500102262e-01 0.07149428986597581 0.0031440354715915
5.086633571838249379e-01 0.07934096665797492 0.0031440354715915
5.534010148636450133e-01 0.08804883581643465 0.0031440354715915
6.005275954536909433e-01 0.09771241535346502 0.0031440354715915
6.499127278961308596e-01 0.1084365968689611 0.0031440354715915
7.013718160291765313e-01 0.12033778407775893 0.0031440354715915
7.546612889633196319e-01 0.13354515629298988 0.0031440354715915
8.094749295711760606e-01 0.14820207057988585 0.0031440354715915
8.654420002542405621e-01 0.16446761779946645 0.0031440354715915
9.221272956313862901e-01 0.18251834943190443 0.0031440354715915
9.790334136583299651e-01 0.20255019392306664 0.0031440354715915
1.035606141539163971e+00 0.22478058335487253 0.0031440354715915
1.091242350691635776e+00 0.24945081352303167 0.0031440354715915
1.145301377323991954e+00 0.27682866303920667 0.0031440354715915
1.197118822068501842e+00 0.3072112998861759 0.0031440354715915
1.246023374191919553e+00 0.34092850697468147 0.0031440354715915
1.291355188470189930e+00 0.3783462617131929 0.0031440354715915
1.332485818968585534e+00 0.419870708444391 0.0031440354715915
1.368838187411879792e+00 0.4659525668664682 0.0031440354715915
1.399905793685966682e+00 0.517092024289676 0.0031440354715915
1.425269968163432432e+00 0.5738441648302398 0.0031440354715915
1.444614085787692348e+00 0.6368249944718586 0.0031440354715915
1.466517296863420583e+00 0.7067181273927491 0.0031440354715915
1.491000577251911929e+00 0.7842822061337682 0.0031440354715915
1.509832017985418551e+00 0.8703591361485166 0.0031440354715915
1.522825927335967222e+00 0.9658832241158708 0.0031440354715915
1.529880559456848532e+00 1.0718913192051276 0.0031440354715915
1.538436098742344216e+00 1.1895340673703196 0.0031440354715915
1.542133314135412991e+00 1.3200884008314182 0.0031440354715915
1.538866440371835953e+00 1.4649713983072863 0.0031440354715915
1.528684943571376076e+00 1.625755666443795 0.0031440354715915
1.511756557812250046e+00 1.8041864093920719 0.0031440354715915
1.488363923293720026e+00 2.0022003718155843 0.0031440354715915
1.458897204816171245e+00 2.2219468609395236 0.0031440354715915
1.423842984827195846e+00 2.4658110758226037 0.0031440354715915
1.383769518747712368e+00 2.736439997074672 0.0031440354715915
1.339308723820449742e+00 3.0367711180354604 0.0031440354715915
1.291135809678645607e+00 3.370064329271928 0.0031440354715915
1.239947355390523143e+00 3.739937302478798 0.0031440354715915
1.186439181549629573e+00 4.150404757850477 0.0031440354715915
1.131285601563138954e+00 4.605922041145108 0.0031440354715915
1.075121375645619937e+00 5.1114334834401705 0.0031440354715915
1.021907211387653502e+00 5.672426068491977 0.0031440354715915
9.709356442487175887e-01 6.294988990221888 0.0031440354715915
9.193515812180087510e-01 6.985879746785249 0.0031440354715915
8.675950467223587648e-01 7.752597488629465 0.0031440354715915
8.168295560375771203e-01 8.60346441668451 0.0031440354715915
7.666490984843701284e-01 9.547716114208066 0.0031440354715915
7.172526150395088784e-01 10.59560179277617 0.0031440354715915
6.689517705430603201e-01 11.758495540521581 0.0031440354715915
6.233754899943094729e-01 13.049019780144016 0.0031440354715915
5.802477983211552504e-01 14.481182276745331 0.0031440354715915
5.389689681071545557e-01 16.070528182616385 0.0031440354715915
4.996873652517164754e-01 17.834308769319094 0.0031440354715915
4.631359134294826818e-01 19.791668678535572 0.0031440354715915
4.289237327626592156e-01 21.96385372416547 0.0031440354715915
3.968978366439711580e-01 24.37444150122222 0.0031440354715915
3.670456015061912547e-01 27.04959730463137 0.0031440354715915
3.393226054413913118e-01 30.01835813575592 0.0031440354715915
3.136573910806999543e-01 33.31294787934677 0.0031440354715915
2.899565769190891040e-01 36.96912707195032 0.0031440354715915
2.681100796613244408e-01 41.0265810582719 0.0031440354715915
2.487761610807815993e-01 45.52935074866948 0.0031440354715915
2.332154613114816866e-01 50.526310653356795 0.0031440354715915
2.206485825720592708e-01 56.07169938205458 0.0031440354715915
2.136157130445424934e-01 62.22570836730231 0.0031440354715915
2.070700664829556448e-01 69.0551352016233 0.0031440354715915
2.008413467824096410e-01 76.63410868007462 0.0031440354715915
1.947814610293771564e-01 85.04489341802686 0.0031440354715915
1.887665925612292961e-01 94.37878277775391 0.0031440354715915
1.826980506323271358e-01 104.73708979594508 0.0031440354715915
1.765021083383822020e-01 116.23224686798542 0.0031440354715915
1.701289112877935050e-01 128.9890261253308 0.0031440354715915
1.635507130425595534e-01 143.14589375234786 0.0031440354715915
1.567596655430909536e-01 158.85651294280527 0.0031440354715915
1.497653947472042668e-01 176.2914118095948 0.0031440354715915
1.425925018504962949e-01 195.63983435170647 0.0031440354715915
1.352780862214267299e-01 217.11179456945052 0.0031440354715915
1.278692977139957165e-01 240.9403560239527 0.0031440354715915
1.204208285624853436e-01 267.38416158399497 0.0031440354715915
1.130661697500017493e-01 296.73024081888724 0.0031440354715915
1.058439806361663044e-01 329.2971255097155 0.0031440354715915
9.879570321885931816e-02 365.43830709572546 0.0031440354715915
9.189964688393272019e-02 405.54607358408276 0.0031440354715915
8.521808788823372061e-02 450.05576757004974 0.0031440354715915
7.894011672969050708e-02 499.450511585514 0.0031440354715915
7.320011117507402298e-02 554.2664520663108 0.0031440354715915
6.770506719079569247e-02 615.0985788580505 0.0031440354715915
6.248142062066333602e-02 682.6071834272393 0.0031440354715915
5.754808432076452540e-02 757.525025877192 0.0031440354715915
5.291659964935562649e-02 840.6652885618333 0.0031440354715915
4.861585926595568541e-02 932.9304026284696 0.0031440354715915
4.462049588387757143e-02 1035.3218432956637 0.0031440354715915
4.091284774411290542e-02 1148.9510001873086 0.0031440354715915
3.748464552005109640e-02 1275.051240713013 0.0031440354715915
3.432495079339757671e-02 1414.991297434576 0.0031440354715915
3.142129608040609978e-02 1570.2901247293776 0.0031440354715915
2.876077622366254513e-02 1742.6333860096508 0.0031440354715915
2.633098275442846345e-02 1933.891750455232 0.0031440354715915
2.412070843166236322e-02 2146.141197858406 0.0031440354715915
2.212038347636343869e-02 2381.6855519761607 0.0031440354715915
2.032221160520108691e-02 2643.0814869741084 0.0031440354715915
1.872004761020658672e-02 2933.1662783900483 0.0031440354715915
1.730907642350808587e-02 3255.0885998350564 0.0031440354715915
1.608539532703353453e-02 3612.3426997094302 0.0031440354715915
1.504561895616633033e-02 4008.8063288984645 0.0031440354715915
1.418661877842975448e-02 4448.782831127585 0.0031440354715915
1.352187895542475427e-02 4937.047852839004 0.0031440354715915
1.324189741967226296e-02 5478.901179593945 0.0031440354715915
1.352499982154701033e-02 6080.224261649427 0.0031440354715915
1.394546600037548448e-02 6747.5440531107 0.0031440354715915
1.450468454127930469e-02 7488.10385759003 0.0031440354715915
1.520395697381884091e-02 8309.941949353404 0.0031440354715915
1.604440557849854884e-02 9221.97882333434 0.0031440354715915
1.703408807400269565e-02 10234.114021054527 0.0031440354715915
1.816202955550026352e-02 11357.333583431051 0.0031440354715915
1.943228850100605504e-02 12603.829296797274 0.0031440354715915
2.086527972370675471e-02 13987.131026472387 0.0031440354715915
2.243021563705280969e-02 15522.25357427048 0.0031440354715915
2.412439589436505757e-02 17225.859653987874 0.0031440354715915
2.599273019355170800e-02 19116.440753857038 0.0031440354715915
2.801972740737243214e-02 21214.51784910632 0.0031440354715915
3.019596505930854241e-02 23542.864143224204 0.0031440354715915
3.252910277332567157e-02 26126.752255633317 0.0031440354715915
3.505597983432206383e-02 28994.22853882881 0.0031440354715915
3.779466151886459041e-02 32176.417502507353 0.0031440354715915
4.073838309915390338e-02 35707.859649004626 0.0031440354715915
4.390371070812401633e-02 39626.88638701478 0.0031440354715915
4.730864192050949352e-02 43976.036093027215 0.0031440354715915
5.097253300477327248e-02 48802.515836544335 0.0031440354715915
5.522026979557568410e-02 54158.71378079476 0.0031440354715915
6.021720723163228456e-02 60102.76782070388 0.0031440354715915
6.548219231486474001e-02 66699.19663030129 0.0031440354715915
7.113013688734251549e-02 74019.59996915652 0.0031440354715915
7.712648249165231229e-02 82143.43584919439 0.0031440354715915
8.337660484081714507e-02 91158.88299750836 0.0031440354715915
9.116239861213218387e-02 101163.7979766207 0.0031440354715915
1.003295461754994400e-01 112266.77735108159 0.0031440354715915
1.106602933339690398e-01 124588.33642950082 0.0031440354715915
1.218411405729922653e-01 138262.2173764659 0.0031440354715915
1.338805067092292966e-01 153436.84089300132 0.0031440354715915
1.467788327692048367e-01 170276.91722258978 0.0031440354715915
1.605294427658488232e-01 188965.23396912115 0.0031440354715915
1.751197729994976859e-01 209704.64013232305 0.0031440354715915
1.905327649569425186e-01 232720.2478960412 0.0031440354715915
2.067478721156094934e-01 258261.87606826748 0.0031440354715915
2.237420866474436054e-01 286606.7616948256 0.0031440354715915
2.414902717875553606e-01 318062.5692794119 0.0031440354715915
2.599645498123169807e-01 352970.73027306574 0.0031440354715915
2.791342368303906807e-01 391710.1490809261 0.0031440354715915
2.999519245740395190e-01 434701.3158125035 0.0031440354715915
3.228275143159851646e-01 482410.8704165374 0.0031440354715915
3.467238379626395028e-01 535356.6677410719 0.0031440354715915
3.716264316557267855e-01 594113.3984965039 0.0031440354715915
3.975121975496693771e-01 659318.8271333541 0.0031440354715915
4.243460800087912599e-01 731680.7143427207 0.0031440354715915
4.520794274413136304e-01 811984.4993184009 0.0031440354715915
4.806486484772857781e-01 901101.8251665037 0.0031440354715915
5.099739799404474638e-01 1000000.0 0.0031440354715915
8.011017811490939167e-03 0.001 0.0034891012134067737
7.872864330242906189e-03 0.0011097524964120721 0.0034891012134067737
7.700317356545347859e-03 0.0012315506032928262 0.0034891012134067737
7.488421846985188896e-03 0.001366716356462006 0.0034891012134067737
7.381384532464112247e-03 0.0015167168884709225 0.0034891012134067737
7.528092220844707222e-03 0.0016831803533309566 0.0034891012134067737
7.718663864742319157e-03 0.0018679135990207828 0.0034891012134067737
7.937852778364029929e-03 0.002072921779595372 0.0034891012134067737
8.340865314155381655e-03 0.002300430119772917 0.0034891012134067737
9.390625377204819130e-03 0.0025529080682395165 0.0034891012134067737
1.060473507154576986e-02 0.002833096101839324 0.0034891012134067737
1.200463902468124240e-02 0.0031440354715915 0.0034891012134067737
1.361384979727910290e-02 0.0034891012134067737 0.0034891012134067737
1.545798833825054626e-02 0.003872038781812557 0.0034891012134067737
1.756490243432335882e-02 0.004297004704320844 0.0034891012134067737
1.996483245862703398e-02 0.004768611697714469 0.0034891012134067737
2.280895166787060002e-02 0.005291978735958442 0.0034891012134067737
2.648101823727316145e-02 0.005872786613189483 0.0034891012134067737
3.062851796857000986e-02 0.00651733960488242 0.0034891012134067737
3.530052736174187772e-02 0.007232633896483534 0.0034891012134067737
4.054995588295103037e-02 0.008026433522257174 0.0034891012134067737
4.643375387284422173e-02 0.00890735463861044 0.0034891012134067737
5.301327138613606133e-02 0.009884959046625586 0.0034891012134067737
6.035447558648350530e-02 0.010969857978923836 0.0034891012134067737
6.852806969550796767e-02 0.012173827277396614 0.0034891012134067737
7.760990060827709092e-02 0.013509935211980273 0.0034891012134067737
8.768088398233823966e-02 0.014992684327860457 0.0034891012134067737
9.882720130063084307e-02 0.01663816886076129 0.0034891012134067737
1.111402644574132625e-01 0.018464249428955443 0.0034891012134067737
1.247164802840041026e-01 0.020490746898158472 0.0034891012134067737
1.396828710301676324e-01 0.022739657523579287 0.0034891012134067737
1.561381065031879900e-01 0.02523539170434766 0.0034891012134067737
1.741850232861558712e-01 0.02800503894183631 0.0034891012134067737
1.939379273247544277e-01 0.03107866187782014 0.0034891012134067737
2.155128085776330249e-01 0.03448962260405758 0.0034891012134067737
2.390255889656322796e-01 0.038274944785163134 0.0034891012134067737
2.645901499337647844e-01 0.04247571552536898 0.0034891012134067737
2.923156927862312626e-01 0.047137531341167244 0.0034891012134067737
3.223037137169234567e-01 0.05231099308056263 0.0034891012134067737
3.546443597041197826e-01 0.05805225516094899 0.0034891012134067737
3.894123495857155226e-01 0.06442363508721373 0.0034891012134067737
4.266623078973318939e-01 0.07149428986597581 0.0034891012134067737
4.664233689308281972e-01 0.07934096665797492 0.0034891012134067737
5.086938354044258093e-01 0.08804883581643465 0.0034891012134067737
5.534351225417996067e-01 0.09771241535346502 0.0034891012134067737
6.005657028306886636e-01 0.1084365968689611 0.0034891012134067737
6.499553433275183645e-01 0.12033778407775893 0.0034891012134067737
7.014194924889024518e-01 0.13354515629298988 0.0034891012134067737
7.547145967552493229e-01 0.14820207057988585 0.0034891012134067737
8.095345474912063466e-01 0.16446761779946645 0.0034891012134067737
8.655087325674366561e-01 0.18251834943190443 0.0034891012134067737
9.222019513048951289e-01 0.20255019392306664 0.0034891012134067737
9.791169744957552989e-01 0.22478058335487253 0.0034891012134067737
1.035699641358303502e+00 0.24945081352303167 0.0034891012134067737
1.091347048050227420e+00 0.27682866303920667 0.0034891012134067737
1.145418619193232734e+00 0.3072112998861759 0.0034891012134067737
1.197250155742402233e+00 0.34092850697468147 0.0034891012134067737
1.246170468157639544e+00 0.3783462617131929 0.0034891012134067737
1.291519989636886523e+00 0.419870708444391 0.0034891012134067737
1.332670450320917688e+00 0.4659525668664682 0.0034891012134067737
1.369045033905214037e+00 0.517092024289676 0.0034891012134067737
1.400137512645003524e+00 0.5738441648302398 0.0034891012134067737
1.425529533838266305e+00 0.6368249944718586 0.0034891012134067737
1.444904713432853427e+00 0.7067181273927491 0.0034891012134067737
1.466814214527806914e+00 0.7842822061337682 0.0034891012134067737
1.491333199366331241e+00 0.8703591361485166 0.0034891012134067737
1.510204360585302830e+00 0.9658832241158708 0.0034891012134067737
1.523242393226820202e+00 1.0718913192051276 0.0034891012134067737
1.530345830977146937e+00 1.1895340673703196 0.0034891012134067737
1.531496833136454905e+00 1.3200884008314182 0.0034891012134067737
1.528960678709769372e+00 1.4649713983072863 0.0034891012134067737
1.525136975886189017e+00 1.625755666443795 0.0034891012134067737
1.514496329148748321e+00 1.8041864093920719 0.0034891012134067737
1.497230621550970975e+00 2.0022003718155843 0.0034891012134067737
1.473645476432637880e+00 2.2219468609395236 0.0034891012134067737
1.444151097584730703e+00 2.4658110758226037 0.0034891012134067737
1.409249005621280304e+00 2.736439997074672 0.0034891012134067737
1.369515188937995287e+00 3.0367711180354604 0.0034891012134067737
1.325580306131611819e+00 3.370064329271928 0.0034891012134067737
1.278108070078193714e+00 3.739937302478798 0.0034891012134067737
1.227773042923997693e+00 4.150404757850477 0.0034891012134067737
1.175239477804078225e+00 4.605922041145108 0.0034891012134067737
1.121142608730344215e+00 5.1114334834401705 0.0034891012134067737
1.071765030166264232e+00 5.672426068491977 0.0034891012134067737
1.021764997288952648e+00 6.294988990221888 0.0034891012134067737
9.706651627298128471e-01 6.985879746785249 0.0034891012134067737
9.198234741149469151e-01 7.752597488629465 0.0034891012134067737
8.691086382302168900e-01 8.60346441668451 0.0034891012134067737
8.184223872952212098e-01 9.547716114208066 0.0034891012134067737
7.681466117034364549e-01 10.59560179277617 0.0034891012134067737
7.186313468128318060e-01 11.758495540521581 0.0034891012134067737
6.701920131254848201e-01 13.049019780144016 0.0034891012134067737
6.246362270166161412e-01 14.481182276745331 0.0034891012134067737
5.813580916403841004e-01 16.070528182616385 0.0034891012134067737
5.399220146818494159e-01 17.834308769319094 0.0034891012134067737
5.004793602551840248e-01 19.791668678535572 0.0034891012134067737
4.637928442820288821e-01 21.96385372416547 0.0034891012134067737
4.294136086562294619e-01 24.37444150122222 0.0034891012134067737
3.972208439900425381e-01 27.04959730463137 0.0034891012134067737
3.672034987798970529e-01 30.01835813575592 0.0034891012134067737
3.393190567304945060e-01 33.31294787934677 0.0034891012134067737
3.134983403328910345e-01 36.96912707195032 0.0034891012134067737
2.896504868548168687e-01 41.0265810582719 0.0034891012134067737
2.676679424771288285e-01 45.52935074866948 0.0034891012134067737
2.493354705279233474e-01 50.526310653356795 0.0034891012134067737
2.336472632670604510e-01 56.07169938205458 0.0034891012134067737
2.198760492507686737e-01 62.22570836730231 0.0034891012134067737
2.128250671992777954e-01 69.0551352016233 0.0034891012134067737
2.062698625786449080e-01 76.63410868007462 0.0034891012134067737
2.000393313338921231e-01 85.04489341802686 0.0034891012134067737
1.939841681046095834e-01 94.37878277775391 0.0034891012134067737
1.879788639104600090e-01 104.73708979594508 0.0034891012134067737
1.819226523345869595e-01 116.23224686798542 0.0034891012134067737
1.757394843103495807e-01 128.9890261253308 0.0034891012134067737
1.693772205752339666e-01 143.14589375234786 0.0034891012134067737
1.628061907637652905e-01 158.85651294280527 0.0034891012134067737
1.560173713845818544e-01 176.2914118095948 0.0034891012134067737
1.490202558711462844e-01 195.63983435170647 0.0034891012134067737
1.418405392627206107e-01 217.11179456945052 0.0034891012134067737
1.345176509088906180e-01 240.9403560239527 0.0034891012134067737
1.271020314676186980e-01 267.38416158399497 0.0034891012134067737
1.197129063977799140e-01 296.73024081888724 0.0034891012134067737
1.124497665263925889e-01 329.2971255097155 0.0034891012134067737
1.052924638131370744e-01 365.43830709572546 0.0034891012134067737
9.823904563428480230e-02 405.54607358408276 0.0034891012134067737
9.135928013466368403e-02 450.05576757004974 0.0034891012134067737
8.490890819840996029e-02 499.450511585514 0.0034891012134067737
7.893053306333000507e-02 554.2664520663108 0.0034891012134067737
7.317525590528575763e-02 615.0985788580505 0.0034891012134067737
6.767611881340918067e-02 682.6071834272393 0.0034891012134067737
6.245812144017240386e-02 757.525025877192 0.0034891012134067737
5.753821167294412287e-02 840.6652885618333 0.0034891012134067737
5.295336587017086122e-02 932.9304026284696 0.0034891012134067737
4.867698680128359351e-02 1035.3218432956637 0.0034891012134067737
4.469532840518482958e-02 1148.9510001873086 0.0034891012134067737
4.100259078802696855e-02 1275.051240713013 0.0034891012134067737
3.758970605462780279e-02 1414.991297434576 0.0034891012134067737
3.444557720684411628e-02 1570.2901247293776 0.0034891012134067737
3.155828333195239560e-02 1742.6333860096508 0.0034891012134067737
2.891612938194049187e-02 1933.891750455232 0.0034891012134067737
2.650844131180003088e-02 2146.141197858406 0.0034891012134067737
2.432607907183487878e-02 2381.6855519761607 0.0034891012134067737
2.236161772750214910e-02 2643.0814869741084 0.0034891012134067737
2.060924977096522184e-02 2933.1662783900483 0.0034891012134067737
1.906445187923364037e-02 3255.0885998350564 0.0034891012134067737
1.772356377245874054e-02 3612.3426997094302 0.0034891012134067737
1.658336997234318919e-02 4008.8063288984645 0.0034891012134067737
1.564083147487715236e-02 4448.782831127585 0.0034891012134067737
1.491163273580457457e-02 4937.047852839004 0.0034891012134067737
1.466222840931637704e-02 5478.901179593945 0.0034891012134067737
1.497671945758526600e-02 6080.224261649427 0.0034891012134067737
1.544287062870820793e-02 6747.5440531107 0.0034891012134067737
1.606220760616804480e-02 7488.10385759003 0.0034891012134067737
1.683613640103412065e-02 8309.941949353404 0.0034891012134067737
1.776583703689762345e-02 9221.97882333434 0.0034891012134067737
1.886016124514284034e-02 10234.114021054527 0.0034891012134067737
2.010689924024391950e-02 11357.333583431051 0.0034891012134067737
2.151100446965074908e-02 12603.829296797274 0.0034891012134067737
2.309379059621470553e-02 13987.131026472387 0.0034891012134067737
2.482146200501949077e-02 15522.25357427048 0.0034891012134067737
2.669080268534169617e-02 17225.859653987874 0.0034891012134067737
2.875082850139577470e-02 19116.440753857038 0.0034891012134067737
3.098454293085457431e-02 21214.51784910632 0.0034891012134067737
3.338101512386447423e-02 23542.864143224204 0.0034891012134067737
3.594831443791186854e-02 26126.752255633317 0.0034891012134067737
3.872487485224580805e-02 28994.22853882881 0.0034891012134067737
4.173316202641240424e-02 32176.417502507353 0.0034891012134067737
4.496377727218311277e-02 35707.859649004626 0.0034891012134067737
4.843429775909459389e-02 39626.88638701478 0.0034891012134067737
5.216371841582186086e-02 43976.036093027215 0.0034891012134067737
5.617233744086018443e-02 48802.515836544335 0.0034891012134067737
6.048178359219166800e-02 54158.71378079476 0.0034891012134067737
6.534136523415141895e-02 60102.76782070388 0.0034891012134067737
7.091097848012339888e-02 66699.19663030129 0.0034891012134067737
7.684503139724009613e-02 74019.59996915652 0.0034891012134067737
8.312378193219588374e-02 82143.43584919439 0.0034891012134067737
9.084256599611331695e-02 91158.88299750836 0.0034891012134067737
9.960546265156271228e-02 101163.7979766207 0.0034891012134067737
1.093773308909312125e-01 112266.77735108159 0.0034891012134067737
1.204540765078887382e-01 124588.33642950082 0.0034891012134067737
1.324120677298192827e-01 138262.2173764659 0.0034891012134067737
1.452544511437146857e-01 153436.84089300132 0.0034891012134067737
1.589755353595064535e-01 170276.91722258978 0.0034891012134067737
1.735620304974333228e-01 188965.23396912115 0.0034891012134067737
1.889942877895054163e-01 209704.64013232305 0.0034891012134067737
2.052479629306583897e-01 232720.2478960412 0.0034891012134067737
2.222954043946964997e-01 258261.87606826748 0.0034891012134067737
2.401068063159685073e-01 286606.7616948256 0.0034891012134067737
2.586502347287417680e-01 318062.5692794119 0.0034891012134067737
2.778919336330192280e-01 352970.73027306574 0.0034891012134067737
2.985202464102942876e-01 391710.1490809261 0.0034891012134067737
3.214677975498076434e-01 434701.3158125035 0.0034891012134067737
3.454360817726787602e-01 482410.8704165374 0.0034891012134067737
3.704112468831756155e-01 535356.6677410719 0.0034891012134067737
3.963694736098347660e-01 594113.3984965039 0.0034891012134067737
4.232759271338741303e-01 659318.8271333541 0.0034891012134067737
4.510819091645606460e-01 731680.7143427207 0.0034891012134067737
4.797228527553505928e-01 811984.4993184009 0.0034891012134067737
5.091186343700299100e-01 901101.8251665037 0.0034891012134067737
5.391697687248933057e-01 1000000.0 0.0034891012134067737
8.118886090049555124e-03 0.001 0.003872038781812557
8.010796198567544935e-03 0.0011097524964120721 0.003872038781812557
7.872604807374210950e-03 0.0012315506032928262 0.003872038781812557
7.700007517848245220e-03 0.001366716356462006 0.003872038781812557
7.488053534644528025e-03 0.0015167168884709225 0.003872038781812557
7.381342344475918214e-03 0.0016831803533309566 0.003872038781812557
7.527988081879597934e-03 0.0018679135990207828 0.003872038781812557
7.718539978001716893e-03 0.002072921779595372 0.003872038781812557
7.937700687903300953e-03 0.002300430119772917 0.003872038781812557
8.340801576683850097e-03 0.0025529080682395165 0.003872038781812557
9.390546660820365057e-03 0.002833096101839324 0.003872038781812557
1.060463876337178028e-02 0.0031440354715915 0.003872038781812557
1.200453518707273771e-02 0.0034891012134067737 0.003872038781812557
1.361372389583634726e-02 0.003872038781812557 0.003872038781812557
1.545784808636649701e-02 0.004297004704320844 0.003872038781812557
1.756472764220732424e-02 0.004768611697714469 0.003872038781812557
1.996462316194093020e-02 0.005291978735958442 0.003872038781812557
2.281023725001889504e-02 0.005872786613189483 0.003872038781812557
2.648250814586968274e-02 0.00651733960488242 0.003872038781812557
3.063024813577400890e-02 0.007232633896483534 0.003872038781812557
3.530251749988678328e-02 0.008026433522257174 0.003872038781812557
4.055222201205070653e-02 0.00890735463861044 0.003872038781812557
4.643635251610948173e-02 0.009884959046625586 0.003872038781812557
5.301625516320177672e-02 0.010969857978923836 0.003872038781812557
6.035785364717938944e-02 0.012173827277396614 0.003872038781812557
6.853193326345563552e-02 0.013509935211980273 0.003872038781812557
7.761426762617459896e-02 0.014992684327860457 0.003872038781812557
8.768582261088596341e-02 0.01663816886076129 0.003872038781812557
9.883281027135468189e-02 0.018464249428955443 0.003872038781812557
1.111465851337053168e-01 0.020490746898158472 0.003872038781812557
1.247236351049154784e-01 0.022739657523579287 0.003872038781812557
1.396912910094798288e-01 0.02523539170434766 0.003872038781812557
1.561475835636495224e-01 0.02800503894183631 0.003872038781812557
1.741956800083092893e-01 0.03107866187782014 0.003872038781812557
1.939499153477750593e-01 0.03448962260405758 0.003872038781812557
2.155262629830730081e-01 0.038274944785163134 0.003872038781812557
2.390406800450410596e-01 0.04247571552536898 0.003872038781812557
2.646070791242400300e-01 0.047137531341167244 0.003872038781812557
2.923346440769657439e-01 0.05231099308056263 0.003872038781812557
3.223249477967205512e-01 0.05805225516094899 0.003872038781812557
3.546681163417164662e-01 0.06442363508721373 0.003872038781812557
3.894389641755763298e-01 0.07149428986597581 0.003872038781812557
4.266920734746204036e-01 0.07934096665797492 0.003872038781812557
4.664566453928173928e-01 0.08804883581643465 0.003872038781812557
5.087310466356212979e-01 0.09771241535346502 0.003872038781812557
5.534767317804127895e-01 0.1084365968689611 0.003872038781812557
6.006122449607708136e-01 0.12033778407775893 0.003872038781812557
6.500073804090004126e-01 0.13354515629298988 0.003872038781812557
7.014776680080913041e-01 0.14820207057988585 0.003872038781812557
7.547796559115571569e-01 0.16446761779946645 0.003872038781812557
8.096073248779575016e-01 0.18251834943190443 0.003872038781812557
8.655901143828709232e-01 0.20255019392306664 0.003872038781812557
9.222929823466483601e-01 0.22478058335487253 0.003872038781812557
9.792188325823744099e-01 0.24945081352303167 0.003872038781812557
1.035813645254243465e+00 0.27682866303920667 0.003872038781812557
1.091474649361413585e+00 0.3072112998861759 0.003872038781812557
1.145561449360187778e+00 0.34092850697468147 0.003872038781812557
1.197410049238681884e+00 0.3783462617131929 0.003872038781812557
1.246349515701356880e+00 0.419870708444391 0.003872038781812557
1.291720464349883635e+00 0.4659525668664682 0.003872038781812557
1.332894919439754133e+00 0.517092024289676 0.003872038781812557
1.369296368038648959e+00 0.5738441648302398 0.003872038781812557
1.400418877257529227e+00 0.6368249944718586 0.003872038781812557
1.425844417015607268e+00 0.7067181273927491 0.003872038781812557
1.445257009171171392e+00 0.7842822061337682 0.003872038781812557
1.467173152796503066e+00 0.8703591361485166 0.003872038781812557
1.491734795463253604e+00 0.9658832241158708 0.003872038781812557
1.510653305563238069e+00 1.0718913192051276 0.003872038781812557
1.523743697992004265e+00 1.1895340673703196 0.003872038781812557
1.530904845831647876e+00 1.3200884008314182 0.003872038781812557
1.532119170972564115e+00 1.4649713983072863 0.003872038781812557
1.527449905192060919e+00 1.625755666443795 0.003872038781812557
1.517036275351051344e+00 1.8041864093920719 0.003872038781812557
1.501086913225089026e+00 2.0022003718155843 0.003872038781812557
1.481996027917649617e+00 2.2219468609395236 0.003872038781812557
1.458393447059123549e+00 2.4658110758226037 0.003872038781812557
1.429064254837568937e+00 2.736439997074672 0.003872038781812557
1.394516984930689540e+00 3.0367711180354604 0.003872038781812557
1.355325587171365642e+00 3.370064329271928 0.003872038781812557
1.312108584223940611e+00 3.739937302478798 0.003872038781812557
1.265507226132193797e+00 4.150404757850477 0.003872038781812557
1.216164273839666965e+00 4.605922041145108 0.003872038781812557
1.166539048210255114e+00 5.1114334834401705 0.003872038781812557
1.120084855054447992e+00 5.672426068491977 0.003872038781812557
1.071545489024829489e+00 6.294988990221888 0.003872038781812557
1.021522917572020184e+00 6.985879746785249 0.003872038781812557
9.719914661930402211e-01 7.752597488629465 0.003872038781812557
9.216144205636572773e-01 8.60346441668451 0.003872038781812557
8.708261818522492481e-01 9.547716114208066 0.003872038781812557
8.200384044579712706e-01 10.59560179277617 0.003872038781812557
7.696357406213819585e-01 11.758495540521581 0.003872038781812557
7.199720672532207155e-01 13.049019780144016 0.003872038781812557
6.713671827755728350e-01 14.481182276745331 0.003872038781812557
6.258450747560386773e-01 16.070528182616385 0.003872038781812557
5.823971272145158640e-01 17.834308769319094 0.003872038781812557
5.407863365512605158e-01 19.791668678535572 0.003872038781812557
5.011665653439885126e-01 21.96385372416547 0.003872038781812557
4.643325137474331732e-01 24.37444150122222 0.003872038781812557
4.297706109848006828e-01 27.04959730463137 0.003872038781812557
3.973966331057908197e-01 30.01835813575592 0.003872038781812557
3.672017732430793990e-01 33.31294787934677 0.003872038781812557
3.391461618568559766e-01 36.96912707195032 0.003872038781812557
3.131635460327049647e-01 41.0265810582719 0.003872038781812557
2.891659601318399275e-01 45.52935074866948 0.003872038781812557
2.670485105731866260e-01 50.526310653356795 0.003872038781812557
2.498305102196106964e-01 56.07169938205458 0.003872038781812557
2.340137158022484454e-01 62.22570836730231 0.003872038781812557
2.193020749226364252e-01 69.0551352016233 0.003872038781812557
2.119251023522949751e-01 76.63410868007462 0.003872038781812557
2.053681405880713740e-01 85.04489341802686 0.003872038781812557
1.991434205645432887e-01 94.37878277775391 0.003872038781812557
1.930998447985908806e-01 104.73708979594508 0.003872038781812557
1.871096573345940040e-01 116.23224686798542 0.003872038781812557
1.810695917795376864e-01 128.9890261253308 0.003872038781812557
1.749011109723443147e-01 143.14589375234786 0.003872038781812557
1.685499502015006812e-01 158.85651294280527 0.003872038781812557
1.619851095205732672e-01 176.2914118095948 0.003872038781812557
1.551973073244983792e-01 195.63983435170647 0.003872038781812557
1.481970801979944075e-01 217.11179456945052 0.003872038781812557
1.410124413558511147e-01 240.9403560239527 0.003872038781812557
1.336861700539616615e-01 267.38416158399497 0.003872038781812557
1.263159286541135351e-01 296.73024081888724 0.003872038781812557
1.190736353722718632e-01 329.2971255097155 0.003872038781812557
1.118610073863659238e-01 365.43830709572546 0.003872038781812557
1.046984437928164258e-01 405.54607358408276 0.003872038781812557
9.766233755655311100e-02 450.05576757004974 0.003872038781812557
9.108665938591334332e-02 499.450511585514 0.003872038781812557
8.489668636835655258e-02 554.2664520663108 0.003872038781812557
7.890167558303665118e-02 615.0985788580505 0.003872038781812557
7.314160842978827126e-02 682.6071834272393 0.003872038781812557
6.764804941416596717e-02 757.525025877192 0.003872038781812557
6.244396423358213044e-02 840.6652885618333 0.003872038781812557
5.757557797537927319e-02 932.9304026284696 0.003872038781812557
5.301476318922108272e-02 1035.3218432956637 0.003872038781812557
4.875280425217155128e-02 1148.9510001873086 0.003872038781812557
4.478698353473257315e-02 1275.051240713013 0.003872038781812557
4.111065873933111153e-02 1414.991297434576 0.003872038781812557
3.771460512111715624e-02 1570.2901247293776 0.003872038781812557
3.458832986617884492e-02 1742.6333860096508 0.003872038781812557
3.172123205427457293e-02 1933.891750455232 0.003872038781812557
2.910350406155704645e-02 2146.141197858406 0.003872038781812557
2.672672394595881559e-02 2381.6855519761607 0.003872038781812557
2.458408384111697778e-02 2643.0814869741084 0.003872038781812557
2.267032241307268686e-02 2933.1662783900483 0.003872038781812557
2.098139149770272480e-02 3255.0885998350564 0.003872038781812557
1.951401749398002511e-02 3612.3426997094302 0.003872038781812557
1.826527314444387901e-02 4008.8063288984645 0.003872038781812557
1.723230217122278390e-02 4448.782831127585 0.003872038781812557
1.643337192847271755e-02 4937.047852839004 0.003872038781812557
1.623111527614895869e-02 5478.901179593945 0.003872038781812557
1.658049945280254747e-02 6080.224261649427 0.003872038781812557
1.709723759614998131e-02 6747.5440531107 0.003872038781812557
1.778300544661881935e-02 7488.10385759003 0.003872038781812557
1.863931378564672586e-02 8309.941949353404 0.003872038781812557
1.966739702063265149e-02 9221.97882333434 0.003872038781812557
2.087696252123556750e-02 10234.114021054527 0.003872038781812557
2.225442691780199142e-02 11357.333583431051 0.003872038781812557
2.380583878930682060e-02 12603.829296797274 0.003872038781812557
2.555321754556225469e-02 13987.131026472387 0.003872038781812557
2.745951111700020708e-02 15522.25357427048 0.003872038781812557
2.952088608672966477e-02 17225.859653987874 0.003872038781812557
3.179075028478606235e-02 19116.440753857038 0.003872038781812557
3.425047215858766092e-02 21214.51784910632 0.003872038781812557
3.688735475754761212e-02 23542.864143224204 0.003872038781812557
3.970984062080653437e-02 26126.752255633317 0.003872038781812557
4.275763920049969330e-02 28994.22853882881 0.003872038781812557
4.605859329898098764e-02 32176.417502507353 0.003872038781812557
4.960002370129078936e-02 35707.859649004626 0.003872038781812557
5.340046420888190648e-02 39626.88638701478 0.003872038781812557
5.747985894719949418e-02 43976.036093027215 0.003872038781812557
6.185934848462912306e-02 48802.515836544335 0.003872038781812557
6.656123860411314319e-02 54158.71378079476 0.003872038781812557
7.171402339210926347e-02 60102.76782070388 0.003872038781812557
7.729446901455619412e-02 66699.19663030129 0.003872038781812557
8.366745455521359953e-02 74019.59996915652 0.003872038781812557
9.073841805921276094e-02 82143.43584919439 0.003872038781812557
9.932383514738998831e-02 91158.88299750836 0.003872038781812557
1.086896830252487012e-01 101163.7979766207 0.003872038781812557
1.190714427536783415e-01 112266.77735108159 0.003872038781812557
1.309173056932707024e-01 124588.33642950082 0.003872038781812557
1.436722022930894405e-01 138262.2173764659 0.003872038781812557
1.573332766092514212e-01 153436.84089300132 0.003872038781812557
1.718883381282128309e-01 170276.91722258978 0.003872038781812557
1.873167691840371685e-01 188965.23396912115 0.003872038781812557
2.035915695805254055e-01 209704.64013232305 0.003872038781812557
2.206807985406327444e-01 232720.2478960412 0.003872038781812557
2.385496859950665127e-01 258261.87606826748 0.003872038781812557
2.571612317619950128e-01 286606.7616948256 0.003872038781812557
2.764773437796070321e-01 318062.5692794119 0.003872038781812557
2.968919799086996436e-01 352970.73027306574 0.003872038781812557
3.199160112691871727e-01 391710.1490809261 0.003872038781812557
3.439613726888310352e-01 434701.3158125035 0.003872038781812557
3.690138234448203658e-01 482410.8704165374 0.003872038781812557
3.950500380272959355e-01 535356.6677410719 0.003872038781812557
4.220345109535322825e-01 594113.3984965039 0.003872038781812557
4.499183455369419882e-01 659318.8271333541 0.003872038781812557
4.786373334399595669e-01 731680.7143427207 0.003872038781812557
5.081102989868683251e-01 811984.4993184009 0.003872038781812557
5.382376153552108633e-01 901101.8251665037 0.003872038781812557
5.689134553090288149e-01 1000000.0 0.003872038781812557
8.200390804423463714e-03 0.001 0.004297004704320844
8.118669772242324140e-03 0.0011097524964120721 0.004297004704320844
8.010534287228922648e-03 0.0012315506032928262 0.004297004704320844
7.872282151329259431e-03 0.001366716356462006 0.004297004704320844
7.699621467423651243e-03 0.0015167168884709225 0.004297004704320844
7.487597018531938486e-03 0.0016831803533309566 0.004297004704320844
7.381284466604382845e-03 0.0018679135990207828 0.004297004704320844
7.527860799020860694e-03 0.002072921779595372 0.004297004704320844
7.718387309245815751e-03 0.002300430119772917 0.004297004704320844
7.937520653740237284e-03 0.0025529080682395165 0.004297004704320844
8.340718435530821914e-03 0.002833096101839324 0.004297004704320844
9.390449165054583214e-03 0.0031440354715915 0.004297004704320844
1.060452068134806920e-02 0.0034891012134067737 0.004297004704320844
1.200439719877238048e-02 0.003872038781812557 0.004297004704320844
1.361356765781558155e-02 0.004297004704320844 0.004297004704320844
1.545765833650844003e-02 0.004768611697714469 0.004297004704320844
1.756451124815558776e-02 0.005291978735958442 0.004297004704320844
1.996437971711511120e-02 0.005872786613189483 0.004297004704320844
2.281183101883971914e-02 0.00651733960488242 0.004297004704320844
2.648432982701721256e-02 0.007232633896483534 0.004297004704320844
3.063234583804010439e-02 0.008026433522257174 0.004297004704320844
3.530493229422289325e-02 0.00890735463861044 0.004297004704320844
4.055500471599469969e-02 0.009884959046625586 0.004297004704320844
4.643952289992218235e-02 0.010969857978923836 0.004297004704320844
5.301987409143953112e-02 0.012173827277396614 0.004297004704320844
6.036198857187417138e-02 0.013509935211980273 0.004297004704320844
6.853662010382331748e-02 0.014992684327860457 0.004297004704320844
7.761960943208799646e-02 0.01663816886076129 0.004297004704320844
8.769187647378896833e-02 0.018464249428955443 0.004297004704320844
9.883963290708638882e-02 0.020490746898158472 0.004297004704320844
1.111543209070296329e-01 0.022739657523579287 0.004297004704320844
1.247323635841234984e-01 0.02523539170434766 0.004297004704320844
1.397015693751781640e-01 0.02800503894183631 0.004297004704320844
1.561591536256435320e-01 0.03107866187782014 0.004297004704320844
1.742086960853727329e-01 0.03448962260405758 0.004297004704320844
1.939645228036676328e-01 0.038274944785163134 0.004297004704320844
2.155426543818368956e-01 0.04247571552536898 0.004297004704320844
2.390590937314355513e-01 0.047137531341167244 0.004297004704320844
2.646277128828661285e-01 0.05231099308056263 0.004297004704320844
2.923577510983956795e-01 0.05805225516094899 0.004297004704320844
3.223508181008960527e-01 0.06442363508721373 0.004297004704320844
3.546970950045515436e-01 0.07149428986597581 0.004297004704320844
3.894713926393990611e-01 0.07934096665797492 0.004297004704320844
4.267283214893214938e-01 0.08804883581643465 0.004297004704320844
4.664972023610002294e-01 0.09771241535346502 0.004297004704320844
5.087764135076565664e-01 0.1084365968689611 0.004297004704320844
5.535274303928415796e-01 0.12033778407775893 0.004297004704320844
6.006689516668475282e-01 0.13354515629298988 0.004297004704320844
6.500707671595473691e-01 0.14820207057988585 0.004297004704320844
7.015485336501514624e-01 0.16446761779946645 0.004297004704320844
7.548588826193174395e-01 0.18251834943190443 0.004297004704320844
8.096959106319819854e-01 0.20255019392306664 0.004297004704320844
8.656891801235239159e-01 0.22478058335487253 0.004297004704320844
9.224037790014920635e-01 0.24945081352303167 0.004297004704320844
9.793427533161916942e-01 0.27682866303920667 0.004297004704320844
1.035952284292616987e+00 0.3072112998861759 0.004297004704320844
1.091629761405878085e+00 0.34092850697468147 0.004297004704320844
1.145734993804279123e+00 0.3783462617131929 0.004297004704320844
1.197604264205823110e+00 0.419870708444391 0.004297004704320844
1.246566847227347674e+00 0.4659525668664682 0.004297004704320844
1.291963674237950555e+00 0.517092024289676 0.004297004704320844
1.333167076625682457e+00 0.5738441648302398 0.004297004704320844
1.369600853754469272e+00 0.6368249944718586 0.004297004704320844
1.400759438205978702e+00 0.7067181273927491 0.004297004704320844
1.426225203826123389e+00 0.7842822061337682 0.004297004704320844
1.445682562775138402e+00 0.8703591361485166 0.004297004704320844
1.467605356595608646e+00 0.9658832241158708 0.004297004704320844
1.492217639868739454e+00 1.0718913192051276 0.004297004704320844
1.511192134821063959e+00 1.1895340673703196 0.004297004704320844
1.524344203825187982e+00 1.3200884008314182 0.004297004704320844
1.531572994902502316e+00 1.4649713983072863 0.004297004704320844
1.532861114644936684e+00 1.625755666443795 0.004297004704320844
1.528271851765036438e+00 1.8041864093920719 0.004297004704320844
1.517944305907235947e+00 2.0022003718155843 0.004297004704320844
1.502086738642053998e+00 2.2219468609395236 0.004297004704320844
1.480968582349774909e+00 2.4658110758226037 0.004297004704320844
1.454911594098060590e+00 2.736439997074672 0.004297004704320844
1.424280518823206165e+00 3.0367711180354604 0.004297004704320844
1.389473707733783758e+00 3.370064329271928 0.004297004704320844
1.350914037457582317e+00 3.739937302478798 0.004297004704320844
1.309040388349825834e+00 4.150404757850477 0.004297004704320844
1.264299906356260994e+00 4.605922041145108 0.004297004704320844
1.217141153530031827e+00 5.1114334834401705 0.004297004704320844
1.168008294302846251e+00 5.672426068491977 0.004297004704320844
1.119769172881178054e+00 6.294988990221888 0.004297004704320844
1.071740491067114220e+00 6.985879746785249 0.004297004704320844
1.023491575536231268e+00 7.752597488629465 0.004297004704320844
9.739139177552772475e-01 8.60346441668451 0.004297004704320844
9.234593112204915188e-01 9.547716114208066 0.004297004704320844
8.725634208230304001e-01 10.59560179277617 0.004297004704320844
8.216406870440549071e-01 11.758495540521581 0.004297004704320844
7.710796296893236423e-01 13.049019780144016 0.004297004704320844
7.212386081689514672e-01 14.481182276745331 0.004297004704320844
6.724419470531202148e-01 16.070528182616385 0.004297004704320844
6.269744870261149128e-01 17.834308769319094 0.004297004704320844
5.833375804218693395e-01 19.791668678535572 0.004297004704320844
5.415343003686233780e-01 21.96385372416547 0.004297004704320844
5.017208485147418573e-01 24.37444150122222 0.004297004704320844
4.647256296265208086e-01 27.04959730463137 0.004297004704320844
4.299651945865911040e-01 30.01835813575592 0.004297004704320844
3.973963294397964141e-01 33.31294787934677 0.004297004704320844
3.670133209537870811e-01 36.96912707195032 0.004297004704320844
3.387796815900714353e-01 41.0265810582719 0.004297004704320844
3.126324808021757051e-01 45.52935074866948 0.004297004704320844
2.884868063678460159e-01 50.526310653356795 0.004297004704320844
2.674269365718872082e-01 56.07169938205458 0.004297004704320844
2.502556892884612583e-01 62.22570836730231 0.004297004704320844
2.343099653318813647e-01 69.0551352016233 0.004297004704320844
2.194804661044457705e-01 76.63410868007462 0.004297004704320844
2.109116479697930868e-01 85.04489341802686 0.004297004704320844
2.043618707595109274e-01 94.37878277775391 0.004297004704320844
1.981512269746498744e-01 104.73708979594508 0.004297004704320844
1.921262019483238881e-01 116.23224686798542 0.004297004704320844
1.861563400191350581e-01 128.9890261253308 0.004297004704320844
1.801356486555368008e-01 143.14589375234786 0.004297004704320844
1.739832571429550112e-01 158.85651294280527 0.004297004704320844
1.676433684304066141e-01 176.2914118095948 0.004297004704320844
1.610845734776829852e-01 195.63983435170647 0.004297004704320844
1.542985280800679704e-01 217.11179456945052 0.004297004704320844
1.472980364456020763e-01 240.9403560239527 0.004297004704320844
1.401144733438055845e-01 267.38416158399497 0.004297004704320844
1.328156046702871906e-01 296.73024081888724 0.004297004704320844
1.256586490125339850e-01 329.2971255097155 0.004297004704320844
1.184485203183610197e-01 365.43830709572546 0.004297004704320844
1.112304746588539950e-01 405.54607358408276 0.004297004704320844
1.040861360547536002e-01 450.05576757004974 0.004297004704320844
9.744031733786986949e-02 499.450511585514 0.004297004704320844
9.107174152646127507e-02 554.2664520663108 0.004297004704320844
8.486360904436046626e-02 615.0985788580505 0.004297004704320844
7.886292657659990657e-02 682.6071834272393 0.004297004704320844
7.310817710450420726e-02 757.525025877192 0.004297004704320844
6.762884108631771196e-02 840.6652885618333 0.004297004704320844
6.248157970495624158e-02 932.9304026284696 0.004297004704320844
5.763628146525359708e-02 1035.3218432956637 0.004297004704320844
5.309049061797104646e-02 1148.9510001873086 0.004297004704320844
4.884522367089937089e-02 1275.051240713013 0.004297004704320844
4.489688007956529198e-02 1414.991297434576 0.004297004704320844
4.123867087940776693e-02 1570.2901247293776 0.004297004704320844
3.786203774268655925e-02 1742.6333860096508 0.004297004704320844
3.475792420748791134e-02 1933.891750455232 0.004297004704320844
3.191778206824993913e-02 2146.141197858406 0.004297004704320844
2.933424865892211506e-02 2381.6855519761607 0.004297004704320844
2.700143445784754237e-02 2643.0814869741084 0.004297004704320844
2.491487926053729748e-02 2933.1662783900483 0.004297004704320844
2.307122712519075330e-02 3255.0885998350564 0.004297004704320844
2.146777332034660937e-02 3612.3426997094302 0.004297004704320844
2.010202612824686999e-02 4008.8063288984645 0.004297004704320844
1.897142612895069691e-02 4448.782831127585 0.004297004704320844
1.809727336425012711e-02 4937.047852839004 0.004297004704320844
1.796327612892151954e-02 5478.901179593945 0.004297004704320844
1.835145079227164591e-02 6080.224261649427 0.004297004704320844
1.892418995136494961e-02 6747.5440531107 0.004297004704320844
1.968332875020421119e-02 7488.10385759003 0.004297004704320844
2.063048543829352696e-02 8309.941949353404 0.004297004704320844
2.176693384030570569e-02 9221.97882333434 0.004297004704320844
2.310331027940807497e-02 10234.114021054527 0.004297004704320844
2.462450457081892183e-02 11357.333583431051 0.004297004704320844
2.633789659443003597e-02 12603.829296797274 0.004297004704320844
2.826593738557956273e-02 13987.131026472387 0.004297004704320844
3.036806512564882085e-02 15522.25357427048 0.004297004704320844
3.263970595429770832e-02 17225.859653987874 0.004297004704320844
3.513894921830023471e-02 19116.440753857038 0.004297004704320844
3.784538164547512906e-02 21214.51784910632 0.004297004704320844
4.074424956847450680e-02 23542.864143224204 0.004297004704320844
4.384430476502076957e-02 26126.752255633317 0.004297004704320844
4.718608688182300559e-02 28994.22853882881 0.004297004704320844
5.080400709316636176e-02 32176.417502507353 0.004297004704320844
5.468129612551930058e-02 35707.859649004626 0.004297004704320844
5.883740298527255497e-02 39626.88638701478 0.004297004704320844
6.329311704094546520e-02 43976.036093027215 0.004297004704320844
6.807028024513600561e-02 48802.515836544335 0.004297004704320844
7.319168428170483298e-02 54158.71378079476 0.004297004704320844
7.877003090335024660e-02 60102.76782070388 0.004297004704320844
8.482974953827632225e-02 66699.19663030129 0.004297004704320844
9.171861042670341468e-02 74019.59996915652 0.004297004704320844
9.935309749595122586e-02 82143.43584919439 0.004297004704320844
1.084626841733581232e-01 91158.88299750836 0.004297004704320844
1.184917194371333665e-01 101163.7979766207 0.004297004704320844
1.294314380802057962e-01 112266.77735108159 0.004297004704320844
1.420657687908604694e-01 124588.33642950082 0.004297004704320844
1.556330458100300129e-01 138262.2173764659 0.004297004704320844
1.701238645431528973e-01 153436.84089300132 0.004297004704320844
1.855188321041560395e-01 170276.91722258978 0.004297004704320844
2.017898459393392130e-01 188965.23396912115 0.004297004704320844
2.189021226513070406e-01 209704.64013232305 0.004297004704320844
2.368161808200917318e-01 232720.2478960412 0.004297004704320844
2.554897059893915245e-01 258261.87606826748 0.004297004704320844
2.748790547423470843e-01 286606.7616948256 0.004297004704320844
2.950508701411805323e-01 318062.5692794119 0.004297004704320844
3.181549494643817200e-01 352970.73027306574 0.004297004704320844
3.422820782262300243e-01 391710.1490809261 0.004297004704320844
3.674171870951942753e-01 434701.3158125035 0.004297004704320844
3.935359869420369527e-01 482410.8704165374 0.004297004704320844
4.206035553298518304e-01 535356.6677410719 0.004297004704320844
4.485708667324919130e-01 594113.3984965039 0.004297004704320844
4.773739421139642780e-01 659318.8271333541 0.004297004704320844
5.069306154379311646e-01 731680.7143427207 0.004297004704320844
5.371409563198938919e-01 811984.4993184009 0.004297004704320844
5.684058833902698726e-01 901101.8251665037 0.004297004704320844
6.010389964007623043e-01 1000000.0 0.004297004704320844
8.258696228292514499e-03 0.001 0.004768611697714469
8.200170192816037124e-03 0.0011097524964120721 0.004768611697714469
8.118397608310082281e-03 0.0012315506032928262 0.004768611697714469
8.010207697509340308e-03 0.001366716356462006 0.004768611697714469
7.871895552618277808e-03 0.0015167168884709225 0.004768611697714469
7.699157630802188138e-03 0.0016831803533309566 0.004768611697714469
7.487046724626777658e-03 0.0018679135990207828 0.004768611697714469
7.381213157268792791e-03 0.002072921779595372 0.004768611697714469
7.527696235975907604e-03 0.002300430119772917 0.004768611697714469
7.718196732595032465e-03 0.0025529080682395165 0.004768611697714469
7.937299021982150565e-03 0.002833096101839324 0.004768611697714469
8.340623919158940067e-03 0.0031440354715915 0.004768611697714469
9.390332742349355097e-03 0.0034891012134067737 0.004768611697714469
1.060438089472005851e-02 0.003872038781812557 0.004768611697714469
1.200424012395950001e-02 0.004297004704320844 0.004768611697714469
1.361338396175079679e-02 0.004768611697714469 0.004768611697714469
1.545742962456034438e-02 0.005291978735958442 0.004768611697714469
1.756425357209861690e-02 0.005872786613189483 0.004768611697714469
1.996408066875323892e-02 0.00651733960488242 0.004768611697714469
2.281374041429288721e-02 0.007232633896483534 0.004768611697714469
2.648655275610517154e-02 0.008026433522257174 0.004768611697714469
3.063491246781407593e-02 0.00890735463861044 0.004768611697714469
3.530787444919551016e-02 0.009884959046625586 0.004768611697714469
4.055836833086474968e-02 0.010969857978923836 0.004768611697714469
4.644340085924836270e-02 0.012173827277396614 0.004768611697714469
5.302428703297668716e-02 0.013509935211980273 0.004768611697714469
6.036701405344940818e-02 0.014992684327860457 0.004768611697714469
6.854233560022106320e-02 0.01663816886076129 0.004768611697714469
7.762608897505779426e-02 0.018464249428955443 0.004768611697714469
8.769921625435689316e-02 0.020490746898158472 0.004768611697714469
9.884795650219189989e-02 0.022739657523579287 0.004768611697714469
1.111637160678243114e-01 0.02523539170434766 0.004768611697714469
1.247429498976452694e-01 0.02800503894183631 0.004768611697714469
1.397140783777799100e-01 0.03107866187782014 0.004768611697714469
1.561732441804785654e-01 0.03448962260405758 0.004768611697714469
1.742245296131260390e-01 0.038274944785163134 0.004768611697714469
1.939823137896129479e-01 0.04247571552536898 0.004768611697714469
2.155626220370810697e-01 0.047137531341167244 0.004768611697714469
2.390814830085866982e-01 0.05231099308056263 0.004768611697714469
2.646528064029293748e-01 0.05805225516094899 0.004768611697714469
2.923858892529916931e-01 0.06442363508721373 0.004768611697714469
3.223823170775441116e-01 0.07149428986597581 0.004768611697714469
3.547323489793762774e-01 0.07934096665797492 0.004768611697714469
3.895108129404599162e-01 0.08804883581643465 0.004768611697714469
4.267724269221645494e-01 0.09771241535346502 0.004768611697714469
4.665465334065642122e-01 0.1084365968689611 0.004768611697714469
5.088315526653715004e-01 0.12033778407775893 0.004768611697714469
5.535890933871538966e-01 0.13354515629298988 0.004768611697714469
6.007378504208727987e-01 0.14820207057988585 0.004768611697714469
6.501477848910378610e-01 0.16446761779946645 0.004768611697714469
7.016346290134081176e-01 0.18251834943190443 0.004768611697714469
7.549551190788683641e-01 0.20255019392306664 0.004768611697714469
8.098034889825465044e-01 0.22478058335487253 0.004768611697714469
8.658094444319806016e-01 0.24945081352303167 0.004768611697714469
9.225382402865603959e-01 0.27682866303920667 0.004768611697714469
9.794931075569930368e-01 0.3072112998861759 0.004768611697714469
1.036120403997673245e+00 0.34092850697468147 0.004768611697714469
1.091817759145240707e+00 0.3783462617131929 0.004768611697714469
1.145945263668904479e+00 0.419870708444391 0.004768611697714469
1.197839432322478581e+00 0.4659525668664682 0.004768611697714469
1.246829844470263016e+00 0.517092024289676 0.004768611697714469
1.292257779596031053e+00 0.5738441648302398 0.004768611697714469
1.333495902510455133e+00 0.6368249944718586 0.004768611697714469
1.369968402024479559e+00 0.7067181273927491 0.004768611697714469
1.401170148378986902e+00 0.7842822061337682 0.004768611697714469
1.426683903942155940e+00 0.8703591361485166 0.004768611697714469
1.446194515759966936e+00 0.9658832241158708 0.004768611697714469
1.468123259148811144e+00 1.0718913192051276 0.004768611697714469
1.492795173655001140e+00 1.1895340673703196 0.004768611697714469
1.511835328810709811e+00 1.3200884008314182 0.004768611697714469
1.525059350521129398e+00 1.4649713983072863 0.004768611697714469
1.532366591202754424e+00 1.625755666443795 0.004768611697714469
1.533739698738675994e+00 1.8041864093920719 0.004768611697714469
1.529241824011987827e+00 2.0022003718155843 0.004768611697714469
1.519011662845874966e+00 2.2219468609395236 0.004768611697714469
1.503256728986180013e+00 2.4658110758226037 0.004768611697714469
1.482245330270263839e+00 2.736439997074672 0.004768611697714469
1.456297577523102849e+00 3.0367711180354604 0.004768611697714469
1.425776025956276616e+00 3.370064329271928 0.004768611697714469
1.391076218878071424e+00 3.739937302478798 0.004768611697714469
1.352617603449892236e+00 4.150404757850477 0.004768611697714469
1.310835040422211550e+00 4.605922041145108 0.004768611697714469
1.266171188593021135e+00 5.1114334834401705 0.004768611697714469
1.219069881006409117e+00 5.672426068491977 0.004768611697714469
1.169970582295512873e+00 6.294988990221888 0.004768611697714469
1.120317285979479660e+00 6.985879746785249 0.004768611697714469
1.073843802009434745e+00 7.752597488629465 0.004768611697714469
1.025546566879524724e+00 8.60346441668451 0.004768611697714469
9.758873588828140822e-01 9.547716114208066 0.004768611697714469
9.253191716043628334e-01 10.59560179277617 0.004768611697714469
8.742803956838812729e-01 11.758495540521581 0.004768611697714469
8.231893436857377067e-01 13.049019780144016 0.004768611697714469
7.724390640450300438e-01 14.481182276745331 0.004768611697714469
7.223924909731468391e-01 16.070528182616385 0.004768611697714469
6.734694979466446796e-01 17.834308769319094 0.004768611697714469
6.279944807613839775e-01 19.791668678535572 0.004768611697714469
5.841489641646568920e-01 21.96385372416547 0.004768611697714469
5.421347466656638581e-01 24.37444150122222 0.004768611697714469
5.021106699570004883e-01 27.04959730463137 0.004768611697714469
4.649396492233363043e-01 30.01835813575592 0.004768611697714469
4.299656172719398817e-01 33.31294787934677 0.004768611697714469
3.971902629858150013e-01 36.96912707195032 0.004768611697714469
3.666117532535502210e-01 41.0265810582719 0.004768611697714469
3.381974520439846588e-01 45.52935074866948 0.004768611697714469
3.118879010089205539e-01 50.526310653356795 0.004768611697714469
2.876009978719181737e-01 56.07169938205458 0.004768611697714469
2.679192946109060780e-01 62.22570836730231 0.004768611697714469
2.506063661955510447e-01 69.0551352016233 0.004768611697714469
2.345314140786817492e-01 76.63410868007462 0.004768611697714469
2.195831087916028379e-01 85.04489341802686 0.004768611697714469
2.097821715210475002e-01 94.37878277775391 0.004768611697714469
2.032495294828235155e-01 104.73708979594508 0.004768611697714469
1.970616396870800979e-01 116.23224686798542 0.004768611697714469
1.910620811430305543e-01 128.9890261253308 0.004768611697714469
1.851174098056468653e-01 143.14589375234786 0.004768611697714469
1.791190565001547497e-01 158.85651294280527 0.004768611697714469
1.729843665171841849e-01 176.2914118095948 0.004768611697714469
1.666569424787718856e-01 195.63983435170647 0.004768611697714469
1.601061462020361426e-01 217.11179456945052 0.004768611697714469
1.533258094658380422e-01 240.9403560239527 0.004768611697714469
1.463320465196752962e-01 267.38416158399497 0.004768611697714469
1.391602093365395809e-01 296.73024081888724 0.004768611697714469
1.321465546304494421e-01 329.2971255097155 0.004768611697714469
1.249990863237984834e-01 365.43830709572546 0.004768611697714469
1.177833151224775554e-01 405.54607358408276 0.004768611697714469
1.105842172119190364e-01 450.05576757004974 0.004768611697714469
1.039309209126050432e-01 499.450511585514 0.004768611697714469
9.742282019899159429e-02 554.2664520663108 0.004768611697714469
9.103437508113959575e-02 615.0985788580505 0.004768611697714469
8.481945581385896826e-02 682.6071834272393 0.004768611697714469
7.882358187023455476e-02 757.525025877192 0.004768611697714469
7.308311250879079290e-02 840.6652885618333 0.004768611697714469
6.766631880269234622e-02 932.9304026284696 0.004768611697714469
6.254043125765226807e-02 1035.3218432956637 0.004768611697714469
5.771059106095242225e-02 1148.9510001873086 0.004768611697714469
5.318222434677111893e-02 1275.051240713013 0.004768611697714469
4.895543242694173902e-02 1414.991297434576 0.004768611697714469
4.502648248338112641e-02 1570.2901247293776 0.004768611697714469
4.138931794280709120e-02 1742.6333860096508 0.004768611697714469
3.803694275449037016e-02 1933.891750455232 0.004768611697714469
3.496252748909933761e-02 2146.141197858406 0.004768611697714469
3.216017393153858261e-02 2381.6855519761607 0.004768611697714469
2.962526333226081846e-02 2643.0814869741084 0.004768611697714469
2.735444441268730306e-02 2933.1662783900483 0.004768611697714469
2.534531579120379019e-02 3255.0885998350564 0.004768611697714469
2.359596325565201103e-02 3612.3426997094302 0.004768611697714469
2.210450667140177045e-02 4008.8063288984645 0.004768611697714469
2.086882628880291218e-02 4448.782831127585 0.004768611697714469
1.991378504680851522e-02 4937.047852839004 0.004768611697714469
1.987471255007796159e-02 5478.901179593945 0.004768611697714469
2.030601371347511355e-02 6080.224261649427 0.004768611697714469
2.094072746071815733e-02 6747.5440531107 0.004768611697714469
2.178085954430691168e-02 7488.10385759003 0.004768611697714469
2.282813564127098363e-02 8309.941949353404 0.004768611697714469
2.408385298460653107e-02 9221.97882333434 0.004768611697714469
2.555964947901615686e-02 10234.114021054527 0.004768611697714469
2.723871239651837889e-02 11357.333583431051 0.004768611697714469
2.913005263123988331e-02 12603.829296797274 0.004768611697714469
3.125616580374377534e-02 13987.131026472387 0.004768611697714469
3.357272592099083686e-02 15522.25357427048 0.004768611697714469
3.607427852201651464e-02 17225.859653987874 0.004768611697714469
3.882386678686151893e-02 19116.440753857038 0.004768611697714469
4.179915001937262869e-02 21214.51784910632 0.004768611697714469
4.498296661557792120e-02 23542.864143224204 0.004768611697714469
4.838430616555015190e-02 26126.752255633317 0.004768611697714469
5.204392367674608166e-02 28994.22853882881 0.004768611697714469
5.600424101043880581e-02 32176.417502507353 0.004768611697714469
6.024344320096401001e-02 35707.859649004626 0.004768611697714469
6.478178687773007705e-02 39626.88638701478 0.004768611697714469
6.964078162993650456e-02 43976.036093027215 0.004768611697714469
7.484278928429084765e-02 48802.515836544335 0.004768611697714469
8.041082601340462932e-02 54158.71378079476 0.004768611697714469
8.643446907811647151e-02 60102.76782070388 0.004768611697714469
9.300067126035195531e-02 66699.19663030129 0.004768611697714469
1.004299220223641986e-01 74019.59996915652 0.004768611697714469
1.086605675748523459e-01 82143.43584919439 0.004768611697714469
1.182876811653629651e-01 91158.88299750836 0.004768611697714469
1.290340234710173617e-01 101163.7979766207 0.004768611697714469
1.406359435408451319e-01 112266.77735108159 0.004768611697714469
1.539116751222463220e-01 124588.33642950082 0.004768611697714469
1.683020529000008592e-01 138262.2173764659 0.004768611697714469
1.836284510065120668e-01 153436.84089300132 0.004768611697714469
1.998639418714089622e-01 170276.91722258978 0.004768611697714469
2.169725970721658181e-01 188965.23396912115 0.004768611697714469
2.349116745138891404e-01 209704.64013232305 0.004768611697714469
2.536338680260895595e-01 232720.2478960412 0.004768611697714469
2.730896817953475941e-01 258261.87606826748 0.004768611697714469
2.932285245539634766e-01 286606.7616948256 0.004768611697714469
3.161687366143606792e-01 318062.5692794119 0.004768611697714469
3.403814168801577722e-01 352970.73027306574 0.004768611697714469
3.656036515215156935e-01 391710.1490809261 0.004768611697714469
3.918101860150114968e-01 434701.3158125035 0.004768611697714469
4.189659446348256155e-01 482410.8704165374 0.004768611697714469
4.470218081423474876e-01 535356.6677410719 0.004768611697714469
4.759140354378897375e-01 594113.3984965039 0.004768611697714469
5.055602792703467463e-01 659318.8271333541 0.004768611697714469
5.358603844113138948e-01 731680.7143427207 0.004768611697714469
5.677827257511005588e-01 811984.4993184009 0.004768611697714469
6.004798798843977714e-01 901101.8251665037 0.004768611697714469
6.335565876101328930e-01 1000000.0 0.004768611697714469
8.296479957498052032e-03 0.001 0.005291978735958442
8.258467903686434949e-03 0.0011097524964120721 0.005291978735958442
8.199894096847983732e-03 0.0012315506032928262 0.005291978735958442
8.118068288827190448e-03 0.001366716356462006 0.005291978735958442
8.009812601585050706e-03 0.0015167168884709225 0.005291978735958442
7.871421244860168573e-03 0.0016831803533309566 0.005291978735958442
7.698593567869603874e-03 0.0018679135990207828 0.005291978735958442
7.486365443439738955e-03 0.002072921779595372 0.005291978735958442
7.381132691544662998e-03 0.002300430119772917 0.005291978735958442
7.527501572995879721e-03 0.0025529080682395165 0.005291978735958442
7.717962750617583800e-03 0.002833096101839324 0.005291978735958442
7.937019906193581997e-03 0.0031440354715915 0.005291978735958442
8.340491122646224997e-03 0.0034891012134067737 0.005291978735958442
9.390190004392612658e-03 0.003872038781812557 0.005291978735958442
1.060420975410241579e-02 0.004297004704320844 0.005291978735958442
1.200403750065267769e-02 0.004768611697714469 0.005291978735958442
1.361314986684182202e-02 0.005291978735958442 0.005291978735958442
1.545716066243749132e-02 0.005872786613189483 0.005291978735958442
1.756393216785060579e-02 0.00651733960488242 0.005291978735958442
1.996370469031440859e-02 0.007232633896483534 0.005291978735958442
2.281607939127044959e-02 0.008026433522257174 0.005291978735958442
2.648925419917053103e-02 0.00890735463861044 0.005291978735958442
3.063801277261731654e-02 0.009884959046625586 0.005291978735958442
3.531145001543255918e-02 0.010969857978923836 0.005291978735958442
4.056246238908522983e-02 0.012173827277396614 0.005291978735958442
4.644807123838307766e-02 0.013509935211980273 0.005291978735958442
5.302962458508299337e-02 0.014992684327860457 0.005291978735958442
6.037309500882508811e-02 0.01663816886076129 0.005291978735958442
6.854926460692735424e-02 0.018464249428955443 0.005291978735958442
7.763395394645947190e-02 0.020490746898158472 0.005291978735958442
8.770813363878192381e-02 0.022739657523579287 0.005291978735958442
9.885804087908973969e-02 0.02523539170434766 0.005291978735958442
1.111751107870952854e-01 0.02800503894183631 0.005291978735958442
1.247558162711311230e-01 0.03107866187782014 0.005291978735958442
1.397292637779687652e-01 0.03448962260405758 0.005291978735958442
1.561903167151561245e-01 0.038274944785163134 0.005291978735958442
1.742437409686696248e-01 0.04247571552536898 0.005291978735958442
1.940038987204226184e-01 0.047137531341167244 0.005291978735958442
2.155868574204921895e-01 0.05231099308056263 0.005291978735958442
2.391086653070675916e-01 0.05805225516094899 0.005291978735958442
2.646832822444600275e-01 0.06442363508721373 0.005291978735958442
2.924200196224741588e-01 0.07149428986597581 0.005291978735958442
3.224205236677991082e-01 0.07934096665797492 0.005291978735958442
3.547751051462114114e-01 0.08804883581643465 0.005291978735958442
3.895586647722700246e-01 0.09771241535346502 0.005291978735958442
4.268259297986456979e-01 0.1084365968689611 0.005291978735958442
4.666063556919561317e-01 0.12033778407775893 0.005291978735958442
5.088984304025457872e-01 0.13354515629298988 0.005291978735958442
5.536638319001229158e-01 0.14820207057988585 0.005291978735958442
6.008213750410941190e-01 0.16446761779946645 0.005291978735958442
6.502411250325337289e-01 0.18251834943190443 0.005291978735958442
7.017389263357290963e-01 0.20255019392306664 0.005291978735958442
7.550716784781364987e-01 0.22478058335487253 0.005291978735958442
8.099337428074612211e-01 0.24945081352303167 0.005291978735958442
8.659550013179405648e-01 0.27682866303920667 0.005291978735958442
9.227009171575139002e-01 0.3072112998861759 0.005291978735958442
9.796749219436543532e-01 0.34092850697468147 0.005291978735958442
1.036323618710227601e+00 0.3783462617131929 0.005291978735958442
1.092044893278892426e+00 0.419870708444391 0.005291978735958442
1.146199122292516304e+00 0.4659525668664682 0.005291978735958442
1.198123153783403838e+00 0.517092024289676 0.005291978735958442
1.247146917222033302e+00 0.5738441648302398 0.005291978735958442
1.292612041019264968e+00 0.6368249944718586 0.005291978735958442
1.333891619920450911e+00 0.7067181273927491 0.005291978735958442
1.370410263314449040e+00 0.7842822061337682 0.005291978735958442
1.401663279194081291e+00 0.8703591361485166 0.005291978735958442
1.427233877064504108e+00 0.9658832241158708 0.005291978735958442
1.446807389486033824e+00 1.0718913192051276 0.005291978735958442
1.468740291560964195e+00 1.1895340673703196 0.005291978735958442
1.493481778749482292e+00 1.3200884008314182 0.005291978735958442
1.512598109358080256e+00 1.4649713983072863 0.005291978735958442
1.525905123405411068e+00 1.625755666443795 0.005291978735958442
1.533302198177553421e+00 1.8041864093920719 0.005291978735958442
1.534771805848359927e+00 2.0022003718155843 0.005291978735958442
1.530376670672628059e+00 2.2219468609395236 0.005291978735958442
1.520254692118022222e+00 2.4658110758226037 0.005291978735958442
1.504612169621937001e+00 2.736439997074672 0.005291978735958442
1.483715670436717149e+00 3.0367711180354604 0.005291978735958442
1.457882997751788867e+00 3.370064329271928 0.005291978735958442
1.427473750129377938e+00 3.739937302478798 0.005291978735958442
1.392879871810166259e+00 4.150404757850477 0.005291978735958442
1.354516600635134127e+00 4.605922041145108 0.005291978735958442
1.312814121472638984e+00 5.1114334834401705 0.005291978735958442
1.268210144540367512e+00 5.672426068491977 0.005291978735958442
1.221143623967940295e+00 6.294988990221888 0.005291978735958442
1.172049591948440606e+00 6.985879746785249 0.005291978735958442
1.122554311770545876e+00 7.752597488629465 0.005291978735958442
1.076030583770807514e+00 8.60346441668451 0.005291978735958442
1.027648068114848101e+00 9.547716114208066 0.005291978735958442
9.778696389340828521e-01 10.59560179277617 0.005291978735958442
9.271509210609814033e-01 11.758495540521581 0.005291978735958442
8.759341101731450419e-01 13.049019780144016 0.005291978735958442
8.246420004965088202e-01 14.481182276745331 0.005291978735958442
7.736722395712669620e-01 16.070528182616385 0.005291978735958442
7.233921089186983178e-01 17.834308769319094 0.005291978735958442
6.745718960072988324e-01 19.791668678535572 0.005291978735958442
6.288714513774456005e-01 21.96385372416547 0.005291978735958442
5.847967919434819972e-01 24.37444150122222 0.005291978735958442
5.425527145592243805e-01 27.04959730463137 0.005291978735958442
5.023133826560567394e-01 30.01835813575592 0.005291978735958442
4.649397424452497707e-01 33.31294787934677 0.005291978735958442
4.297394469984845422e-01 36.96912707195032 0.005291978735958442
3.967497302835562567e-01 41.0265810582719 0.005291978735958442
3.659731826032926461e-01 45.52935074866948 0.005291978735958442
3.373811540468876768e-01 50.526310653356795 0.005291978735958442
3.109174289718569795e-01 56.07169938205458 0.005291978735958442
2.871432939905019244e-01 62.22570836730231 0.005291978735958442
2.683327889554744661e-01 69.0551352016233 0.005291978735958442
2.508783843368867505e-01 76.63410868007462 0.005291978735958442
2.346737501540354376e-01 85.04489341802686 0.005291978735958442
2.196058262536285111e-01 94.37878277775391 0.005291978735958442
2.085364001427573444e-01 104.73708979594508 0.005291978735958442
2.020316623131045430e-01 116.23224686798542 0.005291978735958442
1.958755363212360823e-01 128.9890261253308 0.005291978735958442
1.899083321439199723e-01 143.14589375234786 0.005291978735958442
1.839937446319274972e-01 158.85651294280527 0.005291978735958442
1.780211155918231258e-01 176.2914118095948 0.005291978735958442
1.719069376704583929e-01 195.63983435170647 0.005291978735958442
1.655953730630552179e-01 217.11179456945052 0.005291978735958442
1.590577848442419062e-01 240.9403560239527 0.005291978735958442
1.522911964869349266e-01 267.38416158399497 0.005291978735958442
1.453156373023638814e-01 296.73024081888724 0.005291978735958442
1.384803022128149042e-01 329.2971255097155 0.005291978735958442
1.314556966310397867e-01 365.43830709572546 0.005291978735958442
1.243022399389921429e-01 405.54607358408276 0.005291978735958442
1.171241600750332207e-01 450.05576757004974 0.005291978735958442
1.105142231769513789e-01 499.450511585514 0.005291978735958442
1.039112301967957258e-01 554.2664520663108 0.005291978735958442
9.738130710044982929e-02 615.0985788580505 0.005291978735958442
9.098466236797915496e-02 682.6071834272393 0.005291978735958442
8.477371432956536113e-02 757.525025877192 0.005291978735958442
7.879184489962057225e-02 840.6652885618333 0.005291978735958442
7.312005273638791381e-02 932.9304026284696 0.005291978735958442
6.772195799476499189e-02 1035.3218432956637 0.005291978735958442
6.261172473041264064e-02 1148.9510001873086 0.005291978735958442
5.779985890925931624e-02 1275.051240713013 0.005291978735958442
5.329084922008811565e-02 1414.991297434576 0.005291978735958442
4.908468127528920616e-02 1570.2901247293776 0.005291978735958442
4.517843064435315970e-02 1742.6333860096508 0.005291978735958442
4.156773866901308789e-02 1933.891750455232 0.005291978735958442
3.824802113706848861e-02 2146.141197858406 0.005291978735958442
3.521530972211036475e-02 2381.6855519761607 0.005291978735958442
3.246667321179242532e-02 2643.0814869741084 0.005291978735958442
3.000023324370908878e-02 2933.1662783900483 0.005291978735958442
2.781485158919259904e-02 3255.0885998350564 0.005291978735958442
2.590966602667844551e-02 3612.3426997094302 0.005291978735958442
2.428362916350423895e-02 4008.8063288984645 0.005291978735958442
2.293522939034824473e-02 4448.782831127585 0.005291978735958442
2.189350893809464266e-02 4937.047852839004 0.005291978735958442
2.198279023914529590e-02 5478.901179593945 0.005291978735958442
2.246203957222251205e-02 6080.224261649427 0.005291978735958442
2.316531420850694023e-02 6747.5440531107 0.005291978735958442
2.409480320097691017e-02 7488.10385759003 0.005291978735958442
2.525233356575881660e-02 8309.941949353404 0.005291978735958442
2.663920803124825154e-02 9221.97882333434 0.005291978735958442
2.826813347339459520e-02 10234.114021054527 0.005291978735958442
3.012040982192544514e-02 11357.333583431051 0.005291978735958442
3.220703355399605339e-02 12603.829296797274 0.005291978735958442
3.455003835597954265e-02 13987.131026472387 0.005291978735958442
3.710107045056865172e-02 15522.25357427048 0.005291978735958442
3.985362233475594346e-02 17225.859653987874 0.005291978735958442
4.287597654117242946e-02 19116.440753857038 0.005291978735958442
4.614368192900591970e-02 21214.51784910632 0.005291978735958442
4.963678116951120850e-02 23542.864143224204 0.005291978735958442
5.336438838917411526e-02 26126.752255633317 0.005291978735958442
5.736668191184295801e-02 28994.22853882881 0.005291978735958442
6.169582288690221572e-02 32176.417502507353 0.005291978735958442
6.632378901561877815e-02 35707.859649004626 0.005291978735958442
7.127153031731764399e-02 39626.88638701478 0.005291978735958442
7.656109853247605734e-02 43976.036093027215 0.005291978735958442
8.221512481767120906e-02 48802.515836544335 0.005291978735958442
8.825655765677566100e-02 54158.71378079476 0.005291978735958442
9.474272500571180589e-02 60102.76782070388 0.005291978735958442
1.018413030473655084e-01 66699.19663030129 0.005291978735958442
1.098335926104992005e-01 74019.59996915652 0.005291978735958442
1.186835600863080376e-01 82143.43584919439 0.005291978735958442
1.288252372276338098e-01 91158.88299750836 0.005291978735958442
1.403105340258206934e-01 101163.7979766207 0.005291978735958442
1.526777169928288103e-01 112266.77735108159 0.005291978735958442
1.664632741768477531e-01 124588.33642950082 0.005291978735958442
1.816823117986919589e-01 138262.2173764659 0.005291978735958442
1.978447354188936635e-01 153436.84089300132 0.005291978735958442
2.149157231187489581e-01 170276.91722258978 0.005291978735958442
2.328512313964516134e-01 188965.23396912115 0.005291978735958442
2.516005510412992474e-01 209704.64013232305 0.005291978735958442
2.711087173214405954e-01 232720.2478960412 0.005291978735958442
2.913187285345911204e-01 258261.87606826748 0.005291978735958442
3.139431745906072768e-01 286606.7616948256 0.005291978735958442
3.382429713872114885e-01 318062.5692794119 0.005291978735958442
3.635560621574828732e-01 352970.73027306574 0.005291978735958442
3.898552967220215715e-01 391710.1490809261 0.005291978735958442
4.171040902582869858e-01 434701.3158125035 0.005291978735958442
4.452536274906521707e-01 482410.8704165374 0.005291978735958442
4.742398318781619881e-01 535356.6677410719 0.005291978735958442
5.039809455035850760e-01 594113.3984965039 0.005291978735958442
5.347819444277144285e-01 659318.8271333541 0.005291978735958442
5.670187681838495530e-01 731680.7143427207 0.005291978735958442
5.997935833942605877e-01 811984.4993184009 0.005291978735958442
6.329402840344089398e-01 901101.8251665037 0.005291978735958442
6.666932081719094683e-01 1000000.0 0.005291978735958442
8.316011499750383326e-03 0.001 0.005872786613189483
8.296253008884459101e-03 0.0011097524964120721 0.005872786613189483
8.258186649930760945e-03 0.0012315506032928262 0.005872786613189483
8.199560180542291021e-03 0.001366716356462006 0.005872786613189483
8.117663936905718594e-03 0.0015167168884709225 0.005872786613189483
8.009330477103697096e-03 0.0016831803533309566 0.005872786613189483
7.870841532215571909e-03 0.0018679135990207828 0.005872786613189483
7.697900994824581795e-03 0.002072921779595372 0.005872786613189483
7.485542504855858918e-03 0.002300430119772917 0.005872786613189483
7.381023196001460299e-03 0.0025529080682395165 0.005872786613189483
7.527258714429608567e-03 0.002833096101839324 0.005872786613189483
7.717678909758472934e-03 0.0031440354715915 0.005872786613189483
7.936683405247850834e-03 0.0034891012134067737 0.005872786613189483
8.340340672693924776e-03 0.003872038781812557 0.005872786613189483
9.390004337726701178e-03 0.004297004704320844 0.005872786613189483
1.060400037450148596e-02 0.004768611697714469 0.005872786613189483
1.200378200493637179e-02 0.005291978735958442 0.005872786613189483
1.361285069396234171e-02 0.005872786613189483 0.005872786613189483
1.545681508057775329e-02 0.00651733960488242 0.005872786613189483
1.756354135159513691e-02 0.007232633896483534 0.005872786613189483
1.996324705384854709e-02 0.008026433522257174 0.005872786613189483
2.281890872529707473e-02 0.00890735463861044 0.005872786613189483
2.649251475216532134e-02 0.009884959046625586 0.005872786613189483
3.064177886570264298e-02 0.010969857978923836 0.005872786613189483
3.531576637051111328e-02 0.012173827277396614 0.005872786613189483
4.056742044409624576e-02 0.013509935211980273 0.005872786613189483
4.645373950364097004e-02 0.014992684327860457 0.005872786613189483
5.303610283888234023e-02 0.01663816886076129 0.005872786613189483
6.038047016839491465e-02 0.018464249428955443 0.005872786613189483
6.855765336294909751e-02 0.020490746898158472 0.005872786613189483
7.764347012132126469e-02 0.022739657523579287 0.005872786613189483
8.771892667593107762e-02 0.02523539170434766 0.005872786613189483
9.887025134036048213e-02 0.02800503894183631 0.005872786613189483
1.111889027470197022e-01 0.03107866187782014 0.005872786613189483
1.247713806332278325e-01 0.03448962260405758 0.005872786613189483
1.397476197034093204e-01 0.038274944785163134 0.005872786613189483
1.562110088622556126e-01 0.04247571552536898 0.005872786613189483
1.742669977015058325e-01 0.047137531341167244 0.005872786613189483
1.940300214213146746e-01 0.05231099308056263 0.005872786613189483
2.156161784530077619e-01 0.05805225516094899 0.005872786613189483
2.391415466819055979e-01 0.06442363508721373 0.005872786613189483
2.647201247160532178e-01 0.07149428986597581 0.005872786613189483
2.924613042785335071e-01 0.07934096665797492 0.005872786613189483
3.224667409172286558e-01 0.08804883581643465 0.005872786613189483
3.548268254047698966e-01 0.09771241535346502 0.005872786613189483
3.896165047518493907e-01 0.1084365968689611 0.005872786613189483
4.268906091482858600e-01 0.12033778407775893 0.005872786613189483
4.666786590676222368e-01 0.13354515629298988 0.005872786613189483
5.089792321531573238e-01 0.14820207057988585 0.005872786613189483
5.537541266187252509e-01 0.16446761779946645 0.005872786613189483
6.009222556711655283e-01 0.18251834943190443 0.005872786613189483
6.503538337084988630e-01 0.20255019392306664 0.005872786613189483
7.018648468714411282e-01 0.22478058335487253 0.005872786613189483
7.552123270157795609e-01 0.24945081352303167 0.005872786613189483
8.100908529496010368e-01 0.27682866303920667 0.005872786613189483
8.661305288510673384e-01 0.3072112998861759 0.005872786613189483
9.228969806584015334e-01 0.34092850697468147 0.005872786613189483
9.798939322468609436e-01 0.3783462617131929 0.005872786613189483
1.036568262070001190e+00 0.419870708444391 0.005872786613189483
1.092318162466203280e+00 0.4659525668664682 0.005872786613189483
1.146504331543084954e+00 0.517092024289676 0.005872786613189483
1.198463997851674678e+00 0.5738441648302398 0.005872786613189483
1.247527462085520122e+00 0.6368249944718586 0.005872786613189483
1.293036787149508537e+00 0.7067181273927491 0.005872786613189483
1.334365524948942783e+00 0.7842822061337682 0.005872786613189483
1.370938752956383011e+00 0.8703591361485166 0.005872786613189483
1.402252223272052234e+00 0.9658832241158708 0.005872786613189483
1.427889661698569901e+00 1.0718913192051276 0.005872786613189483
1.447536848859703573e+00 1.1895340673703196 0.005872786613189483
1.469470366823299345e+00 1.3200884008314182 0.005872786613189483
1.494292101741185430e+00 1.4649713983072863 0.005872786613189483
1.513495754602085075e+00 1.625755666443795 0.005872786613189483
1.526897178489660556e+00 1.8041864093920719 0.005872786613189483
1.534395562123738621e+00 2.0022003718155843 0.005872786613189483
1.535972917046121600e+00 2.2219468609395236 0.005872786613189483
1.531691089697868602e+00 2.4658110758226037 0.005872786613189483
1.521686699318802738e+00 2.736439997074672 0.005872786613189483
1.506164217801252425e+00 3.0367711180354604 0.005872786613189483
1.485387789836811079e+00 3.370064329271928 0.005872786613189483
1.459672121671073519e+00 3.739937302478798 0.005872786613189483
1.429373069631807658e+00 4.150404757850477 0.005872786613189483
1.394878205661620019e+00 4.605922041145108 0.005872786613189483
1.356597920247431421e+00 5.1114334834401705 0.005872786613189483
1.314957281989435289e+00 5.672426068491977 0.005872786613189483
1.270388939647765447e+00 6.294988990221888 0.005872786613189483
1.223327255456389207e+00 6.985879746785249 0.005872786613189483
1.174203545367768609e+00 7.752597488629465 0.005872786613189483
1.124870045367564408e+00 8.60346441668451 0.005872786613189483
1.078257668746873676e+00 9.547716114208066 0.005872786613189483
1.029750718557844502e+00 10.59560179277617 0.005872786613189483
9.798145316723271270e-01 11.758495540521581 0.005872786613189483
9.289083988362352162e-01 13.049019780144016 0.005872786613189483
8.774788892932677831e-01 14.481182276745331 0.005872786613189483
8.259533366642509700e-01 16.070528182616385 0.005872786613189483
7.747337388822025384e-01 17.834308769319094 0.005872786613189483
7.241913898148435447e-01 19.791668678535572 0.005872786613189483
6.755159734273774585e-01 21.96385372416547 0.005872786613189483
6.295672668757534840e-01 24.37444150122222 0.005872786613189483
5.852423430163370410e-01 27.04959730463137 0.005872786613189483
5.427500056177270160e-01 30.01835813575592 0.005872786613189483
5.023116115432521012e-01 33.31294787934677 0.005872786613189483
4.646904775651073405e-01 36.96912707195032 0.005872786613189483
4.292555195044346905e-01 41.0265810582719 0.005872786613189483
3.960490492629039072e-01 45.52935074866948 0.005872786613189483
3.650782390871044614e-01 50.526310653356795 0.005872786613189483
3.363181659921044564e-01 56.07169938205458 0.005872786613189483
3.097152973082751837e-01 62.22570836730231 0.005872786613189483
2.876289728565252224e-01 69.0551352016233 0.005872786613189483
2.686638429316768328e-01 76.63410868007462 0.005872786613189483
2.510681464585816092e-01 85.04489341802686 0.005872786613189483
2.347336706194408373e-01 94.37878277775391 0.005872786613189483
2.195464426173588113e-01 104.73708979594508 0.005872786613189483
2.071771315621253606e-01 116.23224686798542 0.005872786613189483
2.007118204812530227e-01 128.9890261253308 0.005872786613189483
1.945968107622579601e-01 143.14589375234786 0.005872786613189483
1.886691878313895843e-01 158.85651294280527 0.005872786613189483
1.827902188270068007e-01 176.2914118095948 0.005872786613189483
1.768480680445091435e-01 195.63983435170647 0.005872786613189483
1.707594855049781035e-01 217.11179456945052 0.005872786613189483
1.644703818401894169e-01 240.9403560239527 0.005872786613189483
1.579551272698587194e-01 267.38416158399497 0.005872786613189483
1.512145356330517054e-01 296.73024081888724 0.005872786613189483
1.446070209762457537e-01 329.2971255097155 0.005872786613189483
1.377627702040846724e-01 365.43830709572546 0.005872786613189483
1.307316615278875105e-01 405.54607358408276 0.005872786613189483
1.237416484415418266e-01 450.05576757004974 0.005872786613189483
1.171416414884169643e-01 499.450511585514 0.005872786613189483
1.104930723053689640e-01 554.2664520663108 0.005872786613189483
1.038660168268287221e-01 615.0985788580505 0.005872786613189483
9.732611271811783538e-02 682.6071834272393 0.005872786613189483
9.093218372347570966e-02 757.525025877192 0.005872786613189483
8.473510160564670657e-02 840.6652885618333 0.005872786613189483
7.882786354712849330e-02 932.9304026284696 0.005872786613189483
7.317091887094369362e-02 1035.3218432956637 0.005872786613189483
6.778835233170348029e-02 1148.9510001873086 0.005872786613189483
6.269638842437574855e-02 1275.051240713013 0.005872786613189483
5.790457704808336936e-02 1414.991297434576 0.005872786613189483
5.341732388259908676e-02 1570.2901247293776 0.005872786613189483
4.923550875475453392e-02 1742.6333860096508 0.005872786613189483
4.535804559404063574e-02 1933.891750455232 0.005872786613189483
4.178318114642515929e-02 2146.141197858406 0.005872786613189483
3.850941299546063040e-02 2381.6855519761607 0.005872786613189483
3.553597538134699307e-02 2643.0814869741084 0.005872786613189483
3.286288030286350220e-02 2933.1662783900483 0.005872786613189483
3.049062112035005184e-02 3255.0885998350564 0.005872786613189483
2.841969994320280371e-02 3612.3426997094302 0.005872786613189483
2.665015460348129500e-02 4008.8063288984645 0.005872786613189483
2.518129236053674030e-02 4448.782831127585 0.005872786613189483
2.404705320202344537e-02 4937.047852839004 0.005872786613189483
2.430631341085139757e-02 5478.901179593945 0.005872786613189483
2.483887117898335439e-02 6080.224261649427 0.005872786613189483
2.561796301654870739e-02 6747.5440531107 0.005872786613189483
2.664597101685052191e-02 7488.10385759003 0.005872786613189483
2.792481945894119064e-02 8309.941949353404 0.005872786613189483
2.945578372909788203e-02 9221.97882333434 0.005872786613189483
3.125271394274357212e-02 10234.114021054527 0.005872786613189483
3.329481577154538158e-02 11357.333583431051 0.005872786613189483
3.559550564852693305e-02 12603.829296797274 0.005872786613189483
3.817567773491316319e-02 13987.131026472387 0.005872786613189483
4.098270116337503904e-02 15522.25357427048 0.005872786613189483
4.400881672922487414e-02 17225.859653987874 0.005872786613189483
4.732780610189120385e-02 19116.440753857038 0.005872786613189483
5.091291448566818978e-02 21214.51784910632 0.005872786613189483
5.474093626842690963e-02 23542.864143224204 0.005872786613189483
5.882096985939199579e-02 26126.752255633317 0.005872786613189483
6.319159619806866135e-02 28994.22853882881 0.005872786613189483
6.791677542084050001e-02 32176.417502507353 0.005872786613189483
7.296091626172881983e-02 35707.859649004626 0.005872786613189483
7.834549087194121741e-02 39626.88638701478 0.005872786613189483
8.409285989334126799e-02 43976.036093027215 0.005872786613189483
9.022565475067773066e-02 48802.515836544335 0.005872786613189483
9.676635449827621083e-02 54158.71378079476 0.005872786613189483
1.037370252898905526e-01 60102.76782070388 0.005872786613189483
1.113837225501904532e-01 66699.19663030129 0.005872786613189483
1.199591706892654264e-01 74019.59996915652 0.005872786613189483
1.294479796780139136e-01 82143.43584919439 0.005872786613189483
1.400990005390052029e-01 91158.88299750836 0.005872786613189483
1.523412637402536129e-01 101163.7979766207 0.005872786613189483
1.654879717979860776e-01 112266.77735108159 0.005872786613189483
1.797246156555526719e-01 124588.33642950082 0.005872786613189483
1.957724760854266666e-01 138262.2173764659 0.005872786613189483
2.127656400177061202e-01 153436.84089300132 0.005872786613189483
2.306612843244453814e-01 170276.91722258978 0.005872786613189483
2.494071898821499378e-01 188965.23396912115 0.005872786613189483
2.689445135799797826e-01 209704.64013232305 0.005872786613189483
2.892105213418252885e-01 232720.2478960412 0.005872786613189483
3.114684330169608106e-01 258261.87606826748 0.005872786613189483
3.358528125989889146e-01 286606.7616948256 0.005872786613189483
3.612584067444220004e-01 318062.5692794119 0.005872786613189483
3.876539842394419177e-01 352970.73027306574 0.005872786613189483
4.150008062417933630e-01 391710.1490809261 0.005872786613189483
4.432488363198163195e-01 434701.3158125035 0.005872786613189483
4.723338318989010465e-01 482410.8704165374 0.005872786613189483
5.021746573061981467e-01 535356.6677410719 0.005872786613189483
5.337442671808010353e-01 594113.3984965039 0.005872786613189483
5.660835452089360009e-01 659318.8271333541 0.005872786613189483
5.989522086479177609e-01 731680.7143427207 0.005872786613189483
6.321841639262076873e-01 811984.4993184009 0.005872786613189483
6.657596814387285455e-01 901101.8251665037 0.005872786613189483
7.011036786495490336e-01 1000000.0 0.005872786613189483
8.319187055488687019e-03 0.001 0.00651733960488242
8.315781928393300992e-03 0.0011097524964120721 0.00651733960488242
8.295966790913383501e-03 0.0012315506032928262 0.00651733960488242
8.257849735020446683e-03 0.001366716356462006 0.00651733960488242
8.199151914392983215e-03 0.0015167168884709225 0.00651733960488242
8.117174824161639546e-03 0.0016831803533309566 0.00651733960488242
8.008740744117535254e-03 0.0018679135990207828 0.00651733960488242
7.870139813903980625e-03 0.002072921779595372 0.00651733960488242
7.697057582705337311e-03 0.002300430119772917 0.00651733960488242
7.484536334681667763e-03 0.0025529080682395165 0.00651733960488242
7.380895276101138644e-03 0.002833096101839324 0.00651733960488242
7.526963171995726051e-03 0.0031440354715915 0.00651733960488242
7.717329079900521298e-03 0.0034891012134067737 0.00651733960488242
7.936265651477154848e-03 0.003872038781812557 0.00651733960488242
8.340152938956905265e-03 0.004297004704320844 0.00651733960488242
9.389783697932715598e-03 0.004768611697714469 0.00651733960488242
1.060373473443616647e-02 0.005291978735958442 0.00651733960488242
1.200348554684568629e-02 0.005872786613189483 0.00651733960488242
1.361249720902586377e-02 0.00651733960488242 0.00651733960488242
1.545639968107974903e-02 0.007232633896483534 0.00651733960488242
1.756305685511209622e-02 0.008026433522257174 0.00651733960488242
1.996268397927116953e-02 0.00890735463861044 0.00651733960488242
2.282231868382312429e-02 0.009884959046625586 0.00651733960488242
2.649644337556264842e-02 0.010969857978923836 0.00651733960488242
3.064630587287316479e-02 0.012173827277396614 0.00651733960488242
3.532098013837955963e-02 0.013509935211980273 0.00651733960488242
4.057339150849128412e-02 0.014992684327860457 0.00651733960488242
4.646056694350257643e-02 0.01663816886076129 0.00651733960488242
5.304389497512047857e-02 0.018464249428955443 0.00651733960488242
6.038934685948903897e-02 0.020490746898158472 0.00651733960488242
6.856775704629661239e-02 0.022739657523579287 0.00651733960488242
7.765493346810760367e-02 0.02523539170434766 0.00651733960488242
8.773191248947269372e-02 0.02800503894183631 0.00651733960488242
9.888494570830616559e-02 0.03107866187782014 0.00651733960488242
1.112055120125988866e-01 0.03448962260405758 0.00651733960488242
1.247901166382966304e-01 0.038274944785163134 0.00651733960488242
1.397697796210714549e-01 0.04247571552536898 0.00651733960488242
1.562359395133659234e-01 0.047137531341167244 0.00651733960488242
1.742950362794319086e-01 0.05231099308056263 0.00651733960488242
1.940615135850756456e-01 0.05805225516094899 0.00651733960488242
2.156515200453957004e-01 0.06442363508721373 0.00651733960488242
2.391811794560914639e-01 0.07149428986597581 0.00651733960488242
2.647645421223033257e-01 0.07934096665797492 0.00651733960488242
2.925110460442522653e-01 0.08804883581643465 0.00651733960488242
3.225224102567406659e-01 0.09771241535346502 0.00651733960488242
3.548891081725167873e-01 0.1084365968689611 0.00651733960488242
3.896861633931239521e-01 0.12033778407775893 0.00651733960488242
4.269684831168528150e-01 0.13354515629298988 0.00651733960488242
4.667657023358662283e-01 0.14820207057988585 0.00651733960488242
5.090764884404964663e-01 0.16446761779946645 0.00651733960488242
5.538627736407603086e-01 0.18251834943190443 0.00651733960488242
6.010436153024624195e-01 0.20255019392306664 0.00651733960488242
6.504893700776460674e-01 0.22478058335487253 0.00651733960488242
7.020161922549286171e-01 0.24945081352303167 0.00651733960488242
7.553813323007776415e-01 0.27682866303920667 0.00651733960488242
8.102795632340960008e-01 0.3072112998861759 0.00651733960488242
8.663412120417259832e-01 0.34092850697468147 0.00651733960488242
9.231322121202539810e-01 0.3783462617131929 0.00651733960488242
9.801565196311156081e-01 0.419870708444391 0.00651733960488242
1.036861379865569921e+00 0.4659525668664682 0.00651733960488242
1.092645326120984306e+00 0.517092024289676 0.00651733960488242
1.146869426270300085e+00 0.5738441648302398 0.00651733960488242
1.198871306441852358e+00 0.6368249944718586 0.00651733960488242
1.247981739599386408e+00 0.7067181273927491 0.00651733960488242
1.293543240178966380e+00 0.7842822061337682 0.00651733960488242
1.334929829518790800e+00 0.8703591361485166 0.00651733960488242
1.371567077840271542e+00 0.9658832241158708 0.00651733960488242
1.402951247375282984e+00 1.0718913192051276 0.00651733960488242
1.428666538519547835e+00 1.1895340673703196 0.00651733960488242
1.448399132365582043e+00 1.3200884008314182 0.00651733960488242
1.470327205469382781e+00 1.4649713983072863 0.00651733960488242
1.495240255850434519e+00 1.625755666443795 0.00651733960488242
1.514542520849803120e+00 1.8041864093920719 0.00651733960488242
1.528049625643569609e+00 2.0022003718155843 0.00651733960488242
1.535660231076436677e+00 2.2219468609395236 0.00651733960488242
1.537355441618514451e+00 2.4658110758226037 0.00651733960488242
1.533195747999062108e+00 2.736439997074672 0.00651733960488242
1.523315843729167174e+00 3.0367711180354604 0.00651733960488242
1.507917686288386960e+00 3.370064329271928 0.00651733960488242
1.487262195588836100e+00 3.739937302478798 0.00651733960488242
1.461660227041964299e+00 4.150404757850477 0.00651733960488242
1.431463124533996600e+00 4.605922041145108 0.00651733960488242
1.397053468485717653e+00 5.1114334834401705 0.00651733960488242
1.358836408624720216e+00 5.672426068491977 0.00651733960488242
1.317231804208976342e+00 6.294988990221888 0.00651733960488242
1.272667576692377400e+00 6.985879746785249 0.00651733960488242
1.225574200380149525e+00 7.752597488629465 0.00651733960488242
1.176380401468880565e+00 8.60346441668451 0.00651733960488242
1.127218006137770345e+00 9.547716114208066 0.00651733960488242
1.080476518686106724e+00 10.59560179277617 0.00651733960488242
1.031805145486468511e+00 11.758495540521581 0.00651733960488242
9.816726591524536083e-01 13.049019780144016 0.00651733960488242
9.305425222164378507e-01 14.481182276745331 0.00651733960488242
8.788657089615649065e-01 16.070528182616385 0.00651733960488242
8.270738568697585391e-01 17.834308769319094 0.00651733960488242
7.755730402456940675e-01 19.791668678535572 0.00651733960488242
7.247385437300267741e-01 21.96385372416547 0.00651733960488242
6.762596258000780347e-01 24.37444150122222 0.00651733960488242
6.300390941679862022e-01 27.04959730463137 0.00651733960488242
5.854433456848301409e-01 30.01835813575592 0.00651733960488242
5.426866586109537760e-01 33.31294787934677 0.00651733960488242
5.020356462268777964e-01 36.96912707195032 0.00651733960488242
4.641580648869522152e-01 41.0265810582719 0.00651733960488242
4.284862624610989990e-01 45.52935074866948 0.00651733960488242
3.950678014130192817e-01 50.526310653356795 0.00651733960488242
3.639141391154836480e-01 56.07169938205458 0.00651733960488242
3.350034684956421649e-01 62.22570836730231 0.00651733960488242
3.086279010519306643e-01 69.0551352016233 0.00651733960488242
2.880284998559334286e-01 76.63410868007462 0.00651733960488242
2.689097126900173440e-01 85.04489341802686 0.00651733960488242
2.511733997093661963e-01 94.37878277775391 0.00651733960488242
2.347103605819297611e-01 104.73708979594508 0.00651733960488242
2.194067665837788061e-01 116.23224686798542 0.00651733960488242
2.057113752384316652e-01 128.9890261253308 0.00651733960488242
1.992977942396985669e-01 143.14589375234786 0.00651733960488242
1.932339115448545031e-01 158.85651294280527 0.00651733960488242
1.873539710124553503e-01 176.2914118095948 0.00651733960488242
1.815176344358885308e-01 195.63983435170647 0.00651733960488242
1.756129503704298433e-01 217.11179456945052 0.00651733960488242
1.695580869455186601e-01 240.9403560239527 0.00651733960488242
1.633016769405604418e-01 267.38416158399497 0.00651733960488242
1.568216743635622301e-01 296.73024081888724 0.00651733960488242
1.504813888005800127e-01 329.2971255097155 0.00651733960488242
1.438691680162558773e-01 365.43830709572546 0.00651733960488242
1.370176690884901127e-01 405.54607358408276 0.00651733960488242
1.302972511208574380e-01 450.05576757004974 0.00651733960488242
1.237617202514688514e-01 499.450511585514 0.00651733960488242
1.171202518390894731e-01 554.2664520663108 0.00651733960488242
1.104450223687551136e-01 615.0985788580505 0.00651733960488242
1.038057438636496715e-01 682.6071834272393 0.00651733960488242
9.726676801119178706e-02 757.525025877192 0.00651733960488242
9.089072439061089692e-02 840.6652885618333 0.00651733960488242
8.476929621362189193e-02 932.9304026284696 0.00651733960488242
7.887221387072193557e-02 1035.3218432956637 0.00651733960488242
7.323024742198551429e-02 1148.9510001873086 0.00651733960488242
6.786588979960066215e-02 1275.051240713013 0.00651733960488242
6.279441424335083233e-02 1414.991297434576 0.00651733960488242
5.802533204726293553e-02 1570.2901247293776 0.00651733960488242
5.356403315458450193e-02 1742.6333860096508 0.00651733960488242
4.941338886162953414e-02 1933.891750455232 0.00651733960488242
4.557511887412340340e-02 2146.141197858406 0.00651733960488242
4.205078629065970436e-02 2381.6855519761607 0.00651733960488242
3.884232619880098603e-02 2643.0814869741084 0.00651733960488242
3.595212606239394509e-02 2933.1662783900483 0.00651733960488242
3.338273442415133629e-02 3255.0885998350564 0.00651733960488242
3.113637490994039872e-02 3612.3426997094302 0.00651733960488242
2.921447796620415399e-02 4008.8063288984645 0.00651733960488242
2.761852456310483553e-02 4448.782831127585 0.00651733960488242
2.654178298323435839e-02 4937.047852839004 0.00651733960488242
2.686559723439918557e-02 5478.901179593945 0.00651733960488242
2.745741856096380398e-02 6080.224261649427 0.00651733960488242
2.832031269201902915e-02 6747.5440531107 0.00651733960488242
2.945686691445392399e-02 7488.10385759003 0.00651733960488242
3.086908433327928761e-02 8309.941949353404 0.00651733960488242
3.255818097442671893e-02 9221.97882333434 0.00651733960488242
3.453921741860749295e-02 10234.114021054527 0.00651733960488242
3.678907860734772356e-02 11357.333583431051 0.00651733960488242
3.932412719842008630e-02 12603.829296797274 0.00651733960488242
4.216324584917319207e-02 13987.131026472387 0.00651733960488242
4.524928933652023338e-02 15522.25357427048 0.00651733960488242
4.857300990611378849e-02 17225.859653987874 0.00651733960488242
5.221393135031694027e-02 19116.440753857038 0.00651733960488242
5.614277398837635297e-02 21214.51784910632 0.00651733960488242
6.033256834959051240e-02 23542.864143224204 0.00651733960488242
6.479222199139468563e-02 26126.752255633317 0.00651733960488242
6.955742403112183392e-02 28994.22853882881 0.00651733960488242
7.470639821149424598e-02 32176.417502507353 0.00651733960488242
8.019436787663813959e-02 35707.859649004626 0.00651733960488242
8.604309249371040746e-02 39626.88638701478 0.00651733960488242
9.227497879875570796e-02 43976.036093027215 0.00651733960488242
9.891229707580542763e-02 48802.515836544335 0.00651733960488242
1.059766096090982296e-01 54158.71378079476 0.00651733960488242
1.134884155992659099e-01 60102.76782070388 0.00651733960488242
1.216570062491915405e-01 66699.19663030129 0.00651733960488242
1.308326240871424684e-01 74019.59996915652 0.00651733960488242
1.409752148084894852e-01 82143.43584919439 0.00651733960488242
1.521293809609230996e-01 91158.88299750836 0.00651733960488242
1.651422918580605914e-01 101163.7979766207 0.00651733960488242
1.790780598155850833e-01 112266.77735108159 0.00651733960488242
1.939573192228984111e-01 124588.33642950082 0.00651733960488242
2.105664839934708321e-01 138262.2173764659 0.00651733960488242
2.283793624923728394e-01 153436.84089300132 0.00651733960488242
2.470829948363049700e-01 170276.91722258978 0.00651733960488242
2.666169039282570985e-01 188965.23396912115 0.00651733960488242
2.869142471794574045e-01 209704.64013232305 0.00651733960488242
3.087413089476718775e-01 232720.2478960412 0.00651733960488242
3.332015913955005404e-01 258261.87606826748 0.00651733960488242
3.586967975212315696e-01 286606.7616948256 0.00651733960488242
3.851901500047631433e-01 318062.5692794119 0.00651733960488242
4.126387443845401237e-01 352970.73027306574 0.00651733960488242
4.409900230463877358e-01 391710.1490809261 0.00651733960488242
4.701788911067744658e-01 434701.3158125035 0.00651733960488242
5.006839710502162255e-01 482410.8704165374 0.00651733960488242
5.324808430491994038e-01 535356.6677410719 0.00651733960488242
5.649417701613975717e-01 594113.3984965039 0.00651733960488242
5.979227239488869028e-01 659318.8271333541 0.00651733960488242
6.312575832882464377e-01 731680.7143427207 0.00651733960488242
6.647593841260893699e-01 811984.4993184009 0.00651733960488242
7.000663227409528178e-01 901101.8251665037 0.00651733960488242
7.353584607209248114e-01 1000000.0 0.00651733960488242
8.307567473639908620e-03 0.001 0.007232633896483534
8.318951968695099605e-03 0.0011097524964120721 0.007232633896483534
8.315495116530156189e-03 0.0012315506032928262 0.007232633896483534
8.295625568064355151e-03 0.001366716356462006 0.007232633896483534
8.257438879228350473e-03 0.0015167168884709225 0.007232633896483534
8.198657910287813697e-03 0.0016831803533309566 0.007232633896483534
8.116582399316405252e-03 0.0018679135990207828 0.007232633896483534
8.008030361971311614e-03 0.002072921779595372 0.007232633896483534
7.869286051558302408e-03 0.002300430119772917 0.007232633896483534
7.696040040090903166e-03 0.0025529080682395165 0.007232633896483534
7.483321894188359885e-03 0.002833096101839324 0.007232633896483534
7.380731373607003591e-03 0.0031440354715915 0.007232633896483534
7.526599595967483833e-03 0.0034891012134067737 0.007232633896483534
7.716892557882389092e-03 0.003872038781812557 0.007232633896483534
7.935755404390336387e-03 0.004297004704320844 0.007232633896483534
8.339916072554796542e-03 0.004768611697714469 0.007232633896483534
9.389508368142172531e-03 0.005291978735958442 0.007232633896483534
1.060341392841654233e-02 0.005872786613189483 0.007232633896483534
1.200310239955215685e-02 0.00651733960488242 0.007232633896483534
1.361205705805226471e-02 0.007232633896483534 0.007232633896483534
1.545588697594094639e-02 0.008026433522257174 0.007232633896483534
1.756245456713993736e-02 0.00890735463861044 0.007232633896483534
1.996199495899541113e-02 0.009884959046625586 0.007232633896483534
2.282639720323277957e-02 0.010969857978923836 0.007232633896483534
2.650116412396030449e-02 0.012173827277396614 0.007232633896483534
3.065173645636512512e-02 0.013509935211980273 0.007232633896483534
3.532721832532280393e-02 0.014992684327860457 0.007232633896483534
4.058054808640173400e-02 0.01663816886076129 0.007232633896483534
4.646875971316498377e-02 0.018464249428955443 0.007232633896483534
5.305324086135444067e-02 0.020490746898158472 0.007232633896483534
6.040000167068916570e-02 0.022739657523579287 0.007232633896483534
6.857986114732582406e-02 0.02523539170434766 0.007232633896483534
7.766867917641229191e-02 0.02800503894183631 0.007232633896483534
8.774749286910184243e-02 0.03107866187782014 0.007232633896483534
9.890257230768340069e-02 0.03448962260405758 0.007232633896483534
1.112254217018421865e-01 0.038274944785163134 0.007232633896483534
1.248125772989029381e-01 0.04247571552536898 0.007232633896483534
1.397963706300122400e-01 0.047137531341167244 0.007232633896483534
1.562658661260569459e-01 0.05231099308056263 0.007232633896483534
1.743286699605920698e-01 0.05805225516094899 0.007232633896483534
1.940992974896935674e-01 0.06442363508721373 0.007232633896483534
2.156939159103032078e-01 0.07149428986597581 0.007232633896483534
2.392287180915271816e-01 0.07934096665797492 0.007232633896483534
2.648178070643902871e-01 0.08804883581643465 0.007232633896483534
2.925706923027321382e-01 0.09771241535346502 0.007232633896483534
3.225891732567106041e-01 0.1084365968689611 0.007232633896483534
3.549637876407402137e-01 0.12033778407775893 0.007232633896483534
3.897696619507215465e-01 0.13354515629298988 0.007232633896483534
4.270618107866988034e-01 0.14820207057988585 0.007232633896483534
4.668699751109059992e-01 0.16446761779946645 0.007232633896483534
5.091929735250037004e-01 0.18251834943190443 0.007232633896483534
5.539928675826849558e-01 0.20255019392306664 0.007232633896483534
6.011888687114144147e-01 0.22478058335487253 0.007232633896483534
6.506515286738228099e-01 0.24945081352303167 0.007232633896483534
7.021972037942330047e-01 0.27682866303920667 0.007232633896483534
7.555833596891344817e-01 0.3072112998861759 0.007232633896483534
8.105050161974085565e-01 0.34092850697468147 0.007232633896483534
8.665927784189638716e-01 0.3783462617131929 0.007232633896483534
9.234128870216384843e-01 0.419870708444391 0.007232633896483534
9.804696474418573837e-01 0.4659525668664682 0.007232633896483534
1.037210624636236256e+00 0.517092024289676 0.007232633896483534
1.093034767397004892e+00 0.5738441648302398 0.007232633896483534
1.147303573762337825e+00 0.6368249944718586 0.007232633896483534
1.199355108192815766e+00 0.7067181273927491 0.007232633896483534
1.248520646304074777e+00 0.7842822061337682 0.007232633896483534
1.294143168804871014e+00 0.8703591361485166 0.007232633896483534
1.335597227621935668e+00 0.9658832241158708 0.007232633896483534
1.372308882284873688e+00 1.0718913192051276 0.007232633896483534
1.403774878961837169e+00 1.1895340673703196 0.007232633896483534
1.429579853250388943e+00 1.3200884008314182 0.007232633896483534
1.449410342049124223e+00 1.4649713983072863 0.007232633896483534
1.471323194352591512e+00 1.625755666443795 0.007232633896483534
1.496338535042547546e+00 1.8041864093920719 0.007232633896483534
1.515750241746667504e+00 2.0022003718155843 0.007232633896483534
1.529373377403118184e+00 2.2219468609395236 0.007232633896483534
1.537105641909164877e+00 2.4658110758226037 0.007232633896483534
1.538926710949727106e+00 2.736439997074672 0.007232633896483534
1.534895081388189864e+00 3.0367711180354604 0.007232633896483534
1.525142829521054955e+00 3.370064329271928 0.007232633896483534
1.509868619095612097e+00 3.739937302478798 0.007232633896483534
1.489329401164150024e+00 4.150404757850477 0.007232633896483534
1.463831433592956976e+00 4.605922041145108 0.007232633896483534
1.433720967293290460e+00 5.1114334834401705 0.007232633896483534
1.399375251052133562e+00 5.672426068491977 0.007232633896483534
1.361194118456918289e+00 6.294988990221888 0.007232633896483534
1.319592569242933555e+00 6.985879746785249 0.007232633896483534
1.274994511262513841e+00 7.752597488629465 0.007232633896483534
1.227827639540417737e+00 8.60346441668451 0.007232633896483534
1.178519393612293298e+00 9.547716114208066 0.007232633896483534
1.129546541862717524e+00 10.59560179277617 0.007232633896483534
1.082634668625752639e+00 11.758495540521581 0.007232633896483534
1.033758749050318615e+00 13.049019780144016 0.007232633896483534
9.833914391209360728e-01 14.481182276745331 0.007232633896483534
9.320003820379997306e-01 16.070528182616385 0.007232633896483534
8.800407353561927604e-01 17.834308769319094 0.007232633896483534
8.279482354876345207e-01 19.791668678535572 0.007232633896483534
7.761331516923711815e-01 21.96385372416547 0.007232633896483534
7.249754247588403588e-01 24.37444150122222 0.007232633896483534
6.767555196710585141e-01 27.04959730463137 0.007232633896483534
6.302402235203471426e-01 30.01835813575592 0.007232633896483534
5.853556957516998782e-01 33.31294787934677 0.007232633896483534
5.423232403623067244e-01 36.96912707195032 0.007232633896483534
5.014489162393043209e-01 41.0265810582719 0.007232633896483534
4.633129862922166220e-01 45.52935074866948 0.007232633896483534
4.274102401383133021e-01 50.526310653356795 0.007232633896483534
3.937931723016752650e-01 56.07169938205458 0.007232633896483534
3.624768515791825241e-01 62.22570836730231 0.007232633896483534
3.334416618689365341e-01 69.0551352016233 0.007232633896483534
3.091063667971452045e-01 76.63410868007462 0.007232633896483534
2.883401713616846607e-01 85.04489341802686 0.007232633896483534
2.690694343556042645e-01 94.37878277775391 0.007232633896483534
2.511949505191916066e-01 104.73708979594508 0.007232633896483534
2.346076644240145670e-01 116.23224686798542 0.007232633896483534
2.191948701906794028e-01 128.9890261253308 0.007232633896483534
2.048453786724137304e-01 143.14589375234786 0.007232633896483534
1.978031696157729336e-01 158.85651294280527 0.007232633896483534
1.918014945176253760e-01 176.2914118095948 0.007232633896483534
1.859788381955569669e-01 195.63983435170647 0.007232633896483534
1.801942713105117444e-01 217.11179456945052 0.007232633896483534
1.743368131713985414e-01 240.9403560239527 0.007232633896483534
1.683269760628155198e-01 267.38416158399497 0.007232633896483534
1.621166866179501731e-01 296.73024081888724 0.007232633896483534
1.560692667925597243e-01 329.2971255097155 0.007232633896483534
1.497315459125878601e-01 365.43830709572546 0.007232633896483534
1.431110159572965279e-01 405.54607358408276 0.007232633896483534
1.367391006042580626e-01 450.05576757004974 0.007232633896483534
1.303220346324786283e-01 499.450511585514 0.007232633896483534
1.237419393945617813e-01 554.2664520663108 0.007232633896483534
1.170707768368844520e-01 615.0985788580505 0.007232633896483534
1.103805150903713755e-01 682.6071834272393 0.007232633896483534
1.037397240156570505e-01 757.525025877192 0.007232633896483534
9.722317429242420539e-02 840.6652885618333 0.007232633896483534
9.091817916596921234e-02 932.9304026284696 0.007232633896483534
8.480524111243176177e-02 1035.3218432956637 0.007232633896483534
7.892203200847817957e-02 1148.9510001873086 0.007232633896483534
7.329774617919210256e-02 1275.051240713013 0.007232633896483534
6.795394926155631787e-02 1414.991297434576 0.007232633896483534
6.290593029576076189e-02 1570.2901247293776 0.007232633896483534
5.816429199369947678e-02 1742.6333860096508 0.007232633896483534
5.373657440832788762e-02 1933.891750455232 0.007232633896483534
4.962866383432660428e-02 2146.141197858406 0.007232633896483534
4.584583599674105919e-02 2381.6855519761607 0.007232633896483534
4.239333088265722499e-02 2643.0814869741084 0.007232633896483534
3.927645557637513690e-02 2933.1662783900483 0.007232633896483534
3.650029057470269289e-02 3255.0885998350564 0.007232633896483534
3.406920123192936495e-02 3612.3426997094302 0.007232633896483534
3.198635579087859282e-02 4008.8063288984645 0.007232633896483534
3.025686814562565663e-02 4448.782831127585 0.007232633896483534
2.931919681282531623e-02 4937.047852839004 0.007232633896483534
2.968253370255967069e-02 5478.901179593945 0.007232633896483534
3.034023333110590082e-02 6080.224261649427 0.007232633896483534
3.129570774461280097e-02 6747.5440531107 0.007232633896483534
3.255175704768657058e-02 7488.10385759003 0.007232633896483534
3.411044813585380198e-02 8309.941949353404 0.007232633896483534
3.597288639036285568e-02 9221.97882333434 0.007232633896483534
3.815540869915339667e-02 10234.114021054527 0.007232633896483534
4.063233502232800609e-02 11357.333583431051 0.007232633896483534
4.342360767723038584e-02 12603.829296797274 0.007232633896483534
4.654498369159766613e-02 13987.131026472387 0.007232633896483534
4.993458907701113503e-02 15522.25357427048 0.007232633896483534
5.358141154234186826e-02 17225.859653987874 0.007232633896483534
5.757093793437977752e-02 19116.440753857038 0.007232633896483534
6.187110294096289514e-02 21214.51784910632 0.007232633896483534
6.645059073363164537e-02 23542.864143224204 0.007232633896483534
7.131789532629791151e-02 26126.752255633317 0.007232633896483534
7.650421577927608852e-02 28994.22853882881 0.007232633896483534
8.210495572537224174e-02 32176.417502507353 0.007232633896483534
8.806423709433781888e-02 35707.859649004626 0.007232633896483534
9.440384451056646475e-02 39626.88638701478 0.007232633896483534
1.011459031709347339e-01 43976.036093027215 0.007232633896483534
1.083118793351425663e-01 48802.515836544335 0.007232633896483534
1.159219103720913330e-01 54158.71378079476 0.007232633896483534
1.239942815152165062e-01 60102.76782070388 0.007232633896483534
1.326863182893488757e-01 66699.19663030129 0.007232633896483534
1.424753535341312105e-01 74019.59996915652 0.007232633896483534
1.532809833931120802e-01 82143.43584919439 0.007232633896483534
1.649329463430090070e-01 91158.88299750836 0.007232633896483534
1.787253155114720271e-01 101163.7979766207 0.007232633896483534
1.934544126029908440e-01 112266.77735108159 0.007232633896483534
2.091354288144325335e-01 124588.33642950082 0.007232633896483534
2.260535596009272397e-01 138262.2173764659 0.007232633896483534
2.446691666332737047e-01 153436.84089300132 0.007232633896483534
2.641582312691184709e-01 170276.91722258978 0.007232633896483534
2.844520486069355703e-01 188965.23396912115 0.007232633896483534
3.057675599250055387e-01 209704.64013232305 0.007232633896483534
3.302866092573370493e-01 232720.2478960412 0.007232633896483534
3.558621685389447009e-01 258261.87606826748 0.007232633896483534
3.824503456680075075e-01 286606.7616948256 0.007232633896483534
4.100019609375472607e-01 318062.5692794119 0.007232633896483534
4.384604090055610470e-01 352970.73027306574 0.007232633896483534
4.678326182227414143e-01 391710.1490809261 0.007232633896483534
4.990002240431241076e-01 434701.3158125035 0.007232633896483534
5.309483518982248684e-01 482410.8704165374 0.007232633896483534
5.635521496129580754e-01 535356.6677410719 0.007232633896483534
5.966666387395881399e-01 594113.3984965039 0.007232633896483534
6.301248426336188979e-01 659318.8271333541 0.007232633896483534
6.637395533766048406e-01 731680.7143427207 0.007232633896483534
6.988178147290978748e-01 811984.4993184009 0.007232633896483534
7.342057897700501323e-01 901101.8251665037 0.007232633896483534
7.692005919945663628e-01 1000000.0 0.007232633896483534
8.282448510548729576e-03 0.001 0.008026433522257174
8.307331227429090581e-03 0.0011097524964120721 0.008026433522257174
8.318664677274533251e-03 0.0012315506032928262 0.008026433522257174
8.315155147528082921e-03 0.001366716356462006 0.008026433522257174
8.295213509473282204e-03 0.0015167168884709225 0.008026433522257174
8.256942437951348551e-03 0.0016831803533309566 0.008026433522257174
8.198060711068188774e-03 0.0018679135990207828 0.008026433522257174
8.115866447112801002e-03 0.002072921779595372 0.008026433522257174
8.007173663382816803e-03 0.002300430119772917 0.008026433522257174
7.868259000154252322e-03 0.0025529080682395165 0.008026433522257174
7.694811090838637145e-03 0.002833096101839324 0.008026433522257174
7.485917413641555822e-03 0.0031440354715915 0.008026433522257174
7.380532882603488970e-03 0.0034891012134067737 0.008026433522257174
7.526148956637078447e-03 0.003872038781812557 0.008026433522257174
7.716360690557061419e-03 0.004297004704320844 0.008026433522257174
7.935120957669719935e-03 0.004768611697714469 0.008026433522257174
8.339632406107314044e-03 0.005291978735958442 0.008026433522257174
9.389173204927958941e-03 0.005872786613189483 0.008026433522257174
1.060301929153153501e-02 0.00651733960488242 0.008026433522257174
1.200263924344949738e-02 0.007232633896483534 0.008026433522257174
1.361151485324454610e-02 0.008026433522257174 0.008026433522257174
1.545525298763072292e-02 0.00890735463861044 0.008026433522257174
1.756171832266693184e-02 0.009884959046625586 0.008026433522257174
1.996113692148289431e-02 0.010969857978923836 0.008026433522257174
2.283127069009996749e-02 0.012173827277396614 0.008026433522257174
2.650678182158067511e-02 0.013509935211980273 0.008026433522257174
3.065821587889479977e-02 0.014992684327860457 0.008026433522257174
3.533466031750546327e-02 0.01663816886076129 0.008026433522257174
4.058908076028180933e-02 0.018464249428955443 0.008026433522257174
4.647852162217657596e-02 0.020490746898158472 0.008026433522257174
5.306438842537088835e-02 0.022739657523579287 0.008026433522257174
6.041270456555765389e-02 0.02523539170434766 0.008026433522257174
6.859430160746889105e-02 0.02800503894183631 0.008026433522257174
7.768506924731245766e-02 0.03107866187782014 0.008026433522257174
8.776606287525856587e-02 0.03448962260405758 0.008026433522257174
9.892358750536289769e-02 0.038274944785163134 0.008026433522257174
1.112491575031203661e-01 0.04247571552536898 0.008026433522257174
1.248393614704385451e-01 0.047137531341167244 0.008026433522257174
1.398281139779086191e-01 0.05231099308056263 0.008026433522257174
1.563015850651691130e-01 0.05805225516094899 0.008026433522257174
1.743688255389408970e-01 0.06442363508721373 0.008026433522257174
1.941443921752733226e-01 0.07149428986597581 0.008026433522257174
2.157445111335143662e-01 0.07934096665797492 0.008026433522257174
2.392854374188903011e-01 0.08804883581643465 0.008026433522257174
2.648813623567003450e-01 0.09771241535346502 0.008026433522257174
2.926418380506273231e-01 0.1084365968689611 0.008026433522257174
3.226687734582518452e-01 0.12033778407775893 0.008026433522257174
3.550528147636043408e-01 0.13354515629298988 0.008026433522257174
3.898691908803192385e-01 0.14820207057988585 0.008026433522257174
4.271730257205476611e-01 0.16446761779946645 0.008026433522257174
4.669941978153908102e-01 0.18251834943190443 0.008026433522257174
5.093316905545537399e-01 0.20255019392306664 0.008026433522257174
5.541477212871662728e-01 0.22478058335487253 0.008026433522257174
6.013617072117912743e-01 0.24945081352303167 0.008026433522257174
6.508444019818264703e-01 0.27682866303920667 0.008026433522257174
7.024123911083135496e-01 0.3072112998861759 0.008026433522257174
7.558233861030909662e-01 0.34092850697468147 0.008026433522257174
8.107727210828745701e-01 0.3783462617131929 0.008026433522257174
8.668912907396577605e-01 0.419870708444391 0.008026433522257174
9.237456861468101854e-01 0.4659525668664682 0.008026433522257174
9.808405740279805274e-01 0.517092024289676 0.008026433522257174
1.037623942782685882e+00 0.5738441648302398 0.008026433522257174
1.093495175374953776e+00 0.6368249944718586 0.008026433522257174
1.147816220325210690e+00 0.7067181273927491 0.008026433522257174
1.199925645368075333e+00 0.7842822061337682 0.008026433522257174
1.249155211458293557e+00 0.8703591361485166 0.008026433522257174
1.294848440041291848e+00 0.9658832241158708 0.008026433522257174
1.336380363813268080e+00 1.0718913192051276 0.008026433522257174
1.373177538103491857e+00 1.1895340673703196 0.008026433522257174
1.404737137275112069e+00 1.3200884008314182 0.008026433522257174
1.430644134556045222e+00 1.4649713983072863 0.008026433522257174
1.450585284852087931e+00 1.625755666443795 0.008026433522257174
1.472468036688352022e+00 1.8041864093920719 0.008026433522257174
1.497595833098308571e+00 2.0022003718155843 0.008026433522257174
1.517126539981639821e+00 2.2219468609395236 0.008026433522257174
1.530874215033435792e+00 2.4658110758226037 0.008026433522257174
1.538735073596734448e+00 2.736439997074672 0.008026433522257174
1.540686724651136430e+00 3.0367711180354604 0.008026433522257174
1.536784994334632337e+00 3.370064329271928 0.008026433522257174
1.527158598260851319e+00 3.739937302478798 0.008026433522257174
1.512002155218795663e+00 4.150404757850477 0.008026433522257174
1.491567978626077373e+00 4.605922041145108 0.008026433522257174
1.466157172344161541e+00 5.1114334834401705 0.008026433522257174
1.436110596572404585e+00 5.672426068491977 0.008026433522257174
1.401800123744646243e+00 6.294988990221888 0.008026433522257174
1.363620631396043059e+00 6.985879746785249 0.008026433522257174
1.321982979499348732e+00 7.752597488629465 0.008026433522257174
1.277308085846583285e+00 8.60346441668451 0.008026433522257174
1.230022100349266179e+00 9.547716114208066 0.008026433522257174
1.180552445482254464e+00 10.59560179277617 0.008026433522257174
1.131800190703907472e+00 11.758495540521581 0.008026433522257174
1.084676304064307262e+00 13.049019780144016 0.008026433522257174
1.035555359096876016e+00 14.481182276745331 0.008026433522257174
9.849138791148165373e-01 16.070528182616385 0.008026433522257174
9.332234928930412954e-01 17.834308769319094 0.008026433522257174
8.809434320785530792e-01 19.791668678535572 0.008026433522257174
8.285138241389141678e-01 21.96385372416547 0.008026433522257174
7.763500057385350761e-01 24.37444150122222 0.008026433522257174
7.251566660496592265e-01 27.04959730463137 0.008026433522257174
6.769521226628840704e-01 30.01835813575592 0.008026433522257174
6.301220463301924202e-01 33.31294787934677 0.008026433522257174
5.849360262196088289e-01 36.96912707195032 0.008026433522257174
5.416237354800458315e-01 41.0265810582719 0.008026433522257174
5.005198780806330294e-01 45.52935074866948 0.008026433522257174
4.621328122485263146e-01 50.526310653356795 0.008026433522257174
4.260723067654125229e-01 56.07169938205458 0.008026433522257174
3.922223658008854863e-01 62.22570836730231 0.008026433522257174
3.607733222394583494e-01 69.0551352016233 0.008026433522257174
3.320193955715957657e-01 76.63410868007462 0.008026433522257174
3.094945252171716898e-01 85.04489341802686 0.008026433522257174
2.885644929717208207e-01 94.37878277775391 0.008026433522257174
2.691456596389087963e-01 104.73708979594508 0.008026433522257174
2.511389707982271680e-01 116.23224686798542 0.008026433522257174
2.344365253377062863e-01 128.9890261253308 0.008026433522257174
2.189272600315664286e-01 143.14589375234786 0.008026433522257174
2.045015479247916657e-01 158.85651294280527 0.008026433522257174
1.962488747016528645e-01 176.2914118095948 0.008026433522257174
1.903219394817999566e-01 195.63983435170647 0.008026433522257174
1.845680561901882066e-01 217.11179456945052 0.008026433522257174
1.788467124575033596e-01 240.9403560239527 0.008026433522257174
1.730487903805895122e-01 267.38416158399497 0.008026433522257174
1.670977106178722638e-01 296.73024081888724 0.008026433522257174
1.613514047938375828e-01 329.2971255097155 0.008026433522257174
1.553179617424750858e-01 365.43830709572546 0.008026433522257174
1.489880352960439580e-01 405.54607358408276 0.008026433522257174
1.430193589858937131e-01 450.05576757004974 0.008026433522257174
1.367715815536904578e-01 499.450511585514 0.008026433522257174
1.303065161286861007e-01 554.2664520663108 0.008026433522257174
1.236931603251033018e-01 615.0985788580505 0.008026433522257174
1.170034684604193964e-01 682.6071834272393 0.008026433522257174
1.103084556806863264e-01 757.525025877192 0.008026433522257174
1.036951305720523325e-01 840.6652885618333 0.008026433522257174
9.724266290241068145e-02 932.9304026284696 0.008026433522257174
9.094373098915167764e-02 1035.3218432956637 0.008026433522257174
8.484286524483672376e-02 1148.9510001873086 0.008026433522257174
7.897620651419848259e-02 1275.051240713013 0.008026433522257174
7.337206878723927239e-02 1414.991297434576 0.008026433522257174
6.805211076371855961e-02 1570.2901247293776 0.008026433522257174
6.303282986996730508e-02 1742.6333860096508 0.008026433522257174
5.832715078912522472e-02 1933.891750455232 0.008026433522257174
5.394584311417358752e-02 2146.141197858406 0.008026433522257174
4.989859406722581964e-02 2381.6855519761607 0.008026433522257174
4.619460248353200738e-02 2643.0814869741084 0.008026433522257174
4.284269316988751491e-02 2933.1662783900483 0.008026433522257174
3.985101781281565753e-02 3255.0885998350564 0.008026433522257174
3.722655353066087192e-02 3612.3426997094302 0.008026433522257174
3.497460977351335432e-02 4008.8063288984645 0.008026433522257174
3.310490749873500060e-02 4448.782831127585 0.008026433522257174
3.237271549547160454e-02 4937.047852839004 0.008026433522257174
3.278065301629042028e-02 5478.901179593945 0.008026433522257174
3.351156949792830769e-02 6080.224261649427 0.008026433522257174
3.456926030725757798e-02 6747.5440531107 0.008026433522257174
3.595674396346864449e-02 7488.10385759003 0.008026433522257174
3.767612456303531115e-02 8309.941949353404 0.008026433522257174
3.972833511859438088e-02 9221.97882333434 0.008026433522257174
4.213104650948985147e-02 10234.114021054527 0.008026433522257174
4.485574598794944690e-02 11357.333583431051 0.008026433522257174
4.792672886560638695e-02 12603.829296797274 0.008026433522257174
5.135521169688300747e-02 13987.131026472387 0.008026433522257174
5.507441831886197153e-02 15522.25357427048 0.008026433522257174
5.907124456995272582e-02 17225.859653987874 0.008026433522257174
6.343733475203723604e-02 19116.440753857038 0.008026433522257174
6.813752752709219263e-02 21214.51784910632 0.008026433522257174
7.313550946439642542e-02 23542.864143224204 0.008026433522257174
7.843908796330401056e-02 26126.752255633317 0.008026433522257174
8.407300628107436391e-02 28994.22853882881 0.008026433522257174
9.015328966686092516e-02 32176.417502507353 0.008026433522257174
9.661072922217543713e-02 35707.859649004626 0.008026433522257174
1.034668130937443781e-01 39626.88638701478 0.008026433522257174
1.107429658773343706e-01 43976.036093027215 0.008026433522257174
1.184593830673280335e-01 48802.515836544335 0.008026433522257174
1.266341554514591183e-01 54158.71378079476 0.008026433522257174
1.352826253341962992e-01 60102.76782070388 0.008026433522257174
1.444916896429402076e-01 66699.19663030129 0.008026433522257174
1.549030471873900916e-01 74019.59996915652 0.008026433522257174
1.663741569554001987e-01 82143.43584919439 0.008026433522257174
1.785481300718020636e-01 91158.88299750836 0.008026433522257174
1.930971153788390293e-01 101163.7979766207 0.008026433522257174
2.086179334752136794e-01 112266.77735108159 0.008026433522257174
2.250937864991869874e-01 124588.33642950082 0.008026433522257174
2.425234679308164720e-01 138262.2173764659 0.008026433522257174
2.616134746236765674e-01 153436.84089300132 0.008026433522257174
2.818594852385994387e-01 170276.91722258978 0.008026433522257174
3.028792352489509954e-01 188965.23396912115 0.008026433522257174
3.271147936973145542e-01 209704.64013232305 0.008026433522257174
3.527523193696382453e-01 232720.2478960412 0.008026433522257174
3.794251905101750921e-01 258261.87606826748 0.008026433522257174
4.070767558437440869e-01 286606.7616948256 0.008026433522257174
4.356436794326017381e-01 318062.5692794119 0.008026433522257174
4.656385601371727523e-01 352970.73027306574 0.008026433522257174
4.969796136166630407e-01 391710.1490809261 0.008026433522257174
5.290990196374739662e-01 434701.3158125035 0.008026433522257174
5.618682560916243851e-01 482410.8704165374 0.008026433522257174
5.951391136712013141e-01 535356.6677410719 0.008026433522257174
6.287434559612437024e-01 594113.3984965039 0.008026433522257174
6.624932405321046769e-01 659318.8271333541 0.008026433522257174
6.973221752055748235e-01 731680.7143427207 0.008026433522257174
7.328195320791068834e-01 811984.4993184009 0.008026433522257174
7.679206009859379511e-01 901101.8251665037 0.008026433522257174
8.023615039805764848e-01 1000000.0 0.008026433522257174
8.244865635107371735e-03 0.001 0.00890735463861044
8.282206459446224411e-03 0.0011097524964120721 0.00890735463861044
8.307049210374671186e-03 0.0012315506032928262 0.00890735463861044
8.318327746341058759e-03 0.001366716356462006 0.00890735463861044
8.314744041918750370e-03 0.0015167168884709225 0.00890735463861044
8.294718320590406188e-03 0.0016831803533309566 0.00890735463861044
8.256348906354510700e-03 0.0018679135990207828 0.00890735463861044
8.197345173948464986e-03 0.002072921779595372 0.00890735463861044
8.115004587765203142e-03 0.002300430119772917 0.00890735463861044
8.006139899710201097e-03 0.0025529080682395165 0.00890735463861044
7.867021888034213956e-03 0.002833096101839324 0.00890735463861044
7.693330714977711544e-03 0.0031440354715915 0.00890735463861044
7.493672209685955064e-03 0.0034891012134067737 0.00890735463861044
7.380288571056439588e-03 0.003872038781812557 0.00890735463861044
7.525596557389526743e-03 0.004297004704320844 0.00890735463861044
7.715703502470521759e-03 0.004768611697714469 0.00890735463861044
7.934343030901491386e-03 0.005291978735958442 0.00890735463861044
8.339279516874791021e-03 0.005872786613189483 0.00890735463861044
9.388758898724409649e-03 0.00651733960488242 0.00890735463861044
1.060253032253319003e-02 0.007232633896483534 0.00890735463861044
1.200206692020784789e-02 0.008026433522257174 0.00890735463861044
1.361084764653132384e-02 0.00890735463861044 0.00890735463861044
1.545447142310593658e-02 0.009884959046625586 0.00890735463861044
1.756081223812917119e-02 0.010969857978923836 0.00890735463861044
1.996008664890001200e-02 0.012173827277396614 0.00890735463861044
2.283703612764977423e-02 0.013509935211980273 0.00890735463861044
2.651345022033575749e-02 0.014992684327860457 0.00890735463861044
3.066589035560123022e-02 0.01663816886076129 0.00890735463861044
3.534348564341258797e-02 0.018464249428955443 0.00890735463861044
4.059919096461192534e-02 0.020490746898158472 0.00890735463861044
4.649009106975993816e-02 0.022739657523579287 0.00890735463861044
5.307759291142116753e-02 0.02523539170434766 0.00890735463861044
6.042774800610797165e-02 0.02800503894183631 0.00890735463861044
6.861141155600411490e-02 0.03107866187782014 0.00890735463861044
7.770448642628871583e-02 0.03448962260405758 0.00890735463861044
8.778806369918451535e-02 0.038274944785163134 0.00890735463861044
9.894847625109831624e-02 0.04247571552536898 0.00890735463861044
1.112772648144565307e-01 0.047137531341167244 0.00890735463861044
1.248710717345491300e-01 0.05231099308056263 0.00890735463861044
1.398657730456686066e-01 0.05805225516094899 0.00890735463861044
1.563439593173028552e-01 0.06442363508721373 0.00890735463861044
1.744164436723835698e-01 0.07149428986597581 0.00890735463861044
1.941978563245773393e-01 0.07934096665797492 0.00890735463861044
2.158044973969115154e-01 0.08804883581643465 0.00890735463861044
2.393526887790335400e-01 0.09771241535346502 0.00890735463861044
2.649566818615108343e-01 0.1084365968689611 0.00890735463861044
2.927261514554855837e-01 0.12033778407775893 0.00890735463861044
3.227630958911731351e-01 0.13354515629298988 0.00890735463861044
3.551582695045457094e-01 0.14820207057988585 0.00890735463861044
3.899870330183947131e-01 0.16446761779946645 0.00890735463861044
4.273046652947382062e-01 0.18251834943190443 0.00890735463861044
4.671411886546565917e-01 0.20255019392306664 0.00890735463861044
5.094957674348327137e-01 0.22478058335487253 0.00890735463861044
5.543308166065239462e-01 0.24945081352303167 0.00890735463861044
6.015659699442821307e-01 0.27682866303920667 0.00890735463861044
6.510722099488200909e-01 0.3072112998861759 0.00890735463861044
7.026664041772404667e-01 0.34092850697468147 0.00890735463861044
7.561065515937481774e-01 0.3783462617131929 0.00890735463861044
8.110882902867412314e-01 0.419870708444391 0.00890735463861044
8.672428928910210777e-01 0.4659525668664682 0.00890735463861044
9.241373096740086446e-01 0.517092024289676 0.00890735463861044
9.812766468472898795e-01 0.5738441648302398 0.00890735463861044
1.038109314884900103e+00 0.6368249944718586 0.00890735463861044
1.094035167963499866e+00 0.7067181273927491 0.00890735463861044
1.148416663420323003e+00 0.7842822061337682 0.00890735463861044
1.200592860501193071e+00 0.8703591361485166 0.00890735463861044
1.249896046242770842e+00 0.9658832241158708 0.00890735463861044
1.295670242061697008e+00 1.0718913192051276 0.00890735463861044
1.337290963081379180e+00 1.1895340673703196 0.00890735463861044
1.374185187279525211e+00 1.3200884008314182 0.00890735463861044
1.405850427071100750e+00 1.4649713983072863 0.00890735463861044
1.431871837366685440e+00 1.625755666443795 0.00890735463861044
1.451936216827481196e+00 1.8041864093920719 0.00890735463861044
1.473767048274822189e+00 2.0022003718155843 0.00890735463861044
1.499015798069053940e+00 2.2219468609395236 0.00890735463861044
1.518672836093970746e+00 2.4658110758226037 0.00890735463861044
1.532550668365713298e+00 2.736439997074672 0.00890735463861044
1.540543415931399096e+00 3.0367711180354604 0.00890735463861044
1.542625959004370717e+00 3.370064329271928 0.00890735463861044
1.538850731534846528e+00 3.739937302478798 0.00890735463861044
1.529342395632784068e+00 4.150404757850477 0.00890735463861044
1.514290902263285110e+00 4.605922041145108 0.00890735463861044
1.493943408617318225e+00 5.1114334834401705 0.00890735463861044
1.468595611871025053e+00 5.672426068491977 0.00890735463861044
1.438582969299408099e+00 6.294988990221888 0.00890735463861044
1.404272333062884348e+00 6.985879746785249 0.00890735463861044
1.366054305413786585e+00 7.752597488629465 0.00890735463861044
1.324336554694395707e+00 8.60346441668451 0.00890735463861044
1.279538143516589566e+00 9.547716114208066 0.00890735463861044
1.232084799281512710e+00 10.59560179277617 0.00890735463861044
1.182404862618384955e+00 11.758495540521581 0.00890735463861044
1.133919961625067030e+00 13.049019780144016 0.00890735463861044
1.086541574546920019e+00 14.481182276745331 0.00890735463861044
1.037133678555114402e+00 16.070528182616385 0.00890735463861044
9.861765090903513720e-01 17.834308769319094 0.00890735463861044
9.341456979391483673e-01 19.791668678535572 0.00890735463861044
8.815050341137312673e-01 21.96385372416547 0.00890735463861044
8.287001449286049981e-01 24.37444150122222 0.00890735463861044
7.761533237626161430e-01 27.04959730463137 0.00890735463861044
7.253428585600260048e-01 30.01835813575592 0.00890735463861044
6.767959764938460410e-01 33.31294787934677 0.00890735463861044
6.296369834662357556e-01 36.96912707195032 0.00890735463861044
5.841449545536357979e-01 41.0265810582719 0.00890735463861044
5.405587114580120423e-01 45.52935074866948 0.00890735463861044
4.995745910157036729e-01 50.526310653356795 0.00890735463861044
4.613636925087398755e-01 56.07169938205458 0.00890735463861044
4.252065426558881422e-01 62.22570836730231 0.00890735463861044
3.911965351272117530e-01 69.0551352016233 0.00890735463861044
3.593857759178754607e-01 76.63410868007462 0.00890735463861044
3.324956856164751340e-01 85.04489341802686 0.00890735463861044
3.097945206445614219e-01 94.37878277775391 0.00890735463861044
2.887061665505311070e-01 104.73708979594508 0.00890735463861044
2.691471387606118038e-01 116.23224686798542 0.00890735463861044
2.510195703235591491e-01 128.9890261253308 0.00890735463861044
2.342172234884338233e-01 143.14589375234786 0.00890735463861044
2.186305341972712979e-01 158.85651294280527 0.00890735463861044
2.041507730414154065e-01 176.2914118095948 0.00890735463861044
1.946643111012748562e-01 195.63983435170647 0.00890735463861044
1.888261300332419179e-01 217.11179456945052 0.00890735463861044
1.831542062967125850e-01 240.9403560239527 0.00890735463861044
1.775092845049074664e-01 267.38416158399497 0.00890735463861044
1.717846646972678859e-01 296.73024081888724 0.00890735463861044
1.663270424125488645e-01 329.2971255097155 0.00890735463861044
1.606115702858198768e-01 365.43830709572546 0.00890735463861044
1.548130457973862506e-01 405.54607358408276 0.00890735463861044
1.490973691091852238e-01 450.05576757004974 0.00890735463861044
1.430636021305352890e-01 499.450511585514 0.00890735463861044
1.367639752869201364e-01 554.2664520663108 0.00890735463861044
1.302614470807151870e-01 615.0985788580505 0.00890735463861044
1.236252424084349627e-01 682.6071834272393 0.00890735463861044
1.169265999115254862e-01 757.525025877192 0.00890735463861044
1.102645402766469773e-01 840.6652885618333 0.00890735463861044
1.037055948063857480e-01 932.9304026284696 0.00890735463861044
9.725583036899458633e-02 1035.3218432956637 0.00890735463861044
9.096629903187460064e-02 1148.9510001873086 0.00890735463861044
8.488008768806340476e-02 1275.051240713013 0.00890735463861044
7.903253663554299369e-02 1414.991297434576 0.00890735463861044
7.345215005510007111e-02 1570.2901247293776 0.00890735463861044
6.816192955676723952e-02 1742.6333860096508 0.00890735463861044
6.318087537237737639e-02 1933.891750455232 0.00890735463861044
5.852536439925942052e-02 2146.141197858406 0.00890735463861044
5.421021607672034393e-02 2381.6855519761607 0.00890735463861044
5.024928307215690421e-02 2643.0814869741084 0.00890735463861044
4.665555938790897500e-02 2933.1662783900483 0.00890735463861044
4.344086088391705541e-02 3255.0885998350564 0.00890735463861044
4.061529961568561414e-02 3612.3426997094302 0.00890735463861044
3.818677614491909622e-02 4008.8063288984645 0.00890735463861044
3.617077306837256784e-02 4448.782831127585 0.00890735463861044
3.572689131317795252e-02 4937.047852839004 0.00890735463861044
3.618517478575524610e-02 5478.901179593945 0.00890735463861044
3.699744440540574802e-02 6080.224261649427 0.00890735463861044
3.816791342217481370e-02 6747.5440531107 0.00890735463861044
3.969982090326437674e-02 7488.10385759003 0.00890735463861044
4.159527216935995919e-02 8309.941949353404 0.00890735463861044
4.385495309479804649e-02 9221.97882333434 0.00890735463861044
4.649790968934491148e-02 10234.114021054527 0.00890735463861044
4.949251738938998529e-02 11357.333583431051 0.00890735463861044
5.286835132236678697e-02 12603.829296797274 0.00890735463861044
5.663031309935916829e-02 13987.131026472387 0.00890735463861044
6.070660583643085889e-02 15522.25357427048 0.00890735463861044
6.508165767244948607e-02 17225.859653987874 0.00890735463861044
6.985343150649850341e-02 19116.440753857038 0.00890735463861044
7.498328345094204539e-02 21214.51784910632 0.00890735463861044
8.042919040409059195e-02 23542.864143224204 0.00890735463861044
8.619793946390767736e-02 26126.752255633317 0.00890735463861044
9.230543476938994629e-02 28994.22853882881 0.00890735463861044
9.889236770694065370e-02 32176.417502507353 0.00890735463861044
1.058736049603240525e-01 35707.859649004626 0.00890735463861044
1.132699399379767796e-01 39626.88638701478 0.00890735463861044
1.211016416923411110e-01 43976.036093027215 0.00890735463861044
1.293870735415151851e-01 48802.515836544335 0.00890735463861044
1.381415963263624147e-01 54158.71378079476 0.00890735463861044
1.473767972822213890e-01 60102.76782070388 0.00890735463861044
1.571608547268177059e-01 66699.19663030129 0.00890735463861044
1.681245375886299132e-01 74019.59996915652 0.00890735463861044
1.802555787117353647e-01 82143.43584919439 0.00890735463861044
1.930799515587315052e-01 91158.88299750836 0.00890735463861044
2.082589174540260546e-01 101163.7979766207 0.00890735463861044
2.245635166186146225e-01 112266.77735108159 0.00890735463861044
2.418206759239009407e-01 124588.33642950082 0.00890735463861044
2.600223338973323695e-01 138262.2173764659 0.00890735463861044
2.791857684787397709e-01 153436.84089300132 0.00890735463861044
3.001542996807137209e-01 170276.91722258978 0.00890735463861044
3.237048728862215730e-01 188965.23396912115 0.00890735463861044
3.493751823031366333e-01 209704.64013232305 0.00890735463861044
3.761131924941003013e-01 232720.2478960412 0.00890735463861044
4.038537943444748812e-01 258261.87606826748 0.00890735463861044
4.325256523374821360e-01 286606.7616948256 0.00890735463861044
4.630496543753490624e-01 318062.5692794119 0.00890735463861044
4.945750529358684533e-01 352970.73027306574 0.00890735463861044
5.268828041352595637e-01 391710.1490809261 0.00890735463861044
5.598383921758652848e-01 434701.3158125035 0.00890735463861044
5.932894149498982861e-01 482410.8704165374 0.00890735463861044
6.270646160948073478e-01 535356.6677410719 0.00890735463861044
6.609744408034038399e-01 594113.3984965039 0.00890735463861044
6.955367019817414453e-01 659318.8271333541 0.00890735463861044
7.311590319076840538e-01 731680.7143427207 0.00890735463861044
7.663821906383273541e-01 811984.4993184009 0.00890735463861044
8.009417562474246965e-01 901101.8251665037 0.00890735463861044
8.345665956564074506e-01 1000000.0 0.00890735463861044
8.195685071555313186e-03 0.001 0.009884959046625586
8.244627292096684545e-03 0.0011097524964120721 0.009884959046625586
8.281924267754677341e-03 0.0012315506032928262 0.009884959046625586
8.306709728289562999e-03 0.001366716356462006 0.009884959046625586
8.317919841363591651e-03 0.0015167168884709225 0.009884959046625586
8.314251991289697830e-03 0.0016831803533309566 0.009884959046625586
8.294127411626099622e-03 0.0018679135990207828 0.009884959046625586
8.255634740391339793e-03 0.002072921779595372 0.009884959046625586
8.196488002204195197e-03 0.002300430119772917 0.009884959046625586
8.113975126936153262e-03 0.0025529080682395165 0.009884959046625586
8.004903674399309679e-03 0.002833096101839324 0.009884959046625586
7.865543781012944435e-03 0.0031440354715915 0.009884959046625586
7.691562955266614821e-03 0.0034891012134067737 0.009884959046625586
7.501603847699971767e-03 0.003872038781812557 0.009884959046625586
7.379984849806977415e-03 0.004297004704320844 0.009884959046625586
7.524916097043187271e-03 0.004768611697714469 0.009884959046625586
7.714897870353428291e-03 0.005291978735958442 0.009884959046625586
7.933388233431802952e-03 0.005872786613189483 0.009884959046625586
8.338845420567522759e-03 0.00651733960488242 0.009884959046625586
9.388249331872730238e-03 0.007232633896483534 0.009884959046625586
1.060192951978798301e-02 0.008026433522257174 0.009884959046625586
1.200136413598545601e-02 0.00890735463861044 0.009884959046625586
1.361001838344984803e-02 0.009884959046625586 0.009884959046625586
1.545351386357049668e-02 0.010969857978923836 0.009884959046625586
1.755969592988248715e-02 0.012173827277396614 0.009884959046625586
1.995878829789348233e-02 0.013509935211980273 0.009884959046625586
2.284382282394118238e-02 0.014992684327860457 0.009884959046625586
2.652127994099440916e-02 0.01663816886076129 0.009884959046625586
3.067491422146552058e-02 0.018464249428955443 0.009884959046625586
3.535385394197187309e-02 0.020490746898158472 0.009884959046625586
4.061108414318537196e-02 0.022739657523579287 0.009884959046625586
4.650368792310984045e-02 0.02523539170434766 0.009884959046625586
5.309311947384894731e-02 0.02800503894183631 0.009884959046625586
6.044543352831755617e-02 0.03107866187782014 0.009884959046625586
6.863151558344973702e-02 0.03448962260405758 0.009884959046625586
7.772730628957007226e-02 0.038274944785163134 0.009884959046625586
8.781391422229657684e-02 0.04247571552536898 0.009884959046625586
9.897771255151958936e-02 0.047137531341167244 0.009884959046625586
1.113102954041905734e-01 0.05231099308056263 0.009884959046625586
1.249095928674899825e-01 0.05805225516094899 0.009884959046625586
1.399101089428736178e-01 0.06442363508721373 0.009884959046625586
1.563938399296385950e-01 0.07149428986597581 0.009884959046625586
1.744725089021701425e-01 0.07934096665797492 0.009884959046625586
1.942607952843109220e-01 0.08804883581643465 0.009884959046625586
2.158750990397804992e-01 0.09771241535346502 0.009884959046625586
2.394318066486199603e-01 0.1084365968689611 0.009884959046625586
2.650452832845749396e-01 0.12033778407775893 0.009884959046625586
2.928253014521253750e-01 0.13354515629298988 0.009884959046625586
3.228739826750112174e-01 0.14820207057988585 0.009884959046625586
3.552822074381991047e-01 0.16446761779946645 0.009884959046625586
3.901254968432201764e-01 0.18251834943190443 0.009884959046625586
4.274592781013758502e-01 0.20255019392306664 0.009884959046625586
4.673137713176872543e-01 0.22478058335487253 0.009884959046625586
5.096883223233460436e-01 0.24945081352303167 0.009884959046625586
5.545455819655571439e-01 0.27682866303920667 0.009884959046625586
6.018054253446297741e-01 0.3072112998861759 0.009884959046625586
6.513391143645150816e-01 0.34092850697468147 0.009884959046625586
7.029637983849706950e-01 0.3783462617131929 0.009884959046625586
7.564378188305775907e-01 0.419870708444391 0.009884959046625586
8.114571728768757986e-01 0.4659525668664682 0.009884959046625586
8.676535055513638905e-01 0.517092024289676 0.009884959046625586
9.245942024797929593e-01 0.5738441648302398 0.009884959046625586
9.817848031312143009e-01 0.6368249944718586 0.009884959046625586
1.038674192540356422e+00 0.7067181273927491 0.009884959046625586
1.094662727309474670e+00 0.7842822061337682 0.009884959046625586
1.149113358862340339e+00 0.8703591361485166 0.009884959046625586
1.201365680658370128e+00 0.9658832241158708 0.009884959046625586
1.250752466406274577e+00 1.0718913192051276 0.009884959046625586
1.296618207414210744e+00 1.1895340673703196 0.009884959046625586
1.338338835437845820e+00 1.3200884008314182 0.009884959046625586
1.375341633625890125e+00 1.4649713983072863 0.009884959046625586
1.407124301792845644e+00 1.625755666443795 0.009884959046625586
1.433272001756673575e+00 1.8041864093920719 0.009884959046625586
1.453471280656643216e+00 2.0022003718155843 0.009884959046625586
1.475219272535032156e+00 2.2219468609395236 0.009884959046625586
1.500594879007317584e+00 2.4658110758226037 0.009884959046625586
1.520382314926039147e+00 2.736439997074672 0.009884959046625586
1.534391966081142478e+00 3.0367711180354604 0.009884959046625586
1.542515205547815293e+00 3.370064329271928 0.009884959046625586
1.544723533067106747e+00 3.739937302478798 0.009884959046625586
1.541065333429543882e+00 4.150404757850477 0.009884959046625586
1.531660624858755426e+00 4.605922041145108 0.009884959046625586
1.516694257048207373e+00 5.1114334834401705 0.009884959046625586
1.496407999462728178e+00 5.672426068491977 0.009884959046625586
1.471092154148768261e+00 6.294988990221888 0.009884959046625586
1.441077116913045630e+00 6.985879746785249 0.009884959046625586
1.406725337074729465e+00 7.752597488629465 0.009884959046625586
1.368423989396868823e+00 8.60346441668451 0.009884959046625586
1.326578546827090088e+00 9.547716114208066 0.009884959046625586
1.281607179348298819e+00 10.59560179277617 0.009884959046625586
1.233935966223395297e+00 11.758495540521581 0.009884959046625586
1.184091024527898162e+00 13.049019780144016 0.009884959046625586
1.135842212838833687e+00 14.481182276745331 0.009884959046625586
1.088164641504547392e+00 16.070528182616385 0.009884959046625586
1.038424905812995291e+00 17.834308769319094 0.009884959046625586
9.871071229505510303e-01 19.791668678535572 0.009884959046625586
9.346916130976031800e-01 21.96385372416547 0.009884959046625586
8.816481388248875728e-01 24.37444150122222 0.009884959046625586
8.284300330124457767e-01 27.04959730463137 0.009884959046625586
7.754692692961447920e-01 30.01835813575592 0.009884959046625586
7.251399043567882119e-01 33.31294787934677 0.009884959046625586
6.762350081604129315e-01 36.96912707195032 0.009884959046625586
6.287421040733657263e-01 41.0265810582719 0.009884959046625586
5.829506070286977204e-01 45.52935074866948 0.009884959046625586
5.395665186198070895e-01 50.526310653356795 0.009884959046625586
4.987783079495760608e-01 56.07169938205458 0.009884959046625586
4.604210728494100846e-01 62.22570836730231 0.009884959046625586
4.241589056236668154e-01 69.0551352016233 0.009884959046625586
3.900847091911512909e-01 76.63410868007462 0.009884959046625586
3.582475859587256339e-01 85.04489341802686 0.009884959046625586
3.328832764298527702e-01 94.37878277775391 0.009884959046625586
3.100132689432210098e-01 104.73708979594508 0.009884959046625586
2.887767327906709536e-01 116.23224686798542 0.009884959046625586
2.690914079778094492e-01 128.9890261253308 0.009884959046625586
2.508610763895038898e-01 143.14589375234786 0.009884959046625586
2.339809090624096755e-01 158.85651294280527 0.009884959046625586
2.183420223634056634e-01 176.2914118095948 0.009884959046625586
2.038354581837003576e-01 195.63983435170647 0.009884959046625586
1.930875491228174479e-01 217.11179456945052 0.009884959046625586
1.873530252032800936e-01 240.9403560239527 0.009884959046625586
1.817769680245628350e-01 267.38416158399497 0.009884959046625586
1.762219520881405099e-01 296.73024081888724 0.009884959046625586
1.710171436039477078e-01 329.2971255097155 0.009884959046625586
1.656141445019294334e-01 365.43830709572546 0.009884959046625586
1.603824722177783768e-01 405.54607358408276 0.009884959046625586
1.549430497742410595e-01 450.05576757004974 0.009884959046625586
1.491587471517510366e-01 499.450511585514 0.009884959046625586
1.430687809552250722e-01 554.2664520663108 0.009884959046625586
1.367267373782285744e-01 615.0985788580505 0.009884959046625586
1.301960635438003944e-01 682.6071834272393 0.009884959046625586
1.235455693686364625e-01 757.525025877192 0.009884959046625586
1.168857315035138206e-01 840.6652885618333 0.009884959046625586
1.102652291279967445e-01 932.9304026284696 0.009884959046625586
1.037044984103835804e-01 1035.3218432956637 0.009884959046625586
9.726040174355278511e-02 1148.9510001873086 0.009884959046625586
9.098267835846918228e-02 1275.051240713013 0.009884959046625586
8.491373668776548700e-02 1414.991297434576 0.009884959046625586
7.908922852030661477e-02 1570.2901247293776 0.009884959046625586
7.353915812687812636e-02 1742.6333860096508 0.009884959046625586
6.828922213876616187e-02 1933.891750455232 0.009884959046625586
6.336210075361356497e-02 2146.141197858406 0.009884959046625586
5.877847040559508462e-02 2381.6855519761607 0.009884959046625586
5.455755819820986424e-02 2643.0814869741084 0.009884959046625586
5.071721208448260604e-02 2933.1662783900483 0.009884959046625586
4.727354985010127908e-02 3255.0885998350564 0.009884959046625586
4.424039043226782320e-02 3612.3426997094302 0.009884959046625586
4.162872969886740465e-02 4008.8063288984645 0.009884959046625586
3.946115535488364107e-02 4448.782831127585 0.009884959046625586
3.940792842394222339e-02 4937.047852839004 0.009884959046625586
3.992305342205228896e-02 5478.901179593945 0.009884959046625586
4.082568149426233500e-02 6080.224261649427 0.009884959046625586
4.212048498464859847e-02 6747.5440531107 0.009884959046625586
4.381091582281718827e-02 7488.10385759003 0.009884959046625586
4.589903616569354639e-02 8309.941949353404 0.009884959046625586
4.838518588057030140e-02 9221.97882333434 0.009884959046625586
5.128981570379877175e-02 10234.114021054527 0.009884959046625586
5.457789124685224341e-02 11357.333583431051 0.009884959046625586
5.828538250594299253e-02 12603.829296797274 0.009884959046625586
6.240867201816406584e-02 13987.131026472387 0.009884959046625586
6.687089751050330488e-02 15522.25357427048 0.009884959046625586
7.165358533694382581e-02 17225.859653987874 0.009884959046625586
7.686115166013704481e-02 19116.440753857038 0.009884959046625586
8.245097656895190863e-02 21214.51784910632 0.009884959046625586
8.837454969929919857e-02 23542.864143224204 0.009884959046625586
9.463725115482539418e-02 26126.752255633317 0.009884959046625586
1.012513213220332803e-01 28994.22853882881 0.009884959046625586
1.083627276134947470e-01 32176.417502507353 0.009884959046625586
1.158915240495480836e-01 35707.859649004626 0.009884959046625586
1.238493195927721918e-01 39626.88638701478 0.009884959046625586
1.322547053270222428e-01 43976.036093027215 0.009884959046625586
1.411235657106192365e-01 48802.515836544335 0.009884959046625586
1.504677897811100840e-01 54158.71378079476 0.009884959046625586
1.602943353457293718e-01 60102.76782070388 0.009884959046625586
1.706794597257405843e-01 66699.19663030129 0.009884959046625586
1.821406700578800664e-01 74019.59996915652 0.009884959046625586
1.949169205354371326e-01 82143.43584919439 0.009884959046625586
2.083676433584110144e-01 91158.88299750836 0.009884959046625586
2.242059357181462043e-01 101163.7979766207 0.009884959046625586
2.412794880547656506e-01 112266.77735108159 0.009884959046625586
2.592972319893875888e-01 124588.33642950082 0.009884959046625586
2.782441039712412190e-01 138262.2173764659 0.009884959046625586
2.980902822292021970e-01 153436.84089300132 0.009884959046625586
3.200891692147100898e-01 170276.91722258978 0.009884959046625586
3.457511833622093356e-01 188965.23396912115 0.009884959046625586
3.725229113034628781e-01 209704.64013232305 0.009884959046625586
4.003315325378378198e-01 232720.2478960412 0.009884959046625586
4.292458296028334175e-01 258261.87606826748 0.009884959046625586
4.600320935403457434e-01 286606.7616948256 0.009884959046625586
4.917424950572157893e-01 318062.5692794119 0.009884959046625586
5.242489950096252960e-01 352970.73027306574 0.009884959046625586
5.574087177085402800e-01 391710.1490809261 0.009884959046625586
5.910622671243545012e-01 434701.3158125035 0.009884959046625586
6.250338400118390370e-01 482410.8704165374 0.009884959046625586
6.591303043820264662e-01 535356.6677410719 0.009884959046625586
6.934141455882263383e-01 594113.3984965039 0.009884959046625586
7.291777586333338945e-01 659318.8271333541 0.009884959046625586
7.645402468654020067e-01 731680.7143427207 0.009884959046625586
7.992356740884342114e-01 811984.4993184009 0.009884959046625586
8.329926742357719460e-01 901101.8251665037 0.009884959046625586
8.655368241751677516e-01 1000000.0 0.009884959046625586
8.135593240842517795e-03 0.001 0.010969857978923836
8.195452919843190104e-03 0.0011097524964120721 0.010969857978923836
8.244354450175780946e-03 0.0012315506032928262 0.010969857978923836
8.281591950866957694e-03 0.001366716356462006 0.010969857978923836
8.306305936020306341e-03 0.0015167168884709225 0.010969857978923836
8.317433088273212469e-03 0.0016831803533309566 0.010969857978923836
8.313667739755703154e-03 0.0018679135990207828 0.010969857978923836
8.293422710472614715e-03 0.002072921779595372 0.010969857978923836
8.254784825644829668e-03 0.002300430119772917 0.010969857978923836
8.195466651004148367e-03 0.0025529080682395165 0.010969857978923836
8.112750678261596363e-03 0.002833096101839324 0.010969857978923836
8.003434969767053361e-03 0.0031440354715915 0.010969857978923836
7.863783727135071830e-03 0.0034891012134067737 0.010969857978923836
7.689459485201516169e-03 0.003872038781812557 0.010969857978923836
7.509482594989774079e-03 0.004297004704320844 0.010969857978923836
7.379608441382977217e-03 0.004768611697714469 0.010969857978923836
7.524078725199265238e-03 0.005291978735958442 0.010969857978923836
7.713905683109277545e-03 0.005872786613189483 0.010969857978923836
7.932215752253489807e-03 0.00651733960488242 0.010969857978923836
8.338315127438064231e-03 0.007232633896483534 0.010969857978923836
9.387617282220862142e-03 0.008026433522257174 0.010969857978923836
1.060119014372041223e-02 0.00890735463861044 0.010969857978923836
1.200049477493961465e-02 0.009884959046625586 0.010969857978923836
1.360900499812640017e-02 0.010969857978923836 0.010969857978923836
1.545233060666984133e-02 0.012173827277396614 0.010969857978923836
1.755831621403206380e-02 0.013509935211980273 0.010969857978923836
1.995719351941262210e-02 0.014992684327860457 0.010969857978923836
2.285173194081659143e-02 0.01663816886076129 0.010969857978923836
2.653041328279505742e-02 0.018464249428955443 0.010969857978923836
3.068542496707389253e-02 0.020490746898158472 0.010969857978923836
3.536593303456259801e-02 0.022739657523579287 0.010969857978923836
4.062492859968270392e-02 0.02523539170434766 0.010969857978923836
4.651952971064313852e-02 0.02800503894183631 0.010969857978923836
5.311120329539490564e-02 0.03107866187782014 0.010969857978923836
6.046602433762330447e-02 0.03448962260405758 0.010969857978923836
6.865492887266010091e-02 0.038274944785163134 0.010969857978923836
7.775387467732572389e-02 0.04247571552536898 0.010969857978923836
8.784401850052006577e-02 0.047137531341167244 0.010969857978923836
9.901176152581719903e-02 0.05231099308056263 0.010969857978923836
1.113487457741127451e-01 0.05805225516094899 0.010969857978923836
1.249555522495452431e-01 0.06442363508721373 0.010969857978923836
1.399618710965398749e-01 0.07149428986597581 0.010969857978923836
1.564520715385291638e-01 0.07934096665797492 0.010969857978923836
1.745379365224520862e-01 0.08804883581643465 0.010969857978923836
1.943342383393232287e-01 0.09771241535346502 0.010969857978923836
2.159574564935815011e-01 0.1084365968689611 0.010969857978923836
2.395240825271661156e-01 0.12033778407775893 0.010969857978923836
2.651485969852501179e-01 0.13354515629298988 0.010969857978923836
2.929408870095185358e-01 0.14820207057988585 0.010969857978923836
3.230032098735411417e-01 0.16446761779946645 0.010969857978923836
3.554266043884427573e-01 0.18251834943190443 0.010969857978923836
3.902867464988216128e-01 0.20255019392306664 0.010969857978923836
4.276392659589812184e-01 0.22478058335487253 0.010969857978923836
4.675145706799598289e-01 0.24945081352303167 0.010969857978923836
5.099122523436701027e-01 0.27682866303920667 0.010969857978923836
5.547951985401645691e-01 0.3072112998861759 0.010969857978923836
6.020835620912537989e-01 0.34092850697468147 0.010969857978923836
6.516489129218452359e-01 0.3783462617131929 0.010969857978923836
7.033087300073019854e-01 0.419870708444391 0.010969857978923836
7.568217106243738668e-01 0.4659525668664682 0.010969857978923836
8.118842301720948784e-01 0.517092024289676 0.010969857978923836
8.681283799090618869e-01 0.5738441648302398 0.010969857978923836
9.251219691663272737e-01 0.6368249944718586 0.010969857978923836
9.823710151942852686e-01 0.7067181273927491 0.010969857978923836
1.039324898209720738e+00 0.7842822061337682 0.010969857978923836
1.095384474039771794e+00 0.8703591361485166 0.010969857978923836
1.149913197747899130e+00 0.9658832241158708 0.010969857978923836
1.202251156853183289e+00 1.0718913192051276 0.010969857978923836
1.251731575325256252e+00 1.1895340673703196 0.010969857978923836
1.297699337046141599e+00 1.3200884008314182 0.010969857978923836
1.339530679208966513e+00 1.4649713983072863 0.010969857978923836
1.376653044477058829e+00 1.625755666443795 0.010969857978923836
1.408564120622573190e+00 1.8041864093920719 0.010969857978923836
1.434848787317779317e+00 2.0022003718155843 0.010969857978923836
1.455193021579446633e+00 2.2219468609395236 0.010969857978923836
1.476815682134057006e+00 2.4658110758226037 0.010969857978923836
1.502320473446450366e+00 2.736439997074672 0.010969857978923836
1.522238161956251057e+00 3.0367711180354604 0.010969857978923836
1.536376414855153527e+00 3.370064329271928 0.010969857978923836
1.544623239814973292e+00 3.739937302478798 0.010969857978923836
1.546946153403776725e+00 4.150404757850477 0.010969857978923836
1.543388975077531367e+00 4.605922041145108 0.010969857978923836
1.534066695489302079e+00 5.1114334834401705 0.010969857978923836
1.519158839569006325e+00 5.672426068491977 0.010969857978923836
1.498901830098320342e+00 6.294988990221888 0.010969857978923836
1.473580874354883941e+00 6.985879746785249 0.010969857978923836
1.443521837715580292e+00 7.752597488629465 0.010969857978923836
1.409083500897964747e+00 8.60346441668451 0.010969857978923836
1.370650448436212310e+00 9.547716114208066 0.010969857978923836
1.328626718727607070e+00 10.59560179277617 0.010969857978923836
1.283430194651157930e+00 11.758495540521581 0.010969857978923836
1.235487666991279765e+00 13.049019780144016 0.010969857978923836
1.185953720150328961e+00 14.481182276745331 0.010969857978923836
1.137496282455718433e+00 16.070528182616385 0.010969857978923836
1.089470962632382189e+00 17.834308769319094 0.010969857978923836
1.039350283349008919e+00 19.791668678535572 0.010969857978923836
9.876231718069977683e-01 21.96385372416547 0.010969857978923836
9.347763930749682926e-01 24.37444150122222 0.010969857978923836
8.812882117937980153e-01 27.04959730463137 0.010969857978923836
8.276227781312703868e-01 30.01835813575592 0.010969857978923836
7.748689225819971327e-01 33.31294787934677 0.010969857978923836
7.244909721543859593e-01 36.96912707195032 0.010969857978923836
6.752225619040364002e-01 41.0265810582719 0.010969857978923836
6.274030274698479959e-01 45.52935074866948 0.010969857978923836
5.815831933680571941e-01 50.526310653356795 0.010969857978923836
5.386872989822840685e-01 56.07169938205458 0.010969857978923836
4.977531338392799931e-01 62.22570836730231 0.010969857978923836
4.592848193235234966e-01 69.0551352016233 0.010969857978923836
4.229571866579414641e-01 76.63410868007462 0.010969857978923836
3.888599467278393007e-01 85.04489341802686 0.010969857978923836
3.579367527102991775e-01 94.37878277775391 0.010969857978923836
3.331914000285437494e-01 104.73708979594508 0.010969857978923836
3.101652383582814698e-01 116.23224686798542 0.010969857978923836
2.887973211079086777e-01 128.9890261253308 0.010969857978923836
2.690070101747368270e-01 143.14589375234786 0.010969857978923836
2.506993666371981622e-01 158.85651294280527 0.010969857978923836
2.337699596106051492e-01 176.2914118095948 0.010969857978923836
2.181092619109446795e-01 195.63983435170647 0.010969857978923836
2.036067472886460838e-01 217.11179456945052 0.010969857978923836
1.915641092838384352e-01 240.9403560239527 0.010969857978923836
1.859476439424006533e-01 267.38416158399497 0.010969857978923836
1.804820045516460636e-01 296.73024081888724 0.010969857978923836
1.754670446459579980e-01 329.2971255097155 0.010969857978923836
1.704937293204352722e-01 365.43830709572546 0.010969857978923836
1.656958338895972160e-01 405.54607358408276 0.010969857978923836
1.605403815051532068e-01 450.05576757004974 0.010969857978923836
1.550285012692635411e-01 499.450511585514 0.010969857978923836
1.491830536717504152e-01 554.2664520663108 0.010969857978923836
1.430448293714484953e-01 615.0985788580505 0.010969857978923836
1.366682092239416002e-01 682.6071834272393 0.010969857978923836
1.301165798337061141e-01 757.525025877192 0.010969857978923836
1.235109764587525583e-01 840.6652885618333 0.010969857978923836
1.168763874913471695e-01 932.9304026284696 0.010969857978923836
1.102482673572269534e-01 1035.3218432956637 0.010969857978923836
1.036881888948359559e-01 1148.9510001873086 0.010969857978923836
9.725189592335997668e-02 1275.051240713013 0.010969857978923836
9.098861016242350275e-02 1414.991297434576 0.010969857978923836
8.494120992284827365e-02 1570.2901247293776 0.010969857978923836
7.914702710445414846e-02 1742.6333860096508 0.010969857978923836
7.363896333974452590e-02 1933.891750455232 0.010969857978923836
6.844663307191233004e-02 2146.141197858406 0.010969857978923836
6.359726356736648822e-02 2381.6855519761607 0.010969857978923836
5.911617175002254615e-02 2643.0814869741084 0.010969857978923836
5.502677015476795108e-02 2933.1662783900483 0.010969857978923836
5.135014511746528731e-02 3255.0885998350564 0.010969857978923836
4.810443732133247441e-02 3612.3426997094302 0.010969857978923836
4.530427840372016485e-02 4008.8063288984645 0.010969857978923836
4.328148216276193894e-02 4448.782831127585 0.010969857978923836
4.344371207514460126e-02 4937.047852839004 0.010969857978923836
4.402301016190827282e-02 5478.901179593945 0.010969857978923836
4.502595175806642369e-02 6080.224261649427 0.010969857978923836
4.645770357412961488e-02 6747.5440531107 0.010969857978923836
4.832192394822210774e-02 7488.10385759003 0.010969857978923836
5.062056495806088741e-02 8309.941949353404 0.010969857978923836
5.335350538413623223e-02 9221.97882333434 0.010969857978923836
5.654260220672716747e-02 10234.114021054527 0.010969857978923836
6.014910383767811675e-02 11357.333583431051 0.010969857978923836
6.421671460144079413e-02 12603.829296797274 0.010969857978923836
6.873057805621649030e-02 13987.131026472387 0.010969857978923836
7.360882229836929191e-02 15522.25357427048 0.010969857978923836
7.882956444877456392e-02 17225.859653987874 0.010969857978923836
8.450378857028655044e-02 19116.440753857038 0.010969857978923836
9.058427174827556050e-02 21214.51784910632 0.010969857978923836
9.701518167430284167e-02 23542.864143224204 0.010969857978923836
1.038000341773237661e-01 26126.752255633317 0.010969857978923836
1.109496737836117991e-01 28994.22853882881 0.010969857978923836
1.186038494256842352e-01 32176.417502507353 0.010969857978923836
1.267013334425793336e-01 35707.859649004626 0.010969857978923836
1.352383784834819691e-01 39626.88638701478 0.010969857978923836
1.442313013721742976e-01 43976.036093027215 0.010969857978923836
1.536928105822615576e-01 48802.515836544335 0.010969857978923836
1.636305164975114246e-01 54158.71378079476 0.010969857978923836
1.740458115896819369e-01 60102.76782070388 0.010969857978923836
1.850241877393941636e-01 66699.19663030129 0.010969857978923836
1.969431667366757788e-01 74019.59996915652 0.010969857978923836
2.103395468158544002e-01 82143.43584919439 0.010969857978923836
2.243813495433792382e-01 91158.88299750836 0.010969857978923836
2.409267883841154367e-01 101163.7979766207 0.010969857978923836
2.587469977958401501e-01 112266.77735108159 0.010969857978923836
2.774970393458935924e-01 124588.33642950082 0.010969857978923836
2.971545815913682609e-01 138262.2173764659 0.010969857978923836
3.179139032823349309e-01 153436.84089300132 0.010969857978923836
3.425706171537140632e-01 170276.91722258978 0.010969857978923836
3.686764965392630433e-01 188965.23396912115 0.010969857978923836
3.965193377055324375e-01 209704.64013232305 0.010969857978923836
4.256465207758529656e-01 232720.2478960412 0.010969857978923836
4.565659096526331062e-01 258261.87606826748 0.010969857978923836
4.884475424247899933e-01 286606.7616948256 0.010969857978923836
5.211520902855270032e-01 318062.5692794119 0.010969857978923836
5.545257140636410398e-01 352970.73027306574 0.010969857978923836
5.884000867008428726e-01 391710.1490809261 0.010969857978923836
6.225915983182856994e-01 434701.3158125035 0.010969857978923836
6.569017392589381332e-01 482410.8704165374 0.010969857978923836
6.911174812564955250e-01 535356.6677410719 0.010969857978923836
7.268235917598566687e-01 594113.3984965039 0.010969857978923836
7.623432741039574134e-01 659318.8271333541 0.010969857978923836
7.971941394527847224e-01 731680.7143427207 0.010969857978923836
8.311026655318294321e-01 811984.4993184009 0.010969857978923836
8.637938564995005786e-01 901101.8251665037 0.010969857978923836
8.949934131335327558e-01 1000000.0 0.010969857978923836
8.065146595574397559e-03 0.001 0.012173827277396614
8.135365880944574538e-03 0.0011097524964120721 0.012173827277396614
8.195181832567502087e-03 0.0012315506032928262 0.012173827277396614
8.244028214112875466e-03 0.001366716356462006 0.012173827277396614
8.281197871179186640e-03 0.0015167168884709225 0.012173827277396614
8.305832887307892931e-03 0.0016831803533309566 0.012173827277396614
8.316863216812667506e-03 0.0018679135990207828 0.012173827277396614
8.312975683866803689e-03 0.002072921779595372 0.012173827277396614
8.292591087024939536e-03 0.002300430119772917 0.012173827277396614
8.253786236159001144e-03 0.0025529080682395165 0.012173827277396614
8.194263826889033181e-03 0.002833096101839324 0.012173827277396614
8.111307629856854065e-03 0.0031440354715915 0.012173827277396614
8.001702746742167527e-03 0.0034891012134067737 0.012173827277396614
7.861706848540182119e-03 0.003872038781812557 0.012173827277396614
7.692367810809003573e-03 0.004297004704320844 0.012173827277396614
7.517040959016688985e-03 0.004768611697714469 0.012173827277396614
7.379140856235379652e-03 0.005291978735958442 0.012173827277396614
7.523051778530564886e-03 0.005872786613189483 0.012173827277396614
7.712684347552356719e-03 0.00651733960488242 0.012173827277396614
7.930770465080363291e-03 0.007232633896483534 0.012173827277396614
8.337657030776450887e-03 0.008026433522257174 0.012173827277396614
9.386842919611533900e-03 0.00890735463861044 0.012173827277396614
1.060027967852761842e-02 0.009884959046625586 0.012173827277396614
1.199942676145296719e-02 0.010969857978923836 0.012173827277396614
1.360775860139632268e-02 0.012173827277396614 0.012173827277396614
1.545087337423130779e-02 0.013509935211980273 0.012173827277396614
1.755662385394638966e-02 0.014992684327860457 0.012173827277396614
1.995522283749417633e-02 0.01663816886076129 0.012173827277396614
2.286084486174216196e-02 0.018464249428955443 0.012173827277396614
2.654093550224557660e-02 0.020490746898158472 0.012173827277396614
3.069754977527660092e-02 0.022739657523579287 0.012173827277396614
3.537985924076711419e-02 0.02523539170434766 0.012173827277396614
4.064089523671783610e-02 0.02800503894183631 0.012173827277396614
4.653778755698707165e-02 0.03107866187782014 0.012173827277396614
5.313203666815619064e-02 0.03448962260405758 0.012173827277396614
6.048976114063774751e-02 0.038274944785163134 0.012173827277396614
6.868190722608169541e-02 0.04247571552536898 0.012173827277396614
7.778449164040640573e-02 0.047137531341167244 0.012173827277396614
8.787869847570237147e-02 0.05231099308056263 0.012173827277396614
9.905097859252454118e-02 0.05805225516094899 0.012173827277396614
1.113930254319603491e-01 0.06442363508721373 0.012173827277396614
1.250086982227344157e-01 0.07149428986597581 0.012173827277396614
1.400217156678544017e-01 0.07934096665797492 0.012173827277396614
1.565193729806495238e-01 0.08804883581643465 0.012173827277396614
1.746135450610473705e-01 0.09771241535346502 0.012173827277396614
1.944190960939219948e-01 0.1084365968689611 0.012173827277396614
2.160525892995831254e-01 0.12033778407775893 0.012173827277396614
2.396306535190613762e-01 0.13354515629298988 0.012173827277396614
2.652678757880814198e-01 0.14820207057988585 0.012173827277396614
2.930742914509766872e-01 0.16446761779946645 0.012173827277396614
3.231523077049395232e-01 0.18251834943190443 0.012173827277396614
3.555931407973909608e-01 0.20255019392306664 0.012173827277396614
3.904726412299613925e-01 0.22478058335487253 0.012173827277396614
4.278466614458548700e-01 0.24945081352303167 0.012173827277396614
4.677458299028284805e-01 0.27682866303920667 0.012173827277396614
5.101700028240579998e-01 0.3072112998861759 0.012173827277396614
5.550823259246019381e-01 0.34092850697468147 0.012173827277396614
6.024032689533321827e-01 0.3783462617131929 0.012173827277396614
6.520047247530225132e-01 0.419870708444391 0.012173827277396614
7.037045372956788336e-01 0.4659525668664682 0.012173827277396614
7.572617975591566797e-01 0.517092024289676 0.012173827277396614
8.123732941022858700e-01 0.5738441648302398 0.012173827277396614
8.686715376285352175e-01 0.6368249944718586 0.012173827277396614
9.257248309123143892e-01 0.7067181273927491 0.012173827277396614
9.830396606041834628e-01 0.7842822061337682 0.012173827277396614
1.040065901633038026e+00 0.8703591361485166 0.012173827277396614
1.096204901093682293e+00 0.9658832241158708 0.012173827277396614
1.150820592110338714e+00 1.0718913192051276 0.012173827277396614
1.203253496384115495e+00 1.1895340673703196 0.012173827277396614
1.252837211874018974e+00 1.3200884008314182 0.012173827277396614
1.298916913848321864e+00 1.4649713983072863 0.012173827277396614
1.340868969504253272e+00 1.625755666443795 0.012173827277396614
1.378120790753550651e+00 1.8041864093920719 0.012173827277396614
1.410169785579717061e+00 2.0022003718155843 0.012173827277396614
1.436600253807132299e+00 2.2219468609395236 0.012173827277396614
1.457097208450039094e+00 2.4658110758226037 0.012173827277396614
1.478537730429217545e+00 2.736439997074672 0.012173827277396614
1.504169624647174741e+00 3.0367711180354604 0.012173827277396614
1.524212440233156496e+00 3.370064329271928 0.012173827277396614
1.538470544119199035e+00 3.739937302478798 0.012173827277396614
1.546828061186048764e+00 4.150404757850477 0.012173827277396614
1.549248047561637254e+00 4.605922041145108 0.012173827277396614
1.545769405942213348e+00 5.1114334834401705 0.012173827277396614
1.536501924386175055e+00 5.672426068491977 0.012173827277396614
1.521619828459463308e+00 6.294988990221888 0.012173827277396614
1.501354430927919648e+00 6.985879746785249 0.012173827277396614
1.475986279087906139e+00 7.752597488629465 0.012173827277396614
1.445837296628910140e+00 8.60346441668451 0.012173827277396614
1.411263234968231473e+00 9.547716114208066 0.012173827277396614
1.372646661063712914e+00 10.59560179277617 0.012173827277396614
1.330390605837314055e+00 11.758495540521581 0.012173827277396614
1.284912860330440276e+00 13.049019780144016 0.012173827277396614
1.236640920505797547e+00 14.481182276745331 0.012173827277396614
1.187479365708044687e+00 16.070528182616385 0.012173827277396614
1.138801443770083521e+00 17.834308769319094 0.012173827277396614
1.090374712286346526e+00 19.791668678535572 0.012173827277396614
1.039819564668408303e+00 21.96385372416547 0.012173827277396614
9.876318389011229382e-01 24.37444150122222 0.012173827277396614
9.343076579930420511e-01 27.04959730463137 0.012173827277396614
8.803373062205001043e-01 30.01835813575592 0.012173827277396614
8.261994314856443422e-01 33.31294787934677 0.012173827277396614
7.741182712531468058e-01 36.96912707195032 0.012173827277396614
7.233455594483448881e-01 41.0265810582719 0.012173827277396614
6.737217424567127910e-01 45.52935074866948 0.012173827277396614
6.255978510333229936e-01 50.526310653356795 0.012173827277396614
5.805933858691604277e-01 56.07169938205458 0.012173827277396614
5.375846380743588560e-01 62.22570836730231 0.012173827277396614
4.965224448996863327e-01 69.0551352016233 0.012173827277396614
4.579880508422459751e-01 76.63410868007462 0.012173827277396614
4.216418252978166303e-01 85.04489341802686 0.012173827277396614
3.875676886467774307e-01 94.37878277775391 0.012173827277396614
3.583469657757417104e-01 104.73708979594508 0.012173827277396614
3.334374949792042186e-01 116.23224686798542 0.012173827277396614
3.102752266430466310e-01 128.9890261253308 0.012173827277396614
2.888007932987468052e-01 143.14589375234786 0.012173827277396614
2.689346554627781161e-01 158.85651294280527 0.012173827277396614
2.505819383935061762e-01 176.2914118095948 0.012173827277396614
2.336370630701153084e-01 195.63983435170647 0.012173827277396614
2.179883064277021443e-01 217.11179456945052 0.012173827277396614
2.035750093133110450e-01 240.9403560239527 0.012173827277396614
1.902771091850262164e-01 267.38416158399497 0.012173827277396614
1.849307402877490569e-01 296.73024081888724 0.012173827277396614
1.799527963405196940e-01 329.2971255097155 0.012173827277396614
1.753259706162350606e-01 365.43830709572546 0.012173827277396614
1.707729215934472855e-01 405.54607358408276 0.012173827277396614
1.658907996733287316e-01 450.05576757004974 0.012173827277396614
1.606586796551189300e-01 499.450511585514 0.012173827277396614
1.550800008821257014e-01 554.2664520663108 0.012173827277396614
1.491794302803551575e-01 615.0985788580505 0.012173827277396614
1.429988965541350299e-01 682.6071834272393 0.012173827277396614
1.365931325123884155e-01 757.525025877192 0.012173827277396614
1.300925406642026438e-01 840.6652885618333 0.012173827277396614
1.234920587199705988e-01 932.9304026284696 0.012173827277396614
1.168424442445833572e-01 1035.3218432956637 0.012173827277396614
1.102084483010259269e-01 1148.9510001873086 0.012173827277396614
1.036507785334146586e-01 1275.051240713013 0.012173827277396614
9.722487698382430155e-02 1414.991297434576 0.012173827277396614
9.098063763027350315e-02 1570.2901247293776 0.012173827277396614
8.496282089842245588e-02 1742.6333860096508 0.012173827277396614
7.921188045457379368e-02 1933.891750455232 0.012173827277396614
7.376487631392371347e-02 2146.141197858406 0.012173827277396614
6.865621326653098544e-02 2381.6855519761607 0.012173827277396614
6.391798574446229397e-02 2643.0814869741084 0.012173827277396614
5.957986726882902317e-02 2933.1662783900483 0.012173827277396614
5.566859650859201647e-02 3255.0885998350564 0.012173827277396614
5.220727691617230853e-02 3612.3426997094302 0.012173827277396614
4.921475265877867794e-02 4008.8063288984645 0.012173827277396614
4.766717163625741605e-02 4448.782831127585 0.012173827277396614
4.786383063851409186e-02 4937.047852839004 0.012173827277396614
4.851555733806146159e-02 5478.901179593945 0.012173827277396614
4.962979239942563736e-02 6080.224261649427 0.012173827277396614
5.121223228971752417e-02 6747.5440531107 0.012173827277396614
5.326671737648475818e-02 7488.10385759003 0.012173827277396614
5.579501336494261526e-02 8309.941949353404 0.012173827277396614
5.879639110188134704e-02 9221.97882333434 0.012173827277396614
6.229408636084349249e-02 10234.114021054527 0.012173827277396614
6.624531561835945992e-02 11357.333583431051 0.012173827277396614
7.070312379691928717e-02 12603.829296797274 0.012173827277396614
7.563807700431618430e-02 13987.131026472387 0.012173827277396614
8.096348259290277183e-02 15522.25357427048 0.012173827277396614
8.665347465586169251e-02 17225.859653987874 0.012173827277396614
9.282570613343861521e-02 19116.440753857038 0.012173827277396614
9.942751902111776618e-02 21214.51784910632 0.012173827277396614
1.063948999217300823e-01 23542.864143224204 0.012173827277396614
1.137289659741041736e-01 26126.752255633317 0.012173827277396614
1.214386658611843611e-01 28994.22853882881 0.012173827277396614
1.296534387865571625e-01 32176.417502507353 0.012173827277396614
1.383372481016394984e-01 35707.859649004626 0.012173827277396614
1.474669611581297390e-01 39626.88638701478 0.012173827277396614
1.570559591430576440e-01 43976.036093027215 0.012173827277396614
1.671130304136331790e-01 48802.515836544335 0.012173827277396614
1.776406397708886475e-01 54158.71378079476 0.012173827277396614
1.886336540514393645e-01 60102.76782070388 0.012173827277396614
2.001883118595297051e-01 66699.19663030129 0.012173827277396614
2.126401611252974611e-01 74019.59996915652 0.012173827277396614
2.264936068258424362e-01 82143.43584919439 0.012173827277396614
2.410790908486776518e-01 91158.88299750836 0.012173827277396614
2.584029497851193513e-01 101163.7979766207 0.012173827277396614
2.769395615623733153e-01 112266.77735108159 0.012173827277396614
2.963854466539106447e-01 124588.33642950082 0.012173827277396614
3.167108520571881858e-01 138262.2173764659 0.012173827277396614
3.404616083814486216e-01 153436.84089300132 0.012173827277396614
3.662154959632648588e-01 170276.91722258978 0.012173827277396614
3.931931027664560263e-01 188965.23396912115 0.012173827277396614
4.216492137855988309e-01 209704.64013232305 0.012173827277396614
4.526522757363952154e-01 232720.2478960412 0.012173827277396614
4.846718651941300804e-01 258261.87606826748 0.012173827277396614
5.175571916974901487e-01 286606.7616948256 0.012173827277396614
5.511421367782741720e-01 318062.5692794119 0.012173827277396614
5.852464087408141280e-01 352970.73027306574 0.012173827277396614
6.196763245243832596e-01 391710.1490809261 0.012173827277396614
6.542249762270543334e-01 434701.3158125035 0.012173827277396614
6.886730510115397497e-01 482410.8704165374 0.012173827277396614
7.240391838452673312e-01 535356.6677410719 0.012173827277396614
7.597346164817417868e-01 594113.3984965039 0.012173827277396614
7.947604464990641882e-01 659318.8271333541 0.012173827277396614
8.288419863922187325e-01 731680.7143427207 0.012173827277396614
8.617019032145379898e-01 811984.4993184009 0.012173827277396614
8.930651236285851446e-01 901101.8251665037 0.012173827277396614
9.226599680482863164e-01 1000000.0 0.012173827277396614
7.984810855102442151e-03 0.001 0.013509935211980273
8.064926221069121381e-03 0.0011097524964120721 0.013509935211980273
8.135103800974678376e-03 0.0012315506032928262 0.013509935211980273
8.194866442599769638e-03 0.001366716356462006 0.013509935211980273
8.243644711845767720e-03 0.0015167168884709225 0.013509935211980273
8.280741489031158767e-03 0.0016831803533309566 0.013509935211980273
8.305278557303973075e-03 0.0018679135990207828 0.013509935211980273
8.316191594395196812e-03 0.002072921779595372 0.013509935211980273
8.312169757000246670e-03 0.002300430119772917 0.013509935211980273
8.291618668340739254e-03 0.0025529080682395165 0.013509935211980273
8.252613619433290040e-03 0.002833096101839324 0.013509935211980273
8.192857016360429942e-03 0.0031440354715915 0.013509935211980273
8.109614902748297355e-03 0.0034891012134067737 0.013509935211980273
7.999675591175117034e-03 0.003872038781812557 0.013509935211980273
7.859278976535160818e-03 0.004297004704320844 0.013509935211980273
7.698203628916704989e-03 0.004768611697714469 0.013509935211980273
7.524005900262147224e-03 0.005291978735958442 0.013509935211980273
7.387955573503563085e-03 0.005872786613189483 0.013509935211980273
7.521790140908465004e-03 0.00651733960488242 0.013509935211980273
7.711187417298990925e-03 0.007232633896483534 0.013509935211980273
7.928996796562419111e-03 0.008026433522257174 0.013509935211980273
8.336845044289841605e-03 0.00890735463861044 0.013509935211980273
9.385887881381884887e-03 0.009884959046625586 0.013509935211980273
1.059915834316755949e-02 0.010969857978923836 0.013509935211980273
1.199811239105614928e-02 0.012173827277396614 0.013509935211980273
1.360622101221118339e-02 0.013509935211980273 0.013509935211980273
1.544908261330541106e-02 0.014992684327860457 0.013509935211980273
1.755453597825075776e-02 0.01663816886076129 0.013509935211980273
1.995280582715814460e-02 0.018464249428955443 0.013509935211980273
2.287122920036199769e-02 0.020490746898158472 0.013509935211980273
2.655292101054104736e-02 0.022739657523579287 0.013509935211980273
3.071135317668067730e-02 0.02523539170434766 0.013509935211980273
3.539572324167636341e-02 0.02800503894183631 0.013509935211980273
4.065908274109270026e-02 0.03107866187782014 0.013509935211980273
4.655858470575652275e-02 0.03448962260405758 0.013509935211980273
5.315577395194283350e-02 0.038274944785163134 0.013509935211980273
6.051678920170754095e-02 0.04247571552536898 0.013509935211980273
6.871263803463839581e-02 0.047137531341167244 0.013509935211980273
7.781935183988093752e-02 0.05231099308056263 0.013509935211980273
8.791817935282537910e-02 0.05805225516094899 0.013509935211980273
9.909561950976876477e-02 0.06442363508721373 0.013509935211980273
1.114434280730315918e-01 0.07149428986597581 0.013509935211980273
1.250694742051395025e-01 0.07934096665797492 0.013509935211980273
1.400901363328780902e-01 0.08804883581643465 0.013509935211980273
1.565963126809340467e-01 0.09771241535346502 0.013509935211980273
1.746999644804138330e-01 0.1084365968689611 0.013509935211980273
1.945160613814735651e-01 0.12033778407775893 0.013509935211980273
2.161612752522346914e-01 0.13354515629298988 0.013509935211980273
2.397523594623814092e-01 0.14820207057988585 0.013509935211980273
2.654040513032778215e-01 0.16446761779946645 0.013509935211980273
2.932265391898635221e-01 0.18251834943190443 0.013509935211980273
3.233224041994286480e-01 0.20255019392306664 0.013509935211980273
3.557830398992899434e-01 0.22478058335487253 0.013509935211980273
3.906845276962133129e-01 0.24945081352303167 0.013509935211980273
4.280829259094867667e-01 0.27682866303920667 0.013509935211980273
4.680091295446058286e-01 0.3072112998861759 0.013509935211980273
5.104632636977485260e-01 0.34092850697468147 0.013509935211980273
5.554087751390036631e-01 0.3783462617131929 0.013509935211980273
6.027664733270999831e-01 0.419870708444391 0.013509935211980273
6.524086012030337889e-01 0.4659525668664682 0.013509935211980273
7.041533830211154088e-01 0.517092024289676 0.013509935211980273
7.577603056910948709e-01 0.5738441648302398 0.013509935211980273
8.129266078806482998e-01 0.6368249944718586 0.013509935211980273
8.692852551897007896e-01 0.7067181273927491 0.013509935211980273
9.264050148248634819e-01 0.7842822061337682 0.013509935211980273
9.837928494202641261e-01 0.8703591361485166 0.013509935211980273
1.040899113936614384e+00 0.9658832241158708 0.013509935211980273
1.097125606122099528e+00 1.0718913192051276 0.013509935211980273
1.151836687520037206e+00 1.1895340673703196 0.013509935211980273
1.204373225593660779e+00 1.3200884008314182 0.013509935211980273
1.254069089718414132e+00 1.4649713983072863 0.013509935211980273
1.300269574990422061e+00 1.625755666443795 0.013509935211980273
1.342351003044034430e+00 1.8041864093920719 0.013509935211980273
1.379740508980094038e+00 2.0022003718155843 0.013509935211980273
1.411934914580071476e+00 2.2219468609395236 0.013509935211980273
1.438517597051899743e+00 2.4658110758226037 0.013509935211980273
1.459172219762368217e+00 2.736439997074672 0.013509935211980273
1.480356509495420747e+00 3.0367711180354604 0.013509935211980273
1.506108440507462731e+00 3.370064329271928 0.013509935211980273
1.526265809631287995e+00 3.739937302478798 0.013509935211980273
1.540629220158850954e+00 4.150404757850477 0.013509935211980273
1.549078484345832729e+00 4.605922041145108 0.013509935211980273
1.551571896656494642e+00 5.1114334834401705 0.013509935211980273
1.548143275511570272e+00 5.672426068491977 0.013509935211980273
1.538897184484998348e+00 6.294988990221888 0.013509935211980273
1.524002731815907508e+00 6.985879746785249 0.013509935211980273
1.503686428999182700e+00 7.752597488629465 0.013509935211980273
1.478224585701172655e+00 8.60346441668451 0.013509935211980273
1.447935626751294613e+00 9.547716114208066 0.013509935211980273
1.413172636821782069e+00 10.59560179277617 0.013509935211980273
1.374316390421952194e+00 11.758495540521581 0.013509935211980273
1.331768956684697303e+00 13.049019780144016 0.013509935211980273
1.285947981512064020e+00 14.481182276745331 0.013509935211980273
1.237901223648666837e+00 16.070528182616385 0.013509935211980273
1.188563833735369890e+00 17.834308769319094 0.013509935211980273
1.139664241065452055e+00 19.791668678535572 0.013509935211980273
1.090777385043393499e+00 21.96385372416547 0.013509935211980273
1.039731436053970004e+00 24.37444150122222 0.013509935211980273
9.870324819221956147e-01 27.04959730463137 0.013509935211980273
9.331899294015443269e-01 30.01835813575592 0.013509935211980273
8.787101275518061083e-01 33.31294787934677 0.013509935211980273
8.247844545380926817e-01 36.96912707195032 0.013509935211980273
7.728227115303107908e-01 41.0265810582719 0.013509935211980273
7.216642785743344612e-01 45.52935074866948 0.013509935211980273
6.717097110161998064e-01 50.526310653356795 0.013509935211980273
6.241844697607817904e-01 56.07169938205458 0.013509935211980273
5.793586098874270451e-01 62.22570836730231 0.013509935211980273
5.362895593979123410e-01 69.0551352016233 0.013509935211980273
4.952127043604405143e-01 76.63410868007462 0.013509935211980273
4.565779149341675502e-01 85.04489341802686 0.013509935211980273
4.202655603199849099e-01 94.37878277775391 0.013509935211980273
3.862640335411279824e-01 104.73708979594508 0.013509935211980273
3.586999530390466706e-01 116.23224686798542 0.013509935211980273
3.336500041009822781e-01 128.9890261253308 0.013509935211980273
3.103804041166918215e-01 143.14589375234786 0.013509935211980273
2.888326635779405183e-01 158.85651294280527 0.013509935211980273
2.689269029551710211e-01 176.2914118095948 0.013509935211980273
2.505665179761963346e-01 195.63983435170647 0.013509935211980273
2.336430166495933047e-01 217.11179456945052 0.013509935211980273
2.180468297382193166e-01 240.9403560239527 0.013509935211980273
2.039610868216235329e-01 267.38416158399497 0.013509935211980273
1.910719618399741582e-01 296.73024081888724 0.013509935211980273
1.844054948934491511e-01 329.2971255097155 0.013509935211980273
1.800179776665774556e-01 365.43830709572546 0.013509935211980273
1.756563796262159693e-01 405.54607358408276 0.013509935211980273
1.710162797775208465e-01 450.05576757004974 0.013509935211980273
1.660528103415204737e-01 499.450511585514 0.013509935211980273
1.607474239502254543e-01 554.2664520663108 0.013509935211980273
1.551055995096183859e-01 615.0985788580505 0.013509935211980273
1.491535192052982350e-01 682.6071834272393 0.013509935211980273
1.429349273356219641e-01 757.525025877192 0.013509935211980273
1.365852013814801424e-01 840.6652885618333 0.013509935211980273
1.300655068089199562e-01 932.9304026284696 0.013509935211980273
1.234407749006061483e-01 1035.3218432956637 0.013509935211980273
1.167769890767847013e-01 1148.9510001873086 0.013509935211980273
1.101383663322045708e-01 1275.051240713013 0.013509935211980273
1.035855883078732886e-01 1414.991297434576 0.013509935211980273
9.717501612946143064e-02 1570.2901247293776 0.013509935211980273
9.095866427516161035e-02 1742.6333860096508 0.013509935211980273
8.498465678196269468e-02 1933.891750455232 0.013509935211980273
7.929785333965905236e-02 2146.141197858406 0.013509935211980273
7.394034364179245811e-02 2381.6855519761607 0.013509935211980273
6.895161204498567731e-02 2643.0814869741084 0.013509935211980273
6.436825571382144562e-02 2933.1662783900483 0.013509935211980273
6.022333696286823884e-02 3255.0885998350564 0.013509935211980273
5.654556527205768790e-02 3612.3426997094302 0.013509935211980273
5.335859935426912753e-02 4008.8063288984645 0.013509935211980273
5.246194368229863125e-02 4448.782831127585 0.013509935211980273
5.269958753578193184e-02 4937.047852839004 0.013509935211980273
5.343301769041038096e-02 5478.901179593945 0.013509935211980273
5.467062689594864855e-02 6080.224261649427 0.013509935211980273
5.641867276081597576e-02 6747.5440531107 0.013509935211980273
5.868114602274598218e-02 7488.10385759003 0.013509935211980273
6.145952234564541761e-02 8309.941949353404 0.013509935211980273
6.475228642570880766e-02 9221.97882333434 0.013509935211980273
6.858398765929826779e-02 10234.114021054527 0.013509935211980273
7.290749668145132811e-02 11357.333583431051 0.013509935211980273
7.778712040186730459e-02 12603.829296797274 0.013509935211980273
8.317477891639953047e-02 13987.131026472387 0.013509935211980273
8.897931571159083119e-02 15522.25357427048 0.013509935211980273
9.517022849152263764e-02 17225.859653987874 0.013509935211980273
1.018719566864122461e-01 19116.440753857038 0.013509935211980273
1.090253016887792747e-01 21214.51784910632 0.013509935211980273
1.165572102897563106e-01 23542.864143224204 0.013509935211980273
1.244657843898424460e-01 26126.752255633317 0.013509935211980273
1.327574988606416151e-01 28994.22853882881 0.013509935211980273
1.415466479271087763e-01 32176.417502507353 0.013509935211980273
1.508299980653416417e-01 35707.859649004626 0.013509935211980273
1.605603952678734681e-01 39626.88638701478 0.013509935211980273
1.707475774142181713e-01 43976.036093027215 0.013509935211980273
1.813956383466385769e-01 48802.515836544335 0.013509935211980273
1.925009957594704113e-01 54158.71378079476 0.013509935211980273
2.040510423321530986e-01 60102.76782070388 0.013509935211980273
2.161547485665574753e-01 66699.19663030129 0.013509935211980273
2.291362552466613689e-01 74019.59996915652 0.013509935211980273
2.433373116791359148e-01 82143.43584919439 0.013509935211980273
2.585050687006470449e-01 91158.88299750836 0.013509935211980273
2.766083215020757047e-01 101163.7979766207 0.013509935211980273
2.958225518397693543e-01 112266.77735108159 0.013509935211980273
3.159191802928694170e-01 124588.33642950082 0.013509935211980273
3.383797534336248081e-01 138262.2173764659 0.013509935211980273
3.639399548831006581e-01 153436.84089300132 0.013509935211980273
3.907531643264940957e-01 170276.91722258978 0.013509935211980273
4.187477550431900064e-01 188965.23396912115 0.013509935211980273
4.483196469466944611e-01 209704.64013232305 0.013509935211980273
4.804209134110051238e-01 232720.2478960412 0.013509935211980273
5.134482684196816082e-01 258261.87606826748 0.013509935211980273
5.472233003714715993e-01 286606.7616948256 0.013509935211980273
5.815523650270333356e-01 318062.5692794119 0.013509935211980273
6.162288609779308368e-01 352970.73027306574 0.013509935211980273
6.510344998633187386e-01 391710.1490809261 0.013509935211980273
6.857409083871237598e-01 434701.3158125035 0.013509935211980273
7.207618420385268898e-01 482410.8704165374 0.013509935211980273
7.566508923613016746e-01 535356.6677410719 0.013509935211980273
7.918724773192816757e-01 594113.3984965039 0.013509935211980273
8.261488854145795369e-01 659318.8271333541 0.013509935211980273
8.592014693704975725e-01 731680.7143427207 0.013509935211980273
8.907523836692152752e-01 811984.4993184009 0.013509935211980273
9.205290587298999849e-01 901101.8251665037 0.013509935211980273
9.482653205427431509e-01 1000000.0 0.013509935211980273
7.894969785677365126e-03 0.001 0.014992684327860457
7.984601289343249905e-03 0.0011097524964120721 0.014992684327860457
8.064677969894353329e-03 0.0012315506032928262 0.014992684327860457
8.134797566270628513e-03 0.001366716356462006 0.014992684327860457
8.194500818034848588e-03 0.0015167168884709225 0.014992684327860457
8.243205787909678450e-03 0.0016831803533309566 0.014992684327860457
8.280205119166418604e-03 0.0018679135990207828 0.014992684327860457
8.304635499682884794e-03 0.002072921779595372 0.014992684327860457
8.315414264112150691e-03 0.002300430119772917 0.014992684327860457
8.311234239245937974e-03 0.0025529080682395165 0.014992684327860457
8.290491611906375055e-03 0.002833096101839324 0.014992684327860457
8.251256935562490541e-03 0.0031440354715915 0.014992684327860457
8.191226640695039793e-03 0.0034891012134067737 0.014992684327860457
8.107656760982554292e-03 0.003872038781812557 0.014992684327860457
7.997323841225974922e-03 0.004297004704320844 0.014992684327860457
7.856465835106145670e-03 0.004768611697714469 0.014992684327860457
7.703329708759113978e-03 0.005291978735958442 0.014992684327860457
7.530124963957559626e-03 0.005872786613189483 0.014992684327860457
7.398739241849067345e-03 0.00651733960488242 0.014992684327860457
7.520238598715108143e-03 0.007232633896483534 0.014992684327860457
7.709347770199155396e-03 0.008026433522257174 0.014992684327860457
7.926819196272269150e-03 0.00890735463861044 0.014992684327860457
8.335848161703154208e-03 0.009884959046625586 0.014992684327860457
9.384714170118468521e-03 0.010969857978923836 0.014992684327860457
1.059777762736969185e-02 0.012173827277396614 0.014992684327860457
1.199649369130949446e-02 0.013509935211980273 0.014992684327860457
1.360432598692982650e-02 0.014992684327860457 0.014992684327860457
1.544687310285574287e-02 0.01663816886076129 0.014992684327860457
1.755196946012593448e-02 0.018464249428955443 0.014992684327860457
1.994982735200897736e-02 0.020490746898158472 0.014992684327860457
2.288290550914274038e-02 0.022739657523579287 0.014992684327860457
2.656640148067621054e-02 0.02523539170434766 0.014992684327860457
3.072687819294193934e-02 0.02800503894183631 0.014992684327860457
3.541355642072174792e-02 0.03107866187782014 0.014992684327860457
4.067951741448713049e-02 0.03448962260405758 0.014992684327860457
4.658195930232312404e-02 0.038274944785163134 0.014992684327860457
5.318244626396524677e-02 0.04247571552536898 0.014992684327860457
6.054716392826835908e-02 0.047137531341167244 0.014992684327860457
6.874715446397706986e-02 0.05231099308056263 0.014992684327860457
7.785851377655204908e-02 0.05805225516094899 0.014992684327860457
8.796252456073809511e-02 0.06442363508721373 0.014992684327860457
9.914575890095959909e-02 0.07149428986597581 0.014992684327860457
1.115000256832534703e-01 0.07934096665797492 0.014992684327860457
1.251381307119587838e-01 0.08804883581643465 0.014992684327860457
1.401674281046738912e-01 0.09771241535346502 0.014992684327860457
1.566832050490388484e-01 0.1084365968689611 0.014992684327860457
1.747975368156607645e-01 0.12033778407775893 0.014992684327860457
1.946254993020959390e-01 0.13354515629298988 0.014992684327860457
2.162839119075707639e-01 0.14820207057988585 0.014992684327860457
2.398896568612335356e-01 0.16446761779946645 0.014992684327860457
2.655576233300706024e-01 0.18251834943190443 0.014992684327860457
2.933981693004606983e-01 0.20255019392306664 0.014992684327860457
3.235140684105850539e-01 0.22478058335487253 0.014992684327860457
3.559969261153811404e-01 0.24945081352303167 0.014992684327860457
3.909230356304064236e-01 0.27682866303920667 0.014992684327860457
4.283487264795787230e-01 0.3072112998861759 0.014992684327860457
4.683051481480318690e-01 0.34092850697468147 0.014992684327860457
5.107927342815640204e-01 0.3783462617131929 0.014992684327860457
5.557752570993187424e-01 0.419870708444391 0.014992684327860457
6.031738628219501797e-01 0.4659525668664682 0.014992684327860457
6.528611651130247218e-01 0.517092024289676 0.014992684327860457
7.046557938793768239e-01 0.5738441648302398 0.014992684327860457
7.583176703502803040e-01 0.6368249944718586 0.014992684327860457
8.135444459240891435e-01 0.7067181273927491 0.014992684327860457
8.699695602915745729e-01 0.7842822061337682 0.014992684327860457
9.271622332525947252e-01 0.8703591361485166 0.014992684327860457
9.846298853732224909e-01 0.9658832241158708 0.014992684327860457
1.041823306215035938e+00 1.0718913192051276 0.014992684327860457
1.098144696556466515e+00 1.1895340673703196 0.014992684327860457
1.152958751889989086e+00 1.3200884008314182 0.014992684327860457
1.205606587901176585e+00 1.4649713983072863 0.014992684327860457
1.255422180127371945e+00 1.625755666443795 0.014992684327860457
1.301750785910844810e+00 1.8041864093920719 0.014992684327860457
1.343968444980671251e+00 2.0022003718155843 0.014992684327860457
1.381501736116309109e+00 2.2219468609395236 0.014992684327860457
1.413846600699675937e+00 2.4658110758226037 0.014992684327860457
1.440585131073027325e+00 2.736439997074672 0.014992684327860457
1.461399246445665323e+00 3.0367711180354604 0.014992684327860457
1.482232800892897329e+00 3.370064329271928 0.014992684327860457
1.508092419031237030e+00 3.739937302478798 0.014992684327860457
1.528348214049024989e+00 4.150404757850477 0.014992684327860457
1.542796647623858597e+00 4.605922041145108 0.014992684327860457
1.551312936044831448e+00 5.1114334834401705 0.014992684327860457
1.553850435060532220e+00 5.672426068491977 0.014992684327860457
1.550437823724605035e+00 6.294988990221888 0.014992684327860457
1.541174527353785795e+00 6.985879746785249 0.014992684327860457
1.526224706710878731e+00 7.752597488629465 0.014992684327860457
1.505810312734950251e+00 8.60346441668451 0.014992684327860457
1.480203652495365008e+00 9.547716114208066 0.014992684327860457
1.449719792674616370e+00 10.59560179277617 0.014992684327860457
1.414709196066827213e+00 11.758495540521581 0.014992684327860457
1.375550759305159687e+00 13.049019780144016 0.014992684327860457
1.332645488070089312e+00 14.481182276745331 0.014992684327860457
1.286410906515254693e+00 16.070528182616385 0.014992684327860457
1.238886722898704829e+00 17.834308769319094 0.014992684327860457
1.189082224887928918e+00 19.791668678535572 0.014992684327860457
1.139977331341960554e+00 21.96385372416547 0.014992684327860457
1.090568673287354740e+00 24.37444150122222 0.014992684327860457
1.038976615267352077e+00 27.04959730463137 0.014992684327860457
9.857218523559940770e-01 30.01835813575592 0.014992684327860457
9.313315009701143010e-01 33.31294787934677 0.014992684327860457
8.763318518964654524e-01 36.96912707195032 0.014992684327860457
8.233196675750014126e-01 41.0265810582719 0.014992684327860457
7.709404599997522478e-01 45.52935074866948 0.014992684327860457
7.194235736956571259e-01 50.526310653356795 0.014992684327860457
6.692391662864689561e-01 56.07169938205458 0.014992684327860457
6.228062062616648298e-01 62.22570836730231 0.014992684327860457
5.779149053402349301e-01 69.0551352016233 0.014992684327860457
5.348484178076270412e-01 76.63410868007462 0.014992684327860457
4.938365955878697422e-01 85.04489341802686 0.014992684327860457
4.551149032206288081e-01 94.37878277775391 0.014992684327860457
4.188925476617708643e-01 104.73708979594508 0.014992684327860457
3.860349778511181773e-01 116.23224686798542 0.014992684327860457
3.590276926501899668e-01 128.9890261253308 0.014992684327860457
3.338703039573693854e-01 143.14589375234786 0.014992684327860457
3.105309765595423710e-01 158.85651294280527 0.014992684327860457
2.889504099310742924e-01 176.2914118095948 0.014992684327860457
2.690463292996952416e-01 195.63983435170647 0.014992684327860457
2.507184027868162857e-01 217.11179456945052 0.014992684327860457
2.340917527798315467e-01 240.9403560239527 0.014992684327860457
2.188979364609628664e-01 267.38416158399497 0.014992684327860457
2.049802937622178245e-01 296.73024081888724 0.014992684327860457
1.921615925162994953e-01 329.2971255097155 0.014992684327860457
1.846601692263855343e-01 365.43830709572546 0.014992684327860457
1.804136087054775406e-01 405.54607358408276 0.014992684327860457
1.759619208936281654e-01 450.05576757004974 0.014992684327860457
1.712352368132294689e-01 499.450511585514 0.014992684327860457
1.661911078516183360e-01 554.2664520663108 0.014992684327860457
1.608132614238655111e-01 615.0985788580505 0.014992684327860457
1.551091052021961181e-01 682.6071834272393 0.014992684327860457
1.491260945936710713e-01 757.525025877192 0.014992684327860457
1.429491916461038403e-01 840.6652885618333 0.014992684327860457
1.365528286064840446e-01 932.9304026284696 0.014992684327860457
1.299976006350641311e-01 1035.3218432956637 0.014992684327860457
1.233483821430332861e-01 1148.9510001873086 0.014992684327860457
1.166710308442953231e-01 1275.051240713013 0.014992684327860457
1.100300861395981100e-01 1414.991297434576 0.014992684327860457
1.034874519946332311e-01 1570.2901247293776 0.014992684327860457
9.710188654021309484e-02 1742.6333860096508 0.014992684327860457
9.092903186512800440e-02 1933.891750455232 0.014992684327860457
8.502167375656177750e-02 2146.141197858406 0.014992684327860457
7.942993577307282116e-02 2381.6855519761607 0.014992684327860457
7.420117960674986468e-02 2643.0814869741084 0.014992684327860457
6.937951208796923341e-02 2933.1662783900483 0.014992684327860457
6.500494562695061096e-02 3255.0885998350564 0.014992684327860457
6.111242401607467484e-02 3612.3426997094302 0.014992684327860457
5.797277874445339041e-02 4008.8063288984645 0.014992684327860457
5.769779257293123492e-02 4448.782831127585 0.014992684327860457
5.798402024935864901e-02 4937.047852839004 0.014992684327860457
5.880953119091014009e-02 5478.901179593945 0.014992684327860457
6.018376630712073821e-02 6080.224261649427 0.014992684327860457
6.211356289937538383e-02 6747.5440531107 0.014992684327860457
6.460301363170815880e-02 7488.10385759003 0.014992684327860457
6.765317309464688456e-02 8309.941949353404 0.014992684327860457
7.126152987886681667e-02 9221.97882333434 0.014992684327860457
7.545381973459980296e-02 10234.114021054527 0.014992684327860457
8.017827804248479906e-02 11357.333583431051 0.014992684327860457
8.551275654005677240e-02 12603.829296797274 0.014992684327860457
9.138560415155336236e-02 13987.131026472387 0.014992684327860457
9.770177458593899689e-02 15522.25357427048 0.014992684327860457
1.044253869701998738e-01 17225.859653987874 0.014992684327860457
1.116878436635203309e-01 19116.440753857038 0.014992684327860457
1.194219155350695338e-01 21214.51784910632 0.014992684327860457
1.275446986594214460e-01 23542.864143224204 0.014992684327860457
1.360505907968510564e-01 26126.752255633317 0.014992684327860457
1.449429350556330764e-01 28994.22853882881 0.014992684327860457
1.543152256101333886e-01 32176.417502507353 0.014992684327860457
1.642058908559019814e-01 35707.859649004626 0.014992684327860457
1.745384952675797796e-01 39626.88638701478 0.014992684327860457
1.853184072139463512e-01 43976.036093027215 0.014992684327860457
1.965441910981603202e-01 48802.515836544335 0.014992684327860457
2.082053722631546089e-01 54158.71378079476 0.014992684327860457
2.202809179509818693e-01 60102.76782070388 0.014992684327860457
2.328952116488615387e-01 66699.19663030129 0.014992684327860457
2.463545955043182079e-01 74019.59996915652 0.014992684327860457
2.610763512837976918e-01 82143.43584919439 0.014992684327860457
2.770297981090984463e-01 91158.88299750836 0.014992684327860457
2.955087336625119576e-01 101163.7979766207 0.014992684327860457
3.153526944669548526e-01 112266.77735108159 0.014992684327860457
3.363585332892957691e-01 124588.33642950082 0.014992684327860457
3.616873128644634838e-01 138262.2173764659 0.014992684327860457
3.882916188884125708e-01 153436.84089300132 0.014992684327860457
4.161098638986648335e-01 170276.91722258978 0.014992684327860457
4.450510307162195978e-01 188965.23396912115 0.014992684327860457
4.757302579856637625e-01 209704.64013232305 0.014992684327860457
5.088355777179623951e-01 232720.2478960412 0.014992684327860457
5.427556750767914551e-01 258261.87606826748 0.014992684327860457
5.772838231535123432e-01 286606.7616948256 0.014992684327860457
6.121988614956352937e-01 318062.5692794119 0.014992684327860457
6.472684748428333412e-01 352970.73027306574 0.014992684327860457
6.822516173346550028e-01 391710.1490809261 0.014992684327860457
7.169251418643259877e-01 434701.3158125035 0.014992684327860457
7.530241702341655685e-01 482410.8704165374 0.014992684327860457
7.884611675271753217e-01 535356.6677410719 0.014992684327860457
8.229553767245287865e-01 594113.3984965039 0.014992684327860457
8.562249280419073072e-01 659318.8271333541 0.014992684327860457
8.879900642966375157e-01 731680.7143427207 0.014992684327860457
9.179755370021928096e-01 811984.4993184009 0.014992684327860457
9.459138320812823242e-01 901101.8251665037 0.014992684327860457
9.715471301698811457e-01 1000000.0 0.014992684327860457
7.795971001364838428e-03 0.001 0.01663816886076129
7.894774946833089599e-03 0.0011097524964120721 0.01663816886076129
7.984363970121954521e-03 0.0012315506032928262 0.01663816886076129
8.064387217872120636e-03 0.001366716356462006 0.01663816886076129
8.134451004862944257e-03 0.0015167168884709225 0.01663816886076129
8.194083781265451213e-03 0.0016831803533309566 0.01663816886076129
8.242697255520126109e-03 0.0018679135990207828 0.01663816886076129
8.279595451736438891e-03 0.002072921779595372 0.01663816886076129
8.303895794283283616e-03 0.002300430119772917 0.01663816886076129
8.314525954838792796e-03 0.0025529080682395165 0.01663816886076129
8.310161709164178706e-03 0.002833096101839324 0.01663816886076129
8.289201319091749065e-03 0.0031440354715915 0.01663816886076129
8.249704481259764743e-03 0.0034891012134067737 0.01663816886076129
8.189357021956510801e-03 0.003872038781812557 0.01663816886076129
8.105411764718038758e-03 0.004297004704320844 0.01663816886076129
7.994633639448942702e-03 0.004768611697714469 0.01663816886076129
7.853242155316568496e-03 0.005291978735958442 0.01663816886076129
7.707564431114773303e-03 0.005872786613189483 0.01663816886076129
7.535176545719942526e-03 0.00651733960488242 0.01663816886076129
7.408656118909338548e-03 0.007232633896483534 0.01663816886076129
7.518336175437134034e-03 0.008026433522257174 0.01663816886076129
7.707091764597091485e-03 0.00890735463861044 0.01663816886076129
7.924148062461852313e-03 0.009884959046625586 0.01663816886076129
8.334620834601316058e-03 0.010969857978923836 0.01663816886076129
9.383266823882123464e-03 0.012173827277396614 0.01663816886076129
1.059607829986638702e-02 0.013509935211980273 0.01663816886076129
1.199450104718614851e-02 0.014992684327860457 0.01663816886076129
1.360199664555897421e-02 0.01663816886076129 0.01663816886076129
1.544415509968348824e-02 0.018464249428955443 0.01663816886076129
1.754880760024095376e-02 0.020490746898158472 0.01663816886076129
1.994615642658100624e-02 0.022739657523579287 0.01663816886076129
2.289583706042288419e-02 0.02523539170434766 0.01663816886076129
2.658133219628920976e-02 0.02800503894183631 0.01663816886076129
3.074407093351645345e-02 0.03107866187782014 0.01663816886076129
3.543330844760808618e-02 0.03448962260405758 0.01663816886076129
4.070215470637519178e-02 0.038274944785163134 0.01663816886076129
4.660784446799891984e-02 0.04247571552536898 0.01663816886076129
5.321197946283405533e-02 0.047137531341167244 0.01663816886076129
6.058079472932108300e-02 0.05231099308056263 0.01663816886076129
6.878537362234155017e-02 0.05805225516094899 0.01663816886076129
7.790186434660441306e-02 0.06442363508721373 0.01663816886076129
8.801160912136096748e-02 0.07149428986597581 0.01663816886076129
9.920124516257856906e-02 0.07934096665797492 0.01663816886076129
1.115626464947768320e-01 0.08804883581643465 0.01663816886076129
1.252146897342418241e-01 0.09771241535346502 0.01663816886076129
1.402535832388998316e-01 0.1084365968689611 0.01663816886076129
1.567800453733325383e-01 0.12033778407775893 0.01663816886076129
1.749062562146911637e-01 0.13354515629298988 0.01663816886076129
1.947474223368496071e-01 0.14820207057988585 0.01663816886076129
2.164204885836749637e-01 0.16446761779946645 0.01663816886076129
2.400424974213826723e-01 0.18251834943190443 0.01663816886076129
2.657285152821079466e-01 0.20255019392306664 0.01663816886076129
2.935890812271412242e-01 0.22478058335487253 0.01663816886076129
3.237271697003418769e-01 0.24945081352303167 0.01663816886076129
3.562346088276496792e-01 0.27682866303920667 0.01663816886076129
3.911879435463743726e-01 0.3072112998861759 0.01663816886076129
4.286437543929830785e-01 0.34092850697468147 0.01663816886076129
4.686334998740875890e-01 0.3783462617131929 0.01663816886076129
5.111579128448884290e-01 0.419870708444391 0.01663816886076129
5.561811098997726521e-01 0.4659525668664682 0.01663816886076129
6.036245963947831639e-01 0.517092024289676 0.01663816886076129
6.533613735506711429e-01 0.5738441648302398 0.01663816886076129
7.052104756173380729e-01 0.6368249944718586 0.01663816886076129
7.589322409402621261e-01 0.7067181273927491 0.01663816886076129
8.142247663667939728e-01 0.7842822061337682 0.01663816886076129
8.707219320564012488e-01 0.8703591361485166 0.01663816886076129
9.279933790659493642e-01 0.9658832241158708 0.01663816886076129
9.855469565371377527e-01 1.0718913192051276 0.01663816886076129
1.042833828672494967e+00 1.1895340673703196 0.01663816886076129
1.099256519982762859e+00 1.3200884008314182 0.01663816886076129
1.154179951169535423e+00 1.4649713983072863 0.01663816886076129
1.206945351006388778e+00 1.625755666443795 0.01663816886076129
1.256886658183740790e+00 1.8041864093920719 0.01663816886076129
1.303348857388720194e+00 2.0022003718155843 0.01663816886076129
1.345707480632483799e+00 2.2219468609395236 0.01663816886076129
1.383388281176714196e+00 2.4658110758226037 0.01663816886076129
1.415886001405863626e+00 2.736439997074672 0.01663816886076129
1.442781106603934660e+00 3.0367711180354604 0.01663816886076129
1.463753423969164080e+00 3.370064329271928 0.01663816886076129
1.484117928324281355e+00 3.739937302478798 0.01663816886076129
1.510067586943650619e+00 4.150404757850477 0.01663816886076129
1.530400240387125521e+00 4.605922041145108 0.01663816886076129
1.544907934066400035e+00 5.1114334834401705 0.01663816886076129
1.553461091760120816e+00 5.672426068491977 0.01663816886076129
1.556008005254605919e+00 6.294988990221888 0.01663816886076129
1.552572192712360355e+00 6.985879746785249 0.01663816886076129
1.543247969893517535e+00 7.752597488629465 0.01663816886076129
1.528194596059750721e+00 8.60346441668451 0.01663816886076129
1.507629483160662920e+00 9.547716114208066 0.01663816886076129
1.481820874703014601e+00 10.59560179277617 0.01663816886076129
1.451080348388561925e+00 11.758495540521581 0.01663816886076129
1.415755539242306682e+00 13.049019780144016 0.01663816886076129
1.376223339486452035e+00 14.481182276745331 0.01663816886076129
1.332883801775368360e+00 16.070528182616385 0.01663816886076129
1.286927761573447793e+00 17.834308769319094 0.01663816886076129
1.239241888992065554e+00 19.791668678535572 0.01663816886076129
1.188886005832003212e+00 21.96385372416547 0.01663816886076129
1.139620978260861950e+00 24.37444150122222 0.01663816886076129
1.089630364662184547e+00 27.04959730463137 0.01663816886076129
1.037443974673013525e+00 30.01835813575592 0.01663816886076129
9.836019178075400271e-01 33.31294787934677 0.01663816886076129
9.286532016597365269e-01 36.96912707195032 0.01663816886076129
8.744588923363999511e-01 41.0265810582719 0.01663816886076129
8.212140772283386125e-01 45.52935074866948 0.01663816886076129
7.684475358956054380e-01 50.526310653356795 0.01663816886076129
7.166201457425381838e-01 56.07169938205458 0.01663816886076129
6.677058118311894885e-01 62.22570836730231 0.01663816886076129
6.212024588202880171e-01 69.0551352016233 0.01663816886076129
5.763153413756703092e-01 76.63410868007462 0.01663816886076129
5.333218192946285185e-01 85.04489341802686 0.01663816886076129
4.924424446853796766e-01 94.37878277775391 0.01663816886076129
4.538397761526846708e-01 104.73708979594508 0.01663816886076129
4.176778445337197554e-01 116.23224686798542 0.01663816886076129
3.864897547990531756e-01 128.9890261253308 0.01663816886076129
3.593756019204759067e-01 143.14589375234786 0.01663816886076129
3.341531245891755653e-01 158.85651294280527 0.01663816886076129
3.108235077069390062e-01 176.2914118095948 0.01663816886076129
2.893872977679409764e-01 195.63983435170647 0.01663816886076129
2.697021514707135803e-01 217.11179456945052 0.01663816886076129
2.516559263576867989e-01 240.9403560239527 0.01663816886076129
2.351263048885058604e-01 267.38416158399497 0.01663816886076129
2.200624625018261227e-01 296.73024081888724 0.01663816886076129
2.062289569062903394e-01 329.2971255097155 0.01663816886076129
1.943078273969593983e-01 365.43830709572546 0.01663816886076129
1.851377853497048753e-01 405.54607358408276 0.01663816886076129
1.807978031261710528e-01 450.05576757004974 0.01663816886076129
1.762536510118867805e-01 499.450511585514 0.01663816886076129
1.714378925892529604e-01 554.2664520663108 0.01663816886076129
1.663105931709167873e-01 615.0985788580505 0.01663816886076129
1.608578371292147258e-01 682.6071834272393 0.01663816886076129
1.551297831918616865e-01 757.525025877192 0.01663816886076129
1.491534882036139320e-01 840.6652885618333 0.01663816886076129
1.429159609056765423e-01 932.9304026284696 0.01663816886076129
1.364704869844899360e-01 1035.3218432956637 0.01663816886076129
1.298781814224238829e-01 1148.9510001873086 0.01663816886076129
1.232042928037178076e-01 1275.051240713013 0.01663816886076129
1.165154275947659079e-01 1414.991297434576 0.01663816886076129
1.098777088965103149e-01 1570.2901247293776 0.01663816886076129
1.033557623136992787e-01 1742.6333860096508 0.01663816886076129
9.701226516287284052e-02 1933.891750455232 0.01663816886076129
9.090778587126731314e-02 2146.141197858406 0.01663816886076129
8.510060187247724117e-02 2381.6855519761607 0.01663816886076129
7.964627735475089676e-02 2643.0814869741084 0.01663816886076129
7.459688914321783992e-02 2933.1662783900483 0.01663816886076129
6.999993785679652081e-02 3255.0885998350564 0.01663816886076129
6.589718434606943454e-02 3612.3426997094302 0.01663816886076129
6.366333532040741039e-02 4008.8063288984645 0.01663816886076129
6.340835821372522996e-02 4448.782831127585 0.01663816886076129
6.375191135422282607e-02 4937.047852839004 0.01663816886076129
6.468107127574003468e-02 5478.901179593945 0.01663816886076129
6.620641213366963707e-02 6080.224261649427 0.01663816886076129
6.833536315133452443e-02 6747.5440531107 0.01663816886076129
7.107204324276918117e-02 7488.10385759003 0.01663816886076129
7.441692849109510233e-02 8309.941949353404 0.01663816886076129
7.836625313228728906e-02 9221.97882333434 0.01663816886076129
8.294674916123842556e-02 10234.114021054527 0.01663816886076129
8.810175592010215107e-02 11357.333583431051 0.01663816886076129
9.392538159092304884e-02 12603.829296797274 0.01663816886076129
1.003164814782305375e-01 13987.131026472387 0.01663816886076129
1.071769525979230364e-01 15522.25357427048 0.01663816886076129
1.144647061036031394e-01 17225.859653987874 0.01663816886076129
1.223184027155497372e-01 19116.440753857038 0.01663816886076129
1.306607731484772106e-01 21214.51784910632 0.01663816886076129
1.393983613612091721e-01 23542.864143224204 0.01663816886076129
1.485210926371993423e-01 26126.752255633317 0.01663816886076129
1.580284445686882810e-01 28994.22853882881 0.01663816886076129
1.679866444052553476e-01 32176.417502507353 0.01663816886076129
1.784858877897660956e-01 35707.859649004626 0.01663816886076129
1.894146081700828210e-01 39626.88638701478 0.01663816886076129
2.007730373862771089e-01 43976.036093027215 0.01663816886076129
2.125534318436442527e-01 48802.515836544335 0.01663816886076129
2.247375733722210001e-01 54158.71378079476 0.01663816886076129
2.372951813760846296e-01 60102.76782070388 0.01663816886076129
2.504473856225847284e-01 66699.19663030129 0.01663816886076129
2.646620569089899733e-01 74019.59996915652 0.01663816886076129
2.797578760026852573e-01 82143.43584919439 0.01663816886076129
2.961952037432740714e-01 91158.88299750836 0.01663816886076129
3.150615077096879935e-01 101163.7979766207 0.01663816886076129
3.354778477323187569e-01 112266.77735108159 0.01663816886076129
3.594968402785858608e-01 124588.33642950082 0.01663816886076129
3.858489693264835485e-01 138262.2173764659 0.01663816886076129
4.134404690252154735e-01 153436.84089300132 0.01663816886076129
4.421910619872788106e-01 170276.91722258978 0.01663816886076129
4.719888834139421285e-01 188965.23396912115 0.01663816886076129
5.037629759122163042e-01 209704.64013232305 0.01663816886076129
5.377555688955938384e-01 232720.2478960412 0.01663816886076129
5.724307259999766861e-01 258261.87606826748 0.01663816886076129
6.075533303092144344e-01 286606.7616948256 0.01663816886076129
6.428752907850404652e-01 318062.5692794119 0.01663816886076129
6.781402911922576049e-01 352970.73027306574 0.01663816886076129
7.130865491621712904e-01 391710.1490809261 0.01663816886076129
7.487822485945728745e-01 434701.3158125035 0.01663816886076129
7.844525097497484500e-01 482410.8704165374 0.01663816886076129
8.191863532639688250e-01 535356.6677410719 0.01663816886076129
8.526981092061413081e-01 594113.3984965039 0.01663816886076129
8.847045883229839314e-01 659318.8271333541 0.01663816886076129
9.149279452101626298e-01 731680.7143427207 0.01663816886076129
9.430983306339563166e-01 811984.4993184009 0.01663816886076129
9.689553727647495229e-01 901101.8251665037 0.01663816886076129
9.922512638175480237e-01 1000000.0 0.01663816886076129
7.688124949451156757e-03 0.001 0.018464249428955443
7.795782796869543674e-03 0.0011097524964120721 0.018464249428955443
7.894552591545889522e-03 0.0012315506032928262 0.018464249428955443
7.984091341694756275e-03 0.001366716356462006 0.018464249428955443
8.064061662331393696e-03 0.0015167168884709225 0.018464249428955443
8.134058850765903473e-03 0.0016831803533309566 0.018464249428955443
8.193607289811740899e-03 0.0018679135990207828 0.018464249428955443
8.242127056265070861e-03 0.002072921779595372 0.018464249428955443
8.278906539219513597e-03 0.002300430119772917 0.018464249428955443
8.303067216345935003e-03 0.0025529080682395165 0.018464249428955443
8.313521155362298479e-03 0.002833096101839324 0.018464249428955443
8.308952998664360934e-03 0.0031440354715915 0.018464249428955443
8.287742045968118920e-03 0.0034891012134067737 0.018464249428955443
8.247948429123476075e-03 0.003872038781812557 0.018464249428955443
8.187246624364201419e-03 0.004297004704320844 0.018464249428955443
8.102876950189593849e-03 0.004768611697714469 0.018464249428955443
7.991592893197663888e-03 0.005291978735958442 0.018464249428955443
7.849599316374687372e-03 0.005872786613189483 0.018464249428955443
7.710775021548025958e-03 0.00651733960488242 0.018464249428955443
7.539007383020004949e-03 0.007232633896483534 0.018464249428955443
7.417470561052606944e-03 0.008026433522257174 0.018464249428955443
7.516006495391301320e-03 0.00890735463861044 0.018464249428955443
7.704324409131753024e-03 0.009884959046625586 0.018464249428955443
7.920871813329096248e-03 0.010969857978923836 0.018464249428955443
8.333110277593811996e-03 0.012173827277396614 0.018464249428955443
9.381486978022855056e-03 0.013509935211980273 0.018464249428955443
1.059398491187828542e-02 0.014992684327860457 0.018464249428955443
1.199204606634747886e-02 0.01663816886076129 0.018464249428955443
1.359912789634860376e-02 0.018464249428955443 0.018464249428955443
1.544080958068261983e-02 0.020490746898158472 0.018464249428955443
1.754491506718352384e-02 0.022739657523579287 0.018464249428955443
1.994164023199855584e-02 0.02523539170434766 0.018464249428955443
2.290994145835462820e-02 0.02800503894183631 0.018464249428955443
2.659761003173682220e-02 0.03107866187782014 0.018464249428955443
3.076281530938013500e-02 0.03448962260405758 0.018464249428955443
3.545483728235222093e-02 0.038274944785163134 0.018464249428955443
4.072682860065826582e-02 0.04247571552536898 0.018464249428955443
4.663605645448473669e-02 0.047137531341167244 0.018464249428955443
5.324416823788831465e-02 0.05231099308056263 0.018464249428955443
6.061744293937772893e-02 0.05805225516094899 0.018464249428955443
6.882701549584412104e-02 0.06442363508721373 0.018464249428955443
7.794908798988721410e-02 0.07149428986597581 0.018464249428955443
8.806507339808435086e-02 0.07934096665797492 0.018464249428955443
9.926167070006111648e-02 0.08804883581643465 0.018464249428955443
1.116308337700122888e-01 0.09771241535346502 0.018464249428955443
1.252988782175632199e-01 0.1084365968689611 0.018464249428955443
1.403483151030031073e-01 0.12033778407775893 0.018464249428955443
1.568864996369706832e-01 0.13354515629298988 0.018464249428955443
1.750257348057135121e-01 0.14820207057988585 0.018464249428955443
1.948813651773678157e-01 0.16446761779946645 0.018464249428955443
2.165704853878028247e-01 0.18251834943190443 0.018464249428955443
2.402103064623593576e-01 0.20255019392306664 0.018464249428955443
2.659160648878730604e-01 0.22478058335487253 0.018464249428955443
2.937985075402099189e-01 0.24945081352303167 0.018464249428955443
3.239608230463738581e-01 0.27682866303920667 0.018464249428955443
3.564950737402733938e-01 0.3072112998861759 0.018464249428955443
3.914780671740258899e-01 0.34092850697468147 0.018464249428955443
4.289666632758178944e-01 0.3783462617131929 0.018464249428955443
4.689926201280044116e-01 0.419870708444391 0.018464249428955443
5.115569909779165148e-01 0.4659525668664682 0.018464249428955443
5.566242481143593990e-01 0.517092024289676 0.018464249428955443
6.041162593785579515e-01 0.5738441648302398 0.018464249428955443
6.539064206431663973e-01 0.6368249944718586 0.018464249428955443
7.058141595498834686e-01 0.7067181273927491 0.018464249428955443
7.596002434307006501e-01 0.7842822061337682 0.018464249428955443
8.149631814872103641e-01 0.8703591361485166 0.018464249428955443
8.715372614805046991e-01 0.9658832241158708 0.018464249428955443
9.288925291549535723e-01 1.0718913192051276 0.018464249428955443
9.865371946450107732e-01 1.1895340673703196 0.018464249428955443
1.043922717870719330e+00 1.3200884008314182 0.018464249428955443
1.100451851270852544e+00 1.4649713983072863 0.018464249428955443
1.155489631759088365e+00 1.625755666443795 0.018464249428955443
1.208377248582609864e+00 1.8041864093920719 0.018464249428955443
1.258448414367270951e+00 2.0022003718155843 0.018464249428955443
1.305047645743006912e+00 2.2219468609395236 0.018464249428955443
1.347549725848985691e+00 2.4658110758226037 0.018464249428955443
1.385379307320413478e+00 2.736439997074672 0.018464249428955443
1.418029645241924319e+00 3.0367711180354604 0.018464249428955443
1.445079271137358568e+00 3.370064329271928 0.018464249428955443
1.466205603258946999e+00 3.739937302478798 0.018464249428955443
1.485955131432760590e+00 4.150404757850477 0.018464249428955443
1.511971983650105100e+00 4.605922041145108 0.018464249428955443
1.532354638116074863e+00 5.1114334834401705 0.018464249428955443
1.546890492213508050e+00 5.672426068491977 0.018464249428955443
1.555444981206234978e+00 6.294988990221888 0.018464249428955443
1.557961195992300318e+00 6.985879746785249 0.018464249428955443
1.554457363753532606e+00 7.752597488629465 0.018464249428955443
1.545022538608859630e+00 8.60346441668451 0.018464249428955443
1.529810898876415415e+00 9.547716114208066 0.018464249428955443
1.509035074236859675e+00 10.59560179277617 0.018464249428955443
1.482958941495821525e+00 11.758495540521581 0.018464249428955443
1.451890305713065876e+00 13.049019780144016 0.018464249428955443
1.416173847377383055e+00 14.481182276745331 0.018464249428955443
1.376184677267311418e+00 16.070528182616385 0.018464249428955443
1.332322760938088768e+00 17.834308769319094 0.018464249428955443
1.287075297662302109e+00 19.791668678535572 0.018464249428955443
1.238802735351654194e+00 21.96385372416547 0.018464249428955443
1.187802820603290455e+00 24.37444150122222 0.018464249428955443
1.138467874480006303e+00 27.04959730463137 0.018464249428955443
1.087843492267957402e+00 30.01835813575592 0.018464249428955443
1.035029405754951393e+00 33.31294787934677 0.018464249428955443
9.805896108540986811e-01 36.96912707195032 0.018464249428955443
9.258235697457216640e-01 41.0265810582719 0.018464249428955443
8.721056921704415377e-01 45.52935074866948 0.018464249428955443
8.184436563520164354e-01 50.526310653356795 0.018464249428955443
7.653425374167884820e-01 56.07169938205458 0.018464249428955443
7.137946342073243633e-01 62.22570836730231 0.018464249428955443
6.659305471051474301e-01 69.0551352016233 0.018464249428955443
6.194337237517212325e-01 76.63410868007462 0.018464249428955443
5.746286517292094054e-01 85.04489341802686 0.018464249428955443
5.317828245596187831e-01 94.37878277775391 0.018464249428955443
4.911042904273191234e-01 104.73708979594508 0.018464249428955443
4.528230928298162539e-01 116.23224686798542 0.018464249428955443
4.171625060338987612e-01 128.9890261253308 0.018464249428955443
3.872736244112169879e-01 143.14589375234786 0.018464249428955443
3.601220579347115813e-01 158.85651294280527 0.018464249428955443
3.349532821207907296e-01 176.2914118095948 0.018464249428955443
3.117255314756518514e-01 195.63983435170647 0.018464249428955443
2.903658707962626928e-01 217.11179456945052 0.018464249428955443
2.707753594760390348e-01 240.9403560239527 0.018464249428955443
2.528350135293793710e-01 267.38416158399497 0.018464249428955443
2.364532924668191205e-01 296.73024081888724 0.018464249428955443
2.215708066225469675e-01 329.2971255097155 0.018464249428955443
2.087042061623354539e-01 365.43830709572546 0.018464249428955443
1.966921948154806421e-01 405.54607358408276 0.018464249428955443
1.856199762212013826e-01 450.05576757004974 0.018464249428955443
1.811809454153859300e-01 499.450511585514 0.018464249428955443
1.765382151621532891e-01 554.2664520663108 0.018464249428955443
1.716270916812387692e-01 615.0985788580505 0.018464249428955443
1.664104490033960215e-01 682.6071834272393 0.018464249428955443
1.609402939202389804e-01 757.525025877192 0.018464249428955443
1.551793216459444180e-01 840.6652885618333 0.018464249428955443
1.491260096947148450e-01 932.9304026284696 0.018464249428955443
1.428232869244503156e-01 1035.3218432956637 0.018464249428955443
1.363256350329646871e-01 1148.9510001873086 0.018464249428955443
1.296951352323553464e-01 1275.051240713013 0.018464249428955443
1.229982929019170085e-01 1414.991297434576 0.018464249428955443
1.163037344885973629e-01 1570.2901247293776 0.018464249428955443
1.096806792111107848e-01 1742.6333860096508 0.018464249428955443
1.031979953043731385e-01 1933.891750455232 0.018464249428955443
9.692356309508676215e-02 2146.141197858406 0.018464249428955443
9.092366166303554598e-02 2381.6855519761607 0.018464249428955443
8.526215707704418167e-02 2643.0814869741084 0.018464249428955443
7.999937695168740648e-02 2933.1662783900483 0.018464249428955443
7.519073033547805929e-02 3255.0885998350564 0.018464249428955443
7.088527673182858091e-02 3612.3426997094302 0.018464249428955443
6.985436702385515451e-02 4008.8063288984645 0.018464249428955443
6.962896765774838348e-02 4448.782831127585 0.018464249428955443
7.003982322340573941e-02 4937.047852839004 0.018464249428955443
7.108545883812551758e-02 5478.901179593945 0.018464249428955443
7.277765824713393339e-02 6080.224261649427 0.018464249428955443
7.512443255109209350e-02 6747.5440531107 0.018464249428955443
7.812982951858961356e-02 7488.10385759003 0.018464249428955443
8.179354699969269837e-02 8309.941949353404 0.018464249428955443
8.611025923848200647e-02 9221.97882333434 0.018464249428955443
9.110741517136181078e-02 10234.114021054527 0.018464249428955443
9.672325699121332720e-02 11357.333583431051 0.018464249428955443
1.030713546314481616e-01 12603.829296797274 0.018464249428955443
1.100139799566949295e-01 13987.131026472387 0.018464249428955443
1.174511427550377074e-01 15522.25357427048 0.018464249428955443
1.253336207242805866e-01 17225.859653987874 0.018464249428955443
1.338078248653040425e-01 19116.440753857038 0.018464249428955443
1.427837414159986440e-01 21214.51784910632 0.018464249428955443
1.521568648543148716e-01 23542.864143224204 0.018464249428955443
1.619117936977478855e-01 26126.752255633317 0.018464249428955443
1.720433535829885008e-01 28994.22853882881 0.018464249428955443
1.825831909138230236e-01 32176.417502507353 0.018464249428955443
1.936846755653519880e-01 35707.859649004626 0.018464249428955443
2.051946638123853528e-01 39626.88638701478 0.018464249428955443
2.171075232366957430e-01 43976.036093027215 0.018464249428955443
2.294084460745733633e-01 48802.515836544335 0.018464249428955443
2.420707424356688675e-01 54158.71378079476 0.018464249428955443
2.550541687392219314e-01 60102.76782070388 0.018464249428955443
2.691154507554041619e-01 66699.19663030129 0.018464249428955443
2.837888368781313897e-01 74019.59996915652 0.018464249428955443
2.990868899827868188e-01 82143.43584919439 0.018464249428955443
3.159298675950803492e-01 91158.88299750836 0.018464249428955443
3.352153156773551856e-01 101163.7979766207 0.018464249428955443
3.574130804739570899e-01 112266.77735108159 0.018464249428955443
3.834714649091574001e-01 124588.33642950082 0.018464249428955443
4.107867752675918860e-01 138262.2173764659 0.018464249428955443
4.392898961722533357e-01 153436.84089300132 0.018464249428955443
4.688804235004804255e-01 170276.91722258978 0.018464249428955443
4.994243356626261177e-01 188965.23396912115 0.018464249428955443
5.322758728338810030e-01 209704.64013232305 0.018464249428955443
5.670159780407482142e-01 232720.2478960412 0.018464249428955443
6.022862164444209299e-01 258261.87606826748 0.018464249428955443
6.378236721002111809e-01 286606.7616948256 0.018464249428955443
6.733550708019906406e-01 318062.5692794119 0.018464249428955443
7.086017281885361729e-01 352970.73027306574 0.018464249428955443
7.438526106700956708e-01 391710.1490809261 0.018464249428955443
7.797689095751290100e-01 434701.3158125035 0.018464249428955443
8.147616322655689691e-01 482410.8704165374 0.018464249428955443
8.485396496289613344e-01 535356.6677410719 0.018464249428955443
8.808151496051838114e-01 594113.3984965039 0.018464249428955443
9.113067786031160411e-01 659318.8271333541 0.018464249428955443
9.397411499219069375e-01 731680.7143427207 0.018464249428955443
9.658554706628031949e-01 811984.4993184009 0.018464249428955443
9.893995181125726512e-01 901101.8251665037 0.018464249428955443
1.010137322528466219e+00 1000000.0 0.018464249428955443
7.571744824990614062e-03 0.001 0.020490746898158472
7.687951514018777355e-03 0.0011097524964120721 0.020490746898158472
7.795578762256074289e-03 0.0012315506032928262 0.020490746898158472
7.894299116340829786e-03 0.001366716356462006 0.020490746898158472
7.983792451946417762e-03 0.0015167168884709225 0.020490746898158472
8.063700737141186667e-03 0.0016831803533309566 0.020490746898158472
8.133622590733679061e-03 0.0018679135990207828 0.020490746898158472
8.193078103138819873e-03 0.002072921779595372 0.020490746898158472
8.241488064885333156e-03 0.002300430119772917 0.020490746898158472
8.278136778309129126e-03 0.0025529080682395165 0.020490746898158472
8.302136625401163039e-03 0.002833096101839324 0.020490746898158472
8.312404342488291867e-03 0.0031440354715915 0.020490746898158472
8.307604717399707031e-03 0.0034891012134067737 0.020490746898158472
8.286118645990702206e-03 0.003872038781812557 0.020490746898158472
8.245994143474684804e-03 0.004297004704320844 0.020490746898158472
8.184895512198730669e-03 0.004768611697714469 0.020490746898158472
8.100054075131583875e-03 0.005291978735958442 0.020490746898158472
7.988206250373474857e-03 0.005872786613189483 0.020490746898158472
7.851302581899793215e-03 0.00651733960488242 0.020490746898158472
7.712889222066634728e-03 0.007232633896483534 0.020490746898158472
7.541529135745495514e-03 0.008026433522257174 0.020490746898158472
7.424991385515976490e-03 0.00890735463861044 0.020490746898158472
7.513148919639152032e-03 0.009884959046625586 0.020490746898158472
7.700935208376043749e-03 0.010969857978923836 0.020490746898158472
7.916859743237950400e-03 0.012173827277396614 0.020490746898158472
8.331249459894215365e-03 0.013509935211980273 0.020490746898158472
9.379296072556777067e-03 0.014992684327860457 0.020490746898158472
1.059141002875779725e-02 0.01663816886076129 0.020490746898158472
1.198902730164172308e-02 0.018464249428955443 0.020490746898158472
1.359559731713786204e-02 0.020490746898158472 0.020490746898158472
1.543668995952704633e-02 0.022739657523579287 0.020490746898158472
1.754012178344236533e-02 0.02523539170434766 0.020490746898158472
1.993608206869102589e-02 0.02800503894183631 0.020490746898158472
2.292506203446746313e-02 0.03107866187782014 0.020490746898158472
2.661506552717794044e-02 0.03448962260405758 0.020490746898158472
3.078291388272888854e-02 0.038274944785163134 0.020490746898158472
3.547792081865901864e-02 0.04247571552536898 0.020490746898158472
4.075327787998624107e-02 0.047137531341167244 0.020490746898158472
4.666629472854120358e-02 0.05231099308056263 0.020490746898158472
5.327866252247194512e-02 0.05805225516094899 0.020490746898158472
6.065671159392287820e-02 0.06442363508721373 0.020490746898158472
6.887162831352527936e-02 0.07149428986597581 0.020490746898158472
7.799967816583024127e-02 0.07934096665797492 0.020490746898158472
8.812233557274465334e-02 0.08804883581643465 0.020490746898158472
9.932637605178508411e-02 0.09771241535346502 0.020490746898158472
1.117109128805368751e-01 0.1084365968689611 0.020490746898158472
1.253901723354147180e-01 0.12033778407775893 0.020490746898158472
1.404510191279995379e-01 0.13354515629298988 0.020490746898158472
1.570018840601275500e-01 0.14820207057988585 0.020490746898158472
1.751552001483354659e-01 0.16446761779946645 0.020490746898158472
1.950264596036131726e-01 0.18251834943190443 0.020490746898158472
2.167329191768539998e-01 0.20255019392306664 0.020490746898158472
2.403919555757032533e-01 0.22478058335487253 0.020490746898158472
2.661190064157570312e-01 0.24945081352303167 0.020490746898158472
2.940250122973186442e-01 0.27682866303920667 0.020490746898158472
3.242134076726765901e-01 0.3072112998861759 0.020490746898158472
3.567764912201923377e-01 0.34092850697468147 0.020490746898158472
3.917913365719538077e-01 0.3783462617131929 0.020490746898158472
4.293150969173582521e-01 0.419870708444391 0.020490746898158472
4.693798387048448428e-01 0.4659525668664682 0.020490746898158472
5.119869466549333836e-01 0.517092024289676 0.020490746898158472
5.571012398929092724e-01 0.5738441648302398 0.020490746898158472
6.046449614570303943e-01 0.6368249944718586 0.020490746898158472
6.544918872717921943e-01 0.7067181273927491 0.020490746898158472
7.064618401262572345e-01 0.7842822061337682 0.020490746898158472
7.603159786469698700e-01 0.8703591361485166 0.020490746898158472
8.157532157410491980e-01 0.9658832241158708 0.020490746898158472
8.724082087468891800e-01 1.0718913192051276 0.020490746898158472
9.298513449956880006e-01 1.1895340673703196 0.020490746898158472
9.875911348234488463e-01 1.3200884008314182 0.020490746898158472
1.045079255349436131e+00 1.4649713983072863 0.020490746898158472
1.101718574995822930e+00 1.625755666443795 0.020490746898158472
1.156874116070617964e+00 1.8041864093920719 0.020490746898158472
1.209886877977236264e+00 2.0022003718155843 0.020490746898158472
1.260090161907102102e+00 2.2219468609395236 0.020490746898158472
1.306827820144639496e+00 2.4658110758226037 0.020490746898158472
1.349473647218132788e+00 2.736439997074672 0.020490746898158472
1.387450947436221771e+00 3.0367711180354604 0.020490746898158472
1.420251209340130938e+00 3.370064329271928 0.020490746898158472
1.447450754772492632e+00 3.739937302478798 0.020490746898158472
1.468724294911937678e+00 4.150404757850477 0.020490746898158472
1.487680843872629222e+00 4.605922041145108 0.020490746898158472
1.513736771065668618e+00 5.1114334834401705 0.020490746898158472
1.534137137289407038e+00 5.672426068491977 0.020490746898158472
1.548664401308019523e+00 6.294988990221888 0.020490746898158472
1.557178741502053265e+00 6.985879746785249 0.020490746898158472
1.559617759314719798e+00 7.752597488629465 0.020490746898158472
1.555994063042628106e+00 8.60346441668451 0.020490746898158472
1.546391081491888198e+00 9.547716114208066 0.020490746898158472
1.530957491001695203e+00 10.59560179277617 0.020490746898158472
1.509900707681917975e+00 11.758495540521581 0.020490746898158472
1.483479902268317829e+00 13.049019780144016 0.020490746898158472
1.451999014694661971e+00 14.481182276745331 0.020490746898158472
1.415800149565356048e+00 16.070528182616385 0.020490746898158472
1.375257766825021433e+00 17.834308769319094 0.020490746898158472
1.332072931503268665e+00 19.791668678535572 0.020490746898158472
1.286340390912252163e+00 21.96385372416547 0.020490746898158472
1.237379903334581810e+00 24.37444150122222 0.020490746898158472
1.185639864433116752e+00 27.04959730463137 0.020490746898158472
1.136391443555945235e+00 30.01835813575592 0.020490746898158472
1.085098334000328180e+00 33.31294787934677 0.020490746898158472
1.031646608364237272e+00 36.96912707195032 0.020490746898158472
9.769625725949870887e-01 41.0265810582719 0.020490746898158472
9.231965789646623399e-01 45.52935074866948 0.020490746898158472
8.690308085831616181e-01 50.526310653356795 0.020490746898158472
8.150094888323369258e-01 56.07169938205458 0.020490746898158472
7.616508893122944102e-01 62.22570836730231 0.020490746898158472
7.118363069150002165e-01 69.0551352016233 0.020490746898158472
6.639819364921341061e-01 76.63410868007462 0.020490746898158472
6.175774715845521179e-01 85.04489341802686 0.020490746898158472
5.729369728274833484e-01 94.37878277775391 0.020490746898158472
5.303145957663384369e-01 104.73708979594508 0.020490746898158472
4.899976424442404332e-01 116.23224686798542 0.020490746898158472
4.521046010507199231e-01 128.9890261253308 0.020490746898158472
4.174669795455919763e-01 143.14589375234786 0.020490746898158472
3.881947515043894792e-01 158.85651294280527 0.020490746898158472
3.610727799861534471e-01 176.2914118095948 0.020490746898158472
3.359681952026483676e-01 195.63983435170647 0.020490746898158472
3.128325101396691732e-01 217.11179456945052 0.020490746898158472
2.915851227077185803e-01 240.9403560239527 0.020490746898158472
2.721192877095906515e-01 267.38416158399497 0.020490746898158472
2.543088534083359220e-01 296.73024081888724 0.020490746898158472
2.382265043746536193e-01 329.2971255097155 0.020490746898158472
2.242990265324402988e-01 365.43830709572546 0.020490746898158472
2.113305398640751287e-01 405.54607358408276 0.020490746898158472
1.992448360962953691e-01 450.05576757004974 0.020490746898158472
1.879643048207062239e-01 499.450511585514 0.020490746898158472
1.815679107194625164e-01 554.2664520663108 0.020490746898158472
1.768160960385196934e-01 615.0985788580505 0.020490746898158472
1.717992847288444536e-01 682.6071834272393 0.020490746898158472
1.665707241526944715e-01 757.525025877192 0.020490746898158472
1.610237413264045403e-01 840.6652885618333 0.020490746898158472
1.551668106980173822e-01 932.9304026284696 0.020490746898158472
1.490295380519561508e-01 1035.3218432956637 0.020490746898158472
1.426568231744478332e-01 1148.9510001873086 0.020490746898158472
1.361048024125176836e-01 1275.051240713013 0.020490746898158472
1.294374140424282560e-01 1414.991297434576 0.020490746898158472
1.227236956826998487e-01 1570.2901247293776 0.020490746898158472
1.160357996073016901e-01 1742.6333860096508 0.020490746898158472
1.094475509852036593e-01 1933.891750455232 0.020490746898158472
1.030333085674818572e-01 2146.141197858406 0.020490746898158472
9.686687724208996320e-02 2381.6855519761607 0.020490746898158472
9.102024475247383339e-02 2643.0814869741084 0.020490746898158472
8.556204934393167594e-02 2933.1662783900483 0.020490746898158472
8.055583825547249499e-02 3255.0885998350564 0.020490746898158472
7.751411523534300352e-02 3612.3426997094302 0.020490746898158472
7.658136048447701516e-02 4008.8063288984645 0.020490746898158472
7.639671718868415451e-02 4448.782831127585 0.020490746898158472
7.688615582822443117e-02 4937.047852839004 0.020490746898158472
7.806239833688330410e-02 5478.901179593945 0.020490746898158472
7.993849687158838258e-02 6080.224261649427 0.020490746898158472
8.252301149945086289e-02 6747.5440531107 0.020490746898158472
8.581978363540068711e-02 7488.10385759003 0.020490746898158472
8.982748719633934509e-02 8309.941949353404 0.020490746898158472
9.453887323816180521e-02 9221.97882333434 0.020490746898158472
9.998172394497581439e-02 10234.114021054527 0.020490746898158472
1.060890623170882979e-01 11357.333583431051 0.020490746898158472
1.129976992986368584e-01 12603.829296797274 0.020490746898158472
1.205248996020738400e-01 13987.131026472387 0.020490746898158472
1.285703433884340108e-01 15522.25357427048 0.020490746898158472
1.370766574090468426e-01 17225.859653987874 0.020490746898158472
1.461988227370578097e-01 19116.440753857038 0.020490746898158472
1.558304288889595657e-01 21214.51784910632 0.020490746898158472
1.658557526677114091e-01 23542.864143224204 0.020490746898158472
1.762531463598934756e-01 26126.752255633317 0.020490746898158472
1.870119261351873841e-01 28994.22853882881 0.020490746898158472
1.981303047489230140e-01 32176.417502507353 0.020490746898158472
2.098097847231819857e-01 35707.859649004626 0.020490746898158472
2.218763585493775392e-01 39626.88638701478 0.020490746898158472
2.343086206427384133e-01 43976.036093027215 0.020490746898158472
2.470840536597129489e-01 48802.515836544335 0.020490746898158472
2.601669018200076233e-01 54158.71378079476 0.020490746898158472
2.738569861685984375e-01 60102.76782070388 0.020490746898158472
2.885342791066886070e-01 66699.19663030129 0.020490746898158472
3.035942021638398103e-01 74019.59996915652 0.020490746898158472
3.189931927944443246e-01 82143.43584919439 0.020490746898158472
3.361511870426043269e-01 91158.88299750836 0.020490746898158472
3.559100283491148375e-01 101163.7979766207 0.020490746898158472
3.812118433818189045e-01 112266.77735108159 0.020490746898158472
4.082032245811017535e-01 124588.33642950082 0.020490746898158472
4.364027067900172474e-01 138262.2173764659 0.020490746898158472
4.657219029771793029e-01 153436.84089300132 0.020490746898158472
4.960391235581784186e-01 170276.91722258978 0.020490746898158472
5.271974832151353763e-01 188965.23396912115 0.020490746898158472
5.611027014154489345e-01 209704.64013232305 0.020490746898158472
5.964281364648025274e-01 232720.2478960412 0.020490746898158472
6.321124773316590950e-01 258261.87606826748 0.020490746898158472
6.678664707373936915e-01 286606.7616948256 0.020490746898158472
7.033934518679190173e-01 318062.5692794119 0.020490746898158472
7.383953781706931174e-01 352970.73027306574 0.020490746898158472
7.743331904185827286e-01 391710.1490809261 0.020490746898158472
8.095982249629415373e-01 434701.3158125035 0.020490746898158472
8.436632983872054403e-01 482410.8704165374 0.020490746898158472
8.762343224163975375e-01 535356.6677410719 0.020490746898158472
9.070244602938316580e-01 594113.3984965039 0.020490746898158472
9.357562640469466730e-01 659318.8271333541 0.020490746898158472
9.621632311202648058e-01 731680.7143427207 0.020490746898158472
9.859920281121148378e-01 811984.4993184009 0.020490746898158472
1.007004086063485016e+00 901101.8251665037 0.020490746898158472
1.024977603141906668e+00 1000000.0 0.020490746898158472
7.447151079396456368e-03 0.001 0.022739657523579287
7.571586987918672157e-03 0.0011097524964120721 0.022739657523579287
7.687761061350275975e-03 0.0012315506032928262 0.022739657523579287
7.795348857891702676e-03 0.001366716356462006 0.022739657523579287
7.894024808603850030e-03 0.0015167168884709225 0.022739657523579287
7.983462927613982352e-03 0.0016831803533309566 0.022739657523579287
8.063300478178898195e-03 0.0018679135990207828 0.022739657523579287
8.133142449233696572e-03 0.002072921779595372 0.022739657523579287
8.192500055072833576e-03 0.002300430119772917 0.022739657523579287
8.240792018685527340e-03 0.0025529080682395165 0.022739657523579287
8.277293096335781170e-03 0.002833096101839324 0.022739657523579287
8.301121273847267626e-03 0.0031440354715915 0.022739657523579287
8.311180185846497523e-03 0.0034891012134067737 0.022739657523579287
8.306127536827639588e-03 0.003872038781812557 0.022739657523579287
8.284339850404420433e-03 0.004297004704320844 0.022739657523579287
8.243851937398473037e-03 0.004768611697714469 0.022739657523579287
8.182320380068783608e-03 0.005291978735958442 0.022739657523579287
8.096961704534322984e-03 0.005872786613189483 0.022739657523579287
7.984497056715356492e-03 0.00651733960488242 0.022739657523579287
7.852149452791758188e-03 0.007232633896483534 0.022739657523579287
7.713899103828887951e-03 0.008026433522257174 0.022739657523579287
7.542734240068379829e-03 0.00890735463861044 0.022739657523579287
7.431069306317595637e-03 0.009884959046625586 0.022739657523579287
7.509653386075598389e-03 0.010969857978923836 0.022739657523579287
7.696787763717884145e-03 0.012173827277396614 0.022739657523579287
7.911949543263366302e-03 0.013509935211980273 0.022739657523579287
8.328960964718667634e-03 0.014992684327860457 0.022739657523579287
9.376597842369702174e-03 0.01663816886076129 0.022739657523579287
1.058823957613512674e-02 0.018464249428955443 0.022739657523579287
1.198531179809058170e-02 0.020490746898158472 0.022739657523579287
1.359125142453393963e-02 0.022739657523579287 0.022739657523579287
1.543162255245177777e-02 0.02523539170434766 0.022739657523579287
1.753422598447923128e-02 0.02800503894183631 0.022739657523579287
1.992923967573150337e-02 0.03107866187782014 0.022739657523579287
2.294099555622453740e-02 0.03448962260405758 0.022739657523579287
2.663345353521326744e-02 0.038274944785163134 0.022739657523579287
3.080408406302059116e-02 0.04247571552536898 0.022739657523579287
3.550223428879883958e-02 0.047137531341167244 0.022739657523579287
4.078113894553695579e-02 0.05231099308056263 0.022739657523579287
4.669814057742565500e-02 0.05805225516094899 0.022739657523579287
5.331498976691740471e-02 0.06442363508721373 0.022739657523579287
6.069805761133533623e-02 0.07149428986597581 0.022739657523579287
6.891859470467820437e-02 0.07934096665797492 0.022739657523579287
7.805292802662308627e-02 0.08804883581643465 0.022739657523579287
8.818260141123758500e-02 0.09771241535346502 0.022739657523579287
9.939445966278399880e-02 0.1084365968689611 0.022739657523579287
1.117976026412390578e-01 0.12033778407775893 0.022739657523579287
1.254878159351251188e-01 0.13354515629298988 0.022739657523579287
1.405608395072011907e-01 0.14820207057988585 0.022739657523579287
1.571252277503369099e-01 0.16446761779946645 0.022739657523579287
1.752935623513037500e-01 0.18251834943190443 0.022739657523579287
1.951814785038563094e-01 0.20255019392306664 0.022739657523579287
2.169064005984329413e-01 0.22478058335487253 0.022739657523579287
2.405858893406763177e-01 0.24945081352303167 0.022739657523579287
2.663355799469727669e-01 0.27682866303920667 0.022739657523579287
2.942666324892560525e-01 0.3072112998861759 0.022739657523579287
3.244827036829688871e-01 0.34092850697468147 0.022739657523579287
3.570763617252731836e-01 0.3783462617131929 0.022739657523579287
3.921249438991032954e-01 0.419870708444391 0.022739657523579287
4.296859024232897450e-01 0.4659525668664682 0.022739657523579287
4.697916118067346214e-01 0.517092024289676 0.022739657523579287
5.124437945349485934e-01 0.5738441648302398 0.022739657523579287
5.576076133743512742e-01 0.6368249944718586 0.022739657523579287
6.052056739929295714e-01 0.7067181273927491 0.022739657523579287
6.551121244659122711e-01 0.7842822061337682 0.022739657523579287
7.071471685153862818e-01 0.8703591361485166 0.022739657523579287
7.610723342760938870e-01 0.9658832241158708 0.022739657523579287
8.165868860451620526e-01 1.0718913192051276 0.022739657523579287
8.733258209349608059e-01 1.1895340673703196 0.022739657523579287
9.308598088407332716e-01 1.3200884008314182 0.022739657523579287
9.886975705694761585e-01 1.4649713983072863 0.022739657523579287
1.046290921390541362e+00 1.625755666443795 0.022739657523579287
1.103042733650249296e+00 1.8041864093920719 0.022739657523579287
1.158317880051060955e+00 2.0022003718155843 0.022739657523579287
1.211457018403306662e+00 2.2219468609395236 0.022739657523579287
1.261792859807586709e+00 2.4658110758226037 0.022739657523579287
1.308668385339929019e+00 2.736439997074672 0.022739657523579287
1.351456180254403838e+00 3.0367711180354604 0.022739657523579287
1.389577954788551173e+00 3.370064329271928 0.022739657523579287
1.422523171857819069e+00 3.739937302478798 0.022739657523579287
1.449865646411588882e+00 4.150404757850477 0.022739657523579287
1.471277087248659354e+00 4.605922041145108 0.022739657523579287
1.489225122184144379e+00 5.1114334834401705 0.022739657523579287
1.515286232432139224e+00 5.672426068491977 0.022739657523579287
1.535665816999891131e+00 6.294988990221888 0.022739657523579287
1.550141000976106742e+00 6.985879746785249 0.022739657523579287
1.558566263268311491e+00 7.752597488629465 0.022739657523579287
1.560873227506890393e+00 8.60346441668451 0.022739657523579287
1.557068344760661471e+00 9.547716114208066 0.022739657523579287
1.547228857722232620e+00 10.59560179277617 0.022739657523579287
1.531497417761544355e+00 11.758495540521581 0.022739657523579287
1.510075865126580874e+00 13.049019780144016 0.022739657523579287
1.483218655234511241e+00 14.481182276745331 0.022739657523579287
1.451226426400342717e+00 16.070528182616385 0.022739657523579287
1.414440140185387662e+00 17.834308769319094 0.022739657523579287
1.373726120911687332e+00 19.791668678535572 0.022739657523579287
1.330982653666861859e+00 21.96385372416547 0.022739657523579287
1.284515621082083392e+00 24.37444150122222 0.022739657523579287
1.234763174292249799e+00 27.04959730463137 0.022739657523579287
1.182551076233188336e+00 30.01835813575592 0.022739657523579287
1.133277073167018756e+00 33.31294787934677 0.022739657523579287
1.081306287932230381e+00 36.96912707195032 0.022739657523579287
1.027396452673875471e+00 41.0265810582719 0.022739657523579287
9.740337462447543615e-01 45.52935074866948 0.022739657523579287
9.197886640097001631e-01 50.526310653356795 0.022739657523579287
8.652385032366022299e-01 56.07169938205458 0.022739657523579287
8.109422649627739954e-01 62.22570836730231 0.022739657523579287
7.586173775890686644e-01 69.0551352016233 0.022739657523579287
7.096971249301050610e-01 76.63410868007462 0.022739657523579287
6.619467136775945004e-01 85.04489341802686 0.022739657523579287
6.157253565524488659e-01 94.37878277775391 0.022739657523579287
5.713329403863105505e-01 104.73708979594508 0.022739657523579287
5.291041064876030875e-01 116.23224686798542 0.022739657523579287
4.891840491320088580e-01 128.9890261253308 0.022739657523579287
4.525071001286332106e-01 143.14589375234786 0.022739657523579287
4.183658036325487717e-01 158.85651294280527 0.022739657523579287
3.892546768282902914e-01 176.2914118095948 0.022739657523579287
3.622111049202186295e-01 195.63983435170647 0.022739657523579287
3.372160695122899399e-01 217.11179456945052 0.022739657523579287
3.142124316635235837e-01 240.9403560239527 0.022739657523579287
2.931107394722425874e-01 267.38416158399497 0.022739657523579287
2.737960402663994763e-01 296.73024081888724 0.022739657523579287
2.563246353482664941e-01 329.2971255097155 0.022739657523579287
2.412251649010048460e-01 365.43830709572546 0.022739657523579287
2.271925462714075306e-01 405.54607358408276 0.022739657523579287
2.141497630181511402e-01 450.05576757004974 0.022739657523579287
2.020144846230674252e-01 499.450511585514 0.022739657523579287
1.907034261178139900e-01 554.2664520663108 0.022739657523579287
1.819565724700054343e-01 615.0985788580505 0.022739657523579287
1.771068106812745124e-01 682.6071834272393 0.022739657523579287
1.720560465755420487e-01 757.525025877192 0.022739657523579287
1.667030505239739668e-01 840.6652885618333 0.022739657523579287
1.610385267052431846e-01 932.9304026284696 0.022739657523579287
1.550760667502343870e-01 1035.3218432956637 0.022739657523579287
1.488481184396534818e-01 1148.9510001873086 0.022739657523579287
1.424020249340531286e-01 1275.051240713013 0.022739657523579287
1.357964715061694139e-01 1414.991297434576 0.022739657523579287
1.290985182043725699e-01 1570.2901247293776 0.022739657523579287
1.223812249646657468e-01 1742.6333860096508 0.022739657523579287
1.157217512401727405e-01 1933.891750455232 0.022739657523579287
1.091997184675164018e-01 2146.141197858406 0.022739657523579287
1.028956158838535556e-01 2381.6855519761607 0.022739657523579287
9.688904771971600105e-02 2643.0814869741084 0.022739657523579287
9.125674314888060357e-02 2933.1662783900483 0.022739657523579287
8.646040854459462188e-02 3255.0885998350564 0.022739657523579287
8.483023197523065217e-02 3612.3426997094302 0.022739657523579287
8.389216953933030518e-02 4008.8063288984645 0.022739657523579287
8.375058933839089892e-02 4448.782831127585 0.022739657523579287
8.433123679686559127e-02 4937.047852839004 0.022739657523579287
8.565354131223051892e-02 5478.901179593945 0.022739657523579287
8.773185275494858881e-02 6080.224261649427 0.022739657523579287
9.057521347745177420e-02 6747.5440531107 0.022739657523579287
9.418707812054409600e-02 7488.10385759003 0.022739657523579287
9.856480070257132853e-02 8309.941949353404 0.022739657523579287
1.036987793895329940e-01 9221.97882333434 0.022739657523579287
1.096166117734354295e-01 10234.114021054527 0.022739657523579287
1.162461006032986660e-01 11357.333583431051 0.022739657523579287
1.237517307756795387e-01 12603.829296797274 0.022739657523579287
1.318958020447033308e-01 13987.131026472387 0.022739657523579287
1.405797022332938573e-01 15522.25357427048 0.022739657523579287
1.497367938681420929e-01 17225.859653987874 0.022739657523579287
1.595319346208863842e-01 19116.440753857038 0.022739657523579287
1.698374240624909437e-01 21214.51784910632 0.022739657523579287
1.805266332552222519e-01 23542.864143224204 0.022739657523579287
1.915706842550109479e-01 26126.752255633317 0.022739657523579287
2.029524944103495709e-01 28994.22853882881 0.022739657523579287
2.146644866206260938e-01 32176.417502507353 0.022739657523579287
2.268608081852279690e-01 35707.859649004626 0.022739657523579287
2.394484410307414768e-01 39626.88638701478 0.022739657523579287
2.523532302870706290e-01 43976.036093027215 0.022739657523579287
2.655444496908883067e-01 48802.515836544335 0.022739657523579287
2.789768918561514321e-01 54158.71378079476 0.022739657523579287
2.935966068371267390e-01 60102.76782070388 0.022739657523579287
3.086450303488968427e-01 66699.19663030129 0.022739657523579287
3.240066186015217453e-01 74019.59996915652 0.022739657523579287
3.396118753029060966e-01 82143.43584919439 0.022739657523579287
3.567663546426174115e-01 91158.88299750836 0.022739657523579287
3.791312330277072928e-01 101163.7979766207 0.022739657523579287
4.057519163756573288e-01 112266.77735108159 0.022739657523579287
4.335933287106953360e-01 124588.33642950082 0.022739657523579287
4.625777850822240800e-01 138262.2173764659 0.022739657523579287
4.925966079645540119e-01 153436.84089300132 0.022739657523579287
5.235062031491868328e-01 170276.91722258978 0.022739657523579287
5.551266006055606272e-01 188965.23396912115 0.022739657523579287
5.900535082188030911e-01 209704.64013232305 0.022739657523579287
6.257809446341147108e-01 232720.2478960412 0.022739657523579287
6.616793716473797771e-01 258261.87606826748 0.022739657523579287
6.974353821146482835e-01 286606.7616948256 0.022739657523579287
7.327314524353633063e-01 318062.5692794119 0.022739657523579287
7.680750773290633271e-01 352970.73027306574 0.022739657523579287
8.036148035989955085e-01 391710.1490809261 0.022739657523579287
8.379807478233882723e-01 434701.3158125035 0.022739657523579287
8.708695778063468840e-01 482410.8704165374 0.022739657523579287
9.019871711402943637e-01 535356.6677410719 0.022739657523579287
9.310497433422626479e-01 594113.3984965039 0.022739657523579287
9.577859398759082099e-01 659318.8271333541 0.022739657523579287
9.819384277895123470e-01 731680.7143427207 0.022739657523579287
1.003265011605987800e+00 811984.4993184009 0.022739657523579287
1.021541391325161419e+00 901101.8251665037 0.022739657523579287
1.036562318145990202e+00 1000000.0 0.022739657523579287
7.314687040692704686e-03 0.001 0.02523539170434766
7.447009761689597773e-03 0.0011097524964120721 0.02523539170434766
[truncated: 2,112,472 more chars]
