# Supplementary material for: Magnetosensitivity of tightly bound radical pairs in cryptochrome is enabled by the quantum Zeno effect
Source: Nat Commun. 2024 Dec 30;15:10823. doi: 10.1038/s41467-024-55124-x (PMC11686217; doi:10.1038/s41467-024-55124-x)
Supplement: Supplementary file 6 — Source Data [file 41467_2024_55124_MOESM6_ESM.zip › Source_Data/supplementary/figure_s4_5spins.txt]

# \% sensitivity  kS/microsecond kT/microsecond
1.072688576303932467e-02 0.001 0.001
1.147868584241369498e-02 0.0011097524964120721 0.001
1.233710791765258927e-02 0.0012315506032928262 0.001
1.332793970362876682e-02 0.001366716356462006 0.001
1.459954557434488785e-02 0.0015167168884709225 0.001
1.668864042191624958e-02 0.0016831803533309566 0.001
1.904872207586349314e-02 0.0018679135990207828 0.001
2.170782425981378216e-02 0.002072921779595372 0.001
2.469652185571607345e-02 0.002300430119772917 0.001
2.804740129257492220e-02 0.0025529080682395165 0.001
3.179600379051322062e-02 0.002833096101839324 0.001
3.598038459825009944e-02 0.0031440354715915 0.001
4.064170941477376203e-02 0.0034891012134067737 0.001
4.582387290689735049e-02 0.003872038781812557 0.001
5.157434208834293932e-02 0.004297004704320844 0.001
5.794335912764810026e-02 0.004768611697714469 0.001
6.498489500930623719e-02 0.005291978735958442 0.001
7.275608457117917205e-02 0.005872786613189483 0.001
8.131704142340652475e-02 0.00651733960488242 0.001
9.073122201426457589e-02 0.007232633896483534 0.001
1.010643804870019619e-01 0.008026433522257174 0.001
1.123847804547957741e-01 0.00890735463861044 0.001
1.247619689522959097e-01 0.009884959046625586 0.001
1.382664821108652298e-01 0.010969857978923836 0.001
1.531284185646834828e-01 0.012173827277396614 0.001
1.692778051403834305e-01 0.013509935211980273 0.001
1.867741983240355230e-01 0.014992684327860457 0.001
2.056783934763697641e-01 0.01663816886076129 0.001
2.260438715658392717e-01 0.018464249428955443 0.001
2.479142051206649489e-01 0.020490746898158472 0.001
2.713197562668671625e-01 0.022739657523579287 0.001
2.962750256567776019e-01 0.02523539170434766 0.001
3.227751353675423762e-01 0.02800503894183631 0.001
3.507918249789728216e-01 0.03107866187782014 0.001
3.802703786769687233e-01 0.03448962260405758 0.001
4.111257172644776636e-01 0.038274944785163134 0.001
4.432390403318328675e-01 0.04247571552536898 0.001
4.764549368120160056e-01 0.047137531341167244 0.001
5.105791787477671484e-01 0.05231099308056263 0.001
5.453769928384446519e-01 0.05805225516094899 0.001
5.805729624011309875e-01 0.06442363508721373 0.001
6.158516945346412808e-01 0.07149428986597581 0.001
6.508602842309891834e-01 0.07934096665797492 0.001
6.852124611045866676e-01 0.08804883581643465 0.001
7.184941691589677992e-01 0.09771241535346502 0.001
7.502711879119732252e-01 0.1084365968689611 0.001
7.800981666751118926e-01 0.12033778407775893 0.001
8.075290372853490828e-01 0.13354515629298988 0.001
8.321290947675650251e-01 0.14820207057988585 0.001
8.534868544774460997e-01 0.16446761779946645 0.001
8.775879833750931391e-01 0.18251834943190443 0.001
9.016213910613187776e-01 0.20255019392306664 0.001
9.221710031605749869e-01 0.22478058335487253 0.001
9.388859674818759160e-01 0.24945081352303167 0.001
9.514676434908522218e-01 0.27682866303920667 0.001
9.596797326190569244e-01 0.3072112998861759 0.001
9.633571543931829240e-01 0.34092850697468147 0.001
9.624124153838267137e-01 0.3783462617131929 0.001
9.573689670389685658e-01 0.419870708444391 0.001
9.478818825799221193e-01 0.4659525668664682 0.001
9.339706998211406708e-01 0.517092024289676 0.001
9.158503900154097987e-01 0.5738441648302398 0.001
8.938043932360850707e-01 0.6368249944718586 0.001
8.681752057233561581e-01 0.7067181273927491 0.001
8.393532041520458398e-01 0.7842822061337682 0.001
8.077642302784332484e-01 0.8703591361485166 0.001
7.738566956111467832e-01 0.9658832241158708 0.001
7.380884204731451570e-01 1.0718913192051276 0.001
7.009149776111455177e-01 1.1895340673703196 0.001
6.627782403599165040e-01 1.3200884008314182 0.001
6.240970505229042065e-01 1.4649713983072863 0.001
5.852595685346695387e-01 1.625755666443795 0.001
5.466173603726593999e-01 1.8041864093920719 0.001
5.084815892387333225e-01 2.0022003718155843 0.001
4.711209570619114828e-01 2.2219468609395236 0.001
4.361604560766668692e-01 2.4658110758226037 0.001
4.046667808998009597e-01 2.736439997074672 0.001
3.741604775139339978e-01 3.0367711180354604 0.001
3.448099914488046425e-01 3.370064329271928 0.001
3.167507572997909637e-01 3.739937302478798 0.001
2.900868520573700038e-01 4.150404757850477 0.001
2.651574262367332735e-01 4.605922041145108 0.001
2.425959766003512597e-01 5.1114334834401705 0.001
2.214163061637401120e-01 5.672426068491977 0.001
2.016412133841671561e-01 6.294988990221888 0.001
1.832693056425031830e-01 6.985879746785249 0.001
1.669615699543062215e-01 7.752597488629465 0.001
1.560146357292360453e-01 8.60346441668451 0.001
1.461260242062116521e-01 9.547716114208066 0.001
1.371826027315014296e-01 10.59560179277617 0.001
1.290697759714815318e-01 11.758495540521581 0.001
1.216750120756806691e-01 13.049019780144016 0.001
1.168517771433654900e-01 14.481182276745331 0.001
1.129728937134150818e-01 16.070528182616385 0.001
1.097892201881552898e-01 17.834308769319094 0.001
1.065679713288568420e-01 19.791668678535572 0.001
1.032680424281516851e-01 21.96385372416547 0.001
9.985952303806056030e-02 24.37444150122222 0.001
9.632352559713165674e-02 27.04959730463137 0.001
9.265134556092466389e-02 30.01835813575592 0.001
8.906263407350205330e-02 33.31294787934677 0.001
8.561917683186345829e-02 36.96912707195032 0.001
8.194080083303083295e-02 41.0265810582719 0.001
7.806619018862961945e-02 45.52935074866948 0.001
7.403695612089580824e-02 50.526310653356795 0.001
6.989594206851358626e-02 56.07169938205458 0.001
6.568552597718302355e-02 62.22570836730231 0.001
6.144632917579462283e-02 69.0551352016233 0.001
5.721626402937915468e-02 76.63410868007462 0.001
5.302981423316741744e-02 85.04489341802686 0.001
4.891776361878415191e-02 94.37878277775391 0.001
4.490702351474105958e-02 104.73708979594508 0.001
4.102077611345818914e-02 116.23224686798542 0.001
3.727869011902861657e-02 128.9890261253308 0.001
3.369727387686968778e-02 143.14589375234786 0.001
3.029017501490864628e-02 158.85651294280527 0.001
2.706851455477428392e-02 176.2914118095948 0.001
2.411571864417553709e-02 195.63983435170647 0.001
2.153040369918662530e-02 217.11179456945052 0.001
1.924006343237010669e-02 240.9403560239527 0.001
1.709413230211181967e-02 267.38416158399497 0.001
1.509438663429341423e-02 296.73024081888724 0.001
1.324288569783208490e-02 329.2971255097155 0.001
1.154138696939105597e-02 365.43830709572546 0.001
1.012447775009267352e-02 405.54607358408276 0.001
8.963758400558307499e-03 450.05576757004974 0.001
7.925285444250102646e-03 499.450511585514 0.001
7.027909945956122180e-03 554.2664520663108 0.001
6.261712181848863232e-03 615.0985788580505 0.001
5.596460511928164940e-03 682.6071834272393 0.001
5.051822703393827642e-03 757.525025877192 0.001
4.582576067808963836e-03 840.6652885618333 0.001
4.200726663969460255e-03 932.9304026284696 0.001
3.886606315107574063e-03 1035.3218432956637 0.001
3.589607122675896652e-03 1148.9510001873086 0.001
3.328040751905278916e-03 1275.051240713013 0.001
3.123274357972188452e-03 1414.991297434576 0.001
2.925605142036380880e-03 1570.2901247293776 0.001
2.735474669241909178e-03 1742.6333860096508 0.001
2.561196680918375462e-03 1933.891750455232 0.001
2.388871457141714116e-03 2146.141197858406 0.001
2.223400054237717124e-03 2381.6855519761607 0.001
2.069152473568141616e-03 2643.0814869741084 0.001
1.929812460222921338e-03 2933.1662783900483 0.001
1.821819312209543721e-03 3255.0885998350564 0.001
1.734147587543493360e-03 3612.3426997094302 0.001
1.668491051896914962e-03 4008.8063288984645 0.001
1.626877916461296055e-03 4448.782831127585 0.001
1.610969219207633888e-03 4937.047852839004 0.001
1.622240926556264059e-03 5478.901179593945 0.001
1.662170354305840883e-03 6080.224261649427 0.001
1.732400463617674675e-03 6747.5440531107 0.001
1.844989117323560376e-03 7488.10385759003 0.001
1.999249755449833583e-03 8309.941949353404 0.001
2.192334650891227844e-03 9221.97882333434 0.001
2.427452402649935611e-03 10234.114021054527 0.001
2.708102937149734976e-03 11357.333583431051 0.001
3.037977937330025528e-03 12603.829296797274 0.001
3.420847731574346538e-03 13987.131026472387 0.001
3.860440648228696554e-03 15522.25357427048 0.001
4.360347154519891334e-03 17225.859653987874 0.001
4.924223065335103788e-03 19116.440753857038 0.001
5.555272784258387386e-03 21214.51784910632 0.001
6.256072885142020118e-03 23542.864143224204 0.001
7.029688418279114552e-03 26126.752255633317 0.001
7.879415160987323155e-03 28994.22853882881 0.001
8.808996579379219441e-03 32176.417502507353 0.001
9.823928990715489681e-03 35707.859649004626 0.001
1.092901759145397701e-02 39626.88638701478 0.001
1.213058547742956392e-02 43976.036093027215 0.001
1.343595975901924582e-02 48802.515836544335 0.001
1.485329177363736014e-02 54158.71378079476 0.001
1.640380794576936155e-02 60102.76782070388 0.001
1.809261571025467391e-02 66699.19663030129 0.001
1.992950244603010346e-02 74019.59996915652 0.001
2.192380432785771133e-02 82143.43584919439 0.001
2.407423654403396951e-02 91158.88299750836 0.001
2.638516525159854270e-02 101163.7979766207 0.001
2.885912507148858872e-02 112266.77735108159 0.001
3.149710835159634514e-02 124588.33642950082 0.001
3.429911767891490743e-02 138262.2173764659 0.001
3.726518748472890108e-02 153436.84089300132 0.001
4.051423663462426494e-02 170276.91722258978 0.001
4.417852921719483961e-02 188965.23396912115 0.001
4.808331118175818847e-02 209704.64013232305 0.001
5.224064314383392721e-02 232720.2478960412 0.001
5.668391398664057029e-02 258261.87606826748 0.001
6.164735092574848141e-02 286606.7616948256 0.001
6.694734075774530502e-02 318062.5692794119 0.001
7.259705228742405203e-02 352970.73027306574 0.001
7.862009707433058325e-02 391710.1490809261 0.001
8.500975638547396407e-02 434701.3158125035 0.001
9.231921480944904612e-02 482410.8704165374 0.001
1.005003588422355015e-01 535356.6677410719 0.001
1.092914345197420201e-01 594113.3984965039 0.001
1.186160541655949113e-01 659318.8271333541 0.001
1.284478645113310280e-01 731680.7143427207 0.001
1.387780232159877836e-01 811984.4993184009 0.001
1.495959596493900423e-01 901101.8251665037 0.001
1.608901978265982746e-01 1000000.0 0.001
1.007005614214243581e-02 0.001 0.0011097524964120721
1.072668915730804785e-02 0.0011097524964120721 0.0011097524964120721
1.147846524642683746e-02 0.0012315506032928262 0.0011097524964120721
1.233688592230501417e-02 0.001366716356462006 0.0011097524964120721
1.332765586148484255e-02 0.0015167168884709225 0.0011097524964120721
1.459907683037171312e-02 0.0016831803533309566 0.0011097524964120721
1.668809774497652734e-02 0.0018679135990207828 0.0011097524964120721
1.904812000283110165e-02 0.002072921779595372 0.0011097524964120721
2.170717916440201289e-02 0.002300430119772917 0.0011097524964120721
2.469568890800751329e-02 0.0025529080682395165 0.0011097524964120721
2.804644859467074133e-02 0.002833096101839324 0.0011097524964120721
3.179498475744307190e-02 0.0031440354715915 0.0011097524964120721
3.597925182163538849e-02 0.0034891012134067737 0.0011097524964120721
4.064037166112793170e-02 0.003872038781812557 0.0011097524964120721
4.582233607862033070e-02 0.004297004704320844 0.0011097524964120721
5.157254329134079024e-02 0.004768611697714469 0.0011097524964120721
5.794140196736003584e-02 0.005291978735958442 0.0011097524964120721
6.498270908993611372e-02 0.005872786613189483 0.0011097524964120721
7.275351139471258888e-02 0.00651733960488242 0.0011097524964120721
8.131421149355501365e-02 0.007232633896483534 0.0011097524964120721
9.072797495042866922e-02 0.008026433522257174 0.0011097524964120721
1.010607766783706146e-01 0.00890735463861044 0.0011097524964120721
1.123807034248169162e-01 0.009884959046625586 0.0011097524964120721
1.247574804931118192e-01 0.010969857978923836 0.0011097524964120721
1.382614605429714483e-01 0.012173827277396614 0.0011097524964120721
1.531225228090181689e-01 0.013509935211980273 0.0011097524964120721
1.692711612524835374e-01 0.014992684327860457 0.0011097524964120721
1.867668028381693768e-01 0.01663816886076129 0.0011097524964120721
2.056700912650704371e-01 0.018464249428955443 0.0011097524964120721
2.260346621866640704e-01 0.020490746898158472 0.0011097524964120721
2.479038334146685674e-01 0.022739657523579287 0.0011097524964120721
2.713080776262640770e-01 0.02523539170434766 0.0011097524964120721
2.962621283954194884e-01 0.02800503894183631 0.0011097524964120721
3.227606061856925779e-01 0.03107866187782014 0.0011097524964120721
3.507755473392799028e-01 0.03448962260405758 0.0011097524964120721
3.802522994101328324e-01 0.038274944785163134 0.0011097524964120721
4.111055360002216497e-01 0.04247571552536898 0.0011097524964120721
4.432165323923591416e-01 0.047137531341167244 0.0011097524964120721
4.764298076139125704e-01 0.05231099308056263 0.0011097524964120721
5.105510810742520666e-01 0.05805225516094899 0.0011097524964120721
5.453457369192931115e-01 0.06442363508721373 0.0011097524964120721
5.805379708081417345e-01 0.07149428986597581 0.0011097524964120721
6.158126099964162936e-01 0.07934096665797492 0.0011097524964120721
6.508165992099970154e-01 0.08804883581643465 0.0011097524964120721
6.851637231979874620e-01 0.09771241535346502 0.0011097524964120721
7.184397625559036937e-01 0.1084365968689611 0.0011097524964120721
7.502104103388254064e-01 0.12033778407775893 0.0011097524964120721
7.800302581888194364e-01 0.13354515629298988 0.0011097524964120721
8.074533194736229769e-01 0.14820207057988585 0.0011097524964120721
8.320444535751023718e-01 0.16446761779946645 0.0011097524964120721
8.533924882201906481e-01 0.18251834943190443 0.0011097524964120721
8.775674882226657258e-01 0.20255019392306664 0.0011097524964120721
9.015986356731083839e-01 0.22478058335487253 0.0011097524964120721
9.221456435083454917e-01 0.24945081352303167 0.0011097524964120721
9.388578194436131286e-01 0.27682866303920667 0.0011097524964120721
9.514362868439912857e-01 0.3072112998861759 0.0011097524964120721
9.596447945763586507e-01 0.34092850697468147 0.0011097524964120721
9.633182787002243508e-01 0.3783462617131929 0.0011097524964120721
9.623691490246878422e-01 0.419870708444391 0.0011097524964120721
9.573095088306564637e-01 0.4659525668664682 0.0011097524964120721
9.478161565039187053e-01 0.517092024289676 0.0011097524964120721
9.338980708255103513e-01 0.5738441648302398 0.0011097524964120721
9.157701682654434405e-01 0.6368249944718586 0.0011097524964120721
8.937158102656744818e-01 0.7067181273927491 0.0011097524964120721
8.680774076684325546e-01 0.7842822061337682 0.0011097524964120721
8.392454008513527963e-01 0.8703591361485166 0.0011097524964120721
8.076454405806737791e-01 0.9658832241158708 0.0011097524964120721
7.737258358657278512e-01 1.0718913192051276 0.0011097524964120721
7.379444950489190136e-01 1.1895340673703196 0.0011097524964120721
7.007568060909624696e-01 1.3200884008314182 0.0011097524964120721
6.626046295434929734e-01 1.4649713983072863 0.0011097524964120721
6.239067498876019746e-01 1.625755666443795 0.0011097524964120721
5.850512701167681628e-01 1.8041864093920719 0.0011097524964120721
5.463897174912785148e-01 2.0022003718155843 0.0011097524964120721
5.082332831102478465e-01 2.2219468609395236 0.0011097524964120721
4.708506954374460096e-01 2.4658110758226037 0.0011097524964120721
4.353294728393612978e-01 2.736439997074672 0.0011097524964120721
4.037579264595891337e-01 3.0367711180354604 0.0011097524964120721
3.731695119271910555e-01 3.370064329271928 0.0011097524964120721
3.437333145321805339e-01 3.739937302478798 0.0011097524964120721
3.155857630754264620e-01 4.150404757850477 0.0011097524964120721
2.888322718554907631e-01 4.605922041145108 0.0011097524964120721
2.639928787571853008e-01 5.1114334834401705 0.0011097524964120721
2.414139780162423143e-01 5.672426068491977 0.0011097524964120721
2.202290653835178857e-01 6.294988990221888 0.0011097524964120721
2.004607788453621198e-01 6.985879746785249 0.0011097524964120721
1.821066171157200708e-01 7.752597488629465 0.0011097524964120721
1.667379607823481491e-01 8.60346441668451 0.0011097524964120721
1.557803704024636471e-01 9.547716114208066 0.0011097524964120721
1.458809158895602587e-01 10.59560179277617 0.0011097524964120721
1.369261564103890494e-01 11.758495540521581 0.0011097524964120721
1.288014218919184550e-01 13.049019780144016 0.0011097524964120721
1.213939613210347351e-01 14.481182276745331 0.0011097524964120721
1.166072755967946378e-01 16.070528182616385 0.0011097524964120721
1.123389792010258542e-01 17.834308769319094 0.0011097524964120721
1.091543877040462157e-01 19.791668678535572 0.0011097524964120721
1.059394280544953271e-01 21.96385372416547 0.0011097524964120721
1.026515750017420320e-01 24.37444150122222 0.0011097524964120721
9.925897967912918063e-02 27.04959730463137 0.0011097524964120721
9.574048257188284838e-02 30.01835813575592 0.0011097524964120721
9.208528460580681085e-02 33.31294787934677 0.0011097524964120721
8.856296605515201481e-02 36.96912707195032 0.0011097524964120721
8.509776772842710113e-02 41.0265810582719 0.0011097524964120721
8.139582954543465865e-02 45.52935074866948 0.0011097524964120721
7.749533752212062199e-02 50.526310653356795 0.0011097524964120721
7.343769899553853620e-02 56.07169938205458 0.0011097524964120721
6.926553377201469242e-02 62.22570836730231 0.0011097524964120721
6.502129708578424649e-02 69.0551352016233 0.0011097524964120721
6.074580960368793081e-02 76.63410868007462 0.0011097524964120721
5.647744043543343612e-02 85.04489341802686 0.0011097524964120721
5.225142136168525742e-02 94.37878277775391 0.0011097524964120721
4.809944559479049919e-02 104.73708979594508 0.0011097524964120721
4.404965579636636874e-02 116.23224686798542 0.0011097524964120721
4.012662715526467416e-02 128.9890261253308 0.0011097524964120721
3.635158453323240890e-02 143.14589375234786 0.0011097524964120721
3.274263608518580837e-02 158.85651294280527 0.0011097524964120721
2.931506562985087758e-02 176.2914118095948 0.0011097524964120721
2.619384505050326856e-02 195.63983435170647 0.0011097524964120721
2.349128773411516755e-02 217.11179456945052 0.0011097524964120721
2.102036708311444749e-02 240.9403560239527 0.0011097524964120721
1.869899796966686262e-02 267.38416158399497 0.0011097524964120721
1.653054949272415863e-02 296.73024081888724 0.0011097524964120721
1.451852472014472824e-02 329.2971255097155 0.0011097524964120721
1.266593866619235981e-02 365.43830709572546 0.0011097524964120721
1.106890684764330265e-02 405.54607358408276 0.0011097524964120721
9.811313908584083296e-03 450.05576757004974 0.0011097524964120721
8.684287578103912567e-03 499.450511585514 0.0011097524964120721
7.711704126606900959e-03 554.2664520663108 0.0011097524964120721
6.877804998274515517e-03 615.0985788580505 0.0011097524964120721
6.154563894475766073e-03 682.6071834272393 0.0011097524964120721
5.560156085900278336e-03 757.525025877192 0.0011097524964120721
5.047076443528924691e-03 840.6652885618333 0.0011097524964120721
4.629791816128409065e-03 932.9304026284696 0.0011097524964120721
4.286135978135376459e-03 1035.3218432956637 0.0011097524964120721
3.960681578869308141e-03 1148.9510001873086 0.0011097524964120721
3.674679083182958491e-03 1275.051240713013 0.0011097524964120721
3.450359119931475840e-03 1414.991297434576 0.0011097524964120721
3.233071176430477554e-03 1570.2901247293776 0.0011097524964120721
3.024536698491675935e-03 1742.6333860096508 0.0011097524964120721
2.832540355416361417e-03 1933.891750455232 0.0011097524964120721
2.642541953263853691e-03 2146.141197858406 0.0011097524964120721
2.459990346674728427e-03 2381.6855519761607 0.0011097524964120721
2.289743165129748317e-03 2643.0814869741084 0.0011097524964120721
2.135897657632924128e-03 2933.1662783900483 0.0011097524964120721
2.016482304131290461e-03 3255.0885998350564 0.0011097524964120721
1.919719563966918374e-03 3612.3426997094302 0.0011097524964120721
1.847280050651258550e-03 4008.8063288984645 0.0011097524964120721
1.801420025035899109e-03 4448.782831127585 0.0011097524964120721
1.783988776553990623e-03 4937.047852839004 0.0011097524964120721
1.796629962866308928e-03 5478.901179593945 0.0011097524964120721
1.840984550270946801e-03 6080.224261649427 0.0011097524964120721
1.918876199391397839e-03 6747.5440531107 0.0011097524964120721
2.043629736191808401e-03 7488.10385759003 0.0011097524964120721
2.214566781816256543e-03 8309.941949353404 0.0011097524964120721
2.428476246651782057e-03 9221.97882333434 0.0011097524964120721
2.688904387549825772e-03 10234.114021054527 0.0011097524964120721
2.999713689444152148e-03 11357.333583431051 0.0011097524964120721
3.364975700804664818e-03 12603.829296797274 0.0011097524964120721
3.788842046049610036e-03 13987.131026472387 0.0011097524964120721
4.275412604661358446e-03 15522.25357427048 0.0011097524964120721
4.828627285239249153e-03 17225.859653987874 0.0011097524964120721
5.452495362186355471e-03 19116.440753857038 0.0011097524964120721
6.150497050144470602e-03 21214.51784910632 0.0011097524964120721
6.925419638326373029e-03 23542.864143224204 0.0011097524964120721
7.780576160835196708e-03 26126.752255633317 0.0011097524964120721
8.719508190170104436e-03 28994.22853882881 0.0011097524964120721
9.746242998727037282e-03 32176.417502507353 0.0011097524964120721
1.086663869500436794e-02 35707.859649004626 0.0011097524964120721
1.208596573423921516e-02 39626.88638701478 0.0011097524964120721
1.341093837871861622e-02 43976.036093027215 0.0011097524964120721
1.484942268984530342e-02 48802.515836544335 0.0011097524964120721
1.641012244896760536e-02 54158.71378079476 0.0011097524964120721
1.811515353599742542e-02 60102.76782070388 0.0011097524964120721
1.997144918634561825e-02 66699.19663030129 0.0011097524964120721
2.198822457359497426e-02 74019.59996915652 0.0011097524964120721
2.417595295355511389e-02 82143.43584919439 0.0011097524964120721
2.653220155546181028e-02 91158.88299750836 0.0011097524964120721
2.906106103513749622e-02 101163.7979766207 0.0011097524964120721
3.176454225924665170e-02 112266.77735108159 0.0011097524964120721
3.464277605202324001e-02 124588.33642950082 0.0011097524964120721
3.769481737162583279e-02 138262.2173764659 0.0011097524964120721
4.091939923071744728e-02 153436.84089300132 0.0011097524964120721
4.445129338914802913e-02 170276.91722258978 0.0011097524964120721
4.842496253450598309e-02 188965.23396912115 0.0011097524964120721
5.265037071315344097e-02 209704.64013232305 0.0011097524964120721
5.713858231898275714e-02 232720.2478960412 0.0011097524964120721
6.190286510119660107e-02 258261.87606826748 0.0011097524964120721
6.719555636926294317e-02 286606.7616948256 0.0011097524964120721
7.286182730797378937e-02 318062.5692794119 0.0011097524964120721
7.889052975067618878e-02 352970.73027306574 0.0011097524964120721
8.529349037270698985e-02 391710.1490809261 0.0011097524964120721
9.211693586417012136e-02 434701.3158125035 0.0011097524964120721
1.003181990554292691e-01 482410.8704165374 0.0011097524964120721
1.090313160935442172e-01 535356.6677410719 0.0011097524964120721
1.182563315641993879e-01 594113.3984965039 0.0011097524964120721
1.280934515488552916e-01 659318.8271333541 0.0011097524964120721
1.384455628137601368e-01 731680.7143427207 0.0011097524964120721
1.492875999719199265e-01 811984.4993184009 0.0011097524964120721
1.606053064699299315e-01 901101.8251665037 0.0011097524964120721
1.723832412209999054e-01 1000000.0 0.0011097524964120721
9.497629781957112396e-03 0.001 0.0012315506032928262
1.006986224448036711e-02 0.0011097524964120721 0.0012315506032928262
1.072650457741334759e-02 0.0012315506032928262 0.0012315506032928262
1.147822844344674811e-02 0.001366716356462006 0.0012315506032928262
1.233658879509119503e-02 0.0015167168884709225 0.0012315506032928262
1.332729441125849942e-02 0.0016831803533309566 0.0012315506032928262
1.459852168450228964e-02 0.0018679135990207828 0.0012315506032928262
1.668749989561459784e-02 0.002072921779595372 0.0012315506032928262
1.904739778045629398e-02 0.002300430119772917 0.0012315506032928262
2.170630687376139123e-02 0.0025529080682395165 0.0012315506032928262
2.469468729627395664e-02 0.002833096101839324 0.0012315506032928262
2.804534616539382935e-02 0.0031440354715915 0.0012315506032928262
3.179361758998447418e-02 0.0034891012134067737 0.0012315506032928262
3.597772997674755086e-02 0.003872038781812557 0.0012315506032928262
4.063862333119173942e-02 0.004297004704320844 0.0012315506032928262
4.582050858377681446e-02 0.004768611697714469 0.0012315506032928262
5.157038855945373507e-02 0.005291978735958442 0.0012315506032928262
5.793897355805479460e-02 0.005872786613189483 0.0012315506032928262
6.497997599260815771e-02 0.00651733960488242 0.0012315506032928262
7.275043143845894011e-02 0.007232633896483534 0.0012315506032928262
8.131071649349445873e-02 0.008026433522257174 0.0012315506032928262
9.072414152672404752e-02 0.00890735463861044 0.0012315506032928262
1.010563772561612200e-01 0.009884959046625586 0.0012315506032928262
1.123756499785817514e-01 0.010969857978923836 0.0012315506032928262
1.247518767731120859e-01 0.012173827277396614 0.0012315506032928262
1.382552406787721233e-01 0.013509935211980273 0.0012315506032928262
1.531152721443124198e-01 0.014992684327860457 0.0012315506032928262
1.692630900632637880e-01 0.01663816886076129 0.0012315506032928262
1.867576065183274292e-01 0.018464249428955443 0.0012315506032928262
2.056599133541426316e-01 0.020490746898158472 0.0012315506032928262
2.260232376856794734e-01 0.022739657523579287 0.0012315506032928262
2.478909937115221507e-01 0.02523539170434766 0.0012315506032928262
2.712939216528620356e-01 0.02800503894183631 0.0012315506032928262
2.962462099123633341e-01 0.03107866187782014 0.0012315506032928262
3.227428515902845962e-01 0.03448962260405758 0.0012315506032928262
3.507558299976774041e-01 0.038274944785163134 0.0012315506032928262
3.802302325950450701e-01 0.04247571552536898 0.0012315506032928262
4.110808772874715022e-01 0.047137531341167244 0.0012315506032928262
4.431889331291307688e-01 0.05231099308056263 0.0012315506032928262
4.763990497340578889e-01 0.05805225516094899 0.0012315506032928262
5.105167245472974624e-01 0.06442363508721373 0.0012315506032928262
5.453072317469791486e-01 0.07149428986597581 0.0012315506032928262
5.804951178640556098e-01 0.07934096665797492 0.0012315506032928262
6.157647485417400146e-01 0.08804883581643465 0.0012315506032928262
6.507631765871814133e-01 0.09771241535346502 0.0012315506032928262
6.851040559529003593e-01 0.1084365968689611 0.0012315506032928262
7.183731468217952054e-01 0.12033778407775893 0.0012315506032928262
7.501360782256111248e-01 0.13354515629298988 0.0012315506032928262
7.799472798029951637e-01 0.14820207057988585 0.0012315506032928262
8.073607032123489846e-01 0.16446761779946645 0.0012315506032928262
8.319411380073420403e-01 0.18251834943190443 0.0012315506032928262
8.532772858776898062e-01 0.20255019392306664 0.0012315506032928262
8.775421007159200926e-01 0.22478058335487253 0.0012315506032928262
9.015703762998298343e-01 0.24945081352303167 0.0012315506032928262
9.221142108830083783e-01 0.27682866303920667 0.0012315506032928262
9.388227844890055795e-01 0.3072112998861759 0.0012315506032928262
9.513973353380172915e-01 0.34092850697468147 0.0012315506032928262
9.596014079692918308e-01 0.3783462617131929 0.0012315506032928262
9.632699668674030713e-01 0.419870708444391 0.0012315506032928262
9.623153691450059277e-01 0.4659525668664682 0.0012315506032928262
9.572361304312752006e-01 0.517092024289676 0.0012315506032928262
9.477350653662102165e-01 0.5738441648302398 0.0012315506032928262
9.338085138780067851e-01 0.6368249944718586 0.0012315506032928262
9.156712343512894980e-01 0.7067181273927491 0.0012315506032928262
8.936066260025344876e-01 0.7842822061337682 0.0012315506032928262
8.679570629220360045e-01 0.8703591361485166 0.0012315506032928262
8.391126873672067887e-01 0.9658832241158708 0.0012315506032928262
8.074992936830683865e-01 1.0718913192051276 0.0012315506032928262
7.735650387900238067e-01 1.1895340673703196 0.0012315506032928262
7.377677447770508712e-01 1.3200884008314182 0.0012315506032928262
7.005627680193380336e-01 1.4649713983072863 0.0012315506032928262
6.623918577329456214e-01 1.625755666443795 0.0012315506032928262
6.236737994866906609e-01 1.8041864093920719 0.0012315506032928262
5.847966155447590353e-01 2.0022003718155843 0.0012315506032928262
5.461118676752727552e-01 2.2219468609395236 0.0012315506032928262
5.079307609764490694e-01 2.4658110758226037 0.0012315506032928262
4.705220494519185004e-01 2.736439997074672 0.0012315506032928262
4.344186510060465412e-01 3.0367711180354604 0.0012315506032928262
4.026527426987038250e-01 3.370064329271928 0.0012315506032928262
3.719686816039594612e-01 3.739937302478798 0.0012315506032928262
3.424339503503283644e-01 4.150404757850477 0.0012315506032928262
3.141864706029634524e-01 4.605922041145108 0.0012315506032928262
2.873335693144388192e-01 5.1114334834401705 0.0012315506032928262
2.626859334600580853e-01 5.672426068491977 0.0012315506032928262
2.401004244937063603e-01 6.294988990221888 0.0012315506032928262
2.189221207460935181e-01 6.985879746785249 0.0012315506032928262
1.991723985566469235e-01 7.752597488629465 0.0012315506032928262
1.808467304724733771e-01 8.60346441668451 0.0012315506032928262
1.664759988283543157e-01 9.547716114208066 0.0012315506032928262
1.555062528852886594e-01 10.59560179277617 0.0012315506032928262
1.455941298017058849e-01 11.758495540521581 0.0012315506032928262
1.366260231895481958e-01 13.049019780144016 0.0012315506032928262
1.284870765323445352e-01 14.481182276745331 0.0012315506032928262
1.210646677482629108e-01 16.070528182616385 0.0012315506032928262
1.163105594996936970e-01 17.834308769319094 0.0012315506032928262
1.117393781363084510e-01 19.791668678535572 0.0012315506032928262
1.084550820710591806e-01 21.96385372416547 0.0012315506032928262
1.052539868395584305e-01 24.37444150122222 0.0012315506032928262
1.019842894725224020e-01 27.04959730463137 0.0012315506032928262
9.861168417425941746e-02 30.01835813575592 0.0012315506032928262
9.511250164626129655e-02 33.31294787934677 0.0012315506032928262
9.147381904549643783e-02 36.96912707195032 0.0012315506032928262
8.798870829165295060e-02 41.0265810582719 0.0012315506032928262
8.449781456302296601e-02 45.52935074866948 0.0012315506032928262
8.076765827135519438e-02 50.526310653356795 0.0012315506032928262
7.683612712257306687e-02 56.07169938205458 0.0012315506032928262
7.274443732220219061e-02 62.22570836730231 0.0012315506032928262
6.853526037318379005e-02 69.0551352016233 0.0012315506032928262
6.425126284940296806e-02 76.63410868007462 0.0012315506032928262
5.993381208561579521e-02 85.04489341802686 0.0012315506032928262
5.562204924475226686e-02 94.37878277775391 0.0012315506032928262
5.135223860012853164e-02 104.73708979594508 0.0012315506032928262
4.715743607028542034e-02 116.23224686798542 0.0012315506032928262
4.306729318536360596e-02 128.9890261253308 0.0012315506032928262
3.910809233311433875e-02 143.14589375234786 0.0012315506032928262
3.530283963571775180e-02 158.85651294280527 0.0012315506032928262
3.167141597576732248e-02 176.2914118095948 0.0012315506032928262
2.839454239078936792e-02 195.63983435170647 0.0012315506032928262
2.558766428108303487e-02 217.11179456945052 0.0012315506032928262
2.292942777804455809e-02 240.9403560239527 0.0012315506032928262
2.042473571169266949e-02 267.38416158399497 0.0012315506032928262
1.807888660002108031e-02 296.73024081888724 0.0012315506032928262
1.589713394522812226e-02 329.2971255097155 0.0012315506032928262
1.388402862237079691e-02 365.43830709572546 0.0012315506032928262
1.208265633526327439e-02 405.54607358408276 0.0012315506032928262
1.072357273897226251e-02 450.05576757004974 0.0012315506032928262
9.503344073762664754e-03 499.450511585514 0.0012315506032928262
8.451998961716160330e-03 554.2664520663108 0.0012315506032928262
7.546324886556265120e-03 615.0985788580505 0.0012315506032928262
6.761842765559944110e-03 682.6071834272393 0.0012315506032928262
6.114285230312274146e-03 757.525025877192 0.0012315506032928262
5.554184364842498431e-03 840.6652885618333 0.0012315506032928262
5.098936922421361609e-03 932.9304026284696 0.0012315506032928262
4.723557184434492608e-03 1035.3218432956637 0.0012315506032928262
4.367410258988865465e-03 1148.9510001873086 0.0012315506032928262
4.055218444754453942e-03 1275.051240713013 0.0012315506032928262
3.809832406637850971e-03 1414.991297434576 0.0012315506032928262
3.571631650108116670e-03 1570.2901247293776 0.0012315506032928262
3.342815143143497772e-03 1742.6333860096508 0.0012315506032928262
3.131466911802120202e-03 1933.891750455232 0.0012315506032928262
2.922131588550915589e-03 2146.141197858406 0.0012315506032928262
2.720865878858522678e-03 2381.6855519761607 0.0012315506032928262
2.533070412908551214e-03 2643.0814869741084 0.0012315506032928262
2.363304789923558521e-03 2933.1662783900483 0.0012315506032928262
2.231309548935024503e-03 3255.0885998350564 0.0012315506032928262
2.124578985476116306e-03 3612.3426997094302 0.0012315506032928262
2.044706074206530545e-03 4008.8063288984645 0.0012315506032928262
1.994204640905904158e-03 4448.782831127585 0.0012315506032928262
1.975134172367678208e-03 4937.047852839004 0.0012315506032928262
1.989325185785503422e-03 5478.901179593945 0.0012315506032928262
2.038600242101776348e-03 6080.224261649427 0.0012315506032928262
2.124982893705293450e-03 6747.5440531107 0.0012315506032928262
2.263193353678776085e-03 7488.10385759003 0.0012315506032928262
2.452578865250752953e-03 8309.941949353404 0.0012315506032928262
2.689515822869131302e-03 9221.97882333434 0.0012315506032928262
2.977919556249588370e-03 10234.114021054527 0.0012315506032928262
3.322051318586961410e-03 11357.333583431051 0.0012315506032928262
3.726398743726504550e-03 12603.829296797274 0.0012315506032928262
4.195529856833924050e-03 13987.131026472387 0.0012315506032928262
4.733949291719114459e-03 15522.25357427048 0.0012315506032928262
5.345970237098584057e-03 17225.859653987874 0.0012315506032928262
6.035989885183795471e-03 19116.440753857038 0.0012315506032928262
6.807773124518992809e-03 21214.51784910632 0.0012315506032928262
7.664329466936795759e-03 23542.864143224204 0.0012315506032928262
8.609222172293823014e-03 26126.752255633317 0.0012315506032928262
9.646252494342087355e-03 28994.22853882881 0.0012315506032928262
1.077972751520842390e-02 32176.417502507353 0.0012315506032928262
1.201585018279448767e-02 35707.859649004626 0.0012315506032928262
1.336040524872526315e-02 39626.88638701478 0.0012315506032928262
1.482049059568607899e-02 43976.036093027215 0.0012315506032928262
1.640448285105555737e-02 48802.515836544335 0.0012315506032928262
1.812164910142849070e-02 54158.71378079476 0.0012315506032928262
1.999482861642089965e-02 60102.76782070388 0.0012315506032928262
2.203322179069381812e-02 66699.19663030129 0.0012315506032928262
2.424506616523743399e-02 74019.59996915652 0.0012315506032928262
2.664217387539885573e-02 82143.43584919439 0.0012315506032928262
2.922064275057194641e-02 91158.88299750836 0.0012315506032928262
3.198414884050238688e-02 101163.7979766207 0.0012315506032928262
3.493394232111101533e-02 112266.77735108159 0.0012315506032928262
3.806916960074817335e-02 124588.33642950082 0.0012315506032928262
4.138755244340066447e-02 138262.2173764659 0.0012315506032928262
4.488651348559723891e-02 153436.84089300132 0.0012315506032928262
4.871899953405444544e-02 170276.91722258978 0.0012315506032928262
5.301958369839600282e-02 188965.23396912115 0.0012315506032928262
5.758210447359885659e-02 209704.64013232305 0.0012315506032928262
6.241650180602289349e-02 232720.2478960412 0.0012315506032928262
6.753493827867246280e-02 258261.87606826748 0.0012315506032928262
7.313516897945425421e-02 286606.7616948256 0.0012315506032928262
7.917624203620281242e-02 318062.5692794119 0.0012315506032928262
8.559199575408098226e-02 352970.73027306574 0.0012315506032928262
9.237928510223832046e-02 391710.1490809261 0.0012315506032928262
1.001016669193786623e-01 434701.3158125035 0.0012315506032928262
1.088362898973064680e-01 482410.8704165374 0.0012315506032928262
1.180893413600441894e-01 535356.6677410719 0.0012315506032928262
1.278578264049218816e-01 594113.3984965039 0.0012315506032928262
1.381371258825524473e-01 659318.8271333541 0.0012315506032928262
1.489345830558669592e-01 731680.7143427207 0.0012315506032928262
1.602778732123860961e-01 811984.4993184009 0.0012315506032928262
1.720811329047712279e-01 901101.8251665037 0.0012315506032928262
1.847836403469764743e-01 1000000.0 0.0012315506032928262
9.229523968911872503e-03 0.001 0.001366716356462006
9.497445707555349573e-03 0.0011097524964120721 0.001366716356462006
1.006962717374847160e-02 0.0012315506032928262 0.001366716356462006
1.072619763873337156e-02 0.001366716356462006 0.001366716356462006
1.147786831145535848e-02 0.0015167168884709225 0.001366716356462006
1.233619379578097114e-02 0.0016831803533309566 0.001366716356462006
1.332686090101050172e-02 0.0018679135990207828 0.001366716356462006
1.459780837308159718e-02 0.002072921779595372 0.001366716356462006
1.668668001957659269e-02 0.002300430119772917 0.001366716356462006
1.904647111676267823e-02 0.0025529080682395165 0.001366716356462006
2.170527484656664327e-02 0.002833096101839324 0.001366716356462006
2.469345595668395732e-02 0.0031440354715915 0.001366716356462006
2.804395933249839018e-02 0.0034891012134067737 0.001366716356462006
3.179211032995771929e-02 0.003872038781812557 0.001366716356462006
3.597590328074426469e-02 0.004297004704320844 0.001366716356462006
4.063661573316892928e-02 0.004768611697714469 0.001366716356462006
4.581814508584725748e-02 0.005291978735958442 0.001366716356462006
5.156779101072293120e-02 0.005872786613189483 0.001366716356462006
5.793595742579601970e-02 0.00651733960488242 0.001366716356462006
6.497660096639824856e-02 0.007232633896483534 0.001366716356462006
7.274665291815615720e-02 0.008026433522257174 0.001366716356462006
8.130643684100566371e-02 0.00890735463861044 0.001366716356462006
9.071925258675524184e-02 0.009884959046625586 0.001366716356462006
1.010509734832120005e-01 0.010969857978923836 0.001366716356462006
1.123697270518711627e-01 0.012173827277396614 0.001366716356462006
1.247451114707026770e-01 0.013509935211980273 0.001366716356462006
1.382476484695361885e-01 0.014992684327860457 0.001366716356462006
1.531063000659688700e-01 0.01663816886076129 0.001366716356462006
1.692531132156059326e-01 0.018464249428955443 0.001366716356462006
1.867464865710963262e-01 0.020490746898158472 0.001366716356462006
2.056474160860012335e-01 0.022739657523579287 0.001366716356462006
2.260092918243640225e-01 0.02523539170434766 0.001366716356462006
2.478754777078052418e-01 0.02800503894183631 0.001366716356462006
2.712764924490843610e-01 0.03107866187782014 0.001366716356462006
2.962267083900941289e-01 0.03448962260405758 0.001366716356462006
3.227211146520059803e-01 0.038274944785163134 0.001366716356462006
3.507315378948480111e-01 0.04247571552536898 0.001366716356462006
3.802030925534143901e-01 0.047137531341167244 0.001366716356462006
4.110505876617034926e-01 0.05231099308056263 0.001366716356462006
4.431551491778142338e-01 0.05805225516094899 0.001366716356462006
4.763613400087240990e-01 0.06442363508721373 0.001366716356462006
5.104746107224342744e-01 0.07149428986597581 0.001366716356462006
5.452602567114911425e-01 0.07934096665797492 0.001366716356462006
5.804426670937480326e-01 0.08804883581643465 0.001366716356462006
6.157061570019620733e-01 0.09771241535346502 0.001366716356462006
6.506978129139091571e-01 0.1084365968689611 0.001366716356462006
6.850310870728887336e-01 0.12033778407775893 0.001366716356462006
7.182917416693445078e-01 0.13354515629298988 0.001366716356462006
7.500451682732578451e-01 0.14820207057988585 0.001366716356462006
7.798459552837612163e-01 0.16446761779946645 0.001366716356462006
8.072475792540448891e-01 0.18251834943190443 0.001366716356462006
8.318150848718393053e-01 0.20255019392306664 0.001366716356462006
8.531366378548705942e-01 0.22478058335487253 0.001366716356462006
8.775106214295205209e-01 0.24945081352303167 0.001366716356462006
9.015352718766042051e-01 0.27682866303920667 0.001366716356462006
9.220751792351230547e-01 0.3072112998861759 0.001366716356462006
9.387793201403206167e-01 0.34092850697468147 0.001366716356462006
9.513489708923301702e-01 0.3783462617131929 0.001366716356462006
9.595475707277342226e-01 0.419870708444391 0.001366716356462006
9.632099869589643149e-01 0.4659525668664682 0.001366716356462006
9.622485189659902849e-01 0.517092024289676 0.001366716356462006
9.571456434029336213e-01 0.5738441648302398 0.001366716356462006
9.476351078981499754e-01 0.6368249944718586 0.001366716356462006
9.336980799495327998e-01 0.7067181273927491 0.001366716356462006
9.155494012305613882e-01 0.7842822061337682 0.001366716356462006
8.934722185080251622e-01 0.8703591361485166 0.001366716356462006
8.678088429224148914e-01 0.9658832241158708 0.001366716356462006
8.389494810477068354e-01 1.0718913192051276 0.001366716356462006
8.073196700978814144e-01 1.1895340673703196 0.001366716356462006
7.733675562609794163e-01 1.3200884008314182 0.001366716356462006
7.375509032696211387e-01 1.4649713983072863 0.001366716356462006
7.003249332902855562e-01 1.625755666443795 0.001366716356462006
6.621314087519419855e-01 1.8041864093920719 0.001366716356462006
6.233890093641184516e-01 2.0022003718155843 0.001366716356462006
5.844858155003015421e-01 2.2219468609395236 0.001366716356462006
5.457733560876449896e-01 2.4658110758226037 0.001366716356462006
5.075629089740125721e-01 2.736439997074672 0.001366716356462006
4.701233561574470476e-01 3.0367711180354604 0.001366716356462006
4.339843882031161337e-01 3.370064329271928 0.001366716356462006
4.013147247537822704e-01 3.739937302478798 0.001366716356462006
3.705208452815820230e-01 4.150404757850477 0.001366716356462006
3.408747892039412086e-01 4.605922041145108 0.001366716356462006
3.125165905277835776e-01 5.1114334834401705 0.001366716356462006
2.855563223318038357e-01 5.672426068491977 0.001366716356462006
2.612353857305703131e-01 6.294988990221888 0.001366716356462006
2.386559753609798495e-01 6.985879746785249 0.001366716356462006
2.174968815550321344e-01 7.752597488629465 0.001366716356462006
1.977772616746329704e-01 8.60346441668451 0.001366716356462006
1.794897263337463522e-01 9.547716114208066 0.001366716356462006
1.661696034724747806e-01 10.59560179277617 0.001366716356462006
1.551856418142564253e-01 11.758495540521581 0.001366716356462006
1.452585359717212532e-01 13.049019780144016 0.001366716356462006
1.362745622131503742e-01 14.481182276745331 0.001366716356462006
1.281188773271965953e-01 16.070528182616385 0.001366716356462006
1.207111606229607642e-01 17.834308769319094 0.001366716356462006
1.159534200911807034e-01 19.791668678535572 0.001366716356462006
1.113544398977907995e-01 21.96385372416547 0.001366716356462006
1.076930078688963233e-01 24.37444150122222 0.001366716356462006
1.045126718434295915e-01 27.04959730463137 0.001366716356462006
1.012657543107384206e-01 30.01835813575592 0.001366716356462006
9.791511739053472552e-02 33.31294787934677 0.001366716356462006
9.443478686407114076e-02 36.96912707195032 0.001366716356462006
9.080995427818756849e-02 41.0265810582719 0.001366716356462006
8.732870594004815690e-02 45.52935074866948 0.001366716356462006
8.380709526718793656e-02 50.526310653356795 0.001366716356462006
8.004308686407346496e-02 56.07169938205458 0.001366716356462006
7.607441258725523847e-02 62.22570836730231 0.001366716356462006
7.194225470501823538e-02 69.0551352016233 0.001366716356462006
6.768961156940421497e-02 76.63410868007462 0.001366716356462006
6.335969286613954421e-02 85.04489341802686 0.001366716356462006
5.899472803524694053e-02 94.37878277775391 0.001366716356462006
5.463502243633169136e-02 104.73708979594508 0.001366716356462006
5.031829298471655887e-02 116.23224686798542 0.001366716356462006
4.607927804794811205e-02 128.9890261253308 0.001366716356462006
4.194949937065484136e-02 143.14589375234786 0.001366716356462006
3.795718443072100545e-02 158.85651294280527 0.001366716356462006
3.415336435848772417e-02 176.2914118095948 0.001366716356462006
3.082009809548573800e-02 195.63983435170647 0.001366716356462006
2.782025484808937563e-02 217.11179456945052 0.001366716356462006
2.496921469879375896e-02 240.9403560239527 0.001366716356462006
2.227428797463556695e-02 267.38416158399497 0.001366716356462006
1.974305019466229133e-02 296.73024081888724 0.001366716356462006
1.738283005714655327e-02 329.2971255097155 0.001366716356462006
1.520002662913302882e-02 365.43830709572546 0.001366716356462006
1.319933145853200394e-02 405.54607358408276 0.001366716356462006
1.170213705884983607e-02 450.05576757004974 0.001366716356462006
1.038445865206056098e-02 499.450511585514 0.001366716356462006
9.251280554214660889e-03 554.2664520663108 0.001366716356462006
8.269933864529651138e-03 615.0985788580505 0.001366716356462006
7.421202202533607947e-03 682.6071834272393 0.001366716356462006
6.717154102005823413e-03 757.525025877192 0.001366716356462006
6.106811367604355993e-03 840.6652885618333 0.001366716356462006
5.611075533382683597e-03 932.9304026284696 0.001366716356462006
5.201754182270469824e-03 1035.3218432956637 0.001366716356462006
4.812615989925178410e-03 1148.9510001873086 0.001366716356462006
4.472478147268827559e-03 1275.051240713013 0.001366716356462006
4.204483689738966641e-03 1414.991297434576 0.001366716356462006
3.943990643921207670e-03 1570.2901247293776 0.001366716356462006
3.692963408822436035e-03 1742.6333860096508 0.001366716356462006
3.460515127555244524e-03 1933.891750455232 0.001366716356462006
3.230057136093361127e-03 2146.141197858406 0.001366716356462006
3.008317490340237967e-03 2381.6855519761607 0.001366716356462006
2.801301531872462270e-03 2643.0814869741084 0.001366716356462006
2.614083155822273605e-03 2933.1662783900483 0.001366716356462006
2.468246537142764190e-03 3255.0885998350564 0.001366716356462006
2.350598641659037719e-03 3612.3426997094302 0.001366716356462006
2.262592811526574575e-03 4008.8063288984645 0.001366716356462006
2.207029156797031631e-03 4448.782831127585 0.001366716356462006
2.186201559863929986e-03 4937.047852839004 0.001366716356462006
2.202148340937019628e-03 5478.901179593945 0.001366716356462006
2.256895290038900097e-03 6080.224261649427 0.001366716356462006
2.352688561918881999e-03 6747.5440531107 0.001366716356462006
2.505777047983053125e-03 7488.10385759003 0.001366716356462006
2.715566448954960434e-03 8309.941949353404 0.001366716356462006
2.977956142959611949e-03 9221.97882333434 0.001366716356462006
3.297268325159504691e-03 10234.114021054527 0.001366716356462006
3.678200902841554949e-03 11357.333583431051 0.001366716356462006
4.125696700269282542e-03 12603.829296797274 0.001366716356462006
4.644777010135833252e-03 13987.131026472387 0.001366716356462006
5.240384382046592120e-03 15522.25357427048 0.001366716356462006
5.917238615113149663e-03 17225.859653987874 0.001366716356462006
6.680148725008486742e-03 19116.440753857038 0.001366716356462006
7.533179412906585749e-03 21214.51784910632 0.001366716356462006
8.479566993126059701e-03 23542.864143224204 0.001366716356462006
9.523131596860379480e-03 26126.752255633317 0.001366716356462006
1.066792973265216944e-02 28994.22853882881 0.001366716356462006
1.191854363406680446e-02 32176.417502507353 0.001366716356462006
1.328151482236139720e-02 35707.859649004626 0.001366716356462006
1.476316705528064183e-02 39626.88638701478 0.001366716356462006
1.637095070047255366e-02 43976.036093027215 0.001366716356462006
1.811377208481192158e-02 48802.515836544335 0.001366716356462006
2.000141877978707863e-02 54158.71378079476 0.001366716356462006
2.205717295648301421e-02 60102.76782070388 0.001366716356462006
2.429311216247113936e-02 66699.19663030129 0.001366716356462006
2.671600976372527636e-02 74019.59996915652 0.001366716356462006
2.933917695312549673e-02 82143.43584919439 0.001366716356462006
3.215690152183652700e-02 91158.88299750836 0.001366716356462006
3.517225269578086455e-02 101163.7979766207 0.001366716356462006
3.838554867788012553e-02 112266.77735108159 0.001366716356462006
4.179463661333844560e-02 124588.33642950082 0.001366716356462006
4.539571140513928849e-02 138262.2173764659 0.001366716356462006
4.918450754147909304e-02 153436.84089300132 0.001366716356462006
5.333536384168149208e-02 170276.91722258978 0.001366716356462006
5.797972256019899573e-02 188965.23396912115 0.001366716356462006
6.289509600096750142e-02 209704.64013232305 0.001366716356462006
6.809004876800159312e-02 232720.2478960412 0.001366716356462006
7.357548280589687462e-02 258261.87606826748 0.001366716356462006
7.947691753076811805e-02 286606.7616948256 0.001366716356462006
8.590394585616151213e-02 318062.5692794119 0.001366716356462006
9.270861319345267970e-02 352970.73027306574 0.001366716356462006
9.988323550222188985e-02 391710.1490809261 0.001366716356462006
1.086052465439933390e-01 434701.3158125035 0.001366716356462006
1.178814863663429080e-01 482410.8704165374 0.001366716356462006
1.276799014256939091e-01 535356.6677410719 0.001366716356462006
1.379941525730113971e-01 594113.3984965039 0.001366716356462006
1.488147509605532437e-01 659318.8271333541 0.001366716356462006
1.601327746226692272e-01 731680.7143427207 0.001366716356462006
1.719359756107000092e-01 811984.4993184009 0.001366716356462006
1.842139675873716298e-01 901101.8251665037 0.001366716356462006
1.986821703735642264e-01 1000000.0 0.001366716356462006
9.024334205325631672e-03 0.001 0.0015167168884709225
9.229445414312273041e-03 0.0011097524964120721 0.0015167168884709225
9.497180994378186594e-03 0.0012315506032928262 0.0015167168884709225
1.006935044355913508e-02 0.001366716356462006 0.0015167168884709225
1.072583243441802524e-02 0.0015167168884709225 0.0015167168884709225
1.147749586849160404e-02 0.0016831803533309566 0.0015167168884709225
1.233574714193062805e-02 0.0018679135990207828 0.0015167168884709225
1.332635072757491247e-02 0.002072921779595372 0.0015167168884709225
1.459697111579445934e-02 0.002300430119772917 0.0015167168884709225
1.668572081812677924e-02 0.0025529080682395165 0.0015167168884709225
1.904529568681854329e-02 0.002833096101839324 0.0015167168884709225
2.170397554779628438e-02 0.0031440354715915 0.0015167168884709225
2.469197347680222171e-02 0.0034891012134067737 0.0015167168884709225
2.804225143280707558e-02 0.003872038781812557 0.0015167168884709225
3.179015199982122841e-02 0.004297004704320844 0.0015167168884709225
3.597377077649965837e-02 0.004768611697714469 0.0015167168884709225
4.063414432463266501e-02 0.005291978735958442 0.0015167168884709225
4.581530161707132037e-02 0.005872786613189483 0.0015167168884709225
5.156457404109414389e-02 0.00651733960488242 0.0015167168884709225
5.793238603091706296e-02 0.007232633896483534 0.0015167168884709225
6.497251866855011104e-02 0.008026433522257174 0.0015167168884709225
7.274205714893332286e-02 0.00890735463861044 0.0015167168884709225
8.130128396424578241e-02 0.009884959046625586 0.0015167168884709225
9.071340794435554800e-02 0.010969857978923836 0.0015167168884709225
1.010443612629708804e-01 0.012173827277396614 0.0015167168884709225
1.123622689021310378e-01 0.013509935211980273 0.0015167168884709225
1.247368030413918139e-01 0.014992684327860457 0.0015167168884709225
1.382383128290423646e-01 0.01663816886076129 0.0015167168884709225
1.530954755285692248e-01 0.018464249428955443 0.0015167168884709225
1.692408863741581004e-01 0.020490746898158472 0.0015167168884709225
1.867328736300575831e-01 0.022739657523579287 0.0015167168884709225
2.056321597776016308e-01 0.02523539170434766 0.0015167168884709225
2.259922304861545772e-01 0.02800503894183631 0.0015167168884709225
2.478564496053187183e-01 0.03107866187782014 0.0015167168884709225
2.712551627964032153e-01 0.03448962260405758 0.0015167168884709225
2.962028939501865077e-01 0.038274944785163134 0.0015167168884709225
3.226945633899033772e-01 0.04247571552536898 0.0015167168884709225
3.507018897877808294e-01 0.047137531341167244 0.0015167168884709225
3.801699531398525234e-01 0.05231099308056263 0.0015167168884709225
4.110136133155735672e-01 0.05805225516094899 0.0015167168884709225
4.431139086515487047e-01 0.06442363508721373 0.0015167168884709225
4.763152640076534494e-01 0.07149428986597581 0.0015167168884709225
5.104231680393285231e-01 0.07934096665797492 0.0015167168884709225
5.452028704500359035e-01 0.08804883581643465 0.0015167168884709225
5.803785781828613155e-01 0.09771241535346502 0.0015167168884709225
6.156346463018881332e-01 0.1084365968689611 0.0015167168884709225
6.506180070381168967e-01 0.12033778407775893 0.0015167168884709225
6.849420090322108079e-01 0.13354515629298988 0.0015167168884709225
7.181922946867695945e-01 0.14820207057988585 0.0015167168884709225
7.499343397899663755e-01 0.16446761779946645 0.0015167168884709225
7.797222467385275246e-01 0.18251834943190443 0.0015167168884709225
8.071096966348458857e-01 0.20255019392306664 0.0015167168884709225
8.316614264754406127e-01 0.22478058335487253 0.0015167168884709225
8.529654693569634905e-01 0.24945081352303167 0.0015167168884709225
8.774715076344004050e-01 0.27682866303920667 0.0015167168884709225
9.014917648888899349e-01 0.3072112998861759 0.0015167168884709225
9.220267284865618640e-01 0.34092850697468147 0.0015167168884709225
9.387254340945396791e-01 0.3783462617131929 0.0015167168884709225
9.512889038033794931e-01 0.419870708444391 0.0015167168884709225
9.594806574983536507e-01 0.4659525668664682 0.0015167168884709225
9.631354501955352587e-01 0.517092024289676 0.0015167168884709225
9.621654667150387752e-01 0.5738441648302398 0.0015167168884709225
9.570341109391482526e-01 0.6368249944718586 0.0015167168884709225
9.475119068627867458e-01 0.7067181273927491 0.0015167168884709225
9.335620858883034723e-01 0.7842822061337682 0.0015167168884709225
9.153993567101254003e-01 0.8703591361485166 0.0015167168884709225
8.933067991556621346e-01 0.9658832241158708 0.0015167168884709225
8.676266344752410209e-01 1.0718913192051276 0.0015167168884709225
8.387489073997197453e-01 1.1895340673703196 0.0015167168884709225
8.070991050390858845e-01 1.3200884008314182 0.0015167168884709225
7.731252987099644924e-01 1.4649713983072863 0.0015167168884709225
7.372851561558159128e-01 1.625755666443795 0.0015167168884709225
7.000338404067759646e-01 1.8041864093920719 0.0015167168884709225
6.618130558350869830e-01 2.0022003718155843 0.0015167168884709225
6.230414747554198218e-01 2.2219468609395236 0.0015167168884709225
5.841071988627851708e-01 2.4658110758226037 0.0015167168884709225
5.453618160784707847e-01 2.736439997074672 0.0015167168884709225
5.071167026306145909e-01 3.0367711180354604 0.0015167168884709225
4.696408903370264398e-01 3.370064329271928 0.0015167168884709225
4.334549332560229673e-01 3.739937302478798 0.0015167168884709225
3.997029475636049711e-01 4.150404757850477 0.0015167168884709225
3.687852290025197544e-01 4.605922041145108 0.0015167168884709225
3.390160288118646559e-01 5.1114334834401705 0.0015167168884709225
3.105384628431555050e-01 5.672426068491977 0.0015167168884709225
2.835877523292386071e-01 6.294988990221888 0.0015167168884709225
2.596420002567700891e-01 6.985879746785249 0.0015167168884709225
2.370821642960082021e-01 7.752597488629465 0.0015167168884709225
2.159545662113273590e-01 8.60346441668451 0.0015167168884709225
1.962752672903410045e-01 9.547716114208066 0.0015167168884709225
1.780333641818464818e-01 10.59560179277617 0.0015167168884709225
1.658113180431256273e-01 11.758495540521581 0.0015167168884709225
1.548105474542784132e-01 13.049019780144016 0.0015167168884709225
1.448656575811941849e-01 14.481182276745331 0.0015167168884709225
1.358629214336417868e-01 16.070528182616385 0.0015167168884709225
1.276876880926015312e-01 17.834308769319094 0.0015167168884709225
1.203152392484177213e-01 19.791668678535572 0.0015167168884709225
1.155267282566226628e-01 21.96385372416547 0.0015167168884709225
1.108976543516011493e-01 24.37444150122222 0.0015167168884709225
1.068695880632559436e-01 27.04959730463137 0.0015167168884709225
1.037151148181656990e-01 30.01835813575592 0.0015167168884709225
1.004932045113233890e-01 33.31294787934677 0.0015167168884709225
9.716411463957116967e-02 36.96912707195032 0.0015167168884709225
9.369976341477838366e-02 41.0265810582719 0.0015167168884709225
9.008413332629378045e-02 45.52935074866948 0.0015167168884709225
8.656979419504580442e-02 50.526310653356795 0.0015167168884709225
8.301137069240793753e-02 56.07169938205458 0.0015167168884709225
7.920689154594057202e-02 62.22570836730231 0.0015167168884709225
7.519409941879343084e-02 69.0551352016233 0.0015167168884709225
7.101450441174959882e-02 76.63410868007462 0.0015167168884709225
6.671169253772314678e-02 85.04489341802686 0.0015167168884709225
6.232984124749479243e-02 94.37878277775391 0.0015167168884709225
5.791245631858424336e-02 104.73708979594508 0.0015167168884709225
5.350143675432412343e-02 116.23224686798542 0.0015167168884709225
4.913634708614767616e-02 128.9890261253308 0.0015167168884709225
4.485397217810200426e-02 143.14589375234786 0.0015167168884709225
4.068795160131116750e-02 158.85651294280527 0.0015167168884709225
3.676189180156032299e-02 176.2914118095948 0.0015167168884709225
3.338249637958105170e-02 195.63983435170647 0.0015167168884709225
3.018786258055732030e-02 217.11179456945052 0.0015167168884709225
2.714011613152801303e-02 240.9403560239527 0.0015167168884709225
2.424932383772815392e-02 267.38416158399497 0.0015167168884709225
2.152568259417275351e-02 296.73024081888724 0.0015167168884709225
1.897896412228070387e-02 329.2971255097155 0.0015167168884709225
1.661775595465773622e-02 365.43830709572546 0.0015167168884709225
1.444860883806879659e-02 405.54607358408276 0.0015167168884709225
1.274785323589521999e-02 450.05576757004974 0.0015167168884709225
1.132905597056547108e-02 499.450511585514 0.0015167168884709225
1.011163357797632834e-02 554.2664520663108 0.0015167168884709225
9.051017115379020317e-03 615.0985788580505 0.0015167168884709225
8.135395826107122072e-03 682.6071834272393 0.0015167168884709225
7.371626676262382945e-03 757.525025877192 0.0015167168884709225
6.707845918017802875e-03 840.6652885618333 0.0015167168884709225
6.169141275765477675e-03 932.9304026284696 0.0015167168884709225
5.723666528281563977e-03 1035.3218432956637 0.0015167168884709225
5.299202745418128517e-03 1148.9510001873086 0.0015167168884709225
4.929399998846032034e-03 1275.051240713013 0.0015167168884709225
4.637243145323208422e-03 1414.991297434576 0.0015167168884709225
4.352846243954302564e-03 1570.2901247293776 0.0015167168884709225
4.077804694480407187e-03 1742.6333860096508 0.0015167168884709225
3.822401693762336652e-03 1933.891750455232 0.0015167168884709225
3.568908399625072159e-03 2146.141197858406 0.0015167168884709225
3.324804915053813318e-03 2381.6855519761607 0.0015167168884709225
3.096768683148619448e-03 2643.0814869741084 0.0015167168884709225
2.890444800872356539e-03 2933.1662783900483 0.0015167168884709225
2.729388676950755994e-03 3255.0885998350564 0.0015167168884709225
2.599805072289489670e-03 3612.3426997094302 0.0015167168884709225
2.502915383881761102e-03 4008.8063288984645 0.0015167168884709225
2.441840610193186586e-03 4448.782831127585 0.0015167168884709225
2.419138633187135901e-03 4937.047852839004 0.0015167168884709225
2.437077796141355265e-03 5478.901179593945 0.0015167168884709225
2.497912397636554462e-03 6080.224261649427 0.0015167168884709225
2.604131149993325466e-03 6747.5440531107 0.0015167168884709225
2.773667568801223195e-03 7488.10385759003 0.0015167168884709225
3.006011645298892285e-03 8309.941949353404 0.0015167168884709225
3.296522154221449060e-03 9221.97882333434 0.0015167168884709225
3.649966768025811499e-03 10234.114021054527 0.0015167168884709225
4.071521646326456585e-03 11357.333583431051 0.0015167168884709225
4.566624404487937099e-03 12603.829296797274 0.0015167168884709225
5.140790616854394070e-03 13987.131026472387 0.0015167168884709225
5.799434266613200280e-03 15522.25357427048 0.0015167168884709225
6.547711808376495413e-03 17225.859653987874 0.0015167168884709225
7.390877142906702654e-03 19116.440753857038 0.0015167168884709225
8.333303923222769305e-03 21214.51784910632 0.0015167168884709225
9.378453363737564510e-03 23542.864143224204 0.0015167168884709225
1.053040432047988410e-02 26126.752255633317 0.0015167168884709225
1.179346545266954198e-02 28994.22853882881 0.0015167168884709225
1.317249093788299720e-02 32176.417502507353 0.0015167168884709225
1.467430431387235779e-02 35707.859649004626 0.0015167168884709225
1.630583000173119190e-02 39626.88638701478 0.0015167168884709225
1.807482990609797849e-02 43976.036093027215 0.0015167168884709225
1.999070141922884222e-02 48802.515836544335 0.0015167168884709225
2.206373531315564823e-02 54158.71378079476 0.0015167168884709225
2.431728093818430123e-02 60102.76782070388 0.0015167168884709225
2.676703014560076130e-02 66699.19663030129 0.0015167168884709225
2.941764276201096553e-02 74019.59996915652 0.0015167168884709225
3.228419473272524376e-02 82143.43584919439 0.0015167168884709225
3.535872033982013357e-02 91158.88299750836 0.0015167168884709225
3.864349981682668050e-02 101163.7979766207 0.0015167168884709225
4.213759133107571053e-02 112266.77735108159 0.0015167168884709225
4.583737878357033863e-02 124588.33642950082 0.0015167168884709225
4.973720857040030141e-02 138262.2173764659 0.0015167168884709225
5.383073047070174866e-02 153436.84089300132 0.0015167168884709225
5.831763397581838509e-02 170276.91722258978 0.0015167168884709225
6.332190617429636625e-02 188965.23396912115 0.0015167168884709225
6.860490183515366436e-02 209704.64013232305 0.0015167168884709225
7.417358981351816760e-02 232720.2478960412 0.0015167168884709225
8.003752112038557687e-02 258261.87606826748 0.0015167168884709225
8.622972029279446504e-02 286606.7616948256 0.0015167168884709225
9.305133185885199054e-02 318062.5692794119 0.0015167168884709225
1.002456218121268450e-01 352970.73027306574 0.0015167168884709225
1.083434791447593082e-01 391710.1490809261 0.0015167168884709225
1.176362468979370440e-01 434701.3158125035 0.0015167168884709225
1.274593585775289917e-01 482410.8704165374 0.0015167168884709225
1.378053087657876152e-01 535356.6677410719 0.0015167168884709225
1.486639418244271316e-01 594113.3984965039 0.0015167168884709225
1.600223666730926642e-01 659318.8271333541 0.0015167168884709225
1.718680559069861724e-01 731680.7143427207 0.0015167168884709225
1.841873721368126327e-01 811984.4993184009 0.0015167168884709225
1.974298884388543673e-01 901101.8251665037 0.0015167168884709225
2.133252229949134660e-01 1000000.0 0.0015167168884709225
8.968672538065543959e-03 0.001 0.0016831803533309566
9.024201093488623884e-03 0.0011097524964120721 0.0016831803533309566
9.229320437604339109e-03 0.0012315506032928262 0.0016831803533309566
9.496868143879061766e-03 0.001366716356462006 0.0016831803533309566
1.006896668702680561e-02 0.0015167168884709225 0.0016831803533309566
1.072544219444146810e-02 0.0016831803533309566 0.0016831803533309566
1.147698352317601082e-02 0.0018679135990207828 0.0016831803533309566
1.233512109850202869e-02 0.002072921779595372 0.0016831803533309566
1.332573948218932283e-02 0.002300430119772917 0.0016831803533309566
1.459595371129831544e-02 0.0025529080682395165 0.0016831803533309566
1.668453257268511652e-02 0.002833096101839324 0.0016831803533309566
1.904395118818469693e-02 0.0031440354715915 0.0016831803533309566
2.170242118406687931e-02 0.0034891012134067737 0.0016831803533309566
2.469017549046132604e-02 0.003872038781812557 0.0016831803533309566
2.804024127849884598e-02 0.004297004704320844 0.0016831803533309566
3.178779147547658446e-02 0.004768611697714469 0.0016831803533309566
3.597107629104358967e-02 0.005291978735958442 0.0016831803533309566
4.063106787965167083e-02 0.005872786613189483 0.0016831803533309566
4.581186459701232921e-02 0.00651733960488242 0.0016831803533309566
5.156064137817319842e-02 0.007232633896483534 0.0016831803533309566
5.792794090651807309e-02 0.008026433522257174 0.0016831803533309566
6.496752288778091800e-02 0.00890735463861044 0.0016831803533309566
7.273640347302880171e-02 0.009884959046625586 0.0016831803533309566
8.129498311245660080e-02 0.010969857978923836 0.0016831803533309566
9.070626547964824593e-02 0.012173827277396614 0.0016831803533309566
1.010363240180961603e-01 0.013509935211980273 0.0016831803533309566
1.123532527305176332e-01 0.014992684327860457 0.0016831803533309566
1.247266412370467009e-01 0.01663816886076129 0.0016831803533309566
1.382269447631780945e-01 0.018464249428955443 0.0016831803533309566
1.530821659402449852e-01 0.020490746898158472 0.0016831803533309566
1.692260074523007085e-01 0.022739657523579287 0.0016831803533309566
1.867161774580800293e-01 0.02523539170434766 0.0016831803533309566
2.056135057123287257e-01 0.02800503894183631 0.0016831803533309566
2.259714324892994897e-01 0.03107866187782014 0.0016831803533309566
2.478331102228168714e-01 0.03448962260405758 0.0016831803533309566
2.712291257953345358e-01 0.038274944785163134 0.0016831803533309566
2.961738395013521208e-01 0.04247571552536898 0.0016831803533309566
3.226620906320603055e-01 0.047137531341167244 0.0016831803533309566
3.506656453653434480e-01 0.05231099308056263 0.0016831803533309566
3.801295235022783547e-01 0.05805225516094899 0.0016831803533309566
4.109684850645755616e-01 0.06442363508721373 0.0016831803533309566
4.430634833259097238e-01 0.07149428986597581 0.0016831803533309566
4.762589141815142812e-01 0.07934096665797492 0.0016831803533309566
5.103603840415926740e-01 0.08804883581643465 0.0016831803533309566
5.451328429435888800e-01 0.09771241535346502 0.0016831803533309566
5.803003932751443772e-01 0.1084365968689611 0.0016831803533309566
6.155474458015113282e-01 0.12033778407775893 0.0016831803533309566
6.505207106901033098e-01 0.13354515629298988 0.0016831803533309566
6.848335117297524866e-01 0.14820207057988585 0.0016831803533309566
7.180712977057647217e-01 0.16446761779946645 0.0016831803533309566
7.497993603015303821e-01 0.18251834943190443 0.0016831803533309566
7.795717848301783048e-01 0.20255019392306664 0.0016831803533309566
8.069420439130453593e-01 0.22478058335487253 0.0016831803533309566
8.314747093506911213e-01 0.24945081352303167 0.0016831803533309566
8.527576786603298098e-01 0.27682866303920667 0.0016831803533309566
8.774230593116084664e-01 0.3072112998861759 0.0016831803533309566
9.014377911096557172e-01 0.34092850697468147 0.0016831803533309566
9.219666366534209345e-01 0.3783462617131929 0.0016831803533309566
9.386584918400781019e-01 0.419870708444391 0.0016831803533309566
9.512142989489873468e-01 0.4659525668664682 0.0016831803533309566
9.593975635128331181e-01 0.517092024289676 0.0016831803533309566
9.630428364314421730e-01 0.5738441648302398 0.0016831803533309566
9.620622466271527840e-01 0.6368249944718586 0.0016831803533309566
9.568966844565646168e-01 0.7067181273927491 0.0016831803533309566
9.473601744179505069e-01 0.7842822061337682 0.0016831803533309566
9.333946669441854915e-01 0.8703591361485166 0.0016831803533309566
9.152147404152014554e-01 0.9658832241158708 0.0016831803533309566
8.931033799194331158e-01 1.0718913192051276 0.0016831803533309566
8.674027182951620230e-01 1.1895340673703196 0.0016831803533309566
8.385026492329326064e-01 1.3200884008314182 0.0016831803533309566
8.068285778237074268e-01 1.4649713983072863 0.0016831803533309566
7.728284925013111373e-01 1.625755666443795 0.0016831803533309566
7.369599510873621195e-01 1.8041864093920719 0.0016831803533309566
6.996781106125857796e-01 2.0022003718155843 0.0016831803533309566
6.614246128220553356e-01 2.2219468609395236 0.0016831803533309566
6.226182013395059611e-01 2.4658110758226037 0.0016831803533309566
5.836469628032163737e-01 2.736439997074672 0.0016831803533309566
5.448626777981001590e-01 3.0367711180354604 0.0016831803533309566
5.065768848583721562e-01 3.370064329271928 0.0016831803533309566
4.690588102587494035e-01 3.739937302478798 0.0016831803533309566
4.328125064928052268e-01 4.150404757850477 0.0016831803533309566
3.985436502883851206e-01 4.605922041145108 0.0016831803533309566
3.667183269271378498e-01 5.1114334834401705 0.0016831803533309566
3.368166260663584821e-01 5.672426068491977 0.0016831803533309566
3.082149522309916012e-01 6.294988990221888 0.0016831803533309566
2.818336101406637151e-01 6.985879746785249 0.0016831803533309566
2.579074482724698081e-01 7.752597488629465 0.0016831803533309566
2.353801756662320110e-01 8.60346441668451 0.0016831803533309566
2.142947587180221436e-01 9.547716114208066 0.0016831803533309566
1.946635862569579267e-01 10.59560179277617 0.0016831803533309566
1.775771296126630872e-01 11.758495540521581 0.0016831803533309566
1.653922166029055396e-01 13.049019780144016 0.0016831803533309566
1.543715055452233031e-01 14.481182276745331 0.0016831803533309566
1.444055759976277109e-01 16.070528182616385 0.0016831803533309566
1.353809362361848567e-01 17.834308769319094 0.0016831803533309566
1.271832866806492379e-01 19.791668678535572 0.0016831803533309566
1.198422455799938585e-01 21.96385372416547 0.0016831803533309566
1.150204676989415586e-01 24.37444150122222 0.0016831803533309566
1.103588919780484623e-01 27.04959730463137 0.0016831803533309566
1.059845161520301393e-01 30.01835813575592 0.0016831803533309566
1.028585056762860023e-01 33.31294787934677 0.0016831803533309566
9.966115843103409699e-02 36.96912707195032 0.0016831803533309566
9.635045167944379652e-02 41.0265810582719 0.0016831803533309566
9.289700163574160507e-02 45.52935074866948 0.0016831803533309566
8.928426794785182530e-02 50.526310653356795 0.0016831803533309566
8.569669515828268191e-02 56.07169938205458 0.0016831803533309566
8.209429581286008248e-02 62.22570836730231 0.0016831803533309566
7.824182733547413449e-02 69.0551352016233 0.0016831803533309566
7.417734888006191629e-02 76.63410868007462 0.0016831803533309566
6.994306522597443232e-02 85.04489341802686 0.0016831803533309566
6.558361685171720801e-02 94.37878277775391 0.0016831803533309566
6.114456271889635863e-02 104.73708979594508 0.0016831803533309566
5.667115905217783023e-02 116.23224686798542 0.0016831803533309566
5.220732645484721379e-02 128.9890261253308 0.0016831803533309566
4.779488492275051764e-02 143.14589375234786 0.0016831803533309566
4.347290356070089568e-02 158.85651294280527 0.0016831803533309566
3.959484681562796399e-02 176.2914118095948 0.0016831803533309566
3.607613047610935819e-02 195.63983435170647 0.0016831803533309566
3.268709032641547302e-02 217.11179456945052 0.0016831803533309566
2.944063198085436484e-02 240.9403560239527 0.0016831803533309566
2.634992737815073510e-02 267.38416158399497 0.0016831803533309566
2.342815411294337652e-02 296.73024081888724 0.0016831803533309566
2.068790105442849803e-02 329.2971255097155 0.0016831803533309566
1.814029546145499647e-02 365.43830709572546 0.0016831803533309566
1.579409766223884709e-02 405.54607358408276 0.0016831803533309566
1.386060125264355382e-02 450.05576757004974 0.0016831803533309566
1.233779365625671531e-02 499.450511585514 0.0016831803533309566
1.103459182818066625e-02 554.2664520663108 0.0016831803533309566
9.891561846221870458e-03 615.0985788580505 0.0016831803533309566
8.906926150174316464e-03 682.6071834272393 0.0016831803533309566
8.080407185043225055e-03 757.525025877192 0.0016831803533309566
7.360091268167567174e-03 840.6652885618333 0.0016831803533309566
6.776036448298952686e-03 932.9304026284696 0.0016831803533309566
6.292249604444397938e-03 1035.3218432956637 0.0016831803533309566
5.830126304117793160e-03 1148.9510001873086 0.0016831803533309566
5.429020927304559208e-03 1275.051240713013 0.0016831803533309566
5.111169217088367724e-03 1414.991297434576 0.0016831803533309566
4.801258934613813513e-03 1570.2901247293776 0.0016831803533309566
4.500332003962536145e-03 1742.6333860096508 0.0016831803533309566
4.220010533864270233e-03 1933.891750455232 0.0016831803533309566
3.941448277416571659e-03 2146.141197858406 0.0016831803533309566
3.672960142132090239e-03 2381.6855519761607 0.0016831803533309566
3.421970601521543386e-03 2643.0814869741084 0.0016831803533309566
3.194765121137120752e-03 2933.1662783900483 0.0016831803533309566
3.016994303657822250e-03 3255.0885998350564 0.0016831803533309566
2.874380831691252490e-03 3612.3426997094302 0.0016831803533309566
2.767805798296794038e-03 4008.8063288984645 0.0016831803533309566
2.700746188044457572e-03 4448.782831127585 0.0016831803533309566
2.676055523444844861e-03 4937.047852839004 0.0016831803533309566
2.696260596981893409e-03 5478.901179593945 0.0016831803533309566
2.763866456235672311e-03 6080.224261649427 0.0016831803533309566
2.881635902657836076e-03 6747.5440531107 0.0016831803533309566
3.069343762175946906e-03 7488.10385759003 0.0016831803533309566
3.326612875761972114e-03 8309.941949353404 0.0016831803533309566
3.648178175844154093e-03 9221.97882333434 0.0016831803533309566
4.039295065759285208e-03 10234.114021054527 0.0016831803533309566
4.505663113987038587e-03 11357.333583431051 0.0016831803533309566
5.053258091620100104e-03 12603.829296797274 0.0016831803533309566
5.688133018792457772e-03 13987.131026472387 0.0016831803533309566
6.416209984277654148e-03 15522.25357427048 0.0016831803533309566
7.243112632240084406e-03 17225.859653987874 0.0016831803533309566
8.174568332400492660e-03 19116.440753857038 0.0016831803533309566
9.215262286026001601e-03 21214.51784910632 0.0016831803533309566
1.036888370269608423e-02 23542.864143224204 0.0016831803533309566
1.163976727271713064e-02 26126.752255633317 0.0016831803533309566
1.303245261853116371e-02 28994.22853882881 0.0016831803533309566
1.455205140730254573e-02 32176.417502507353 0.0016831803533309566
1.620562185437934843e-02 35707.859649004626 0.0016831803533309566
1.800073496003522927e-02 39626.88638701478 0.0016831803533309566
1.994539058850309382e-02 43976.036093027215 0.0016831803533309566
2.204944359378295179e-02 48802.515836544335 0.0016831803533309566
2.432364887274660742e-02 54158.71378079476 0.0016831803533309566
2.679093370199843796e-02 60102.76782070388 0.0016831803533309566
2.947148152605972432e-02 66699.19663030129 0.0016831803533309566
3.236709538134199815e-02 74019.59996915652 0.0016831803533309566
3.549490012968554986e-02 82143.43584919439 0.0016831803533309566
3.884413766418976649e-02 91158.88299750836 0.0016831803533309566
4.241603149951319457e-02 101163.7979766207 0.0016831803533309566
4.620824324968932084e-02 112266.77735108159 0.0016831803533309566
5.021522569907699990e-02 124588.33642950082 0.0016831803533309566
5.442924334750470772e-02 138262.2173764659 0.0016831803533309566
5.884163741213373211e-02 153436.84089300132 0.0016831803533309566
6.368186734743343236e-02 170276.91722258978 0.0016831803533309566
6.906124757011630755e-02 188965.23396912115 0.0016831803533309566
7.472547045181721082e-02 209704.64013232305 0.0016831803533309566
8.067976283891856171e-02 232720.2478960412 0.0016831803533309566
8.693230328298952314e-02 258261.87606826748 0.0016831803533309566
9.349347720414892537e-02 286606.7616948256 0.0016831803533309566
1.006217492117165851e-01 318062.5692794119 0.0016831803533309566
1.082071515294800723e-01 352970.73027306574 0.0016831803533309566
1.173591854331762080e-01 391710.1490809261 0.0016831803533309566
1.271999908512175537e-01 434701.3158125035 0.0016831803533309566
1.375724188615710664e-01 482410.8704165374 0.0016831803533309566
1.484646105439403896e-01 535356.6677410719 0.0016831803533309566
1.598630583933603466e-01 594113.3984965039 0.0016831803533309566
1.717522835246481083e-01 659318.8271333541 0.0016831803533309566
1.841164605682978628e-01 731680.7143427207 0.0016831803533309566
1.969397397158185459e-01 811984.4993184009 0.0016831803533309566
2.119691789169137475e-01 901101.8251665037 0.0016831803533309566
2.287312642569971910e-01 1000000.0 0.0016831803533309566
8.960629602344274622e-03 0.001 0.0018679135990207828
8.968552109229109559e-03 0.0011097524964120721 0.0018679135990207828
9.024064140330885844e-03 0.0012315506032928262 0.0018679135990207828
9.229130753774355753e-03 0.001366716356462006 0.0018679135990207828
9.496530464477249620e-03 0.0015167168884709225 0.0018679135990207828
1.006852972328916608e-02 0.0016831803533309566 0.0018679135990207828
1.072492403338704166e-02 0.0018679135990207828 0.0018679135990207828
1.147637445456945772e-02 0.002072921779595372 0.0018679135990207828
1.233443749136799335e-02 0.002300430119772917 0.0018679135990207828
1.332490486188787730e-02 0.0025529080682395165 0.0018679135990207828
1.459467351542326902e-02 0.002833096101839324 0.0018679135990207828
1.668304529902811875e-02 0.0031440354715915 0.0018679135990207828
1.904230445090240864e-02 0.0034891012134067737 0.0018679135990207828
2.170048391938539031e-02 0.003872038781812557 0.0018679135990207828
2.468799320416741744e-02 0.004297004704320844 0.0018679135990207828
2.803767856460081392e-02 0.004768611697714469 0.0018679135990207828
3.178491737775598902e-02 0.005291978735958442 0.0018679135990207828
3.596780575824289755e-02 0.005872786613189483 0.0018679135990207828
4.062735478372155734e-02 0.00651733960488242 0.0018679135990207828
4.580761885681162299e-02 0.007232633896483534 0.0018679135990207828
5.155587466395474688e-02 0.008026433522257174 0.0018679135990207828
5.792250001526548508e-02 0.00890735463861044 0.0018679135990207828
6.496137445364576213e-02 0.009884959046625586 0.0018679135990207828
7.272954787346150307e-02 0.010969857978923836 0.0018679135990207828
8.128714663290814713e-02 0.012173827277396614 0.0018679135990207828
9.069749939017841822e-02 0.013509935211980273 0.0018679135990207828
1.010264896311314081e-01 0.014992684327860457 0.0018679135990207828
1.123422162619856363e-01 0.01663816886076129 0.0018679135990207828
1.247142628855580221e-01 0.018464249428955443 0.0018679135990207828
1.382130707495077548e-01 0.020490746898158472 0.0018679135990207828
1.530659639748564449e-01 0.022739657523579287 0.0018679135990207828
1.692078327224880718e-01 0.02523539170434766 0.0018679135990207828
1.866958643333062329e-01 0.02800503894183631 0.0018679135990207828
2.055907583301067043e-01 0.03107866187782014 0.0018679135990207828
2.259459724313472584e-01 0.03448962260405758 0.0018679135990207828
2.478046916318962511e-01 0.038274944785163134 0.0018679135990207828
2.711974515398095087e-01 0.04247571552536898 0.0018679135990207828
2.961384330442617396e-01 0.047137531341167244 0.0018679135990207828
3.226224855778244693e-01 0.05231099308056263 0.0018679135990207828
3.506214438287547641e-01 0.05805225516094899 0.0018679135990207828
3.800802186239588543e-01 0.06442363508721373 0.0018679135990207828
4.109134158495330036e-01 0.07149428986597581 0.0018679135990207828
4.430020544059600218e-01 0.07934096665797492 0.0018679135990207828
4.761904659938343554e-01 0.08804883581643465 0.0018679135990207828
5.102839364024222002e-01 0.09771241535346502 0.0018679135990207828
5.450475090691634383e-01 0.1084365968689611 0.0018679135990207828
5.802052372084989251e-01 0.12033778407775893 0.0018679135990207828
6.154413075078623008e-01 0.13354515629298988 0.0018679135990207828
6.504023418887888708e-01 0.14820207057988585 0.0018679135990207828
6.847015263370768157e-01 0.16446761779946645 0.0018679135990207828
7.179241874127028078e-01 0.18251834943190443 0.0018679135990207828
7.496354223577789133e-01 0.20255019392306664 0.0018679135990207828
7.793892177934953480e-01 0.22478058335487253 0.0018679135990207828
8.067387648443578030e-01 0.24945081352303167 0.0018679135990207828
8.312484702790299274e-01 0.27682866303920667 0.0018679135990207828
8.525061113257069723e-01 0.3072112998861759 0.0018679135990207828
8.773629013483780215e-01 0.34092850697468147 0.0018679135990207828
9.013708547888349409e-01 0.3783462617131929 0.0018679135990207828
9.218920505963964507e-01 0.419870708444391 0.0018679135990207828
9.385753881659488762e-01 0.4659525668664682 0.0018679135990207828
9.511216670903648307e-01 0.517092024289676 0.0018679135990207828
9.592943141620665637e-01 0.5738441648302398 0.0018679135990207828
9.629277280871001432e-01 0.6368249944718586 0.0018679135990207828
9.619339148269163697e-01 0.7067181273927491 0.0018679135990207828
9.567274690760418920e-01 0.7842822061337682 0.0018679135990207828
9.471734401796793046e-01 0.8703591361485166 0.0018679135990207828
9.331887394736640973e-01 0.9658832241158708 0.0018679135990207828
9.149878075591126869e-01 1.0718913192051276 0.0018679135990207828
8.928535235172114781e-01 1.1895340673703196 0.0018679135990207828
8.671278637745344353e-01 1.3200884008314182 0.0018679135990207828
8.382006572222039376e-01 1.4649713983072863 0.0018679135990207828
8.064971882944030890e-01 1.625755666443795 0.0018679135990207828
7.724653315505721762e-01 1.8041864093920719 0.0018679135990207828
7.365626207230336897e-01 2.0022003718155843 0.0018679135990207828
6.992441584650906927e-01 2.2219468609395236 0.0018679135990207828
6.609516360032982041e-01 2.4658110758226037 0.0018679135990207828
6.221038084619446851e-01 2.736439997074672 0.0018679135990207828
5.830889650658850343e-01 3.0367711180354604 0.0018679135990207828
5.442590117646444181e-01 3.370064329271928 0.0018679135990207828
5.059257517812140170e-01 3.739937302478798 0.0018679135990207828
4.683587532815615684e-01 4.150404757850477 0.0018679135990207828
4.320367684834491295e-01 4.605922041145108 0.0018679135990207828
3.977091341226489662e-01 5.1114334834401705 0.0018679135990207828
3.648288500607790863e-01 5.672426068491977 0.0018679135990207828
3.342363991377770849e-01 6.294988990221888 0.0018679135990207828
3.055119944724557501e-01 6.985879746785249 0.0018679135990207828
2.799257035118864478e-01 7.752597488629465 0.0018679135990207828
2.560327299064827922e-01 8.60346441668451 0.0018679135990207828
2.335491574879200449e-01 9.547716114208066 0.0018679135990207828
2.125139870837341460e-01 10.59560179277617 0.0018679135990207828
1.929355883815889183e-01 11.758495540521581 0.0018679135990207828
1.771089777597797954e-01 13.049019780144016 0.0018679135990207828
1.649016804405804837e-01 14.481182276745331 0.0018679135990207828
1.538573775328969107e-01 16.070528182616385 0.0018679135990207828
1.438669147591152275e-01 17.834308769319094 0.0018679135990207828
1.348171921506001181e-01 19.791668678535572 0.0018679135990207828
1.265944642889072769e-01 21.96385372416547 0.0018679135990207828
1.194247848745151469e-01 24.37444150122222 0.0018679135990207828
1.144235258968815949e-01 27.04959730463137 0.0018679135990207828
1.097267701720649608e-01 30.01835813575592 0.0018679135990207828
1.051374323319242549e-01 33.31294787934677 0.0018679135990207828
1.019369017310647607e-01 36.96912707195032 0.0018679135990207828
9.876071960536322858e-02 41.0265810582719 0.0018679135990207828
9.546286571335899085e-02 45.52935074866948 0.0018679135990207828
9.201339441283010179e-02 50.526310653356795 0.0018679135990207828
8.839610354846633156e-02 56.07169938205458 0.0018679135990207828
8.469194550742743799e-02 62.22570836730231 0.0018679135990207828
8.103745933007691638e-02 69.0551352016233 0.0018679135990207828
7.712884878873062233e-02 76.63410868007462 0.0018679135990207828
7.300489015361223688e-02 85.04489341802686 0.0018679135990207828
6.870895493473964943e-02 94.37878277775391 0.0018679135990207828
6.428719622157778868e-02 104.73708979594508 0.0018679135990207828
5.978712047025551424e-02 116.23224686798542 0.0018679135990207828
5.525617583937610794e-02 128.9890261253308 0.0018679135990207828
5.074071987328976352e-02 143.14589375234786 0.0018679135990207828
4.639599020500595472e-02 158.85651294280527 0.0018679135990207828
4.259256681042698778e-02 176.2914118095948 0.0018679135990207828
3.889257238950772494e-02 195.63983435170647 0.0018679135990207828
3.531198482456687771e-02 217.11179456945052 0.0018679135990207828
3.186703789257974706e-02 240.9403560239527 0.0018679135990207828
2.857430133657792512e-02 267.38416158399497 0.0018679135990207828
2.545028582488550323e-02 296.73024081888724 0.0018679135990207828
2.251075408049907009e-02 329.2971255097155 0.0018679135990207828
1.976976036261622952e-02 365.43830709572546 0.0018679135990207828
1.723863638904937073e-02 405.54607358408276 0.0018679135990207828
1.503906380808830642e-02 450.05576757004974 0.0018679135990207828
1.341037555461403394e-02 499.450511585514 0.0018679135990207828
1.202097828066322864e-02 554.2664520663108 0.0018679135990207828
1.079300350736298042e-02 615.0985788580505 0.0018679135990207828
9.737938926750754065e-03 682.6071834272393 0.0018679135990207828
8.845951269185831078e-03 757.525025877192 0.0018679135990207828
8.066175698381340686e-03 840.6652885618333 0.0018679135990207828
7.434569036946311708e-03 932.9304026284696 0.0018679135990207828
6.910421826355851727e-03 1035.3218432956637 0.0018679135990207828
6.408344534123937633e-03 1148.9510001873086 0.0018679135990207828
5.974553939271936773e-03 1275.051240713013 0.0018679135990207828
5.629424875865512989e-03 1414.991297434576 0.0018679135990207828
5.292421530892786607e-03 1570.2901247293776 0.0018679135990207828
4.963694085417755600e-03 1742.6333860096508 0.0018679135990207828
4.656389839265437890e-03 1933.891750455232 0.0018679135990207828
4.350605929424547318e-03 2146.141197858406 0.0018679135990207828
4.055583944246644174e-03 2381.6855519761607 0.0018679135990207828
3.779578869858192438e-03 2643.0814869741084 0.0018679135990207828
3.529586809232940561e-03 2933.1662783900483 0.0018679135990207828
3.333479239298195711e-03 3255.0885998350564 0.0018679135990207828
3.176670615776736820e-03 3612.3426997094302 0.0018679135990207828
3.059556774897841808e-03 4008.8063288984645 0.0018679135990207828
2.986016327152642841e-03 4448.782831127585 0.0018679135990207828
2.959230655504750500e-03 4937.047852839004 0.0018679135990207828
2.982015392375640846e-03 5478.901179593945 0.0018679135990207828
3.057157010058303599e-03 6080.224261649427 0.0018679135990207828
3.187719500205624199e-03 6747.5440531107 0.0018679135990207828
3.395494631931533346e-03 7488.10385759003 0.0018679135990207828
3.680294080045851644e-03 8309.941949353404 0.0018679135990207828
4.036135327555796445e-03 9221.97882333434 0.0018679135990207828
4.468808480036296632e-03 10234.114021054527 0.0018679135990207828
4.984581495369078304e-03 11357.333583431051 0.0018679135990207828
5.590017609832252481e-03 12603.829296797274 0.0018679135990207828
6.291747041998415474e-03 13987.131026472387 0.0018679135990207828
7.096242554531423385e-03 15522.25357427048 0.0018679135990207828
8.009618387312972959e-03 17225.859653987874 0.0018679135990207828
9.038112456926273783e-03 19116.440753857038 0.0018679135990207828
1.018671880156896310e-02 21214.51784910632 0.0018679135990207828
1.145934819975949134e-02 23542.864143224204 0.0018679135990207828
1.286057409620435313e-02 26126.752255633317 0.0018679135990207828
1.439515095023302833e-02 28994.22853882881 0.0018679135990207828
1.606841949684984297e-02 32176.417502507353 0.0018679135990207828
1.788759335837433045e-02 35707.859649004626 0.0018679135990207828
1.986094720610070627e-02 39626.88638701478 0.0018679135990207828
2.199662499187051215e-02 43976.036093027215 0.0018679135990207828
2.430488814610005932e-02 48802.515836544335 0.0018679135990207828
2.679688068623021363e-02 54158.71378079476 0.0018679135990207828
2.949448892973823011e-02 60102.76782070388 0.0018679135990207828
3.242348144638635549e-02 66699.19663030129 0.0018679135990207828
3.558184368022117988e-02 74019.59996915652 0.0018679135990207828
3.898911988016777463e-02 82143.43584919439 0.0018679135990207828
4.263114653720986857e-02 91158.88299750836 0.0018679135990207828
4.650787873390932470e-02 101163.7979766207 0.0018679135990207828
5.061517064615208422e-02 112266.77735108159 0.0018679135990207828
5.494532776957388592e-02 124588.33642950082 0.0018679135990207828
5.948812074011240042e-02 138262.2173764659 0.0018679135990207828
6.423229266168123397e-02 153436.84089300132 0.0018679135990207828
6.944288144116028683e-02 170276.91722258978 0.0018679135990207828
7.521130002827421113e-02 188965.23396912115 0.0018679135990207828
8.126906058311975101e-02 209704.64013232305 0.0018679135990207828
8.761956750925950499e-02 232720.2478960412 0.0018679135990207828
9.426921798761740690e-02 258261.87606826748 0.0018679135990207828
1.012279380069544960e-01 286606.7616948256 0.0018679135990207828
1.086188623489988958e-01 318062.5692794119 0.0018679135990207828
1.170587619565941068e-01 352970.73027306574 0.0018679135990207828
1.269083192576225261e-01 391710.1490809261 0.0018679135990207828
1.372994444582167350e-01 434701.3158125035 0.0018679135990207828
1.482196892121411813e-01 482410.8704165374 0.0018679135990207828
1.596541583772094208e-01 535356.6677410719 0.0018679135990207828
1.715855803611050778e-01 594113.3984965039 0.0018679135990207828
1.839957320164952448e-01 659318.8271333541 0.0018679135990207828
1.968669383284362695e-01 731680.7143427207 0.0018679135990207828
2.110624300025721878e-01 811984.4993184009 0.0018679135990207828
2.272668889643121581e-01 901101.8251665037 0.0018679135990207828
2.449214320769380338e-01 1000000.0 0.0018679135990207828
8.949483495878858205e-03 0.001 0.002072921779595372
8.960489207250151369e-03 0.0011097524964120721 0.002072921779595372
8.968421095908207449e-03 0.0012315506032928262 0.002072921779595372
9.023917407352232897e-03 0.001366716356462006 0.002072921779595372
9.228890014648313822e-03 0.0015167168884709225 0.002072921779595372
9.496059879179360660e-03 0.0016831803533309566 0.002072921779595372
1.006796150017499371e-02 0.0018679135990207828 0.002072921779595372
1.072426209656424968e-02 0.002072921779595372 0.002072921779595372
1.147561712260729630e-02 0.002300430119772917 0.002072921779595372
1.233357535021571173e-02 0.0025529080682395165 0.002072921779595372
1.332394268575881960e-02 0.002833096101839324 0.002072921779595372
1.459316616632719971e-02 0.0031440354715915 0.002072921779595372
1.668132098873096811e-02 0.0034891012134067737 0.002072921779595372
1.904026039431285650e-02 0.003872038781812557 0.002072921779595372
2.169812220610856102e-02 0.004297004704320844 0.002072921779595372
2.468533230034129083e-02 0.004768611697714469 0.002072921779595372
2.803460028181832889e-02 0.005291978735958442 0.002072921779595372
3.178143215912605096e-02 0.005872786613189483 0.002072921779595372
3.596383667146014346e-02 0.00651733960488242 0.002072921779595372
4.062284634045935927e-02 0.007232633896483534 0.002072921779595372
4.580251822870689410e-02 0.008026433522257174 0.002072921779595372
5.155006184463264973e-02 0.00890735463861044 0.002072921779595372
5.791592343702172546e-02 0.009884959046625586 0.002072921779595372
6.495394900750633971e-02 0.010969857978923836 0.002072921779595372
7.272115640976963002e-02 0.012173827277396614 0.002072921779595372
8.127770654788497862e-02 0.013509935211980273 0.002072921779595372
9.068691333421013967e-02 0.014992684327860457 0.002072921779595372
1.010145579512581604e-01 0.01663816886076129 0.002072921779595372
1.123288012514317424e-01 0.018464249428955443 0.002072921779595372
1.246991955295826127e-01 0.020490746898158472 0.002072921779595372
1.381962059351098115e-01 0.022739657523579287 0.002072921779595372
1.530461689909067002e-01 0.02523539170434766 0.002072921779595372
1.691856866813951643e-01 0.02800503894183631 0.002072921779595372
1.866710857037026383e-01 0.03107866187782014 0.002072921779595372
2.055630870982360081e-01 0.03448962260405758 0.002072921779595372
2.259149958755536924e-01 0.038274944785163134 0.002072921779595372
2.477700954219932139e-01 0.04247571552536898 0.002072921779595372
2.711587949562669908e-01 0.047137531341167244 0.002072921779595372
2.960952992268119366e-01 0.05231099308056263 0.002072921779595372
3.225743975373602801e-01 0.05805225516094899 0.002072921779595372
3.505677342690333709e-01 0.06442363508721373 0.002072921779595372
3.800202195796343885e-01 0.07149428986597581 0.002072921779595372
4.108465101412655529e-01 0.07934096665797492 0.002072921779595372
4.429274237709960316e-01 0.08804883581643465 0.002072921779595372
4.761071696705327372e-01 0.09771241535346502 0.002072921779595372
5.101910750377065540e-01 0.1084365968689611 0.002072921779595372
5.449439660199894009e-01 0.12033778407775893 0.002072921779595372
5.800897420351520672e-01 0.13354515629298988 0.002072921779595372
6.153125173953393201e-01 0.14820207057988585 0.002072921779595372
6.502588321191996590e-01 0.16446761779946645 0.002072921779595372
6.845415790427292757e-01 0.18251834943190443 0.002072921779595372
7.177459731257781472e-01 0.20255019392306664 0.002072921779595372
7.494370345471503825e-01 0.22478058335487253 0.002072921779595372
7.791683024009062875e-01 0.24945081352303167 0.002072921779595372
8.064930293521557214e-01 0.27682866303920667 0.002072921779595372
8.309752937409955464e-01 0.3072112998861759 0.002072921779595372
8.522027121129449601e-01 0.34092850697468147 0.002072921779595372
8.772883048384889637e-01 0.3783462617131929 0.002072921779595372
9.012877517006738781e-01 0.419870708444391 0.002072921779595372
9.217994380405198918e-01 0.4659525668664682 0.002072921779595372
9.384720987199390851e-01 0.517092024289676 0.002072921779595372
9.510065642007405895e-01 0.5738441648302398 0.002072921779595372
9.591659579239140143e-01 0.6368249944718586 0.002072921779595372
9.627846193619826742e-01 0.7067181273927491 0.002072921779595372
9.617743088860287726e-01 0.7842822061337682 0.002072921779595372
9.565192564584037438e-01 0.8703591361485166 0.002072921779595372
9.469437881269826551e-01 0.9658832241158708 0.002072921779595372
9.329356425890956706e-01 1.0718913192051276 0.002072921779595372
9.147090957147181456e-01 1.1895340673703196 0.002072921779595372
8.925469238039246411e-01 1.3200884008314182 0.002072921779595372
8.667909306356769150e-01 1.4649713983072863 0.002072921779595372
8.378308315304696663e-01 1.625755666443795 0.002072921779595372
8.060918682800491952e-01 1.8041864093920719 0.002072921779595372
7.720217971524466760e-01 2.0022003718155843 0.002072921779595372
7.360781093173909273e-01 2.2219468609395236 0.002072921779595372
6.987159649200838096e-01 2.4658110758226037 0.002072921779595372
6.603770650717768476e-01 2.736439997074672 0.002072921779595372
6.214803717875837519e-01 3.0367711180354604 0.002072921779595372
5.824143054809950426e-01 3.370064329271928 0.002072921779595372
5.435311126159528827e-01 3.739937302478798 0.002072921779595372
5.051429263475960552e-01 4.150404757850477 0.002072921779595372
4.675197504619540978e-01 4.605922041145108 0.002072921779595372
4.311046409014168690e-01 5.1114334834401705 0.002072921779595372
3.967105106279525950e-01 5.672426068491977 0.002072921779595372
3.637635101101174273e-01 6.294988990221888 0.002072921779595372
3.323728981821050255e-01 6.985879746785249 0.002072921779595372
3.030608675318704481e-01 7.752597488629465 0.002072921779595372
2.778648593468656669e-01 8.60346441668451 0.002072921779595372
2.540165617266146314e-01 9.547716114208066 0.002072921779595372
2.315848304916563460e-01 10.59560179277617 0.002072921779595372
2.106044346847568971e-01 11.758495540521581 0.002072921779595372
1.910799608198942290e-01 13.049019780144016 0.002072921779595372
1.765610782432102399e-01 14.481182276745331 0.002072921779595372
1.643273232779216553e-01 16.070528182616385 0.002072921779595372
1.532555098479149447e-01 17.834308769319094 0.002072921779595372
1.432369762335150010e-01 19.791668678535572 0.002072921779595372
1.341592035868615362e-01 21.96385372416547 0.002072921779595372
1.264631110907359079e-01 24.37444150122222 0.002072921779595372
1.207563755907190006e-01 27.04959730463137 0.002072921779595372
1.152611938917039724e-01 30.01835813575592 0.002072921779595372
1.099364804468257462e-01 33.31294787934677 0.002072921779595372
1.047494396259261579e-01 36.96912707195032 0.002072921779595372
1.009407125063031263e-01 41.0265810582719 0.002072921779595372
9.777967218044365805e-02 45.52935074866948 0.002072921779595372
9.448714591621425185e-02 50.526310653356795 0.002072921779595372
9.103351816681706787e-02 56.07169938205458 0.002072921779595372
8.740348168566888787e-02 62.22570836730231 0.002072921779595372
8.359509499907342989e-02 69.0551352016233 0.002072921779595372
7.982063660344800027e-02 76.63410868007462 0.002072921779595372
7.584749148945006680e-02 85.04489341802686 0.002072921779595372
7.165660298113957216e-02 94.37878277775391 0.002072921779595372
6.729297720435317709e-02 104.73708979594508 0.002072921779595372
6.280489359519038362e-02 116.23224686798542 0.002072921779595372
5.824224700158477791e-02 128.9890261253308 0.002072921779595372
5.368107273273736019e-02 143.14589375234786 0.002072921779595372
4.965301794493164056e-02 158.85651294280527 0.002072921779595372
4.569319703147539657e-02 176.2914118095948 0.002072921779595372
4.182041929202714309e-02 195.63983435170647 0.002072921779595372
3.805382525947538508e-02 217.11179456945052 0.002072921779595372
3.441312207166234705e-02 240.9403560239527 0.002072921779595372
3.091847718941970538e-02 267.38416158399497 0.002072921779595372
2.759005212938200544e-02 296.73024081888724 0.002072921779595372
2.444712537066072097e-02 329.2971255097155 0.002072921779595372
2.150705880199964976e-02 365.43830709572546 0.002072921779595372
1.878414181165939667e-02 405.54607358408276 0.002072921779595372
1.633170569449677451e-02 450.05576757004974 0.002072921779595372
1.454531816851395952e-02 499.450511585514 0.002072921779595372
1.307071176811570000e-02 554.2664520663108 0.002072921779595372
1.175607467483437245e-02 615.0985788580505 0.002072921779595372
1.063007844872073011e-02 682.6071834272393 0.002072921779595372
9.670339966610111415e-03 757.525025877192 0.002072921779595372
8.828466634024778950e-03 840.6652885618333 0.002072921779595372
8.147371290681233030e-03 932.9304026284696 0.002072921779595372
7.580989417703156569e-03 1035.3218432956637 0.002072921779595372
7.036773056596336631e-03 1148.9510001873086 0.002072921779595372
6.569675803350649539e-03 1275.051240713013 0.002072921779595372
6.195242566749473850e-03 1414.991297434576 0.002072921779595372
5.829640930135424060e-03 1570.2901247293776 0.002072921779595372
5.471177952491400667e-03 1742.6333860096508 0.002072921779595372
5.134740767667747563e-03 1933.891750455232 0.002072921779595372
4.799473600124474701e-03 2146.141197858406 0.002072921779595372
4.475640853544052625e-03 2381.6855519761607 0.002072921779595372
4.172427715510212964e-03 2643.0814869741084 0.002072921779595372
3.897620298427346280e-03 2933.1662783900483 0.002072921779595372
3.681420210778693896e-03 3255.0885998350564 0.002072921779595372
3.509179085465679530e-03 3612.3426997094302 0.002072921779595372
3.380626770173147770e-03 4008.8063288984645 0.002072921779595372
3.300087693621603022e-03 4448.782831127585 0.002072921779595372
3.271112517427034877e-03 4937.047852839004 0.002072921779595372
3.296841021964473650e-03 5478.901179593945 0.002072921779595372
3.380371076710919805e-03 6080.224261649427 0.002072921779595372
3.525100493184467419e-03 6747.5440531107 0.002072921779595372
3.755023606250111005e-03 7488.10385759003 0.002072921779595372
4.070216931062000700e-03 8309.941949353404 0.002072921779595372
4.463867663604224358e-03 9221.97882333434 0.002072921779595372
4.942350594079829469e-03 10234.114021054527 0.002072921779595372
5.512553265166028789e-03 11357.333583431051 0.002072921779595372
6.181673597146170561e-03 12603.829296797274 0.002072921779595372
6.956968256561994746e-03 13987.131026472387 0.002072921779595372
7.845492459098461421e-03 15522.25357427048 0.002072921779595372
8.853886677948844680e-03 17225.859653987874 0.002072921779595372
9.988924082987779562e-03 19116.440753857038 0.002072921779595372
1.125590071054815601e-02 21214.51784910632 0.002072921779595372
1.265893549027741032e-02 23542.864143224204 0.002072921779595372
1.420281934926115146e-02 26126.752255633317 0.002072921779595372
1.589249188428335652e-02 28994.22853882881 0.002072921779595372
1.773347924342360757e-02 32176.417502507353 0.002072921779595372
1.973305014123533097e-02 35707.859649004626 0.002072921779595372
2.190023454100327102e-02 39626.88638701478 0.002072921779595372
2.424320908102151756e-02 43976.036093027215 0.002072921779595372
2.677255948978774988e-02 48802.515836544335 0.002072921779595372
2.949972749740354186e-02 54158.71378079476 0.002072921779595372
3.244477353633249544e-02 60102.76782070388 0.002072921779595372
3.564035798236143970e-02 66699.19663030129 0.002072921779595372
3.907955751431612529e-02 74019.59996915652 0.002072921779595372
4.278469368192924782e-02 82143.43584919439 0.002072921779595372
4.673753714785970625e-02 91158.88299750836 0.002072921779595372
5.093647131916653054e-02 101163.7979766207 0.002072921779595372
5.537524447304457281e-02 112266.77735108159 0.002072921779595372
6.004367069624033659e-02 124588.33642950082 0.002072921779595372
6.492870076348061792e-02 138262.2173764659 0.002072921779595372
7.001618195718688209e-02 153436.84089300132 0.002072921779595372
7.561356786139955544e-02 170276.91722258978 0.002072921779595372
8.178364011683940393e-02 188965.23396912115 0.002072921779595372
8.824581423852974338e-02 209704.64013232305 0.002072921779595372
9.500146906497917987e-02 232720.2478960412 0.002072921779595372
1.020559420792894884e-01 258261.87606826748 0.002072921779595372
1.094183230326272044e-01 286606.7616948256 0.002072921779595372
1.171009535742004865e-01 318062.5692794119 0.002072921779595372
1.265929839795603695e-01 352970.73027306574 0.002072921779595372
1.369937979010723839e-01 391710.1490809261 0.002072921779595372
1.479340756635284526e-01 434701.3158125035 0.002072921779595372
1.593981495638030488e-01 482410.8704165374 0.002072921779595372
1.713673336304873673e-01 535356.6677410719 0.002072921779595372
1.838224581352947973e-01 594113.3984965039 0.002072921779595372
1.967415941075262575e-01 659318.8271333541 0.002072921779595372
2.103821800940028630e-01 731680.7143427207 0.002072921779595372
2.260835667221247069e-01 811984.4993184009 0.002072921779595372
2.433419320994494595e-01 901101.8251665037 0.002072921779595372
2.627878062288587224e-01 1000000.0 0.002072921779595372
8.935242154469228565e-03 0.001 0.002300430119772917
8.949359007761214027e-03 0.0011097524964120721 0.002300430119772917
8.960313210209434193e-03 0.0012315506032928262 0.002300430119772917
8.968220197961222773e-03 0.001366716356462006 0.002300430119772917
9.023634581280670294e-03 0.0015167168884709225 0.002300430119772917
9.228618997844415667e-03 0.0016831803533309566 0.002300430119772917
9.495497573977629627e-03 0.0018679135990207828 0.002300430119772917
1.006730833783806359e-02 0.002072921779595372 0.002300430119772917
1.072345250113515211e-02 0.002300430119772917 0.002300430119772917
1.147469891808706836e-02 0.0025529080682395165 0.002300430119772917
1.233252497597857149e-02 0.002833096101839324 0.002300430119772917
1.332273184965621429e-02 0.0031440354715915 0.002300430119772917
1.459130999856942182e-02 0.0034891012134067737 0.002300430119772917
1.667918696169012199e-02 0.003872038781812557 0.002300430119772917
1.903780152331691761e-02 0.004297004704320844 0.002300430119772917
2.169529653544425077e-02 0.004768611697714469 0.002300430119772917
2.468207781931975112e-02 0.005291978735958442 0.002300430119772917
2.803091064791587983e-02 0.005872786613189483 0.002300430119772917
3.177717942150055236e-02 0.00651733960488242 0.002300430119772917
3.595898921039149265e-02 0.007232633896483534 0.002300430119772917
4.061736302211244043e-02 0.008026433522257174 0.002300430119772917
4.579628881166827176e-02 0.00890735463861044 0.002300430119772917
5.154299499703349219e-02 0.009884959046625586 0.002300430119772917
5.790796080685355063e-02 0.010969857978923836 0.002300430119772917
6.494496141867782402e-02 0.012173827277396614 0.002300430119772917
7.271096011192970665e-02 0.013509935211980273 0.002300430119772917
8.126622195512545055e-02 0.014992684327860457 0.002300430119772917
9.067403526632049349e-02 0.01663816886076129 0.002300430119772917
1.010000712323978062e-01 0.018464249428955443 0.002300430119772917
1.123125588893001681e-01 0.020490746898158472 0.002300430119772917
1.246809605746764388e-01 0.022739657523579287 0.002300430119772917
1.381757498562352360e-01 0.02523539170434766 0.002300430119772917
1.530221584434573456e-01 0.02800503894183631 0.002300430119772917
1.691588656152872294e-01 0.03107866187782014 0.002300430119772917
1.866410426570988546e-01 0.03448962260405758 0.002300430119772917
2.055294782655975594e-01 0.038274944785163134 0.002300430119772917
2.258774655827992528e-01 0.04247571552536898 0.002300430119772917
2.477281614413015809e-01 0.047137531341167244 0.002300430119772917
2.711119604128345850e-01 0.05231099308056263 0.002300430119772917
2.960429383314872043e-01 0.05805225516094899 0.002300430119772917
3.225159568083613149e-01 0.06442363508721373 0.002300430119772917
3.505025295758175119e-01 0.07149428986597581 0.002300430119772917
3.799475081909772234e-01 0.07934096665797492 0.002300430119772917
4.107653517795821774e-01 0.08804883581643465 0.002300430119772917
4.428369028966879228e-01 0.09771241535346502 0.002300430119772917
4.760063054915957825e-01 0.1084365968689611 0.002300430119772917
5.100785974717013671e-01 0.12033778407775893 0.002300430119772917
5.448185494379133020e-01 0.13354515629298988 0.002300430119772917
5.799499646656957053e-01 0.14820207057988585 0.002300430119772917
6.151567930984132015e-01 0.16446761779946645 0.002300430119772917
6.500852924658947485e-01 0.18251834943190443 0.002300430119772917
6.843483280761381016e-01 0.20255019392306664 0.002300430119772917
7.175308511396438771e-01 0.22478058335487253 0.002300430119772917
7.491976627837121372e-01 0.24945081352303167 0.002300430119772917
7.789021426498672351e-01 0.27682866303920667 0.002300430119772917
8.061972375540016333e-01 0.3072112998861759 0.002300430119772917
8.306468599827342425e-01 0.34092850697468147 0.002300430119772917
8.518383801525093446e-01 0.3783462617131929 0.002300430119772917
8.771956764566618547e-01 0.419870708444391 0.002300430119772917
9.011844966782630584e-01 0.4659525668664682 0.002300430119772917
9.216843567774632984e-01 0.517092024289676 0.002300430119772917
9.383438071403392700e-01 0.5738441648302398 0.002300430119772917
9.508634544477247985e-01 0.6368249944718586 0.002300430119772917
9.590063843430247648e-01 0.7067181273927491 0.002300430119772917
9.626065924519832118e-01 0.7842822061337682 0.002300430119772917
9.615757290879219932e-01 0.8703591361485166 0.002300430119772917
9.562633104352059599e-01 0.9658832241158708 0.002300430119772917
9.466616496748044840e-01 1.0718913192051276 0.002300430119772917
9.326249320140053145e-01 1.1895340673703196 0.002300430119772917
9.143672278017097588e-01 1.3200884008314182 0.002300430119772917
8.921711800759956068e-01 1.4649713983072863 0.002300430119772917
8.663784609529612268e-01 1.625755666443795 0.002300430119772917
8.373786914222123290e-01 1.8041864093920719 0.002300430119772917
8.055970023135553548e-01 2.0022003718155843 0.002300430119772917
7.714811184119396703e-01 2.2219468609395236 0.002300430119772917
7.354885662492097742e-01 2.4658110758226037 0.002300430119772917
6.980745655298381536e-01 2.736439997074672 0.002300430119772917
6.596809545719580781e-01 3.0367711180354604 0.002300430119772917
6.207269052150095057e-01 3.370064329271928 0.002300430119772917
5.816011817784308979e-01 3.739937302478798 0.002300430119772917
5.426563674451517771e-01 4.150404757850477 0.002300430119772917
5.042050939410396282e-01 4.605922041145108 0.002300430119772917
4.665178969777236673e-01 5.1114334834401705 0.002300430119772917
4.299899818620566139e-01 5.672426068491977 0.002300430119772917
3.955212265408662997e-01 6.294988990221888 0.002300430119772917
3.624999087632613803e-01 6.985879746785249 0.002300430119772917
3.310360197383752645e-01 7.752597488629465 0.002300430119772917
3.012061532183727408e-01 8.60346441668451 0.002300430119772917
2.756491300011540968e-01 9.547716114208066 0.002300430119772917
2.518536185249744541e-01 10.59560179277617 0.002300430119772917
2.294780116562679939e-01 11.758495540521581 0.002300430119772917
2.085530981963809871e-01 13.049019780144016 0.002300430119772917
1.899071559495484063e-01 14.481182276745331 0.002300430119772917
1.759196078347795011e-01 16.070528182616385 0.002300430119772917
1.636550185606575614e-01 17.834308769319094 0.002300430119772917
1.525517558085310865e-01 19.791668678535572 0.002300430119772917
1.425018269927488257e-01 21.96385372416547 0.002300430119772917
1.341378572064270414e-01 24.37444150122222 0.002300430119772917
1.279093319472760781e-01 27.04959730463137 0.002300430119772917
1.219468463789584178e-01 30.01835813575592 0.002300430119772917
1.162082969824112244e-01 33.31294787934677 0.002300430119772917
1.106582819575604726e-01 36.96912707195032 0.002300430119772917
1.052673990851448610e-01 41.0265810582719 0.002300430119772917
1.010172051922138825e-01 45.52935074866948 0.002300430119772917
9.730702819925443614e-02 50.526310653356795 0.002300430119772917
9.355856646190946480e-02 56.07169938205458 0.002300430119772917
8.993992174624068636e-02 62.22570836730231 0.002300430119772917
8.628877980995132424e-02 69.0551352016233 0.002300430119772917
8.245259875009537665e-02 76.63410868007462 0.002300430119772917
7.844234384499915169e-02 85.04489341802686 0.002300430119772917
7.437660534549078717e-02 94.37878277775391 0.002300430119772917
7.011237919380929051e-02 104.73708979594508 0.002300430119772917
6.567685452072020980e-02 116.23224686798542 0.002300430119772917
6.130620886382096013e-02 128.9890261253308 0.002300430119772917
5.713073969857661999e-02 143.14589375234786 0.002300430119772917
5.298166838499575315e-02 158.85651294280527 0.002300430119772917
4.887940882056644731e-02 176.2914118095948 0.002300430119772917
4.484510884095430083e-02 195.63983435170647 0.002300430119772917
4.090088700839519115e-02 217.11179456945052 0.002300430119772917
3.706989306881320473e-02 240.9403560239527 0.002300430119772917
3.337602250536644138e-02 267.38416158399497 0.002300430119772917
2.984329132289324435e-02 296.73024081888724 0.002300430119772917
2.649483157375143172e-02 329.2971255097155 0.002300430119772917
2.335165176643519067e-02 365.43830709572546 0.002300430119772917
2.043138017033257342e-02 405.54607358408276 0.002300430119772917
1.779547671091680910e-02 450.05576757004974 0.002300430119772917
1.573971464574121237e-02 499.450511585514 0.002300430119772917
1.418259325237497016e-02 554.2664520663108 0.002300430119772917
1.278060876123502526e-02 615.0985788580505 0.002300430119772917
1.158433311983544586e-02 682.6071834272393 0.002300430119772917
1.055515407379994941e-02 757.525025877192 0.002300430119772917
9.648949270463096778e-03 840.6652885618333 0.002300430119772917
8.916798123685849842e-03 932.9304026284696 0.002300430119772917
8.306571284574468597e-03 1035.3218432956637 0.002300430119772917
7.718192824620935359e-03 1148.9510001873086 0.002300430119772917
7.217066091983934638e-03 1275.051240713013 0.002300430119772917
6.811879770329275913e-03 1414.991297434576 0.002300430119772917
6.416308087828962760e-03 1570.2901247293776 0.002300430119772917
6.026187424635844406e-03 1742.6333860096508 0.002300430119772917
5.658395296053066702e-03 1933.891750455232 0.002300430119772917
5.291280349073174648e-03 2146.141197858406 0.002300430119772917
4.936247602877589374e-03 2381.6855519761607 0.002300430119772917
4.603509715153178417e-03 2643.0814869741084 0.002300430119772917
4.301736700604539242e-03 2933.1662783900483 0.002300430119772917
4.063548430073407602e-03 3255.0885998350564 0.002300430119772917
3.874573076644040586e-03 3612.3426997094302 0.002300430119772917
3.733637019256524914e-03 4008.8063288984645 0.002300430119772917
3.645568241147143125e-03 4448.782831127585 0.002300430119772917
3.614329293330403696e-03 4937.047852839004 0.002300430119772917
3.643420702481979349e-03 5478.901179593945 0.002300430119772917
3.736288678011395661e-03 6080.224261649427 0.002300430119772917
3.896703236128776747e-03 6747.5440531107 0.002300430119772917
4.151058037743962474e-03 7488.10385759003 0.002300430119772917
4.499785265902314993e-03 8309.941949353404 0.002300430119772917
4.935117814332818341e-03 9221.97882333434 0.002300430119772917
5.464063377782994897e-03 10234.114021054527 0.002300430119772917
6.094184415126179845e-03 11357.333583431051 0.002300430119772917
6.833365375781001901e-03 12603.829296797274 0.002300430119772917
7.689532926134691297e-03 13987.131026472387 0.002300430119772917
8.670365532886451301e-03 15522.25357427048 0.002300430119772917
9.783054118611061306e-03 17225.859653987874 0.002300430119772917
1.103493811537296747e-02 19116.440753857038 0.002300430119772917
1.243159593039609712e-02 21214.51784910632 0.002300430119772917
1.397733583098353764e-02 23542.864143224204 0.002300430119772917
1.567712792797278099e-02 26126.752255633317 0.002300430119772917
1.753606100413869842e-02 28994.22853882881 0.002300430119772917
1.955977777361900607e-02 32176.417502507353 0.002300430119772917
2.175547499460424652e-02 35707.859649004626 0.002300430119772917
2.413300221613356653e-02 39626.88638701478 0.002300430119772917
2.670041152742308813e-02 43976.036093027215 0.002300430119772917
2.946851270771465997e-02 48802.515836544335 0.002300430119772917
3.244891715723315778e-02 54158.71378079476 0.002300430119772917
3.565888804716923349e-02 60102.76782070388 0.002300430119772917
3.913958458730964346e-02 66699.19663030129 0.002300430119772917
4.287779076112967214e-02 74019.59996915652 0.002300430119772917
4.689914539668491728e-02 82143.43584919439 0.002300430119772917
5.118056096479907391e-02 91158.88299750836 0.002300430119772917
5.571846356979843345e-02 101163.7979766207 0.002300430119772917
6.050423482215735310e-02 112266.77735108159 0.002300430119772917
6.552479984472622809e-02 124588.33642950082 0.002300430119772917
7.076403798434291459e-02 138262.2173764659 0.002300430119772917
7.620462866640617672e-02 153436.84089300132 0.002300430119772917
8.220490757453294273e-02 170276.91722258978 0.002300430119772917
8.878785419295043280e-02 188965.23396912115 0.002300430119772917
9.566372156233825252e-02 209704.64013232305 0.002300430119772917
1.028323838447178507e-01 232720.2478960412 0.002300430119772917
1.102983134076396671e-01 258261.87606826748 0.002300430119772917
1.180702963612579454e-01 286606.7616948256 0.002300430119772917
1.262632447292350857e-01 318062.5692794119 0.002300430119772917
1.366647109894370549e-01 352970.73027306574 0.002300430119772917
1.476155733116930047e-01 391710.1490809261 0.002300430119772917
1.591009643497860448e-01 434701.3158125035 0.002300430119772917
1.711013699019316159e-01 482410.8704165374 0.002300430119772917
1.835956718172839508e-01 535356.6677410719 0.002300430119772917
1.965619089442920409e-01 594113.3984965039 0.002300430119772917
2.099771073694969570e-01 659318.8271333541 0.002300430119772917
2.253430788183946876e-01 731680.7143427207 0.002300430119772917
2.418110203479091058e-01 811984.4993184009 0.002300430119772917
2.604365621159596689e-01 901101.8251665037 0.002300430119772917
2.831114507030093042e-01 1000000.0 0.002300430119772917
8.917759831194615669e-03 0.001 0.0025529080682395165
8.935095418565309686e-03 0.0011097524964120721 0.0025529080682395165
8.949197027549584890e-03 0.0012315506032928262 0.0025529080682395165
8.960146271751125505e-03 0.001366716356462006 0.0025529080682395165
8.967985537890094810e-03 0.0015167168884709225 0.0025529080682395165
9.023361675268817134e-03 0.0016831803533309566 0.0025529080682395165
9.228294689254144811e-03 0.0018679135990207828 0.0025529080682395165
9.494782294331037195e-03 0.002072921779595372 0.0025529080682395165
1.006644859149825356e-02 0.002300430119772917 0.0025529080682395165
1.072250491317068392e-02 0.0025529080682395165 0.0025529080682395165
1.147356280819361585e-02 0.002833096101839324 0.0025529080682395165
1.233118231766337433e-02 0.0031440354715915 0.0025529080682395165
1.332125523294206033e-02 0.0034891012134067737 0.0025529080682395165
1.458906527716588922e-02 0.003872038781812557 0.0025529080682395165
1.667657906890570793e-02 0.004297004704320844 0.0025529080682395165
1.903482168596674906e-02 0.004768611697714469 0.0025529080682395165
2.169187798299306372e-02 0.005291978735958442 0.0025529080682395165
2.467814946859449646e-02 0.005872786613189483 0.0025529080682395165
2.802643076753372556e-02 0.00651733960488242 0.0025529080682395165
3.177206499956355956e-02 0.007232633896483534 0.0025529080682395165
3.595315688175134555e-02 0.008026433522257174 0.0025529080682395165
4.061069221744782048e-02 0.00890735463861044 0.0025529080682395165
4.578873155209357837e-02 0.009884959046625586 0.0025529080682395165
5.153444598684914918e-02 0.010969857978923836 0.0025529080682395165
5.789827483230756966e-02 0.012173827277396614 0.0025529080682395165
6.493401001888643442e-02 0.013509935211980273 0.0025529080682395165
7.269859112319113081e-02 0.014992684327860457 0.0025529080682395165
8.125238198553551283e-02 0.01663816886076129 0.0025529080682395165
9.065838196704684160e-02 0.018464249428955443 0.0025529080682395165
1.009825194932497255e-01 0.020490746898158472 0.0025529080682395165
1.122928253316279601e-01 0.022739657523579287 0.0025529080682395165
1.246588549307913601e-01 0.02523539170434766 0.0025529080682395165
1.381509746508152725e-01 0.02800503894183631 0.0025529080682395165
1.529931295089296261e-01 0.03107866187782014 0.0025529080682395165
1.691263489782757201e-01 0.03448962260405758 0.0025529080682395165
1.866047031053671978e-01 0.038274944785163134 0.0025529080682395165
2.054888461258937427e-01 0.04247571552536898 0.0025529080682395165
2.258320185431200444e-01 0.047137531341167244 0.0025529080682395165
2.476774149425736149e-01 0.05231099308056263 0.0025529080682395165
2.710552265333774913e-01 0.05805225516094899 0.0025529080682395165
2.959796769433291064e-01 0.06442363508721373 0.0025529080682395165
3.224453292113819702e-01 0.07149428986597581 0.0025529080682395165
3.504237812231442151e-01 0.07934096665797492 0.0025529080682395165
3.798596130074031740e-01 0.08804883581643465 0.0025529080682395165
4.106673815962376128e-01 0.09771241535346502 0.0025529080682395165
4.427276140334026611e-01 0.1084365968689611 0.0025529080682395165
4.758844599482260906e-01 0.12033778407775893 0.0025529080682395165
5.099428236586365237e-01 0.13354515629298988 0.0025529080682395165
5.446672647451217264e-01 0.14820207057988585 0.0025529080682395165
5.797814805532766069e-01 0.16446761779946645 0.0025529080682395165
6.149691154535192883e-01 0.18251834943190443 0.0025529080682395165
6.498763693880571513e-01 0.20255019392306664 0.0025529080682395165
6.841158533647886397e-01 0.22478058335487253 0.0025529080682395165
7.172722786766937420e-01 0.24945081352303167 0.0025529080682395165
7.489102076127942542e-01 0.27682866303920667 0.0025529080682395165
7.785828330365717198e-01 0.3072112998861759 0.0025529080682395165
8.058428448548188294e-01 0.34092850697468147 0.0025529080682395165
8.302539324123519027e-01 0.3783462617131929 0.0025529080682395165
8.514031985040371175e-01 0.419870708444391 0.0025529080682395165
8.770806785519025262e-01 0.4659525668664682 0.0025529080682395165
9.010562484275395079e-01 0.517092024289676 0.0025529080682395165
9.215413267084331395e-01 0.5738441648302398 0.0025529080682395165
9.381842926358326951e-01 0.6368249944718586 0.0025529080682395165
9.506855411743936335e-01 0.7067181273927491 0.0025529080682395165
9.588078537162580961e-01 0.7842822061337682 0.0025529080682395165
9.623851177774380705e-01 0.8703591361485166 0.0025529080682395165
9.613286444898422323e-01 0.9658832241158708 0.0025529080682395165
9.559490087892734689e-01 1.0718913192051276 0.0025529080682395165
9.463154642539288730e-01 1.1895340673703196 0.0025529080682395165
9.322439691622677049e-01 1.3200884008314182 0.0025529080682395165
9.139484445507378707e-01 1.4649713983072863 0.0025529080682395165
8.917113977480175535e-01 1.625755666443795 0.0025529080682395165
8.658743715550183406e-01 1.8041864093920719 0.0025529080682395165
8.368269131827020813e-01 2.0022003718155843 0.0025529080682395165
8.049940521554204143e-01 2.2219468609395236 0.0025529080682395165
7.708235606596565148e-01 2.4658110758226037 0.0025529080682395165
7.347730549933040312e-01 2.736439997074672 0.0025529080682395165
6.972978519978433321e-01 3.0367711180354604 0.0025529080682395165
6.588400866715864446e-01 3.370064329271928 0.0025529080682395165
6.198192419642045703e-01 3.739937302478798 0.0025529080682395165
5.806244849239783345e-01 4.150404757850477 0.0025529080682395165
5.416089442196311277e-01 4.605922041145108 0.0025529080682395165
5.030857490548024114e-01 5.1114334834401705 0.0025529080682395165
4.653260992949241337e-01 5.672426068491977 0.0025529080682395165
4.286634298243494623e-01 6.294988990221888 0.0025529080682395165
3.941115398603970421e-01 6.985879746785249 0.0025529080682395165
3.610082199433575778e-01 7.752597488629465 0.0025529080682395165
3.294644112617198251e-01 8.60346441668451 0.0025529080682395165
2.995580522258913247e-01 9.547716114208066 0.0025529080682395165
2.732719433669319464e-01 10.59560179277617 0.0025529080682395165
2.495330919772596190e-01 11.758495540521581 0.0025529080682395165
2.272137504093990623e-01 13.049019780144016 0.0025529080682395165
2.063413160887427877e-01 14.481182276745331 0.0025529080682395165
1.889840757974616814e-01 16.070528182616385 0.0025529080682395165
1.751688634944816025e-01 17.834308769319094 0.0025529080682395165
1.628690080924489192e-01 19.791668678535572 0.0025529080682395165
1.517305847090452131e-01 21.96385372416547 0.0025529080682395165
1.425321523286148806e-01 24.37444150122222 0.0025529080682395165
1.357048225847389822e-01 27.04959730463137 0.0025529080682395165
1.291973082772512327e-01 30.01835813575592 0.0025529080682395165
1.229690195697681065e-01 33.31294787934677 0.0025529080682395165
1.169840922433590391e-01 36.96912707195032 0.0025529080682395165
1.112109060697299839e-01 41.0265810582719 0.0025529080682395165
1.056216756582821076e-01 45.52935074866948 0.0025529080682395165
1.010994134076064199e-01 50.526310653356795 0.0025529080682395165
9.728345791471625092e-02 56.07169938205458 0.0025529080682395165
9.344020370531211372e-02 62.22570836730231 0.0025529080682395165
8.954658442292263987e-02 69.0551352016233 0.0025529080682395165
8.558881653779723542e-02 76.63410868007462 0.0025529080682395165
8.156142028918803022e-02 85.04489341802686 0.0025529080682395165
7.746608015698930316e-02 94.37878277775391 0.0025529080682395165
7.331018424290540458e-02 104.73708979594508 0.0025529080682395165
6.910548077395760325e-02 116.23224686798542 0.0025529080682395165
6.486691242781653099e-02 128.9890261253308 0.0025529080682395165
6.061182331908201992e-02 143.14589375234786 0.0025529080682395165
5.635947678154295398e-02 158.85651294280527 0.0025529080682395165
5.213092256498099569e-02 176.2914118095948 0.0025529080682395165
4.794899881846658579e-02 195.63983435170647 0.0025529080682395165
4.383837816343791327e-02 217.11179456945052 0.0025529080682395165
3.982544295794897271e-02 240.9403560239527 0.0025529080682395165
3.593780343197662541e-02 267.38416158399497 0.0025529080682395165
3.220346738232843925e-02 296.73024081888724 0.0025529080682395165
2.864963053872014720e-02 329.2971255097155 0.0025529080682395165
2.530127122547267543e-02 365.43830709572546 0.0025529080682395165
2.217973483944483265e-02 405.54607358408276 0.0025529080682395165
1.935593417119488638e-02 450.05576757004974 0.0025529080682395165
1.698897794301442235e-02 499.450511585514 0.0025529080682395165
1.535406725641325597e-02 554.2664520663108 0.0025529080682395165
1.386533310410493006e-02 615.0985788580505 0.0025529080682395165
1.260086598129198272e-02 682.6071834272393 0.0025529080682395165
1.150132322355843818e-02 757.525025877192 0.0025529080682395165
1.052909402678380707e-02 840.6652885618333 0.0025529080682395165
9.744813238557092222e-03 932.9304026284696 0.0025529080682395165
9.089487433267783023e-03 1035.3218432956637 0.0025529080682395165
8.455183492730210595e-03 1148.9510001873086 0.0025529080682395165
7.919775216399752710e-03 1275.051240713013 0.0025529080682395165
7.482565554070817054e-03 1414.991297434576 0.0025529080682395165
7.055849888474566810e-03 1570.2901247293776 0.0025529080682395165
6.632206563323486681e-03 1742.6333860096508 0.0025529080682395165
6.230792042994206907e-03 1933.891750455232 0.0025529080682395165
5.829384676547273020e-03 2146.141197858406 0.0025529080682395165
5.440656825748058784e-03 2381.6855519761607 0.0025529080682395165
5.075963373670945925e-03 2643.0814869741084 0.0025529080682395165
4.744957570497709137e-03 2933.1662783900483 0.0025529080682395165
4.482744931926410485e-03 3255.0885998350564 0.0025529080682395165
4.275670425354107483e-03 3612.3426997094302 0.0025529080682395165
4.121369558660488257e-03 4008.8063288984645 0.0025529080682395165
4.025230712648446632e-03 4448.782831127585 0.0025529080682395165
3.991679423651639524e-03 4937.047852839004 0.0025529080682395165
4.024620221016039258e-03 5478.901179593945 0.0025529080682395165
4.127889039389601861e-03 6080.224261649427 0.0025529080682395165
4.305663005501691488e-03 6747.5440531107 0.0025529080682395165
4.586950640991130194e-03 7488.10385759003 0.0025529080682395165
4.972656968782520129e-03 8309.941949353404 0.0025529080682395165
5.453905868797307745e-03 9221.97882333434 0.0025529080682395165
6.038396587053332723e-03 10234.114021054527 0.0025529080682395165
6.734421118900742534e-03 11357.333583431051 0.0025529080682395165
7.550604409125029684e-03 12603.829296797274 0.0025529080682395165
8.495589537254728124e-03 13987.131026472387 0.0025529080682395165
9.577716840971490370e-03 15522.25357427048 0.0025529080682395165
1.080474949857963482e-02 17225.859653987874 0.0025529080682395165
1.218461765357047207e-02 19116.440753857038 0.0025529080682395165
1.372315543354633675e-02 21214.51784910632 0.0025529080682395165
1.542482597321952718e-02 23542.864143224204 0.0025529080682395165
1.729473998445068758e-02 26126.752255633317 0.0025529080682395165
1.933805936748565074e-02 28994.22853882881 0.0025529080682395165
2.156048204343937943e-02 32176.417502507353 0.0025529080682395165
2.396895243952781862e-02 35707.859649004626 0.0025529080682395165
2.657421345587521189e-02 39626.88638701478 0.0025529080682395165
2.938399795944912976e-02 43976.036093027215 0.0025529080682395165
3.240920682726285834e-02 48802.515836544335 0.0025529080682395165
3.566147268914888341e-02 54158.71378079476 0.0025529080682395165
3.915403117090242302e-02 60102.76782070388 0.0025529080682395165
4.293849963422271404e-02 66699.19663030129 0.0025529080682395165
4.699380713556479405e-02 74019.59996915652 0.0025529080682395165
5.134939866282819954e-02 82143.43584919439 0.0025529080682395165
5.597649634065172269e-02 91158.88299750836 0.0025529080682395165
6.086927568575658393e-02 101163.7979766207 0.0025529080682395165
6.601632784988316349e-02 112266.77735108159 0.0025529080682395165
7.140145991000255987e-02 124588.33642950082 0.0025529080682395165
7.700512803537880313e-02 138262.2173764659 0.0025529080682395165
8.280665595813162250e-02 153436.84089300132 0.0025529080682395165
8.922563295176405562e-02 170276.91722258978 0.0025529080682395165
9.623094279367158665e-02 188965.23396912115 0.0025529080682395165
1.035287032057725931e-01 209704.64013232305 0.0025529080682395165
1.111173747653133592e-01 232720.2478960412 0.0025529080682395165
1.190007595833035975e-01 258261.87606826748 0.0025529080682395165
1.271885514832327424e-01 286606.7616948256 0.0025529080682395165
1.363214676477835507e-01 318062.5692794119 0.0025529080682395165
1.472739039432144625e-01 352970.73027306574 0.0025529080682395165
1.587708501798800464e-01 391710.1490809261 0.0025529080682395165
1.707937343830845112e-01 434701.3158125035 0.0025529080682395165
1.833209845868897792e-01 482410.8704165374 0.0025529080682395165
1.963284447015712919e-01 535356.6677410719 0.0025529080682395165
2.097921553134476091e-01 594113.3984965039 0.0025529080682395165
2.245369475193504105e-01 659318.8271333541 0.0025529080682395165
2.410055086226915722e-01 731680.7143427207 0.0025529080682395165
2.584308695646689857e-01 811984.4993184009 0.0025529080682395165
2.805834974930679349e-01 901101.8251665037 0.0025529080682395165
3.047271476185310912e-01 1000000.0 0.0025529080682395165
8.896954074249117592e-03 0.001 0.002833096101839324
8.917641345551131568e-03 0.0011097524964120721 0.002833096101839324
8.934903954834006248e-03 0.0012315506032928262 0.002833096101839324
8.948981240222850242e-03 0.001366716356462006 0.002833096101839324
8.959894166828010972e-03 0.0015167168884709225 0.002833096101839324
8.967706759833186589e-03 0.0016831803533309566 0.002833096101839324
9.023023049910889465e-03 0.0018679135990207828 0.002833096101839324
9.227938830130745160e-03 0.002072921779595372 0.002833096101839324
9.493896866425970832e-03 0.002300430119772917 0.002833096101839324
1.006543063174162450e-02 0.0025529080682395165 0.002833096101839324
1.072131296905120407e-02 0.002833096101839324 0.002833096101839324
1.147216860547247384e-02 0.0031440354715915 0.002833096101839324
1.232956384880213793e-02 0.0034891012134067737 0.002833096101839324
1.331943441421342376e-02 0.003872038781812557 0.002833096101839324
1.458635892613912959e-02 0.004297004704320844 0.002833096101839324
1.667344878359301730e-02 0.004768611697714469 0.002833096101839324
1.903120821926196013e-02 0.005291978735958442 0.002833096101839324
2.168770740256194610e-02 0.005872786613189483 0.002833096101839324
2.467340346451695615e-02 0.00651733960488242 0.002833096101839324
2.802098547490472491e-02 0.007232633896483534 0.002833096101839324
3.176585291602045114e-02 0.008026433522257174 0.002833096101839324
3.594609094462838939e-02 0.00890735463861044 0.002833096101839324
4.060267699144749082e-02 0.009884959046625586 0.002833096101839324
4.577964349268129340e-02 0.010969857978923836 0.002833096101839324
5.152413369745750815e-02 0.012173827277396614 0.002833096101839324
5.788662349989140421e-02 0.013509935211980273 0.002833096101839324
6.492084634119191233e-02 0.014992684327860457 0.002833096101839324
7.268377588992823435e-02 0.01663816886076129 0.002833096101839324
8.123564687373108217e-02 0.018464249428955443 0.002833096101839324
9.063957410271031301e-02 0.020490746898158472 0.002833096101839324
1.009613867912711183e-01 0.022739657523579287 0.002833096101839324
1.122690810305526643e-01 0.02523539170434766 0.002833096101839324
1.246322034377099625e-01 0.02800503894183631 0.002833096101839324
1.381211296987228665e-01 0.03107866187782014 0.002833096101839324
1.529581053706370042e-01 0.03448962260405758 0.002833096101839324
1.690871241218609988e-01 0.038274944785163134 0.002833096101839324
1.865608059043549760e-01 0.04247571552536898 0.002833096101839324
2.054398329977517035e-01 0.047137531341167244 0.002833096101839324
2.257772503989693980e-01 0.05231099308056263 0.002833096101839324
2.476162251707803297e-01 0.05805225516094899 0.002833096101839324
2.709869443020488933e-01 0.06442363508721373 0.002833096101839324
2.959034555489599150e-01 0.07149428986597581 0.002833096101839324
3.223603042462630519e-01 0.07934096665797492 0.002833096101839324
3.503288864406582936e-01 0.08804883581643465 0.002833096101839324
3.797538635229649739e-01 0.09771241535346502 0.002833096101839324
4.105494289521881557e-01 0.1084365968689611 0.002833096101839324
4.425962163579549857e-01 0.12033778407775893 0.002833096101839324
4.757380292239244413e-01 0.13354515629298988 0.002833096101839324
5.097797400477231955e-01 0.14820207057988585 0.002833096101839324
5.444855855431852687e-01 0.16446761779946645 0.002833096101839324
5.795792308408990179e-01 0.18251834943190443 0.002833096101839324
6.147440802633327150e-01 0.20255019392306664 0.002833096101839324
6.496260240144836606e-01 0.22478058335487253 0.002833096101839324
6.838374922216243768e-01 0.24945081352303167 0.002833096101839324
7.169630443391895591e-01 0.27682866303920667 0.002833096101839324
7.485668227195193536e-01 0.3072112998861759 0.002833096101839324
7.782018976355383755e-01 0.34092850697468147 0.002833096101839324
8.054206459431471066e-01 0.3783462617131929 0.002833096101839324
8.297865131917167014e-01 0.419870708444391 0.002833096101839324
8.508864950262841065e-01 0.4659525668664682 0.002833096101839324
8.769377173479917520e-01 0.517092024289676 0.002833096101839324
9.008968067988928352e-01 0.5738441648302398 0.002833096101839324
9.213634888127562039e-01 0.6368249944718586 0.002833096101839324
9.379858777468449427e-01 0.7067181273927491 0.002833096101839324
9.504641636723758502e-01 0.7842822061337682 0.002833096101839324
9.585608535030193389e-01 0.8703591361485166 0.002833096101839324
9.621095486934780894e-01 0.9658832241158708 0.002833096101839324
9.610212513291751524e-01 1.0718913192051276 0.002833096101839324
9.555634844724951726e-01 1.1895340673703196 0.002833096101839324
9.458911696224427956e-01 1.3200884008314182 0.002833096101839324
9.317775050603220865e-01 1.4649713983072863 0.002833096101839324
9.134362728622336114e-01 1.625755666443795 0.002833096101839324
8.911498015017107477e-01 1.8041864093920719 0.002833096101839324
8.652595530851090455e-01 2.0022003718155843 0.002833096101839324
8.361549851424442403e-01 2.2219468609395236 0.002833096101839324
8.042611770918074443e-01 2.4658110758226037 0.002833096101839324
7.700259630880685879e-01 2.736439997074672 0.002833096101839324
7.339071027081784937e-01 3.0367711180354604 0.002833096101839324
6.963601965122914184e-01 3.370064329271928 0.002833096101839324
6.578277347428838073e-01 3.739937302478798 0.002833096101839324
6.187296537883598679e-01 4.150404757850477 0.002833096101839324
5.794556560116623789e-01 4.605922041145108 0.002833096101839324
5.403594577366706009e-01 5.1114334834401705 0.002833096101839324
5.017549242373686713e-01 5.672426068491977 0.002833096101839324
4.639139763513682735e-01 6.294988990221888 0.002833096101839324
4.270921948853872441e-01 6.985879746785249 0.002833096101839324
3.924486157360050909e-01 7.752597488629465 0.002833096101839324
3.592558735434089323e-01 8.60346441668451 0.002833096101839324
3.276263995806638074e-01 9.547716114208066 0.002833096101839324
2.976399804241786073e-01 10.59560179277617 0.002833096101839324
2.707206201622034958e-01 11.758495540521581 0.002833096101839324
2.470377876071551682e-01 13.049019780144016 0.002833096101839324
2.247708262652113875e-01 14.481182276745331 0.002833096101839324
2.040932486620092301e-01 16.070528182616385 0.002833096101839324
1.879274628572049632e-01 17.834308769319094 0.002833096101839324
1.742912959907319537e-01 19.791668678535572 0.002833096101839324
1.619520373422878301e-01 21.96385372416547 0.002833096101839324
1.517268473177705579e-01 24.37444150122222 0.002833096101839324
1.442255413412353304e-01 27.04959730463137 0.002833096101839324
1.370945567619035188e-01 30.01835813575592 0.002833096101839324
1.302973216789106436e-01 33.31294787934677 0.002833096101839324
1.238000962049736753e-01 36.96912707195032 0.002833096101839324
1.175712146787921686e-01 41.0265810582719 0.002833096101839324
1.115809188838839811e-01 45.52935074866948 0.002833096101839324
1.058820270165375527e-01 50.526310653356795 0.002833096101839324
1.010571120744613999e-01 56.07169938205458 0.002833096101839324
9.713803256328240598e-02 62.22570836730231 0.002833096101839324
9.320210048889314425e-02 69.0551352016233 0.002833096101839324
8.922457296541759508e-02 76.63410868007462 0.002833096101839324
8.518957298927304356e-02 85.04489341802686 0.002833096101839324
8.108927948013763820e-02 94.37878277775391 0.002833096101839324
7.692281461010021248e-02 104.73708979594508 0.002833096101839324
7.269515089473671532e-02 116.23224686798542 0.002833096101839324
6.841604051659613828e-02 128.9890261253308 0.002833096101839324
6.409925332117751007e-02 143.14589375234786 0.002833096101839324
5.976204365989599976e-02 158.85651294280527 0.002833096101839324
5.542493887877195102e-02 176.2914118095948 0.002833096101839324
5.111154580008376441e-02 195.63983435170647 0.002833096101839324
4.684845132408523710e-02 217.11179456945052 0.002833096101839324
4.266484118744191811e-02 240.9403560239527 0.002833096101839324
3.859184118065944052e-02 267.38416158399497 0.002833096101839324
3.466142046093093759e-02 296.73024081888724 0.002833096101839324
3.090497665462160065e-02 329.2971255097155 0.002833096101839324
2.735170160544471082e-02 365.43830709572546 0.002833096101839324
2.402697115356918975e-02 405.54607358408276 0.002833096101839324
2.101276297860529135e-02 450.05576757004974 0.002833096101839324
1.829606262453256985e-02 499.450511585514 0.002833096101839324
1.658097797874795443e-02 554.2664520663108 0.002833096101839324
1.500763466114903716e-02 615.0985788580505 0.002833096101839324
1.367879996403972148e-02 682.6071834272393 0.002833096101839324
1.250893335078797838e-02 757.525025877192 0.002833096101839324
1.146970173487261470e-02 840.6652885618333 0.002833096101839324
1.063285067691854130e-02 932.9304026284696 0.002833096101839324
9.931646896931314514e-03 1035.3218432956637 0.002833096101839324
9.250004942199265695e-03 1148.9510001873086 0.002833096101839324
8.680673859891487737e-03 1275.051240713013 0.002833096101839324
8.210424984414835259e-03 1414.991297434576 0.002833096101839324
7.751673833351676451e-03 1570.2901247293776 0.002833096101839324
7.292754432095488980e-03 1742.6333860096508 0.002833096101839324
6.855430408973892976e-03 1933.891750455232 0.002833096101839324
6.417231808620489815e-03 2146.141197858406 0.002833096101839324
5.992230012618740553e-03 2381.6855519761607 0.002833096101839324
5.593050284721470811e-03 2643.0814869741084 0.002833096101839324
5.230440736196781751e-03 2933.1662783900483 0.002833096101839324
4.942019578471875188e-03 3255.0885998350564 0.002833096101839324
4.715432336806671398e-03 3612.3426997094302 0.002833096101839324
4.546756428103815306e-03 4008.8063288984645 0.002833096101839324
4.442010135438304377e-03 4448.782831127585 0.002833096101839324
4.406136011135283401e-03 4937.047852839004 0.002833096101839324
4.443491356281141676e-03 5478.901179593945 0.002833096101839324
4.558344641478745754e-03 6080.224261649427 0.002833096101839324
4.755327285627192202e-03 6747.5440531107 0.002833096101839324
5.066283119732354658e-03 7488.10385759003 0.002833096101839324
5.492738333987071987e-03 8309.941949353404 0.002833096101839324
6.024529383801045454e-03 9221.97882333434 0.002833096101839324
6.670106087487089053e-03 10234.114021054527 0.002833096101839324
7.438549090383095135e-03 11357.333583431051 0.002833096101839324
8.339277891805850496e-03 12603.829296797274 0.002833096101839324
9.381698179593651529e-03 13987.131026472387 0.002833096101839324
1.057484869457863200e-02 15522.25357427048 0.002833096101839324
1.192708139218802421e-02 17225.859653987874 0.002833096101839324
1.344693935784277601e-02 19116.440753857038 0.002833096101839324
1.514047148670100498e-02 21214.51784910632 0.002833096101839324
1.701224613223300403e-02 23542.864143224204 0.002833096101839324
1.906745485420566905e-02 26126.752255633317 0.002833096101839324
2.131125751718438918e-02 28994.22853882881 0.002833096101839324
2.374930851356246361e-02 32176.417502507353 0.002833096101839324
2.638825931204920663e-02 35707.859649004626 0.002833096101839324
2.923926601231817413e-02 39626.88638701478 0.002833096101839324
3.231006759937394418e-02 43976.036093027215 0.002833096101839324
3.561131323559788703e-02 48802.515836544335 0.002833096101839324
3.915446608383146843e-02 54158.71378079476 0.002833096101839324
4.295063486850286133e-02 60102.76782070388 0.002833096101839324
4.705407273581196231e-02 66699.19663030129 0.002833096101839324
5.144412833169689087e-02 74019.59996915652 0.002833096101839324
5.615140638620239738e-02 82143.43584919439 0.002833096101839324
6.114040535111364000e-02 91158.88299750836 0.002833096101839324
6.640270773414051753e-02 101163.7979766207 0.002833096101839324
7.192382415953614549e-02 112266.77735108159 0.002833096101839324
7.768408291786892128e-02 124588.33642950082 0.002833096101839324
8.366037217538015158e-02 138262.2173764659 0.002833096101839324
8.987515638834039922e-02 153436.84089300132 0.002833096101839324
9.668192895025430611e-02 170276.91722258978 0.002833096101839324
1.041179336149148787e-01 188965.23396912115 0.002833096101839324
1.118445836352186806e-01 209704.64013232305 0.002833096101839324
1.198595221311989228e-01 232720.2478960412 0.002833096101839324
1.281670001386663871e-01 258261.87606826748 0.002833096101839324
1.367780129490334395e-01 286606.7616948256 0.002833096101839324
1.469185957872398973e-01 318062.5692794119 0.002833096101839324
1.584180725569640791e-01 352970.73027306574 0.002833096101839324
1.704539357376416153e-01 391710.1490809261 0.002833096101839324
1.830047071526866020e-01 434701.3158125035 0.002833096101839324
1.960463440906859978e-01 482410.8704165374 0.002833096101839324
2.095531276265264198e-01 535356.6677410719 0.002833096101839324
2.236648332991418853e-01 594113.3984965039 0.002833096101839324
2.401287843396422705e-01 659318.8271333541 0.002833096101839324
2.573794907258072362e-01 731680.7143427207 0.002833096101839324
2.779132296761032683e-01 811984.4993184009 0.002833096101839324
3.020175125782227910e-01 901101.8251665037 0.002833096101839324
3.276788215050417952e-01 1000000.0 0.002833096101839324
8.872679901684303247e-03 0.001 0.0031440354715915
8.896798509673077213e-03 0.0011097524964120721 0.0031440354715915
8.917469065042026369e-03 0.0012315506032928262 0.0031440354715915
8.934725403618124298e-03 0.001366716356462006 0.0031440354715915
8.948733371671601863e-03 0.0015167168884709225 0.0031440354715915
8.959606620291098167e-03 0.0016831803533309566 0.0031440354715915
8.967362023793234299e-03 0.0018679135990207828 0.0031440354715915
9.022627928128006819e-03 0.002072921779595372 0.0031440354715915
9.227427354665987402e-03 0.002300430119772917 0.0031440354715915
9.492821464804096498e-03 0.0025529080682395165 0.0031440354715915
1.006417039567950727e-02 0.002833096101839324 0.0031440354715915
1.071984142707680700e-02 0.0031440354715915 0.0031440354715915
1.147045494831018010e-02 0.0034891012134067737 0.0031440354715915
1.232756087130848846e-02 0.003872038781812557 0.0031440354715915
1.331717735739589362e-02 0.004297004704320844 0.0031440354715915
1.458309590440603695e-02 0.004768611697714469 0.0031440354715915
1.666971223296756163e-02 0.005291978735958442 0.0031440354715915
1.902688740451611779e-02 0.005872786613189483 0.0031440354715915
2.168275843142076706e-02 0.00651733960488242 0.0031440354715915
2.466769598325715268e-02 0.007232633896483534 0.0031440354715915
2.801446680244336351e-02 0.008026433522257174 0.0031440354715915
3.175841575669051398e-02 0.00890735463861044 0.0031440354715915
3.593764020517931090e-02 0.009884959046625586 0.0031440354715915
4.059306476830836646e-02 0.010969857978923836 0.0031440354715915
4.576870326152721741e-02 0.012173827277396614 0.0031440354715915
5.151175848685756592e-02 0.013509935211980273 0.0031440354715915
5.787261443537573130e-02 0.014992684327860457 0.0031440354715915
6.490503743720539565e-02 0.01663816886076129 0.0031440354715915
7.266592756641915285e-02 0.018464249428955443 0.0031440354715915
8.121555390747818570e-02 0.020490746898158472 0.0031440354715915
9.061694906326735188e-02 0.022739657523579287 0.0031440354715915
1.009359612100498987e-01 0.02523539170434766 0.0031440354715915
1.122405765465205457e-01 0.02800503894183631 0.0031440354715915
1.246002647014009951e-01 0.03107866187782014 0.0031440354715915
1.380853259619089779e-01 0.03448962260405758 0.0031440354715915
1.529160548432879907e-01 0.038274944785163134 0.0031440354715915
1.690400795252689214e-01 0.04247571552536898 0.0031440354715915
1.865081735219462911e-01 0.047137531341167244 0.0031440354715915
2.053809834902657339e-01 0.05231099308056263 0.0031440354715915
2.257115104932430338e-01 0.05805225516094899 0.0031440354715915
2.475428101421033034e-01 0.06442363508721373 0.0031440354715915
2.709050208827605832e-01 0.07149428986597581 0.0031440354715915
2.958120154781491151e-01 0.07934096665797492 0.0031440354715915
3.222583426974408027e-01 0.08804883581643465 0.0031440354715915
3.502152025336047747e-01 0.09771241535346502 0.0031440354715915
3.796271481772739431e-01 0.1084365968689611 0.0031440354715915
4.104082590647986084e-01 0.12033778407775893 0.0031440354715915
4.424389119648718394e-01 0.13354515629298988 0.0031440354715915
4.755628716248943566e-01 0.14820207057988585 0.0031440354715915
5.095846944253635824e-01 0.16446761779946645 0.0031440354715915
5.442685949358825326e-01 0.18251834943190443 0.0031440354715915
5.793378287807228189e-01 0.20255019392306664 0.0031440354715915
6.144756427027585621e-01 0.22478058335487253 0.0031440354715915
6.493277381195011744e-01 0.24945081352303167 0.0031440354715915
6.835061991614257426e-01 0.27682866303920667 0.0031440354715915
7.165953341740333160e-01 0.3072112998861759 0.0031440354715915
7.481590727385420969e-01 0.34092850697468147 0.0031440354715915
7.777502256602271125e-01 0.3783462617131929 0.0031440354715915
8.049209065251397011e-01 0.419870708444391 0.0031440354715915
8.292343111639004505e-01 0.4659525668664682 0.0031440354715915
8.502773007932152849e-01 0.517092024289676 0.0031440354715915
8.767599795179129574e-01 0.5738441648302398 0.0031440354715915
9.006985273784132717e-01 0.6368249944718586 0.0031440354715915
9.211422560105273494e-01 0.7067181273927491 0.0031440354715915
9.377390180704285871e-01 0.7842822061337682 0.0031440354715915
9.501887129321101577e-01 0.8703591361485166 0.0031440354715915
9.582535230840357743e-01 0.9658832241158708 0.0031440354715915
9.617667200419873774e-01 1.0718913192051276 0.0031440354715915
9.606389862987777528e-01 1.1895340673703196 0.0031440354715915
9.550912881461142145e-01 1.3200884008314182 0.0031440354715915
9.453719837617785560e-01 1.4649713983072863 0.0031440354715915
9.312073537193783501e-01 1.625755666443795 0.0031440354715915
9.128110479869684379e-01 1.8041864093920719 0.0031440354715915
8.904652244547009987e-01 2.0022003718155843 0.0031440354715915
8.645113164892233026e-01 2.2219468609395236 0.0031440354715915
8.353387823039393201e-01 2.4658110758226037 0.0031440354715915
8.033727700954071960e-01 2.736439997074672 0.0031440354715915
7.690612992409496806e-01 3.0367711180354604 0.0031440354715915
7.328624073815805939e-01 3.370064329271928 0.0031440354715915
6.952320921295366274e-01 3.739937302478798 0.0031440354715915
6.566133077153105679e-01 4.150404757850477 0.0031440354715915
6.174265866266155367e-01 4.605922041145108 0.0031440354715915
5.780622846827812022e-01 5.1114334834401705 0.0031440354715915
5.388748792826753009e-01 5.672426068491977 0.0031440354715915
5.001790514953610156e-01 6.294988990221888 0.0031440354715915
4.622476801174340566e-01 6.985879746785249 0.0031440354715915
4.253115373139478295e-01 7.752597488629465 0.0031440354715915
3.904966278670831681e-01 8.60346441668451 0.0031440354715915
3.572080703504966759e-01 9.547716114208066 0.0031440354715915
3.254889532010253328e-01 10.59560179277617 0.0031440354715915
2.954216410593859532e-01 11.758495540521581 0.0031440354715915
2.679753483416112969e-01 13.049019780144016 0.0031440354715915
2.443436180015098047e-01 14.481182276745331 0.0031440354715915
2.221219403003187876e-01 16.070528182616385 0.0031440354715915
2.029114765803110287e-01 17.834308769319094 0.0031440354715915
1.869127967987584404e-01 19.791668678535572 0.0031440354715915
1.732676959066312139e-01 21.96385372416547 0.0031440354715915
1.617975670174763847e-01 24.37444150122222 0.0031440354715915
1.535517430263632910e-01 27.04959730463137 0.0031440354715915
1.457207079578336228e-01 30.01835813575592 0.0031440354715915
1.382746234576675282e-01 33.31294787934677 0.0031440354715915
1.311844254066771298e-01 36.96912707195032 0.0031440354715915
1.244209807266726392e-01 41.0265810582719 0.0031440354715915
1.179548203182213817e-01 45.52935074866948 0.0031440354715915
1.117565774186993210e-01 50.526310653356795 0.0031440354715915
1.059954490241274416e-01 56.07169938205458 0.0031440354715915
1.008793792085645596e-01 62.22570836730231 0.0031440354715915
9.685965341576463494e-02 69.0551352016233 0.0031440354715915
9.283266863749929654e-02 76.63410868007462 0.0031440354715915
8.877152319132002034e-02 85.04489341802686 0.0031440354715915
8.465781577959174964e-02 94.37878277775391 0.0031440354715915
8.048099935117074277e-02 104.73708979594508 0.0031440354715915
7.623759878133602730e-02 116.23224686798542 0.0031440354715915
7.193043459036273235e-02 128.9890261253308 0.0031440354715915
6.756797535052154469e-02 143.14589375234786 0.0031440354715915
6.316388721300873754e-02 158.85651294280527 0.0031440354715915
5.873672419618945068e-02 176.2914118095948 0.0031440354715915
5.430971564171416938e-02 195.63983435170647 0.0031440354715915
4.991043054602781193e-02 217.11179456945052 0.0031440354715915
4.557019596271513068e-02 240.9403560239527 0.0031440354715915
4.132322643621406943e-02 267.38416158399497 0.0031440354715915
3.720524851146365941e-02 296.73024081888724 0.0031440354715915
3.325183716587352956e-02 329.2971255097155 0.0031440354715915
2.949653350555055814e-02 365.43830709572546 0.0031440354715915
2.596899562541860051e-02 405.54607358408276 0.0031440354715915
2.276422446706188527e-02 450.05576757004974 0.0031440354715915
1.985735469620887594e-02 499.450511585514 0.0031440354715915
1.785728764503448016e-02 554.2664520663108 0.0031440354715915
1.620331688915949836e-02 615.0985788580505 0.0031440354715915
1.481601032217389098e-02 682.6071834272393 0.0031440354715915
1.357703940944126296e-02 757.525025877192 0.0031440354715915
1.247072707063259962e-02 840.6652885618333 0.0031440354715915
1.158164886508013594e-02 932.9304026284696 0.0031440354715915
1.083438913347157737e-02 1035.3218432956637 0.0031440354715915
1.010446614091072524e-02 1148.9510001873086 0.0031440354715915
9.503146550019060321e-03 1275.051240713013 0.0031440354715915
9.000366775486408691e-03 1414.991297434576 0.0031440354715915
8.507096996772820982e-03 1570.2901247293776 0.0031440354715915
8.011326083885664945e-03 1742.6333860096508 0.0031440354715915
7.535831239056961506e-03 1933.891750455232 0.0031440354715915
7.058315596116820738e-03 2146.141197858406 0.0031440354715915
6.594404680058004592e-03 2381.6855519761607 0.0031440354715915
6.158128493769155463e-03 2643.0814869741084 0.0031440354715915
5.761454907472604060e-03 2933.1662783900483 0.0031440354715915
5.444495317314831245e-03 3255.0885998350564 0.0031440354715915
5.196944910608424818e-03 3612.3426997094302 0.0031440354715915
5.012868591466295397e-03 4008.8063288984645 0.0031440354715915
4.898988632269572589e-03 4448.782831127585 0.0031440354715915
4.860831449952326619e-03 4937.047852839004 0.0031440354715915
4.903257518184208491e-03 5478.901179593945 0.0031440354715915
5.031018719335367262e-03 6080.224261649427 0.0031440354715915
5.249249345135962447e-03 6747.5440531107 0.0031440354715915
5.592860819723586598e-03 7488.10385759003 0.0031440354715915
6.064185848836610958e-03 8309.941949353404 0.0031440354715915
6.651563431879869634e-03 9221.97882333434 0.0031440354715915
7.364255780847519563e-03 10234.114021054527 0.0031440354715915
8.212192504869361698e-03 11357.333583431051 0.0031440354715915
9.205643092495255711e-03 12603.829296797274 0.0031440354715915
1.035482353722660780e-02 13987.131026472387 0.0031440354715915
1.166949856562032352e-02 15522.25357427048 0.0031440354715915
1.315862451665869570e-02 17225.859653987874 0.0031440354715915
1.483137167212704097e-02 19116.440753857038 0.0031440354715915
1.669394191013762532e-02 21214.51784910632 0.0031440354715915
1.875095513965203270e-02 23542.864143224204 0.0031440354715915
2.100759489236907543e-02 26126.752255633317 0.0031440354715915
2.346891739632003815e-02 28994.22853882881 0.0031440354715915
2.614041035014447872e-02 32176.417502507353 0.0031440354715915
2.902852906168004385e-02 35707.859649004626 0.0031440354715915
3.214384009185876356e-02 39626.88638701478 0.0031440354715915
3.549489003747739041e-02 43976.036093027215 0.0031440354715915
3.909150565590720217e-02 48802.515836544335 0.0031440354715915
4.294475748043448393e-02 54158.71378079476 0.0031440354715915
4.706515296225842471e-02 60102.76782070388 0.0031440354715915
5.150249450194493289e-02 66699.19663030129 0.0031440354715915
5.624427904960763863e-02 74019.59996915652 0.0031440354715915
6.131974051874252568e-02 82143.43584919439 0.0031440354715915
6.668558493942829124e-02 91158.88299750836 0.0031440354715915
7.233050143051562852e-02 101163.7979766207 0.0031440354715915
7.823658519475278073e-02 112266.77735108159 0.0031440354715915
8.438052465816743564e-02 124588.33642950082 0.0031440354715915
9.073540461696769088e-02 138262.2173764659 0.0031440354715915
9.738032210972716318e-02 153436.84089300132 0.0031440354715915
1.045776729874833971e-01 170276.91722258978 0.0031440354715915
1.124514049879456606e-01 188965.23396912115 0.0031440354715915
1.206134481131833774e-01 209704.64013232305 0.0031440354715915
1.290612939204354159e-01 232720.2478960412 0.0031440354715915
1.378002700396266655e-01 258261.87606826748 0.0031440354715915
1.468439752499562656e-01 286606.7616948256 0.0031440354715915
1.580522916590940130e-01 318062.5692794119 0.0031440354715915
1.700919505990420855e-01 352970.73027306574 0.0031440354715915
1.826568764753199459e-01 391710.1490809261 0.0031440354715915
1.957234392415842239e-01 434701.3158125035 0.0031440354715915
2.092657692877132880e-01 482410.8704165374 0.0031440354715915
2.232564935856181099e-01 535356.6677410719 0.0031440354715915
2.391793627707024805e-01 594113.3984965039 0.0031440354715915
2.564262404611264978e-01 659318.8271333541 0.0031440354715915
2.755721604869584840e-01 731680.7143427207 0.0031440354715915
2.991612866716544805e-01 811984.4993184009 0.0031440354715915
3.247806998038040849e-01 901101.8251665037 0.0031440354715915
3.520108338012862825e-01 1000000.0 0.0031440354715915
8.844854774062450506e-03 0.001 0.0034891012134067737
8.872545710626315515e-03 0.0011097524964120721 0.0034891012134067737
8.896613686772992038e-03 0.0012315506032928262 0.0034891012134067737
8.917230329499084215e-03 0.001366716356462006 0.0034891012134067737
8.934459009526158138e-03 0.0015167168884709225 0.0034891012134067737
8.948444797362918590e-03 0.0016831803533309566 0.0034891012134067737
8.959216063071085562e-03 0.0018679135990207828 0.0034891012134067737
8.966934934908618593e-03 0.002072921779595372 0.0034891012134067737
9.022124969043924386e-03 0.002300430119772917 0.0034891012134067737
9.226853463398741392e-03 0.0025529080682395165 0.0034891012134067737
9.491502405333524309e-03 0.002833096101839324 0.0034891012134067737
1.006262601939591182e-02 0.0031440354715915 0.0034891012134067737
1.071803716160054515e-02 0.0034891012134067737 0.0034891012134067737
1.146834105309117204e-02 0.003872038781812557 0.0034891012134067737
1.232509834997910086e-02 0.004297004704320844 0.0034891012134067737
1.331439937413288199e-02 0.004768611697714469 0.0034891012134067737
1.457922772981195061e-02 0.005291978735958442 0.0034891012134067737
1.666522747385197969e-02 0.005872786613189483 0.0034891012134067737
1.902171699255788759e-02 0.00651733960488242 0.0034891012134067737
2.167683475608479099e-02 0.007232633896483534 0.0034891012134067737
2.466089925545973324e-02 0.008026433522257174 0.0034891012134067737
2.800671451321866401e-02 0.00890735463861044 0.0034891012134067737
3.174952271132489706e-02 0.009884959046625586 0.0034891012134067737
3.592747898516666233e-02 0.010969857978923836 0.0034891012134067737
4.058152735655286975e-02 0.012173827277396614 0.0034891012134067737
4.575565229229221903e-02 0.013509935211980273 0.0034891012134067737
5.149696731895955087e-02 0.014992684327860457 0.0034891012134067737
5.785588796763146274e-02 0.01663816886076129 0.0034891012134067737
6.488614189584268610e-02 0.018464249428955443 0.0034891012134067737
7.264465321645990903e-02 0.020490746898158472 0.0034891012134067737
8.119155286355246581e-02 0.022739657523579287 0.0034891012134067737
9.058997799461071532e-02 0.02523539170434766 0.0034891012134067737
1.009056883995197579e-01 0.02800503894183631 0.0034891012134067737
1.122065571105545223e-01 0.03107866187782014 0.0034891012134067737
1.245621205519017172e-01 0.03448962260405758 0.0034891012134067737
1.380425697911611682e-01 0.038274944785163134 0.0034891012134067737
1.528657549666796733e-01 0.04247571552536898 0.0034891012134067737
1.689838353499941992e-01 0.047137531341167244 0.0034891012134067737
1.864453084760372137e-01 0.05231099308056263 0.0034891012134067737
2.053107154826403213e-01 0.05805225516094899 0.0034891012134067737
2.256330356440589546e-01 0.06442363508721373 0.0034891012134067737
2.474551959852834271e-01 0.07149428986597581 0.0034891012134067737
2.708072328611916268e-01 0.07934096665797492 0.0034891012134067737
2.957030113615768396e-01 0.08804883581643465 0.0034891012134067737
3.221367718730365204e-01 0.09771241535346502 0.0034891012134067737
3.500797309101780219e-01 0.1084365968689611 0.0034891012134067737
3.794761793522387627e-01 0.12033778407775893 0.0034891012134067737
4.102401286882960685e-01 0.13354515629298988 0.0034891012134067737
4.422517484225148010e-01 0.14820207057988585 0.0034891012134067737
4.753545409118365983e-01 0.16446761779946645 0.0034891012134067737
5.093529362249780146e-01 0.18251834943190443 0.0034891012134067737
5.440108786425245091e-01 0.20255019392306664 0.0034891012134067737
5.790513873803614375e-01 0.22478058335487253 0.0034891012134067737
6.141574613276318262e-01 0.24945081352303167 0.0034891012134067737
6.489745212121386109e-01 0.27682866303920667 0.0034891012134067737
6.831143916211490641e-01 0.3072112998861759 0.0034891012134067737
7.161611022152255535e-01 0.34092850697468147 0.0034891012134067737
7.476783018833028649e-01 0.3783462617131929 0.0034891012134067737
7.772185284113439785e-01 0.419870708444391 0.0034891012134067737
8.043336985403360950e-01 0.4659525668664682 0.0034891012134067737
8.285868691408189157e-01 0.517092024289676 0.0034891012134067737
8.495646714821987189e-01 0.5738441648302398 0.0034891012134067737
8.765389357675293924e-01 0.6368249944718586 0.0034891012134067737
9.004518893717363692e-01 0.7067181273927491 0.0034891012134067737
9.208670062663880662e-01 0.7842822061337682 0.0034891012134067737
9.374318714469056513e-01 0.8703591361485166 0.0034891012134067737
9.498460111817578211e-01 0.9658832241158708 0.0034891012134067737
9.578712565614172503e-01 1.0718913192051276 0.0034891012134067737
9.613404877491673606e-01 1.1895340673703196 0.0034891012134067737
9.601640167578017193e-01 1.3200884008314182 0.0034891012134067737
9.545138442332323780e-01 1.4649713983072863 0.0034891012134067737
9.447378052801018722e-01 1.625755666443795 0.0034891012134067737
9.305118484589921524e-01 1.8041864093920719 0.0034891012134067737
9.120494407366649403e-01 2.0022003718155843 0.0034891012134067737
8.896327305319047252e-01 2.2219468609395236 0.0034891012134067737
8.636031073760401799e-01 2.4658110758226037 0.0034891012134067737
8.343501310892234013e-01 2.736439997074672 0.0034891012134067737
8.022991467032474233e-01 3.0367711180354604 0.0034891012134067737
7.678984475310214330e-01 3.370064329271928 0.0034891012134067737
7.316065013934345274e-01 3.739937302478798 0.0034891012134067737
6.938798513860492401e-01 4.150404757850477 0.0034891012134067737
6.551620576543003560e-01 4.605922041145108 0.0034891012134067737
6.158743639915957857e-01 5.1114334834401705 0.0034891012134067737
5.764079593155040371e-01 5.672426068491977 0.0034891012134067737
5.371182013243156472e-01 6.294988990221888 0.0034891012134067737
4.983208217807185703e-01 6.985879746785249 0.0034891012134067737
4.602899415160096597e-01 7.752597488629465 0.0034891012134067737
4.232578994868400057e-01 8.60346441668451 0.0034891012134067737
3.882174368213227589e-01 9.547716114208066 0.0034891012134067737
3.548286491753405159e-01 10.59560179277617 0.0034891012134067737
3.230189636512260654e-01 11.758495540521581 0.0034891012134067737
2.928740097806126763e-01 13.049019780144016 0.0034891012134067737
2.650088015696966393e-01 14.481182276745331 0.0034891012134067737
2.414198767421935343e-01 16.070528182616385 0.0034891012134067737
2.193911625142390687e-01 17.834308769319094 0.0034891012134067737
2.015581372290653761e-01 19.791668678535572 0.0034891012134067737
1.857706612804003454e-01 21.96385372416547 0.0034891012134067737
1.728118504900321428e-01 24.37444150122222 0.0034891012134067737
1.637582341055551782e-01 27.04959730463137 0.0034891012134067737
1.551552628726395044e-01 30.01835813575592 0.0034891012134067737
1.469823345483962651e-01 33.31294787934677 0.0034891012134067737
1.392177658760978820e-01 36.96912707195032 0.0034891012134067737
1.318376006731648842e-01 41.0265810582719 0.0034891012134067737
1.248152343608995851e-01 45.52935074866948 0.0034891012134067737
1.181218096713692045e-01 50.526310653356795 0.0034891012134067737
1.117273003956559957e-01 56.07169938205458 0.0034891012134067737
1.058899886797027984e-01 62.22570836730231 0.0034891012134067737
1.005541179324996731e-01 69.0551352016233 0.0034891012134067737
9.643577532078415060e-02 76.63410868007462 0.0034891012134067737
9.231844055360186041e-02 85.04489341802686 0.0034891012134067737
8.817254291316052595e-02 94.37878277775391 0.0034891012134067737
8.397678661174261261e-02 104.73708979594508 0.0034891012134067737
7.971782394982857012e-02 116.23224686798542 0.0034891012134067737
7.538987489936786746e-02 128.9890261253308 0.0034891012134067737
7.099434395372725137e-02 143.14589375234786 0.0034891012134067737
6.653956803073460269e-02 158.85651294280527 0.0034891012134067737
6.204053418687058979e-02 176.2914118095948 0.0034891012134067737
5.751864257035919220e-02 195.63983435170647 0.0034891012134067737
5.300125133487092882e-02 217.11179456945052 0.0034891012134067737
4.852090520914230376e-02 240.9403560239527 0.0034891012134067737
4.411421346705266672e-02 267.38416158399497 0.0034891012134067737
3.982024808057781778e-02 296.73024081888724 0.0034891012134067737
3.567854776886669743e-02 329.2971255097155 0.0034891012134067737
3.172699264502263500e-02 365.43830709572546 0.0034891012134067737
2.799967194229342760e-02 405.54607358408276 0.0034891012134067737
2.460699212050331680e-02 450.05576757004974 0.0034891012134067737
2.153721751024948242e-02 499.450511585514 0.0034891012134067737
1.917482584694211317e-02 554.2664520663108 0.0034891012134067737
1.744632914737662827e-02 615.0985788580505 0.0034891012134067737
1.600887881732114895e-02 682.6071834272393 0.0034891012134067737
1.470343661990619090e-02 757.525025877192 0.0034891012134067737
1.353107576518489813e-02 840.6652885618333 0.0034891012134067737
1.259106990082866501e-02 932.9304026284696 0.0034891012134067737
1.179833051243791425e-02 1035.3218432956637 0.0034891012134067737
1.101978345675603231e-02 1148.9510001873086 0.0034891012134067737
1.038906139678173746e-02 1275.051240713013 0.0034891012134067737
9.856652074560325397e-03 1414.991297434576 0.0034891012134067737
9.325257169034800037e-03 1570.2901247293776 0.0034891012134067737
8.791322414894123249e-03 1742.6333860096508 0.0034891012134067737
8.275461827000380952e-03 1933.891750455232 0.0034891012134067737
7.756123858346655221e-03 2146.141197858406 0.0034891012134067737
7.250642441829649974e-03 2381.6855519761607 0.0034891012134067737
6.774610704197694434e-03 2643.0814869741084 0.0034891012134067737
6.341348689528298298e-03 2933.1662783900483 0.0034891012134067737
5.993372683440221366e-03 3255.0885998350564 0.0034891012134067737
5.723391509620275215e-03 3612.3426997094302 0.0034891012134067737
5.522891577158790637e-03 4008.8063288984645 0.0034891012134067737
5.399384078565561303e-03 4448.782831127585 0.0034891012134067737
5.359046013693906374e-03 4937.047852839004 0.0034891012134067737
5.407307532076758606e-03 5478.901179593945 0.0034891012134067737
5.549454711256542050e-03 6080.224261649427 0.0034891012134067737
5.791179524019168801e-03 6747.5440531107 0.0034891012134067737
6.170704011774569980e-03 7488.10385759003 0.0034891012134067737
6.691396521852272829e-03 8309.941949353404 0.0034891012134067737
7.339850187431493263e-03 9221.97882333434 0.0034891012134067737
8.126205795977239910e-03 10234.114021054527 0.0034891012134067737
9.061302118481929374e-03 11357.333583431051 0.0034891012134067737
1.015631510863882966e-02 12603.829296797274 0.0034891012134067737
1.142231592445329923e-02 13987.131026472387 0.0034891012134067737
1.286981854570327412e-02 15522.25357427048 0.0034891012134067737
1.450838880843168498e-02 17225.859653987874 0.0034891012134067737
1.634783266908537702e-02 19116.440753857038 0.0034891012134067737
1.839442573123247979e-02 21214.51784910632 0.0034891012134067737
2.065275730020867465e-02 23542.864143224204 0.0034891012134067737
2.312790498516155424e-02 26126.752255633317 0.0034891012134067737
2.582468599877937171e-02 28994.22853882881 0.0034891012134067737
2.874826964847983918e-02 32176.417502507353 0.0034891012134067737
3.190474384988108841e-02 35707.859649004626 0.0034891012134067737
3.530371384815096658e-02 39626.88638701478 0.0034891012134067737
3.895466059353694388e-02 43976.036093027215 0.0034891012134067737
4.286619417802685350e-02 48802.515836544335 0.0034891012134067737
4.704874692463421187e-02 54158.71378079476 0.0034891012134067737
5.151191129802140667e-02 60102.76782070388 0.0034891012134067737
5.629886644468532625e-02 66699.19663030129 0.0034891012134067737
6.140831470837577327e-02 74019.59996915652 0.0034891012134067737
6.686717547138897044e-02 82143.43584919439 0.0034891012134067737
7.262324484351073695e-02 91158.88299750836 0.0034891012134067737
7.866197524766667393e-02 101163.7979766207 0.0034891012134067737
8.496184794095601456e-02 112266.77735108159 0.0034891012134067737
9.149568258507002894e-02 124588.33642950082 0.0034891012134067737
9.823280192606387295e-02 138262.2173764659 0.0034891012134067737
1.053228015380572452e-01 153436.84089300132 0.0034891012134067737
1.129142503911754053e-01 170276.91722258978 0.0034891012134067737
1.212321193322974805e-01 188965.23396912115 0.0034891012134067737
1.298360415794061196e-01 209704.64013232305 0.0034891012134067737
1.387243598380765719e-01 232720.2478960412 0.0034891012134067737
1.479044638845279647e-01 258261.87606826748 0.0034891012134067737
1.576816095283128383e-01 286606.7616948256 0.0034891012134067737
1.697173979161814283e-01 318062.5692794119 0.0034891012134067737
1.822875918962261199e-01 352970.73027306574 0.0034891012134067737
1.953697574124024228e-01 391710.1490809261 0.0034891012134067737
2.089381373335397751e-01 434701.3158125035 0.0034891012134067737
2.229656185649005473e-01 482410.8704165374 0.0034891012134067737
2.381541552273702400e-01 535356.6677410719 0.0034891012134067737
2.553929674935715988e-01 594113.3984965039 0.0034891012134067737
2.736658274948065017e-01 659318.8271333541 0.0034891012134067737
2.961767338966162511e-01 731680.7143427207 0.0034891012134067737
3.217311356872101236e-01 811984.4993184009 0.0034891012134067737
3.489167430495050959e-01 901101.8251665037 0.0034891012134067737
3.777579999052925741e-01 1000000.0 0.0034891012134067737
8.813180086470188968e-03 0.001 0.003872038781812557
8.844670228590709518e-03 0.0011097524964120721 0.003872038781812557
8.872373634570955916e-03 0.0012315506032928262 0.003872038781812557
8.896402846755756960e-03 0.001366716356462006 0.003872038781812557
8.916948547107814843e-03 0.0015167168884709225 0.003872038781812557
8.934143413408746764e-03 0.0016831803533309566 0.003872038781812557
8.948061681054979982e-03 0.0018679135990207828 0.003872038781812557
8.958784429375376418e-03 0.002072921779595372 0.003872038781812557
8.966404510837713143e-03 0.002300430119772917 0.003872038781812557
9.021526721269601534e-03 0.0025529080682395165 0.003872038781812557
9.226130051807696075e-03 0.002833096101839324 0.003872038781812557
9.489866244437370965e-03 0.0031440354715915 0.003872038781812557
1.006071354582098974e-02 0.0034891012134067737 0.003872038781812557
1.071580512760606820e-02 0.003872038781812557 0.003872038781812557
1.146573421642894768e-02 0.004297004704320844 0.003872038781812557
1.232208103867780263e-02 0.004768611697714469 0.003872038781812557
1.331097030870252544e-02 0.005291978735958442 0.003872038781812557
1.457459504322154015e-02 0.005872786613189483 0.003872038781812557
1.665989253813004306e-02 0.00651733960488242 0.003872038781812557
1.901558502598260300e-02 0.007232633896483534 0.003872038781812557
2.166978199502684124e-02 0.008026433522257174 0.003872038781812557
2.465282167922612511e-02 0.00890735463861044 0.003872038781812557
2.799744536329257585e-02 0.009884959046625586 0.003872038781812557
3.173899901175554483e-02 0.010969857978923836 0.003872038781812557
3.591550134364429603e-02 0.012173827277396614 0.003872038781812557
4.056788507648875081e-02 0.013509935211980273 0.003872038781812557
4.574013786194418979e-02 0.014992684327860457 0.003872038781812557
5.147940276503473744e-02 0.01663816886076129 0.003872038781812557
5.783604835748567402e-02 0.018464249428955443 0.003872038781812557
6.486372868028159044e-02 0.020490746898158472 0.003872038781812557
7.261937737019172334e-02 0.022739657523579287 0.003872038781812557
8.116310548180930007e-02 0.02523539170434766 0.003872038781812557
9.055799757392285487e-02 0.02800503894183631 0.003872038781812557
1.008697135773782283e-01 0.03107866187782014 0.003872038781812557
1.121661819606688398e-01 0.03448962260405758 0.003872038781812557
1.245168802692287746e-01 0.038274944785163134 0.003872038781812557
1.379919130034090169e-01 0.04247571552536898 0.003872038781812557
1.528061054266401930e-01 0.047137531341167244 0.003872038781812557
1.689170713010870739e-01 0.05231099308056263 0.003872038781812557
1.863706762385967108e-01 0.05805225516094899 0.003872038781812557
2.052273221072915266e-01 0.06442363508721373 0.003872038781812557
2.255399056499987620e-01 0.07149428986597581 0.003872038781812557
2.473513103788194389e-01 0.07934096665797492 0.003872038781812557
2.706913425517500360e-01 0.08804883581643465 0.003872038781812557
2.955737807054006905e-01 0.09771241535346502 0.003872038781812557
3.219927478417869970e-01 0.1084365968689611 0.003872038781812557
3.499192727209096687e-01 0.12033778407775893 0.003872038781812557
3.792975047026224678e-01 0.13354515629298988 0.003872038781812557
4.100412488992787319e-01 0.14820207057988585 0.003872038781812557
4.420304718267543675e-01 0.16446761779946645 0.003872038781812557
4.751084400757885073e-01 0.18251834943190443 0.003872038781812557
5.090794008356932521e-01 0.20255019392306664 0.003872038781812557
5.437069889015255786e-01 0.22478058335487253 0.003872038781812557
5.787139368944221873e-01 0.24945081352303167 0.003872038781812557
6.137830743719404625e-01 0.27682866303920667 0.003872038781812557
6.485594202215283488e-01 0.3072112998861759 0.003872038781812557
6.826545685455387424e-01 0.34092850697468147 0.003872038781812557
7.156522293468698948e-01 0.3783462617131929 0.003872038781812557
7.471158513938797041e-01 0.419870708444391 0.003872038781812557
7.765976927368918314e-01 0.4659525668664682 0.003872038781812557
8.036494732690100395e-01 0.517092024289676 0.003872038781812557
8.278341394339058246e-01 0.5738441648302398 0.003872038781812557
8.492746259359045258e-01 0.6368249944718586 0.003872038781812557
8.762639015234378048e-01 0.7067181273927491 0.003872038781812557
9.001449724191095125e-01 0.7842822061337682 0.003872038781812557
9.205245520593887676e-01 0.8703591361485166 0.003872038781812557
9.370497919148211841e-01 0.9658832241158708 0.003872038781812557
9.494198269062494866e-01 1.0718913192051276 0.003872038781812557
9.573961346652617443e-01 1.1895340673703196 0.003872038781812557
9.608111166756388988e-01 1.3200884008314182 0.003872038781812557
9.595747406859949091e-01 1.4649713983072863 0.003872038781812557
9.538090592080057384e-01 1.625755666443795 0.003872038781812557
9.439647936900872338e-01 1.8041864093920719 0.003872038781812557
9.296653207711852440e-01 2.0022003718155843 0.003872038781812557
9.111240432738144657e-01 2.2219468609395236 0.003872038781812557
8.886231051016846294e-01 2.4658110758226037 0.003872038781812557
8.625039616662373287e-01 2.736439997074672 0.003872038781812557
8.331564049469387667e-01 3.0367711180354604 0.003872038781812557
8.010060817431395863e-01 3.370064329271928 0.003872038781812557
7.665017538129715868e-01 3.739937302478798 0.003872038781812557
7.301024404329828910e-01 4.150404757850477 0.003872038781812557
6.922653480674574311e-01 4.605922041145108 0.003872038781812557
6.534348502956673910e-01 5.1114334834401705 0.003872038781812557
6.140330298303174894e-01 5.672426068491977 0.003872038781812557
5.744520765639026250e-01 6.294988990221888 0.003872038781812557
5.350484674984088418e-01 6.985879746785249 0.003872038781812557
4.961393134475684530e-01 7.752597488629465 0.003872038781812557
4.580004648841871639e-01 8.60346441668451 0.003872038781812557
4.208664055534558357e-01 9.547716114208066 0.003872038781812557
3.855716709544030896e-01 10.59560179277617 0.003872038781812557
3.520816120252021064e-01 11.758495540521581 0.003872038781812557
3.201849116058247402e-01 13.049019780144016 0.003872038781812557
2.899710845986773755e-01 14.481182276745331 0.003872038781812557
2.617864579013752246e-01 16.070528182616385 0.003872038781812557
2.382300941258230775e-01 17.834308769319094 0.003872038781812557
2.178784936967698427e-01 19.791668678535572 0.003872038781812557
2.000067063434849413e-01 21.96385372416547 0.003872038781812557
1.848264162326322124e-01 24.37444150122222 0.003872038781812557
1.749115426662169737e-01 27.04959730463137 0.003872038781812557
1.654720904575113782e-01 30.01835813575592 0.003872038781812557
1.564990558040707802e-01 33.31294787934677 0.003872038781812557
1.479806794558023719e-01 36.96912707195032 0.003872038781812557
1.399009053407340164e-01 41.0265810582719 0.003872038781812557
1.322386986391120844e-01 45.52935074866948 0.003872038781812557
1.249683239122026529e-01 50.526310653356795 0.003872038781812557
1.180604340266073887e-01 56.07169938205458 0.003872038781812557
1.114837272981937938e-01 62.22570836730231 0.003872038781812557
1.055570884469220067e-01 69.0551352016233 0.003872038781812557
1.000678899269915323e-01 76.63410868007462 0.003872038781812557
9.585214471540573489e-02 85.04489341802686 0.003872038781812557
9.164382284324425199e-02 94.37878277775391 0.003872038781812557
8.741027462678005455e-02 104.73708979594508 0.003872038781812557
8.312720561379685624e-02 116.23224686798542 0.003872038781812557
7.877878441134315846e-02 128.9890261253308 0.003872038781812557
7.435768406732955194e-02 143.14589375234786 0.003872038781812557
6.986511552954344229e-02 158.85651294280527 0.003872038781812557
6.531075319025948789e-02 176.2914118095948 0.003872038781812557
6.071252116038007574e-02 195.63983435170647 0.003872038781812557
5.609611392061693291e-02 217.11179456945052 0.003872038781812557
5.149408872328752745e-02 240.9403560239527 0.003872038781812557
4.694449882706469568e-02 267.38416158399497 0.003872038781812557
4.248905275137707799e-02 296.73024081888724 0.003872038781812557
3.817083552701565352e-02 329.2971255097155 0.003872038781812557
3.403186135102126419e-02 365.43830709572546 0.003872038781812557
3.011065471166851637e-02 405.54607358408276 0.003872038781812557
2.653601985237190319e-02 450.05576757004974 0.003872038781812557
2.331018210928742507e-02 499.450511585514 0.003872038781812557
2.052301458285976654e-02 554.2664520663108 0.003872038781812557
1.872851754666002289e-02 615.0985788580505 0.003872038781812557
1.725205034755925015e-02 682.6071834272393 0.003872038781812557
1.588443427914678144e-02 757.525025877192 0.003872038781812557
1.464838810287497593e-02 840.6652885618333 0.003872038781812557
1.365989462193747256e-02 932.9304026284696 0.003872038781812557
1.282315964372517277e-02 1035.3218432956637 0.003872038781812557
1.199639877664375465e-02 1148.9510001873086 0.003872038781812557
1.133993931492086049e-02 1275.051240713013 0.003872038781812557
1.077960704490391747e-02 1414.991297434576 0.003872038781812557
1.020900436130504386e-02 1570.2901247293776 0.003872038781812557
9.635949720432026092e-03 1742.6333860096508 0.003872038781812557
9.077664102929370801e-03 1933.891750455232 0.003872038781812557
8.514065720582561850e-03 2146.141197858406 0.003872038781812557
7.964377713142269111e-03 2381.6855519761607 0.003872038781812557
7.445914682751985682e-03 2643.0814869741084 0.003872038781812557
6.973504740137234648e-03 2933.1662783900483 0.003872038781812557
6.591893302821174097e-03 3255.0885998350564 0.003872038781812557
6.298022150206775312e-03 3612.3426997094302 0.003872038781812557
6.080098424377378651e-03 4008.8063288984645 0.003872038781812557
5.946516344115715738e-03 4448.782831127585 0.003872038781812557
5.904186127137464254e-03 4937.047852839004 0.003872038781812557
5.959171967974303229e-03 5478.901179593945 0.003872038781812557
6.117357339770400533e-03 6080.224261649427 0.003872038781812557
6.385049788633512940e-03 6747.5440531107 0.003872038781812557
6.804030169795299322e-03 7488.10385759003 0.003872038781812557
7.378990406751889317e-03 8309.941949353404 0.003872038781812557
8.094482780787698450e-03 9221.97882333434 0.003872038781812557
8.961592256258454556e-03 10234.114021054527 0.003872038781812557
9.992133806032714796e-03 11357.333583431051 0.003872038781812557
1.119824161441612502e-02 12603.829296797274 0.003872038781812557
1.259188019972765256e-02 13987.131026472387 0.003872038781812557
1.418433364358248801e-02 15522.25357427048 0.003872038781812557
1.598577072135488539e-02 17225.859653987874 0.003872038781812557
1.800663231974917664e-02 19116.440753857038 0.003872038781812557
2.025316118068830329e-02 21214.51784910632 0.003872038781812557
2.272981897150599603e-02 23542.864143224204 0.003872038781812557
2.544144150939586443e-02 26126.752255633317 0.003872038781812557
2.839245226215444604e-02 28994.22853882881 0.003872038781812557
3.158751190688482285e-02 32176.417502507353 0.003872038781812557
3.503213440531044442e-02 35707.859649004626 0.003872038781812557
3.873450860990260147e-02 39626.88638701478 0.003872038781812557
4.270523306039446937e-02 43976.036093027215 0.003872038781812557
4.695121261229014825e-02 48802.515836544335 0.003872038781812557
5.148194580041961371e-02 54158.71378079476 0.003872038781812557
5.630581957539579352e-02 60102.76782070388 0.003872038781812557
6.145673151039360987e-02 66699.19663030129 0.003872038781812557
6.694839181192648037e-02 74019.59996915652 0.003872038781812557
7.280429833444722332e-02 82143.43584919439 0.003872038781812557
7.896202234176169510e-02 91158.88299750836 0.003872038781812557
8.540360905738424158e-02 101163.7979766207 0.003872038781812557
9.210374072508750731e-02 112266.77735108159 0.003872038781812557
9.903132061352390436e-02 124588.33642950082 0.003872038781812557
1.061643161744863090e-01 138262.2173764659 0.003872038781812557
1.137018431951259262e-01 153436.84089300132 0.003872038781812557
1.216910492692988011e-01 170276.91722258978 0.003872038781812557
1.304592610388833895e-01 188965.23396912115 0.003872038781812557
1.395125283663211091e-01 209704.64013232305 0.003872038781812557
1.488507772026108622e-01 232720.2478960412 0.003872038781812557
1.584849819844894314e-01 258261.87606826748 0.003872038781812557
1.693375691610270461e-01 286606.7616948256 0.003872038781812557
1.819059519624709464e-01 318062.5692794119 0.003872038781812557
1.949951020570856175e-01 352970.73027306574 0.003872038781812557
2.085805011272847675e-01 391710.1490809261 0.003872038781812557
2.226351718510772015e-01 434701.3158125035 0.003872038781812557
2.371313052938305299e-01 482410.8704165374 0.003872038781812557
2.542758342041164799e-01 535356.6677410719 0.003872038781812557
2.723129609036034626e-01 594113.3984965039 0.003872038781812557
2.941130338022581170e-01 659318.8271333541 0.003872038781812557
3.185484528112798031e-01 731680.7143427207 0.003872038781812557
3.456665513049402838e-01 811984.4993184009 0.003872038781812557
3.744611191390190275e-01 901101.8251665037 0.003872038781812557
4.049429255520594073e-01 1000000.0 0.003872038781812557
8.777547786497435015e-03 0.001 0.004297004704320844
8.813021940610758428e-03 0.0011097524964120721 0.004297004704320844
8.844493963743449774e-03 0.0012315506032928262 0.004297004704320844
8.872126556987210838e-03 0.001366716356462006 0.004297004704320844
8.896128582216089251e-03 0.0015167168884709225 0.004297004704320844
8.916634112879566476e-03 0.0016831803533309566 0.004297004704320844
8.933766376484551103e-03 0.0018679135990207828 0.004297004704320844
8.947609026868176552e-03 0.002072921779595372 0.004297004704320844
8.958259729688479445e-03 0.002300430119772917 0.004297004704320844
8.965763205795030180e-03 0.0025529080682395165 0.004297004704320844
9.020792095928834020e-03 0.002833096101839324 0.004297004704320844
9.225272658901405298e-03 0.0031440354715915 0.004297004704320844
9.487861947917369809e-03 0.0034891012134067737 0.004297004704320844
1.005836331691031468e-02 0.003872038781812557 0.004297004704320844
1.071305595345763660e-02 0.004297004704320844 0.004297004704320844
1.146253136935085175e-02 0.004768611697714469 0.004297004704320844
1.231834595731676023e-02 0.005291978735958442 0.004297004704320844
1.330675575696770897e-02 0.005872786613189483 0.004297004704320844
1.456916028443502528e-02 0.00651733960488242 0.004297004704320844
1.665360759228011120e-02 0.007232633896483534 0.004297004704320844
1.900835691775858496e-02 0.008026433522257174 0.004297004704320844
2.166146915302135517e-02 0.00890735463861044 0.004297004704320844
2.464329173477645962e-02 0.009884959046625586 0.004297004704320844
2.798653589269185435e-02 0.010969857978923836 0.004297004704320844
3.172656221938216503e-02 0.012173827277396614 0.004297004704320844
3.590132541455626908e-02 0.013509935211980273 0.004297004704320844
4.055178119514508961e-02 0.014992684327860457 0.004297004704320844
4.572188881818127493e-02 0.01663816886076129 0.004297004704320844
5.145871757014660458e-02 0.018464249428955443 0.004297004704320844
5.781264500601894507e-02 0.020490746898158472 0.004297004704320844
6.483728408646581565e-02 0.022739657523579287 0.004297004704320844
7.258959476688381374e-02 0.02523539170434766 0.004297004704320844
8.112957070367314560e-02 0.02800503894183631 0.004297004704320844
9.052026818291278309e-02 0.03107866187782014 0.004297004704320844
1.008273440185034481e-01 0.03448962260405758 0.004297004704320844
1.121186723581693856e-01 0.038274944785163134 0.004297004704320844
1.244636118078065040e-01 0.04247571552536898 0.004297004704320844
1.379322648766174719e-01 0.047137531341167244 0.004297004704320844
1.527357145590948762e-01 0.05231099308056263 0.004297004704320844
1.688383359276058870e-01 0.05805225516094899 0.004297004704320844
1.862826860661679906e-01 0.06442363508721373 0.004297004704320844
2.051290514500934137e-01 0.07149428986597581 0.004297004704320844
2.254302244432176416e-01 0.07934096665797492 0.004297004704320844
2.472289331740222251e-01 0.08804883581643465 0.004297004704320844
2.705549001529446440e-01 0.09771241535346502 0.004297004704320844
2.954217165276774026e-01 0.1084365968689611 0.004297004704320844
3.218233559944973510e-01 0.12033778407775893 0.004297004704320844
3.497306712767466186e-01 0.13354515629298988 0.004297004704320844
3.790876111217166833e-01 0.14820207057988585 0.004297004704320844
4.098077680018947233e-01 0.16446761779946645 0.004297004704320844
4.417708907616820779e-01 0.18251834943190443 0.004297004704320844
4.748199888915482503e-01 0.20255019392306664 0.004297004704320844
5.087590410666441576e-01 0.22478058335487253 0.004297004704320844
5.433514340258631670e-01 0.24945081352303167 0.004297004704320844
5.783196332097018111e-01 0.27682866303920667 0.004297004704320844
6.133460684450167122e-01 0.3072112998861759 0.004297004704320844
6.480755688732172670e-01 0.34092850697468147 0.004297004704320844
6.821194032492480241e-01 0.3783462617131929 0.004297004704320844
7.150610336409117807e-01 0.419870708444391 0.004297004704320844
7.464635763837516036e-01 0.4659525668664682 0.004297004704320844
7.758791762933039404e-01 0.517092024289676 0.004297004704320844
8.028594134385830250e-01 0.5738441648302398 0.004297004704320844
8.269671243506193647e-01 0.6368249944718586 0.004297004704320844
8.489679570188424229e-01 0.7067181273927491 0.004297004704320844
8.759216856620315461e-01 0.7842822061337682 0.004297004704320844
8.997631487015490537e-01 0.8703591361485166 0.004297004704320844
9.200986090349848601e-01 0.9658832241158708 0.004297004704320844
9.365747999184309558e-01 1.0718913192051276 0.004297004704320844
9.488903801284255257e-01 1.1895340673703196 0.004297004704320844
9.568063846427710128e-01 1.3200884008314182 0.004297004704320844
9.601548180459607007e-01 1.4649713983072863 0.004297004704320844
9.588452431240579443e-01 1.625755666443795 0.004297004704320844
9.529507618292080151e-01 1.8041864093920719 0.004297004704320844
9.430248294703258427e-01 2.0022003718155843 0.004297004704320844
9.286377200574484903e-01 2.2219468609395236 0.004297004704320844
9.100028534749236009e-01 2.4658110758226037 0.004297004704320844
8.874024255674354267e-01 2.736439997074672 0.004297004704320844
8.611781760396561847e-01 3.0367711180354604 0.004297004704320844
8.317201723688032455e-01 3.370064329271928 0.004297004704320844
7.994545853367811539e-01 3.739937302478798 0.004297004704320844
7.648307811871771777e-01 4.150404757850477 0.004297004704320844
7.283085018872410554e-01 4.605922041145108 0.004297004704320844
6.903457895284141888e-01 5.1114334834401705 0.004297004704320844
6.513879414764145448e-01 5.672426068491977 0.004297004704320844
6.118581408541715616e-01 6.294988990221888 0.004297004704320844
5.721497977917342492e-01 6.985879746785249 0.004297004704320844
5.326209054125131681e-01 7.752597488629465 0.004297004704320844
4.935904645464219143e-01 8.60346441668451 0.004297004704320844
4.553366976258200749e-01 9.547716114208066 0.004297004704320844
4.180970846719768153e-01 10.59560179277617 0.004297004704320844
3.825202635186538136e-01 11.758495540521581 0.004297004704320844
3.489328431041113787e-01 13.049019780144016 0.004297004704320844
3.169587361119524660e-01 14.481182276745331 0.004297004704320844
2.866916173348459940e-01 16.070528182616385 0.004297004704320844
2.582677027917477663e-01 17.834308769319094 0.004297004704320844
2.357305876678031653e-01 19.791668678535572 0.004297004704320844
2.161445634125794546e-01 21.96385372416547 0.004297004704320844
1.982261619007778808e-01 24.37444150122222 0.004297004704320844
1.870671719380720688e-01 27.04959730463137 0.004297004704320844
1.767365772644330646e-01 30.01835813575592 0.004297004704320844
1.668975938826404992e-01 33.31294787934677 0.004297004704320844
1.575507429038100482e-01 36.96912707195032 0.004297004704320844
1.486904515911378899e-01 41.0265810582719 0.004297004704320844
1.403040116899478551e-01 45.52935074866948 0.004297004704320844
1.323715820460238946e-01 50.526310653356795 0.004297004704320844
1.248671989584302783e-01 56.07169938205458 0.004297004704320844
1.177604036120785264e-01 62.22570836730231 0.004297004704320844
1.110181954290016260e-01 69.0551352016233 0.004297004704320844
1.049912847088548679e-01 76.63410868007462 0.004297004704320844
9.940573437094005205e-02 85.04489341802686 0.004297004704320844
9.509262029769968705e-02 94.37878277775391 0.004297004704320844
9.079105620714178482e-02 104.73708979594508 0.004297004704320844
8.646517759107813506e-02 116.23224686798542 0.004297004704320844
8.208800902040280789e-02 128.9890261253308 0.004297004704320844
7.764202637953995789e-02 143.14589375234786 0.004297004704320844
7.311961719380791203e-02 158.85651294280527 0.004297004704320844
6.852332097308014291e-02 176.2914118095948 0.004297004704320844
6.386581077127852224e-02 195.63983435170647 0.004297004704320844
5.916944580060151671e-02 217.11179456945052 0.004297004704320844
5.446530115951989104e-02 240.9403560239527 0.004297004704320844
4.979165634925208916e-02 267.38416158399497 0.004297004704320844
4.519188232556119178e-02 296.73024081888724 0.004297004704320844
4.071191349325472414e-02 329.2971255097155 0.004297004704320844
3.639746732301248761e-02 365.43830709572546 0.004297004704320844
3.229133025429024861e-02 405.54607358408276 0.004297004704320844
2.854446586872876751e-02 450.05576757004974 0.004297004704320844
2.517269812229168055e-02 499.450511585514 0.004297004704320844
2.218752274380954986e-02 554.2664520663108 0.004297004704320844
2.003934867456421201e-02 615.0985788580505 0.004297004704320844
1.853816754125043112e-02 682.6071834272393 0.004297004704320844
1.711459019968721712e-02 757.525025877192 0.004297004704320844
1.581881057670625132e-02 840.6652885618333 0.004297004704320844
1.478558813837021861e-02 932.9304026284696 0.004297004704320844
1.390743086639024961e-02 1035.3218432956637 0.004297004704320844
1.304668955075442491e-02 1148.9510001873086 0.004297004704320844
1.235676533861357687e-02 1275.051240713013 0.004297004704320844
1.177125343773433030e-02 1414.991297434576 0.004297004704320844
1.116077027520045832e-02 1570.2901247293776 0.004297004704320844
1.054811733975510347e-02 1742.6333860096508 0.004297004704320844
9.945547906481029890e-03 1933.891750455232 0.004297004704320844
9.335387168700505500e-03 2146.141197858406 0.004297004704320844
8.738930789741836819e-03 2381.6855519761607 0.004297004704320844
8.175398061016867293e-03 2643.0814869741084 0.004297004704320844
7.661284857240740175e-03 2933.1662783900483 0.004297004704320844
7.243283874751707367e-03 3255.0885998350564 0.004297004704320844
6.924102522805225014e-03 3612.3426997094302 0.004297004704320844
6.687805211438035274e-03 4008.8063288984645 0.004297004704320844
6.543777957180627915e-03 4448.782831127585 0.004297004704320844
6.499748794383051163e-03 4937.047852839004 0.004297004704320844
6.562495103641689635e-03 5478.901179593945 0.004297004704320844
6.738565744968788226e-03 6080.224261649427 0.004297004704320844
7.034948205790008367e-03 6747.5440531107 0.004297004704320844
7.497230227434468521e-03 7488.10385759003 0.004297004704320844
8.131785637685837176e-03 8309.941949353404 0.004297004704320844
8.920775757432783740e-03 9221.97882333434 0.004297004704320844
9.876302345318705919e-03 10234.114021054527 0.004297004704320844
1.101121586812950533e-02 11357.333583431051 0.004297004704320844
1.233866247577332723e-02 12603.829296797274 0.004297004704320844
1.387153119658625540e-02 13987.131026472387 0.004297004704320844
1.562188887190920673e-02 15522.25357427048 0.004297004704320844
1.760048819670662415e-02 17225.859653987874 0.004297004704320844
1.981838772834492585e-02 19116.440753857038 0.004297004704320844
2.228166863030563161e-02 21214.51784910632 0.004297004704320844
2.499453500830580224e-02 23542.864143224204 0.004297004704320844
2.796142233971787155e-02 26126.752255633317 0.004297004704320844
3.118616551249805621e-02 28994.22853882881 0.004297004704320844
3.467270062552818555e-02 32176.417502507353 0.004297004704320844
3.842571170776300921e-02 35707.859649004626 0.004297004704320844
4.245143256855358344e-02 39626.88638701478 0.004297004704320844
4.676179232216658849e-02 43976.036093027215 0.004297004704320844
5.136146725421392167e-02 48802.515836544335 0.004297004704320844
5.625866748817241053e-02 54158.71378079476 0.004297004704320844
6.146023908456678397e-02 60102.76782070388 0.004297004704320844
6.698767425567640765e-02 66699.19663030129 0.004297004704320844
7.287437904925803123e-02 74019.59996915652 0.004297004704320844
7.913899167019243508e-02 82143.43584919439 0.004297004704320844
8.570763752677469649e-02 91158.88299750836 0.004297004704320844
9.255873582369564256e-02 101163.7979766207 0.004297004704320844
9.966315132605182980e-02 112266.77735108159 0.004297004704320844
1.069859279643719241e-01 124588.33642950082 0.004297004704320844
1.145651859288284863e-01 138262.2173764659 0.004297004704320844
1.225139539045785042e-01 153436.84089300132 0.004297004704320844
1.309057656880350806e-01 170276.91722258978 0.004297004704320844
1.401313334875634031e-01 188965.23396912115 0.004297004704320844
1.496430539204062493e-01 209704.64013232305 0.004297004704320844
1.594439381077322471e-01 232720.2478960412 0.004297004704320844
1.695497218736490563e-01 258261.87606826748 0.004297004704320844
1.815181571668044447e-01 286606.7616948256 0.004297004704320844
1.946077184739118671e-01 318062.5692794119 0.004297004704320844
2.082020302041119042e-01 352970.73027306574 0.004297004704320844
2.222755408006818756e-01 391710.1490809261 0.004297004704320844
2.368002768253928692e-01 434701.3158125035 0.004297004704320844
2.530688395866288465e-01 482410.8704165374 0.004297004704320844
2.710956169582566799e-01 535356.6677410719 0.004297004704320844
2.918822403120477915e-01 594113.3984965039 0.004297004704320844
3.157457604932715212e-01 659318.8271333541 0.004297004704320844
3.422770240071944525e-01 731680.7143427207 0.004297004704320844
3.710017438753546726e-01 811984.4993184009 0.004297004704320844
4.014358872666839440e-01 901101.8251665037 0.004297004704320844
4.335753251918711970e-01 1000000.0 0.004297004704320844
8.737720495026564047e-03 0.001 0.004768611697714469
8.777368167122504006e-03 0.0011097524964120721 0.004768611697714469
8.812829988160417530e-03 0.0012315506032928262 0.004768611697714469
8.844280617341711975e-03 0.001366716356462006 0.004768611697714469
8.871870313585342172e-03 0.0015167168884709225 0.004768611697714469
8.895816542138897109e-03 0.0016831803533309566 0.004768611697714469
8.916237925751888810e-03 0.0018679135990207828 0.004768611697714469
8.933294925853244375e-03 0.002072921779595372 0.004768611697714469
8.947048685277498789e-03 0.002300430119772917 0.004768611697714469
8.957605530697429139e-03 0.0025529080682395165 0.004768611697714469
8.964993612011452895e-03 0.002833096101839324 0.004768611697714469
9.019916832704850604e-03 0.0031440354715915 0.004768611697714469
9.224242621285029184e-03 0.0034891012134067737 0.004768611697714469
9.485385815780733587e-03 0.003872038781812557 0.004768611697714469
1.005546756846418741e-02 0.004297004704320844 0.004768611697714469
1.070968481307726407e-02 0.004768611697714469 0.004768611697714469
1.145859693041859605e-02 0.005291978735958442 0.004768611697714469
1.231377387487678048e-02 0.005872786613189483 0.004768611697714469
1.330155434510742023e-02 0.00651733960488242 0.004768611697714469
1.456279760554379278e-02 0.007232633896483534 0.004768611697714469
1.664625835339820711e-02 0.008026433522257174 0.004768611697714469
1.899988535556876301e-02 0.00890735463861044 0.004768611697714469
2.165173687174374445e-02 0.009884959046625586 0.004768611697714469
2.463214507584857854e-02 0.010969857978923836 0.004768611697714469
2.797381095703260420e-02 0.012173827277396614 0.004768611697714469
3.171200529807449014e-02 0.013509935211980273 0.004768611697714469
3.588476942281049187e-02 0.014992684327860457 0.004768611697714469
4.053296870099942079e-02 0.01663816886076129 0.004768611697714469
4.570051258268571781e-02 0.018464249428955443 0.004768611697714469
5.143451960937524270e-02 0.020490746898158472 0.004768611697714469
5.778529567422200502e-02 0.022739657523579287 0.004768611697714469
6.480642781715786893e-02 0.02523539170434766 0.004768611697714469
7.255479780062167039e-02 0.02800503894183631 0.004768611697714469
8.109038519516170718e-02 0.03107866187782014 0.004768611697714469
9.047624816323224239e-02 0.03448962260405758 0.004768611697714469
1.007778839844671176e-01 0.038274944785163134 0.004768611697714469
1.120631782496527007e-01 0.04247571552536898 0.004768611697714469
1.244014073145241900e-01 0.047137531341167244 0.004768611697714469
1.378626023409532941e-01 0.05231099308056263 0.004768611697714469
1.526533440766224548e-01 0.05805225516094899 0.004768611697714469
1.687462542519281850e-01 0.06442363508721373 0.004768611697714469
1.861798108687180708e-01 0.07149428986597581 0.004768611697714469
2.050141734839197594e-01 0.07934096665797492 0.004768611697714469
2.253020406587170898e-01 0.08804883581643465 0.004768611697714469
2.470859749864062760e-01 0.09771241535346502 0.004768611697714469
2.703955590694603894e-01 0.1084365968689611 0.004768611697714469
2.952442227631257299e-01 0.12033778407775893 0.004768611697714469
3.216257458913449052e-01 0.13354515629298988 0.004768611697714469
3.495107890551896745e-01 0.14820207057988585 0.004768611697714469
3.788430792873179742e-01 0.16446761779946645 0.004768611697714469
4.095359618521559608e-01 0.18251834943190443 0.004768611697714469
4.414689376233690288e-01 0.20255019392306664 0.004768611697714469
4.744847741976010447e-01 0.22478058335487253 0.004768611697714469
5.083871262510379907e-01 0.24945081352303167 0.004768611697714469
5.429390894039970439e-01 0.27682866303920667 0.004768611697714469
5.778628782106236539e-01 0.3072112998861759 0.004768611697714469
6.128405879758491714e-01 0.34092850697468147 0.004768611697714469
6.475167441445187633e-01 0.3783462617131929 0.004768611697714469
6.815023144135454736e-01 0.419870708444391 0.004768611697714469
7.143805148766411151e-01 0.4659525668664682 0.004768611697714469
7.457143256219591620e-01 0.517092024289676 0.004768611697714469
7.750556257610198285e-01 0.5738441648302398 0.004768611697714469
8.019559869945567243e-01 0.6368249944718586 0.004768611697714469
8.259782801231776439e-01 0.7067181273927491 0.004768611697714469
8.485864373696403451e-01 0.7842822061337682 0.004768611697714469
8.754960685929858988e-01 0.8703591361485166 0.004768611697714469
8.992884724063970880e-01 0.9658832241158708 0.004768611697714469
9.195693691742253817e-01 1.0718913192051276 0.004768611697714469
9.359850467964732079e-01 1.1895340673703196 0.004768611697714469
9.482336804270002917e-01 1.3200884008314182 0.004768611697714469
9.560758331127736653e-01 1.4649713983072863 0.004768611697714469
9.593431023095085886e-01 1.625755666443795 0.004768611697714469
9.579447180683716700e-01 1.8041864093920719 0.004768611697714469
9.519081913093114800e-01 2.0022003718155843 0.004768611697714469
9.418850285553919122e-01 2.2219468609395236 0.004768611697714469
9.273940799621299691e-01 2.4658110758226037 0.004768611697714469
9.086488259871090545e-01 2.736439997074672 0.004768611697714469
8.859317314523998954e-01 3.0367711180354604 0.004768611697714469
8.595848882451025963e-01 3.370064329271928 0.004768611697714469
8.299988981627889340e-01 3.739937302478798 0.004768611697714469
7.976005733101754203e-01 4.150404757850477 0.004768611697714469
7.628400534224326623e-01 4.605922041145108 0.004768611697714469
7.261779982163271141e-01 5.1114334834401705 0.004768611697714469
6.880734566536210739e-01 5.672426068491977 0.004768611697714469
6.489728944876521632e-01 6.294988990221888 0.004768611697714469
6.093008423490384740e-01 6.985879746785249 0.004768611697714469
5.694523628105588875e-01 7.752597488629465 0.004768611697714469
5.297875359500677783e-01 8.60346441668451 0.004768611697714469
4.906279758672600910e-01 9.547716114208066 0.004768611697714469
4.522551806984947964e-01 10.59560179277617 0.004768611697714469
4.149105400199575300e-01 11.758495540521581 0.004768611697714469
3.790265376497797267e-01 13.049019780144016 0.004768611697714469
3.453522753191549666e-01 14.481182276745331 0.004768611697714469
3.133177932490700535e-01 16.070528182616385 0.004768611697714469
2.830206590694830937e-01 17.834308769319094 0.004768611697714469
2.551458956384146659e-01 19.791668678535572 0.004768611697714469
2.337938579578276999e-01 21.96385372416547 0.004768611697714469
2.141548074406191826e-01 24.37444150122222 0.004768611697714469
2.002670974134080073e-01 27.04959730463137 0.004768611697714469
1.890028769124477703e-01 30.01835813575592 0.004768611697714469
1.782420823993213499e-01 33.31294787934677 0.004768611697714469
1.679995789423307795e-01 36.96912707195032 0.004768611697714469
1.582826697165847230e-01 41.0265810582719 0.004768611697714469
1.490895991919504726e-01 45.52935074866948 0.004768611697714469
1.404092475373767968e-01 50.526310653356795 0.004768611697714469
1.322218633559634482e-01 56.07169938205458 0.004768611697714469
1.245006098596173338e-01 62.22570836730231 0.004768611697714469
1.172135246523574037e-01 69.0551352016233 0.004768611697714469
1.103255779643418227e-01 76.63410868007462 0.004768611697714469
1.041908086889857948e-01 85.04489341802686 0.004768611697714469
9.855121828442008070e-02 94.37878277775391 0.004768611697714469
9.413936181953845572e-02 104.73708979594508 0.004768611697714469
8.974070579443289841e-02 116.23224686798542 0.004768611697714469
8.531650239719723583e-02 128.9890261253308 0.004768611697714469
8.083790296932395758e-02 143.14589375234786 0.004768611697714469
7.628695767301500730e-02 158.85651294280527 0.004768611697714469
7.165735866596761872e-02 176.2914118095948 0.004768611697714469
6.695466192123317173e-02 195.63983435170647 0.004768611697714469
6.219607877571420307e-02 217.11179456945052 0.004768611697714469
5.740949221904315808e-02 240.9403560239527 0.004768611697714469
5.263188949162894009e-02 267.38416158399497 0.004768611697714469
4.790706106781174312e-02 296.73024081888724 0.004768611697714469
4.328279512163657472e-02 329.2971255097155 0.004768611697714469
3.880784843947800156e-02 365.43830709572546 0.004768611697714469
3.452884518246080586e-02 405.54607358408276 0.004768611697714469
3.062370610066492485e-02 450.05576757004974 0.004768611697714469
2.711963176002479825e-02 499.450511585514 0.004768611697714469
2.397949711787248847e-02 554.2664520663108 0.004768611697714469
2.139254795890567842e-02 615.0985788580505 0.004768611697714469
1.985763830754586068e-02 682.6071834272393 0.004768611697714469
1.838647849596867015e-02 757.525025877192 0.004768611697714469
1.703674570282923822e-02 840.6652885618333 0.004768611697714469
1.596405955711224789e-02 932.9304026284696 0.004768611697714469
1.504832704050154159e-02 1035.3218432956637 0.004768611697714469
1.416477303439253078e-02 1148.9510001873086 0.004768611697714469
1.343960859050034005e-02 1275.051240713013 0.004768611697714469
1.283292792841068952e-02 1414.991297434576 0.004768611697714469
1.218241241893725825e-02 1570.2901247293776 0.004768611697714469
1.153029357559262960e-02 1742.6333860096508 0.004768611697714469
1.088187506665150468e-02 1933.891750455232 0.004768611697714469
1.022306230122572990e-02 2146.141197858406 0.004768611697714469
9.577421294379008174e-03 2381.6855519761607 0.004768611697714469
8.966271656171288795e-03 2643.0814869741084 0.004768611697714469
8.407958839015908931e-03 2933.1662783900483 0.004768611697714469
7.950687060381161561e-03 3255.0885998350564 0.004768611697714469
7.604855642030194408e-03 3612.3426997094302 0.004768611697714469
7.349322523240883927e-03 4008.8063288984645 0.004768611697714469
7.194582019916650507e-03 4448.782831127585 0.004768611697714469
7.149282486006981914e-03 4937.047852839004 0.004768611697714469
7.220998581483961849e-03 5478.901179593945 0.004768611697714469
7.417018663647429594e-03 6080.224261649427 0.004768611697714469
7.745082422343555449e-03 6747.5440531107 0.004768611697714469
8.254831695255543042e-03 7488.10385759003 0.004768611697714469
8.954759722819565990e-03 8309.941949353404 0.004768611697714469
9.824230877798817776e-03 9221.97882333434 0.004768611697714469
1.087642838707306853e-02 10234.114021054527 0.004768611697714469
1.212530209730677995e-02 11357.333583431051 0.004768611697714469
1.358505598119763916e-02 12603.829296797274 0.004768611697714469
1.526953094232044728e-02 13987.131026472387 0.004768611697714469
1.719157457666301014e-02 15522.25357427048 0.004768611697714469
1.936248649595946267e-02 17225.859653987874 0.004768611697714469
2.179391731784776493e-02 19116.440753857038 0.004768611697714469
2.449161751359412928e-02 21214.51784910632 0.004768611697714469
2.745937987754203113e-02 23542.864143224204 0.004768611697714469
3.070104717249120402e-02 26126.752255633317 0.004768611697714469
3.421963242021708318e-02 28994.22853882881 0.004768611697714469
3.801808175960327829e-02 32176.417502507353 0.004768611697714469
4.209996769756436247e-02 35707.859649004626 0.004768611697714469
4.646996021132063226e-02 39626.88638701478 0.004768611697714469
5.113850916152814369e-02 43976.036093027215 0.004768611697714469
5.611050787763926379e-02 48802.515836544335 0.004768611697714469
6.139153228429966580e-02 54158.71378079476 0.004768611697714469
6.698650917311994857e-02 60102.76782070388 0.004768611697714469
7.290082375436872375e-02 66699.19663030129 0.004768611697714469
7.919337482612785750e-02 74019.59996915652 0.004768611697714469
8.587613674696947808e-02 82143.43584919439 0.004768611697714469
9.286254054020105786e-02 91158.88299750836 0.004768611697714469
1.001273312544643801e-01 101163.7979766207 0.004768611697714469
1.076375657899077687e-01 112266.77735108159 0.004768611697714469
1.153548264262298645e-01 124588.33642950082 0.004768611697714469
1.233915762700194124e-01 138262.2173764659 0.004768611697714469
1.317532130664141599e-01 153436.84089300132 0.004768611697714469
1.405551567491438447e-01 170276.91722258978 0.004768611697714469
1.502467645116176698e-01 188965.23396912115 0.004768611697714469
1.602291129333837105e-01 209704.64013232305 0.004768611697714469
1.705097221854882661e-01 232720.2478960412 0.004768611697714469
1.811270403673672647e-01 258261.87606826748 0.004768611697714469
1.942128831162990565e-01 286606.7616948256 0.004768611697714469
2.078103210389804223e-01 318062.5692794119 0.004768611697714469
2.218949217760252113e-01 352970.73027306574 0.004768611697714469
2.364399052941913160e-01 391710.1490809261 0.004768611697714469
2.517635961337045813e-01 434701.3158125035 0.004768611697714469
2.697775741474878197e-01 482410.8704165374 0.004768611697714469
2.894631235188255269e-01 535356.6677410719 0.004768611697714469
3.133313548971067286e-01 594113.3984965039 0.004768611697714469
3.387578428431096689e-01 659318.8271333541 0.004768611697714469
3.673953847296272390e-01 731680.7143427207 0.004768611697714469
3.977583529415652519e-01 811984.4993184009 0.004768611697714469
4.298485868857150893e-01 901101.8251665037 0.004768611697714469
4.636439348762869672e-01 1000000.0 0.004768611697714469
8.693462289375017762e-03 0.001 0.005291978735958442
8.737569041966654695e-03 0.0011097524964120721 0.005291978735958442
8.777207157755482700e-03 0.0012315506032928262 0.005291978735958442
8.812606340436320365e-03 0.001366716356462006 0.005291978735958442
8.843977755238818794e-03 0.0015167168884709225 0.005291978735958442
8.871546344175858939e-03 0.0016831803533309566 0.005291978735958442
8.895417770647656014e-03 0.0018679135990207828 0.005291978735958442
8.915777592355485573e-03 0.002072921779595372 0.005291978735958442
8.932735942507780830e-03 0.002300430119772917 0.005291978735958442
8.946383989088793967e-03 0.0025529080682395165 0.005291978735958442
8.956825230564015652e-03 0.002833096101839324 0.005291978735958442
8.964071771676747347e-03 0.0031440354715915 0.005291978735958442
9.018848614876662922e-03 0.0034891012134067737 0.005291978735958442
9.222988918329984645e-03 0.003872038781812557 0.005291978735958442
9.482369879571374977e-03 0.004297004704320844 0.005291978735958442
1.005192954197836608e-02 0.004768611697714469 0.005291978735958442
1.070552939502954042e-02 0.005291978735958442 0.005291978735958442
1.145375084535502942e-02 0.005872786613189483 0.005291978735958442
1.230812769125002627e-02 0.00651733960488242 0.005291978735958442
1.329515176251590790e-02 0.007232633896483534 0.005291978735958442
1.455541844089533118e-02 0.008026433522257174 0.005291978735958442
1.663772715630647270e-02 0.00890735463861044 0.005291978735958442
1.899007915578432640e-02 0.009884959046625586 0.005291978735958442
2.164046851740278332e-02 0.010969857978923836 0.005291978735958442
2.461922631301276254e-02 0.012173827277396614 0.005291978735958442
2.795904196656826338e-02 0.013509935211980273 0.005291978735958442
3.169514311524249811e-02 0.014992684327860457 0.005291978735958442
3.586556380909816655e-02 0.01663816886076129 0.005291978735958442
4.051114934762202469e-02 0.018464249428955443 0.005291978735958442
4.567577065360867161e-02 0.020490746898158472 0.005291978735958442
5.140649890642529779e-02 0.022739657523579287 0.005291978735958442
5.775362636899544766e-02 0.02523539170434766 0.005291978735958442
6.477067254676530106e-02 0.02800503894183631 0.005291978735958442
7.251446774433363551e-02 0.03107866187782014 0.005291978735958442
8.104502377256048162e-02 0.03448962260405758 0.005291978735958442
9.042521757559252027e-02 0.038274944785163134 0.005291978735958442
1.007206215158075180e-01 0.04247571552536898 0.005291978735958442
1.119989540555271779e-01 0.047137531341167244 0.005291978735958442
1.243294441063662603e-01 0.05231099308056263 0.005291978735958442
1.377820725900826271e-01 0.05805225516094899 0.005291978735958442
1.525578197473499709e-01 0.06442363508721373 0.005291978735958442
1.686394857364608424e-01 0.07149428986597581 0.005291978735958442
1.860605445206798547e-01 0.07934096665797492 0.005291978735958442
2.048810603595057345e-01 0.08804883581643465 0.005291978735958442
2.251535695361541745e-01 0.09771241535346502 0.005291978735958442
2.469204826781481732e-01 0.1084365968689611 0.005291978735958442
2.702112006709918579e-01 0.12033778407775893 0.005291978735958442
2.950389712916087204e-01 0.13354515629298988 0.005291978735958442
3.213973748816291720e-01 0.14820207057988585 0.005291978735958442
3.492568043020232160e-01 0.16446761779946645 0.005291978735958442
3.785608084690313402e-01 0.18251834943190443 0.005291978735958442
4.092224612535839134e-01 0.20255019392306664 0.005291978735958442
4.411209911829049313e-01 0.22478058335487253 0.005291978735958442
4.740988469866544985e-01 0.24945081352303167 0.005291978735958442
5.079594192889905768e-01 0.27682866303920667 0.005291978735958442
5.424654863402919025e-01 0.3072112998861759 0.005291978735958442
5.773389186315114330e-01 0.34092850697468147 0.005291978735958442
6.122615452881640108e-01 0.3783462617131929 0.005291978735958442
6.468775894557559081e-01 0.419870708444391 0.005291978735958442
6.807977543119948516e-01 0.4659525668664682 0.005291978735958442
7.136050179174509012e-01 0.517092024289676 0.005291978735958442
7.448621992588663199e-01 0.5738441648302398 0.005291978735958442
7.741211123714265563e-01 0.6368249944718586 0.005291978735958442
8.009332982127400635e-01 0.7067181273927491 0.005291978735958442
8.248618012436185198e-01 0.7842822061337682 0.005291978735958442
8.481121278501649874e-01 0.8703591361485166 0.005291978735958442
8.749672286118909126e-01 0.9658832241158708 0.005291978735958442
8.986990216202773718e-01 1.0718913192051276 0.005291978735958442
9.189127821167528687e-01 1.1895340673703196 0.005291978735958442
9.352542114150768082e-01 1.3200884008314182 0.005291978735958442
9.474210253270313187e-01 1.4649713983072863 0.005291978735958442
9.551733209115241818e-01 1.625755666443795 0.005291978735958442
9.583423601570251193e-01 1.8041864093920719 0.005291978735958442
9.568371161965220084e-01 2.0022003718155843 0.005291978735958442
9.506482088883134729e-01 2.2219468609395236 0.005291978735958442
9.405073360342194322e-01 2.4658110758226037 0.005291978735958442
9.258940989874494543e-01 2.736439997074672 0.005291978735958442
9.070195771001802187e-01 3.0367711180354604 0.005291978735958442
8.841666321088277325e-01 3.370064329271928 0.005291978735958442
8.576778918402785390e-01 3.739937302478798 0.005291978735958442
8.279446806988367547e-01 4.150404757850477 0.005291978735958442
7.953946459976987127e-01 4.605922041145108 0.005291978735958442
7.604788915500095836e-01 5.1114334834401705 0.005291978735958442
7.236591699196488481e-01 5.672426068491977 0.005291978735958442
6.853957839806406049e-01 6.294988990221888 0.005291978735958442
6.461367026351855225e-01 6.985879746785249 0.005291978735958442
6.063082533639206906e-01 7.752597488629465 0.005291978735958442
5.663077772273520383e-01 8.60346441668451 0.005291978735958442
5.264982474314447991e-01 9.547716114208066 0.005291978735958442
4.872048546787561829e-01 10.59560179277617 0.005291978735958442
4.487133772579973701e-01 11.758495540521581 0.005291978735958442
4.112700116677219242e-01 13.049019780144016 0.005291978735958442
3.750823617138855370e-01 14.481182276745331 0.005291978735958442
3.413159180525941472e-01 16.070528182616385 0.005291978735958442
3.092463720641603353e-01 17.834308769319094 0.005291978735958442
2.789503655568788543e-01 19.791668678535572 0.005291978735958442
2.529840693259547968e-01 21.96385372416547 0.005291978735958442
2.315716838849462555e-01 24.37444150122222 0.005291978735958442
2.153168362428981020e-01 27.04959730463137 0.005291978735958442
2.023114184484862965e-01 30.01835813575592 0.005291978735958442
1.905852232514612665e-01 33.31294787934677 0.005291978735958442
1.793899576920919559e-01 36.96912707195032 0.005291978735958442
1.687478685531320077e-01 41.0265810582719 0.005291978735958442
1.586705998344833668e-01 45.52935074866948 0.005291978735958442
1.491584591243976798e-01 50.526310653356795 0.005291978735958442
1.402007956535541999e-01 56.07169938205458 0.005291978735958442
1.317773374516331697e-01 62.22570836730231 0.005291978735958442
1.238599982428360280e-01 69.0551352016233 0.005291978735958442
1.164149474209658502e-01 76.63410868007462 0.005291978735958442
1.094045755236081191e-01 85.04489341802686 0.005291978735958442
1.031582288459900187e-01 94.37878277775391 0.005291978735958442
9.748678608080062202e-02 104.73708979594508 0.005291978735958442
9.297349910518624971e-02 116.23224686798542 0.005291978735958442
8.847286255974426417e-02 128.9890261253308 0.005291978735958442
8.394406635455735344e-02 143.14589375234786 0.005291978735958442
7.935767069927866790e-02 158.85651294280527 0.005291978735958442
7.469695084169994392e-02 176.2914118095948 0.005291978735958442
6.995859505869378436e-02 195.63983435170647 0.005291978735958442
6.515273886000085002e-02 217.11179456945052 0.005291978735958442
6.030222821940176697e-02 240.9403560239527 0.005291978735958442
5.544101319241873105e-02 267.38416158399497 0.005291978735958442
5.061174567689604581e-02 296.73024081888724 0.005291978735958442
4.586283009156615770e-02 329.2971255097155 0.005291978735958442
4.124506303035488375e-02 365.43830709572546 0.005291978735958442
3.681227523112149541e-02 405.54607358408276 0.005291978735958442
3.276346126996879798e-02 450.05576757004974 0.005291978735958442
2.914426179964882402e-02 499.450511585514 0.005291978735958442
2.585768935666548501e-02 554.2664520663108 0.005291978735958442
2.288756069011865096e-02 615.0985788580505 0.005291978735958442
2.119839809144987222e-02 682.6071834272393 0.005291978735958442
1.969042571963982094e-02 757.525025877192 0.005291978735958442
1.829461526216958137e-02 840.6652885618333 0.005291978735958442
1.718940066517460341e-02 932.9304026284696 0.005291978735958442
1.624139593166016096e-02 1035.3218432956637 0.005291978735958442
1.534472131293979080e-02 1148.9510001873086 0.005291978735958442
1.459477796792771342e-02 1275.051240713013 0.005291978735958442
1.396509076326554917e-02 1414.991297434576 0.005291978735958442
1.327504068928073502e-02 1570.2901247293776 0.005291978735958442
1.258435735421319958e-02 1742.6333860096508 0.005291978735958442
1.188891800065117708e-02 1933.891750455232 0.005291978735958442
1.117966524321097749e-02 2146.141197858406 0.005291978735958442
1.048265271563602122e-02 2381.6855519761607 0.005291978735958442
9.821506827367574438e-03 2643.0814869741084 0.005291978735958442
9.216611471572645070e-03 2933.1662783900483 0.005291978735958442
8.717081645272524437e-03 3255.0885998350564 0.005291978735958442
8.343389626858179614e-03 3612.3426997094302 0.005291978735958442
8.067885902980874435e-03 4008.8063288984645 0.005291978735958442
7.902306768639634146e-03 4448.782831127585 0.005291978735958442
7.856332455855687125e-03 4937.047852839004 0.005291978735958442
7.938426009752740445e-03 5478.901179593945 0.005291978735958442
8.156704014715295686e-03 6080.224261649427 0.005291978735958442
8.519732356219679101e-03 6747.5440531107 0.005291978735958442
9.081446362210230522e-03 7488.10385759003 0.005291978735958442
9.853003339900410704e-03 8309.941949353404 0.005291978735958442
1.081047872296038090e-02 9221.97882333434 0.005291978735958442
1.196821036834565082e-02 10234.114021054527 0.005291978735958442
1.334130475794558998e-02 11357.333583431051 0.005291978735958442
1.494506373675249904e-02 12603.829296797274 0.005291978735958442
1.679429971353652365e-02 13987.131026472387 0.005291978735958442
1.890262143938788511e-02 15522.25357427048 0.005291978735958442
2.128181977991420656e-02 17225.859653987874 0.005291978735958442
2.394409441498783486e-02 19116.440753857038 0.005291978735958442
2.689465777479104272e-02 21214.51784910632 0.005291978735958442
3.013670913076629473e-02 23542.864143224204 0.005291978735958442
3.367326058775359926e-02 26126.752255633317 0.005291978735958442
3.750623646037785919e-02 28994.22853882881 0.005291978735958442
4.163728776076093541e-02 32176.417502507353 0.005291978735958442
4.606854346770521830e-02 35707.859649004626 0.005291978735958442
5.080311391008304062e-02 39626.88638701478 0.005291978735958442
5.584808388233832716e-02 43976.036093027215 0.005291978735958442
6.121012935257222343e-02 48802.515836544335 0.005291978735958442
6.689104118055323733e-02 54158.71378079476 0.005291978735958442
7.289348192953591654e-02 60102.76782070388 0.005291978735958442
7.921625892398329039e-02 66699.19663030129 0.005291978735958442
8.591037481552023236e-02 74019.59996915652 0.005291978735958442
9.301722502517961733e-02 82143.43584919439 0.005291978735958442
1.004256842556167928e-01 91158.88299750836 0.005291978735958442
1.081058342347132606e-01 101163.7979766207 0.005291978735958442
1.160211914723644211e-01 112266.77735108159 0.005291978735958442
1.241302715197267342e-01 124588.33642950082 0.005291978735958442
1.326359015468463742e-01 138262.2173764659 0.005291978735958442
1.414119533839936216e-01 153436.84089300132 0.005291978735958442
1.506359410349216998e-01 170276.91722258978 0.005291978735958442
1.608049496560335911e-01 188965.23396912115 0.005291978735958442
1.712743506070713573e-01 209704.64013232305 0.005291978735958442
1.820573307917499051e-01 232720.2478960412 0.005291978735958442
1.938115360462454861e-01 258261.87606826748 0.005291978735958442
2.074086128463131229e-01 286606.7616948256 0.005291978735958442
2.214991616319444967e-01 318062.5692794119 0.005291978735958442
2.360578347020857726e-01 352970.73027306574 0.005291978735958442
2.510574970223805602e-01 391710.1490809261 0.005291978735958442
2.683493293233084609e-01 434701.3158125035 0.005291978735958442
2.871791759330669658e-01 482410.8704165374 0.005291978735958442
3.107074111101276181e-01 535356.6677410719 0.005291978735958442
3.359805200676176384e-01 594113.3984965039 0.005291978735958442
3.636487593679398334e-01 659318.8271333541 0.005291978735958442
3.939241919799431613e-01 731680.7143427207 0.005291978735958442
4.259427592797596085e-01 811984.4993184009 0.005291978735958442
4.596883142019905777e-01 901101.8251665037 0.005291978735958442
4.951165119597184527e-01 1000000.0 0.005291978735958442
8.644544646424300038e-03 0.001 0.005872786613189483
8.693280459864938942e-03 0.0011097524964120721 0.005872786613189483
8.737367752386282840e-03 0.0012315506032928262 0.005872786613189483
8.776972130158990429e-03 0.001366716356462006 0.005872786613189483
8.812344066495213582e-03 0.0015167168884709225 0.005872786613189483
8.843670435801243707e-03 0.0016831803533309566 0.005872786613189483
8.871156787373249766e-03 0.0018679135990207828 0.005872786613189483
8.894958779135658453e-03 0.002072921779595372 0.005872786613189483
8.915207801366514459e-03 0.002300430119772917 0.005872786613189483
8.932080462001442539e-03 0.0025529080682395165 0.005872786613189483
8.945605165722552571e-03 0.002833096101839324 0.005872786613189483
8.955896415300521052e-03 0.0031440354715915 0.005872786613189483
8.962968542109562078e-03 0.0034891012134067737 0.005872786613189483
9.017585023957103499e-03 0.003872038781812557 0.005872786613189483
9.221488717465222557e-03 0.004297004704320844 0.005872786613189483
9.478649020079211313e-03 0.004768611697714469 0.005872786613189483
1.004755917353307264e-02 0.005291978735958442 0.005872786613189483
1.070041395778739690e-02 0.005872786613189483 0.005872786613189483
1.144779991820056055e-02 0.00651733960488242 0.005872786613189483
1.230119513844276855e-02 0.007232633896483534 0.005872786613189483
1.328727024960047083e-02 0.008026433522257174 0.005872786613189483
1.454694009493586078e-02 0.00890735463861044 0.005872786613189483
1.662796644567741955e-02 0.009884959046625586 0.005872786613189483
1.897880950990354573e-02 0.010969857978923836 0.005872786613189483
2.162753805702022358e-02 0.012173827277396614 0.005872786613189483
2.460440722208079301e-02 0.013509935211980273 0.005872786613189483
2.794208126943882597e-02 0.014992684327860457 0.005872786613189483
3.167580970350418468e-02 0.01663816886076129 0.005872786613189483
3.584355021202458719e-02 0.018464249428955443 0.005872786613189483
4.048612573527952258e-02 0.020490746898158472 0.005872786613189483
4.564739569770678851e-02 0.022739657523579287 0.005872786613189483
5.137436220769552031e-02 0.02523539170434766 0.005872786613189483
5.771729275076183108e-02 0.02800503894183631 0.005872786613189483
6.472966553879984375e-02 0.03107866187782014 0.005872786613189483
7.246827784933343453e-02 0.03448962260405758 0.005872786613189483
8.099303449140222988e-02 0.038274944785163134 0.005872786613189483
9.036677084369357238e-02 0.04247571552536898 0.005872786613189483
1.006550291857072066e-01 0.047137531341167244 0.005872786613189483
1.119253959930585213e-01 0.05231099308056263 0.005872786613189483
1.242470596149359841e-01 0.05805225516094899 0.005872786613189483
1.376898598032152143e-01 0.06442363508721373 0.005872786613189483
1.524481045020217307e-01 0.07149428986597581 0.005872786613189483
1.685168852021581010e-01 0.07934096665797492 0.005872786613189483
1.859236548622613117e-01 0.08804883581643465 0.005872786613189483
2.047283249012106510e-01 0.09771241535346502 0.005872786613189483
2.249832819414733509e-01 0.1084365968689611 0.005872786613189483
2.467307568102291293e-01 0.12033778407775893 0.005872786613189483
2.699999557455193266e-01 0.13354515629298988 0.005872786613189483
2.948038954607359874e-01 0.14820207057988585 0.005872786613189483
3.211359745842166102e-01 0.16446761779946645 0.005872786613189483
3.489663269703234261e-01 0.18251834943190443 0.005872786613189483
3.782382357653625848e-01 0.20255019392306664 0.005872786613189483
4.088644888416494982e-01 0.22478058335487253 0.005872786613189483
4.407240232294342697e-01 0.24945081352303167 0.005872786613189483
4.736589998750090902e-01 0.27682866303920667 0.005872786613189483
5.074724910332013561e-01 0.3072112998861759 0.005872786613189483
5.419269462176218299e-01 0.34092850697468147 0.005872786613189483
5.767439250900903147e-01 0.3783462617131929 0.005872786613189483
6.116049705669948100e-01 0.419870708444391 0.005872786613189483
6.461540153868506886e-01 0.4659525668664682 0.005872786613189483
6.800015103291014995e-01 0.517092024289676 0.005872786613189483
7.127302410195134330e-01 0.5738441648302398 0.005872786613189483
7.439029408715116531e-01 0.6368249944718586 0.005872786613189483
7.730713809355056476e-01 0.7067181273927491 0.005872786613189483
7.997871884308896950e-01 0.7842822061337682 0.005872786613189483
8.236136601685588587e-01 0.8703591361485166 0.005872786613189483
8.475232143968272069e-01 0.9658832241158708 0.005872786613189483
8.743111164734739260e-01 1.0718913192051276 0.005872786613189483
8.979685027575572409e-01 1.1895340673703196 0.005872786613189483
9.181000528800138394e-01 1.3200884008314182 0.005872786613189483
9.343509677559624915e-01 1.4649713983072863 0.005872786613189483
9.464184710211670515e-01 1.625755666443795 0.005872786613189483
9.540622976402356459e-01 1.8041864093920719 0.005872786613189483
9.571134089230087794e-01 2.0022003718155843 0.005872786613189483
9.554806574663718965e-01 2.2219468609395236 0.005872786613189483
9.491547135314681860e-01 2.4658110758226037 0.005872786613189483
9.388481010284249750e-01 2.736439997074672 0.005872786613189483
9.240918768319241750e-01 3.0367711180354604 0.005872786613189483
9.050670666894121696e-01 3.370064329271928 0.005872786613189483
8.820571062051058009e-01 3.739937302478798 0.005872786613189483
8.554053973569976099e-01 4.150404757850477 0.005872786613189483
8.255041348277168956e-01 4.605922041145108 0.005872786613189483
7.927820129715033026e-01 5.1114334834401705 0.005872786613189483
7.576913213322191698e-01 5.672426068491977 0.005872786613189483
7.206951875836895560e-01 6.294988990221888 0.005872786613189483
6.822555362024675940e-01 6.985879746785249 0.005872786613189483
6.428222933974783171e-01 7.752597488629465 0.005872786613189483
6.028243093037843892e-01 8.60346441668451 0.005872786613189483
5.626620919568985357e-01 9.547716114208066 0.005872786613189483
5.227025325342699036e-01 10.59560179277617 0.005872786613189483
4.832754680651842327e-01 11.758495540521581 0.005872786613189483
4.446719175865718743e-01 13.049019780144016 0.005872786613189483
4.071435626980218769e-01 14.481182276745331 0.005872786613189483
3.709032305935370255e-01 16.070528182616385 0.005872786613189483
3.368074720415765722e-01 17.834308769319094 0.005872786613189483
3.047365407874909060e-01 19.791668678535572 0.005872786613189483
2.744799951862783027e-01 21.96385372416547 0.005872786613189483
2.505040227013309306e-01 24.37444150122222 0.005872786613189483
2.317296346867249446e-01 27.04959730463137 0.005872786613189483
2.170420905385378463e-01 30.01835813575592 0.005872786613189483
2.039658155367136405e-01 33.31294787934677 0.005872786613189483
1.917730517310782257e-01 36.96912707195032 0.005872786613189483
1.801473666032925025e-01 41.0265810582719 0.005872786613189483
1.691159268368254420e-01 45.52935074866948 0.005872786613189483
1.586929730904211855e-01 50.526310653356795 0.005872786613189483
1.488797719349833348e-01 56.07169938205458 0.005872786613189483
1.396655856046123689e-01 62.22570836730231 0.005872786613189483
1.310292480003629745e-01 69.0551352016233 0.005872786613189483
1.229410600394998665e-01 76.63410868007462 0.005872786613189483
1.153647243724386789e-01 85.04489341802686 0.005872786613189483
1.082591728810246151e-01 94.37878277775391 0.005872786613189483
1.019013380110649625e-01 104.73708979594508 0.005872786613189483
9.619471132820273107e-02 116.23224686798542 0.005872786613189483
9.157655445350036671e-02 128.9890261253308 0.005872786613189483
8.696907452977478692e-02 143.14589375234786 0.005872786613189483
8.233067507635179194e-02 158.85651294280527 0.005872786613189483
7.763300368348617642e-02 176.2914118095948 0.005872786613189483
7.286226102777566827e-02 195.63983435170647 0.005872786613189483
6.801970106634294688e-02 217.11179456945052 0.005872786613189483
6.312116989629479313e-02 240.9403560239527 0.005872786613189483
5.819565225517984997e-02 267.38416158399497 0.005872786613189483
5.328291744944778363e-02 296.73024081888724 0.005872786613189483
4.843041636384734505e-02 329.2971255097155 0.005872786613189483
4.368972850204851099e-02 365.43830709572546 0.005872786613189483
3.913649205772073980e-02 405.54607358408276 0.005872786613189483
3.495207248645661180e-02 450.05576757004974 0.005872786613189483
3.123837533761981977e-02 499.450511585514 0.005872786613189483
2.781699730419691721e-02 554.2664520663108 0.005872786613189483
2.475250679655871186e-02 615.0985788580505 0.005872786613189483
2.254571460632985927e-02 682.6071834272393 0.005872786613189483
2.101430380018916994e-02 757.525025877192 0.005872786613189483
1.958261955653045616e-02 840.6652885618333 0.005872786613189483
1.845362322240695283e-02 932.9304026284696 0.005872786613189483
1.748028844207085222e-02 1035.3218432956637 0.005872786613189483
1.658283139239857470e-02 1148.9510001873086 0.005872786613189483
1.582497249232204736e-02 1275.051240713013 0.005872786613189483
1.516710554218438610e-02 1414.991297434576 0.005872786613189483
1.443880703852775359e-02 1570.2901247293776 0.005872786613189483
1.371140987783039944e-02 1742.6333860096508 0.005872786613189483
1.296828199254507555e-02 1933.891750455232 0.005872786613189483
1.220721541286797461e-02 2146.141197858406 0.005872786613189483
1.145697233702667323e-02 2381.6855519761607 0.005872786613189483
1.074370187104811865e-02 2643.0814869741084 0.005872786613189483
1.009004117739504755e-02 2933.1662783900483 0.005872786613189483
9.545171852822866010e-03 3255.0885998350564 0.005872786613189483
9.142597976862494244e-03 3612.3426997094302 0.005872786613189483
8.846572126761421268e-03 4008.8063288984645 0.005872786613189483
8.670215522387687140e-03 4448.782831127585 0.005872786613189483
8.624363958443227035e-03 4937.047852839004 0.005872786613189483
8.718480197012469513e-03 5478.901179593945 0.005872786613189483
8.961595946808897928e-03 6080.224261649427 0.005872786613189483
9.407559473261594210e-03 6747.5440531107 0.005872786613189483
1.005016194464152662e-02 7488.10385759003 0.005872786613189483
1.085479286510622303e-02 8309.941949353404 0.005872786613189483
1.188521169610442380e-02 9221.97882333434 0.005872786613189483
1.315795988866267502e-02 10234.114021054527 0.005872786613189483
1.466621024645944731e-02 11357.333583431051 0.005872786613189483
1.642639759919424167e-02 12603.829296797274 0.005872786613189483
1.845430528081814375e-02 13987.131026472387 0.005872786613189483
2.076427205959363240e-02 15522.25357427048 0.005872786613189483
2.336850105968584293e-02 17225.859653987874 0.005872786613189483
2.627967692092505331e-02 19116.440753857038 0.005872786613189483
2.950222196594174534e-02 21214.51784910632 0.005872786613189483
3.303852271460638174e-02 23542.864143224204 0.005872786613189483
3.689048745087136760e-02 26126.752255633317 0.005872786613189483
4.105863596723576675e-02 28994.22853882881 0.005872786613189483
4.554297780236710863e-02 32176.417502507353 0.005872786613189483
5.034383247139104234e-02 35707.859649004626 0.005872786613189483
5.546235994469885661e-02 39626.88638701478 0.005872786613189483
6.090134977011368855e-02 43976.036093027215 0.005872786613189483
6.666987097857676736e-02 48802.515836544335 0.005872786613189483
7.276509551969990997e-02 54158.71378079476 0.005872786613189483
7.918708904296135886e-02 60102.76782070388 0.005872786613189483
8.593171797705835557e-02 66699.19663030129 0.005872786613189483
9.302634587816441258e-02 74019.59996915652 0.005872786613189483
1.005601321782223362e-01 82143.43584919439 0.005872786613189483
1.083924122292230369e-01 91158.88299750836 0.005872786613189483
1.164872562043472171e-01 101163.7979766207 0.005872786613189483
1.248051325429343633e-01 112266.77735108159 0.005872786613189483
1.333020888635997325e-01 124588.33642950082 0.005872786613189483
1.422888474761757061e-01 138262.2173764659 0.005872786613189483
1.514815365895233468e-01 153436.84089300132 0.005872786613189483
1.611457406216056099e-01 170276.91722258978 0.005872786613189483
1.718076927908473994e-01 188965.23396912115 0.005872786613189483
1.827860262913878486e-01 209704.64013232305 0.005872786613189483
1.941009798584628077e-01 232720.2478960412 0.005872786613189483
2.069961583093570812e-01 258261.87606826748 0.005872786613189483
2.210899648042240762e-01 286606.7616948256 0.005872786613189483
2.356577940403485338e-01 318062.5692794119 0.005872786613189483
2.506736776070622730e-01 352970.73027306574 0.005872786613189483
2.667992394508205134e-01 391710.1490809261 0.005872786613189483
2.856152853604466690e-01 434701.3158125035 0.005872786613189483
3.078478822014130700e-01 482410.8704165374 0.005872786613189483
3.331335911042253017e-01 535356.6677410719 0.005872786613189483
3.598496816958764444e-01 594113.3984965039 0.005872786613189483
3.899357361754660634e-01 659318.8271333541 0.005872786613189483
4.218675616307772103e-01 731680.7143427207 0.005872786613189483
4.555421019911429226e-01 811984.4993184009 0.005872786613189483
4.909211473237493073e-01 901101.8251665037 0.005872786613189483
5.279351071697883091e-01 1000000.0 0.005872786613189483
8.590668311640866847e-03 0.001 0.00651733960488242
8.644360863107576967e-03 0.0011097524964120721 0.00651733960488242
8.693128979858636557e-03 0.0012315506032928262 0.00651733960488242
8.737162040659149365e-03 0.001366716356462006 0.00651733960488242
8.776711825665858141e-03 0.0015167168884709225 0.00651733960488242
8.812009505607074425e-03 0.0016831803533309566 0.00651733960488242
8.843288694964647825e-03 0.0018679135990207828 0.00651733960488242
8.870701700782730389e-03 0.002072921779595372 0.00651733960488242
8.894414959598763090e-03 0.002300430119772917 0.00651733960488242
8.914575161077699025e-03 0.0025529080682395165 0.00651733960488242
8.931315098004795686e-03 0.002833096101839324 0.00651733960488242
8.944694562556915543e-03 0.0031440354715915 0.00651733960488242
8.954790936582609009e-03 0.0034891012134067737 0.00651733960488242
8.961666634038778154e-03 0.003872038781812557 0.00651733960488242
9.016101297189235350e-03 0.004297004704320844 0.00651733960488242
9.219718024320259359e-03 0.004768611697714469 0.00651733960488242
9.474063390609676130e-03 0.005291978735958442 0.00651733960488242
1.004219361548106849e-02 0.005872786613189483 0.00651733960488242
1.069414038806654199e-02 0.00651733960488242 0.00651733960488242
1.144046488354717381e-02 0.007232633896483534 0.00651733960488242
1.229268689668267835e-02 0.008026433522257174 0.00651733960488242
1.327754129029082124e-02 0.00890735463861044 0.00651733960488242
1.453733717333949987e-02 0.009884959046625586 0.00651733960488242
1.661687410279976546e-02 0.010969857978923836 0.00651733960488242
1.896604726620486694e-02 0.012173827277396614 0.00651733960488242
2.161284937972993841e-02 0.013509935211980273 0.00651733960488242
2.458757757381241013e-02 0.014992684327860457 0.00651733960488242
2.792285591273642800e-02 0.01663816886076129 0.00651733960488242
3.165386769684121193e-02 0.018464249428955443 0.00651733960488242
3.581856022951519086e-02 0.020490746898158472 0.00651733960488242
4.045772233158183295e-02 0.022739657523579287 0.00651733960488242
4.561517605744098980e-02 0.02523539170434766 0.00651733960488242
5.133790415944702173e-02 0.02800503894183631 0.00651733960488242
5.767608208590430108e-02 0.03107866187782014 0.00651733960488242
6.468317350095145746e-02 0.03448962260405758 0.00651733960488242
7.241588540638396743e-02 0.038274944785163134 0.00651733960488242
8.093408434183885225e-02 0.04247571552536898 0.00651733960488242
9.030054130048785488e-02 0.047137531341167244 0.00651733960488242
1.005806882507158939e-01 0.05231099308056263 0.00651733960488242
1.118420533678391449e-01 0.05805225516094899 0.00651733960488242
1.241537455447655341e-01 0.06442363508721373 0.00651733960488242
1.375854578682621232e-01 0.07149428986597581 0.00651733960488242
1.523233634880435672e-01 0.07934096665797492 0.00651733960488242
1.683775401423914797e-01 0.08804883581643465 0.00651733960488242
1.857681293412709878e-01 0.09771241535346502 0.00651733960488242
2.045548638338257896e-01 0.1084365968689611 0.00651733960488242
2.247899681877049693e-01 0.12033778407775893 0.00651733960488242
2.465154599981668748e-01 0.13354515629298988 0.00651733960488242
2.697603687133310890e-01 0.14820207057988585 0.00651733960488242
2.945374569689323541e-01 0.16446761779946645 0.00651733960488242
3.208398581421248452e-01 0.18251834943190443 0.00651733960488242
3.486375046056389704e-01 0.20255019392306664 0.00651733960488242
3.778733522559130642e-01 0.22478058335487253 0.00651733960488242
4.084599158603939295e-01 0.24945081352303167 0.00651733960488242
4.402757917966502177e-01 0.27682866303920667 0.00651733960488242
4.731628695708580135e-01 0.3072112998861759 0.00651733960488242
5.069238311478305725e-01 0.34092850697468147 0.00651733960488242
5.413208755380531922e-01 0.3783462617131929 0.00651733960488242
5.760752126393838823e-01 0.419870708444391 0.00651733960488242
6.108680677341242760e-01 0.4659525668664682 0.00651733960488242
6.453431550143877704e-01 0.517092024289676 0.00651733960488242
6.791106926405695576e-01 0.5738441648302398 0.00651733960488242
7.117533219600203909e-01 0.6368249944718586 0.00651733960488242
7.428336730234867957e-01 0.7067181273927491 0.00651733960488242
7.719035946389636305e-01 0.7842822061337682 0.00651733960488242
7.985148870436863389e-01 0.8703591361485166 0.00651733960488242
8.222311193413246455e-01 0.9658832241158708 0.00651733960488242
8.467934283063521805e-01 1.0718913192051276 0.00651733960488242
8.734990008639736958e-01 1.1895340673703196 0.00651733960488242
8.970655329753156604e-01 1.3200884008314182 0.00651733960488242
9.170971474272154866e-01 1.4649713983072863 0.00651733960488242
9.332385166715649882e-01 1.625755666443795 0.00651733960488242
9.451864556591321742e-01 1.8041864093920719 0.00651733960488242
9.527003984668871439e-01 2.0022003718155843 0.00651733960488242
9.556111834573994823e-01 2.2219468609395236 0.00651733960488242
9.538276911192842267e-01 2.4658110758226037 0.00651733960488242
9.473408063376344002e-01 2.736439997074672 0.00651733960488242
9.368578104535844053e-01 3.0367711180354604 0.00651733960488242
9.219356528795598082e-01 3.370064329271928 0.00651733960488242
9.027374436081577747e-01 3.739937302478798 0.00651733960488242
8.795963252782186270e-01 4.150404757850477 0.00651733960488242
8.528065586812295651e-01 4.605922041145108 0.00651733960488242
8.227181560053999920e-01 5.1114334834401705 0.00651733960488242
7.897530383418523980e-01 5.672426068491977 0.00651733960488242
7.544162920328217892e-01 6.294988990221888 0.00651733960488242
7.172245795788119160e-01 6.985879746785249 0.00651733960488242
6.785914537940066493e-01 7.752597488629465 0.00651733960488242
6.389696029574521985e-01 8.60346441668451 0.00651733960488242
5.987913286283713665e-01 9.547716114208066 0.00651733960488242
5.584614028657746143e-01 10.59560179277617 0.00651733960488242
5.183517948223405059e-01 11.758495540521581 0.00651733960488242
4.787980048118923859e-01 13.049019780144016 0.00651733960488242
4.400969693301568508e-01 14.481182276745331 0.00651733960488242
4.025059934927144312e-01 16.070528182616385 0.00651733960488242
3.662426291328148009e-01 17.834308769319094 0.00651733960488242
3.318190841353003129e-01 19.791668678535572 0.00651733960488242
2.997879614211900190e-01 21.96385372416547 0.00651733960488242
2.709554724505515155e-01 24.37444150122222 0.00651733960488242
2.493287971022310201e-01 27.04959730463137 0.00651733960488242
2.334965744164924084e-01 30.01835813575592 0.00651733960488242
2.184066057287002982e-01 33.31294787934677 0.00651733960488242
2.051859669222055316e-01 36.96912707195032 0.00651733960488242
1.925307330830058894e-01 41.0265810582719 0.00651733960488242
1.804853655852076966e-01 45.52935074866948 0.00651733960488242
1.690802229728454453e-01 50.526310653356795 0.00651733960488242
1.583311028582760904e-01 56.07169938205458 0.00651733960488242
1.482397138848416951e-01 62.22570836730231 0.00651733960488242
1.387949110783359696e-01 69.0551352016233 0.00651733960488242
1.299742437205930745e-01 76.63410868007462 0.00651733960488242
1.217457437546812515e-01 85.04489341802686 0.00651733960488242
1.140696547741263667e-01 94.37878277775391 0.00651733960488242
1.069001798070457754e-01 104.73708979594508 0.00651733960488242
1.004342000612302721e-01 116.23224686798542 0.00651733960488242
9.465863903467620910e-02 128.9890261253308 0.00651733960488242
8.993251011346903301e-02 143.14589375234786 0.00651733960488242
8.521487280776167406e-02 158.85651294280527 0.00651733960488242
8.046499975066505328e-02 176.2914118095948 0.00651733960488242
7.565734754337972989e-02 195.63983435170647 0.00651733960488242
7.078260820513027074e-02 217.11179456945052 0.00651733960488242
6.584772789542030214e-02 240.9403560239527 0.00651733960488242
6.087475424658835704e-02 267.38416158399497 0.00651733960488242
5.589860498121939497e-02 296.73024081888724 0.00651733960488242
5.096399020675545372e-02 329.2971255097155 0.00651733960488242
4.612174201186314271e-02 365.43830709572546 0.00651733960488242
4.147734805438690886e-02 405.54607358408276 0.00651733960488242
3.717695027474175046e-02 450.05576757004974 0.00651733960488242
3.339248279292741234e-02 499.450511585514 0.00651733960488242
2.985111591280653967e-02 554.2664520663108 0.00651733960488242
2.671400066712324370e-02 615.0985788580505 0.00651733960488242
2.394451244622947464e-02 682.6071834272393 0.00651733960488242
2.234331795503820620e-02 757.525025877192 0.00651733960488242
2.088852970499894060e-02 840.6652885618333 0.00651733960488242
1.974639282605242588e-02 932.9304026284696 0.00651733960488242
1.875648241100109914e-02 1035.3218432956637 0.00651733960488242
1.787356775331396669e-02 1148.9510001873086 0.00651733960488242
1.711942058080072673e-02 1275.051240713013 0.00651733960488242
1.643700276559366402e-02 1414.991297434576 0.00651733960488242
1.567268285137480427e-02 1570.2901247293776 0.00651733960488242
1.491156830499157371e-02 1742.6333860096508 0.00651733960488242
1.412072166287090327e-02 1933.891750455232 0.00651733960488242
1.330700688404627512e-02 2146.141197858406 0.00651733960488242
1.250211405313202476e-02 2381.6855519761607 0.00651733960488242
1.173494860915682073e-02 2643.0814869741084 0.00651733960488242
1.103062123055660766e-02 2933.1662783900483 0.00651733960488242
1.043726773578126064e-02 3255.0885998350564 0.00651733960488242
1.000505368499346980e-02 3612.3426997094302 0.00651733960488242
9.688195934929089148e-03 4008.8063288984645 0.00651733960488242
9.501363272460648310e-03 4448.782831127585 0.00651733960488242
9.456685627160893795e-03 4937.047852839004 0.00651733960488242
9.564738786306510934e-03 5478.901179593945 0.00651733960488242
9.882510711935701964e-03 6080.224261649427 0.00651733960488242
1.041057253625291175e-02 6747.5440531107 0.00651733960488242
1.111968371346392682e-02 7488.10385759003 0.00651733960488242
1.200892417005717736e-02 8309.941949353404 0.00651733960488242
1.305409200026272885e-02 9221.97882333434 0.00651733960488242
1.445196202547237123e-02 10234.114021054527 0.00651733960488242
1.610697314667209126e-02 11357.333583431051 0.00651733960488242
1.803671390847314329e-02 12603.829296797274 0.00651733960488242
2.025792730928555052e-02 13987.131026472387 0.00651733960488242
2.278562488195914199e-02 15522.25357427048 0.00651733960488242
2.563232064840239091e-02 17225.859653987874 0.00651733960488242
2.881108825308529436e-02 19116.440753857038 0.00651733960488242
3.232527294795042166e-02 21214.51784910632 0.00651733960488242
3.617618449975129602e-02 23542.864143224204 0.00651733960488242
4.036430928456691963e-02 26126.752255633317 0.00651733960488242
4.488840685968117222e-02 28994.22853882881 0.00651733960488242
4.974646111021481520e-02 32176.417502507353 0.00651733960488242
5.493656280928178870e-02 35707.859649004626 0.00651733960488242
6.045751747991876673e-02 39626.88638701478 0.00651733960488242
6.630897072792817093e-02 43976.036093027215 0.00651733960488242
7.249654906884760164e-02 48802.515836544335 0.00651733960488242
7.901854590952846202e-02 54158.71378079476 0.00651733960488242
8.586988660892823366e-02 60102.76782070388 0.00651733960488242
9.304331458589704118e-02 66699.19663030129 0.00651733960488242
1.005363640330012853e-01 74019.59996915652 0.00651733960488242
1.084990008354132923e-01 82143.43584919439 0.00651733960488242
1.167545222556269358e-01 91158.88299750836 0.00651733960488242
1.252614362813734561e-01 101163.7979766207 0.00651733960488242
1.339778447744694734e-01 112266.77735108159 0.00651733960488242
1.428994763063209938e-01 124588.33642950082 0.00651733960488242
1.523400591803561743e-01 138262.2173764659 0.00651733960488242
1.619533220224153025e-01 153436.84089300132 0.00651733960488242
1.720844504006938391e-01 170276.91722258978 0.00651733960488242
1.832601633380276374e-01 188965.23396912115 0.00651733960488242
1.947759411172249322e-01 209704.64013232305 0.00651733960488242
2.066602419993364970e-01 232720.2478960412 0.00651733960488242
2.206644967148822245e-01 258261.87606826748 0.00651733960488242
2.352395300339238104e-01 286606.7616948256 0.00651733960488242
2.502679361944095682e-01 318062.5692794119 0.00651733960488242
2.657236402852123369e-01 352970.73027306574 0.00651733960488242
2.839142769083604634e-01 391710.1490809261 0.00651733960488242
3.047245037247663935e-01 434701.3158125035 0.00651733960488242
3.300231257983964883e-01 482410.8704165374 0.00651733960488242
3.567592599998403724e-01 535356.6677410719 0.00651733960488242
3.857826767486025599e-01 594113.3984965039 0.00651733960488242
4.176203275565922857e-01 659318.8271333541 0.00651733960488242
4.512102911774883429e-01 731680.7143427207 0.00651733960488242
4.865203769190293848e-01 811984.4993184009 0.00651733960488242
5.234874750643085939e-01 901101.8251665037 0.00651733960488242
5.620125118544951892e-01 1000000.0 0.00651733960488242
8.531582779113556017e-03 0.001 0.007232633896483534
8.590511408395231155e-03 0.0011097524964120721 0.007232633896483534
8.644175997329150291e-03 0.0012315506032928262 0.007232633896483534
8.692898767332148460e-03 0.001366716356462006 0.007232633896483534
8.736898908668041738e-03 0.0015167168884709225 0.007232633896483534
8.776413644398664907e-03 0.0016831803533309566 0.007232633896483534
8.811653337699648647e-03 0.0018679135990207828 0.007232633896483534
8.842839645175728722e-03 0.002072921779595372 0.007232633896483534
8.870162595112933770e-03 0.002300430119772917 0.007232633896483534
8.893778491379412607e-03 0.0025529080682395165 0.007232633896483534
8.913814313780165852e-03 0.002833096101839324 0.007232633896483534
8.930386482940342457e-03 0.0031440354715915 0.007232633896483534
8.943601097377134809e-03 0.0034891012134067737 0.007232633896483534
8.953509895534356861e-03 0.003872038781812557 0.007232633896483534
8.960150141077396352e-03 0.004297004704320844 0.007232633896483534
9.014318590672282250e-03 0.004768611697714469 0.007232633896483534
9.217648412977723360e-03 0.005291978735958442 0.007232633896483534
9.468449149097441300e-03 0.005872786613189483 0.007232633896483534
1.003560410158664366e-02 0.00651733960488242 0.007232633896483534
1.068643724008043125e-02 0.007232633896483534 0.007232633896483534
1.143149265963168924e-02 0.008026433522257174 0.007232633896483534
1.228224022873753395e-02 0.00890735463861044 0.007232633896483534
1.326555943361012492e-02 0.009884959046625586 0.007232633896483534
1.452654058106234505e-02 0.010969857978923836 0.007232633896483534
1.660440356216846824e-02 0.012173827277396614 0.007232633896483534
1.895169348949882898e-02 0.013509935211980273 0.007232633896483534
2.159638437116957396e-02 0.014992684327860457 0.007232633896483534
2.456870199163853352e-02 0.01663816886076129 0.007232633896483534
2.790126094337597867e-02 0.018464249428955443 0.007232633896483534
3.162923722370550306e-02 0.020490746898158472 0.007232633896483534
3.579052738373637160e-02 0.022739657523579287 0.007232633896483534
4.042587592454972151e-02 0.02523539170434766 0.007232633896483534
4.557907534315504272e-02 0.02800503894183631 0.007232633896483534
5.129702954863540887e-02 0.03107866187782014 0.007232633896483534
5.762987743843543675e-02 0.03448962260405758 0.007232633896483534
6.463105635890860345e-02 0.038274944785163134 0.007232633896483534
7.235715411205934089e-02 0.04247571552536898 0.007232633896483534
8.086802801933827556e-02 0.047137531341167244 0.007232633896483534
9.022632765828697554e-02 0.05231099308056263 0.007232633896483534
1.004973848168448508e-01 0.05805225516094899 0.007232633896483534
1.117487088032508291e-01 0.06442363508721373 0.007232633896483534
1.240492366508395283e-01 0.07149428986597581 0.007232633896483534
1.374685899064285732e-01 0.07934096665797492 0.007232633896483534
1.521830397476135466e-01 0.08804883581643465 0.007232633896483534
1.682208223604493846e-01 0.09771241535346502 0.007232633896483534
1.855932539780818513e-01 0.1084365968689611 0.007232633896483534
2.043599172247013984e-01 0.12033778407775893 0.007232633896483534
2.245727949984754335e-01 0.13354515629298988 0.007232633896483534
2.462737254445128421e-01 0.14820207057988585 0.007232633896483534
2.694914574496946047e-01 0.16446761779946645 0.007232633896483534
2.942385856719536563e-01 0.18251834943190443 0.007232633896483534
3.205079449644614997e-01 0.20255019392306664 0.007232633896483534
3.482691506053713915e-01 0.22478058335487253 0.007232633896483534
3.774648966153114626e-01 0.24945081352303167 0.007232633896483534
4.080073520404738918e-01 0.27682866303920667 0.007232633896483534
4.397748585657124121e-01 0.3072112998861759 0.007232633896483534
4.726089075692558872e-01 0.34092850697468147 0.007232633896483534
5.063118807453679260e-01 0.3783462617131929 0.007232633896483534
5.406456304677664804e-01 0.419870708444391 0.007232633896483534
5.753310636015166457e-01 0.4659525668664682 0.007232633896483534
6.100491257905054088e-01 0.517092024289676 0.007232633896483534
6.444432443452817738e-01 0.5738441648302398 0.007232633896483534
6.781234920053290649e-01 0.6368249944718586 0.007232633896483534
7.106723664466811918e-01 0.7067181273927491 0.007232633896483534
7.416524930093204571e-01 0.7842822061337682 0.007232633896483534
7.706157735360366079e-01 0.8703591361485166 0.007232633896483534
7.971142175431884525e-01 0.9658832241158708 0.007232633896483534
8.207117513323408664e-01 1.0718913192051276 0.007232633896483534
8.458915742778546631e-01 1.1895340673703196 0.007232633896483534
8.724969282974324170e-01 1.3200884008314182 0.007232633896483534
8.959533346645012220e-01 1.4649713983072863 0.007232633896483534
9.158643514572253341e-01 1.625755666443795 0.007232633896483534
9.318742197510154757e-01 1.8041864093920719 0.007232633896483534
9.436794276975954965e-01 2.0022003718155843 0.007232633896483534
9.510392587509670648e-01 2.2219468609395236 0.007232633896483534
9.537845664187684092e-01 2.4658110758226037 0.007232633896483534
9.518244652879191969e-01 2.736439997074672 0.007232633896483534
9.451502786837862047e-01 3.0367711180354604 0.007232633896483534
9.345478278103098724e-01 3.370064329271928 0.007232633896483534
9.195578923134122284e-01 3.739937302478798 0.007232633896483534
9.002627562279988949e-01 4.150404757850477 0.007232633896483534
8.769388837705308637e-01 4.605922041145108 0.007232633896483534
8.499231076541831076e-01 5.1114334834401705 0.007232633896483534
8.196017710877276929e-01 5.672426068491977 0.007232633896483534
7.863986578461455990e-01 6.294988990221888 0.007232633896483534
7.507622956569116601e-01 6.985879746785249 0.007232633896483534
7.131820386493191721e-01 7.752597488629465 0.007232633896483534
6.743396100171962226e-01 8.60346441668451 0.007232633896483534
6.345173339885500363e-01 9.547716114208066 0.007232633896483534
5.941521618822788176e-01 10.59560179277617 0.007232633896483534
5.536543581688175841e-01 11.758495540521581 0.007232633896483534
5.134020029795601792e-01 13.049019780144016 0.007232633896483534
4.737369602826475568e-01 14.481182276745331 0.007232633896483534
4.349621825507642425e-01 16.070528182616385 0.007232633896483534
3.973400166896382535e-01 17.834308769319094 0.007232633896483534
3.610914619052134622e-01 19.791668678535572 0.007232633896483534
3.263962317914533284e-01 21.96385372416547 0.007232633896483534
2.944065280246621619e-01 24.37444150122222 0.007232633896483534
2.680845205259726471e-01 27.04959730463137 0.007232633896483534
2.511221478257259498e-01 30.01835813575592 0.007232633896483534
2.347217734635919650e-01 33.31294787934677 0.007232633896483534
2.196496367569482633e-01 36.96912707195032 0.007232633896483534
2.059333837023928915e-01 41.0265810582719 0.007232633896483534
1.928268780211895850e-01 45.52935074866948 0.007232633896483534
1.803784596420508479e-01 50.526310653356795 0.007232633896483534
1.686207416574066753e-01 56.07169938205458 0.007232633896483534
1.575706239581947943e-01 62.22570836730231 0.007232633896483534
1.472299903487988559e-01 69.0551352016233 0.007232633896483534
1.375868613749677838e-01 76.63410868007462 0.007232633896483534
1.286168029686886038e-01 85.04489341802686 0.007232633896483534
1.202844406552797396e-01 94.37878277775391 0.007232633896483534
1.125451061256565466e-01 104.73708979594508 0.007232633896483534
1.053465368867591290e-01 116.23224686798542 0.007232633896483534
9.877829644158951650e-02 128.9890261253308 0.007232633896483534
9.286576656105127725e-02 143.14589375234786 0.007232633896483534
8.803038748828291571e-02 158.85651294280527 0.007232633896483534
8.320261230654592277e-02 176.2914118095948 0.007232633896483534
7.834430994316041175e-02 195.63983435170647 0.007232633896483534
7.343429051244987349e-02 217.11179456945052 0.007232633896483534
6.846887726657170659e-02 240.9403560239527 0.007232633896483534
6.346121504118099055e-02 267.38416158399497 0.007232633896483534
5.843934508002495559e-02 296.73024081888724 0.007232633896483534
5.344326720796293423e-02 329.2971255097155 0.007232633896483534
4.852126440225361381e-02 365.43830709572546 0.007232633896483534
4.381960407041593508e-02 405.54607358408276 0.007232633896483534
3.942520170276202912e-02 450.05576757004974 0.007232633896483534
3.559618484665273003e-02 499.450511585514 0.007232633896483534
3.195276493058449990e-02 554.2664520663108 0.007232633896483534
2.876930649498470050e-02 615.0985788580505 0.007232633896483534
2.588320046707239669e-02 682.6071834272393 0.007232633896483534
2.365988648630240263e-02 757.525025877192 0.007232633896483534
2.219750446822103471e-02 840.6652885618333 0.007232633896483534
2.105479087629532481e-02 932.9304026284696 0.007232633896483534
2.005901088283104997e-02 1035.3218432956637 0.007232633896483534
1.920929102205684927e-02 1148.9510001873086 0.007232633896483534
1.847335519715884167e-02 1275.051240713013 0.007232633896483534
1.777122218632667949e-02 1414.991297434576 0.007232633896483534
1.697420237852802563e-02 1570.2901247293776 0.007232633896483534
1.618373154526686966e-02 1742.6333860096508 0.007232633896483534
1.534592010683422970e-02 1933.891750455232 0.007232633896483534
1.447939696604666308e-02 2146.141197858406 0.007232633896483534
1.361900914305232482e-02 2381.6855519761607 0.007232633896483534
1.279665579501410196e-02 2643.0814869741084 0.007232633896483534
1.204015473491572633e-02 2933.1662783900483 0.007232633896483534
1.139513365733822899e-02 3255.0885998350564 0.007232633896483534
1.093286865841601625e-02 3612.3426997094302 0.007232633896483534
1.059518621458468979e-02 4008.8063288984645 0.007232633896483534
1.039848204360504548e-02 4448.782831127585 0.007232633896483534
1.035632978820601180e-02 4937.047852839004 0.007232633896483534
1.050549399698862997e-02 5478.901179593945 0.007232633896483534
1.092582028293819299e-02 6080.224261649427 0.007232633896483534
1.151725881327499666e-02 6747.5440531107 0.007232633896483534
1.229928916092455811e-02 7488.10385759003 0.007232633896483534
1.328160122143697171e-02 8309.941949353404 0.007232633896483534
1.441706944498303243e-02 9221.97882333434 0.007232633896483534
1.585635189868723344e-02 10234.114021054527 0.007232633896483534
1.767037659294893107e-02 11357.333583431051 0.007232633896483534
1.978346345481482929e-02 12603.829296797274 0.007232633896483534
2.221328099121416821e-02 13987.131026472387 0.007232633896483534
2.497543685158708920e-02 15522.25357427048 0.007232633896483534
2.808261655522741387e-02 17225.859653987874 0.007232633896483534
3.154817141335990865e-02 19116.440753857038 0.007232633896483534
3.537401912741249682e-02 21214.51784910632 0.007232633896483534
3.956009324515181308e-02 23542.864143224204 0.007232633896483534
4.410510143666487859e-02 26126.752255633317 0.007232633896483534
4.900563899942868978e-02 28994.22853882881 0.007232633896483534
5.425723977992143870e-02 32176.417502507353 0.007232633896483534
5.985533202457547081e-02 35707.859649004626 0.007232633896483534
6.579592333699905982e-02 39626.88638701478 0.007232633896483534
7.207576711606118736e-02 43976.036093027215 0.007232633896483534
7.869380903875419775e-02 48802.515836544335 0.007232633896483534
8.565274920692184102e-02 54158.71378079476 0.007232633896483534
9.294075498437255611e-02 60102.76782070388 0.007232633896483534
1.005472677541800197e-01 66699.19663030129 0.007232633896483534
1.084552037658064599e-01 74019.59996915652 0.007232633896483534
1.168243290865387807e-01 82143.43584919439 0.007232633896483534
1.255005173145694319e-01 91158.88299750836 0.007232633896483534
1.344155288468080189e-01 101163.7979766207 0.007232633896483534
1.435258961130220501e-01 112266.77735108159 0.007232633896483534
1.529122943842232130e-01 124588.33642950082 0.007232633896483534
1.627792547173865789e-01 138262.2173764659 0.007232633896483534
1.728198331552605327e-01 153436.84089300132 0.007232633896483534
1.834555626903054126e-01 170276.91722258978 0.007232633896483534
1.951722844577685745e-01 188965.23396912115 0.007232633896483534
2.072617774212883457e-01 209704.64013232305 0.007232633896483534
2.202158822621397560e-01 232720.2478960412 0.007232633896483534
2.347977972428873517e-01 258261.87606826748 0.007232633896483534
2.498374167281268710e-01 286606.7616948256 0.007232633896483534
2.653092163910621970e-01 318062.5692794119 0.007232633896483534
2.820622456223323415e-01 352970.73027306574 0.007232633896483534
3.016945034927157043e-01 391710.1490809261 0.007232633896483534
3.266174123670030349e-01 434701.3158125035 0.007232633896483534
3.533737895305067434e-01 482410.8704165374 0.007232633896483534
3.815906509700072169e-01 535356.6677410719 0.007232633896483534
4.131847755104980369e-01 594113.3984965039 0.007232633896483534
4.466845121757382353e-01 659318.8271333541 0.007232633896483534
4.819141687653999973e-01 731680.7143427207 0.007232633896483534
5.188161621718235805e-01 811984.4993184009 0.007232633896483534
5.572978692613411722e-01 901101.8251665037 0.007232633896483534
5.972277566962476136e-01 1000000.0 0.007232633896483534
8.467044145174528608e-03 0.001 0.008026433522257174
8.531412944754969072e-03 0.0011097524964120721 0.008026433522257174
8.590356348177296403e-03 0.0012315506032928262 0.008026433522257174
8.643988721201586317e-03 0.001366716356462006 0.008026433522257174
8.692665960336586756e-03 0.0015167168884709225 0.008026433522257174
8.736601743561651576e-03 0.0016831803533309566 0.008026433522257174
8.776050544114536930e-03 0.0018679135990207828 0.008026433522257174
8.811211276588437266e-03 0.002072921779595372 0.008026433522257174
8.842320497187467279e-03 0.002300430119772917 0.008026433522257174
8.869534111067476495e-03 0.0025529080682395165 0.008026433522257174
8.893027677319219337e-03 0.002833096101839324 0.008026433522257174
8.912923088713213537e-03 0.0031440354715915 0.008026433522257174
8.929345586113579536e-03 0.0034891012134067737 0.008026433522257174
8.942355970412436961e-03 0.003872038781812557 0.008026433522257174
8.952026329445117100e-03 0.004297004704320844 0.008026433522257174
8.958388540010818468e-03 0.004768611697714469 0.008026433522257174
9.012249979214802947e-03 0.005291978735958442 0.008026433522257174
9.215210620692679266e-03 0.005872786613189483 0.008026433522257174
9.461557368821491357e-03 0.00651733960488242 0.008026433522257174
1.002751690243450580e-02 0.007232633896483534 0.008026433522257174
1.067699155496475670e-02 0.008026433522257174 0.008026433522257174
1.142047202975738328e-02 0.00890735463861044 0.008026433522257174
1.226940703773404286e-02 0.009884959046625586 0.008026433522257174
1.325082498473141752e-02 0.010969857978923836 0.008026433522257174
1.451457105316454090e-02 0.012173827277396614 0.008026433522257174
1.659058162377791482e-02 0.013509935211980273 0.008026433522257174
1.893577908492710682e-02 0.014992684327860457 0.008026433522257174
2.157810752379081196e-02 0.01663816886076129 0.008026433522257174
2.454775970910269209e-02 0.018464249428955443 0.008026433522257174
2.787732156580809487e-02 0.020490746898158472 0.008026433522257174
3.160192975639242868e-02 0.022739657523579287 0.008026433522257174
3.575943150048141450e-02 0.02523539170434766 0.008026433522257174
4.039055103177982553e-02 0.02800503894183631 0.008026433522257174
4.553900920427260413e-02 0.03107866187782014 0.008026433522257174
5.125168640813481530e-02 0.03448962260405758 0.008026433522257174
5.757864591366396861e-02 0.038274944785163134 0.008026433522257174
6.457324823976237638e-02 0.04247571552536898 0.008026433522257174
7.229207050874428275e-02 0.047137531341167244 0.008026433522257174
8.079478904045675480e-02 0.05231099308056263 0.008026433522257174
9.014406930718554811e-02 0.05805225516094899 0.008026433522257174
1.004051198264473699e-01 0.06442363508721373 0.008026433522257174
1.116453059274202242e-01 0.07149428986597581 0.008026433522257174
1.239335106507225837e-01 0.07934096665797492 0.008026433522257174
1.373391944615361127e-01 0.08804883581643465 0.008026433522257174
1.520267861206232585e-01 0.09771241535346502 0.008026433522257174
1.680463755638637868e-01 0.1084365968689611 0.008026433522257174
1.853986821128784657e-01 0.12033778407775893 0.008026433522257174
2.041430543743902593e-01 0.13354515629298988 0.008026433522257174
2.243312888818049522e-01 0.14820207057988585 0.008026433522257174
2.460049987184292908e-01 0.16446761779946645 0.008026433522257174
2.691927074648356455e-01 0.18251834943190443 0.008026433522257174
2.939066792432767361e-01 0.20255019392306664 0.008026433522257174
3.201395249658884889e-01 0.22478058335487253 0.008026433522257174
3.478605391838976990e-01 0.24945081352303167 0.008026433522257174
3.770120953833816513e-01 0.27682866303920667 0.008026433522257174
4.075060525776211806e-01 0.3072112998861759 0.008026433522257174
4.392203734530181758e-01 0.34092850697468147 0.008026433522257174
4.719962289305745795e-01 0.3783462617131929 0.008026433522257174
5.056356779331582230e-01 0.419870708444391 0.008026433522257174
5.399001963356241385e-01 0.4659525668664682 0.008026433522257174
5.745104005898309385e-01 0.517092024289676 0.008026433522257174
6.091469375472443604e-01 0.5738441648302398 0.008026433522257174
6.434530082546610075e-01 0.6368249944718586 0.008026433522257174
6.770384798003948879e-01 0.7067181273927491 0.008026433522257174
7.094857853046464546e-01 0.7842822061337682 0.008026433522257174
7.403574855610313143e-01 0.8703591361485166 0.008026433522257174
7.692056263824885720e-01 0.9658832241158708 0.008026433522257174
7.955824062100872451e-01 1.0718913192051276 0.008026433522257174
8.190521269052217779e-01 1.1895340673703196 0.008026433522257174
8.447811031414897975e-01 1.3200884008314182 0.008026433522257174
8.712653764962389191e-01 1.4649713983072863 0.008026433522257174
8.945893216994683650e-01 1.625755666443795 0.008026433522257174
9.143560428030387266e-01 1.8041864093920719 0.008026433522257174
9.302094202440467363e-01 2.0022003718155843 0.008026433522257174
9.418457705929453860e-01 2.2219468609395236 0.008026433522257174
9.490243813939575057e-01 2.4658110758226037 0.008026433522257174
9.515763386815443425e-01 2.736439997074672 0.008026433522257174
9.494112067386352161e-01 3.0367711180354604 0.008026433522257174
9.427654863538726948e-01 3.370064329271928 0.008026433522257174
9.320727210693007247e-01 3.739937302478798 0.008026433522257174
9.168558121481837908e-01 4.150404757850477 0.008026433522257174
8.973229877739166138e-01 4.605922041145108 0.008026433522257174
8.737521476377687613e-01 5.1114334834401705 0.008026433522257174
8.464818212684910304e-01 5.672426068491977 0.008026433522257174
8.159003150919740266e-01 6.294988990221888 0.008026433522257174
7.824336670629049584e-01 6.985879746785249 0.008026433522257174
7.465331542666171494e-01 7.752597488629465 0.008026433522257174
7.086629037009771759e-01 8.60346441668451 0.008026433522257174
6.694353982587308849e-01 9.547716114208066 0.008026433522257174
6.294054598475915530e-01 10.59560179277617 0.008026433522257174
5.888530677282077797e-01 11.758495540521581 0.008026433522257174
5.481950695631382375e-01 13.049019780144016 0.008026433522257174
5.078163272841638154e-01 14.481182276745331 0.008026433522257174
4.680651393903746960e-01 16.070528182616385 0.008026433522257174
4.292498088883571761e-01 17.834308769319094 0.008026433522257174
3.916363021102473030e-01 19.791668678535572 0.008026433522257174
3.554469961186921823e-01 21.96385372416547 0.008026433522257174
3.208605015190122423e-01 24.37444150122222 0.008026433522257174
2.893681177274466387e-01 27.04959730463137 0.008026433522257174
2.698859254925183859e-01 30.01835813575592 0.008026433522257174
2.523195912625168513e-01 33.31294787934677 0.008026433522257174
2.353390329511382550e-01 36.96912707195032 0.008026433522257174
2.203744452853308999e-01 41.0265810582719 0.008026433522257174
2.061741828341061011e-01 45.52935074866948 0.008026433522257174
1.926340452051307217e-01 50.526310653356795 0.008026433522257174
1.798054248613124573e-01 56.07169938205458 0.008026433522257174
1.677228356814464416e-01 62.22570836730231 0.008026433522257174
1.564040493867881743e-01 69.0551352016233 0.008026433522257174
1.458507074085444444e-01 76.63410868007462 0.008026433522257174
1.360491976032242034e-01 85.04489341802686 0.008026433522257174
1.269718139369473420e-01 94.37878277775391 0.008026433522257174
1.185780913103809536e-01 104.73708979594508 0.008026433522257174
1.108164547420947832e-01 116.23224686798542 0.008026433522257174
1.036261991463326287e-01 128.9890261253308 0.008026433522257174
9.696343823422466646e-02 143.14589375234786 0.008026433522257174
9.091290664850087966e-02 158.85651294280527 0.008026433522257174
8.586688653126788029e-02 176.2914118095948 0.008026433522257174
8.093395069537881459e-02 195.63983435170647 0.008026433522257174
7.597654697978219185e-02 217.11179456945052 0.008026433522257174
7.097896364356774679e-02 240.9403560239527 0.008026433522257174
6.594365440471230966e-02 267.38416158399497 0.008026433522257174
6.088979877016825748e-02 296.73024081888724 0.008026433522257174
5.585062561197835784e-02 329.2971255097155 0.008026433522257174
5.086990942932704401e-02 365.43830709572546 0.008026433522257174
4.614928794391802425e-02 405.54607358408276 0.008026433522257174
4.170885909283812698e-02 450.05576757004974 0.008026433522257174
3.783869844612675060e-02 499.450511585514 0.008026433522257174
3.411405887841203327e-02 554.2664520663108 0.008026433522257174
3.091508811332889517e-02 615.0985788580505 0.008026433522257174
2.792424305912848820e-02 682.6071834272393 0.008026433522257174
2.513685407896991755e-02 757.525025877192 0.008026433522257174
2.349198116813405041e-02 840.6652885618333 0.008026433522257174
2.236308979213282033e-02 932.9304026284696 0.008026433522257174
2.137420883696910384e-02 1035.3218432956637 0.008026433522257174
2.057996883108105177e-02 1148.9510001873086 0.008026433522257174
1.988000008358280918e-02 1275.051240713013 0.008026433522257174
1.916433069980216092e-02 1414.991297434576 0.008026433522257174
1.833919318514587796e-02 1570.2901247293776 0.008026433522257174
1.752532666912339984e-02 1742.6333860096508 0.008026433522257174
1.664224104788670708e-02 1933.891750455232 0.008026433522257174
1.572358319925874423e-02 2146.141197858406 0.008026433522257174
1.480757665816749037e-02 2381.6855519761607 0.008026433522257174
1.392935762496704324e-02 2643.0814869741084 0.008026433522257174
1.311969175548872643e-02 2933.1662783900483 0.008026433522257174
1.242313287277834952e-02 3255.0885998350564 0.008026433522257174
1.192753752162295858e-02 3612.3426997094302 0.008026433522257174
1.156944172420786877e-02 4008.8063288984645 0.008026433522257174
1.136384441228430707e-02 4448.782831127585 0.008026433522257174
1.141735261503796367e-02 4937.047852839004 0.008026433522257174
1.160919082160455189e-02 5478.901179593945 0.008026433522257174
1.207554202794917930e-02 6080.224261649427 0.008026433522257174
1.273765340314237174e-02 6747.5440531107 0.008026433522257174
1.359952488231953860e-02 7488.10385759003 0.008026433522257174
1.468412167070484720e-02 8309.941949353404 0.008026433522257174
1.593725176987503475e-02 9221.97882333434 0.008026433522257174
1.737696944626200210e-02 10234.114021054527 0.008026433522257174
1.936287370342862704e-02 11357.333583431051 0.008026433522257174
2.167370854022957274e-02 12603.829296797274 0.008026433522257174
2.432801689805618242e-02 13987.131026472387 0.008026433522257174
2.734189085184159790e-02 15522.25357427048 0.008026433522257174
3.072801799325293459e-02 17225.859653987874 0.008026433522257174
3.449988493661032551e-02 19116.440753857038 0.008026433522257174
3.865757998348757357e-02 21214.51784910632 0.008026433522257174
4.319931893449440591e-02 23542.864143224204 0.008026433522257174
4.812162856074290312e-02 26126.752255633317 0.008026433522257174
5.341850454962949329e-02 28994.22853882881 0.008026433522257174
5.908256448397143645e-02 32176.417502507353 0.008026433522257174
6.510612143088845283e-02 35707.859649004626 0.008026433522257174
7.148193981796321927e-02 39626.88638701478 0.008026433522257174
7.820348374020091864e-02 43976.036093027215 0.008026433522257174
8.526445304801708036e-02 48802.515836544335 0.008026433522257174
9.266524747827489805e-02 54158.71378079476 0.008026433522257174
1.003945625868462033e-01 60102.76782070388 0.008026433522257174
1.084358142036803141e-01 66699.19663030129 0.008026433522257174
1.167686684489711857e-01 74019.59996915652 0.008026433522257174
1.255232387059115051e-01 82143.43584919439 0.008026433522257174
1.346161311649113346e-01 91158.88299750836 0.008026433522257174
1.439346973783073025e-01 101163.7979766207 0.008026433522257174
1.534349232600748514e-01 112266.77735108159 0.008026433522257174
1.632983517961383024e-01 124588.33642950082 0.008026433522257174
1.735974673077573249e-01 138262.2173764659 0.008026433522257174
1.840763151928281882e-01 153436.84089300132 0.008026433522257174
1.952673395247065402e-01 170276.91722258978 0.008026433522257174
2.075600431884916663e-01 188965.23396912115 0.008026433522257174
2.202679873205089511e-01 209704.64013232305 0.008026433522257174
2.343239526575109921e-01 232720.2478960412 0.008026433522257174
2.493747919117360601e-01 258261.87606826748 0.008026433522257174
2.648618670733784430e-01 286606.7616948256 0.008026433522257174
2.807591921724377770e-01 318062.5692794119 0.008026433522257174
2.996569849143390640e-01 352970.73027306574 0.008026433522257174
3.228853585621079270e-01 391710.1490809261 0.008026433522257174
3.496578587259560056e-01 434701.3158125035 0.008026433522257174
3.779030245903740037e-01 482410.8704165374 0.008026433522257174
4.085297036730943798e-01 535356.6677410719 0.008026433522257174
4.419414312533812561e-01 594113.3984965039 0.008026433522257174
4.770871276333276678e-01 659318.8271333541 0.008026433522257174
5.139146998819614787e-01 731680.7143427207 0.008026433522257174
5.523373715750601320e-01 811984.4993184009 0.008026433522257174
5.922304397207837079e-01 901101.8251665037 0.008026433522257174
6.334252897012593309e-01 1000000.0 0.008026433522257174
8.396724043442679516e-03 0.001 0.00890735463861044
8.466891794192007992e-03 0.0011097524964120721 0.00890735463861044
8.531268984255976906e-03 0.0012315506032928262 0.00890735463861044
8.590140795518058994e-03 0.001366716356462006 0.00890735463861044
8.643760984211231943e-03 0.0015167168884709225 0.00890735463861044
8.692377596580961110e-03 0.0016831803533309566 0.00890735463861044
8.736259294087255975e-03 0.0018679135990207828 0.00890735463861044
8.775633603915410433e-03 0.002072921779595372 0.00890735463861044
8.810733951112507609e-03 0.002300430119772917 0.00890735463861044
8.841728845785122581e-03 0.0025529080682395165 0.00890735463861044
8.868839089721558197e-03 0.002833096101839324 0.00890735463861044
8.892203511498622537e-03 0.0031440354715915 0.00890735463861044
8.911924567814949460e-03 0.0034891012134067737 0.00890735463861044
8.928152561527522360e-03 0.003872038781812557 0.00890735463861044
8.940930344752467604e-03 0.004297004704320844 0.00890735463861044
8.950338517785563081e-03 0.004768611697714469 0.00890735463861044
8.956392569529221179e-03 0.005291978735958442 0.00890735463861044
9.009868394667153862e-03 0.005872786613189483 0.00890735463861044
9.212395210751947103e-03 0.00651733960488242 0.00890735463861044
9.453106485356828695e-03 0.007232633896483534 0.00890735463861044
1.001761375190350807e-02 0.008026433522257174 0.00890735463861044
1.066540222143807365e-02 0.00890735463861044 0.00890735463861044
1.140696133338880286e-02 0.009884959046625586 0.00890735463861044
1.225369344211118573e-02 0.010969857978923836 0.00890735463861044
1.323269604001291351e-02 0.012173827277396614 0.00890735463861044
1.450141671123069721e-02 0.013509935211980273 0.00890735463861044
1.657541546360198625e-02 0.014992684327860457 0.00890735463861044
1.891830880721957070e-02 0.01663816886076129 0.00890735463861044
2.155804640397092006e-02 0.018464249428955443 0.00890735463861044
2.452476635443978301e-02 0.020490746898158472 0.00890735463861044
2.785104190953335140e-02 0.022739657523579287 0.00890735463861044
3.157194440799974272e-02 0.02523539170434766 0.00890735463861044
3.572530303327600687e-02 0.02800503894183631 0.00890735463861044
4.035177573500303705e-02 0.03107866187782014 0.00890735463861044
4.549505764417451081e-02 0.03448962260405758 0.00890735463861044
5.120193341273654442e-02 0.038274944785163134 0.00890735463861044
5.752244225327237531e-02 0.04247571552536898 0.00890735463861044
6.450985142032243658e-02 0.047137531341167244 0.00890735463861044
7.222066157172828127e-02 0.05231099308056263 0.00890735463861044
8.071448952614862504e-02 0.05805225516094899 0.00890735463861044
9.005387579410085996e-02 0.06442363508721373 0.00890735463861044
1.003039515022138145e-01 0.07149428986597581 0.00890735463861044
1.115319866762442685e-01 0.07934096665797492 0.00890735463861044
1.238066804656118708e-01 0.08804883581643465 0.00890735463861044
1.371974371897193290e-01 0.09771241535346502 0.00890735463861044
1.518544420746517076e-01 0.1084365968689611 0.00890735463861044
1.678540098269655223e-01 0.12033778407775893 0.00890735463861044
1.851841528449146290e-01 0.13354515629298988 0.00890735463861044
2.039040289948116091e-01 0.14820207057988585 0.00890735463861044
2.240652050875482915e-01 0.16446761779946645 0.00890735463861044
2.457090338872809088e-01 0.18251834943190443 0.00890735463861044
2.688637757205977752e-01 0.20255019392306664 0.00890735463861044
2.935414304393542118e-01 0.22478058335487253 0.00890735463861044
3.197342682910429001e-01 0.24945081352303167 0.00890735463861044
3.474112845030283836e-01 0.27682866303920667 0.00890735463861044
3.765145124903840346e-01 0.3072112998861759 0.00890735463861044
4.069554679660988272e-01 0.34092850697468147 0.00890735463861044
4.386117608645251353e-01 0.3783462617131929 0.00890735463861044
4.713241829389375748e-01 0.419870708444391 0.00890735463861044
5.048944329263770348e-01 0.4659525668664682 0.00890735463861044
5.390836471683676523e-01 0.517092024289676 0.00890735463861044
5.736121165662844135e-01 0.5738441648302398 0.00890735463861044
6.081601889851828702e-01 0.6368249944718586 0.00890735463861044
6.423708068974399721e-01 0.7067181273927491 0.00890735463861044
6.758536781785619008e-01 0.7842822061337682 0.00890735463861044
7.081910863547099533e-01 0.8703591361485166 0.00890735463861044
7.389456012820847519e-01 0.9658832241158708 0.00890735463861044
7.676693287528019161e-01 1.0718913192051276 0.00890735463861044
7.939146799509909647e-01 1.1895340673703196 0.00890735463861044
8.172462469430044063e-01 1.3200884008314182 0.00890735463861044
8.434198729506996450e-01 1.4649713983072863 0.00890735463861044
8.697590318729758740e-01 1.625755666443795 0.00890735463861044
8.929250380868221093e-01 1.8041864093920719 0.00890735463861044
9.125206098984870451e-01 2.0022003718155843 0.00890735463861044
9.281894328021159657e-01 2.2219468609395236 0.00890735463861044
9.396278198962021433e-01 2.4658110758226037 0.00890735463861044
9.465952756575765070e-01 2.736439997074672 0.00890735463861044
9.489233501727472042e-01 3.0367711180354604 0.00890735463861044
9.465222940061274182e-01 3.370064329271928 0.00890735463861044
9.400270061175036718e-01 3.739937302478798 0.00890735463861044
9.290866700500723940e-01 4.150404757850477 0.00890735463861044
9.136106106832494467e-01 4.605922041145108 0.00890735463861044
8.938085657731026368e-01 5.1114334834401705 0.00890735463861044
8.699601934295901895e-01 5.672426068491977 0.00890735463861044
8.424060880271734275e-01 6.294988990221888 0.00890735463861044
8.115370108230377522e-01 6.985879746785249 0.00890735463861044
7.777819684204667627e-01 7.752597488629465 0.00890735463861044
7.415959020953447611e-01 8.60346441668451 0.00890735463861044
7.034474772164883705e-01 9.547716114208066 0.00890735463861044
6.638163526788457558e-01 10.59560179277617 0.00890735463861044
6.235783031881598770e-01 11.758495540521581 0.00890735463861044
5.828467603535840702e-01 13.049019780144016 0.00890735463861044
5.420458099753606707e-01 14.481182276745331 0.00890735463861044
5.015671371038397108e-01 16.070528182616385 0.00890735463861044
4.617646846185455289e-01 17.834308769319094 0.00890735463861044
4.229505365495584979e-01 19.791668678535572 0.00890735463861044
3.853920750801241857e-01 21.96385372416547 0.00890735463861044
3.493104437644193316e-01 24.37444150122222 0.00890735463861044
3.148805168876473992e-01 27.04959730463137 0.00890735463861044
2.897341770510377112e-01 30.01835813575592 0.00890735463861044
2.710335118925300546e-01 33.31294787934677 0.00890735463861044
2.528503215809013160e-01 36.96912707195032 0.00890735463861044
2.358550855250293732e-01 41.0265810582719 0.00890735463861044
2.205446688771360575e-01 45.52935074866948 0.00890735463861044
2.058790625996029522e-01 50.526310653356795 0.00890735463861044
1.919299936912220172e-01 56.07169938205458 0.00890735463861044
1.787516746328834671e-01 62.22570836730231 0.00890735463861044
1.663803354215862007e-01 69.0551352016233 0.00890735463861044
1.548341954932780651e-01 76.63410868007462 0.00890735463861044
1.441137408257788244e-01 85.04489341802686 0.00890735463861044
1.342022775839669113e-01 94.37878277775391 0.00890735463861044
1.250668628361282508e-01 104.73708979594508 0.00890735463861044
1.166596586652080686e-01 116.23224686798542 0.00890735463861044
1.089198364726709223e-01 128.9890261253308 0.00890735463861044
1.017761686358541473e-01 143.14589375234786 0.00890735463861044
9.515027407287056371e-02 158.85651294280527 0.00890735463861044
8.900762788127100644e-02 176.2914118095948 0.00890735463861044
8.344858496128498837e-02 195.63983435170647 0.00890735463861044
7.842160399004861893e-02 217.11179456945052 0.00890735463861044
7.338135956669722404e-02 240.9403560239527 0.00890735463861044
6.831814842447436753e-02 267.38416158399497 0.00890735463861044
6.324043974820565961e-02 296.73024081888724 0.00890735463861044
5.819343689089406801e-02 329.2971255097155 0.00890735463861044
5.322407613244053287e-02 365.43830709572546 0.00890735463861044
4.845494445994699001e-02 405.54607358408276 0.00890735463861044
4.411677360141862125e-02 450.05576757004974 0.00890735463861044
4.023729027542870956e-02 499.450511585514 0.00890735463861044
3.651399713774110961e-02 554.2664520663108 0.00890735463861044
3.314774881441730908e-02 615.0985788580505 0.00890735463861044
3.006662142078415575e-02 682.6071834272393 0.00890735463861044
2.717522279503765265e-02 757.525025877192 0.00890735463861044
2.475162264515018418e-02 840.6652885618333 0.00890735463861044
2.367815377155226345e-02 932.9304026284696 0.00890735463861044
2.272917181963068564e-02 1035.3218432956637 0.00890735463861044
2.197291387699598988e-02 1148.9510001873086 0.00890735463861044
2.133029827115043991e-02 1275.051240713013 0.00890735463861044
2.060874944161905989e-02 1414.991297434576 0.00890735463861044
1.977103942626420863e-02 1570.2901247293776 0.00890735463861044
1.893204066027973434e-02 1742.6333860096508 0.00890735463861044
1.800647341281805258e-02 1933.891750455232 0.00890735463861044
1.703735146610601062e-02 2146.141197858406 0.00890735463861044
1.606648819233657058e-02 2381.6855519761607 0.00890735463861044
1.513249311567521627e-02 2643.0814869741084 0.00890735463861044
1.426933116660814363e-02 2933.1662783900483 0.00890735463861044
1.352067831502386068e-02 3255.0885998350564 0.00890735463861044
1.298975076793189819e-02 3612.3426997094302 0.00890735463861044
1.261215459073630751e-02 4008.8063288984645 0.00890735463861044
1.250698258346727085e-02 4448.782831127585 0.00890735463861044
1.261627947050971213e-02 4937.047852839004 0.00890735463861044
1.282360682294204565e-02 5478.901179593945 0.00890735463861044
1.335090897917428493e-02 6080.224261649427 0.00890735463861044
1.408263011872596532e-02 6747.5440531107 0.00890735463861044
1.503179369003635607e-02 7488.10385759003 0.00890735463861044
1.622868134722964956e-02 8309.941949353404 0.00890735463861044
1.761086595842554364e-02 9221.97882333434 0.00890735463861044
1.918540855750046695e-02 10234.114021054527 0.00890735463861044
2.119038906484884202e-02 11357.333583431051 0.00890735463861044
2.371391082802196820e-02 12603.829296797274 0.00890735463861044
2.660907704431747164e-02 13987.131026472387 0.00890735463861044
2.989232672831691057e-02 15522.25357427048 0.00890735463861044
3.357614289467954899e-02 17225.859653987874 0.00890735463861044
3.767396895302387722e-02 19116.440753857038 0.00890735463861044
4.218361261787914596e-02 21214.51784910632 0.00890735463861044
4.710119178152021718e-02 23542.864143224204 0.00890735463861044
5.242060697579941503e-02 26126.752255633317 0.00890735463861044
5.813278080820075133e-02 28994.22853882881 0.00890735463861044
6.422694259427545738e-02 32176.417502507353 0.00890735463861044
7.069181807757043967e-02 35707.859649004626 0.00890735463861044
7.751650862780205820e-02 39626.88638701478 0.00890735463861044
8.469080899648825933e-02 43976.036093027215 0.00890735463861044
9.220483253385640399e-02 48802.515836544335 0.00890735463861044
1.000494509403445503e-01 54158.71378079476 0.00890735463861044
1.082221122391826273e-01 60102.76782070388 0.00890735463861044
1.166972689268222230e-01 66699.19663030129 0.00890735463861044
1.254516891689244351e-01 74019.59996915652 0.00890735463861044
1.346172962427037711e-01 82143.43584919439 0.00890735463861044
1.440850421989283148e-01 91158.88299750836 0.00890735463861044
1.538030664338695397e-01 101163.7979766207 0.00890735463861044
1.636907553759045508e-01 112266.77735108159 0.00890735463861044
1.740472804824268749e-01 124588.33642950082 0.00890735463861044
1.847884724655288746e-01 138262.2173764659 0.00890735463861044
1.957218473111041190e-01 153436.84089300132 0.00890735463861044
2.075343322252672651e-01 170276.91722258978 0.00890735463861044
2.204463091978188793e-01 188965.23396912115 0.00890735463861044
2.338262936759099575e-01 209704.64013232305 0.00890735463861044
2.488696118196163098e-01 232720.2478960412 0.00890735463861044
2.643720681683029983e-01 258261.87606826748 0.00890735463861044
2.802886759040514875e-01 286606.7616948256 0.00890735463861044
2.974351948954797598e-01 318062.5692794119 0.00890735463861044
3.187999765743974590e-01 352970.73027306574 0.00890735463861044
3.455775895367618755e-01 391710.1490809261 0.00890735463861044
3.738455164466948921e-01 434701.3158125035 0.00890735463861044
4.036120141418542695e-01 482410.8704165374 0.00890735463861044
4.369420412532016296e-01 535356.6677410719 0.00890735463861044
4.720078481417387950e-01 594113.3984965039 0.00890735463861044
5.087602270948299310e-01 659318.8271333541 0.00890735463861044
5.471174225054609153e-01 731680.7143427207 0.00890735463861044
5.869602002469501700e-01 811984.4993184009 0.00890735463861044
6.281268031705510291e-01 901101.8251665037 0.00890735463861044
6.704095811627317492e-01 1000000.0 0.00890735463861044
8.320422994362584521e-03 0.001 0.009884959046625586
8.396619317522384385e-03 0.0011097524964120721 0.009884959046625586
8.466748446918068161e-03 0.0012315506032928262 0.009884959046625586
8.531112014134308724e-03 0.001366716356462006 0.009884959046625586
8.589935724308755266e-03 0.0015167168884709225 0.009884959046625586
8.643517779376044471e-03 0.0016831803533309566 0.009884959046625586
8.692065120661495239e-03 0.0018679135990207828 0.009884959046625586
8.735880059525857888e-03 0.002072921779595372 0.009884959046625586
8.775180820499807466e-03 0.002300430119772917 0.009884959046625586
8.810184846533031591e-03 0.0025529080682395165 0.009884959046625586
8.841077027651165349e-03 0.002833096101839324 0.009884959046625586
8.868046734914846949e-03 0.0031440354715915 0.009884959046625586
8.891240410221181584e-03 0.0034891012134067737 0.009884959046625586
8.910800920076050041e-03 0.003872038781812557 0.009884959046625586
8.926804312218591247e-03 0.004297004704320844 0.009884959046625586
8.939336371334231576e-03 0.004768611697714469 0.009884959046625586
8.948443688511501654e-03 0.005291978735958442 0.009884959046625586
8.954152218776306044e-03 0.005872786613189483 0.009884959046625586
9.007142731570430202e-03 0.00651733960488242 0.009884959046625586
9.209182560558751979e-03 0.007232633896483534 0.009884959046625586
9.442771199773632509e-03 0.008026433522257174 0.009884959046625586
1.000549389914669532e-02 0.00890735463861044 0.009884959046625586
1.065123252698082536e-02 0.009884959046625586 0.009884959046625586
1.139042336520764732e-02 0.010969857978923836 0.009884959046625586
1.223446765728733628e-02 0.012173827277396614 0.009884959046625586
1.321041142207815544e-02 0.013509935211980273 0.009884959046625586
1.448711760204592254e-02 0.014992684327860457 0.009884959046625586
1.655890320636178512e-02 0.01663816886076129 0.009884959046625586
1.889930186321651592e-02 0.018464249428955443 0.009884959046625586
2.153620717805807688e-02 0.020490746898158472 0.009884959046625586
2.449975924018794188e-02 0.022739657523579287 0.009884959046625586
2.782244629208818418e-02 0.02523539170434766 0.009884959046625586
3.153933639108195269e-02 0.02800503894183631 0.009884959046625586
3.568819411877282438e-02 0.03107866187782014 0.009884959046625586
4.030962300076805505e-02 0.03448962260405758 0.009884959046625586
4.544725918671680548e-02 0.038274944785163134 0.009884959046625586
5.114784361960505316e-02 0.04247571552536898 0.009884959046625586
5.746133080433336870e-02 0.047137531341167244 0.009884959046625586
6.444092688235493471e-02 0.05231099308056263 0.009884959046625586
7.214304970350877977e-02 0.05805225516094899 0.009884959046625586
8.062720096697513494e-02 0.06442363508721373 0.009884959046625586
8.995586600041076408e-02 0.07149428986597581 0.009884959046625586
1.001940391812133901e-01 0.07934096665797492 0.009884959046625586
1.114088563261933368e-01 0.08804883581643465 0.009884959046625586
1.236689314066135442e-01 0.09771241535346502 0.009884959046625586
1.370434863797080072e-01 0.1084365968689611 0.009884959046625586
1.516658563900316337e-01 0.12033778407775893 0.009884959046625586
1.676435630392326681e-01 0.13354515629298988 0.009884959046625586
1.849495186582928996e-01 0.14820207057988585 0.009884959046625586
2.036426709024787285e-01 0.16446761779946645 0.009884959046625586
2.237743153004841390e-01 0.18251834943190443 0.009884959046625586
2.453855527544254456e-01 0.20255019392306664 0.009884959046625586
2.685043534910159235e-01 0.22478058335487253 0.009884959046625586
2.931424217171063051e-01 0.24945081352303167 0.009884959046625586
3.192916847009313885e-01 0.27682866303920667 0.009884959046625586
3.469208265190600327e-01 0.3072112998861759 0.009884959046625586
3.759714859599382342e-01 0.34092850697468147 0.009884959046625586
4.063548200245044595e-01 0.3783462617131929 0.009884959046625586
4.379480447995946490e-01 0.419870708444391 0.009884959046625586
4.705915910171245553e-01 0.4659525668664682 0.009884959046625586
5.040867482532795929e-01 0.517092024289676 0.009884959046625586
5.381942984091866444e-01 0.5738441648302398 0.009884959046625586
5.726341543530392153e-01 0.6368249944718586 0.009884959046625586
6.070863672373352227e-01 0.7067181273927491 0.009884959046625586
6.411936084093280419e-01 0.7842822061337682 0.009884959046625586
6.745653375171229982e-01 0.8703591361485166 0.009884959046625586
7.067837346184508984e-01 0.9658832241158708 0.009884959046625586
7.374112850446046252e-01 1.0718913192051276 0.009884959046625586
7.660001314569007125e-01 1.1895340673703196 0.009884959046625586
7.921028314147234850e-01 1.3200884008314182 0.009884959046625586
8.152842322331289582e-01 1.4649713983072863 0.009884959046625586
8.417600605651640588e-01 1.625755666443795 0.009884959046625586
8.679268150273673488e-01 1.8041864093920719 0.009884959046625586
8.909061563223296121e-01 2.0022003718155843 0.009884959046625586
9.103005653576891065e-01 2.2219468609395236 0.009884959046625586
9.257537177259522743e-01 2.4658110758226037 0.009884959046625586
9.369621263486026530e-01 2.736439997074672 0.009884959046625586
9.436857531861218007e-01 3.0367711180354604 0.009884959046625586
9.457568438312362602e-01 3.370064329271928 0.009884959046625586
9.432760322051498836e-01 3.739937302478798 0.009884959046625586
9.367351501211977904e-01 4.150404757850477 0.009884959046625586
9.255129797822323479e-01 4.605922041145108 0.009884959046625586
9.097441524887052156e-01 5.1114334834401705 0.009884959046625586
8.896402315832081520e-01 5.672426068491977 0.009884959046625586
8.654830787769127731e-01 6.294988990221888 0.009884959046625586
8.376159287166640155e-01 6.985879746785249 0.009884959046625586
8.064327498263172966e-01 7.752597488629465 0.009884959046625586
7.723665428096229135e-01 8.60346441668451 0.009884959046625586
7.358771874987148909e-01 9.547716114208066 0.009884959046625586
6.974393928515277841e-01 10.59560179277617 0.009884959046625586
6.575312400125401524e-01 11.758495540521581 0.009884959046625586
6.169877937623605701e-01 13.049019780144016 0.009884959046625586
5.760952163425521189e-01 14.481182276745331 0.009884959046625586
5.351790400229400335e-01 16.070528182616385 0.009884959046625586
4.946368774172360538e-01 17.834308769319094 0.009884959046625586
4.548266164393921507e-01 19.791668678535572 0.009884959046625586
4.160617638007665375e-01 21.96385372416547 0.009884959046625586
3.786083296508434004e-01 24.37444150122222 0.009884959046625586
3.426834699065745560e-01 27.04959730463137 0.009884959046625586
3.105919407779176855e-01 30.01835813575592 0.009884959046625586
2.908066014512179498e-01 33.31294787934677 0.009884959046625586
2.715749720502363407e-01 36.96912707195032 0.009884959046625586
2.533649133032069289e-01 41.0265810582719 0.009884959046625586
2.359377410303374889e-01 45.52935074866948 0.009884959046625586
2.201292630972850328e-01 50.526310653356795 0.009884959046625586
2.050250104939751183e-01 56.07169938205458 0.009884959046625586
1.907005847810405441e-01 62.22570836730231 0.009884959046625586
1.772129035669077202e-01 69.0551352016233 0.009884959046625586
1.645994746897778693e-01 76.63410868007462 0.009884959046625586
1.528779351679405707e-01 85.04489341802686 0.009884959046625586
1.420459443057464632e-01 94.37878277775391 0.009884959046625586
1.320814679776733114e-01 104.73708979594508 0.009884959046625586
1.229436851167386019e-01 116.23224686798542 0.009884959046625586
1.145746443542992737e-01 128.9890261253308 0.009884959046625586
1.069018012993692285e-01 143.14589375234786 0.009884959046625586
9.984154141885563660e-02 158.85651294280527 0.009884959046625586
9.330355040157786717e-02 176.2914118095948 0.009884959046625586
8.719581366412727796e-02 195.63983435170647 0.009884959046625586
8.142986664309870282e-02 217.11179456945052 0.009884959046625586
7.600046135645643908e-02 240.9403560239527 0.009884959046625586
7.081031381819134773e-02 267.38416158399497 0.009884959046625586
6.580551410551244151e-02 296.73024081888724 0.009884959046625586
6.078623028058683514e-02 329.2971255097155 0.009884959046625586
5.593135230915347034e-02 365.43830709572546 0.009884959046625586
5.122015373907601310e-02 405.54607358408276 0.009884959046625586
4.697215035156097201e-02 450.05576757004974 0.009884959046625586
4.300816076689351064e-02 499.450511585514 0.009884959046625586
3.918475060647641506e-02 554.2664520663108 0.009884959046625586
3.553688857044375732e-02 615.0985788580505 0.009884959046625586
3.230934443722500299e-02 682.6071834272393 0.009884959046625586
2.932719193185185855e-02 757.525025877192 0.009884959046625586
2.665988299689998550e-02 840.6652885618333 0.009884959046625586
2.506497981903696437e-02 932.9304026284696 0.009884959046625586
2.411837850365799660e-02 1035.3218432956637 0.009884959046625586
2.340388171893894101e-02 1148.9510001873086 0.009884959046625586
2.281265747530779667e-02 1275.051240713013 0.009884959046625586
2.209447306236196618e-02 1414.991297434576 0.009884959046625586
2.126210665283412987e-02 1570.2901247293776 0.009884959046625586
2.039753036949271472e-02 1742.6333860096508 0.009884959046625586
1.943354460393924635e-02 1933.891750455232 0.009884959046625586
1.841680747526695111e-02 2146.141197858406 0.009884959046625586
1.739291093793842585e-02 2381.6855519761607 0.009884959046625586
1.640416741748636220e-02 2643.0814869741084 0.009884959046625586
1.548799149044315787e-02 2933.1662783900483 0.009884959046625586
1.468592931997713541e-02 3255.0885998350564 0.009884959046625586
1.411918976233062124e-02 3612.3426997094302 0.009884959046625586
1.378492583078680910e-02 4008.8063288984645 0.009884959046625586
1.381171295546830026e-02 4448.782831127585 0.009884959046625586
1.393560011375908660e-02 4937.047852839004 0.009884959046625586
1.416507422946725221e-02 5478.901179593945 0.009884959046625586
1.475567863961353698e-02 6080.224261649427 0.009884959046625586
1.556394387328417089e-02 6747.5440531107 0.009884959046625586
1.660838966291191057e-02 7488.10385759003 0.009884959046625586
1.792841274514773292e-02 8309.941949353404 0.009884959046625586
1.945197164779303295e-02 9221.97882333434 0.009884959046625586
2.118665706291504233e-02 10234.114021054527 0.009884959046625586
2.315809391603113401e-02 11357.333583431051 0.009884959046625586
2.590967542889656069e-02 12603.829296797274 0.009884959046625586
2.906241988662990050e-02 13987.131026472387 0.009884959046625586
3.263293587594970346e-02 15522.25357427048 0.009884959046625586
3.663325701012959401e-02 17225.859653987874 0.009884959046625586
4.107657310374693282e-02 19116.440753857038 0.009884959046625586
4.595791025901943549e-02 21214.51784910632 0.009884959046625586
5.127086487819661198e-02 23542.864143224204 0.009884959046625586
5.700623590492533144e-02 26126.752255633317 0.009884959046625586
6.315138581176904520e-02 28994.22853882881 0.009884959046625586
6.969166117021249884e-02 32176.417502507353 0.009884959046625586
7.661175395570957170e-02 35707.859649004626 0.009884959046625586
8.389670109217398086e-02 39626.88638701478 0.009884959046625586
9.153234328096077066e-02 43976.036093027215 0.009884959046625586
9.950501733352214162e-02 48802.515836544335 0.009884959046625586
1.078005166654695673e-01 54158.71378079476 0.009884959046625586
1.164101520209533669e-01 60102.76782070388 0.009884959046625586
1.253162511027941795e-01 66699.19663030129 0.009884959046625586
1.344873396039498459e-01 74019.59996915652 0.009884959046625586
1.440784942383710465e-01 82143.43584919439 0.009884959046625586
1.539186199965028867e-01 91158.88299750836 0.009884959046625586
1.640050503245844837e-01 101163.7979766207 0.009884959046625586
1.742808910543897361e-01 112266.77735108159 0.009884959046625586
1.851515942189866648e-01 124588.33642950082 0.009884959046625586
1.963502836670197038e-01 138262.2173764659 0.009884959046625586
2.077610513060509645e-01 153436.84089300132 0.009884959046625586
2.202782288973919589e-01 170276.91722258978 0.009884959046625586
2.338617431740731001e-01 188965.23396912115 0.009884959046625586
2.483103376530097495e-01 209704.64013232305 0.009884959046625586
2.638277846332690579e-01 232720.2478960412 0.009884959046625586
2.797637570050413580e-01 258261.87606826748 0.009884959046625586
2.960912655565548501e-01 286606.7616948256 0.009884959046625586
3.154440272499270392e-01 318062.5692794119 0.009884959046625586
3.411040027751319759e-01 352970.73027306574 0.009884959046625586
3.693812720859228071e-01 391710.1490809261 0.009884959046625586
3.991651350020254396e-01 434701.3158125035 0.009884959046625586
4.316353525445744688e-01 482410.8704165374 0.009884959046625586
4.666293585398939570e-01 535356.6677410719 0.009884959046625586
5.033126579941699097e-01 594113.3984965039 0.009884959046625586
5.416063097281100802e-01 659318.8271333541 0.009884959046625586
5.813953579398907223e-01 731680.7143427207 0.009884959046625586
6.225238412220063244e-01 811984.4993184009 0.009884959046625586
6.647902075979104097e-01 901101.8251665037 0.009884959046625586
7.079456940733676040e-01 1000000.0 0.009884959046625586
8.237891299391217337e-03 0.001 0.010969857978923836
8.320358136579653757e-03 0.0011097524964120721 0.010969857978923836
8.396491510141627576e-03 0.0012315506032928262 0.010969857978923836
8.466592558994009282e-03 0.001366716356462006 0.010969857978923836
8.530898305248732841e-03 0.0015167168884709225 0.010969857978923836
8.589681142899841318e-03 0.0016831803533309566 0.010969857978923836
8.643213424972307629e-03 0.0018679135990207828 0.010969857978923836
8.691712919758278963e-03 0.002072921779595372 0.010969857978923836
8.735458448646158183e-03 0.002300430119772917 0.010969857978923836
8.774691863389701141e-03 0.0025529080682395165 0.010969857978923836
8.809578519820315465e-03 0.002833096101839324 0.010969857978923836
8.840352754284313067e-03 0.0031440354715915 0.010969857978923836
8.867181517774632218e-03 0.0034891012134067737 0.010969857978923836
8.890219619589875485e-03 0.003872038781812557 0.010969857978923836
8.909568335605543010e-03 0.004297004704320844 0.010969857978923836
8.925333218055492637e-03 0.004768611697714469 0.010969857978923836
8.937585978679777471e-03 0.005291978735958442 0.010969857978923836
8.946367946027867363e-03 0.005872786613189483 0.010969857978923836
8.951691324461552579e-03 0.00651733960488242 0.010969857978923836
9.004054157043816370e-03 0.007232633896483534 0.010969857978923836
9.205548376281461748e-03 0.008026433522257174 0.010969857978923836
9.435895680390510992e-03 0.00890735463861044 0.010969857978923836
9.990690207819884552e-03 0.009884959046625586 0.010969857978923836
1.063392298688090910e-02 0.010969857978923836 0.010969857978923836
1.137023059677888873e-02 0.012173827277396614 0.010969857978923836
1.221097657087697255e-02 0.013509935211980273 0.010969857978923836
1.318309105497369495e-02 0.014992684327860457 0.010969857978923836
1.447166906047461093e-02 0.01663816886076129 0.010969857978923836
1.654107864533677086e-02 0.018464249428955443 0.010969857978923836
1.887877640986844810e-02 0.020490746898158472 0.010969857978923836
2.151264669962013598e-02 0.022739657523579287 0.010969857978923836
2.447275039701732671e-02 0.02523539170434766 0.010969857978923836
2.779156894898552471e-02 0.02800503894183631 0.010969857978923836
3.150413110491131347e-02 0.03107866187782014 0.010969857978923836
3.564811375588942260e-02 0.03448962260405758 0.010969857978923836
4.026410161263796472e-02 0.038274944785163134 0.010969857978923836
4.539564332452637740e-02 0.04247571552536898 0.010969857978923836
5.108944455916653721e-02 0.047137531341167244 0.010969857978923836
5.739536020744573364e-02 0.05231099308056263 0.010969857978923836
6.436651992115487164e-02 0.05805225516094899 0.010969857978923836
7.205925467467165502e-02 0.06442363508721373 0.010969857978923836
8.053299967205519716e-02 0.07149428986597581 0.010969857978923836
8.985008542689011668e-02 0.07934096665797492 0.010969857978923836
1.000754115971402847e-01 0.08804883581643465 0.010969857978923836
1.112760005362171678e-01 0.09771241535346502 0.010969857978923836
1.235202968015008534e-01 0.1084365968689611 0.010969857978923836
1.368773941473563627e-01 0.12033778407775893 0.010969857978923836
1.514607586880159229e-01 0.13354515629298988 0.010969857978923836
1.674146920154668261e-01 0.14820207057988585 0.010969857978923836
1.846943818021903605e-01 0.16446761779946645 0.010969857978923836
2.033584830341933769e-01 0.18251834943190443 0.010969857978923836
2.234580615273078219e-01 0.20255019392306664 0.010969857978923836
2.450339082169237237e-01 0.22478058335487253 0.010969857978923836
2.681136917975762146e-01 0.24945081352303167 0.010969857978923836
2.927087817795528402e-01 0.27682866303920667 0.010969857978923836
3.188107757993593472e-01 0.3072112998861759 0.010969857978923836
3.463879575154972246e-01 0.34092850697468147 0.010969857978923836
3.753816004188992861e-01 0.3783462617131929 0.010969857978923836
4.057024410419386440e-01 0.419870708444391 0.010969857978923836
4.372272814770609695e-01 0.4659525668664682 0.010969857978923836
4.697961338926558428e-01 0.517092024289676 0.010969857978923836
5.032098766416456259e-01 0.5738441648302398 0.010969857978923836
5.372288653337727871e-01 0.6368249944718586 0.010969857978923836
5.715726395001727855e-01 0.7067181273927491 0.010969857978923836
6.059208591047224868e-01 0.7842822061337682 0.010969857978923836
6.399159095504605155e-01 0.8703591361485166 0.010969857978923836
6.731669683955778805e-01 0.9658832241158708 0.010969857978923836
7.052560012022994762e-01 1.0718913192051276 0.010969857978923836
7.357453960458362197e-01 1.1895340673703196 0.010969857978923836
7.641872659379144173e-01 1.3200884008314182 0.010969857978923836
7.901342301456182327e-01 1.4649713983072863 0.010969857978923836
8.131512893332415448e-01 1.625755666443795 0.010969857978923836
8.397483656319447709e-01 1.8041864093920719 0.010969857978923836
8.657121219006245205e-01 2.0022003718155843 0.010969857978923836
8.884728392491705318e-01 2.2219468609395236 0.010969857978923836
9.076329683602889498e-01 2.4658110758226037 0.010969857978923836
9.228363548014733020e-01 2.736439997074672 0.010969857978923836
9.337799555075468882e-01 3.0367711180354604 0.010969857978923836
9.402244473950435166e-01 3.370064329271928 0.010969857978923836
9.420030283702711671e-01 3.739937302478798 0.010969857978923836
9.396571272280458409e-01 4.150404757850477 0.010969857978923836
9.328105450211104932e-01 4.605922041145108 0.010969857978923836
9.212708050263318516e-01 5.1114334834401705 0.010969857978923836
9.051744610084773157e-01 5.672426068491977 0.010969857978923836
8.847354103397836456e-01 6.294988990221888 0.010969857978923836
8.602383377008413490e-01 6.985879746785249 0.010969857978923836
8.320299513642757105e-01 7.752597488629465 0.010969857978923836
8.005085580878096296e-01 8.60346441668451 0.010969857978923836
7.661125250309547274e-01 9.547716114208066 0.010969857978923836
7.293082358363818241e-01 10.59560179277617 0.010969857978923836
6.905780195846256131e-01 11.758495540521581 0.010969857978923836
6.504083948277180616e-01 13.049019780144016 0.010969857978923836
6.095963341241553701e-01 14.481182276745331 0.010969857978923836
5.685715911610411677e-01 16.070528182616385 0.010969857978923836
5.275780209856372194e-01 17.834308769319094 0.010969857978923836
4.870173127588920403e-01 19.791668678535572 0.010969857978923836
4.472487720565063718e-01 21.96385372416547 0.010969857978923836
4.085844075736527192e-01 24.37444150122222 0.010969857978923836
3.712859893391821098e-01 27.04959730463137 0.010969857978923836
3.355642173597819800e-01 30.01835813575592 0.010969857978923836
3.122978168354352824e-01 33.31294787934677 0.010969857978923836
2.916523908036059431e-01 36.96912707195032 0.010969857978923836
2.725745336689192055e-01 41.0265810582719 0.010969857978923836
2.536990178304492360e-01 45.52935074866948 0.010969857978923836
2.353823688150598337e-01 50.526310653356795 0.010969857978923836
2.191046706068315031e-01 56.07169938205458 0.010969857978923836
2.035987152369078679e-01 62.22570836730231 0.010969857978923836
1.889439468254833221e-01 69.0551352016233 0.010969857978923836
1.751995137785747336e-01 76.63410868007462 0.010969857978923836
1.624030304587532059e-01 85.04489341802686 0.010969857978923836
1.505696439521909680e-01 94.37878277775391 0.010969857978923836
1.396915822543064734e-01 104.73708979594508 0.010969857978923836
1.297384180132895026e-01 116.23224686798542 0.010969857978923836
1.206582751306787410e-01 128.9890261253308 0.010969857978923836
1.123801835213179418e-01 143.14589375234786 0.010969857978923836
1.048176572826061137e-01 158.85651294280527 0.010969857978923836
9.787344813129567056e-02 176.2914118095948 0.010969857978923836
9.144516998540463959e-02 195.63983435170647 0.010969857978923836
8.543138644662816306e-02 217.11179456945052 0.010969857978923836
7.973757469065483050e-02 240.9403560239527 0.010969857978923836
7.428148102853657231e-02 267.38416158399497 0.010969857978923836
6.899733756330772572e-02 296.73024081888724 0.010969857978923836
6.396851370369147083e-02 329.2971255097155 0.010969857978923836
5.906302293797201924e-02 365.43830709572546 0.010969857978923836
5.427850968145550570e-02 405.54607358408276 0.010969857978923836
4.992804849068178952e-02 450.05576757004974 0.010969857978923836
4.589389695079525849e-02 499.450511585514 0.010969857978923836
4.198453589390660490e-02 554.2664520663108 0.010969857978923836
3.823490411276442985e-02 615.0985788580505 0.010969857978923836
3.477060294974432253e-02 682.6071834272393 0.010969857978923836
3.179313256979558050e-02 757.525025877192 0.010969857978923836
2.902035435656434570e-02 840.6652885618333 0.010969857978923836
2.646719036138741807e-02 932.9304026284696 0.010969857978923836
2.561549934558939035e-02 1035.3218432956637 0.010969857978923836
2.486070975837244984e-02 1148.9510001873086 0.010969857978923836
2.431272927327267352e-02 1275.051240713013 0.010969857978923836
2.360880861979752776e-02 1414.991297434576 0.010969857978923836
2.279642363229418198e-02 1570.2901247293776 0.010969857978923836
2.191314754300372966e-02 1742.6333860096508 0.010969857978923836
2.091624093501856171e-02 1933.891750455232 0.010969857978923836
1.985609285548042141e-02 2146.141197858406 0.010969857978923836
1.878223418020880109e-02 2381.6855519761607 0.010969857978923836
1.774088965720493904e-02 2643.0814869741084 0.010969857978923836
1.677316924884973345e-02 2933.1662783900483 0.010969857978923836
1.591688927025621328e-02 3255.0885998350564 0.010969857978923836
1.531429175031893616e-02 3612.3426997094302 0.010969857978923836
1.521143696181372074e-02 4008.8063288984645 0.010969857978923836
1.524587455777228276e-02 4448.782831127585 0.010969857978923836
1.538637686207629425e-02 4937.047852839004 0.010969857978923836
1.564229151359117914e-02 5478.901179593945 0.010969857978923836
1.630193286792283244e-02 6080.224261649427 0.010969857978923836
1.719427691835687458e-02 6747.5440531107 0.010969857978923836
1.834253901484340574e-02 7488.10385759003 0.010969857978923836
1.979741679626933690e-02 8309.941949353404 0.010969857978923836
2.147563775902331870e-02 9221.97882333434 0.010969857978923836
2.338532672523242067e-02 10234.114021054527 0.010969857978923836
2.553198864595550982e-02 11357.333583431051 0.010969857978923836
2.826547225805971231e-02 12603.829296797274 0.010969857978923836
3.169270864461656151e-02 13987.131026472387 0.010969857978923836
3.556841808344075179e-02 15522.25357427048 0.010969857978923836
3.990389992819393106e-02 17225.859653987874 0.010969857978923836
4.471184672936041882e-02 19116.440753857038 0.010969857978923836
4.998396028170940669e-02 21214.51784910632 0.010969857978923836
5.571085412807985637e-02 23542.864143224204 0.010969857978923836
6.187973050129357694e-02 26126.752255633317 0.010969857978923836
6.847389174235900267e-02 28994.22853882881 0.010969857978923836
7.547433464853101071e-02 32176.417502507353 0.010969857978923836
8.286128987122956535e-02 35707.859649004626 0.010969857978923836
9.061541914372032991e-02 39626.88638701478 0.010969857978923836
9.871838682256942055e-02 43976.036093027215 0.010969857978923836
1.071526969342102287e-01 48802.515836544335 0.010969857978923836
1.159007390664258813e-01 54158.71378079476 0.010969857978923836
1.249432248535853190e-01 60102.76782070388 0.010969857978923836
1.342742102800323911e-01 66699.19663030129 0.010969857978923836
1.438562803666618151e-01 74019.59996915652 0.010969857978923836
1.538741241504150981e-01 82143.43584919439 0.010969857978923836
1.641260479275014617e-01 91158.88299750836 0.010969857978923836
1.745767055835862891e-01 101163.7979766207 0.010969857978923836
1.851959236169809786e-01 112266.77735108159 0.010969857978923836
1.966082921592524069e-01 124588.33642950082 0.010969857978923836
2.082866166420775655e-01 138262.2173764659 0.010969857978923836
2.202052144589241589e-01 153436.84089300132 0.010969857978923836
2.335289685721318731e-01 170276.91722258978 0.010969857978923836
2.478450653125273406e-01 188965.23396912115 0.010969857978923836
2.632166979446302624e-01 209704.64013232305 0.010969857978923836
2.791710181959408121e-01 232720.2478960412 0.010969857978923836
2.955215065486490045e-01 258261.87606826748 0.010969857978923836
3.131283443138241362e-01 286606.7616948256 0.010969857978923836
3.362179574082657108e-01 318062.5692794119 0.010969857978923836
3.644797799545563266e-01 352970.73027306574 0.010969857978923836
3.942772710539197423e-01 391710.1490809261 0.010969857978923836
4.259627243961361942e-01 434701.3158125035 0.010969857978923836
4.608922988627344730e-01 482410.8704165374 0.010969857978923836
4.975160561181715124e-01 535356.6677410719 0.010969857978923836
5.357546436742023355e-01 594113.3984965039 0.010969857978923836
5.754952283958484349e-01 659318.8271333541 0.010969857978923836
6.165857007256455580e-01 731680.7143427207 0.010969857978923836
6.588300235053818898e-01 811984.4993184009 0.010969857978923836
7.019846163543970174e-01 901101.8251665037 0.010969857978923836
7.457567371073902107e-01 1000000.0 0.010969857978923836
8.148815502422900384e-03 0.001 0.012173827277396614
8.237794136808857318e-03 0.0011097524964120721 0.012173827277396614
8.320203980403163141e-03 0.0012315506032928262 0.012173827277396614
8.396342076472948848e-03 0.001366716356462006 0.012173827277396614
8.466423184901372689e-03 0.0015167168884709225 0.012173827277396614
8.530703713268857763e-03 0.0016831803533309566 0.012173827277396614
8.589433845189665268e-03 0.0018679135990207828 0.012173827277396614
8.642895648490000679e-03 0.002072921779595372 0.012173827277396614
8.691357587957627279e-03 0.002300430119772917 0.012173827277396614
8.735014154494633379e-03 0.0025529080682395165 0.012173827277396614
8.774144073363675592e-03 0.002833096101839324 0.012173827277396614
8.808931771876553005e-03 0.0031440354715915 0.012173827277396614
8.839582094568572065e-03 0.0034891012134067737 0.012173827277396614
8.866252702065459401e-03 0.003872038781812557 0.012173827277396614
8.889104245339767701e-03 0.004297004704320844 0.012173827277396614
8.908235899854554177e-03 0.004768611697714469 0.012173827277396614
8.923749844964856681e-03 0.005291978735958442 0.012173827277396614
8.935709697947300661e-03 0.005872786613189483 0.012173827277396614
8.944133111124052612e-03 0.00651733960488242 0.012173827277396614
8.949053933111256881e-03 0.007232633896483534 0.012173827277396614
9.000618245807161244e-03 0.008026433522257174 0.012173827277396614
9.201503870375602953e-03 0.00890735463861044 0.012173827277396614
9.431145298747741976e-03 0.009884959046625586 0.012173827277396614
9.972643176878423152e-03 0.010969857978923836 0.012173827277396614
1.061282262938972182e-02 0.012173827277396614 0.012173827277396614
1.134562783661760034e-02 0.013509935211980273 0.012173827277396614
1.218234866423649129e-02 0.014992684327860457 0.012173827277396614
1.314965481036736543e-02 0.01663816886076129 0.012173827277396614
1.445506202111809108e-02 0.018464249428955443 0.012173827277396614
1.652190414128389476e-02 0.020490746898158472 0.012173827277396614
1.885670765989723788e-02 0.022739657523579287 0.012173827277396614
2.148729879284960384e-02 0.02523539170434766 0.012173827277396614
2.444371154510892666e-02 0.02800503894183631 0.012173827277396614
2.775838378068919837e-02 0.03107866187782014 0.012173827277396614
3.146626918356402319e-02 0.03448962260405758 0.012173827277396614
3.560502462973955118e-02 0.038274944785163134 0.012173827277396614
4.021516056629766828e-02 0.04247571552536898 0.012173827277396614
4.534016181918644472e-02 0.047137531341167244 0.012173827277396614
5.102666044336644918e-02 0.05231099308056263 0.012173827277396614
5.732444021445932264e-02 0.05805225516094899 0.012173827277396614
6.428653841362101662e-02 0.06442363508721373 0.012173827277396614
7.196919121001239816e-02 0.07149428986597581 0.012173827277396614
8.043172265143436195e-02 0.07934096665797492 0.012173827277396614
8.973636324546663268e-02 0.08804883581643465 0.012173827277396614
9.994788206165622357e-02 0.09771241535346502 0.012173827277396614
1.111331555240348545e-01 0.1084365968689611 0.012173827277396614
1.233605047988751702e-01 0.12033778407775893 0.012173827277396614
1.366988346121900677e-01 0.13354515629298988 0.012173827277396614
1.512384389707970289e-01 0.14820207057988585 0.012173827277396614
1.671666303146776555e-01 0.16446761779946645 0.012173827277396614
1.844178255125964727e-01 0.18251834943190443 0.012173827277396614
2.030504499533678509e-01 0.20255019392306664 0.012173827277396614
2.231152580606441671e-01 0.22478058335487253 0.012173827277396614
2.446527481038332785e-01 0.24945081352303167 0.012173827277396614
2.676902491690827945e-01 0.27682866303920667 0.012173827277396614
2.922387543801937548e-01 0.3072112998861759 0.012173827277396614
3.182894954664633458e-01 0.34092850697468147 0.012173827277396614
3.458103377238014309e-01 0.3783462617131929 0.012173827277396614
3.747421349938067636e-01 0.419870708444391 0.012173827277396614
4.049951910041112990e-01 0.4659525668664682 0.012173827277396614
4.364458447292763887e-01 0.517092024289676 0.012173827277396614
4.689336280915388233e-01 0.5738441648302398 0.012173827277396614
5.022589525909105790e-01 0.6368249944718586 0.012173827277396614
5.361817403161281970e-01 0.7067181273927491 0.012173827277396614
5.704210448920289389e-01 0.7842822061337682 0.012173827277396614
6.046561378381400953e-01 0.8703591361485166 0.012173827277396614
6.385289937247874414e-01 0.9658832241158708 0.012173827277396614
6.716484715036448172e-01 1.0718913192051276 0.012173827277396614
7.035962721132179576e-01 1.1895340673703196 0.012173827277396614
7.339345835555257658e-01 1.3200884008314182 0.012173827277396614
7.622154183471926414e-01 1.4649713983072863 0.012173827277396614
7.879913831065203933e-01 1.625755666443795 0.012173827277396614
8.108275740729569137e-01 1.8041864093920719 0.012173827277396614
8.373264048097101009e-01 2.0022003718155843 0.012173827277396614
8.630533190552450717e-01 2.2219468609395236 0.012173827277396614
8.855603239759519685e-01 2.4658110758226037 0.012173827277396614
9.044500243396839112e-01 2.736439997074672 0.012173827277396614
9.193667074009607143e-01 3.0367711180354604 0.012173827277396614
9.300080288067131828e-01 3.370064329271928 0.012173827277396614
9.361356259621584908e-01 3.739937302478798 0.012173827277396614
9.377894051671019637e-01 4.150404757850477 0.012173827277396614
9.353605518280865283e-01 4.605922041145108 0.012173827277396614
9.281704283666223354e-01 5.1114334834401705 0.012173827277396614
9.162763033494322196e-01 5.672426068491977 0.012173827277396614
8.998171876403661118e-01 6.294988990221888 0.012173827277396614
8.790100084260501490e-01 6.985879746785249 0.012173827277396614
8.541432041864943647e-01 7.752597488629465 0.012173827277396614
8.255681804078218722e-01 8.60346441668451 0.012173827277396614
7.936890339923512450e-01 9.547716114208066 0.012173827277396614
7.589511210198042201e-01 10.59560179277617 0.012173827277396614
7.218289487286835282e-01 11.758495540521581 0.012173827277396614
6.828137979691741855e-01 13.049019780144016 0.012173827277396614
6.424014938435044231e-01 14.481182276745331 0.012173827277396614
6.013785104520268376e-01 16.070528182616385 0.012173827277396614
5.602605693548815546e-01 17.834308769319094 0.012173827277396614
5.192357016715430928e-01 19.791668678535572 0.012173827277396614
4.787069979201697412e-01 21.96385372416547 0.012173827277396614
4.390321473448628997e-01 24.37444150122222 0.012173827277396614
4.005186841821697374e-01 27.04959730463137 0.012173827277396614
3.634216278644790687e-01 30.01835813575592 0.012173827277396614
3.354784108564177747e-01 33.31294787934677 0.012173827277396614
3.139542485838006658e-01 36.96912707195032 0.012173827277396614
2.926399302042652639e-01 41.0265810582719 0.012173827277396614
2.728566703441844821e-01 45.52935074866948 0.012173827277396614
2.533316610901715227e-01 50.526310653356795 0.012173827277396614
2.342369721690957529e-01 56.07169938205458 0.012173827277396614
2.174587778134672023e-01 62.22570836730231 0.012173827277396614
2.016012761259820263e-01 69.0551352016233 0.012173827277396614
1.866753402986720545e-01 76.63410868007462 0.012173827277396614
1.727410307337958750e-01 85.04489341802686 0.012173827277396614
1.598338648500540748e-01 94.37878277775391 0.012173827277396614
1.479635120651290603e-01 104.73708979594508 0.012173827277396614
1.371132601695966846e-01 116.23224686798542 0.012173827277396614
1.272406164342170243e-01 128.9890261253308 0.012173827277396614
1.182792649834736309e-01 143.14589375234786 0.012173827277396614
1.101425762628468752e-01 158.85651294280527 0.012173827277396614
1.027285606961046427e-01 176.2914118095948 0.012173827277396614
9.592603945449064418e-02 195.63983435170647 0.012173827277396614
8.962150258874904130e-02 217.11179456945052 0.012173827277396614
8.370607121394790795e-02 240.9403560239527 0.012173827277396614
7.808190686849696138e-02 267.38416158399497 0.012173827277396614
7.266754574685038714e-02 296.73024081888724 0.012173827277396614
6.740169287696370914e-02 329.2971255097155 0.012173827277396614
6.230612136239328802e-02 365.43830709572546 0.012173827277396614
5.745336771811124232e-02 405.54607358408276 0.012173827277396614
5.299449417949229912e-02 450.05576757004974 0.012173827277396614
4.890300879484742180e-02 499.450511585514 0.012173827277396614
4.492135271757890375e-02 554.2664520663108 0.012173827277396614
4.108311740893054453e-02 615.0985788580505 0.012173827277396614
3.752186780596588472e-02 682.6071834272393 0.012173827277396614
3.444175131996743411e-02 757.525025877192 0.012173827277396614
3.155634660160148985e-02 840.6652885618333 0.012173827277396614
2.888366967079550318e-02 932.9304026284696 0.012173827277396614
2.710334195518530540e-02 1035.3218432956637 0.012173827277396614
2.631506331219266720e-02 1148.9510001873086 0.012173827277396614
2.581321758401175503e-02 1275.051240713013 0.012173827277396614
2.513615771678175820e-02 1414.991297434576 0.012173827277396614
2.436117917188350065e-02 1570.2901247293776 0.012173827277396614
2.346766258021305493e-02 1742.6333860096508 0.012173827277396614
2.244492158443213078e-02 1933.891750455232 0.012173827277396614
2.134710180985232783e-02 2146.141197858406 0.012173827277396614
2.022778768908488345e-02 2381.6855519761607 0.012173827277396614
1.913730307224349031e-02 2643.0814869741084 0.012173827277396614
1.812067745808495015e-02 2933.1662783900483 0.012173827277396614
1.721634922523773703e-02 3255.0885998350564 0.012173827277396614
1.683670450842745386e-02 3612.3426997094302 0.012173827277396614
1.677740592923257501e-02 4008.8063288984645 0.012173827277396614
1.682111515379582437e-02 4448.782831127585 0.012173827277396614
1.698052609985343381e-02 4937.047852839004 0.012173827277396614
1.726591781439596254e-02 5478.901179593945 0.012173827277396614
1.800269230146695279e-02 6080.224261649427 0.012173827277396614
1.898728052845557665e-02 6747.5440531107 0.012173827277396614
2.024842689621379754e-02 7488.10385759003 0.012173827277396614
2.185078746080460974e-02 8309.941949353404 0.012173827277396614
2.369795192217189969e-02 9221.97882333434 0.012173827277396614
2.579858197160724703e-02 10234.114021054527 0.012173827277396614
2.815838549487596765e-02 11357.333583431051 0.012173827277396614
3.078432191812402116e-02 12603.829296797274 0.012173827277396614
3.450296857302920239e-02 13987.131026472387 0.012173827277396614
3.870161099175983832e-02 15522.25357427048 0.012173827277396614
4.339048813154444684e-02 17225.859653987874 0.012173827277396614
4.858151994586087929e-02 19116.440753857038 0.012173827277396614
5.426250189181357209e-02 21214.51784910632 0.012173827277396614
6.042058518301059861e-02 23542.864143224204 0.012173827277396614
6.703887385744421168e-02 26126.752255633317 0.012173827277396614
7.409611776180159703e-02 28994.22853882881 0.012173827277396614
8.156852270790862502e-02 32176.417502507353 0.012173827277396614
8.943152138316601274e-02 35707.859649004626 0.012173827277396614
9.766114558788828448e-02 39626.88638701478 0.012173827277396614
1.062348238500266523e-01 43976.036093027215 0.012173827277396614
1.151313326351899313e-01 48802.515836544335 0.012173827277396614
1.243299673733542360e-01 54158.71378079476 0.012173827277396614
1.338090393821049495e-01 60102.76782070388 0.012173827277396614
1.435501299159094302e-01 66699.19663030129 0.012173827277396614
1.535456166726382188e-01 74019.59996915652 0.012173827277396614
1.639870338367159786e-01 82143.43584919439 0.012173827277396614
1.746538319546729889e-01 91158.88299750836 0.012173827277396614
1.855171604130581020e-01 101163.7979766207 0.012173827277396614
1.966186538570091347e-01 112266.77735108159 0.012173827277396614
2.085064283525813744e-01 124588.33642950082 0.012173827277396614
2.206818701150831119e-01 138262.2173764659 0.012173827277396614
2.331573727490790504e-01 153436.84089300132 0.012173827277396614
2.474477674873139799e-01 170276.91722258978 0.012173827277396614
2.626393036366065914e-01 188965.23396912115 0.012173827277396614
2.785553551417269680e-01 209704.64013232305 0.012173827277396614
2.952773730042085876e-01 232720.2478960412 0.012173827277396614
3.128966316507014733e-01 258261.87606826748 0.012173827277396614
3.339230509469834351e-01 286606.7616948256 0.012173827277396614
3.591215853883000242e-01 318062.5692794119 0.012173827277396614
3.889037370688201989e-01 352970.73027306574 0.012173827277396614
4.202287900802589848e-01 391710.1490809261 0.012173827277396614
4.547313628877215352e-01 434701.3158125035 0.012173827277396614
4.913032407488127085e-01 482410.8704165374 0.012173827277396614
5.294975163912791771e-01 535356.6677410719 0.012173827277396614
5.692005439053365867e-01 594113.3984965039 0.012173827277396614
6.102615807072103715e-01 659318.8271333541 0.012173827277396614
6.524879397500431555e-01 731680.7143427207 0.012173827277396614
6.956407961155339770e-01 811984.4993184009 0.012173827277396614
7.394322624761417995e-01 901101.8251665037 0.012173827277396614
7.858827333629909706e-01 1000000.0 0.012173827277396614
8.053136792328286983e-03 0.001 0.013509935211980273
8.148775685660181872e-03 0.0011097524964120721 0.013509935211980273
8.237688246750089066e-03 0.0012315506032928262 0.013509935211980273
8.320072906059463105e-03 0.001366716356462006 0.013509935211980273
8.396185200987412930e-03 0.0015167168884709225 0.013509935211980273
8.466232619418950778e-03 0.0016831803533309566 0.013509935211980273
8.530471914861718907e-03 0.0018679135990207828 0.013509935211980273
8.589164316701449614e-03 0.002072921779595372 0.013509935211980273
8.642587250265513360e-03 0.002300430119772917 0.013509935211980273
8.690961703608909503e-03 0.0025529080682395165 0.013509935211980273
8.734554276489132213e-03 0.002833096101839324 0.013509935211980273
8.773580116626067751e-03 0.0031440354715915 0.013509935211980273
8.808253107601317008e-03 0.0034891012134067737 0.013509935211980273
8.838777011354354007e-03 0.003872038781812557 0.013509935211980273
8.865288368405862054e-03 0.004297004704320844 0.013509935211980273
8.887947492681163436e-03 0.004768611697714469 0.013509935211980273
8.906854275539258584e-03 0.005291978735958442 0.013509935211980273
8.922101594427904458e-03 0.005872786613189483 0.013509935211980273
8.933742155986638261e-03 0.00651733960488242 0.013509935211980273
8.941808737905336535e-03 0.007232633896483534 0.013509935211980273
8.946300418930241971e-03 0.008026433522257174 0.013509935211980273
8.996849914655331848e-03 0.00890735463861044 0.013509935211980273
9.197066750284220438e-03 0.009884959046625586 0.013509935211980273
9.425922934893748995e-03 0.010969857978923836 0.013509935211980273
9.950719012555906198e-03 0.012173827277396614 0.013509935211980273
1.058718105857903852e-02 0.013509935211980273 0.013509935211980273
1.131572332028607519e-02 0.014992684327860457 0.013509935211980273
1.214756576948389406e-02 0.01663816886076129 0.013509935211980273
1.310887708031203622e-02 0.018464249428955443 0.013509935211980273
1.443722375191806677e-02 0.020490746898158472 0.013509935211980273
1.650132030580914178e-02 0.022739657523579287 0.013509935211980273
1.883300587015910438e-02 0.02523539170434766 0.013509935211980273
2.146007597139366896e-02 0.02800503894183631 0.013509935211980273
2.441252792595570431e-02 0.03107866187782014 0.013509935211980273
2.772273743597677281e-02 0.03448962260405758 0.013509935211980273
3.142561363356727311e-02 0.038274944785163134 0.013509935211980273
3.555874508869565076e-02 0.04247571552536898 0.013509935211980273
4.016259331031061391e-02 0.047137531341167244 0.013509935211980273
4.528056445775584943e-02 0.05231099308056263 0.013509935211980273
5.095921701278209592e-02 0.05805225516094899 0.013509935211980273
5.724825215376712351e-02 0.06442363508721373 0.013509935211980273
6.420061199777087058e-02 0.07149428986597581 0.013509935211980273
7.187243027672422790e-02 0.07934096665797492 0.013509935211980273
8.032292016455438999e-02 0.08804883581643465 0.013509935211980273
8.961418624821254619e-02 0.09771241535346502 0.013509935211980273
9.981086351398558987e-02 0.1084365968689611 0.013509935211980273
1.109796913717324141e-01 0.12033778407775893 0.013509935211980273
1.231888122357868431e-01 0.13354515629298988 0.013509935211980273
1.365069603961593936e-01 0.14820207057988585 0.013509935211980273
1.510023689707176986e-01 0.16446761779946645 0.013509935211980273
1.668979165213587135e-01 0.18251834943190443 0.013509935211980273
1.841182368219168031e-01 0.20255019392306664 0.013509935211980273
2.027167333470598631e-01 0.22478058335487253 0.013509935211980273
2.227438511950722844e-01 0.24945081352303167 0.013509935211980273
2.442397302708601281e-01 0.27682866303920667 0.013509935211980273
2.672313570102563540e-01 0.3072112998861759 0.013509935211980273
2.917293108413006597e-01 0.34092850697468147 0.013509935211980273
3.177244040715053175e-01 0.3783462617131929 0.013509935211980273
3.451840612415826848e-01 0.419870708444391 0.013509935211980273
3.740486683783939559e-01 0.4659525668664682 0.013509935211980273
4.042280244353962382e-01 0.517092024289676 0.013509935211980273
4.355979756979896922e-01 0.5738441648302398 0.013509935211980273
4.679975275914421418e-01 0.6368249944718586 0.013509935211980273
5.012265685450187913e-01 0.7067181273927491 0.013509935211980273
5.350444688051704256e-01 0.7842822061337682 0.013509935211980273
5.691697987392220215e-01 0.8703591361485166 0.013509935211980273
6.032813107573766764e-01 0.9658832241158708 0.013509935211980273
6.370205379761492148e-01 1.0718913192051276 0.013509935211980273
6.699959327777504914e-01 1.1895340673703196 0.013509935211980273
7.017888384668050650e-01 1.3200884008314182 0.013509935211980273
7.319611912710289880e-01 1.4649713983072863 0.013509935211980273
7.600648144163230091e-01 1.625755666443795 0.013509935211980273
7.856522606934952524e-01 1.8041864093920719 0.013509935211980273
8.082886836545570830e-01 2.0022003718155843 0.013509935211980273
8.344315105988773240e-01 2.2219468609395236 0.013509935211980273
8.598845801581446180e-01 2.4658110758226037 0.013509935211980273
8.820997627100177763e-01 2.736439997074672 0.013509935211980273
9.006800644073826856e-01 3.0367711180354604 0.013509935211980273
9.152704515680691877e-01 3.370064329271928 0.013509935211980273
9.255695599462737677e-01 3.739937302478798 0.013509935211980273
9.313402721624127745e-01 4.150404757850477 0.013509935211980273
9.331020932480065255e-01 4.605922041145108 0.013509935211980273
9.303026559876484969e-01 5.1114334834401705 0.013509935211980273
9.227301371149089215e-01 5.672426068491977 0.013509935211980273
9.104444139622240861e-01 6.294988990221888 0.013509935211980273
8.935877269182830318e-01 6.985879746785249 0.013509935211980273
8.723810545547474593e-01 7.752597488629465 0.013509935211980273
8.471178927320656138e-01 8.60346441668451 0.013509935211980273
8.181558657786979216e-01 9.547716114208066 0.013509935211980273
7.859065305724357575e-01 10.59560179277617 0.013509935211980273
7.508238677524828875e-01 11.758495540521581 0.013509935211980273
7.133918267321245343e-01 13.049019780144016 0.013509935211980273
6.741114368412629565e-01 14.481182276745331 0.013509935211980273
6.334877796238036485e-01 16.070528182616385 0.013509935211980273
5.923210706802941594e-01 17.834308769319094 0.013509935211980273
5.511567536769197417e-01 19.791668678535572 0.013509935211980273
5.101516701594235315e-01 21.96385372416547 0.013509935211980273
4.697071839081737865e-01 24.37444150122222 0.013509935211980273
4.301763057661778800e-01 27.04959730463137 0.013509935211980273
3.918595811038480536e-01 30.01835813575592 0.013509935211980273
3.590612081602514993e-01 33.31294787934677 0.013509935211980273
3.370902391565858691e-01 36.96912707195032 0.013509935211980273
3.149576019762134194e-01 41.0265810582719 0.013509935211980273
2.928655660973656927e-01 45.52935074866948 0.013509935211980273
2.723796017527702618e-01 50.526310653356795 0.013509935211980273
2.522358040425014547e-01 56.07169938205458 0.013509935211980273
2.326057615688288394e-01 62.22570836730231 0.013509935211980273
2.151961040850981499e-01 69.0551352016233 0.013509935211980273
1.990534277383412265e-01 76.63410868007462 0.013509935211980273
1.839317963541108047e-01 85.04489341802686 0.013509935211980273
1.698896468724223341e-01 94.37878277775391 0.013509935211980273
1.569569943807486712e-01 104.73708979594508 0.013509935211980273
1.451340065577595151e-01 116.23224686798542 0.013509935211980273
1.343908097506036348e-01 128.9890261253308 0.013509935211980273
1.246689336309885904e-01 143.14589375234786 0.013509935211980273
1.158845352427343850e-01 158.85651294280527 0.013509935211980273
1.079334246162322042e-01 176.2914118095948 0.013509935211980273
1.006976466114239688e-01 195.63983435170647 0.013509935211980273
9.405302107749502483e-02 217.11179456945052 0.013509935211980273
8.787704928954097328e-02 240.9403560239527 0.013509935211980273
8.205642649874038408e-02 267.38416158399497 0.013509935211980273
7.649349880079955866e-02 296.73024081888724 0.013509935211980273
7.111116734074662826e-02 329.2971255097155 0.013509935211980273
6.585590712904849930e-02 365.43830709572546 0.013509935211980273
6.076794750131973843e-02 405.54607358408276 0.013509935211980273
5.618745772623688628e-02 450.05576757004974 0.013509935211980273
5.204889678993906282e-02 499.450511585514 0.013509935211980273
4.800715059066374552e-02 554.2664520663108 0.013509935211980273
4.409297921750972293e-02 615.0985788580505 0.013509935211980273
4.044372041459310535e-02 682.6071834272393 0.013509935211980273
3.727037129060675053e-02 757.525025877192 0.013509935211980273
3.427986969368997799e-02 840.6652885618333 0.013509935211980273
3.149302195906757834e-02 932.9304026284696 0.013509935211980273
2.892555417632998796e-02 1035.3218432956637 0.013509935211980273
2.782365594425221730e-02 1148.9510001873086 0.013509935211980273
2.729377067647100960e-02 1275.051240713013 0.013509935211980273
2.665783657959161501e-02 1414.991297434576 0.013509935211980273
2.594065114173661410e-02 1570.2901247293776 0.013509935211980273
2.504702791542964477e-02 1742.6333860096508 0.013509935211980273
2.400726089891966342e-02 1933.891750455232 0.013509935211980273
2.287920863124611598e-02 2146.141197858406 0.013509935211980273
2.172056799613683239e-02 2381.6855519761607 0.013509935211980273
2.058590601902701711e-02 2643.0814869741084 0.013509935211980273
1.952437315858492062e-02 2933.1662783900483 0.013509935211980273
1.877711217042801750e-02 3255.0885998350564 0.013509935211980273
1.855238191133175632e-02 3612.3426997094302 0.013509935211980273
1.849509180374786163e-02 4008.8063288984645 0.013509935211980273
1.854995951553377320e-02 4448.782831127585 0.013509935211980273
1.873086380928573949e-02 4937.047852839004 0.013509935211980273
1.904908705711969366e-02 5478.901179593945 0.013509935211980273
1.987195754044106949e-02 6080.224261649427 0.013509935211980273
2.095761082660202793e-02 6747.5440531107 0.013509935211980273
2.234122841053389277e-02 7488.10385759003 0.013509935211980273
2.410463136421901742e-02 8309.941949353404 0.013509935211980273
2.613603823092581005e-02 9221.97882333434 0.013509935211980273
2.844463436351935687e-02 10234.114021054527 0.013509935211980273
3.103627604271992982e-02 11357.333583431051 0.013509935211980273
3.391352614275729843e-02 12603.829296797274 0.013509935211980273
3.749422614741063781e-02 13987.131026472387 0.013509935211980273
4.203310440701030215e-02 15522.25357427048 0.013509935211980273
4.709290282002584482e-02 17225.859653987874 0.013509935211980273
5.268446563959500867e-02 19116.440753857038 0.013509935211980273
5.879108826989339759e-02 21214.51784910632 0.013509935211980273
6.539596283975400437e-02 23542.864143224204 0.013509935211980273
7.247759780749812863e-02 26126.752255633317 0.013509935211980273
8.000974188528843511e-02 28994.22853882881 0.013509935211980273
8.796344371844992682e-02 32176.417502507353 0.013509935211980273
9.630906528395945243e-02 35707.859649004626 0.013509935211980273
1.050179250635054073e-01 39626.88638701478 0.013509935211980273
1.140632848765687629e-01 43976.036093027215 0.013509935211980273
1.234204936104728728e-01 48802.515836544335 0.013509935211980273
1.330662830553581144e-01 54158.71378079476 0.013509935211980273
1.429773092483150598e-01 60102.76782070388 0.013509935211980273
1.531283613250963016e-01 66699.19663030129 0.013509935211980273
1.635360099795142019e-01 74019.59996915652 0.013509935211980273
1.744018031335010932e-01 82143.43584919439 0.013509935211980273
1.854915740280376757e-01 91158.88299750836 0.013509935211980273
1.967818372738769639e-01 101163.7979766207 0.013509935211980273
2.084301044712280615e-01 112266.77735108159 0.013509935211980273
2.208432454963236424e-01 124588.33642950082 0.013509935211980273
2.335831261893150657e-01 138262.2173764659 0.013509935211980273
2.466971080919303227e-01 153436.84089300132 0.013509935211980273
2.620476783105455398e-01 170276.91722258978 0.013509935211980273
2.781377197150223801e-01 188965.23396912115 0.013509935211980273
2.950390523358454864e-01 209704.64013232305 0.013509935211980273
3.128337543437446078e-01 232720.2478960412 0.013509935211980273
3.316096844310844061e-01 258261.87606826748 0.013509935211980273
3.560834017194807188e-01 286606.7616948256 0.013509935211980273
3.833242280969262339e-01 318062.5692794119 0.013509935211980273
4.143348593347829789e-01 352970.73027306574 0.013509935211980273
4.480819925845141993e-01 391710.1490809261 0.013509935211980273
4.846017151578477788e-01 434701.3158125035 0.013509935211980273
5.227593738696072467e-01 482410.8704165374 0.013509935211980273
5.624368791915532739e-01 535356.6677410719 0.013509935211980273
6.034819378505571486e-01 594113.3984965039 0.013509935211980273
6.457024749483081250e-01 659318.8271333541 0.013509935211980273
6.888621622453923177e-01 731680.7143427207 0.013509935211980273
7.344758352315126082e-01 811984.4993184009 0.013509935211980273
7.815110451054516627e-01 901101.8251665037 0.013509935211980273
8.288217979323585505e-01 1000000.0 0.013509935211980273
7.950538062244048507e-03 0.001 0.014992684327860457
8.053040992071189980e-03 0.0011097524964120721 0.014992684327860457
8.148681155262446629e-03 0.0012315506032928262 0.014992684327860457
8.237573060886592413e-03 0.001366716356462006 0.014992684327860457
8.319966118592033583e-03 0.0015167168884709225 0.014992684327860457
8.396034839930064872e-03 0.0016831803533309566 0.014992684327860457
8.466044305087825489e-03 0.0018679135990207828 0.014992684327860457
8.530239018420378294e-03 0.002072921779595372 0.014992684327860457
8.588895999881619378e-03 0.002300430119772917 0.014992684327860457
8.642257056884889571e-03 0.0025529080682395165 0.014992684327860457
8.690568618088962902e-03 0.002833096101839324 0.014992684327860457
8.734072689362250286e-03 0.0031440354715915 0.014992684327860457
8.773008266789434836e-03 0.0034891012134067737 0.014992684327860457
8.807573932964654281e-03 0.003872038781812557 0.014992684327860457
8.837945342539635374e-03 0.004297004704320844 0.014992684327860457
8.864300504081559784e-03 0.004768611697714469 0.014992684327860457
8.886770770520651189e-03 0.005291978735958442 0.014992684327860457
8.905449684454476780e-03 0.005872786613189483 0.014992684327860457
8.920433641876888628e-03 0.00651733960488242 0.014992684327860457
8.931761235175856087e-03 0.007232633896483534 0.014992684327860457
8.939456598263530868e-03 0.008026433522257174 0.014992684327860457
8.943516657845318463e-03 0.00890735463861044 0.014992684327860457
8.992772053973198745e-03 0.009884959046625586 0.014992684327860457
9.192258823385224611e-03 0.010969857978923836 0.014992684327860457
9.420276187464061632e-03 0.012173827277396614 0.014992684327860457
9.924164081926475228e-03 0.013509935211980273 0.014992684327860457
1.055613296124609246e-02 0.014992684327860457 0.014992684327860457
1.127950894268564888e-02 0.01663816886076129 0.014992684327860457
1.210543938284980477e-02 0.018464249428955443 0.014992684327860457
1.305933210326862444e-02 0.020490746898158472 0.014992684327860457
1.441802689337021853e-02 0.022739657523579287 0.014992684327860457
1.647916385656859536e-02 0.02523539170434766 0.014992684327860457
1.880750179582128118e-02 0.02800503894183631 0.014992684327860457
2.143078316664815894e-02 0.03107866187782014 0.014992684327860457
2.437896437779378533e-02 0.03448962260405758 0.014992684327860457
2.768436636094394679e-02 0.038274944785163134 0.014992684327860457
3.138184871959073807e-02 0.04247571552536898 0.014992684327860457
3.550893539372507873e-02 0.047137531341167244 0.014992684327860457
4.010600862256125110e-02 0.05231099308056263 0.014992684327860457
4.521641880605339198e-02 0.05805225516094899 0.014992684327860457
5.088661912681421290e-02 0.06442363508721373 0.014992684327860457
5.716623460291175157e-02 0.07149428986597581 0.014992684327860457
6.410810235904169929e-02 0.07934096665797492 0.014992684327860457
7.176824745906355829e-02 0.08804883581643465 0.014992684327860457
8.020576297550770228e-02 0.09771241535346502 0.014992684327860457
8.948261305795202070e-02 0.1084365968689611 0.014992684327860457
9.966330320723298941e-02 0.12033778407775893 0.014992684327860457
1.108143787798138574e-01 0.13354515629298988 0.014992684327860457
1.230038367934823962e-01 0.14820207057988585 0.014992684327860457
1.363002125179062496e-01 0.16446761779946645 0.014992684327860457
1.507715236990513907e-01 0.18251834943190443 0.014992684327860457
1.666063582164283019e-01 0.20255019392306664 0.014992684327860457
1.837931333680794532e-01 0.22478058335487253 0.014992684327860457
2.023545418170609178e-01 0.24945081352303167 0.014992684327860457
2.223406797113355315e-01 0.27682866303920667 0.014992684327860457
2.437913121640888359e-01 0.3072112998861759 0.014992684327860457
2.667330155781072465e-01 0.34092850697468147 0.014992684327860457
2.911759545856960618e-01 0.3783462617131929 0.014992684327860457
3.171104598237410865e-01 0.419870708444391 0.014992684327860457
3.445034680694033513e-01 0.4659525668664682 0.014992684327860457
3.732948296253619791e-01 0.517092024289676 0.014992684327860457
4.033938112860430136e-01 0.5738441648302398 0.014992684327860457
4.346756725978903058e-01 0.6368249944718586 0.014992684327860457
4.669788507358214047e-01 0.7067181273927491 0.014992684327860457
5.001026186370928217e-01 0.7842822061337682 0.014992684327860457
5.338057623511457406e-01 0.8703591361485166 0.014992684327860457
5.678062490741589974e-01 0.9658832241158708 0.014992684327860457
6.017822758024533591e-01 1.0718913192051276 0.014992684327860457
6.353748257631685048e-01 1.1895340673703196 0.014992684327860457
6.681918719408632690e-01 1.3200884008314182 0.014992684327860457
6.998143526408865389e-01 1.4649713983072863 0.014992684327860457
7.298038583968876614e-01 1.625755666443795 0.014992684327860457
7.577120217428908733e-01 1.8041864093920719 0.014992684327860457
7.830912809835018917e-01 2.0022003718155843 0.014992684327860457
8.055068629216652898e-01 2.2219468609395236 0.014992684327860457
8.309977337871036207e-01 2.4658110758226037 0.014992684327860457
8.561370103023986378e-01 2.736439997074672 0.014992684327860457
8.780194662213079981e-01 3.0367711180354604 0.014992684327860457
8.962487680906726650e-01 3.370064329271928 0.014992684327860457
9.104708522929504388e-01 3.739937302478798 0.014992684327860457
9.203856351709852612e-01 4.150404757850477 0.014992684327860457
9.260583006470476386e-01 4.605922041145108 0.014992684327860457
9.276099969354559827e-01 5.1114334834401705 0.014992684327860457
9.243991691725180759e-01 5.672426068491977 0.014992684327860457
9.164051737374840911e-01 6.294988990221888 0.014992684327860457
9.036913405306413738e-01 6.985879746785249 0.014992684327860457
8.864042559170599578e-01 7.752597488629465 0.014992684327860457
8.647703147421902381e-01 8.60346441668451 0.014992684327860457
8.390896542176956574e-01 9.547716114208066 0.014992684327860457
8.097278180097062794e-01 10.59560179277617 0.014992684327860457
7.771054517617039803e-01 11.758495540521581 0.014992684327860457
7.416864336578196104e-01 13.049019780144016 0.014992684327860457
7.039648603988414299e-01 14.481182276745331 0.014992684327860457
6.644513569889911597e-01 16.070528182616385 0.014992684327860457
6.236591843616496877e-01 17.834308769319094 0.014992684327860457
5.824206851083542080e-01 19.791668678535572 0.014992684327860457
5.412609983272386183e-01 21.96385372416547 0.014992684327860457
5.003274961799349940e-01 24.37444150122222 0.014992684327860457
4.600167180189409510e-01 27.04959730463137 0.014992684327860457
4.206745122618301691e-01 30.01835813575592 0.014992684327860457
3.851692205167809302e-01 33.31294787934677 0.014992684327860457
3.606079005174079311e-01 36.96912707195032 0.014992684327860457
3.379911517856739600e-01 41.0265810582719 0.014992684327860457
3.152618623437110079e-01 45.52935074866948 0.014992684327860457
2.926308022543879783e-01 50.526310653356795 0.014992684327860457
2.711133369017759143e-01 56.07169938205458 0.014992684327860457
2.504002979305862686e-01 62.22570836730231 0.014992684327860457
2.303024012469270521e-01 69.0551352016233 0.014992684327860457
2.123433276935851322e-01 76.63410868007462 0.014992684327860457
1.960002905619687152e-01 85.04489341802686 0.014992684327860457
1.807755142846991792e-01 94.37878277775391 0.014992684327860457
1.667219278365734969e-01 104.73708979594508 0.014992684327860457
1.538594547343134777e-01 116.23224686798542 0.014992684327860457
1.421739413045412515e-01 128.9890261253308 0.014992684327860457
1.316178746740216399e-01 143.14589375234786 0.014992684327860457
1.221132239837258854e-01 158.85651294280527 0.014992684327860457
1.135563684970525705e-01 176.2914118095948 0.014992684327860457
1.058249147426831571e-01 195.63983435170647 0.014992684327860457
9.878586409774454957e-02 217.11179456945052 0.014992684327860457
9.230435351610991046e-02 240.9403560239527 0.014992684327860457
8.625223077373127267e-02 267.38416158399497 0.014992684327860457
8.051566670138153581e-02 296.73024081888724 0.014992684327860457
7.500121378620981660e-02 329.2971255097155 0.014992684327860457
6.963988984423419293e-02 365.43830709572546 0.014992684327860457
6.438896751424397213e-02 405.54607358408276 0.014992684327860457
5.973274119800368182e-02 450.05576757004974 0.014992684327860457
5.535086895874955643e-02 499.450511585514 0.014992684327860457
5.125879175896205786e-02 554.2664520663108 0.014992684327860457
4.727997238657000167e-02 615.0985788580505 0.014992684327860457
4.354943248745955092e-02 682.6071834272393 0.014992684327860457
4.029239157620660705e-02 757.525025877192 0.014992684327860457
3.720491530205113917e-02 840.6652885618333 0.014992684327860457
3.431010691901695969e-02 932.9304026284696 0.014992684327860457
3.162675308502659044e-02 1035.3218432956637 0.014992684327860457
2.929827863227095486e-02 1148.9510001873086 0.014992684327860457
2.873095370000912363e-02 1275.051240713013 0.014992684327860457
2.817627765894872155e-02 1414.991297434576 0.014992684327860457
2.751606665644245817e-02 1570.2901247293776 0.014992684327860457
2.663418581682381117e-02 1742.6333860096508 0.014992684327860457
2.558802228562804745e-02 1933.891750455232 0.014992684327860457
2.443902102965829146e-02 2146.141197858406 0.014992684327860457
2.324897617409909384e-02 2381.6855519761607 0.014992684327860457
2.207678733352518713e-02 2643.0814869741084 0.014992684327860457
2.112796942341958056e-02 2933.1662783900483 0.014992684327860457
2.069575973561448359e-02 3255.0885998350564 0.014992684327860457
2.043453098621459546e-02 3612.3426997094302 0.014992684327860457
2.037765456981827095e-02 4008.8063288984645 0.014992684327860457
2.044586359293348518e-02 4448.782831127585 0.014992684327860457
2.065116153097832502e-02 4937.047852839004 0.014992684327860457
2.100591198307761795e-02 5478.901179593945 0.014992684327860457
2.192475330465158689e-02 6080.224261649427 0.014992684327860457
2.312096763362532503e-02 6747.5440531107 0.014992684327860457
2.463712472458510008e-02 7488.10385759003 0.014992684327860457
2.657607728132081737e-02 8309.941949353404 0.014992684327860457
2.880804546834983201e-02 9221.97882333434 0.014992684327860457
3.134271715272883563e-02 10234.114021054527 0.014992684327860457
3.418602411992947149e-02 11357.333583431051 0.014992684327860457
3.734017917943107528e-02 12603.829296797274 0.014992684327860457
4.080412206526288360e-02 13987.131026472387 0.014992684327860457
4.556084253791830435e-02 15522.25357427048 0.014992684327860457
5.100808430338719252e-02 17225.859653987874 0.014992684327860457
5.701629711571117726e-02 19116.440753857038 0.014992684327860457
6.356368667667307293e-02 21214.51784910632 0.014992684327860457
7.062898842415268885e-02 23542.864143224204 0.014992684327860457
7.818566428080149511e-02 26126.752255633317 0.014992684327860457
8.620207068729217326e-02 28994.22853882881 0.014992684327860457
9.464381639320577910e-02 32176.417502507353 0.014992684327860457
1.034760729680658103e-01 35707.859649004626 0.014992684327860457
1.126654992632672020e-01 39626.88638701478 0.014992684327860457
1.221814755607255470e-01 43976.036093027215 0.014992684327860457
1.319964285340954058e-01 48802.515836544335 0.014992684327860457
1.420852512904380305e-01 54158.71378079476 0.014992684327860457
1.524239327168270264e-01 60102.76782070388 0.014992684327860457
1.629877397576164344e-01 66699.19663030129 0.014992684327860457
1.738156189739901158e-01 74019.59996915652 0.014992684327860457
1.851063072537055820e-01 82143.43584919439 0.014992684327860457
1.966338621914896778e-01 91158.88299750836 0.014992684327860457
2.083733519232812692e-01 101163.7979766207 0.014992684327860457
2.206135203397796840e-01 112266.77735108159 0.014992684327860457
2.335932031532572950e-01 124588.33642950082 0.014992684327860457
2.469475540264466085e-01 138262.2173764659 0.014992684327860457
2.610847832703666049e-01 153436.84089300132 0.014992684327860457
2.773285027151217719e-01 170276.91722258978 0.014992684327860457
2.943996256350170926e-01 188965.23396912115 0.014992684327860457
3.123707358659156275e-01 209704.64013232305 0.014992684327860457
3.313206641268190977e-01 232720.2478960412 0.014992684327860457
3.531682097184592473e-01 258261.87606826748 0.014992684327860457
3.800298851515152565e-01 286606.7616948256 0.014992684327860457
4.092419451789669482e-01 318062.5692794119 0.014992684327860457
4.408892857854376790e-01 352970.73027306574 0.014992684327860457
4.773424774276995297e-01 391710.1490809261 0.014992684327860457
5.154610541622466346e-01 434701.3158125035 0.014992684327860457
5.551201862300261247e-01 482410.8704165374 0.014992684327860457
5.961624328013106489e-01 535356.6677410719 0.014992684327860457
6.386003108629759728e-01 594113.3984965039 0.014992684327860457
6.836428886509293701e-01 659318.8271333541 0.014992684327860457
7.298576275457406837e-01 731680.7143427207 0.014992684327860457
7.768385349679023388e-01 811984.4993184009 0.014992684327860457
8.241225001595026134e-01 901101.8251665037 0.014992684327860457
8.711952903229975842e-01 1000000.0 0.014992684327860457
7.841004740946153767e-03 0.001 0.01663816886076129
7.950472237053762131e-03 0.0011097524964120721 0.01663816886076129
8.052958148941951472e-03 0.0012315506032928262 0.01663816886076129
8.148581882613492935e-03 0.001366716356462006 0.01663816886076129
8.237462451840052435e-03 0.0015167168884709225 0.01663816886076129
8.319822578665298993e-03 0.0016831803533309566 0.01663816886076129
8.395879929729363131e-03 0.0018679135990207828 0.01663816886076129
8.465853480462444750e-03 0.002072921779595372 0.01663816886076129
8.530025522610742983e-03 0.002300430119772917 0.01663816886076129
8.588620634811356194e-03 0.0025529080682395165 0.01663816886076129
8.641940292543788538e-03 0.002833096101839324 0.01663816886076129
8.690184853132354795e-03 0.0031440354715915 0.01663816886076129
8.733618674792784434e-03 0.0034891012134067737 0.01663816886076129
8.772459565594054043e-03 0.003872038781812557 0.01663816886076129
8.806908703211427034e-03 0.004297004704320844 0.01663816886076129
8.837156895716636804e-03 0.004768611697714469 0.01663816886076129
8.863351493281412460e-03 0.005291978735958442 0.01663816886076129
8.885631438723127010e-03 0.005872786613189483 0.01663816886076129
8.904091856083221068e-03 0.00651733960488242 0.01663816886076129
8.918821288399084515e-03 0.007232633896483534 0.01663816886076129
8.929840095560069926e-03 0.008026433522257174 0.01663816886076129
8.937183224505079043e-03 0.00890735463861044 0.01663816886076129
8.940821440391247613e-03 0.009884959046625586 0.01663816886076129
8.988411821762512174e-03 0.010969857978923836 0.01663816886076129
9.187123837159196296e-03 0.012173827277396614 0.01663816886076129
9.414239719809673265e-03 0.013509935211980273 0.01663816886076129
9.892138476416232826e-03 0.014992684327860457 0.01663816886076129
1.051868171325456153e-02 0.01663816886076129 0.01663816886076129
1.123583474836662918e-02 0.018464249428955443 0.01663816886076129
1.205463638832751129e-02 0.020490746898158472 0.01663816886076129
1.299943542034915668e-02 0.022739657523579287 0.01663816886076129
1.439727946157945068e-02 0.02523539170434766 0.01663816886076129
1.645521939463144220e-02 0.02800503894183631 0.01663816886076129
1.877993127783302019e-02 0.03107866187782014 0.01663816886076129
2.139911844180870590e-02 0.03448962260405758 0.01663816886076129
2.434267961413303857e-02 0.038274944785163134 0.01663816886076129
2.764288960742117274e-02 0.04247571552536898 0.01663816886076129
3.133453015808906894e-02 0.047137531341167244 0.01663816886076129
3.545507337023047489e-02 0.05231099308056263 0.01663816886076129
4.004482486566526833e-02 0.05805225516094899 0.01663816886076129
4.514704950505123854e-02 0.06442363508721373 0.01663816886076129
5.080810297275360765e-02 0.07149428986597581 0.01663816886076129
5.707752236831409309e-02 0.07934096665797492 0.01663816886076129
6.400803769581389635e-02 0.08804883581643465 0.01663816886076129
7.165554501411922073e-02 0.09771241535346502 0.01663816886076129
8.007900649089925993e-02 0.1084365968689611 0.01663816886076129
8.934024558445861908e-02 0.12033778407775893 0.01663816886076129
9.950359870116380623e-02 0.13354515629298988 0.01663816886076129
1.106354582958365557e-01 0.14820207057988585 0.01663816886076129
1.228035942443482936e-01 0.16446761779946645 0.01663816886076129
1.360763491869130537e-01 0.18251834943190443 0.01663816886076129
1.505215153614640755e-01 0.20255019392306664 0.01663816886076129
1.662889222092363561e-01 0.22478058335487253 0.01663816886076129
1.834391200542757061e-01 0.24945081352303167 0.01663816886076129
2.019600786732254349e-01 0.27682866303920667 0.01663816886076129
2.219014957478295524e-01 0.3072112998861759 0.01663816886076129
2.433027519074858758e-01 0.34092850697468147 0.01663816886076129
2.661899484654794978e-01 0.3783462617131929 0.01663816886076129
2.905727773499741651e-01 0.419870708444391 0.01663816886076129
3.164410711196923853e-01 0.4659525668664682 0.01663816886076129
3.437611854016724422e-01 0.517092024289676 0.01663816886076129
3.724724223370642351e-01 0.5738441648302398 0.01663816886076129
4.024834066809633293e-01 0.6368249944718586 0.01663816886076129
4.336687867950333453e-01 0.7067181273927491 0.01663816886076129
4.658663165302565634e-01 0.7842822061337682 0.01663816886076129
4.988746201628124211e-01 0.8703591361485166 0.01663816886076129
5.324517934073021985e-01 0.9658832241158708 0.01663816886076129
5.663151340226053598e-01 1.0718913192051276 0.01663816886076129
6.001422006876926396e-01 1.1895340673703196 0.01663816886076129
6.335733658931572698e-01 1.3200884008314182 0.01663816886076129
6.662160597897068826e-01 1.4649713983072863 0.01663816886076129
6.976507498654532791e-01 1.625755666443795 0.01663816886076129
7.274386629642701774e-01 1.8041864093920719 0.01663816886076129
7.551311976556387418e-01 2.0022003718155843 0.01663816886076129
7.802807356329787281e-01 2.2219468609395236 0.01663816886076129
8.024526349052950591e-01 2.4658110758226037 0.01663816886076129
8.269572802906147713e-01 2.736439997074672 0.01663816886076129
8.517400785334676705e-01 3.0367711180354604 0.01663816886076129
8.732463592072878811e-01 3.370064329271928 0.01663816886076129
8.910807440413270886e-01 3.739937302478798 0.01663816886076129
9.048904465813321085e-01 4.150404757850477 0.01663816886076129
9.143770411218776761e-01 4.605922041145108 0.01663816886076129
9.201202198662963294e-01 5.1114334834401705 0.01663816886076129
9.212307030923266860e-01 5.672426068491977 0.01663816886076129
9.175676530413541254e-01 6.294988990221888 0.01663816886076129
9.091140834450212038e-01 6.985879746785249 0.01663816886076129
8.959379582618913762e-01 7.752597488629465 0.01663816886076129
8.781916330361885237e-01 8.60346441668451 0.01663816886076129
8.561085444969518399e-01 9.547716114208066 0.01663816886076129
8.299971862355376429e-01 10.59560179277617 0.01663816886076129
8.002326047487823280e-01 11.758495540521581 0.01663816886076129
7.672457512857567830e-01 13.049019780144016 0.01663816886076129
7.315109912024032601e-01 14.481182276745331 0.01663816886076129
6.935323179277012029e-01 16.070528182616385 0.01663816886076129
6.538287393061078534e-01 17.834308769319094 0.01663816886076129
6.129195217282855657e-01 19.791668678535572 0.01663816886076129
5.716796023575930752e-01 21.96385372416547 0.01663816886076129
5.305751369846077869e-01 24.37444150122222 0.01663816886076129
4.897611372756934811e-01 27.04959730463137 0.01663816886076129
4.496269064343426658e-01 30.01835813575592 0.01663816886076129
4.125837557005875844e-01 33.31294787934677 0.01663816886076129
3.843545041756338265e-01 36.96912707195032 0.01663816886076129
3.613834199683797488e-01 41.0265810582719 0.01663816886076129
3.381301364964299228e-01 45.52935074866948 0.01663816886076129
3.148219526203257512e-01 50.526310653356795 0.01663816886076129
2.916797922136052934e-01 56.07169938205458 0.01663816886076129
2.690451227950237945e-01 62.22570836730231 0.01663816886076129
2.478355830971316343e-01 69.0551352016233 0.01663816886076129
2.273618317214429752e-01 76.63410868007462 0.01663816886076129
2.089540580210376697e-01 85.04489341802686 0.01663816886076129
1.925145608788554341e-01 94.37878277775391 0.01663816886076129
1.772951229191464528e-01 104.73708979594508 0.01663816886076129
1.633379699719482991e-01 116.23224686798542 0.01663816886076129
1.506474707253518674e-01 128.9890261253308 0.01663816886076129
1.391900493440570430e-01 143.14589375234786 0.01663816886076129
1.288964579617817297e-01 158.85651294280527 0.01663816886076129
1.196664808240891914e-01 176.2914118095948 0.01663816886076129
1.113758835330900671e-01 195.63983435170647 0.01663816886076129
1.038850159223325131e-01 217.11179456945052 0.01663816886076129
9.704834147549581957e-02 240.9403560239527 0.01663816886076129
9.072398549232126019e-02 267.38416158399497 0.01663816886076129
8.478248293148782366e-02 296.73024081888724 0.01663816886076129
7.911399383178129019e-02 329.2971255097155 0.01663816886076129
7.363348564792085438e-02 365.43830709572546 0.01663816886076129
6.828351211465236159e-02 405.54607358408276 0.01663816886076129
6.353589771577097811e-02 450.05576757004974 0.01663816886076129
5.904829968847820354e-02 499.450511585514 0.01663816886076129
5.469897665148253096e-02 554.2664520663108 0.01663816886076129
5.066450273005208838e-02 615.0985788580505 0.01663816886076129
4.685591232038611997e-02 682.6071834272393 0.01663816886076129
4.352421931737313066e-02 757.525025877192 0.01663816886076129
4.034799840512211938e-02 840.6652885618333 0.01663816886076129
3.735196958946097184e-02 932.9304026284696 0.01663816886076129
3.455756338293172747e-02 1035.3218432956637 0.01663816886076129
3.198185093306596394e-02 1148.9510001873086 0.01663816886076129
3.010818896521557514e-02 1275.051240713013 0.01663816886076129
2.967883488444143444e-02 1414.991297434576 0.01663816886076129
2.906553543496351658e-02 1570.2901247293776 0.01663816886076129
2.820894859965161067e-02 1742.6333860096508 0.01663816886076129
2.716889817654527528e-02 1933.891750455232 0.01663816886076129
2.601018060573547647e-02 2146.141197858406 0.01663816886076129
2.479859475981105107e-02 2381.6855519761607 0.01663816886076129
2.378567844218872421e-02 2643.0814869741084 0.01663816886076129
2.326106527133294660e-02 2933.1662783900483 0.01663816886076129
2.279893771140446487e-02 3255.0885998350564 0.01663816886076129
2.250616232100837930e-02 3612.3426997094302 0.01663816886076129
2.243923079240982277e-02 4008.8063288984645 0.01663816886076129
2.252327746748229720e-02 4448.782831127585 0.01663816886076129
2.275620677664079439e-02 4937.047852839004 0.01663816886076129
2.315153375060996152e-02 5478.901179593945 0.01663816886076129
2.417716771019392738e-02 6080.224261649427 0.01663816886076129
2.549412544807216560e-02 6747.5440531107 0.01663816886076129
2.715331812656382460e-02 7488.10385759003 0.01663816886076129
2.928327329719351488e-02 8309.941949353404 0.01663816886076129
3.173313410616165203e-02 9221.97882333434 0.01663816886076129
3.451305053410118340e-02 10234.114021054527 0.01663816886076129
3.762893768249610249e-02 11357.333583431051 0.01663816886076129
4.108250742811582479e-02 12603.829296797274 0.01663816886076129
4.487175074749092524e-02 13987.131026472387 0.01663816886076129
4.927975255909392005e-02 15522.25357427048 0.01663816886076129
5.512965566925542155e-02 17225.859653987874 0.01663816886076129
6.156899463597916705e-02 19116.440753857038 0.01663816886076129
6.857033984650200142e-02 21214.51784910632 0.01663816886076129
7.610748701100447655e-02 23542.864143224204 0.01663816886076129
8.414845483741587029e-02 26126.752255633317 0.01663816886076129
9.265592284291411518e-02 28994.22853882881 0.01663816886076129
1.015899084789027712e-01 32176.417502507353 0.01663816886076129
1.109104322757838851e-01 35707.859649004626 0.01663816886076129
1.205797446762049557e-01 39626.88638701478 0.01663816886076129
1.305638250503634579e-01 43976.036093027215 0.01663816886076129
1.408329147348576504e-01 48802.515836544335 0.01663816886076129
1.513610345408852864e-01 54158.71378079476 0.01663816886076129
1.621246696650808783e-01 60102.76782070388 0.01663816886076129
1.731008515960532623e-01 66699.19663030129 0.01663816886076129
1.844320823753683725e-01 74019.59996915652 0.01663816886076129
1.960935096978004277e-01 82143.43584919439 0.01663816886076129
2.080818164523785818e-01 91158.88299750836 0.01663816886076129
2.203020942613628241e-01 101163.7979766207 0.01663816886076129
2.334156214378833583e-01 112266.77735108159 0.01663816886076129
2.471296326684096212e-01 124588.33642950082 0.01663816886076129
2.610434836114783885e-01 138262.2173764659 0.01663816886076129
2.761323679675686260e-01 153436.84089300132 0.01663816886076129
2.933516688502804115e-01 170276.91722258978 0.01663816886076129
3.114884164121193844e-01 188965.23396912115 0.01663816886076129
3.306120814826601917e-01 209704.64013232305 0.01663816886076129
3.507936321822663350e-01 232720.2478960412 0.01663816886076129
3.762061302499871140e-01 258261.87606826748 0.01663816886076129
4.054120911898689839e-01 286606.7616948256 0.01663816886076129
4.366387349225142045e-01 318062.5692794119 0.01663816886076129
4.714092899458931507e-01 352970.73027306574 0.01663816886076129
5.089317819881484795e-01 391710.1490809261 0.01663816886076129
5.486005227184460598e-01 434701.3158125035 0.01663816886076129
5.902688873029402483e-01 482410.8704165374 0.01663816886076129
6.337284550743786937e-01 535356.6677410719 0.01663816886076129
6.787070853686292260e-01 594113.3984965039 0.01663816886076129
7.248676485073953790e-01 659318.8271333541 0.01663816886076129
7.718106000560271962e-01 731680.7143427207 0.01663816886076129
8.190779241233305807e-01 811984.4993184009 0.01663816886076129
8.661609810406818433e-01 901101.8251665037 0.01663816886076129
9.125110746497103742e-01 1000000.0 0.01663816886076129
7.724498786205841530e-03 0.001 0.018464249428955443
7.840973139627884989e-03 0.0011097524964120721 0.018464249428955443
7.950437926423817303e-03 0.0012315506032928262 0.018464249428955443
8.052902516780402128e-03 0.001366716356462006 0.018464249428955443
8.148503990910493933e-03 0.0015167168884709225 0.018464249428955443
8.237377372821524241e-03 0.0016831803533309566 0.018464249428955443
8.319710544350324491e-03 0.0018679135990207828 0.018464249428955443
8.395749703864537061e-03 0.002072921779595372 0.018464249428955443
8.465694146296384032e-03 0.002300430119772917 0.018464249428955443
8.529811411980923325e-03 0.0025529080682395165 0.018464249428955443
8.588404000537399122e-03 0.002833096101839324 0.018464249428955443
8.641644178306501917e-03 0.0031440354715915 0.018464249428955443
8.689830815300456437e-03 0.0034891012134067737 0.018464249428955443
8.733185488353627582e-03 0.003872038781812557 0.018464249428955443
8.771956909011066963e-03 0.004297004704320844 0.018464249428955443
8.806303093955497596e-03 0.004768611697714469 0.018464249428955443
8.836431812650353754e-03 0.005291978735958442 0.018464249428955443
8.862478586950862935e-03 0.005872786613189483 0.018464249428955443
8.884584404324415152e-03 0.00651733960488242 0.018464249428955443
8.902846830587878707e-03 0.007232633896483534 0.018464249428955443
8.917329697096593871e-03 0.008026433522257174 0.018464249428955443
8.928075240737180784e-03 0.00890735463861044 0.018464249428955443
8.935087581754212055e-03 0.009884959046625586 0.018464249428955443
8.938339451514242667e-03 0.010969857978923836 0.018464249428955443
8.983825219594806719e-03 0.012173827277396614 0.018464249428955443
9.181714683988465367e-03 0.013509935211980273 0.018464249428955443
9.407891461508294945e-03 0.014992684327860457 0.018464249428955443
9.853700369704000012e-03 0.01663816886076129 0.018464249428955443
1.047373985837032721e-02 0.018464249428955443 0.018464249428955443
1.118342259605484973e-02 0.020490746898158472 0.018464249428955443
1.199367470979883013e-02 0.022739657523579287 0.018464249428955443
1.292746235883721409e-02 0.02523539170434766 0.018464249428955443
1.437471589089522016e-02 0.02800503894183631 0.018464249428955443
1.642917115025422856e-02 0.03107866187782014 0.018464249428955443
1.874994376399355747e-02 0.03448962260405758 0.018464249428955443
2.136467625902403050e-02 0.038274944785163134 0.018464249428955443
2.430321791626553415e-02 0.04247571552536898 0.018464249428955443
2.759777357314862137e-02 0.047137531341167244 0.018464249428955443
3.128306263608512938e-02 0.05231099308056263 0.018464249428955443
3.539648797432493055e-02 0.05805225516094899 0.018464249428955443
3.997825879485493450e-02 0.06442363508721373 0.018464249428955443
4.507157426506953890e-02 0.07149428986597581 0.018464249428955443
5.072267643205752990e-02 0.07934096665797492 0.018464249428955443
5.698099394780621607e-02 0.08804883581643465 0.018464249428955443
6.389914221906320413e-02 0.09771241535346502 0.018464249428955443
7.153287902514748886e-02 0.1084365968689611 0.018464249428955443
7.994103274762630329e-02 0.12033778407775893 0.018464249428955443
8.918525507860790291e-02 0.13354515629298988 0.018464249428955443
9.932971897895860602e-02 0.14820207057988585 0.018464249428955443
1.104406086072351606e-01 0.16446761779946645 0.018464249428955443
1.225854999953315955e-01 0.18251834943190443 0.018464249428955443
1.358324802057364333e-01 0.20255019392306664 0.018464249428955443
1.502491061245393444e-01 0.22478058335487253 0.018464249428955443
1.659418493623963931e-01 0.24945081352303167 0.018464249428955443
1.830519985221297219e-01 0.27682866303920667 0.018464249428955443
2.015286548629420804e-01 0.3072112998861759 0.018464249428955443
2.214211007860404645e-01 0.34092850697468147 0.018464249428955443
2.427682457047034281e-01 0.3783462617131929 0.018464249428955443
2.655957170803729395e-01 0.419870708444391 0.018464249428955443
2.899126498563460719e-01 0.4659525668664682 0.018464249428955443
3.157083088108471602e-01 0.517092024289676 0.018464249428955443
3.429484567157390362e-01 0.5738441648302398 0.018464249428955443
3.715717442215029642e-01 0.6368249944718586 0.018464249428955443
4.014861078306288800e-01 0.7067181273927491 0.018464249428955443
4.325654990455242155e-01 0.7842822061337682 0.018464249428955443
4.646469264141520616e-01 0.8703591361485166 0.018464249428955443
4.975282781996829273e-01 0.9658832241158708 0.018464249428955443
5.309668965368904425e-01 1.0718913192051276 0.018464249428955443
5.646793364495988898e-01 1.1895340673703196 0.018464249428955443
5.983424433107539242e-01 1.3200884008314182 0.018464249428955443
6.315959305990853645e-01 1.4649713983072863 0.018464249428955443
6.640466275847033417e-01 1.625755666443795 0.018464249428955443
6.952745019992587761e-01 1.8041864093920719 0.018464249428955443
7.248404253846426615e-01 2.0022003718155843 0.018464249428955443
7.522955979296650497e-01 2.2219468609395236 0.018464249428955443
7.771924154798920403e-01 2.4658110758226037 0.018464249428955443
7.990965047754330364e-01 2.736439997074672 0.018464249428955443
8.222421241554561666e-01 3.0367711180354604 0.018464249428955443
8.466233675532442993e-01 3.370064329271928 0.018464249428955443
8.677078363125850791e-01 3.739937302478798 0.018464249428955443
8.851014470623774777e-01 4.150404757850477 0.018464249428955443
8.984531142451234187e-01 4.605922041145108 0.018464249428955443
9.079458650323882773e-01 5.1114334834401705 0.018464249428955443
9.132586207664823430e-01 5.672426068491977 0.018464249428955443
9.138854756273885327e-01 6.294988990221888 0.018464249428955443
9.097306552738262386e-01 6.985879746785249 0.018464249428955443
9.007820981219891721e-01 7.752597488629465 0.018464249428955443
8.871138526724973161e-01 8.60346441668451 0.018464249428955443
8.688856951034757969e-01 9.547716114208066 0.018464249428955443
8.463397926421863948e-01 10.59560179277617 0.018464249428955443
8.197945116189723214e-01 11.758495540521581 0.018464249428955443
7.896355425177337128e-01 13.049019780144016 0.018464249428955443
7.563046120369841807e-01 14.481182276745331 0.018464249428955443
7.202862090271637818e-01 16.070528182616385 0.018464249428955443
6.820928726680528520e-01 17.834308769319094 0.018464249428955443
6.422497535808564528e-01 19.791668678535572 0.018464249428955443
6.012791596268063365e-01 21.96385372416547 0.018464249428955443
5.600996167231965250e-01 24.37444150122222 0.018464249428955443
5.190958221854704568e-01 27.04959730463137 0.018464249428955443
4.784414639266635350e-01 30.01835813575592 0.018464249428955443
4.400168375084115846e-01 33.31294787934677 0.018464249428955443
4.081620401458390113e-01 36.96912707195032 0.018464249428955443
3.849804057541236224e-01 41.0265810582719 0.018464249428955443
3.613311342026986339e-01 45.52935074866948 0.018464249428955443
3.374571158444345520e-01 50.526310653356795 0.018464249428955443
3.135975081900873040e-01 56.07169938205458 0.018464249428955443
2.899856639437163874e-01 62.22570836730231 0.018464249428955443
2.668466847582609547e-01 69.0551352016233 0.018464249428955443
2.445793540537061495e-01 76.63410868007462 0.018464249428955443
2.238482240204336671e-01 85.04489341802686 0.018464249428955443
2.051118088041826437e-01 94.37878277775391 0.018464249428955443
1.886972710813120679e-01 104.73708979594508 0.018464249428955443
1.736041054723065080e-01 116.23224686798542 0.018464249428955443
1.598576719549884284e-01 128.9890261253308 0.018464249428955443
1.474410366409693307e-01 143.14589375234786 0.018464249428955443
1.362965451119906857e-01 158.85651294280527 0.018464249428955443
1.263302010042106349e-01 176.2914118095948 0.018464249428955443
1.174185802657046473e-01 195.63983435170647 0.018464249428955443
1.094178019304118676e-01 217.11179456945052 0.018464249428955443
1.021736785397633768e-01 240.9403560239527 0.018464249428955443
9.553217833263462355e-02 267.38416158399497 0.018464249428955443
8.934922371577969091e-02 296.73024081888724 0.018464249428955443
8.349904903581399640e-02 329.2971255097155 0.018464249428955443
7.788048420482715506e-02 365.43830709572546 0.018464249428955443
7.242074964809412652e-02 405.54607358408276 0.018464249428955443
6.760244769834242162e-02 450.05576757004974 0.018464249428955443
6.301506739069324958e-02 499.450511585514 0.018464249428955443
5.855888633801142884e-02 554.2664520663108 0.018464249428955443
5.427270741322105796e-02 615.0985788580505 0.018464249428955443
5.038443567300292941e-02 682.6071834272393 0.018464249428955443
4.698595180035598784e-02 757.525025877192 0.018464249428955443
4.372876658831333085e-02 840.6652885618333 0.018464249428955443
4.063835096277599451e-02 932.9304026284696 0.018464249428955443
3.773818760715702547e-02 1035.3218432956637 0.018464249428955443
3.504830592930133909e-02 1148.9510001873086 0.018464249428955443
3.259156784599317319e-02 1275.051240713013 0.018464249428955443
3.111498331364735692e-02 1414.991297434576 0.018464249428955443
3.056409938486427322e-02 1570.2901247293776 0.018464249428955443
2.974798671596875360e-02 1742.6333860096508 0.018464249428955443
2.872843012150112091e-02 1933.891750455232 0.018464249428955443
2.757324010457948629e-02 2146.141197858406 0.018464249428955443
2.675192066941621191e-02 2381.6855519761607 0.018464249428955443
2.615608241987382732e-02 2643.0814869741084 0.018464249428955443
2.559560687716610702e-02 2933.1662783900483 0.018464249428955443
2.510288306034503050e-02 3255.0885998350564 0.018464249428955443
2.477432301673470130e-02 3612.3426997094302 0.018464249428955443
2.469500618884611434e-02 4008.8063288984645 0.018464249428955443
2.479772285833544213e-02 4448.782831127585 0.018464249428955443
2.506187218628661353e-02 4937.047852839004 0.018464249428955443
2.550219063698616617e-02 5478.901179593945 0.018464249428955443
2.664639199234768163e-02 6080.224261649427 0.018464249428955443
2.809496061644863041e-02 6747.5440531107 0.018464249428955443
2.990803629069244823e-02 7488.10385759003 0.018464249428955443
3.224537674129850789e-02 8309.941949353404 0.018464249428955443
3.493144200777185265e-02 9221.97882333434 0.018464249428955443
3.797678440741073663e-02 10234.114021054527 0.018464249428955443
4.138718414992387934e-02 11357.333583431051 0.018464249428955443
4.516367467294059301e-02 12603.829296797274 0.018464249428955443
4.930305846344440468e-02 13987.131026472387 0.018464249428955443
5.379896702685967730e-02 15522.25357427048 0.018464249428955443
5.944760414595533921e-02 17225.859653987874 0.018464249428955443
6.633062309851302241e-02 19116.440753857038 0.018464249428955443
7.379693196932812782e-02 21214.51784910632 0.018464249428955443
8.181494203019337719e-02 23542.864143224204 0.018464249428955443
9.034693269527313553e-02 26126.752255633317 0.018464249428955443
9.934973789938633670e-02 28994.22853882881 0.018464249428955443
1.087778091356819271e-01 32176.417502507353 0.018464249428955443
1.185862395436658862e-01 35707.859649004626 0.018464249428955443
1.287333346006665491e-01 39626.88638701478 0.018464249428955443
1.391823957572537185e-01 43976.036093027215 0.018464249428955443
1.499024237038122653e-01 48802.515836544335 0.018464249428955443
1.608677392732938971e-01 54158.71378079476 0.018464249428955443
1.720566198856551543e-01 60102.76782070388 0.018464249428955443
1.834790077183519053e-01 66699.19663030129 0.018464249428955443
1.954844648051918266e-01 74019.59996915652 0.018464249428955443
2.079343223004771202e-01 82143.43584919439 0.018464249428955443
2.207445930811583745e-01 91158.88299750836 0.018464249428955443
2.336947007138499566e-01 101163.7979766207 0.018464249428955443
2.473206438019579234e-01 112266.77735108159 0.018464249428955443
2.613662404024784669e-01 124588.33642950082 0.018464249428955443
2.756216302359930093e-01 138262.2173764659 0.018464249428955443
2.919017889852235648e-01 153436.84089300132 0.018464249428955443
3.101814247433454241e-01 170276.91722258978 0.018464249428955443
3.294669607213978613e-01 188965.23396912115 0.018464249428955443
3.498202200274354579e-01 209704.64013232305 0.018464249428955443
3.722060761157227615e-01 232720.2478960412 0.018464249428955443
4.010234786929476880e-01 258261.87606826748 0.018464249428955443
4.322353141541849242e-01 286606.7616948256 0.018464249428955443
4.662515546146457357e-01 318062.5692794119 0.018464249428955443
5.037091054776797749e-01 352970.73027306574 0.018464249428955443
5.433208848142204728e-01 391710.1490809261 0.018464249428955443
5.849384986435982592e-01 434701.3158125035 0.018464249428955443
6.283534200554002913e-01 482410.8704165374 0.018464249428955443
6.732944050863587382e-01 535356.6677410719 0.018464249428955443
7.194270678095120441e-01 594113.3984965039 0.018464249428955443
7.663555578350468300e-01 659318.8271333541 0.018464249428955443
8.136262640642630828e-01 731680.7143427207 0.018464249428955443
8.607352076436902699e-01 811984.4993184009 0.018464249428955443
9.071379038714050269e-01 901101.8251665037 0.018464249428955443
9.522604321043147690e-01 1000000.0 0.018464249428955443
7.600867147152816708e-03 0.001 0.020490746898158472
7.724447649113637578e-03 0.0011097524964120721 0.020490746898158472
7.840946471105534471e-03 0.0012315506032928262 0.020490746898158472
7.950398185734000242e-03 0.001366716356462006 0.020490746898158472
8.052841089081087811e-03 0.0015167168884709225 0.020490746898158472
8.148438760915583182e-03 0.0016831803533309566 0.020490746898158472
8.237310417673424784e-03 0.0018679135990207828 0.020490746898158472
8.319608338177509471e-03 0.002072921779595372 0.020490746898158472
8.395613358796289241e-03 0.002300430119772917 0.020490746898158472
8.465558420216822907e-03 0.0025529080682395165 0.020490746898158472
8.529655625842132161e-03 0.002833096101839324 0.020490746898158472
8.588191678686320912e-03 0.0031440354715915 0.020490746898158472
8.641400141522778341e-03 0.0034891012134067737 0.020490746898158472
8.689535966662463584e-03 0.003872038781812557 0.020490746898158472
8.732841580461812164e-03 0.004297004704320844 0.020490746898158472
8.771526716450282757e-03 0.004768611697714469 0.020490746898158472
8.805790340170146363e-03 0.005291978735958442 0.020490746898158472
8.835804023083017322e-03 0.005872786613189483 0.020490746898158472
8.861736044284375044e-03 0.00651733960488242 0.020490746898158472
8.883695310337322293e-03 0.007232633896483534 0.020490746898158472
8.901792886983827049e-03 0.008026433522257174 0.020490746898158472
8.916070147370495913e-03 0.00890735463861044 0.020490746898158472
8.926577608447909887e-03 0.009884959046625586 0.020490746898158472
8.933307796573520393e-03 0.010969857978923836 0.020490746898158472
8.936232974822586050e-03 0.012173827277396614 0.020490746898158472
8.979044840386835036e-03 0.013509935211980273 0.020490746898158472
9.176084145350271032e-03 0.014992684327860457 0.020490746898158472
9.401269458969917919e-03 0.01663816886076129 0.020490746898158472
9.807843103891242947e-03 0.018464249428955443 0.020490746898158472
1.042011894189075714e-02 0.020490746898158472 0.020490746898158472
1.112089395825195497e-02 0.022739657523579287 0.020490746898158472
1.192094624018173211e-02 0.02523539170434766 0.020490746898158472
1.284159473559014220e-02 0.02800503894183631 0.020490746898158472
1.435002351362779996e-02 0.03107866187782014 0.020490746898158472
1.640067159543318054e-02 0.03448962260405758 0.020490746898158472
1.871712712255197211e-02 0.038274944785163134 0.020490746898158472
2.132698347503590719e-02 0.04247571552536898 0.020490746898158472
2.426002523222853258e-02 0.047137531341167244 0.020490746898158472
2.754838903653690843e-02 0.05231099308056263 0.020490746898158472
3.122672690370165149e-02 0.05805225516094899 0.020490746898158472
3.533235431973582447e-02 0.06442363508721373 0.020490746898158472
3.990539815600315648e-02 0.07149428986597581 0.020490746898158472
4.498894319752428511e-02 0.07934096665797492 0.020490746898158472
5.062914743323458644e-02 0.08804883581643465 0.020490746898158472
5.687530429924816250e-02 0.09771241535346502 0.020490746898158472
6.377989697902201882e-02 0.1084365968689611 0.020490746898158472
7.139854680670075504e-02 0.12033778407775893 0.020490746898158472
7.978991588324449435e-02 0.13354515629298988 0.020490746898158472
8.901549044665986454e-02 0.14820207057988585 0.020490746898158472
9.913923392907253440e-02 0.16446761779946645 0.020490746898158472
1.102271235270284450e-01 0.18251834943190443 0.020490746898158472
1.223465062166556316e-01 0.20255019392306664 0.020490746898158472
1.355652131494456403e-01 0.22478058335487253 0.020490746898158472
1.499504985914108524e-01 0.24945081352303167 0.020490746898158472
1.655677252836799951e-01 0.27682866303920667 0.020490746898158472
1.826269822572887114e-01 0.3072112998861759 0.020490746898158472
2.010549653735085041e-01 0.34092850697468147 0.020490746898158472
2.208935890960260218e-01 0.3783462617131929 0.020490746898158472
2.421812620794989157e-01 0.419870708444391 0.020490746898158472
2.649430637951673551e-01 0.4659525668664682 0.020490746898158472
2.891875471592390556e-01 0.517092024289676 0.020490746898158472
3.149033449673517837e-01 0.5738441648302398 0.020490746898158472
3.420555441039249689e-01 0.6368249944718586 0.020490746898158472
3.705820840863707222e-01 0.7067181273927491 0.020490746898158472
4.003901625475804749e-01 0.7842822061337682 0.020490746898158472
4.313529332362315283e-01 0.8703591361485166 0.020490746898158472
4.633066221756578784e-01 0.9658832241158708 0.020490746898158472
4.960482763743450652e-01 1.0718913192051276 0.020490746898158472
5.293344334828234965e-01 1.1895340673703196 0.020490746898158472
5.628808406763905481e-01 1.3200884008314182 0.020490746898158472
5.963635769332654712e-01 1.4649713983072863 0.020490746898158472
6.294216452516129268e-01 1.625755666443795 0.020490746898158472
6.616612584706489386e-01 1.8041864093920719 0.020490746898158472
6.926619000759446365e-01 2.0022003718155843 0.020490746898158472
7.219841095889667493e-01 2.2219468609395236 0.020490746898158472
7.491789717467036702e-01 2.4658110758226037 0.020490746898158472
7.737990312540731219e-01 2.736439997074672 0.020490746898158472
7.954103678265186383e-01 3.0367711180354604 0.020490746898158472
8.167859836831645737e-01 3.370064329271928 0.020490746898158472
8.407185772640166643e-01 3.739937302478798 0.020490746898158472
8.613338810693872416e-01 4.150404757850477 0.020490746898158472
8.782395201030428478e-01 4.605922041145108 0.020490746898158472
8.912809298218514753e-01 5.1114334834401705 0.020490746898158472
9.006028457228998363e-01 5.672426068491977 0.020490746898158472
9.054001697214733024e-01 6.294988990221888 0.020490746898158472
9.055025897369932686e-01 6.985879746785249 0.020490746898158472
9.008194901619610562e-01 7.752597488629465 0.020490746898158472
8.913451961503423560e-01 8.60346441668451 0.020490746898158472
8.771615009522977235e-01 9.547716114208066 0.020490746898158472
8.584372248150463625e-01 10.59560179277617 0.020490746898158472
8.354247121760627337e-01 11.758495540521581 0.020490746898158472
8.084532269542594740e-01 13.049019780144016 0.020490746898158472
7.779194554629887959e-01 14.481182276745331 0.020490746898158472
7.442754043544700382e-01 16.070528182616385 0.020490746898158472
7.080142472787079866e-01 17.834308769319094 0.020490746898158472
6.696547718407327432e-01 19.791668678535572 0.020490746898158472
6.297252820632263104e-01 21.96385372416547 0.020490746898158472
5.887478686268464712e-01 24.37444150122222 0.020490746898158472
5.476753479604463681e-01 27.04959730463137 0.020490746898158472
5.068087232067199910e-01 30.01835813575592 0.020490746898158472
4.672107468472415648e-01 33.31294787934677 0.020490746898158472
4.331884305674577051e-01 36.96912707195032 0.020490746898158472
4.086126399515120911e-01 41.0265810582719 0.020490746898158472
3.847092734729214980e-01 45.52935074866948 0.020490746898158472
3.603953675009566870e-01 50.526310653356795 0.020490746898158472
3.359275437614872017e-01 56.07169938205458 0.020490746898158472
3.115594527527874580e-01 62.22570836730231 0.020490746898158472
2.875388350670044502e-01 69.0551352016233 0.020490746898158472
2.641037442089285703e-01 76.63410868007462 0.020490746898158472
2.414777984915989495e-01 85.04489341802686 0.020490746898158472
2.198646292765069343e-01 94.37878277775391 0.020490746898158472
2.009302427194627760e-01 104.73708979594508 0.020490746898158472
1.846755056705250142e-01 116.23224686798542 0.020490746898158472
1.698361996965418730e-01 128.9890261253308 0.020490746898158472
1.564143789536074913e-01 143.14589375234786 0.020490746898158472
1.443665529454600804e-01 158.85651294280527 0.020490746898158472
1.336075887407160434e-01 176.2914118095948 0.020490746898158472
1.240175155898269044e-01 195.63983435170647 0.020490746898158472
1.154507064107579833e-01 217.11179456945052 0.020490746898158472
1.077465835397071608e-01 240.9403560239527 0.020490746898158472
1.007408512031454234e-01 267.38416158399497 0.020490746898158472
9.427627856329875988e-02 296.73024081888724 0.020490746898158472
8.821212352911372845e-02 329.2971255097155 0.020490746898158472
8.243148640971950658e-02 365.43830709572546 0.020490746898158472
7.684611408570363178e-02 405.54607358408276 0.020490746898158472
7.198155126868462095e-02 450.05576757004974 0.020490746898158472
6.728071564940524274e-02 499.450511585514 0.020490746898158472
6.272146581845769453e-02 554.2664520663108 0.020490746898158472
5.830948275200719538e-02 615.0985788580505 0.020490746898158472
5.416132392417506020e-02 682.6071834272393 0.020490746898158472
5.070205401109111054e-02 757.525025877192 0.020490746898158472
4.737062054785661641e-02 840.6652885618333 0.020490746898158472
4.419224410253802526e-02 932.9304026284696 0.020490746898158472
4.119169396666411131e-02 1035.3218432956637 0.020490746898158472
3.839145099468690286e-02 1148.9510001873086 0.020490746898158472
3.582149439056124540e-02 1275.051240713013 0.020490746898158472
3.384428291481690609e-02 1414.991297434576 0.020490746898158472
3.222665739573214727e-02 1570.2901247293776 0.020490746898158472
3.122492950540660742e-02 1742.6333860096508 0.020490746898158472
3.060549536139985441e-02 1933.891750455232 0.020490746898158472
3.001774233843040526e-02 2146.141197858406 0.020490746898158472
2.938291505222046310e-02 2381.6855519761607 0.020490746898158472
2.874635871832932968e-02 2643.0814869741084 0.020490746898158472
2.814906188160390052e-02 2933.1662783900483 0.020490746898158472
2.762520924369195677e-02 3255.0885998350564 0.020490746898158472
2.725596266142828183e-02 3612.3426997094302 0.020490746898158472
2.716131912583674354e-02 4008.8063288984645 0.020490746898158472
2.728588121628131372e-02 4448.782831127585 0.020490746898158472
2.758519841874213993e-02 4937.047852839004 0.020490746898158472
2.807529056821945687e-02 5478.901179593945 0.020490746898158472
2.935076124235983658e-02 6080.224261649427 0.020490746898158472
3.094247846847424793e-02 6747.5440531107 0.020490746898158472
3.292053039239276752e-02 7488.10385759003 0.020490746898158472
3.548252790134745482e-02 8309.941949353404 0.020490746898158472
3.842403357535724429e-02 9221.97882333434 0.020490746898158472
4.175591770811675624e-02 10234.114021054527 0.020490746898158472
4.548367928638292340e-02 11357.333583431051 0.020490746898158472
4.960745659786813810e-02 12603.829296797274 0.020490746898158472
5.412258946241149671e-02 13987.131026472387 0.020490746898158472
5.902075078432867522e-02 15522.25357427048 0.020490746898158472
6.429157830831429277e-02 17225.859653987874 0.020490746898158472
7.128516301622295215e-02 19116.440753857038 0.020490746898158472
7.922510885653907819e-02 21214.51784910632 0.020490746898158472
8.773053340621833618e-02 23542.864143224204 0.020490746898158472
9.675780557838296880e-02 26126.752255633317 0.020490746898158472
1.062579195090280759e-01 28994.22853882881 0.020490746898158472
1.161799656313419610e-01 32176.417502507353 0.020490746898158472
1.264745552601466150e-01 35707.859649004626 0.020490746898158472
1.370967526134629633e-01 39626.88638701478 0.020490746898158472
1.480081080318702558e-01 43976.036093027215 0.020490746898158472
1.592382083128025538e-01 48802.515836544335 0.020490746898158472
1.710438309877096164e-01 54158.71378079476 0.020490746898158472
1.830965169043397567e-01 60102.76782070388 0.020490746898158472
1.954812111504038719e-01 66699.19663030129 0.020490746898158472
2.081742452596926085e-01 74019.59996915652 0.020490746898158472
2.209547178504952802e-01 82143.43584919439 0.020490746898158472
2.341350442675487753e-01 91158.88299750836 0.020490746898158472
2.474121600072100580e-01 101163.7979766207 0.020490746898158472
2.614861572626972497e-01 112266.77735108159 0.020490746898158472
2.758926874463368817e-01 124588.33642950082 0.020490746898158472
2.904545653627445545e-01 138262.2173764659 0.020490746898158472
3.084579709747998777e-01 153436.84089300132 0.020490746898158472
3.278817366571080694e-01 170276.91722258978 0.020490746898158472
3.483939229352353006e-01 188965.23396912115 0.020490746898158472
3.700437169040644014e-01 209704.64013232305 0.020490746898158472
3.960784778539636619e-01 232720.2478960412 0.020490746898158472
4.272447580547621415e-01 258261.87606826748 0.020490746898158472
4.604862405559986827e-01 286606.7616948256 0.020490746898158472
4.978690672586409405e-01 318062.5692794119 0.020490746898158472
5.374244265227603456e-01 352970.73027306574 0.020490746898158472
5.790014113824536457e-01 391710.1490809261 0.020490746898158472
6.223894128074892729e-01 434701.3158125035 0.020490746898158472
6.673162092621037766e-01 482410.8704165374 0.020490746898158472
7.134476548186684530e-01 535356.6677410719 0.020490746898158472
7.603890506288880635e-01 594113.3984965039 0.020490746898158472
8.076896950083422011e-01 659318.8271333541 0.020490746898158472
8.548485621414755320e-01 731680.7143427207 0.020490746898158472
9.013242511840978688e-01 811984.4993184009 0.020490746898158472
9.465458050062994788e-01 901101.8251665037 0.020490746898158472
9.899270970201491382e-01 1000000.0 0.020490746898158472
7.470331583136157610e-03 0.001 0.022739657523579287
7.600871175525064465e-03 0.0011097524964120721 0.022739657523579287
7.724429901699397978e-03 0.0012315506032928262 0.022739657523579287
7.840923720681845441e-03 0.001366716356462006 0.022739657523579287
7.950346993796347794e-03 0.0015167168884709225 0.022739657523579287
8.052798749159704658e-03 0.0016831803533309566 0.022739657523579287
8.148387325011080540e-03 0.0018679135990207828 0.022739657523579287
8.237224918972840121e-03 0.002072921779595372 0.022739657523579287
8.319533280836021588e-03 0.002300430119772917 0.022739657523579287
8.395531644101724561e-03 0.0025529080682395165 0.022739657523579287
8.465444372277667814e-03 0.002833096101839324 0.022739657523579287
8.529532026539415890e-03 0.0031440354715915 0.022739657523579287
8.588036655907824862e-03 0.0034891012134067737 0.022739657523579287
8.641224031428834662e-03 0.003872038781812557 0.022739657523579287
8.689317681606337565e-03 0.004297004704320844 0.022739657523579287
8.732571932192963182e-03 0.004768611697714469 0.022739657523579287
8.771203537238727449e-03 0.005291978735958442 0.022739657523579287
8.805400596747600672e-03 0.005872786613189483 0.022739657523579287
8.835345140354142895e-03 0.00651733960488242 0.022739657523579287
8.861185639232074113e-03 0.007232633896483534 0.022739657523579287
8.883040075911674549e-03 0.008026433522257174 0.022739657523579287
8.901002777115807341e-03 0.00890735463861044 0.022739657523579287
8.915135628975530760e-03 0.009884959046625586 0.022739657523579287
8.925463291137906985e-03 0.010969857978923836 0.022739657523579287
8.931988002120283196e-03 0.012173827277396614 0.022739657523579287
8.934674843535921757e-03 0.013509935211980273 0.022739657523579287
8.974105121799705320e-03 0.014992684327860457 0.022739657523579287
9.170264897371901633e-03 0.01663816886076129 0.022739657523579287
9.394430800350524191e-03 0.018464249428955443 0.022739657523579287
9.753495910399518840e-03 0.020490746898158472 0.022739657523579287
1.035658147907617989e-02 0.022739657523579287 0.022739657523579287
1.104680075345408283e-02 0.02523539170434766 0.022739657523579287
1.183477084980084915e-02 0.02800503894183631 0.022739657523579287
1.277002589246914802e-02 0.03107866187782014 0.022739657523579287
1.432284924360535325e-02 0.03448962260405758 0.022739657523579287
1.636930347546575529e-02 0.038274944785163134 0.022739657523579287
1.868101385135396628e-02 0.04247571552536898 0.022739657523579287
2.128550213678436984e-02 0.047137531341167244 0.022739657523579287
2.421248854847208101e-02 0.05231099308056263 0.022739657523579287
2.749404164520040730e-02 0.05805225516094899 0.022739657523579287
3.116472955220330604e-02 0.06442363508721373 0.022739657523579287
3.526177235959598866e-02 0.07149428986597581 0.022739657523579287
3.982519991731235665e-02 0.07934096665797492 0.022739657523579287
4.489800134720095537e-02 0.08804883581643465 0.022739657523579287
5.052619635196529263e-02 0.09771241535346502 0.022739657523579287
5.675896058655814647e-02 0.1084365968689611 0.022739657523579287
6.364862781036877137e-02 0.12033778407775893 0.022739657523579287
7.125066197446913718e-02 0.13354515629298988 0.022739657523579287
7.962354639715434057e-02 0.14820207057988585 0.022739657523579287
8.882856609251024715e-02 0.16446761779946645 0.022739657523579287
9.892948625451060407e-02 0.18251834943190443 0.022739657523579287
1.099920405752156521e-01 0.20255019392306664 0.022739657523579287
1.220833007580586493e-01 0.22478058335487253 0.022739657523579287
1.352708268667003888e-01 0.24945081352303167 0.022739657523579287
1.496215640693163151e-01 0.27682866303920667 0.022739657523579287
1.652005203868168459e-01 0.3072112998861759 0.022739657523579287
1.821589244359731186e-01 0.34092850697468147 0.022739657523579287
2.005333004829746302e-01 0.3783462617131929 0.022739657523579287
2.203126506512825544e-01 0.419870708444391 0.022739657523579287
2.415348356664139273e-01 0.4659525668664682 0.022739657523579287
2.642243220509879476e-01 0.517092024289676 0.022739657523579287
2.883890278714955624e-01 0.5738441648302398 0.022739657523579287
3.140168905144001821e-01 0.6368249944718586 0.022739657523579287
3.410722664127668335e-01 0.7067181273927491 0.022739657523579287
3.694923099900846442e-01 0.7842822061337682 0.022739657523579287
3.991834061648212861e-01 0.8703591361485166 0.022739657523579287
4.300178563331477632e-01 0.9658832241158708 0.022739657523579287
4.618310192980845663e-01 1.0718913192051276 0.022739657523579287
4.944190529680627666e-01 1.1895340673703196 0.022739657523579287
5.275376186405190682e-01 1.3200884008314182 0.022739657523579287
5.609016112545548438e-01 1.4649713983072863 0.022739657523579287
5.941863050602923524e-01 1.625755666443795 0.022739657523579287
6.270299713894487148e-01 1.8041864093920719 0.022739657523579287
6.590382184724853376e-01 2.0022003718155843 0.022739657523579287
6.897900710954538717e-01 2.2219468609395236 0.022739657523579287
7.188458216978752535e-01 2.4658110758226037 0.022739657523579287
7.457565582856984232e-01 2.736439997074672 0.022739657523579287
7.700751430295009747e-01 3.0367711180354604 0.022739657523579287
7.913683595769873680e-01 3.370064329271928 0.022739657523579287
8.105264332061113963e-01 3.739937302478798 0.022739657523579287
8.339618322856591215e-01 4.150404757850477 0.022739657523579287
8.540595294658078762e-01 4.605922041145108 0.022739657523579287
8.704294393188088952e-01 5.1114334834401705 0.022739657523579287
8.834659766774212164e-01 5.672426068491977 0.022739657523579287
8.922405643140960407e-01 6.294988990221888 0.022739657523579287
8.964805736581857865e-01 6.985879746785249 0.022739657523579287
8.960210623992755918e-01 7.752597488629465 0.022739657523579287
8.907780574692171216e-01 8.60346441668451 0.022739657523579287
8.807538719204289768e-01 9.547716114208066 0.022739657523579287
8.660395921617141113e-01 10.59560179277617 0.022739657523579287
8.468144347903766578e-01 11.758495540521581 0.022739657523579287
8.233418074505715056e-01 13.049019780144016 0.022739657523579287
7.959621053680324687e-01 14.481182276745331 0.022739657523579287
7.650823939818447439e-01 16.070528182616385 0.022739657523579287
7.311634577520398359e-01 17.834308769319094 0.022739657523579287
6.947048119247873910e-01 19.791668678535572 0.022739657523579287
6.562285537396523871e-01 21.96385372416547 0.022739657523579287
6.162629767301517347e-01 24.37444150122222 0.022739657523579287
5.753270199987979838e-01 27.04959730463137 0.022739657523579287
5.343881910283950765e-01 30.01835813575592 0.022739657523579287
4.938800481395198561e-01 33.31294787934677 0.022739657523579287
4.596737015168263496e-01 36.96912707195032 0.022739657523579287
4.320961138766006293e-01 41.0265810582719 0.022739657523579287
4.080931768277694660e-01 45.52935074866948 0.022739657523579287
3.834791366508836230e-01 50.526310653356795 0.022739657523579287
3.585269473635902537e-01 56.07169938205458 0.022739657523579287
3.335099584497570602e-01 62.22570836730231 0.022739657523579287
3.086984578967735815e-01 69.0551352016233 0.022739657523579287
2.843552401704161903e-01 76.63410868007462 0.022739657523579287
2.607300760690995922e-01 85.04489341802686 0.022739657523579287
2.380532691293151537e-01 94.37878277775391 0.022739657523579287
2.165287053644742721e-01 104.73708979594508 0.022739657523579287
1.965502684169736503e-01 116.23224686798542 0.022739657523579287
1.805970320747335156e-01 128.9890261253308 0.022739657523579287
1.661382151767436532e-01 143.14589375234786 0.022739657523579287
1.531467193776945013e-01 158.85651294280527 0.022739657523579287
1.415486712548928439e-01 176.2914118095948 0.022739657523579287
1.312300344224826831e-01 195.63983435170647 0.022739657523579287
1.220459089588413898e-01 217.11179456945052 0.022739657523579287
1.138316609002446855e-01 240.9403560239527 0.022739657523579287
1.064148544521730244e-01 267.38416158399497 0.022739657523579287
9.962689252650006044e-02 296.73024081888724 0.022739657523579287
9.331341860967844182e-02 329.2971255097155 0.022739657523579287
8.734267814436857957e-02 365.43830709572546 0.022739657523579287
8.173710862244167041e-02 405.54607358408276 0.022739657523579287
7.672949669497027003e-02 450.05576757004974 0.022739657523579287
7.189621637455212433e-02 499.450511585514 0.022739657523579287
6.722102036357778532e-02 554.2664520663108 0.022739657523579287
6.270089249030159906e-02 615.0985788580505 0.022739657523579287
5.834375764432005868e-02 682.6071834272393 0.022739657523579287
5.470195104211442866e-02 757.525025877192 0.022739657523579287
5.130131776139093547e-02 840.6652885618333 0.022739657523579287
4.804046038036134669e-02 932.9304026284696 0.022739657523579287
4.494451958859038698e-02 1035.3218432956637 0.022739657523579287
4.203776799336758629e-02 1148.9510001873086 0.022739657523579287
3.937240284249845373e-02 1275.051240713013 0.022739657523579287
3.722286646513826153e-02 1414.991297434576 0.022739657523579287
3.545739386661517917e-02 1570.2901247293776 0.022739657523579287
3.411857139502311176e-02 1742.6333860096508 0.022739657523579287
3.357313366833918067e-02 1933.891750455232 0.022739657523579287
3.293387593402739844e-02 2146.141197858406 0.022739657523579287
3.225416622072046352e-02 2381.6855519761607 0.022739657523579287
3.157545059369629842e-02 2643.0814869741084 0.022739657523579287
3.094045343451549968e-02 2933.1662783900483 0.022739657523579287
3.038507670263541557e-02 3255.0885998350564 0.022739657523579287
2.996945724139385078e-02 3612.3426997094302 0.022739657523579287
2.985577954467892592e-02 4008.8063288984645 0.022739657523579287
3.000570467100958927e-02 4448.782831127585 0.022739657523579287
3.034449336313697898e-02 4937.047852839004 0.022739657523579287
3.088950206289549361e-02 5478.901179593945 0.022739657523579287
3.230979148357463610e-02 6080.224261649427 0.022739657523579287
3.405683112405850921e-02 6747.5440531107 0.022739657523579287
3.621105981174743693e-02 7488.10385759003 0.022739657523579287
3.901581200154456697e-02 8309.941949353404 0.022739657523579287
4.223283237209873864e-02 9221.97882333434 0.022739657523579287
4.587319845076329172e-02 10234.114021054527 0.022739657523579287
4.994194302674453273e-02 11357.333583431051 0.022739657523579287
5.443805990375880088e-02 12603.829296797274 0.022739657523579287
5.935510195231565034e-02 13987.131026472387 0.022739657523579287
6.468239645804910176e-02 15522.25357427048 0.022739657523579287
7.040680016316630541e-02 17225.859653987874 0.022739657523579287
7.653231799356811915e-02 19116.440753857038 0.022739657523579287
8.483237959731694533e-02 21214.51784910632 0.022739657523579287
9.382938191750100909e-02 23542.864143224204 0.022739657523579287
1.034011344515027714e-01 26126.752255633317 0.022739657523579287
1.135032934677623895e-01 28994.22853882881 0.022739657523579287
1.240849155427708461e-01 32176.417502507353 0.022739657523579287
1.351022486352992102e-01 35707.859649004626 0.022739657523579287
1.465104760480795132e-01 39626.88638701478 0.022739657523579287
1.582645717092151239e-01 43976.036093027215 0.022739657523579287
1.703194619679897770e-01 48802.515836544335 0.022739657523579287
1.826293049115040312e-01 54158.71378079476 0.022739657523579287
1.951459481830740972e-01 60102.76782070388 0.022739657523579287
2.080696520845116415e-01 66699.19663030129 0.022739657523579287
2.211716748053039194e-01 74019.59996915652 0.022739657523579287
2.343053099311320775e-01 82143.43584919439 0.022739657523579287
2.477845338367168637e-01 91158.88299750836 0.022739657523579287
2.613911491125947562e-01 101163.7979766207 0.022739657523579287
2.759135084552958861e-01 112266.77735108159 0.022739657523579287
2.906462396640059898e-01 124588.33642950082 0.022739657523579287
3.063375019600277915e-01 138262.2173764659 0.022739657523579287
3.258656144216786066e-01 153436.84089300132 0.022739657523579287
3.465124053509271440e-01 170276.91722258978 0.022739657523579287
3.683195145201706433e-01 188965.23396912115 0.022739657523579287
3.913181772909737899e-01 209704.64013232305 0.022739657523579287
4.216757129808374471e-01 232720.2478960412 0.022739657523579287
4.548464223553321806e-01 258261.87606826748 0.022739657523579287
4.913761720033152924e-01 286606.7616948256 0.022739657523579287
5.308596597548120855e-01 318062.5692794119 0.022739657523579287
5.723917168058392235e-01 352970.73027306574 0.022739657523579287
6.157589021558746989e-01 391710.1490809261 0.022739657523579287
6.606864671377868925e-01 434701.3158125035 0.022739657523579287
7.068384329784311859e-01 482410.8704165374 0.022739657523579287
7.538192747950032135e-01 535356.6677410719 0.022739657523579287
8.011784580669830680e-01 594113.3984965039 0.022739657523579287
8.484160595513359215e-01 659318.8271333541 0.022739657523579287
8.949924878262787153e-01 731680.7143427207 0.022739657523579287
9.403385537859980658e-01 811984.4993184009 0.022739657523579287
9.838694402198304712e-01 901101.8251665037 0.022739657523579287
1.024998649400584050e+00 1000000.0 0.022739657523579287
7.332922629526964810e-03 0.001 0.02523539170434766
7.470326124737935482e-03 0.0011097524964120721 0.02523539170434766
[truncated: 2,112,472 more chars]
