# Supplementary material for: Magnetosensitivity of tightly bound radical pairs in cryptochrome is enabled by the quantum Zeno effect
Source: Nat Commun. 2024 Dec 30;15:10823. doi: 10.1038/s41467-024-55124-x (PMC11686217; doi:10.1038/s41467-024-55124-x)
Supplement: Supplementary file 6 — Source Data [file 41467_2024_55124_MOESM6_ESM.zip › Source_Data/supplementary/figure_s5_2spins.txt]

# \% sensitivity  kS/microsecond kT/microsecond
4.551981095490899298e-02 0.001 0.001
5.165144914778633384e-02 0.0011097524964120721 0.001
5.865643550898978070e-02 0.0012315506032928262 0.001
6.663550958925593126e-02 0.001366716356462006 0.001
7.569747242434218815e-02 0.0015167168884709225 0.001
8.596038061656259555e-02 0.0016831803533309566 0.001
9.755165062449237812e-02 0.0018679135990207828 0.001
1.106089549479392226e-01 0.002072921779595372 0.001
1.255638448329907397e-01 0.002300430119772917 0.001
1.424026255398872787e-01 0.0025529080682395165 0.001
1.612410035784852536e-01 0.002833096101839324 0.001
1.822837660550690464e-01 0.0031440354715915 0.001
2.058090620948602456e-01 0.0034891012134067737 0.001
2.319658074121311309e-01 0.003872038781812557 0.001
2.609935210797378891e-01 0.004297004704320844 0.001
2.931482455802819076e-01 0.004768611697714469 0.001
3.287027651611642565e-01 0.005291978735958442 0.001
3.679472318163047873e-01 0.005872786613189483 0.001
4.111879068423042183e-01 0.00651733960488242 0.001
4.587468634407464441e-01 0.007232633896483534 0.001
5.109603095845995924e-01 0.008026433522257174 0.001
5.681764702671318057e-01 0.00890735463861044 0.001
6.307524216749620383e-01 0.009884959046625586 0.001
6.990503078316684382e-01 0.010969857978923836 0.001
7.734321945390804087e-01 0.012173827277396614 0.001
8.542538235298995364e-01 0.013509935211980273 0.001
9.418570247110772398e-01 0.014992684327860457 0.001
1.036560675272242271e+00 0.01663816886076129 0.001
1.138650441142758485e+00 0.018464249428955443 0.001
1.248366166233667807e+00 0.020490746898158472 0.001
1.365889582062087326e+00 0.022739657523579287 0.001
1.491328910916078776e+00 0.02523539170434766 0.001
1.624703948480669125e+00 0.02800503894183631 0.001
1.765929271452669314e+00 0.03107866187782014 0.001
1.914799170725096644e+00 0.03448962260405758 0.001
2.070971313119193802e+00 0.038274944785163134 0.001
2.233952757471114214e+00 0.04247571552536898 0.001
2.403088230009123638e+00 0.047137531341167244 0.001
2.577551059611413731e+00 0.05231099308056263 0.001
2.756338777495753956e+00 0.05805225516094899 0.001
2.938273182501995873e+00 0.06442363508721373 0.001
3.122006291751806550e+00 0.07149428986597581 0.001
3.306032685300266838e+00 0.07934096665797492 0.001
3.488708921448419265e+00 0.08804883581643465 0.001
3.668277902942106650e+00 0.09771241535346502 0.001
3.842902072394063673e+00 0.1084365968689611 0.001
4.010699520633682624e+00 0.12033778407775893 0.001
4.169785816622904484e+00 0.13354515629298988 0.001
4.318319658301259523e+00 0.14820207057988585 0.001
4.454547494785184192e+00 0.16446761779946645 0.001
4.576849964058112619e+00 0.18251834943190443 0.001
4.683785133812366830e+00 0.20255019392306664 0.001
4.774127666976384354e+00 0.22478058335487253 0.001
4.846902468493566651e+00 0.24945081352303167 0.001
4.901411183346231937e+00 0.27682866303920667 0.001
4.937250207062670704e+00 0.3072112998861759 0.001
4.954320003641017323e+00 0.34092850697468147 0.001
4.952824138573932444e+00 0.3783462617131929 0.001
4.933259068658412794e+00 0.419870708444391 0.001
4.896395168057686043e+00 0.4659525668664682 0.001
4.864820465486677570e+00 0.517092024289676 0.001
4.844260021271250771e+00 0.5738441648302398 0.001
4.810845302279931346e+00 0.6368249944718586 0.001
4.765265010590706396e+00 0.7067181273927491 0.001
4.708274462530471993e+00 0.7842822061337682 0.001
4.640676924802438208e+00 0.8703591361485166 0.001
4.563321274018751872e+00 0.9658832241158708 0.001
4.479924171756494822e+00 1.0718913192051276 0.001
4.388761952295141988e+00 1.1895340673703196 0.001
4.290490482948652762e+00 1.3200884008314182 0.001
4.185903730321051341e+00 1.4649713983072863 0.001
4.075763665296560312e+00 1.625755666443795 0.001
3.960795734818497671e+00 1.8041864093920719 0.001
3.841685990572161202e+00 2.0022003718155843 0.001
3.719080941272308483e+00 2.2219468609395236 0.001
3.593589403683989492e+00 2.4658110758226037 0.001
3.465785895341836564e+00 2.736439997074672 0.001
3.336215772138450664e+00 3.0367711180354604 0.001
3.205400280662856094e+00 3.370064329271928 0.001
3.073842468257681926e+00 3.739937302478798 0.001
2.942032458736684841e+00 4.150404757850477 0.001
2.810451512514366534e+00 4.605922041145108 0.001
2.679575351691136031e+00 5.1114334834401705 0.001
2.549875450752704165e+00 5.672426068491977 0.001
2.421818981687682726e+00 6.294988990221888 0.001
2.295866662557961124e+00 6.985879746785249 0.001
2.172714640231030447e+00 7.752597488629465 0.001
2.052564775442240919e+00 8.60346441668451 0.001
1.935830079782567825e+00 9.547716114208066 0.001
1.822898460538883159e+00 10.59560179277617 0.001
1.714124428631409014e+00 11.758495540521581 0.001
1.609822733241970116e+00 13.049019780144016 0.001
1.510262837246870271e+00 14.481182276745331 0.001
1.415664249520020901e+00 16.070528182616385 0.001
1.337196493762210503e+00 17.834308769319094 0.001
1.266090897861849696e+00 19.791668678535572 0.001
1.199934767797057100e+00 21.96385372416547 0.001
1.138699916426839431e+00 24.37444150122222 0.001
1.082888603272393446e+00 27.04959730463137 0.001
1.032411444361186037e+00 30.01835813575592 0.001
9.894709560608409005e-01 33.31294787934677 0.001
9.509888353989331966e-01 36.96912707195032 0.001
9.162644636010064403e-01 41.0265810582719 0.001
8.871025106173450192e-01 45.52935074866948 0.001
8.613193909796553749e-01 50.526310653356795 0.001
8.379528210591975501e-01 56.07169938205458 0.001
8.165811794692320325e-01 62.22570836730231 0.001
7.967735038705895390e-01 69.0551352016233 0.001
7.781014572897466675e-01 76.63410868007462 0.001
7.611329717603929623e-01 85.04489341802686 0.001
7.446295553814914481e-01 94.37878277775391 0.001
7.279479998237690097e-01 104.73708979594508 0.001
7.107935598919976616e-01 116.23224686798542 0.001
6.929260342097969261e-01 128.9890261253308 0.001
6.741648717329549179e-01 143.14589375234786 0.001
6.543917699182352221e-01 158.85651294280527 0.001
6.335506790752100104e-01 176.2914118095948 0.001
6.126105494220021042e-01 195.63983435170647 0.001
5.905891055659320266e-01 217.11179456945052 0.001
5.674753937652002866e-01 240.9403560239527 0.001
5.434374213129828934e-01 267.38416158399497 0.001
5.186716763546718179e-01 296.73024081888724 0.001
4.933933914972072898e-01 329.2971255097155 0.001
4.678271969130836649e-01 365.43830709572546 0.001
4.421984087507775940e-01 405.54607358408276 0.001
4.168786123075954309e-01 450.05576757004974 0.001
3.919105793570383800e-01 499.450511585514 0.001
3.674523737635885245e-01 554.2664520663108 0.001
3.436777864659819048e-01 615.0985788580505 0.001
3.207367925639162953e-01 682.6071834272393 0.001
2.987549562852910845e-01 757.525025877192 0.001
2.778338149462527551e-01 840.6652885618333 0.001
2.580521275282602889e-01 932.9304026284696 0.001
2.394677436352463384e-01 1035.3218432956637 0.001
2.221198838226913219e-01 1148.9510001873086 0.001
2.060316433204662512e-01 1275.051240713013 0.001
1.912755157529488215e-01 1414.991297434576 0.001
1.778004386848210938e-01 1570.2901247293776 0.001
1.655500745663467943e-01 1742.6333860096508 0.001
1.545161585835365670e-01 1933.891750455232 0.001
1.446861651257765335e-01 2146.141197858406 0.001
1.360456785993278683e-01 2381.6855519761607 0.001
1.285805374702429504e-01 2643.0814869741084 0.001
1.222787654174423283e-01 2933.1662783900483 0.001
1.171321969143982733e-01 3255.0885998350564 0.001
1.131670689945166869e-01 3612.3426997094302 0.001
1.103982843329562591e-01 4008.8063288984645 0.001
1.088044908488746132e-01 4448.782831127585 0.001
1.083734322891967694e-01 4937.047852839004 0.001
1.091171277257040328e-01 5478.901179593945 0.001
1.110481532721394327e-01 6080.224261649427 0.001
1.141879585080798482e-01 6747.5440531107 0.001
1.186704832112676078e-01 7488.10385759003 0.001
1.244167053588947219e-01 8309.941949353404 0.001
1.314090695858197433e-01 9221.97882333434 0.001
1.396030727315093201e-01 10234.114021054527 0.001
1.489212384279605950e-01 11357.333583431051 0.001
1.593486655766417626e-01 12603.829296797274 0.001
1.706890923722572395e-01 13987.131026472387 0.001
1.827213599358017970e-01 15522.25357427048 0.001
1.952302803569632428e-01 17225.859653987874 0.001
2.079835411243955157e-01 19116.440753857038 0.001
2.207480839217812740e-01 21214.51784910632 0.001
2.333101837003010715e-01 23542.864143224204 0.001
2.454975652393507901e-01 26126.752255633317 0.001
2.573001938235127128e-01 28994.22853882881 0.001
2.686087291812543909e-01 32176.417502507353 0.001
2.794731781537018178e-01 35707.859649004626 0.001
2.900515479522470796e-01 39626.88638701478 0.001
3.005899408843737963e-01 43976.036093027215 0.001
3.114082494331991691e-01 48802.515836544335 0.001
3.228808666560042950e-01 54158.71378079476 0.001
3.375415646298011718e-01 60102.76782070388 0.001
3.553593845133979356e-01 66699.19663030129 0.001
3.755195031139975104e-01 74019.59996915652 0.001
3.985413147053125105e-01 82143.43584919439 0.001
4.247952346737687845e-01 91158.88299750836 0.001
4.545045637584539389e-01 101163.7979766207 0.001
4.880243271052674414e-01 112266.77735108159 0.001
5.257047858764952730e-01 124588.33642950082 0.001
5.678944792368677552e-01 138262.2173764659 0.001
6.149387346112096253e-01 153436.84089300132 0.001
6.671803391018912288e-01 170276.91722258978 0.001
7.249775293492999317e-01 188965.23396912115 0.001
7.886675743873309274e-01 209704.64013232305 0.001
8.585793396279796097e-01 232720.2478960412 0.001
9.350354638149196429e-01 258261.87606826748 0.001
1.018342457427808156e+00 286606.7616948256 0.001
1.108783505539828296e+00 318062.5692794119 0.001
1.206611037735271896e+00 352970.73027306574 0.001
1.312037772875435548e+00 391710.1490809261 0.001
1.425227593450656860e+00 434701.3158125035 0.001
1.546286341537889353e+00 482410.8704165374 0.001
1.675252304029264172e+00 535356.6677410719 0.001
1.812086840617014527e+00 594113.3984965039 0.001
1.956665536351796186e+00 659318.8271333541 0.001
2.108769712686076492e+00 731680.7143427207 0.001
2.268080126002277375e+00 811984.4993184009 0.001
2.434170573870315213e+00 901101.8251665037 0.001
2.606505467396084796e+00 1000000.0 0.001
4.016886430356295112e-02 0.001 0.0011097524964120721
4.551987449325742979e-02 0.0011097524964120721 0.0011097524964120721
5.165144134427097911e-02 0.0012315506032928262 0.0011097524964120721
5.865652182504921958e-02 0.001366716356462006 0.0011097524964120721
6.663549592853078296e-02 0.0015167168884709225 0.0011097524964120721
7.569745463484989223e-02 0.0016831803533309566 0.0011097524964120721
8.596035620715937464e-02 0.0018679135990207828 0.0011097524964120721
9.755163191846721871e-02 0.002072921779595372 0.0011097524964120721
1.106088519418523819e-01 0.002300430119772917 0.0011097524964120721
1.255617329456901188e-01 0.0025529080682395165 0.0011097524964120721
1.424002566154337068e-01 0.002833096101839324 0.0011097524964120721
1.612383389553442847e-01 0.0031440354715915 0.0011097524964120721
1.822806630866018462e-01 0.0034891012134067737 0.0011097524964120721
2.058055419715807410e-01 0.003872038781812557 0.0011097524964120721
2.319618470451350334e-01 0.004297004704320844 0.0011097524964120721
2.609890378699572522e-01 0.004768611697714469 0.0011097524964120721
2.931430810981928703e-01 0.005291978735958442 0.0011097524964120721
3.286970333751756956e-01 0.005872786613189483 0.0011097524964120721
3.679407315658607125e-01 0.00651733960488242 0.0011097524964120721
4.111805546956718294e-01 0.007232633896483534 0.0011097524964120721
4.587386848989206123e-01 0.008026433522257174 0.0011097524964120721
5.109511134235207308e-01 0.00890735463861044 0.0011097524964120721
5.681661479611452847e-01 0.009884959046625586 0.0011097524964120721
6.307407832216019861e-01 0.010969857978923836 0.0011097524964120721
6.990372793375406735e-01 0.012173827277396614 0.0011097524964120721
7.734176801094524434e-01 0.013509935211980273 0.0011097524964120721
8.542375652434827105e-01 0.014992684327860457 0.0011097524964120721
9.418388296182227393e-01 0.01663816886076129 0.0011097524964120721
1.036540314462995216e+00 0.018464249428955443 0.0011097524964120721
1.138627531711889906e+00 0.020490746898158472 0.0011097524964120721
1.248340640842660276e+00 0.022739657523579287 0.0011097524964120721
1.365861179646147949e+00 0.02523539170434766 0.0011097524964120721
1.491297056499524931e+00 0.02800503894183631 0.0011097524964120721
1.624668434327422473e+00 0.03107866187782014 0.0011097524964120721
1.765889620108738400e+00 0.03448962260405758 0.0011097524964120721
1.914754973521454628e+00 0.038274944785163134 0.0011097524964120721
2.070921986768186951e+00 0.04247571552536898 0.0011097524964120721
2.233897716112950071e+00 0.047137531341167244 0.0011097524964120721
2.403026786834994155e+00 0.05231099308056263 0.0011097524964120721
2.577482558780762378e+00 0.05805225516094899 0.0011097524964120721
2.756262405237983604e+00 0.06442363508721373 0.0011097524964120721
2.938188037974732936e+00 0.07149428986597581 0.0011097524964120721
3.121911325618340616e+00 0.07934096665797492 0.0011097524964120721
3.305926819219550339e+00 0.08804883581643465 0.0011097524964120721
3.488590900116826710e+00 0.09771241535346502 0.0011097524964120721
3.668146407984671953e+00 0.1084365968689611 0.0011097524964120721
3.842755527889178513e+00 0.12033778407775893 0.0011097524964120721
4.010536093671385416e+00 0.13354515629298988 0.0011097524964120721
4.169603861410590362e+00 0.14820207057988585 0.0011097524964120721
4.318117009701735398e+00 0.16446761779946645 0.0011097524964120721
4.454321751026919074e+00 0.18251834943190443 0.0011097524964120721
4.576598799661473649e+00 0.20255019392306664 0.0011097524964120721
4.683505646699239300e+00 0.22478058335487253 0.0011097524964120721
4.773816846535100744e+00 0.24945081352303167 0.0011097524964120721
4.846556939962868960e+00 0.27682866303920667 0.0011097524964120721
4.901027337374943116e+00 0.3072112998861759 0.0011097524964120721
4.936824045066322775e+00 0.34092850697468147 0.0011097524964120721
4.953847023226477297e+00 0.3783462617131929 0.0011097524964120721
4.952299634512866255e+00 0.419870708444391 0.0011097524964120721
4.932677929172006870e+00 0.4659525668664682 0.0011097524964120721
4.895751685056523250e+00 0.517092024289676 0.0011097524964120721
4.864818431617531580e+00 0.5738441648302398 0.0011097524964120721
4.844257714819391936e+00 0.6368249944718586 0.0011097524964120721
4.810842634156085040e+00 0.7067181273927491 0.0011097524964120721
4.765262005471202933e+00 0.7842822061337682 0.0011097524964120721
4.708271037763621436e+00 0.8703591361485166 0.0011097524964120721
4.640673017749489482e+00 0.9658832241158708 0.0011097524964120721
4.563317000731477613e+00 1.0718913192051276 0.0011097524964120721
4.479918949269634965e+00 1.1895340673703196 0.0011097524964120721
4.388755992607650036e+00 1.3200884008314182 0.0011097524964120721
4.290483839615123252e+00 1.4649713983072863 0.0011097524964120721
4.185896195220760063e+00 1.625755666443795 0.0011097524964120721
4.075755141255714697e+00 1.8041864093920719 0.0011097524964120721
3.960786145612875675e+00 2.0022003718155843 0.0011097524964120721
3.841675178296199977e+00 2.2219468609395236 0.0011097524964120721
3.719068783451646265e+00 2.4658110758226037 0.0011097524964120721
3.593575685629407435e+00 2.736439997074672 0.0011097524964120721
3.465770530196000010e+00 3.0367711180354604 0.0011097524964120721
3.336198537544168286e+00 3.370064329271928 0.0011097524964120721
3.205380981678412233e+00 3.739937302478798 0.0011097524964120721
3.073820868862139122e+00 4.150404757850477 0.0011097524964120721
2.942008264935050743e+00 4.605922041145108 0.0011097524964120721
2.810424466153367273e+00 5.1114334834401705 0.0011097524964120721
2.679545108617494620e+00 5.672426068491977 0.0011097524964120721
2.549841706457927515e+00 6.294988990221888 0.0011097524964120721
2.421781330653109077e+00 6.985879746785249 0.0011097524964120721
2.295825671045209848e+00 7.752597488629465 0.0011097524964120721
2.172670918924796801e+00 8.60346441668451 0.0011097524964120721
2.052516111638626128e+00 9.547716114208066 0.0011097524964120721
1.935775931334728917e+00 10.59560179277617 0.0011097524964120721
1.822838258478833851e+00 11.758495540521581 0.0011097524964120721
1.714057523374310499e+00 13.049019780144016 0.0011097524964120721
1.609748451727536001e+00 14.481182276745331 0.0011097524964120721
1.510180421008060492e+00 16.070528182616385 0.0011097524964120721
1.415572820758161487e+00 17.834308769319094 0.0011097524964120721
1.337206969298479819e+00 19.791668678535572 0.0011097524964120721
1.266102518276904343e+00 21.96385372416547 0.0011097524964120721
1.199947683964359024e+00 24.37444150122222 0.0011097524964120721
1.138714287197808872e+00 27.04959730463137 0.0011097524964120721
1.082904439785825845e+00 30.01835813575592 0.0011097524964120721
1.032429064789698536e+00 33.31294787934677 0.0011097524964120721
9.894900198014872084e-01 36.96912707195032 0.0011097524964120721
9.510100666688389159e-01 41.0265810582719 0.0011097524964120721
9.162881497365136241e-01 45.52935074866948 0.0011097524964120721
8.871282944590443975e-01 50.526310653356795 0.0011097524964120721
8.613483214002812804e-01 56.07169938205458 0.0011097524964120721
8.379853654774203076e-01 62.22570836730231 0.0011097524964120721
8.166179435035303413e-01 69.0551352016233 0.0011097524964120721
7.968152010049017742e-01 76.63410868007462 0.0011097524964120721
7.781489243663659572e-01 85.04489341802686 0.0011097524964120721
7.611857866950884066e-01 94.37878277775391 0.0011097524964120721
7.446902636052570301e-01 104.73708979594508 0.0011097524964120721
7.280180338614021807e-01 116.23224686798542 0.0011097524964120721
7.108746266941927683e-01 128.9890261253308 0.0011097524964120721
6.930201332377369239e-01 143.14589375234786 0.0011097524964120721
6.742743647010507324e-01 158.85651294280527 0.0011097524964120721
6.545194724363105898e-01 176.2914118095948 0.0011097524964120721
6.336998559856507063e-01 195.63983435170647 0.0011097524964120721
6.127758770279891909e-01 217.11179456945052 0.0011097524964120721
5.907835780080792354e-01 240.9403560239527 0.0011097524964120721
5.677041696114010216e-01 267.38416158399497 0.0011097524964120721
5.437064614894639991e-01 296.73024081888724 0.0011097524964120721
5.189878120043380783e-01 329.2971255097155 0.0011097524964120721
4.937644343651063639e-01 365.43830709572546 0.0011097524964120721
4.682619959109563523e-01 405.54607358408276 0.0011097524964120721
4.427069876280677607e-01 450.05576757004974 0.0011097524964120721
4.174573955995596886e-01 499.450511585514 0.0011097524964120721
3.925861579625593012e-01 554.2664520663108 0.0011097524964120721
3.682389119372721509e-01 615.0985788580505 0.0011097524964120721
3.445911147047733825e-01 682.6071834272393 0.0011097524964120721
3.217945783910996504e-01 757.525025877192 0.0011097524964120721
2.999768404144196876e-01 840.6652885618333 0.0011097524964120721
2.792416542307614713e-01 932.9304026284696 0.0011097524964120721
2.596702044347718452e-01 1035.3218432956637 0.0011097524964120721
2.413230120408879631e-01 1148.9510001873086 0.0011097524964120721
2.242422448421013959e-01 1275.051240713013 0.0011097524964120721
2.084543088448239656e-01 1414.991297434576 0.0011097524964120721
1.939725833267577637e-01 1570.2901247293776 0.0011097524964120721
1.808438129678817674e-01 1742.6333860096508 0.0011097524964120721
1.690124266477922299e-01 1933.891750455232 0.0011097524964120721
1.584485676006443244e-01 2146.141197858406 0.0011097524964120721
1.491460779354140398e-01 2381.6855519761607 0.0011097524964120721
1.410978161655973562e-01 2643.0814869741084 0.0011097524964120721
1.342978505580539050e-01 2933.1662783900483 0.0011097524964120721
1.287915663708358860e-01 3255.0885998350564 0.0011097524964120721
1.245361924680352811e-01 3612.3426997094302 0.0011097524964120721
1.215652936116374261e-01 4008.8063288984645 0.0011097524964120721
1.198683220727717186e-01 4448.782831127585 0.0011097524964120721
1.194427708238513242e-01 4937.047852839004 0.0011097524964120721
1.203041336680999163e-01 5478.901179593945 0.0011097524964120721
1.224680604092857478e-01 6080.224261649427 0.0011097524964120721
1.259460212062833706e-01 6747.5440531107 0.0011097524964120721
1.308620272075539104e-01 7488.10385759003 0.0011097524964120721
1.372149016576859615e-01 8309.941949353404 0.0011097524964120721
1.449371461889445434e-01 9221.97882333434 0.0011097524964120721
1.539797589593246696e-01 10234.114021054527 0.0011097524964120721
1.642572563265597418e-01 11357.333583431051 0.0011097524964120721
1.757591704033510394e-01 12603.829296797274 0.0011097524964120721
1.882576793785358527e-01 13987.131026472387 0.0011097524964120721
2.015148467544388144e-01 15522.25357427048 0.0011097524964120721
2.152940655937100878e-01 17225.859653987874 0.0011097524964120721
2.293402623890935799e-01 19116.440753857038 0.0011097524964120721
2.433979005550298003e-01 21214.51784910632 0.0011097524964120721
2.572329930490345196e-01 23542.864143224204 0.0011097524964120721
2.706572184592852537e-01 26126.752255633317 0.0011097524964120721
2.836629564434171025e-01 28994.22853882881 0.0011097524964120721
2.961266187547683115e-01 32176.417502507353 0.0011097524964120721
3.081045935989947249e-01 35707.859649004626 0.0011097524964120721
3.197696731478476551e-01 39626.88638701478 0.0011097524964120721
3.313906812299241555e-01 43976.036093027215 0.0011097524964120721
3.433167558685800702e-01 48802.515836544335 0.0011097524964120721
3.559562262420556400e-01 54158.71378079476 0.0011097524964120721
3.725043289960096038e-01 60102.76782070388 0.0011097524964120721
3.921160569202103985e-01 66699.19663030129 0.0011097524964120721
4.142844623347861077e-01 74019.59996915652 0.0011097524964120721
4.395810952567705820e-01 82143.43584919439 0.0011097524964120721
4.683953932644845941e-01 91158.88299750836 0.0011097524964120721
5.009674103263751510e-01 101163.7979766207 0.0011097524964120721
5.376753299185672574e-01 112266.77735108159 0.0011097524964120721
5.788901875743386327e-01 124588.33642950082 0.0011097524964120721
6.249777680773179744e-01 138262.2173764659 0.0011097524964120721
6.762968131433544361e-01 153436.84089300132 0.0011097524964120721
7.331991348327546731e-01 170276.91722258978 0.0011097524964120721
7.960485456534818205e-01 188965.23396912115 0.0011097524964120721
8.651822264424752218e-01 209704.64013232305 0.0011097524964120721
9.409209314949923408e-01 232720.2478960412 0.0011097524964120721
1.023573212949429267e+00 258261.87606826748 0.0011097524964120721
1.113423412993964412e+00 286606.7616948256 0.0011097524964120721
1.210723963282935411e+00 318062.5692794119 0.0011097524964120721
1.315686684493032388e+00 352970.73027306574 0.0011097524964120721
1.428473531401786234e+00 391710.1490809261 0.0011097524964120721
1.549187143159950875e+00 434701.3158125035 0.0011097524964120721
1.677861170076092145e+00 482410.8704165374 0.0011097524964120721
1.814451580586873947e+00 535356.6677410719 0.0011097524964120721
1.958827581185809130e+00 594113.3984965039 0.0011097524964120721
2.110764562710719439e+00 659318.8271333541 0.0011097524964120721
2.269936626080254261e+00 731680.7143427207 0.0011097524964120721
2.435912948728240934e+00 811984.4993184009 0.0011097524964120721
2.608153680825602283e+00 901101.8251665037 0.0011097524964120721
2.786010561991430379e+00 1000000.0 0.0011097524964120721
3.551340288180097199e-02 0.001 0.0012315506032928262
4.016888058007687251e-02 0.0011097524964120721 0.0012315506032928262
4.551978324212414134e-02 0.0012315506032928262 0.0012315506032928262
5.165146644682184346e-02 0.001366716356462006 0.0012315506032928262
5.865645264326200398e-02 0.0015167168884709225 0.0012315506032928262
6.663547952695718368e-02 0.0016831803533309566 0.0012315506032928262
7.569745427000389160e-02 0.0018679135990207828 0.0012315506032928262
8.596042361528814790e-02 0.002072921779595372 0.0012315506032928262
9.755165068455608213e-02 0.002300430119772917 0.0012315506032928262
1.106089012797838028e-01 0.0025529080682395165 0.0012315506032928262
1.255592131944220369e-01 0.002833096101839324 0.0012315506032928262
1.423973778449361405e-01 0.0031440354715915 0.0012315506032928262
1.612350585478169174e-01 0.0034891012134067737 0.0012315506032928262
1.822768797437057386e-01 0.003872038781812557 0.0012315506032928262
2.058011343432591678e-01 0.004297004704320844 0.0012315506032928262
2.319569555867376232e-01 0.004768611697714469 0.0012315506032928262
2.609835717369672903e-01 0.005291978735958442 0.0012315506032928262
2.931368377884634446e-01 0.005872786613189483 0.0012315506032928262
3.286899277883003068e-01 0.00651733960488242 0.0012315506032928262
3.679327764846392346e-01 0.007232633896483534 0.0012315506032928262
4.111716048382732525e-01 0.008026433522257174 0.0012315506032928262
4.587285416932230797e-01 0.00890735463861044 0.0012315506032928262
5.109397642820593388e-01 0.009884959046625586 0.0012315506032928262
5.681534078846012248e-01 0.010969857978923836 0.0012315506032928262
6.307265113857515315e-01 0.012173827277396614 0.0012315506032928262
6.990213464694483569e-01 0.013509935211980273 0.0012315506032928262
7.733996447311081157e-01 0.014992684327860457 0.0012315506032928262
8.542174288222786904e-01 0.01663816886076129 0.0012315506032928262
9.418163317796871548e-01 0.018464249428955443 0.0012315506032928262
1.036515149297930538e+00 0.020490746898158472 0.0012315506032928262
1.138599402549683504e+00 0.022739657523579287 0.0012315506032928262
1.248309212874233243e+00 0.02523539170434766 0.0012315506032928262
1.365825997974478456e+00 0.02800503894183631 0.0012315506032928262
1.491257941216292737e+00 0.03107866187782014 0.0012315506032928262
1.624624603572463633e+00 0.03448962260405758 0.0012315506032928262
1.765840892729836131e+00 0.038274944785163134 0.0012315506032928262
1.914700549907123683e+00 0.04247571552536898 0.0012315506032928262
2.070861259638754781e+00 0.047137531341167244 0.0012315506032928262
2.233830030534706079e+00 0.05231099308056263 0.0012315506032928262
2.402951310460768042e+00 0.05805225516094899 0.0012315506032928262
2.577398357064679679e+00 0.06442363508721373 0.0012315506032928262
2.756168475367124948e+00 0.07149428986597581 0.0012315506032928262
2.938083191333710431e+00 0.07934096665797492 0.0012315506032928262
3.121794427425286234e+00 0.08804883581643465 0.0012315506032928262
3.305796649794270792e+00 0.09771241535346502 0.0012315506032928262
3.488445667426000707e+00 0.1084365968689611 0.0012315506032928262
3.667984550666919308e+00 0.12033778407775893 0.0012315506032928262
3.842575000289395692e+00 0.13354515629298988 0.0012315506032928262
4.010335045523985009e+00 0.14820207057988585 0.0012315506032928262
4.169379898907199511e+00 0.16446761779946645 0.0012315506032928262
4.317867577436782511e+00 0.18251834943190443 0.0012315506032928262
4.454044092152227741e+00 0.20255019392306664 0.0012315506032928262
4.576289752472565198e+00 0.22478058335487253 0.0012315506032928262
4.683161875479815883e+00 0.24945081352303167 0.0012315506032928262
4.773434506099526686e+00 0.27682866303920667 0.0012315506032928262
4.846132059286935245e+00 0.3072112998861759 0.0012315506032928262
4.900555307741994326e+00 0.34092850697468147 0.0012315506032928262
4.936300055673101816e+00 0.3783462617131929 0.0012315506032928262
4.953265745326715930e+00 0.419870708444391 0.0012315506032928262
4.951655130636979152e+00 0.4659525668664682 0.0012315506032928262
4.931963881705215158e+00 0.517092024289676 0.0012315506032928262
4.894961332123402009e+00 0.5738441648302398 0.0012315506032928262
4.864815962005718752e+00 0.6368249944718586 0.0012315506032928262
4.844254859183198647e+00 0.7067181273927491 0.0012315506032928262
4.810839436056903118e+00 0.7842822061337682 0.0012315506032928262
4.765258332109838513e+00 0.8703591361485166 0.0012315506032928262
4.708266833880111690e+00 0.9658832241158708 0.0012315506032928262
4.640668204605304048e+00 1.0718913192051276 0.0012315506032928262
4.563311725097185523e+00 1.1895340673703196 0.0012315506032928262
4.479912465020166046e+00 1.3200884008314182 0.0012315506032928262
4.388748730871119719e+00 1.4649713983072863 0.0012315506032928262
4.290475562389491238e+00 1.625755666443795 0.0012315506032928262
4.185886831119060680e+00 1.8041864093920719 0.0012315506032928262
4.075744553170300044e+00 2.0022003718155843 0.0012315506032928262
3.960774237413633880e+00 2.2219468609395236 0.0012315506032928262
3.841661818117672489e+00 2.4658110758226037 0.0012315506032928262
3.719053782227189853e+00 2.736439997074672 0.0012315506032928262
3.593558823294527471e+00 3.0367711180354604 0.0012315506032928262
3.465751587305030856e+00 3.370064329271928 0.0012315506032928262
3.336177275428316324e+00 3.739937302478798 0.0012315506032928262
3.205357105772603798e+00 4.150404757850477 0.0012315506032928262
3.073794184438483512e+00 4.605922041145108 0.0012315506032928262
2.941978397698064462e+00 5.1114334834401705 0.0012315506032928262
2.810391064641500680e+00 5.672426068491977 0.0012315506032928262
2.679507772539277966e+00 6.294988990221888 0.0012315506032928262
2.549800027459045548e+00 6.985879746785249 0.0012315506032928262
2.421734833843145029e+00 7.752597488629465 0.0012315506032928262
2.295777212003088597e+00 8.60346441668451 0.0012315506032928262
2.172616943116383759e+00 9.547716114208066 0.0012315506032928262
2.052456002164645632e+00 10.59560179277617 0.0012315506032928262
1.935709049569942053e+00 11.758495540521581 0.0012315506032928262
1.822763919391529930e+00 13.049019780144016 0.0012315506032928262
1.713974954400151685e+00 14.481182276745331 0.0012315506032928262
1.609656782635431549e+00 16.070528182616385 0.0012315506032928262
1.510078696200433113e+00 17.834308769319094 0.0012315506032928262
1.415460028979450557e+00 19.791668678535572 0.0012315506032928262
1.337219529327036582e+00 21.96385372416547 0.0012315506032928262
1.266116454012449877e+00 24.37444150122222 0.0012315506032928262
1.199963187179487356e+00 27.04959730463137 0.0012315506032928262
1.138731516169404712e+00 30.01835813575592 0.0012315506032928262
1.082923421728660518e+00 33.31294787934677 0.0012315506032928262
1.032450166014469373e+00 36.96912707195032 0.0012315506032928262
9.895128806142806654e-01 41.0265810582719 0.0012315506032928262
9.510355470825877511e-01 45.52935074866948 0.0012315506032928262
9.163166117777217234e-01 50.526310653356795 0.0012315506032928262
8.871593419814036707e-01 56.07169938205458 0.0012315506032928262
8.613832090105693062e-01 62.22570836730231 0.0012315506032928262
8.380247109113371229e-01 69.0551352016233 0.0012315506032928262
8.166624883407448410e-01 76.63410868007462 0.0012315506032928262
7.968658173087821428e-01 85.04489341802686 0.0012315506032928262
7.782066386619895804e-01 94.37878277775391 0.0012315506032928262
7.612500873011033287e-01 104.73708979594508 0.0012315506032928262
7.447642632940719709e-01 116.23224686798542 0.0012315506032928262
7.281034604853352521e-01 128.9890261253308 0.0012315506032928262
7.109735687221342415e-01 143.14589375234786 0.0012315506032928262
6.931350379257632532e-01 158.85651294280527 0.0012315506032928262
6.744081454642801843e-01 176.2914118095948 0.0012315506032928262
6.546755690091390356e-01 195.63983435170647 0.0012315506032928262
6.338823107304262239e-01 217.11179456945052 0.0012315506032928262
6.129782545266443394e-01 240.9403560239527 0.0012315506032928262
5.910218174190773333e-01 267.38416158399497 0.0012315506032928262
5.679846742726543107e-01 296.73024081888724 0.0012315506032928262
5.440366001985904587e-01 329.2971255097155 0.0012315506032928262
5.193760491129497670e-01 365.43830709572546 0.0012315506032928262
4.942204322893107293e-01 405.54607358408276 0.0012315506032928262
4.687967291643513890e-01 450.05576757004974 0.0012315506032928262
4.433328672402683246e-01 499.450511585514 0.0012315506032928262
4.181705689580393348e-01 554.2664520663108 0.0012315506032928262
3.934190335130470229e-01 615.0985788580505 0.0012315506032928262
3.692090152210885656e-01 682.6071834272393 0.0012315506032928262
3.457180291204612343e-01 757.525025877192 0.0012315506032928262
3.231001114233365556e-01 840.6652885618333 0.0012315506032928262
3.014852689565903909e-01 932.9304026284696 0.0012315506032928262
2.809799507782739791e-01 1035.3218432956637 0.0012315506032928262
2.616683051254721781e-01 1148.9510001873086 0.0012315506032928262
2.436141364531496378e-01 1275.051240713013 0.0012315506032928262
2.268632687645425194e-01 1414.991297434576 0.0012315506032928262
2.114461895800094360e-01 1570.2901247293776 0.0012315506032928262
1.973809091435438645e-01 1742.6333860096508 0.0012315506032928262
1.846757632947004513e-01 1933.891750455232 0.0012315506032928262
1.733322427831025803e-01 2146.141197858406 0.0012315506032928262
1.633476656005333483e-01 2381.6855519761607 0.0012315506032928262
1.547176381052679794e-01 2643.0814869741084 0.0012315506032928262
1.474382699241949812e-01 2933.1662783900483 0.0012315506032928262
1.415080569421369172e-01 3255.0885998350564 0.0012315506032928262
1.369293448531229973e-01 3612.3426997094302 0.0012315506032928262
1.337547892288829809e-01 4008.8063288984645 0.0012315506032928262
1.319578176353381205e-01 4448.782831127585 0.0012315506032928262
1.315490577103920755e-01 4937.047852839004 0.0012315506032928262
1.325482561611505961e-01 5478.901179593945 0.0012315506032928262
1.349747710274377399e-01 6080.224261649427 0.0012315506032928262
1.388428718722161670e-01 6747.5440531107 0.0012315506032928262
1.442108156474047609e-01 7488.10385759003 0.0012315506032928262
1.512315941315396650e-01 8309.941949353404 0.0012315506032928262
1.597556441873591027e-01 9221.97882333434 0.0012315506032928262
1.697290551255618285e-01 10234.114021054527 0.0012315506032928262
1.810575701766671264e-01 11357.333583431051 0.0012315506032928262
1.937370133247797999e-01 12603.829296797274 0.0012315506032928262
2.075022835666359144e-01 13987.131026472387 0.0012315506032928262
2.220984918839997435e-01 15522.25357427048 0.0012315506032928262
2.372657462538890483e-01 17225.859653987874 0.0012315506032928262
2.527242771882172168e-01 19116.440753857038 0.0012315506032928262
2.681942461398066357e-01 21214.51784910632 0.0012315506032928262
2.834198256452217235e-01 23542.864143224204 0.0012315506032928262
2.981954667433394657e-01 26126.752255633317 0.0012315506032928262
3.125169474049417362e-01 28994.22853882881 0.0012315506032928262
3.262443191514304286e-01 32176.417502507353 0.0012315506032928262
3.394412332902345675e-01 35707.859649004626 0.0012315506032928262
3.522963594310347668e-01 39626.88638701478 0.0012315506032928262
3.651028289853094910e-01 43976.036093027215 0.0012315506032928262
3.782410344537227576e-01 48802.515836544335 0.0012315506032928262
3.921555080167703489e-01 54158.71378079476 0.0012315506032928262
4.108528336774970868e-01 60102.76782070388 0.0012315506032928262
4.324208054498428488e-01 66699.19663030129 0.0012315506032928262
4.567745577902286302e-01 74019.59996915652 0.0012315506032928262
4.845427309833360008e-01 82143.43584919439 0.0012315506032928262
5.161313691706529427e-01 91158.88299750836 0.0012315506032928262
5.517978753890961929e-01 101163.7979766207 0.0012315506032928262
5.919432311083384635e-01 112266.77735108159 0.0012315506032928262
6.369583976453925267e-01 124588.33642950082 0.0012315506032928262
6.872247585560742333e-01 138262.2173764659 0.0012315506032928262
7.431118492659931629e-01 153436.84089300132 0.0012315506032928262
8.049769913933668697e-01 170276.91722258978 0.0012315506032928262
8.731851318798029560e-01 188965.23396912115 0.0012315506032928262
9.480680537433855415e-01 209704.64013232305 0.0012315506032928262
1.029931696953398923e+00 232720.2478960412 0.0012315506032928262
1.119062843550433506e+00 258261.87606826748 0.0012315506032928262
1.215715030718646839e+00 286606.7616948256 0.0012315506032928262
1.320100333729842035e+00 318062.5692794119 0.0012315506032928262
1.432379643748943332e+00 352970.73027306574 0.0012315506032928262
1.552653455345015310e+00 391710.1490809261 0.0012315506032928262
1.680951861721977636e+00 434701.3158125035 0.0012315506032928262
1.817225788091575867e+00 482410.8704165374 0.0012315506032928262
1.961338374270573892e+00 535356.6677410719 0.0012315506032928262
2.113057974449032983e+00 594113.3984965039 0.0012315506032928262
2.272051650889812535e+00 659318.8271333541 0.0012315506032928262
2.437881714157777324e+00 731680.7143427207 0.0012315506032928262
2.610002927612444790e+00 811984.4993184009 0.0012315506032928262
2.787762074841307225e+00 901101.8251665037 0.0012315506032928262
2.970401648561975083e+00 1000000.0 0.0012315506032928262
3.147534650171043141e-02 0.001 0.001366716356462006
3.551342647431213889e-02 0.0011097524964120721 0.001366716356462006
4.016889822978673974e-02 0.0012315506032928262 0.001366716356462006
4.551980280357217912e-02 0.001366716356462006 0.001366716356462006
5.165143821553877523e-02 0.0015167168884709225 0.001366716356462006
5.865647105807791223e-02 0.0016831803533309566 0.001366716356462006
6.663551776480013122e-02 0.0018679135990207828 0.001366716356462006
7.569749363764204098e-02 0.002072921779595372 0.001366716356462006
8.596040620075061367e-02 0.002300430119772917 0.001366716356462006
9.755164283123023139e-02 0.0025529080682395165 0.001366716356462006
1.106088897058565973e-01 0.002833096101839324 0.001366716356462006
1.255561122367095384e-01 0.0031440354715915 0.001366716356462006
1.423937675889093701e-01 0.0034891012134067737 0.001366716356462006
1.612309535762807278e-01 0.003872038781812557 0.001366716356462006
1.822722963789036588e-01 0.004297004704320844 0.001366716356462006
2.057959722659431223e-01 0.004768611697714469 0.001366716356462006
2.319509223438742107e-01 0.005291978735958442 0.001366716356462006
2.609767123424515667e-01 0.005872786613189483 0.001366716356462006
2.931292443580089113e-01 0.00651733960488242 0.001366716356462006
3.286813296054990619e-01 0.007232633896483534 0.001366716356462006
3.679230038533835012e-01 0.008026433522257174 0.001366716356462006
4.111605887356445943e-01 0.00890735463861044 0.001366716356462006
4.587160785715375666e-01 0.009884959046625586 0.001366716356462006
5.109258441910632387e-01 0.010969857978923836 0.001366716356462006
5.681377793686887001e-01 0.012173827277396614 0.001366716356462006
6.307089140961191776e-01 0.013509935211980273 0.001366716356462006
6.990015460565942584e-01 0.014992684327860457 0.001366716356462006
7.733776637838185586e-01 0.01663816886076129 0.001366716356462006
8.541926609067632681e-01 0.018464249428955443 0.001366716356462006
9.417885910117917980e-01 0.020490746898158472 0.001366716356462006
1.036484193569864765e+00 0.022739657523579287 0.001366716356462006
1.138564836792762103e+00 0.02523539170434766 0.001366716356462006
1.248270647737000694e+00 0.02800503894183631 0.001366716356462006
1.365782787605074100e+00 0.03107866187782014 0.001366716356462006
1.491209736289746735e+00 0.03448962260405758 0.001366716356462006
1.624570819700414948e+00 0.038274944785163134 0.001366716356462006
1.765780832282593638e+00 0.04247571552536898 0.001366716356462006
1.914633507041479721e+00 0.047137531341167244 0.001366716356462006
2.070786537580785236e+00 0.05231099308056263 0.001366716356462006
2.233746625164297228e+00 0.05805225516094899 0.001366716356462006
2.402858250556171527e+00 0.06442363508721373 0.001366716356462006
2.577294573591148996e+00 0.07149428986597581 0.001366716356462006
2.756052773726860305e+00 0.07934096665797492 0.001366716356462006
2.937954183986269729e+00 0.08804883581643465 0.001366716356462006
3.121650737467710268e+00 0.09771241535346502 0.001366716356462006
3.305636374049709225e+00 0.1084365968689611 0.001366716356462006
3.488266990722248106e+00 0.12033778407775893 0.001366716356462006
3.667785417804482861e+00 0.13354515629298988 0.001366716356462006
3.842353128835313658e+00 0.14820207057988585 0.001366716356462006
4.010087802064046691e+00 0.16446761779946645 0.001366716356462006
4.169104545222294789e+00 0.18251834943190443 0.001366716356462006
4.317560909616403819e+00 0.20255019392306664 0.001366716356462006
4.453702643727235788e+00 0.22478058335487253 0.001366716356462006
4.575909813786086744e+00 0.24945081352303167 0.001366716356462006
4.682739139107646054e+00 0.27682866303920667 0.001366716356462006
4.772964578794423929e+00 0.3072112998861759 0.001366716356462006
4.845609822348427187e+00 0.34092850697468147 0.001366716356462006
4.899975282279912747e+00 0.3783462617131929 0.001366716356462006
4.935656226878197828e+00 0.419870708444391 0.001366716356462006
4.952551593972945199e+00 0.4659525668664682 0.001366716356462006
4.950863569938491970e+00 0.517092024289676 0.001366716356462006
4.931087383490917020e+00 0.5738441648302398 0.001366716356462006
4.893991357270801146e+00 0.6368249944718586 0.001366716356462006
4.864812833733164865e+00 0.7067181273927491 0.001366716356462006
4.844251321990800108e+00 0.7842822061337682 0.001366716356462006
4.810835401615064733e+00 0.8703591361485166 0.001366716356462006
4.765253776036985300e+00 0.9658832241158708 0.001366716356462006
4.708261662596751940e+00 1.0718913192051276 0.001366716356462006
4.640662303837848945e+00 1.1895340673703196 0.001366716356462006
4.563305283313014549e+00 1.3200884008314182 0.001366716356462006
4.479904548101207418e+00 1.4649713983072863 0.001366716356462006
4.388739730160415853e+00 1.625755666443795 0.001366716356462006
4.290465392407953438e+00 1.8041864093920719 0.001366716356462006
4.185875300863979298e+00 2.0022003718155843 0.001366716356462006
4.075731609168524727e+00 2.2219468609395236 0.001366716356462006
3.960759634671248364e+00 2.4658110758226037 0.001366716356462006
3.841645332334505891e+00 2.736439997074672 0.001366716356462006
3.719035214140368861e+00 3.0367711180354604 0.001366716356462006
3.593537974709466454e+00 3.370064329271928 0.001366716356462006
3.465728170311636269e+00 3.739937302478798 0.001366716356462006
3.336150997258479745e+00 4.150404757850477 0.001366716356462006
3.205327678146958181e+00 4.605922041145108 0.001366716356462006
3.073761198503392578e+00 5.1114334834401705 0.001366716356462006
2.941941466650948467e+00 5.672426068491977 0.001366716356462006
2.810349771769558025e+00 6.294988990221888 0.001366716356462006
2.679461620583519998e+00 6.985879746785249 0.001366716356462006
2.549748492650560472e+00 7.752597488629465 0.001366716356462006
2.421677342110210240e+00 8.60346441668451 0.001366716356462006
2.295717301411434708e+00 9.547716114208066 0.001366716356462006
2.172550199853080510e+00 10.59560179277617 0.001366716356462006
2.052381719619082556e+00 11.758495540521581 0.001366716356462006
1.935626449528403459e+00 13.049019780144016 0.001366716356462006
1.822672133330175859e+00 14.481182276745331 0.001366716356462006
1.713873004109558673e+00 16.070528182616385 0.001366716356462006
1.609543655858829636e+00 17.834308769319094 0.001366716356462006
1.509953222638708015e+00 19.791668678535572 0.001366716356462006
1.415320931741349542e+00 21.96385372416547 0.001366716356462006
1.337234563602327286e+00 24.37444150122222 0.001366716356462006
1.266133123247712211e+00 27.04959730463137 0.001366716356462006
1.199981715040432606e+00 30.01835813575592 0.001366716356462006
1.138752145457262888e+00 33.31294787934677 0.001366716356462006
1.082946137569684053e+00 36.96912707195032 0.001366716356462006
1.032475451169351910e+00 41.0265810582719 0.001366716356462006
9.895402889160666016e-01 45.52935074866948 0.001366716356462006
9.510661502964399272e-01 50.526310653356795 0.001366716356462006
9.163508624686944604e-01 56.07169938205458 0.001366716356462006
8.871967478184904499e-01 62.22570836730231 0.001366716356462006
8.614253603299411033e-01 69.0551352016233 0.001366716356462006
8.380723636372471308e-01 76.63410868007462 0.001366716356462006
8.167165291639746361e-01 85.04489341802686 0.001366716356462006
7.969273240727265950e-01 94.37878277775391 0.001366716356462006
7.782768829366656371e-01 104.73708979594508 0.001366716356462006
7.613284323103690632e-01 116.23224686798542 0.001366716356462006
7.448544841534003869e-01 128.9890261253308 0.001366716356462006
7.282076915887482071e-01 143.14589375234786 0.001366716356462006
7.110943260739723826e-01 158.85651294280527 0.001366716356462006
6.932753528811230748e-01 176.2914118095948 0.001366716356462006
6.745716011195433959e-01 195.63983435170647 0.001366716356462006
6.548664000320549849e-01 217.11179456945052 0.001366716356462006
6.341055191306099736e-01 240.9403560239527 0.001366716356462006
6.132261157585937594e-01 267.38416158399497 0.001366716356462006
5.913138476872152882e-01 296.73024081888724 0.001366716356462006
5.683287862337953467e-01 329.2971255097155 0.001366716356462006
5.444419474746146070e-01 365.43830709572546 0.001366716356462006
5.198531222592884804e-01 405.54607358408276 0.001366716356462006
4.947811948236644497e-01 450.05576757004974 0.001366716356462006
4.694547707913661050e-01 499.450511585514 0.001366716356462006
4.441035493068469786e-01 554.2664520663108 0.001366716356462006
4.190498128470679928e-01 615.0985788580505 0.001366716356462006
3.944463205704631936e-01 682.6071834272393 0.001366716356462006
3.704060217563304169e-01 757.525025877192 0.001366716356462006
3.471089345486020328e-01 840.6652885618333 0.001366716356462006
3.247118449078277846e-01 932.9304026284696 0.001366716356462006
3.033477777430213518e-01 1035.3218432956637 0.001366716356462006
2.831264718885682097e-01 1148.9510001873086 0.001366716356462006
2.641357300255297025e-01 1275.051240713013 0.001366716356462006
2.464433959570955512e-01 1414.991297434576 0.001366716356462006
2.300998071341327500e-01 1570.2901247293776 0.001366716356462006
2.151405651801876484e-01 1742.6333860096508 0.001366716356462006
2.015894306339192366e-01 1933.891750455232 0.001366716356462006
1.894613017613311357e-01 2146.141197858406 0.001366716356462006
1.787650910624706824e-01 2381.6855519761607 0.001366716356462006
1.695064677891829907e-01 2643.0814869741084 0.001366716356462006
1.616903236709023861e-01 2933.1662783900483 0.001366716356462006
1.553229508597010200e-01 3255.0885998350564 0.001366716356462006
1.504190838677022246e-01 3612.3426997094302 0.001366716356462006
1.470376130591726227e-01 4008.8063288984645 0.001366716356462006
1.451468403281234443e-01 4448.782831127585 0.001366716356462006
1.447693606386776521e-01 4937.047852839004 0.001366716356462006
1.459300915301378343e-01 5478.901179593945 0.001366716356462006
1.486528571992877801e-01 6080.224261649427 0.001366716356462006
1.529553130475641842e-01 6747.5440531107 0.001366716356462006
1.588422743777844204e-01 7488.10385759003 0.001366716356462006
1.665616234933666451e-01 8309.941949353404 0.001366716356462006
1.759655767773034007e-01 9221.97882333434 0.001366716356462006
1.869587249493403491e-01 10234.114021054527 0.001366716356462006
1.994372178943111806e-01 11357.333583431051 0.001366716356462006
2.134055355327130199e-01 12603.829296797274 0.001366716356462006
2.285544427060474948e-01 13987.131026472387 0.001366716356462006
2.446122881531137272e-01 15522.25357427048 0.001366716356462006
2.612938970081510326e-01 17225.859653987874 0.001366716356462006
2.782927848839433227e-01 19116.440753857038 0.001366716356462006
2.953029109690835097e-01 21214.51784910632 0.001366716356462006
3.120449715714367356e-01 23542.864143224204 0.001366716356462006
3.282949746864832763e-01 26126.752255633317 0.001366716356462006
3.440533423046057693e-01 28994.22853882881 0.001366716356462006
3.591612697525323195e-01 32176.417502507353 0.001366716356462006
3.736907040924833390e-01 35707.859649004626 0.001366716356462006
3.878472816568518389e-01 39626.88638701478 0.001366716356462006
4.019500464544695784e-01 43976.036093027215 0.001366716356462006
4.164126268355959337e-01 48802.515836544335 0.001366716356462006
4.317180088139717098e-01 54158.71378079476 0.001366716356462006
4.528646300251977230e-01 60102.76782070388 0.001366716356462006
4.765619537380491044e-01 66699.19663030129 0.001366716356462006
5.032888305964955400e-01 74019.59996915652 0.001366716356462006
5.337363930890707264e-01 82143.43584919439 0.001366716356462006
5.683236955937300827e-01 91158.88299750836 0.001366716356462006
6.073260529499100446e-01 101163.7979766207 0.001366716356462006
6.511664106186615397e-01 112266.77735108159 0.001366716356462006
7.002542928379206222e-01 124588.33642950082 0.001366716356462006
7.549843315613078421e-01 138262.2173764659 0.001366716356462006
8.157335348763989913e-01 153436.84089300132 0.001366716356462006
8.828604035978860898e-01 170276.91722258978 0.001366716356462006
9.567254807934740812e-01 188965.23396912115 0.001366716356462006
1.037649180008370253e+00 209704.64013232305 0.001366716356462006
1.125914660289411673e+00 232720.2478960412 0.001366716356462006
1.221778333689303553e+00 258261.87606826748 0.001366716356462006
1.325453482277980433e+00 286606.7616948256 0.001366716356462006
1.437101351344463929e+00 318062.5692794119 0.001366716356462006
1.556821229689331121e+00 352970.73027306574 0.001366716356462006
1.684640858299481403e+00 391710.1490809261 0.001366716356462006
1.820507199176069291e+00 434701.3158125035 0.001366716356462006
1.964277797946059279e+00 482410.8704165374 0.001366716356462006
2.115714165920877132e+00 535356.6677410719 0.001366716356462006
2.274475830596304426e+00 594113.3984965039 0.001366716356462006
2.440117077577037552e+00 659318.8271333541 0.001366716356462006
2.612084676198200395e+00 731680.7143427207 0.001366716356462006
2.789719611725760995e+00 811984.4993184009 0.001366716356462006
2.972258874878607404e+00 901101.8251665037 0.001366716356462006
3.158842338983610443e+00 1000000.0 0.001366716356462006
2.798325576606040810e-02 0.001 0.0015167168884709225
3.147533416579531562e-02 0.0011097524964120721 0.0015167168884709225
3.551343384289765842e-02 0.0012315506032928262 0.0015167168884709225
4.016888970496870770e-02 0.001366716356462006 0.0015167168884709225
4.551984798956799916e-02 0.0015167168884709225 0.0015167168884709225
5.165145527097992489e-02 0.0016831803533309566 0.0015167168884709225
5.865649837785991139e-02 0.0018679135990207828 0.0015167168884709225
6.663546588870167264e-02 0.002072921779595372 0.0015167168884709225
7.569753370377294011e-02 0.002300430119772917 0.0015167168884709225
8.596037330082864636e-02 0.0025529080682395165 0.0015167168884709225
9.755158050524068147e-02 0.002833096101839324 0.0015167168884709225
1.106088595189045759e-01 0.0031440354715915 0.0015167168884709225
1.255522453113149528e-01 0.0034891012134067737 0.0015167168884709225
1.423893977888335549e-01 0.003872038781812557 0.0015167168884709225
1.612259406429111530e-01 0.004297004704320844 0.0015167168884709225
1.822665363656897353e-01 0.004768611697714469 0.0015167168884709225
2.057894107676800366e-01 0.005291978735958442 0.0015167168884709225
2.319435396311568531e-01 0.005872786613189483 0.0015167168884709225
2.609683421107156787e-01 0.00651733960488242 0.0015167168884709225
2.931196996882038941e-01 0.007232633896483534 0.0015167168884709225
3.286706189155061408e-01 0.008026433522257174 0.0015167168884709225
3.679108740139357958e-01 0.00890735463861044 0.0015167168884709225
4.111469799585298901e-01 0.009884959046625586 0.0015167168884709225
4.587008149821513725e-01 0.010969857978923836 0.0015167168884709225
5.109085976950783481e-01 0.012173827277396614 0.0015167168884709225
5.681183600974648584e-01 0.013509935211980273 0.0015167168884709225
6.306872795235531903e-01 0.014992684327860457 0.0015167168884709225
6.989772888652332483e-01 0.01663816886076129 0.0015167168884709225
7.733503616112960000e-01 0.018464249428955443 0.0015167168884709225
8.541622515038875818e-01 0.020490746898158472 0.0015167168884709225
9.417546067713542524e-01 0.022739657523579287 0.0015167168884709225
1.036446155663448776e+00 0.02523539170434766 0.0015167168884709225
1.138522301054791130e+00 0.02800503894183631 0.0015167168884709225
1.248223001937101229e+00 0.03107866187782014 0.0015167168884709225
1.365729782282398608e+00 0.03448962260405758 0.0015167168884709225
1.491150431439632662e+00 0.038274944785163134 0.0015167168884709225
1.624504671275159184e+00 0.04247571552536898 0.0015167168884709225
1.765706933670589729e+00 0.047137531341167244 0.0015167168884709225
1.914551123783599262e+00 0.05231099308056263 0.0015167168884709225
2.070694555735620668e+00 0.05805225516094899 0.0015167168884709225
2.233644000464044765e+00 0.06442363508721373 0.0015167168884709225
2.402743917715523647e+00 0.07149428986597581 0.0015167168884709225
2.577166965767239137e+00 0.07934096665797492 0.0015167168884709225
2.755910562477431380e+00 0.08804883581643465 0.0015167168884709225
2.937795619279395254e+00 0.09771241535346502 0.0015167168884709225
3.121473776851697579e+00 0.1084365968689611 0.0015167168884709225
3.305439139298959272e+00 0.12033778407775893 0.0015167168884709225
3.488047222713014595e+00 0.13354515629298988 0.0015167168884709225
3.667540479753353289e+00 0.14820207057988585 0.0015167168884709225
3.842080252496208104e+00 0.16446761779946645 0.0015167168884709225
4.009783688094838539e+00 0.18251834943190443 0.0015167168884709225
4.168765793752324811e+00 0.20255019392306664 0.0015167168884709225
4.317183689768762989e+00 0.22478058335487253 0.0015167168884709225
4.453282878057608585e+00 0.24945081352303167 0.0015167168884709225
4.575442664693464501e+00 0.27682866303920667 0.0015167168884709225
4.682219650652598375e+00 0.3072112998861759 0.0015167168884709225
4.772387023803654316e+00 0.34092850697468147 0.0015167168884709225
4.844968017750183265e+00 0.3783462617131929 0.0015167168884709225
4.899262652135659479e+00 0.419870708444391 0.0015167168884709225
4.934865410804294861e+00 0.4659525668664682 0.0015167168884709225
4.951674723614460483e+00 0.517092024289676 0.0015167168884709225
4.949892088582063643e+00 0.5738441648302398 0.0015167168884709225
4.930011817307405231e+00 0.6368249944718586 0.0015167168884709225
4.892801788793302187e+00 0.7067181273927491 0.0015167168884709225
4.864809078263585107e+00 0.7842822061337682 0.0015167168884709225
4.844246997751451289e+00 0.8703591361485166 0.0015167168884709225
4.810830410577608518e+00 0.9658832241158708 0.0015167168884709225
4.765248108888774148e+00 1.0718913192051276 0.0015167168884709225
4.708255276495049380e+00 1.1895340673703196 0.0015167168884709225
4.640655046387419880e+00 1.3200884008314182 0.0015167168884709225
4.563297281585525944e+00 1.4649713983072863 0.0015167168884709225
4.479894716647440767e+00 1.625755666443795 0.0015167168884709225
4.388728581848482690e+00 1.8041864093920719 0.0015167168884709225
4.290452821592610988e+00 2.0022003718155843 0.0015167168884709225
4.185861101665460104e+00 2.2219468609395236 0.0015167168884709225
4.075715603372763063e+00 2.4658110758226037 0.0015167168884709225
3.960741571886707391e+00 2.736439997074672 0.0015167168884709225
3.841624997368299876e+00 3.0367711180354604 0.0015167168884709225
3.719012309214125178e+00 3.370064329271928 0.0015167168884709225
3.593512207037766970e+00 3.739937302478798 0.0015167168884709225
3.465699238180037778e+00 4.150404757850477 0.0015167168884709225
3.336118539777118031e+00 4.605922041145108 0.0015167168884709225
3.205291237651013425e+00 5.1114334834401705 0.0015167168884709225
3.073720404697279918e+00 5.672426068491977 0.0015167168884709225
2.941895793501593914e+00 6.294988990221888 0.0015167168884709225
2.810298686161250448e+00 6.985879746785249 0.0015167168884709225
2.679404563554489638e+00 7.752597488629465 0.0015167168884709225
2.549684772697984769e+00 8.60346441668451 0.0015167168884709225
2.421606280450809834e+00 9.547716114208066 0.0015167168884709225
2.295643274544421963e+00 10.59560179277617 0.0015167168884709225
2.172467746777984932e+00 11.758495540521581 0.0015167168884709225
2.052289971090814458e+00 13.049019780144016 0.0015167168884709225
1.935524449655566803e+00 14.481182276745331 0.0015167168884709225
1.822558816548917049e+00 16.070528182616385 0.0015167168884709225
1.713747211338364718e+00 17.834308769319094 0.0015167168884709225
1.609404076851823184e+00 19.791668678535572 0.0015167168884709225
1.509798471722566759e+00 21.96385372416547 0.0015167168884709225
1.415149432963955789e+00 24.37444150122222 0.0015167168884709225
1.337252524068440529e+00 27.04959730463137 0.0015167168884709225
1.266153047678036048e+00 30.01835813575592 0.0015167168884709225
1.200003894692746043e+00 33.31294787934677 0.0015167168884709225
1.138776824145843580e+00 36.96912707195032 0.0015167168884709225
1.082973321612463069e+00 41.0265810582719 0.0015167168884709225
1.032505763071070337e+00 45.52935074866948 0.0015167168884709225
9.895731641720398875e-01 50.526310653356795 0.0015167168884709225
9.511029443076447487e-01 56.07169938205458 0.0015167168884709225
9.163921389961182662e-01 62.22570836730231 0.0015167168884709225
8.872419256697028356e-01 69.0551352016233 0.0015167168884709225
8.614763689277806780e-01 76.63410868007462 0.0015167168884709225
8.381301385013835148e-01 85.04489341802686 0.0015167168884709225
8.167821740671661335e-01 94.37878277775391 0.0015167168884709225
7.970021398173996463e-01 104.73708979594508 0.0015167168884709225
7.783624154901345182e-01 116.23224686798542 0.0015167168884709225
7.614238969345378250e-01 128.9890261253308 0.0015167168884709225
7.449644879234325057e-01 143.14589375234786 0.0015167168884709225
7.283348464896294283e-01 158.85651294280527 0.0015167168884709225
7.112417376097784905e-01 176.2914118095948 0.0015167168884709225
6.934467202113776541e-01 195.63983435170647 0.0015167168884709225
6.747713374637043238e-01 217.11179456945052 0.0015167168884709225
6.550997523995557570e-01 240.9403560239527 0.0015167168884709225
6.343786739537025099e-01 267.38416158399497 0.0015167168884709225
6.135298307022263309e-01 296.73024081888724 0.0015167168884709225
5.916720068138023869e-01 329.2971255097155 0.0015167168884709225
5.687512113218654575e-01 365.43830709572546 0.0015167168884709225
5.449399723756743752e-01 405.54607358408276 0.0015167168884709225
5.204397340466865307e-01 450.05576757004974 0.0015167168884709225
4.954712260512679767e-01 499.450511585514 0.0015167168884709225
4.702650343038504155e-01 554.2664520663108 0.0015167168884709225
4.450530566286716172e-01 615.0985788580505 0.0015167168884709225
4.201343373565673001e-01 682.6071834272393 0.0015167168884709225
3.957139408724562046e-01 757.525025877192 0.0015167168884709225
3.718835021336463487e-01 840.6652885618333 0.0015167168884709225
3.488261146407318769e-01 932.9304026284696 0.0015167168884709225
3.267019344886850640e-01 1035.3218432956637 0.0015167168884709225
3.056476666946726928e-01 1148.9510001873086 0.0015167168884709225
2.857770993688167893e-01 1275.051240713013 0.0015167168884709225
2.671825112530976654e-01 1414.991297434576 0.0015167168884709225
2.499367476264063859e-01 1570.2901247293776 0.0015167168884709225
2.340957699053453911e-01 1742.6333860096508 0.0015167168884709225
2.197015319072485595e-01 1933.891750455232 0.0015167168884709225
2.067849964493176096e-01 2146.141197858406 0.0015167168884709225
1.953692131174354918e-01 2381.6855519761607 0.0015167168884709225
1.854722447975695465e-01 2643.0814869741084 0.0015167168884709225
1.771099392326335176e-01 2933.1662783900483 0.0015167168884709225
1.702983253107374362e-01 3255.0885998350564 0.0015167168884709225
1.650765971941695331e-01 3612.3426997094302 0.0015167168884709225
1.614846592785106338e-01 4008.8063288984645 0.0015167168884709225
1.595100317556210345e-01 4448.782831127585 0.0015167168884709225
1.591821697608636343e-01 4937.047852839004 0.0015167168884709225
1.605322358469405131e-01 5478.901179593945 0.0015167168884709225
1.635894172068856900e-01 6080.224261649427 0.0015167168884709225
1.683754437512858526e-01 6747.5440531107 0.0015167168884709225
1.748973301790737456e-01 7488.10385759003 0.0015167168884709225
1.833026329070992777e-01 8309.941949353404 0.0015167168884709225
1.936710979293467527e-01 9221.97882333434 0.0015167168884709225
2.057799791145411006e-01 10234.114021054527 0.0015167168884709225
2.195149507882039885e-01 11357.333583431051 0.0015167168884709225
2.348921499993863182e-01 12603.829296797274 0.0015167168884709225
2.515499838130274002e-01 13987.131026472387 0.0015167168884709225
2.692006874875786937e-01 15522.25357427048 0.0015167168884709225
2.875317134542157427e-01 17225.859653987874 0.0015167168884709225
3.062077515396530170e-01 19116.440753857038 0.0015167168884709225
3.248945859718391782e-01 21214.51784910632 0.0015167168884709225
3.432877680454564095e-01 23542.864143224204 0.0015167168884709225
3.611436293799404895e-01 26126.752255633317 0.0015167168884709225
3.784687779569396171e-01 28994.22853882881 0.0015167168884709225
3.950826157976495279e-01 32176.417502507353 0.0015167168884709225
4.110665791299684124e-01 35707.859649004626 0.0015167168884709225
4.266443467332082240e-01 39626.88638701478 0.0015167168884709225
4.421624457788352336e-01 43976.036093027215 0.0015167168884709225
4.580697004366313108e-01 48802.515836544335 0.0015167168884709225
4.755824977811344834e-01 54158.71378079476 0.0015167168884709225
4.988293933078226661e-01 60102.76782070388 0.0015167168884709225
5.248398412831586368e-01 66699.19663030129 0.0015167168884709225
5.541379232670966548e-01 74019.59996915652 0.0015167168884709225
5.874832093902909724e-01 82143.43584919439 0.0015167168884709225
6.253027338127459256e-01 91158.88299750836 0.0015167168884709225
6.678902422234838099e-01 101163.7979766207 0.0015167168884709225
7.156892560208290011e-01 112266.77735108159 0.0015167168884709225
7.691258721312252966e-01 124588.33642950082 0.0015167168884709225
8.286049098909291644e-01 138262.2173764659 0.0015167168884709225
8.945067028627537997e-01 153436.84089300132 0.0015167168884709225
9.671856273864897213e-01 170276.91722258978 0.0015167168884709225
1.046991420096567982e+00 188965.23396912115 0.0015167168884709225
1.134226060119201129e+00 209704.64013232305 0.0015167168884709225
1.229141135458571510e+00 232720.2478960412 0.0015167168884709225
1.331953090374460524e+00 258261.87606826748 0.0015167168884709225
1.442824743122357090e+00 286606.7616948256 0.0015167168884709225
1.561855568010278139e+00 318062.5692794119 0.0015167168884709225
1.689072224972617775e+00 352970.73027306574 0.0015167168884709225
1.824418800088220216e+00 391710.1490809261 0.0015167168884709225
1.967748602953636405e+00 434701.3158125035 0.0015167168884709225
2.118816901099365602e+00 482410.8704165374 0.0015167168884709225
2.277275572569990469e+00 535356.6677410719 0.0015167168884709225
2.442670317653527601e+00 594113.3984965039 0.0015167168884709225
2.614439204803670425e+00 659318.8271333541 0.0015167168884709225
2.791914370896215303e+00 731680.7143427207 0.0015167168884709225
2.974325791296053012e+00 811984.4993184009 0.0015167168884709225
3.160807524725333106e+00 901101.8251665037 0.0015167168884709225
3.350406347937302520e+00 1000000.0 0.0015167168884709225
2.497208634201020933e-02 0.001 0.0016831803533309566
2.798322185301690274e-02 0.0011097524964120721 0.0016831803533309566
3.147534972439091500e-02 0.0012315506032928262 0.0016831803533309566
3.551342989591928234e-02 0.001366716356462006 0.0016831803533309566
4.016885273489297081e-02 0.0015167168884709225 0.0016831803533309566
4.551978529510886107e-02 0.0016831803533309566 0.0016831803533309566
5.165147740549471539e-02 0.0018679135990207828 0.0016831803533309566
5.865648635086973678e-02 0.002072921779595372 0.0016831803533309566
6.663550865890612018e-02 0.002300430119772917 0.0016831803533309566
7.569748817020155451e-02 0.0025529080682395165 0.0016831803533309566
8.596036944945771585e-02 0.002833096101839324 0.0016831803533309566
9.755165692995906856e-02 0.0031440354715915 0.0016831803533309566
1.106088872074922763e-01 0.0034891012134067737 0.0016831803533309566
1.255475683305824486e-01 0.003872038781812557 0.0016831803533309566
1.423839488070395010e-01 0.004297004704320844 0.0016831803533309566
1.612197255496350123e-01 0.004768611697714469 0.0016831803533309566
1.822594774421211761e-01 0.005291978735958442 0.0016831803533309566
2.057814044406652554e-01 0.005872786613189483 0.0016831803533309566
2.319344804811935556e-01 0.00651733960488242 0.0016831803533309566
2.609580234853982605e-01 0.007232633896483534 0.0016831803533309566
2.931080313740355159e-01 0.008026433522257174 0.0016831803533309566
3.286573662888387926e-01 0.00890735463861044 0.0016831803533309566
3.678960098559292402e-01 0.009884959046625586 0.0016831803533309566
4.111302584868519183e-01 0.010969857978923836 0.0016831803533309566
4.586820442585173296e-01 0.012173827277396614 0.0016831803533309566
5.108874415939270719e-01 0.013509935211980273 0.0016831803533309566
5.680946630429541955e-01 0.014992684327860457 0.0016831803533309566
6.306606262249717654e-01 0.01663816886076129 0.0016831803533309566
6.989473812423971921e-01 0.018464249428955443 0.0016831803533309566
7.733169358913820624e-01 0.020490746898158472 0.0016831803533309566
8.541247971288193908e-01 0.022739657523579287 0.0016831803533309566
9.417126807987109549e-01 0.02523539170434766 0.0016831803533309566
1.036399293448428072e+00 0.02800503894183631 0.0016831803533309566
1.138469892239937664e+00 0.03107866187782014 0.0016831803533309566
1.248164583793621496e+00 0.03448962260405758 0.0016831803533309566
1.365664418467985142e+00 0.038274944785163134 0.0016831803533309566
1.491077524793705811e+00 0.04247571552536898 0.0016831803533309566
1.624423193398911502e+00 0.047137531341167244 0.0016831803533309566
1.765616062049013113e+00 0.05231099308056263 0.0016831803533309566
1.914449771066182304e+00 0.05805225516094899 0.0016831803533309566
2.070581434370515783e+00 0.06442363508721373 0.0016831803533309566
2.233517879826694141e+00 0.07149428986597581 0.0016831803533309566
2.402603127629260538e+00 0.07934096665797492 0.0016831803533309566
2.577010097636936337e+00 0.08804883581643465 0.0016831803533309566
2.755735578020970689e+00 0.09771241535346502 0.0016831803533309566
2.937600466848435232e+00 0.1084365968689611 0.0016831803533309566
3.121256278863760780e+00 0.12033778407775893 0.0016831803533309566
3.305196668754298628e+00 0.13354515629298988 0.0016831803533309566
3.487776929164090767e+00 0.14820207057988585 0.0016831803533309566
3.667239273223908302e+00 0.16446761779946645 0.0016831803533309566
3.841744613856150181e+00 0.18251834943190443 0.0016831803533309566
4.009409801518057925e+00 0.20255019392306664 0.0016831803533309566
4.168349489242675787e+00 0.22478058335487253 0.0016831803533309566
4.316720167851549661e+00 0.24945081352303167 0.0016831803533309566
4.452766929151592556e+00 0.27682866303920667 0.0016831803533309566
4.574868638026837964e+00 0.3072112998861759 0.0016831803533309566
4.681581295081418403e+00 0.34092850697468147 0.0016831803533309566
4.771677486687232239e+00 0.3783462617131929 0.0016831803533309566
4.844179881751706773e+00 0.419870708444391 0.0016831803533309566
4.898387764023971691e+00 0.4659525668664682 0.0016831803533309566
4.933894829198055554e+00 0.517092024289676 0.0016831803533309566
4.950598889893313093e+00 0.5738441648302398 0.0016831803533309566
4.948700530834757139e+00 0.6368249944718586 0.0016831803533309566
4.928693342436593738e+00 0.7067181273927491 0.0016831803533309566
4.891344302376261055e+00 0.7842822061337682 0.0016831803533309566
4.864804314224350001e+00 0.8703591361485166 0.0016831803533309566
4.844241636607816481e+00 0.9658832241158708 0.0016831803533309566
4.810824343266880909e+00 1.0718913192051276 0.0016831803533309566
4.765241141095351018e+00 1.1895340673703196 0.0016831803533309566
4.708247345577558640e+00 1.3200884008314182 0.0016831803533309566
4.640646135803082828e+00 1.4649713983072863 0.0016831803533309566
4.563287427356498505e+00 1.625755666443795 0.0016831803533309566
4.479882594508043603e+00 1.8041864093920719 0.0016831803533309566
4.388714886979814267e+00 2.0022003718155843 0.0016831803533309566
4.290437294969437154e+00 2.2219468609395236 0.0016831803533309566
4.185843599155721684e+00 2.4658110758226037 0.0016831803533309566
4.075695796774475355e+00 2.736439997074672 0.0016831803533309566
3.960719212943688117e+00 3.0367711180354604 0.0016831803533309566
3.841599844379963713e+00 3.370064329271928 0.0016831803533309566
3.718983984709872015e+00 3.739937302478798 0.0016831803533309566
3.593480379771277544e+00 4.150404757850477 0.0016831803533309566
3.465663471692572273e+00 4.605922041145108 0.0016831803533309566
3.336078366254696892e+00 5.1114334834401705 0.0016831803533309566
3.205246215622144401e+00 5.672426068491977 0.0016831803533309566
3.073669919822712870e+00 6.294988990221888 0.0016831803533309566
2.941839310726019452e+00 6.985879746785249 0.0016831803533309566
2.810235507360379970e+00 7.752597488629465 0.0016831803533309566
2.679333992144963261e+00 8.60346441668451 0.0016831803533309566
2.549606021690455471e+00 9.547716114208066 0.0016831803533309566
2.421518458386025863e+00 10.59560179277617 0.0016831803533309566
2.295551767151717382e+00 11.758495540521581 0.0016831803533309566
2.172365875794525447e+00 13.049019780144016 0.0016831803533309566
2.052176657318244501e+00 14.481182276745331 0.0016831803533309566
1.935398510969659647e+00 16.070528182616385 0.0016831803533309566
1.822418954678063141e+00 17.834308769319094 0.0016831803533309566
1.713592014574275124e+00 19.791668678535572 0.0016831803533309566
1.609231945399612673e+00 21.96385372416547 0.0016831803533309566
1.509607673890782431e+00 24.37444150122222 0.0016831803533309566
1.414938076076093898e+00 27.04959730463137 0.0016831803533309566
1.337273974366374185e+00 30.01835813575592 0.0016831803533309566
1.266176848560795598e+00 33.31294787934677 0.0016831803533309566
1.200030392147718228e+00 36.96912707195032 0.0016831803533309566
1.138806341672898625e+00 41.0265810582719 0.0016831803533309566
1.083005902834329293e+00 45.52935074866948 0.0016831803533309566
1.032542147206352068e+00 50.526310653356795 0.0016831803533309566
9.896126611529856287e-01 56.07169938205458 0.0016831803533309566
9.511472605291788618e-01 62.22570836730231 0.0016831803533309566
9.164419745551092289e-01 69.0551352016233 0.0016831803533309566
8.872965538707118238e-01 76.63410868007462 0.0016831803533309566
8.615381867614646527e-01 85.04489341802686 0.0016831803533309566
8.382002790292837346e-01 94.37878277775391 0.0016831803533309566
8.168619810001339632e-01 104.73708979594508 0.0016831803533309566
7.970931883421572550e-01 116.23224686798542 0.0016831803533309566
7.784665895960367621e-01 128.9890261253308 0.0016831803533309566
7.615402481564451653e-01 143.14589375234786 0.0016831803533309566
7.450986383387309120e-01 158.85651294280527 0.0016831803533309566
7.284899665053365947e-01 176.2914118095948 0.0016831803533309566
7.114216630722006718e-01 195.63983435170647 0.0016831803533309566
6.936560187374032349e-01 217.11179456945052 0.0016831803533309566
6.750154726904706859e-01 240.9403560239527 0.0016831803533309566
6.553851987184171612e-01 267.38416158399497 0.0016831803533309566
6.347130956893950460e-01 296.73024081888724 0.0016831803533309566
6.139022093744003206e-01 329.2971255097155 0.0016831803533309566
5.921115753680317173e-01 365.43830709572546 0.0016831803533309566
5.692701335907861537e-01 405.54607358408276 0.0016831803533309566
5.455522801720581461e-01 450.05576757004974 0.0016831803533309566
5.211615291786797499e-01 499.450511585514 0.0016831803533309566
4.963208464770323958e-01 554.2664520663108 0.0016831803533309566
4.712632987166440746e-01 615.0985788580505 0.0016831803533309566
4.462234728051360233e-01 682.6071834272393 0.0016831803533309566
4.214726644913798226e-01 757.525025877192 0.0016831803533309566
3.972786675439330950e-01 840.6652885618333 0.0016831803533309566
3.737076440646997511e-01 932.9304026284696 0.0016831803533309566
3.509464551283922318e-01 1035.3218432956637 0.0016831803533309566
3.291593706527140561e-01 1148.9510001873086 0.0016831803533309566
3.084875961386839283e-01 1275.051240713013 0.0016831803533309566
2.890498968248711442e-01 1414.991297434576 0.0016831803533309566
2.709440802137210724e-01 1570.2901247293776 0.0016831803533309566
2.542491980946333663e-01 1742.6333860096508 0.0016831803533309566
2.390282109984378511e-01 1933.891750455232 0.0016831803533309566
2.253309840727595048e-01 2146.141197858406 0.0016831803533309566
2.131974237258403848e-01 2381.6855519761607 0.0016831803533309566
2.026606060430640455e-01 2643.0814869741084 0.0016831803533309566
1.937497347003526715e-01 2933.1662783900483 0.0016831803533309566
1.864928076569055959e-01 3255.0885998350564 0.0016831803533309566
1.809604701429877172e-01 3612.3426997094302 0.0016831803533309566
1.771656554738900990e-01 4008.8063288984645 0.0016831803533309566
1.751217103393243879e-01 4448.782831127585 0.0016831803533309566
1.748663949217501845e-01 4937.047852839004 0.0016831803533309566
1.764383572586937787e-01 5478.901179593945 0.0016831803533309566
1.798732030962325035e-01 6080.224261649427 0.0016831803533309566
1.851975412933754006e-01 6747.5440531107 0.0016831803533309566
1.924211256468649767e-01 7488.10385759003 0.0016831803533309566
2.015540711570104337e-01 8309.941949353404 0.0016831803533309566
2.129784793470042015e-01 9221.97882333434 0.0016831803533309566
2.263064062620288308e-01 10234.114021054527 0.0016831803533309566
2.414121088783318381e-01 11357.333583431051 0.0016831803533309566
2.583271640259425794e-01 12603.829296797274 0.0016831803533309566
2.766277540170630211e-01 13987.131026472387 0.0016831803533309566
2.960112594218379245e-01 15522.25357427048 0.0016831803533309566
3.161355689301905136e-01 17225.859653987874 0.0016831803533309566
3.366343571462978024e-01 19116.440753857038 0.0016831803533309566
3.571432138812940527e-01 21214.51784910632 0.0016831803533309566
3.773308536224423970e-01 23542.864143224204 0.0016831803533309566
3.969326899522958585e-01 26126.752255633317 0.0016831803533309566
4.159634332519454580e-01 28994.22853882881 0.0016831803533309566
4.342172044671552822e-01 32176.417502507353 0.0016831803533309566
4.517863189902905918e-01 35707.859649004626 0.0016831803533309566
4.689135424593082746e-01 39626.88638701478 0.0016831803533309566
4.859743927840672328e-01 43976.036093027215 0.0016831803533309566
5.034547298347882283e-01 48802.515836544335 0.0016831803533309566
5.235252479912587686e-01 54158.71378079476 0.0016831803533309566
5.490471179655809220e-01 60102.76782070388 0.0016831803533309566
5.775647561767756066e-01 66699.19663030129 0.0016831803533309566
6.096417414103433297e-01 74019.59996915652 0.0016831803533309566
6.461126130277498048e-01 82143.43584919439 0.0016831803533309566
6.874055895612833922e-01 91158.88299750836 0.0016831803533309566
7.338333713115373635e-01 101163.7979766207 0.0016831803533309566
7.858579608774797221e-01 112266.77735108159 0.0016831803533309566
8.439194091462287606e-01 124588.33642950082 0.0016831803533309566
9.084288344254055625e-01 138262.2173764659 0.0016831803533309566
9.797648708414190555e-01 153436.84089300132 0.0016831803533309566
1.058271519883568379e+00 170276.91722258978 0.0016831803533309566
1.144280200575825024e+00 188965.23396912115 0.0016831803533309566
1.238066651489445835e+00 209704.64013232305 0.0016831803533309566
1.339841045764943672e+00 232720.2478960412 0.0016831803533309566
1.449769706069597541e+00 258261.87606826748 0.0016831803533309566
1.567953939937369423e+00 286606.7616948256 0.0016831803533309566
1.694420602087756134e+00 318062.5692794119 0.0016831803533309566
1.829112587464755357e+00 352970.73027306574 0.0016831803533309566
1.971880078994731056e+00 391710.1490809261 0.0016831803533309566
2.122473341391086343e+00 434701.3158125035 0.0016831803533309566
2.280537587390368159e+00 482410.8704165374 0.0016831803533309566
2.445609755825876697e+00 535356.6677410719 0.0016831803533309566
2.617118516063811295e+00 594113.3984965039 0.0016831803533309566
2.794385966732146009e+00 659318.8271333541 0.0016831803533309566
2.976632703129308055e+00 731680.7143427207 0.0016831803533309566
3.162984155313314449e+00 811984.4993184009 0.0016831803533309566
3.352481035411741583e+00 901101.8251665037 0.0016831803533309566
3.544089571073948175e+00 1000000.0 0.0016831803533309566
2.238287267507708608e-02 0.001 0.0018679135990207828
2.497207441919457177e-02 0.0011097524964120721 0.0018679135990207828
2.798323816155407276e-02 0.0012315506032928262 0.0018679135990207828
3.147537016290686412e-02 0.001366716356462006 0.0018679135990207828
3.551342972995727432e-02 0.0015167168884709225 0.0018679135990207828
4.016888135267884102e-02 0.0016831803533309566 0.0018679135990207828
4.551979760602960917e-02 0.0018679135990207828 0.0018679135990207828
5.165151326616149868e-02 0.002072921779595372 0.0018679135990207828
5.865648634619723134e-02 0.002300430119772917 0.0018679135990207828
6.663553945150900437e-02 0.0025529080682395165 0.0018679135990207828
7.569748303976493731e-02 0.002833096101839324 0.0018679135990207828
8.596035511709138044e-02 0.0031440354715915 0.0018679135990207828
9.755163440843203637e-02 0.0034891012134067737 0.0018679135990207828
1.106089103325235967e-01 0.003872038781812557 0.0018679135990207828
1.255417434177645841e-01 0.004297004704320844 0.0018679135990207828
1.423772696880598321e-01 0.004768611697714469 0.0018679135990207828
1.612121285415788197e-01 0.005291978735958442 0.0018679135990207828
1.822508375694316674e-01 0.005872786613189483 0.0018679135990207828
2.057715276548511552e-01 0.00651733960488242 0.0018679135990207828
2.319233105445848708e-01 0.007232633896483534 0.0018679135990207828
2.609453491005959691e-01 0.008026433522257174 0.0018679135990207828
2.930937353375203114e-01 0.00890735463861044 0.0018679135990207828
3.286412424097280294e-01 0.009884959046625586 0.0018679135990207828
3.678777462360409700e-01 0.010969857978923836 0.0018679135990207828
4.111096811749717084e-01 0.012173827277396614 0.0018679135990207828
4.586588587783195781e-01 0.013509935211980273 0.0018679135990207828
5.108614430966691433e-01 0.014992684327860457 0.0018679135990207828
5.680654230905913815e-01 0.01663816886076129 0.0018679135990207828
6.306278669946218107e-01 0.018464249428955443 0.0018679135990207828
6.989106341783027920e-01 0.020490746898158472 0.0018679135990207828
7.732757949153326038e-01 0.022739657523579287 0.0018679135990207828
8.540787098941603483e-01 0.02523539170434766 0.0018679135990207828
9.416610941511419641e-01 0.02800503894183631 0.0018679135990207828
1.036341624362374425e+00 0.03107866187782014 0.0018679135990207828
1.138405514391746198e+00 0.03448962260405758 0.0018679135990207828
1.248092552015019008e+00 0.038274944785163134 0.0018679135990207828
1.365583955360625490e+00 0.04247571552536898 0.0018679135990207828
1.490987755627682487e+00 0.047137531341167244 0.0018679135990207828
1.624323023993725190e+00 0.05231099308056263 0.0018679135990207828
1.765504296887426161e+00 0.05805225516094899 0.0018679135990207828
1.914325050022130270e+00 0.06442363508721373 0.0018679135990207828
2.070442316375723735e+00 0.07149428986597581 0.0018679135990207828
2.233362715263299769e+00 0.07934096665797492 0.0018679135990207828
2.402430063986719322e+00 0.08804883581643465 0.0018679135990207828
2.576817127642478944e+00 0.09771241535346502 0.0018679135990207828
2.755520339907339800e+00 0.1084365968689611 0.0018679135990207828
2.937360626656739360e+00 0.12033778407775893 0.0018679135990207828
3.120988822839075638e+00 0.13354515629298988 0.0018679135990207828
3.304898581181237027e+00 0.14820207057988585 0.0018679135990207828
3.487444731430046296e+00 0.16446761779946645 0.0018679135990207828
3.666869077868073479e+00 0.18251834943190443 0.0018679135990207828
3.841332158151321785e+00 0.20255019392306664 0.0018679135990207828
4.008950407349219702e+00 0.22478058335487253 0.0018679135990207828
4.167837856860403534e+00 0.24945081352303167 0.0018679135990207828
4.316150603435078281e+00 0.27682866303920667 0.0018679135990207828
4.452133159484103153e+00 0.3072112998861759 0.0018679135990207828
4.574163648765279255e+00 0.34092850697468147 0.0018679135990207828
4.680797466478319180e+00 0.3783462617131929 0.0018679135990207828
4.770806507023253928e+00 0.419870708444391 0.0018679135990207828
4.843212636559304229e+00 0.4659525668664682 0.0018679135990207828
4.897314313281533771e+00 0.517092024289676 0.0018679135990207828
4.932704516396182903e+00 0.5738441648302398 0.0018679135990207828
4.949279998568161254e+00 0.6368249944718586 0.0018679135990207828
4.947240503219228813e+00 0.7067181273927491 0.0018679135990207828
4.927078777192957837e+00 0.7842822061337682 0.0018679135990207828
4.889560787962436095e+00 0.8703591361485166 0.0018679135990207828
4.864798498451069264e+00 0.9658832241158708 0.0018679135990207828
4.844235042272006631e+00 1.0718913192051276 0.0018679135990207828
4.810816821837443413e+00 1.1895340673703196 0.0018679135990207828
4.765232646822817664e+00 1.3200884008314182 0.0018679135990207828
4.708237651017564751e+00 1.4649713983072863 0.0018679135990207828
4.640635053708216162e+00 1.625755666443795 0.0018679135990207828
4.563275257538990104e+00 1.8041864093920719 0.0018679135990207828
4.479867661699212356e+00 2.0022003718155843 0.0018679135990207828
4.388697957362428959e+00 2.2219468609395236 0.0018679135990207828
4.290418149732179387e+00 2.4658110758226037 0.0018679135990207828
4.185821931016136865e+00 2.736439997074672 0.0018679135990207828
4.075671368148864993e+00 3.0367711180354604 0.0018679135990207828
3.960691639317916568e+00 3.370064329271928 0.0018679135990207828
3.841568720849017904e+00 3.739937302478798 0.0018679135990207828
3.718948978567303776e+00 4.150404757850477 0.0018679135990207828
3.593440998384503260e+00 4.605922041145108 0.0018679135990207828
3.465619233941450439e+00 5.1114334834401705 0.0018679135990207828
3.336028680354165221e+00 5.672426068491977 0.0018679135990207828
3.205190503958280868e+00 6.294988990221888 0.0018679135990207828
3.073607507023961904e+00 6.985879746785249 0.0018679135990207828
2.941769464223115804e+00 7.752597488629465 0.0018679135990207828
2.810157398400570994e+00 8.60346441668451 0.0018679135990207828
2.679246735591424233e+00 9.547716114208066 0.0018679135990207828
2.549508675621152687e+00 10.59560179277617 0.0018679135990207828
2.421409955740170261e+00 11.758495540521581 0.0018679135990207828
2.295438698788633047e+00 13.049019780144016 0.0018679135990207828
2.172240050753599494e+00 14.481182276745331 0.0018679135990207828
2.052036751608810050e+00 16.070528182616385 0.0018679135990207828
1.935243073683385662e+00 17.834308769319094 0.0018679135990207828
1.822246392940673587e+00 19.791668678535572 0.0018679135990207828
1.713400569392945272e+00 21.96385372416547 0.0018679135990207828
1.609019701136348512e+00 24.37444150122222 0.0018679135990207828
1.509372516231245465e+00 27.04959730463137 0.0018679135990207828
1.414677705141186737e+00 30.01835813575592 0.0018679135990207828
1.337299569356550366e+00 33.31294787934677 0.0018679135990207828
1.266205270483481193e+00 36.96912707195032 0.0018679135990207828
1.200062060620398219e+00 41.0265810582719 0.0018679135990207828
1.138841677531137186e+00 45.52935074866948 0.0018679135990207828
1.083044944904598017e+00 50.526310653356795 0.0018679135990207828
1.032585838565513781e+00 56.07169938205458 0.0018679135990207828
9.896601986840899423e-01 62.22570836730231 0.0018679135990207828
9.512007172011630596e-01 69.0551352016233 0.0018679135990207828
9.165022247990913806e-01 76.63410868007462 0.0018679135990207828
8.873627191868934672e-01 85.04489341802686 0.0018679135990207828
8.616131913678973797e-01 94.37878277775391 0.0018679135990207828
8.382855130970180424e-01 104.73708979594508 0.0018679135990207828
8.169590592996630596e-01 116.23224686798542 0.0018679135990207828
7.972040438529220951e-01 128.9890261253308 0.0018679135990207828
7.785934938240496317e-01 143.14589375234786 0.0018679135990207828
7.616820491961193706e-01 158.85651294280527 0.0018679135990207828
7.452622034302426313e-01 176.2914118095948 0.0018679135990207828
7.286792262386171393e-01 195.63983435170647 0.0018679135990207828
7.116413165165994537e-01 217.11179456945052 0.0018679135990207828
6.939117320953618329e-01 240.9403560239527 0.0018679135990207828
6.753139912757479824e-01 267.38416158399497 0.0018679135990207828
6.557345626793372739e-01 296.73024081888724 0.0018679135990207828
6.351227912580849067e-01 329.2971255097155 0.0018679135990207828
6.143591356523603331e-01 365.43830709572546 0.0018679135990207828
5.926514591668599063e-01 405.54607358408276 0.0018679135990207828
5.699080662737180392e-01 450.05576757004974 0.0018679135990207828
5.463056442256818412e-01 499.450511585514 0.0018679135990207828
5.220502383368267330e-01 554.2664520663108 0.0018679135990207828
4.973676029182123037e-01 615.0985788580505 0.0018679135990207828
4.724938471129076500e-01 682.6071834272393 0.0018679135990207828
4.476668792508398109e-01 757.525025877192 0.0018679135990207828
4.231247824197088558e-01 840.6652885618333 0.0018679135990207828
3.992106341327020802e-01 932.9304026284696 0.0018679135990207828
3.759601394709181643e-01 1035.3218432956637 0.0018679135990207828
3.535647522842321755e-01 1148.9510001873086 0.0018679135990207828
3.321937688528860955e-01 1275.051240713013 0.0018679135990207828
3.119939265784028026e-01 1414.991297434576 0.0018679135990207828
2.930901069921794666e-01 1570.2901247293776 0.0018679135990207828
2.755869857643855614e-01 1742.6333860096508 0.0018679135990207828
2.595713135114021686e-01 1933.891750455232 0.0018679135990207828
2.451147504796502008e-01 2146.141197858406 0.0018679135990207828
2.322769683824996156e-01 2381.6855519761607 0.0018679135990207828
2.211088528416307042e-01 2643.0814869741084 0.0018679135990207828
2.116556475138214599e-01 2933.1662783900483 0.0018679135990207828
2.039614314151200480e-01 3255.0885998350564 0.0018679135990207828
1.981319079443359665e-01 3612.3426997094302 0.0018679135990207828
1.941477085970608474e-01 4008.8063288984645 0.0018679135990207828
1.920545314310029839e-01 4448.782831127585 0.0018679135990207828
1.919001075708142989e-01 4937.047852839004 0.0018679135990207828
1.937320223270330710e-01 5478.901179593945 0.0018679135990207828
1.975935032538619629e-01 6080.224261649427 0.0018679135990207828
2.035169845396642974e-01 6747.5440531107 0.0018679135990207828
2.115155918097983700e-01 7488.10385759003 0.0018679135990207828
2.215731018227363180e-01 8309.941949353404 0.0018679135990207828
2.339947867367121459e-01 9221.97882333434 0.0018679135990207828
2.486525948216218862e-01 10234.114021054527 0.0018679135990207828
2.652625404788106489e-01 11357.333583431051 0.0018679135990207828
2.838422803808610673e-01 12603.829296797274 0.0018679135990207828
3.039280180198696280e-01 13987.131026472387 0.0018679135990207828
3.251929586251370852e-01 15522.25357427048 0.0018679135990207828
3.472631569495993609e-01 17225.859653987874 0.0018679135990207828
3.697390237060543816e-01 19116.440753857038 0.0018679135990207828
3.922238958769076467e-01 21214.51784910632 0.0018679135990207828
4.143579600143911801e-01 23542.864143224204 0.0018679135990207828
4.358544903111059576e-01 26126.752255633317 0.0018679135990207828
4.567386349725326422e-01 28994.22853882881 0.0018679135990207828
4.767750977806168855e-01 32176.417502507353 0.0018679135990207828
4.960686903066406361e-01 35707.859649004626 0.0018679135990207828
5.148822453196389981e-01 39626.88638701478 0.0018679135990207828
5.336216762944795411e-01 43976.036093027215 0.0018679135990207828
5.528115688399979355e-01 48802.515836544335 0.0018679135990207828
5.758365853236752097e-01 54158.71378079476 0.0018679135990207828
6.038256705399703828e-01 60102.76782070388 0.0018679135990207828
6.350542549771149847e-01 66699.19663030129 0.0018679135990207828
6.701264234865051961e-01 74019.59996915652 0.0018679135990207828
7.099589488193722708e-01 82143.43584919439 0.0018679135990207828
7.549722174529820418e-01 91158.88299750836 0.0018679135990207828
8.054985063339034079e-01 101163.7979766207 0.0018679135990207828
8.620154349765121182e-01 112266.77735108159 0.0018679135990207828
9.249736349235397892e-01 124588.33642950082 0.0018679135990207828
9.947857797694726889e-01 138262.2173764659 0.0018679135990207828
1.071822805594049521e+00 153436.84089300132 0.0018679135990207828
1.156411157701566772e+00 170276.91722258978 0.0018679135990207828
1.248855416731595724e+00 188965.23396912115 0.0018679135990207828
1.349396588864585134e+00 209704.64013232305 0.0018679135990207828
1.458192750119789105e+00 232720.2478960412 0.0018679135990207828
1.575349215576733464e+00 258261.87606826748 0.0018679135990207828
1.700894841541992886e+00 286606.7616948256 0.0018679135990207828
1.834772815310256266e+00 318062.5692794119 0.0018679135990207828
1.976831837332773345e+00 352970.73027306574 0.0018679135990207828
2.126818820474063898e+00 391710.1490809261 0.0018679135990207828
2.284373373621445324e+00 434701.3158125035 0.0018679135990207828
2.449024756822082871e+00 482410.8704165374 0.0018679135990207828
2.620192181786408447e+00 535356.6677410719 0.0018679135990207828
2.797186942916612740e+00 594113.3984965039 0.0018679135990207828
2.979218410142065121e+00 659318.8271333541 0.0018679135990207828
3.165401521450290634e+00 731680.7143427207 0.0018679135990207828
3.354767788465485623e+00 811984.4993184009 0.0018679135990207828
3.546275613705651697e+00 901101.8251665037 0.0018679135990207828
3.738825727810385580e+00 1000000.0 0.0018679135990207828
2.016219054806660249e-02 0.001 0.002072921779595372
2.238276819689829361e-02 0.0011097524964120721 0.002072921779595372
2.497204818924310746e-02 0.0012315506032928262 0.002072921779595372
2.798319836128848256e-02 0.001366716356462006 0.002072921779595372
3.147529689781566886e-02 0.0015167168884709225 0.002072921779595372
3.551339461517162566e-02 0.0016831803533309566 0.002072921779595372
4.016886224403219685e-02 0.0018679135990207828 0.002072921779595372
4.551978132801735855e-02 0.002072921779595372 0.002072921779595372
5.165145888379055195e-02 0.002300430119772917 0.002072921779595372
5.865651128550162380e-02 0.0025529080682395165 0.002072921779595372
6.663547495517666008e-02 0.002833096101839324 0.002072921779595372
7.569746480423816815e-02 0.0031440354715915 0.002072921779595372
8.596034563780453885e-02 0.0034891012134067737 0.002072921779595372
9.755163762063204236e-02 0.003872038781812557 0.002072921779595372
1.106088800421824586e-01 0.004297004704320844 0.002072921779595372
1.255345051377795007e-01 0.004768611697714469 0.002072921779595372
1.423691073751622016e-01 0.005291978735958442 0.002072921779595372
1.612027817722686274e-01 0.005872786613189483 0.002072921779595372
1.822401723123973361e-01 0.00651733960488242 0.002072921779595372
2.057594423045802368e-01 0.007232633896483534 0.002072921779595372
2.319095579236576388e-01 0.008026433522257174 0.002072921779595372
2.609297868536515352e-01 0.00890735463861044 0.002072921779595372
2.930760975706317994e-01 0.009884959046625586 0.002072921779595372
3.286213221319762567e-01 0.010969857978923836 0.002072921779595372
3.678553441935786816e-01 0.012173827277396614 0.002072921779595372
4.110843602828866961e-01 0.013509935211980273 0.002072921779595372
4.586303541811887485e-01 0.014992684327860457 0.002072921779595372
5.108294164853728336e-01 0.01663816886076129 0.002072921779595372
5.680294922219525366e-01 0.018464249428955443 0.002072921779595372
6.305875490028113317e-01 0.020490746898158472 0.002072921779595372
6.988655318942530448e-01 0.022739657523579287 0.002072921779595372
7.732251523908434399e-01 0.02523539170434766 0.002072921779595372
8.540220186811006142e-01 0.02800503894183631 0.002072921779595372
9.415977791109099160e-01 0.03107866187782014 0.002072921779595372
1.036270761309699973e+00 0.03448962260405758 0.002072921779595372
1.138326306903903351e+00 0.038274944785163134 0.002072921779595372
1.248004073537675174e+00 0.04247571552536898 0.002072921779595372
1.365485148969959983e+00 0.047137531341167244 0.002072921779595372
1.490877417950801975e+00 0.05231099308056263 0.002072921779595372
1.624199888805861969e+00 0.05805225516094899 0.002072921779595372
1.765366851267709647e+00 0.06442363508721373 0.002072921779595372
1.914171739992534871e+00 0.07149428986597581 0.002072921779595372
2.070271281679013864e+00 0.07934096665797492 0.002072921779595372
2.233171944570412126e+00 0.08804883581643465 0.002072921779595372
2.402217320687393798e+00 0.09771241535346502 0.002072921779595372
2.576579903911226044e+00 0.1084365968689611 0.002072921779595372
2.755255856338960641e+00 0.12033778407775893 0.002072921779595372
2.937065731486603326e+00 0.13354515629298988 0.002072921779595372
3.120660143152192312e+00 0.14820207057988585 0.002072921779595372
3.304532268427134323e+00 0.16446761779946645 0.002072921779595372
3.487036469899150948e+00 0.18251834943190443 0.002072921779595372
3.666414128520325555e+00 0.20255019392306664 0.002072921779595372
3.840825412902549640e+00 0.22478058335487253 0.002072921779595372
4.008386043551100286e+00 0.24945081352303167 0.002072921779595372
4.167209463589084173e+00 0.27682866303920667 0.002072921779595372
4.315451268197987744e+00 0.3072112998861759 0.002072921779595372
4.451355037981602258e+00 0.34092850697468147 0.002072921779595372
4.573298283321169500e+00 0.3783462617131929 0.002072921779595372
4.679835622340112522e+00 0.419870708444391 0.002072921779595372
4.769738012878765865e+00 0.4659525668664682 0.002072921779595372
4.842026468744557555e+00 0.517092024289676 0.002072921779595372
4.895998452537639878e+00 0.5738441648302398 0.002072921779595372
4.931245987546160059e+00 0.6368249944718586 0.002072921779595372
4.947664828815169002e+00 0.7067181273927491 0.002072921779595372
4.945453697355259415e+00 0.7842822061337682 0.002072921779595372
4.925104156890832918e+00 0.8703591361485166 0.002072921779595372
4.887381353443960741e+00 0.9658832241158708 0.002072921779595372
4.864791387071121243e+00 1.0718913192051276 0.002072921779595372
4.844226884320372406e+00 1.1895340673703196 0.002072921779595372
4.810807566039840388e+00 1.3200884008314182 0.002072921779595372
4.765222081556657052e+00 1.4649713983072863 0.002072921779595372
4.708225643900728841e+00 1.625755666443795 0.002072921779595372
4.640621412715685956e+00 1.8041864093920719 0.002072921779595372
4.563260221907425418e+00 2.0022003718155843 0.002072921779595372
4.479849204021122411e+00 2.2219468609395236 0.002072921779595372
4.388677049256435758e+00 2.4658110758226037 0.002072921779595372
4.290394491021306322e+00 2.736439997074672 0.002072921779595372
4.185795190506520491e+00 3.0367711180354604 0.002072921779595372
4.075641139465431273e+00 3.370064329271928 0.002072921779595372
3.960657542209270687e+00 3.739937302478798 0.002072921779595372
3.841530306115560123e+00 4.150404757850477 0.002072921779595372
3.718905686109123643e+00 4.605922041145108 0.002072921779595372
3.593392288940784773e+00 5.1114334834401705 0.002072921779595372
3.465564488494583539e+00 5.672426068491977 0.002072921779595372
3.335967223459607389e+00 6.294988990221888 0.002072921779595372
3.205121571455680218e+00 6.985879746785249 0.002072921779595372
3.073530267710279595e+00 7.752597488629465 0.002072921779595372
2.941683029003230754e+00 8.60346441668451 0.002072921779595372
2.810060785889353596e+00 9.547716114208066 0.002072921779595372
2.679138861377738046e+00 10.59560179277617 0.002072921779595372
2.549388346360667690e+00 11.758495540521581 0.002072921779595372
2.421275878671664383e+00 13.049019780144016 0.002072921779595372
2.295299024235733398e+00 14.481182276745331 0.002072921779595372
2.172084668692210840e+00 16.070528182616385 0.002072921779595372
2.051864046883907999e+00 17.834308769319094 0.002072921779595372
1.935051273540643102e+00 19.791668678535572 0.002072921779595372
1.822033542117359683e+00 21.96385372416547 0.002072921779595372
1.713164527509326795e+00 24.37444150122222 0.002072921779595372
1.608758128137395493e+00 27.04959730463137 0.002072921779595372
1.509082838733024179e+00 30.01835813575592 0.002072921779595372
1.414357167885828437e+00 33.31294787934677 0.002072921779595372
1.337330085071114727e+00 36.96912707195032 0.002072921779595372
1.266239188341984345e+00 41.0265810582719 0.002072921779595372
1.200099929091958284e+00 45.52935074866948 0.002072921779595372
1.138884001524778755e+00 50.526310653356795 0.002072921779595372
1.083091807563755893e+00 56.07169938205458 0.002072921779595372
1.032638415466014870e+00 62.22570836730231 0.002072921779595372
9.897175024334550208e-01 69.0551352016233 0.002072921779595372
9.512653165056401683e-01 76.63410868007462 0.002072921779595372
9.165751981081804445e-01 85.04489341802686 0.002072921779595372
8.874429547525682915e-01 94.37878277775391 0.002072921779595372
8.617042819273810217e-01 104.73708979594508 0.002072921779595372
8.383891322170921034e-01 116.23224686798542 0.002072921779595372
8.170771890700427864e-01 128.9890261253308 0.002072921779595372
7.973390095760950480e-01 143.14589375234786 0.002072921779595372
7.787480833608821928e-01 158.85651294280527 0.002072921779595372
7.618548748613724886e-01 176.2914118095948 0.002072921779595372
7.454616595046628102e-01 195.63983435170647 0.002072921779595372
7.289101523815331163e-01 217.11179456945052 0.002072921779595372
7.119095521181973973e-01 240.9403560239527 0.002072921779595372
6.942242669940680289e-01 267.38416158399497 0.002072921779595372
6.756792025960479675e-01 296.73024081888724 0.002072921779595372
6.561624122427376360e-01 329.2971255097155 0.002072921779595372
6.356250278532686870e-01 365.43830709572546 0.002072921779595372
6.149202296754735508e-01 405.54607358408276 0.002072921779595372
5.933150852443567214e-01 450.05576757004974 0.002072921779595372
5.706928978234723226e-01 499.450511585514 0.002072921779595372
5.472331907824258268e-01 554.2664520663108 0.002072921779595372
5.231451608891273253e-01 615.0985788580505 0.002072921779595372
4.986579663819044606e-01 682.6071834272393 0.002072921779595372
4.740114734578630973e-01 757.525025877192 0.002072921779595372
4.494476567190692773e-01 840.6652885618333 0.002072921779595372
4.252031970312256659e-01 932.9304026284696 0.002072921779595372
4.015963911423233723e-01 1035.3218432956637 0.002072921779595372
3.787416792971031732e-01 1148.9510001873086 0.002072921779595372
3.567977333814498775e-01 1275.051240713013 0.002072921779595372
3.359399965435589386e-01 1414.991297434576 0.002072921779595372
3.163220058228205511e-01 1570.2901247293776 0.002072921779595372
2.980762268635672729e-01 1742.6333860096508 0.002072921779595372
2.813158212001832803e-01 1933.891750455232 0.002072921779595372
2.661371045626743648e-01 2146.141197858406 0.002072921779595372
2.526224871904961811e-01 2381.6855519761607 0.002072921779595372
2.408436489370886502e-01 2643.0814869741084 0.002072921779595372
2.308647626277660070e-01 2933.1662783900483 0.002072921779595372
2.227780462753158608e-01 3255.0885998350564 0.002072921779595372
2.166465330643759513e-01 3612.3426997094302 0.002072921779595372
2.124935718933717299e-01 4008.8063288984645 0.002072921779595372
2.103778749588764985e-01 4448.782831127585 0.002072921779595372
2.103590433364146695e-01 4937.047852839004 0.002072921779595372
2.124952564809934608e-01 5478.901179593945 0.002072921779595372
2.168387599572868807e-01 6080.224261649427 0.002072921779595372
2.234289068102563169e-01 6747.5440531107 0.002072921779595372
2.322829358557069734e-01 7488.10385759003 0.002072921779595372
2.433851013496542703e-01 8309.941949353404 0.002072921779595372
2.568262320811913746e-01 9221.97882333434 0.002072921779595372
2.729324237593775959e-01 10234.114021054527 0.002072921779595372
2.911861784139899711e-01 11357.333583431051 0.002072921779595372
3.115687171011555789e-01 12603.829296797274 0.002072921779595372
3.335904521684995849e-01 13987.131026472387 0.002072921779595372
3.568939937689559194e-01 15522.25357427048 0.002072921779595372
3.810712213579276475e-01 17225.859653987874 0.002072921779595372
4.056869890156473701e-01 19116.440753857038 0.002072921779595372
4.303103315633851622e-01 21214.51784910632 0.002072921779595372
4.545512177922021446e-01 23542.864143224204 0.002072921779595372
4.781019264625232523e-01 26126.752255633317 0.002072921779595372
5.009939032358539102e-01 28994.22853882881 0.002072921779595372
5.229645080407790969e-01 32176.417502507353 0.002072921779595372
5.441305943795077260e-01 35707.859649004626 0.002072921779595372
5.647759465530610701e-01 39626.88638701478 0.002072921779595372
5.853381079804661491e-01 43976.036093027215 0.002072921779595372
6.063818718242480754e-01 48802.515836544335 0.002072921779595372
6.328191703298912119e-01 54158.71378079476 0.002072921779595372
6.634776655625249653e-01 60102.76782070388 0.002072921779595372
6.976297122246287730e-01 66699.19663030129 0.002072921779595372
7.359205066693459418e-01 74019.59996915652 0.002072921779595372
7.793571865107059571e-01 82143.43584919439 0.002072921779595372
8.283406302318702119e-01 91158.88299750836 0.002072921779595372
8.832234505837988081e-01 101163.7979766207 0.002072921779595372
9.444952013523154610e-01 112266.77735108159 0.002072921779595372
1.012612886087128627e+00 124588.33642950082 0.002072921779595372
1.087985077320985816e+00 138262.2173764659 0.002072921779595372
1.170968112464278121e+00 153436.84089300132 0.002072921779595372
1.261862740406702210e+00 170276.91722258978 0.002072921779595372
1.360937227876061639e+00 188965.23396912115 0.002072921779595372
1.468388788232569020e+00 209704.64013232305 0.002072921779595372
1.584312059298606190e+00 232720.2478960412 0.002072921779595372
1.708740406317804439e+00 258261.87606826748 0.002072921779595372
1.841619205440216289e+00 286606.7616948256 0.002072921779595372
1.982797458240776134e+00 318062.5692794119 0.002072921779595372
2.132020432912884900e+00 352970.73027306574 0.002072921779595372
2.288923788348435018e+00 391710.1490809261 0.002072921779595372
2.453030676660279852e+00 434701.3158125035 0.002072921779595372
2.623751629435229660e+00 482410.8704165374 0.002072921779595372
2.800387201893829836e+00 535356.6677410719 0.002072921779595372
2.982134899436128084e+00 594113.3984965039 0.002072921779595372
3.168097239258260256e+00 659318.8271333541 0.002072921779595372
3.357293442186874532e+00 731680.7143427207 0.002072921779595372
3.548671736294666701e+00 811984.4993184009 0.002072921779595372
3.741124502159095311e+00 901101.8251665037 0.002072921779595372
3.933502312833874193e+00 1000000.0 0.002072921779595372
1.826227844364801400e-02 0.001 0.002300430119772917
2.016222236227798587e-02 0.0011097524964120721 0.002300430119772917
2.238281940866246322e-02 0.0012315506032928262 0.002300430119772917
2.497207704701097722e-02 0.001366716356462006 0.002300430119772917
2.798322239694352176e-02 0.0015167168884709225 0.002300430119772917
3.147532068319926907e-02 0.0016831803533309566 0.002300430119772917
3.551341143472012268e-02 0.0018679135990207828 0.002300430119772917
4.016885822612793755e-02 0.002072921779595372 0.002300430119772917
4.551981233236070817e-02 0.002300430119772917 0.002300430119772917
5.165147448243983391e-02 0.0025529080682395165 0.002300430119772917
5.865649328542348051e-02 0.002833096101839324 0.002300430119772917
6.663549485122505223e-02 0.0031440354715915 0.002300430119772917
7.569749499634212397e-02 0.0034891012134067737 0.002300430119772917
8.596032931331520910e-02 0.003872038781812557 0.002300430119772917
9.755164130761198593e-02 0.004297004704320844 0.002300430119772917
1.106088827249515072e-01 0.004768611697714469 0.002300430119772917
1.255257309734728877e-01 0.005291978735958442 0.002300430119772917
1.423590100434368177e-01 0.005872786613189483 0.002300430119772917
1.611912467945975924e-01 0.00651733960488242 0.002300430119772917
1.822270443293536324e-01 0.007232633896483534 0.002300430119772917
2.057445378159762917e-01 0.008026433522257174 0.002300430119772917
2.318926395502571014e-01 0.00890735463861044 0.002300430119772917
2.609106396062265687e-01 0.009884959046625586 0.002300430119772917
2.930544173931710628e-01 0.010969857978923836 0.002300430119772917
3.285968619252455647e-01 0.012173827277396614 0.002300430119772917
3.678277398586608515e-01 0.013509935211980273 0.002300430119772917
4.110532698753008862e-01 0.014992684327860457 0.002300430119772917
4.585954261993687719e-01 0.01663816886076129 0.002300430119772917
5.107901316066767450e-01 0.018464249428955443 0.002300430119772917
5.679853548882684011e-01 0.020490746898158472 0.002300430119772917
6.305380023355691144e-01 0.022739657523579287 0.002300430119772917
6.988099045217834870e-01 0.02523539170434766 0.002300430119772917
7.731629758167967159e-01 0.02800503894183631 0.002300430119772917
8.539524352994857237e-01 0.03107866187782014 0.002300430119772917
9.415198697786051341e-01 0.03448962260405758 0.002300430119772917
1.036183651394587013e+00 0.038274944785163134 0.002300430119772917
1.138228949644135568e+00 0.04247571552536898 0.002300430119772917
1.247895324512683812e+00 0.047137531341167244 0.002300430119772917
1.365363688185404767e+00 0.05231099308056263 0.002300430119772917
1.490741809288007591e+00 0.05805225516094899 0.002300430119772917
1.624048495674339287e+00 0.06442363508721373 0.002300430119772917
1.765197959222923885e+00 0.07149428986597581 0.002300430119772917
1.913983279393294934e+00 0.07934096665797492 0.002300430119772917
2.070061098134537758e+00 0.08804883581643465 0.002300430119772917
2.232937505069810147e+00 0.09771241535346502 0.002300430119772917
2.401955893038751455e+00 0.1084365968689611 0.002300430119772917
2.576288405949142213e+00 0.12033778407775893 0.002300430119772917
2.754930924249283652e+00 0.13354515629298988 0.002300430119772917
2.936703542852714399e+00 0.14820207057988585 0.002300430119772917
3.120256444119667183e+00 0.16446761779946645 0.002300430119772917
3.304082250028012258e+00 0.18251834943190443 0.002300430119772917
3.486535088294873130e+00 0.20255019392306664 0.002300430119772917
3.665855607481578904e+00 0.22478058335487253 0.002300430119772917
3.840203248099348432e+00 0.24945081352303167 0.002300430119772917
4.007693260160373860e+00 0.27682866303920667 0.002300430119772917
4.166438254641222194e+00 0.3072112998861759 0.002300430119772917
4.314593034019911677e+00 0.34092850697468147 0.002300430119772917
4.450400418431634364e+00 0.3783462617131929 0.002300430119772917
4.572236949469022704e+00 0.419870708444391 0.002300430119772917
4.678656313312894888e+00 0.4659525668664682 0.002300430119772917
4.768428416822015237e+00 0.517092024289676 0.002300430119772917
4.840573252657605963e+00 0.5738441648302398 0.002300430119772917
4.894387120854003292e+00 0.6368249944718586 0.002300430119772917
4.929460995829752612e+00 0.7067181273927491 0.002300430119772917
4.945689413386497257e+00 0.7842822061337682 0.002300430119772917
4.943269922204525990e+00 0.8703591361485166 0.002300430119772917
4.922693042561108179e+00 0.9658832241158708 0.002300430119772917
4.884722785355004149e+00 1.0718913192051276 0.002300430119772917
4.864782571527618060e+00 1.1895340673703196 0.002300430119772917
4.844216828232055683e+00 1.3200884008314182 0.002300430119772917
4.810796123174873706e+00 1.4649713983072863 0.002300430119772917
4.765209049109280670e+00 1.625755666443795 0.002300430119772917
4.708210829875629777e+00 1.8041864093920719 0.002300430119772917
4.640604563301964802e+00 2.0022003718155843 0.002300430119772917
4.563241642415655441e+00 2.2219468609395236 0.002300430119772917
4.479826425282195324e+00 2.4658110758226037 0.002300430119772917
4.388651216082384288e+00 2.736439997074672 0.002300430119772917
4.290365220161914017e+00 3.0367711180354604 0.002300430119772917
4.185762093309858933e+00 3.370064329271928 0.002300430119772917
4.075603743938351009e+00 3.739937302478798 0.002300430119772917
3.960615339068121799e+00 4.150404757850477 0.002300430119772917
3.841482720862449796e+00 4.605922041145108 0.002300430119772917
3.718852093790625979e+00 5.1114334834401705 0.002300430119772917
3.593332003487990978e+00 5.672426068491977 0.002300430119772917
3.465496712706773952e+00 6.294988990221888 0.002300430119772917
3.335891150513959680e+00 6.985879746785249 0.002300430119772917
3.205036263319748002e+00 7.752597488629465 0.002300430119772917
3.073434729833911749e+00 8.60346441668451 0.002300430119772917
2.941576124356966027e+00 9.547716114208066 0.002300430119772917
2.809941327805890676e+00 10.59560179277617 0.002300430119772917
2.679005514449828596e+00 11.758495540521581 0.002300430119772917
2.549239671604532020e+00 13.049019780144016 0.002300430119772917
2.421110306884223906e+00 14.481182276745331 0.002300430119772917
2.295126529956212469e+00 16.070528182616385 0.002300430119772917
2.171892858423531525e+00 17.834308769319094 0.002300430119772917
2.051650928618353298e+00 19.791668678535572 0.002300430119772917
1.934814692479670750e+00 21.96385372416547 0.002300430119772917
1.821771094213171072e+00 24.37444150122222 0.002300430119772917
1.712873616513498343e+00 27.04959730463137 0.002300430119772917
1.608435906627948331e+00 30.01835813575592 0.002300430119772917
1.508726231887459246e+00 33.31294787934677 0.002300430119772917
1.413962854640103739e+00 36.96912707195032 0.002300430119772917
1.337366476014065997e+00 41.0265810582719 0.002300430119772917
1.266279692792333877e+00 45.52935074866948 0.002300430119772917
1.200145238432091421e+00 50.526310653356795 0.002300430119772917
1.138934776458879528e+00 56.07169938205458 0.002300430119772917
1.083148148235869579e+00 62.22570836730231 0.002300430119772917
1.032701795926710853e+00 69.0551352016233 0.002300430119772917
9.897867031560986240e-01 76.63410868007462 0.002300430119772917
9.513434994399960765e-01 85.04489341802686 0.002300430119772917
9.166636694656054019e-01 94.37878277775391 0.002300430119772917
8.875403422720373747e-01 104.73708979594508 0.002300430119772917
8.618149746238394915e-01 116.23224686798542 0.002300430119772917
8.385151583812315845e-01 128.9890261253308 0.002300430119772917
8.172209454162433495e-01 143.14589375234786 0.002300430119772917
7.975033381539806676e-01 158.85651294280527 0.002300430119772917
7.789363939619434740e-01 176.2914118095948 0.002300430119772917
7.620655011327973627e-01 195.63983435170647 0.002300430119772917
7.457049182367321283e-01 217.11179456945052 0.002300430119772917
7.291920207569245749e-01 240.9403560239527 0.002300430119772917
7.122372499124475231e-01 267.38416158399497 0.002300430119772917
6.946064779825270596e-01 296.73024081888724 0.002300430119772917
6.761263127682541896e-01 329.2971255097155 0.002300430119772917
6.566867405923084711e-01 365.43830709572546 0.002300430119772917
6.362411363942079845e-01 405.54607358408276 0.002300430119772917
6.156098317220030092e-01 450.05576757004974 0.002300430119772917
5.941314614056619758e-01 499.450511585514 0.002300430119772917
5.716591674692089731e-01 554.2664520663108 0.002300430119772917
5.483759910967628270e-01 615.0985788580505 0.002300430119772917
5.244949512594527796e-01 682.6071834272393 0.002300430119772917
5.002494541143169826e-01 757.525025877192 0.002300430119772917
4.758839256336888646e-01 840.6652885618333 0.002300430119772917
4.516453260322901841e-01 932.9304026284696 0.002300430119772917
4.277757089745014007e-01 1035.3218432956637 0.002300430119772917
4.045425830020147329e-01 1148.9510001873086 0.002300430119772917
3.821762071186086129e-01 1275.051240713013 0.002300430119772917
3.607889331324715676e-01 1414.991297434576 0.002300430119772917
3.405637586763987090e-01 1570.2901247293776 0.002300430119772917
3.216626096874906637e-01 1742.6333860096508 0.002300430119772917
3.042273214828846717e-01 1933.891750455232 0.002300430119772917
2.883815693172938066e-01 2146.141197858406 0.002300430119772917
2.742334485816737000e-01 2381.6855519761607 0.002300430119772917
2.618785018985071433e-01 2643.0814869741084 0.002300430119772917
2.514077803469600969e-01 2933.1662783900483 0.002300430119772917
2.429597080413282983e-01 3255.0885998350564 0.002300430119772917
2.365522910459041672e-01 3612.3426997094302 0.002300430119772917
2.322596696783548187e-01 4008.8063288984645 0.002300430119772917
2.301559651433920939e-01 4448.782831127585 0.002300430119772917
2.303147969057753597e-01 4937.047852839004 0.002300430119772917
2.328068262344075157e-01 5478.901179593945 0.002300430119772917
2.376948997871189684e-01 6080.224261649427 0.002300430119772917
2.450265464662433890e-01 6747.5440531107 0.002300430119772917
2.548239855648999352e-01 7488.10385759003 0.002300430119772917
2.670723804939996726e-01 8309.941949353404 0.002300430119772917
2.817077353028138442e-01 9221.97882333434 0.002300430119772917
2.992569642659714813e-01 10234.114021054527 0.002300430119772917
3.192990904540644048e-01 11357.333583431051 0.002300430119772917
3.416349100805777250e-01 12603.829296797274 0.002300430119772917
3.657517144095573935e-01 13987.131026472387 0.002300430119772917
3.912592373730522932e-01 15522.25357427048 0.002300430119772917
4.177128004255165061e-01 17225.859653987874 0.002300430119772917
4.446394086346862617e-01 19116.440753857038 0.002300430119772917
4.715717462022216422e-01 21214.51784910632 0.002300430119772917
4.980879247825044653e-01 23542.864143224204 0.002300430119772917
5.238629175378914926e-01 26126.752255633317 0.002300430119772917
5.489234643029526906e-01 28994.22853882881 0.002300430119772917
5.729881678743335982e-01 32176.417502507353 0.002300430119772917
5.961832995836332527e-01 35707.859649004626 0.002300430119772917
6.188143249821251857e-01 39626.88638701478 0.002300430119772917
6.413514366253026955e-01 43976.036093027215 0.002300430119772917
6.644008182428942089e-01 48802.515836544335 0.002300430119772917
6.947773400385386378e-01 54158.71378079476 0.002300430119772917
7.283165598641795357e-01 60102.76782070388 0.002300430119772917
7.656120499848675376e-01 66699.19663030129 0.002300430119772917
8.073502364312382662e-01 74019.59996915652 0.002300430119772917
8.546377946899317291e-01 82143.43584919439 0.002300430119772917
9.078411633456684449e-01 91158.88299750836 0.002300430119772917
9.673343887148218023e-01 101163.7979766207 0.002300430119772917
1.033614296462122661e+00 112266.77735108159 0.002300430119772917
1.107139251570431471e+00 124588.33642950082 0.002300430119772917
1.188307165435727786e+00 138262.2173764659 0.002300430119772917
1.277451915227279189e+00 153436.84089300132 0.002300430119772917
1.374839589700392661e+00 170276.91722258978 0.002300430119772917
1.480691821887668569e+00 188965.23396912115 0.002300430119772917
1.595152678450840966e+00 209704.64013232305 0.002300430119772917
1.718241728158919734e+00 232720.2478960412 0.002300430119772917
1.849909401076063720e+00 258261.87606826748 0.002300430119772917
1.990007118324733648e+00 286606.7616948256 0.002300430119772917
2.138280374381893001e+00 318062.5692794119 0.002300430119772917
2.294362922621563161e+00 352970.73027306574 0.002300430119772917
2.457773479807237482e+00 391710.1490809261 0.002300430119772917
2.627915496610608859e+00 434701.3158125035 0.002300430119772917
2.804080100873793668e+00 482410.8704165374 0.002300430119772917
2.985452527388174015e+00 535356.6677410719 0.002300430119772917
3.171121985277040256e+00 594113.3984965039 0.002300430119772917
3.360093808326284570e+00 659318.8271333541 0.002300430119772917
3.551302949806922626e+00 731680.7143427207 0.002300430119772917
3.743629801163602444e+00 811984.4993184009 0.002300430119772917
3.935915340092096759e+00 901101.8251665037 0.002300430119772917
4.126977628715110313e+00 1000000.0 0.002300430119772917
1.664003118098716580e-02 0.001 0.0025529080682395165
1.826226028434073390e-02 0.0011097524964120721 0.0025529080682395165
2.016218642831818161e-02 0.0012315506032928262 0.0025529080682395165
2.238280613267241287e-02 0.001366716356462006 0.0025529080682395165
2.497203542684942046e-02 0.0015167168884709225 0.0025529080682395165
2.798325760732923648e-02 0.0016831803533309566 0.0025529080682395165
3.147534090355674080e-02 0.0018679135990207828 0.0025529080682395165
3.551342298074686848e-02 0.002072921779595372 0.0025529080682395165
4.016890926712295140e-02 0.002300430119772917 0.0025529080682395165
4.551982139256766091e-02 0.0025529080682395165 0.0025529080682395165
5.165146658722021694e-02 0.002833096101839324 0.0025529080682395165
5.865649416276863537e-02 0.0031440354715915 0.0025529080682395165
6.663549994333561877e-02 0.0034891012134067737 0.0025529080682395165
7.569749040168145815e-02 0.003872038781812557 0.0025529080682395165
8.596038889997792420e-02 0.004297004704320844 0.0025529080682395165
9.755161760928772463e-02 0.004768611697714469 0.0025529080682395165
1.106088776585479605e-01 0.005291978735958442 0.0025529080682395165
1.255149047577349686e-01 0.005872786613189483 0.0025529080682395165
1.423466511443706173e-01 0.00651733960488242 0.0025529080682395165
1.611771292580379267e-01 0.007232633896483534 0.0025529080682395165
1.822109829490370092e-01 0.008026433522257174 0.0025529080682395165
2.057262407822416928e-01 0.00890735463861044 0.0025529080682395165
2.318718373579274628e-01 0.009884959046625586 0.0025529080682395165
2.608871047817197808e-01 0.010969857978923836 0.0025529080682395165
2.930277926954578671e-01 0.012173827277396614 0.0025529080682395165
3.285668154329990931e-01 0.013509935211980273 0.0025529080682395165
3.677938240915173962e-01 0.014992684327860457 0.0025529080682395165
4.110150643317694863e-01 0.01663816886076129 0.0025529080682395165
4.585523925922180832e-01 0.018464249428955443 0.0025529080682395165
5.107417842045564038e-01 0.020490746898158472 0.0025529080682395165
5.679310627006821655e-01 0.022739657523579287 0.0025529080682395165
6.304771530944585090e-01 0.02523539170434766 0.0025529080682395165
6.987417084575345827e-01 0.02800503894183631 0.0025529080682395165
7.730864940132375907e-01 0.03107866187782014 0.0025529080682395165
8.538668679410901241e-01 0.03448962260405758 0.0025529080682395165
9.414241004415182523e-01 0.038274944785163134 0.0025529080682395165
1.036076643676616005e+00 0.04247571552536898 0.0025529080682395165
1.138109329446423068e+00 0.047137531341167244 0.0025529080682395165
1.247761679864100248e+00 0.05231099308056263 0.0025529080682395165
1.365214471763604998e+00 0.05805225516094899 0.0025529080682395165
1.490575220963535452e+00 0.06442363508721373 0.0025529080682395165
1.623862588481737479e+00 0.07149428986597581 0.0025529080682395165
1.764990496044611890e+00 0.07934096665797492 0.0025529080682395165
1.913751800855314933e+00 0.08804883581643465 0.0025529080682395165
2.069802961629959803e+00 0.09771241535346502 0.0025529080682395165
2.232649560814945922e+00 0.1084365968689611 0.0025529080682395165
2.401634891512105963e+00 0.12033778407775893 0.0025529080682395165
2.575930457373297067e+00 0.13354515629298988 0.0025529080682395165
2.754531913985278635e+00 0.14820207057988585 0.0025529080682395165
2.936258713091143502e+00 0.16446761779946645 0.0025529080682395165
3.119760776079340658e+00 0.18251834943190443 0.0025529080682395165
3.303529914677086676e+00 0.20255019392306664 0.0025529080682395165
3.485919694757845466e+00 0.22478058335487253 0.0025529080682395165
3.665170093857342160e+00 0.24945081352303167 0.0025529080682395165
3.839439898513198557e+00 0.27682866303920667 0.0025529080682395165
4.006843358697499191e+00 0.3072112998861759 0.0025529080682395165
4.165492387913830363e+00 0.34092850697468147 0.0025529080682395165
4.313540760038211630e+00 0.3783462617131929 0.0025529080682395165
4.449230275368151410e+00 0.419870708444391 0.0025529080682395165
4.570936497763266715e+00 0.4659525668664682 0.0025529080682395165
4.677211820353947225e+00 0.517092024289676 0.0025529080682395165
4.766825087294378704e+00 0.5738441648302398 0.0025529080682395165
4.838794996057312225e+00 0.6368249944718586 0.0025529080682395165
4.892416610968155055e+00 0.7067181273927491 0.0025529080682395165
4.927279569172998031e+00 0.7842822061337682 0.0025529080682395165
4.943277145845176079e+00 0.8703591361485166 0.0025529080682395165
4.940605688030281328e+00 0.9658832241158708 0.0025529080682395165
4.919754609347915419e+00 1.0718913192051276 0.0025529080682395165
4.881486807283551776e+00 1.1895340673703196 0.0025529080682395165
4.864771649062882730e+00 1.3200884008314182 0.0025529080682395165
4.844204427950975500e+00 1.4649713983072863 0.0025529080682395165
4.810782007354777789e+00 1.625755666443795 0.0025529080682395165
4.765192972926377557e+00 1.8041864093920719 0.0025529080682395165
4.708192508099640960e+00 2.0022003718155843 0.0025529080682395165
4.640583744753078221e+00 2.2219468609395236 0.0025529080682395165
4.563218690157288648e+00 2.4658110758226037 0.0025529080682395165
4.479798213230386850e+00 2.736439997074672 0.0025529080682395165
4.388619252987948194e+00 3.0367711180354604 0.0025529080682395165
4.290329049950185158e+00 3.370064329271928 0.0025529080682395165
4.185721174260391919e+00 3.739937302478798 0.0025529080682395165
4.075557515553045462e+00 4.150404757850477 0.0025529080682395165
3.960563123614965875e+00 4.605922041145108 0.0025529080682395165
3.841423825238217571e+00 5.1114334834401705 0.0025529080682395165
3.718785760369298199e+00 5.672426068491977 0.0025529080682395165
3.593257359900614123e+00 6.294988990221888 0.0025529080682395165
3.465412829343630374e+00 6.985879746785249 0.0025529080682395165
3.335796983139886596e+00 7.752597488629465 0.0025529080682395165
3.204930682381634810e+00 8.60346441668451 0.0025529080682395165
3.073316496302051171e+00 9.547716114208066 0.0025529080682395165
2.941443912997137922e+00 10.59560179277617 0.0025529080682395165
2.809793631509810652e+00 11.758495540521581 0.0025529080682395165
2.678840749132838983e+00 13.049019780144016 0.0025529080682395165
2.549056026500229333e+00 14.481182276745331 0.0025529080682395165
2.420905851081891935e+00 16.070528182616385 0.0025529080682395165
2.294913574350553542e+00 17.834308769319094 0.0025529080682395165
2.171656135795733800e+00 19.791668678535572 0.0025529080682395165
2.051388035199710025e+00 21.96385372416547 0.0025529080682395165
1.934522968351310768e+00 24.37444150122222 0.0025529080682395165
1.821447643240355241e+00 27.04959730463137 0.0025529080682395165
1.712515270838361969e+00 30.01835813575592 0.0025529080682395165
1.608039243193358114e+00 33.31294787934677 0.0025529080682395165
1.508287579935724043e+00 36.96912707195032 0.0025529080682395165
1.413525191261723712e+00 41.0265810582719 0.0025529080682395165
1.337409880520735506e+00 45.52935074866948 0.0025529080682395165
1.266328110641523841e+00 50.526310653356795 0.0025529080682395165
1.200199544121422823e+00 56.07169938205458 0.0025529080682395165
1.138995783370361448e+00 62.22570836730231 0.0025529080682395165
1.083216015660985132e+00 69.0551352016233 0.0025529080682395165
1.032778322474117605e+00 76.63410868007462 0.0025529080682395165
9.898703984848766790e-01 85.04489341802686 0.0025529080682395165
9.514382422671409101e-01 94.37878277775391 0.0025529080682395165
9.167710456102164951e-01 104.73708979594508 0.0025529080682395165
8.876586231392973314e-01 116.23224686798542 0.0025529080682395165
8.619495311599515430e-01 128.9890261253308 0.0025529080682395165
8.386684505837415093e-01 143.14589375234786 0.0025529080682395165
8.173958874253505202e-01 158.85651294280527 0.0025529080682395165
7.977034175129060767e-01 176.2914118095948 0.0025529080682395165
7.791657966949644409e-01 195.63983435170647 0.0025529080682395165
7.623222559652210739e-01 217.11179456945052 0.0025529080682395165
7.460016819657523390e-01 240.9403560239527 0.0025529080682395165
7.295362199589126018e-01 267.38416158399497 0.0025529080682395165
7.126378375130039133e-01 296.73024081888724 0.0025529080682395165
6.950742221919664621e-01 329.2971255097155 0.0025529080682395165
6.766740731764080419e-01 365.43830709572546 0.0025529080682395165
6.573298040195852954e-01 405.54607358408276 0.0025529080682395165
6.369975179281274213e-01 450.05576757004974 0.0025529080682395165
6.164581066003511634e-01 499.450511585514 0.0025529080682395165
5.951365517836497698e-01 554.2664520663108 0.0025529080682395165
5.728496874505819569e-01 615.0985788580505 0.0025529080682395165
5.497848629362954709e-01 682.6071834272393 0.0025529080682395165
5.261598386894555945e-01 757.525025877192 0.0025529080682395165
5.022131645384741994e-01 840.6652885618333 0.0025529080682395165
4.781948807669283430e-01 932.9304026284696 0.0025529080682395165
4.543579856557868335e-01 1035.3218432956637 0.0025529080682395165
4.309510684393778601e-01 1148.9510001873086 0.0025529080682395165
4.082123351333927230e-01 1275.051240713013 0.0025529080682395165
3.864160541424584983e-01 1414.991297434576 0.0025529080682395165
3.657146042815615505e-01 1570.2901247293776 0.0025529080682395165
3.462683814432237495e-01 1742.6333860096508 0.0025529080682395165
3.282496630904824242e-01 1933.891750455232 0.0025529080682395165
3.118118471979564044e-01 2146.141197858406 0.0025529080682395165
2.970915259198624314e-01 2381.6855519761607 0.0025529080682395165
2.842111476694393346e-01 2643.0814869741084 0.0025529080682395165
2.733386662476632867e-01 2933.1662783900483 0.0025529080682395165
2.645333006849011626e-01 3255.0885998350564 0.0025529080682395165
2.578870993105149001e-01 3612.3426997094302 0.0025529080682395165
2.534938444934474178e-01 4008.8063288984645 0.0025529080682395165
2.514457153820791602e-01 4448.782831127585 0.0025529080682395165
2.518327468383086964e-01 4937.047852839004 0.0025529080682395165
2.547402098628939182e-01 5478.901179593945 0.0025529080682395165
2.602433500507455033e-01 6080.224261649427 0.0025529080682395165
2.683992878972797369e-01 6747.5440531107 0.0025529080682395165
2.792362292221583497e-01 7488.10385759003 0.0025529080682395165
2.927407714028754104e-01 8309.941949353404 0.0025529080682395165
3.088448701596687718e-01 9221.97882333434 0.0025529080682395165
3.277319975071277813e-01 10234.114021054527 0.0025529080682395165
3.497163821789274207e-01 11357.333583431051 0.0025529080682395165
3.741638102150093848e-01 12603.829296797274 0.0025529080682395165
4.005425554742121363e-01 13987.131026472387 0.0025529080682395165
4.284271601432226295e-01 15522.25357427048 0.0025529080682395165
4.573339923000599438e-01 17225.859653987874 0.0025529080682395165
4.867499153502702347e-01 19116.440753857038 0.0025529080682395165
5.161692771252027745e-01 21214.51784910632 0.0025529080682395165
5.451367701155254153e-01 23542.864143224204 0.0025529080682395165
5.733113141459125206e-01 26126.752255633317 0.0025529080682395165
6.007121632176484205e-01 28994.22853882881 0.0025529080682395165
6.270390804058516565e-01 32176.417502507353 0.0025529080682395165
6.524280073981741923e-01 35707.859649004626 0.0025529080682395165
6.772066410743285969e-01 39626.88638701478 0.0025529080682395165
7.018785542415134637e-01 43976.036093027215 0.0025529080682395165
7.286510318488128579e-01 48802.515836544335 0.0025529080682395165
7.620127032114724086e-01 54158.71378079476 0.0025529080682395165
7.986519225489597806e-01 60102.76782070388 0.0025529080682395165
8.393166131284253151e-01 66699.19663030129 0.0025529080682395165
8.847339491591413863e-01 74019.59996915652 0.0025529080682395165
9.361205996321507739e-01 82143.43584919439 0.0025529080682395165
9.937902913685123796e-01 91158.88299750836 0.0025529080682395165
1.058138435962037827e+00 101163.7979766207 0.0025529080682395165
1.129665146132195153e+00 112266.77735108159 0.0025529080682395165
1.208823746736457982e+00 124588.33642950082 0.0025529080682395165
1.295994028382901231e+00 138262.2173764659 0.0025529080682395165
1.391478750582301860e+00 153436.84089300132 0.0025529080682395165
1.495499585271098164e+00 170276.91722258978 0.0025529080682395165
1.608220631124223532e+00 188965.23396912115 0.0025529080682395165
1.729723486286616208e+00 209704.64013232305 0.0025529080682395165
1.859940905120108567e+00 232720.2478960412 0.0025529080682395165
1.998729921681242194e+00 258261.87606826748 0.0025529080682395165
2.145838636906154839e+00 286606.7616948256 0.0025529080682395165
2.300900992873825768e+00 318062.5692794119 0.0025529080682395165
2.463433446221975132e+00 352970.73027306574 0.0025529080682395165
2.632834313338982213e+00 391710.1490809261 0.0025529080682395165
2.808386729685364180e+00 434701.3158125035 0.0025529080682395165
2.989265210204723466e+00 482410.8704165374 0.0025529080682395165
3.174545507865215832e+00 535356.6677410719 0.0025529080682395165
3.363217939204830476e+00 594113.3984965039 0.0025529080682395165
3.554201823844949537e+00 659318.8271333541 0.0025529080682395165
3.746362546256257531e+00 731680.7143427207 0.0025529080682395165
3.938528368200677754e+00 811984.4993184009 0.0025529080682395165
4.129505889693202647e+00 901101.8251665037 0.0025529080682395165
4.318097364630891555e+00 1000000.0 0.0025529080682395165
1.525747662719863576e-02 0.001 0.002833096101839324
1.664011558828459164e-02 0.0011097524964120721 0.002833096101839324
1.826227139126961746e-02 0.0012315506032928262 0.002833096101839324
2.016217253541724777e-02 0.001366716356462006 0.002833096101839324
2.238283709696966758e-02 0.0015167168884709225 0.002833096101839324
2.497203948488946335e-02 0.0016831803533309566 0.002833096101839324
2.798326936804405168e-02 0.0018679135990207828 0.002833096101839324
3.147533302293503005e-02 0.002072921779595372 0.002833096101839324
3.551340984154874314e-02 0.002300430119772917 0.002833096101839324
4.016887316778558481e-02 0.0025529080682395165 0.002833096101839324
4.551981700767117334e-02 0.002833096101839324 0.002833096101839324
5.165146392482819482e-02 0.0031440354715915 0.002833096101839324
5.865649281373899737e-02 0.0034891012134067737 0.002833096101839324
6.663548517487490053e-02 0.003872038781812557 0.002833096101839324
7.569749534893210896e-02 0.004297004704320844 0.002833096101839324
8.596037043100253350e-02 0.004768611697714469 0.002833096101839324
9.755164240678514120e-02 0.005291978735958442 0.002833096101839324
1.106089004617558935e-01 0.005872786613189483 0.002833096101839324
1.255016103444706044e-01 0.00651733960488242 0.002833096101839324
1.423314430792849694e-01 0.007232633896483534 0.002833096101839324
1.611597595826618212e-01 0.008026433522257174 0.002833096101839324
1.821911968566434226e-01 0.00890735463861044 0.002833096101839324
2.057037657887497151e-01 0.009884959046625586 0.002833096101839324
2.318463436254365184e-01 0.010969857978923836 0.002833096101839324
2.608582068035209534e-01 0.012173827277396614 0.002833096101839324
2.929950852998755018e-01 0.013509935211980273 0.002833096101839324
3.285298576579097629e-01 0.014992684327860457 0.002833096101839324
3.677521384673698157e-01 0.01663816886076129 0.002833096101839324
4.109681296151601049e-01 0.018464249428955443 0.002833096101839324
4.584996092982150939e-01 0.020490746898158472 0.002833096101839324
5.106824092380366498e-01 0.022739657523579287 0.002833096101839324
5.678644185877199657e-01 0.02523539170434766 0.002833096101839324
6.304023621310916869e-01 0.02800503894183631 0.002833096101839324
6.986578610445632886e-01 0.03107866187782014 0.002833096101839324
7.729926338965298349e-01 0.03448962260405758 0.002833096101839324
8.537617580631303715e-01 0.038274944785163134 0.002833096101839324
9.413065522479719949e-01 0.04247571552536898 0.002833096101839324
1.035945167781452181e+00 0.047137531341167244 0.002833096101839324
1.137962441606041208e+00 0.05231099308056263 0.002833096101839324
1.247597576797963681e+00 0.05805225516094899 0.002833096101839324
1.365031233617957085e+00 0.06442363508721373 0.002833096101839324
1.490370644532947875e+00 0.07149428986597581 0.002833096101839324
1.623634294872977613e+00 0.07934096665797492 0.002833096101839324
1.764735771375928630e+00 0.08804883581643465 0.002833096101839324
1.913467632594609169e+00 0.09771241535346502 0.002833096101839324
2.069486014974289301e+00 0.1084365968689611 0.002833096101839324
2.232296180814573816e+00 0.12033778407775893 0.002833096101839324
2.401240840699506940e+00 0.13354515629298988 0.002833096101839324
2.575491185137345429e+00 0.14820207057988585 0.002833096101839324
2.754042215171827124e+00 0.16446761779946645 0.002833096101839324
2.935712988678798485e+00 0.18251834943190443 0.002833096101839324
3.119152606539154604e+00 0.20255019392306664 0.002833096101839324
3.302852372708348749e+00 0.22478058335487253 0.002833096101839324
3.485164932762059742e+00 0.24945081352303167 0.002833096101839324
3.664329552172118198e+00 0.27682866303920667 0.002833096101839324
3.838504038217500636e+00 0.3072112998861759 0.002833096101839324
4.005801734523826596e+00 0.34092850697468147 0.002833096101839324
4.164333464437844690e+00 0.3783462617131929 0.002833096101839324
4.312251859683090771e+00 0.419870708444391 0.002833096101839324
4.447797566081337806e+00 0.4659525668664682 0.002833096101839324
4.569344818068324265e+00 0.517092024289676 0.002833096101839324
4.675444727007465495e+00 0.5738441648302398 0.002833096101839324
4.764864765097674315e+00 0.6368249944718586 0.002833096101839324
4.836622160831624662e+00 0.7067181273927491 0.002833096101839324
4.890010565270726417e+00 0.7842822061337682 0.002833096101839324
4.924618254543669416e+00 0.8703591361485166 0.002833096101839324
4.940337064306658199e+00 0.9658832241158708 0.002833096101839324
4.937362164910214624e+00 1.0718913192051276 0.002833096101839324
4.916181846820076196e+00 1.1895340673703196 0.002833096101839324
4.877558309912346957e+00 1.3200884008314182 0.002833096101839324
4.864758207166402393e+00 1.4649713983072863 0.002833096101839324
4.844189127078101897e+00 1.625755666443795 0.002833096101839324
4.810764539605455248e+00 1.8041864093920719 0.002833096101839324
4.765173074587400137e+00 2.0022003718155843 0.002833096101839324
4.708169885473116878e+00 2.2219468609395236 0.002833096101839324
4.640558000169827224e+00 2.4658110758226037 0.002833096101839324
4.563190270622421885e+00 2.736439997074672 0.002833096101839324
4.479763348193987582e+00 3.0367711180354604 0.002833096101839324
4.388579725654818908e+00 3.370064329271928 0.002833096101839324
4.290284275382047596e+00 3.739937302478798 0.002833096101839324
4.185670523857576875e+00 4.150404757850477 0.002833096101839324
4.075500227783375173e+00 4.605922041145108 0.002833096101839324
3.960498458725084436e+00 5.1114334834401705 0.002833096101839324
3.841350901806809492e+00 5.672426068491977 0.002833096101839324
3.718703625950519953e+00 6.294988990221888 0.002833096101839324
3.593164935196760723e+00 6.985879746785249 0.002833096101839324
3.465308970992497795e+00 7.752597488629465 0.002833096101839324
3.335680407414164605e+00 8.60346441668451 0.002833096101839324
3.204800045530465713e+00 9.547716114208066 0.002833096101839324
3.073170253209706271e+00 10.59560179277617 0.002833096101839324
2.941280415601998488e+00 11.758495540521581 0.002833096101839324
2.809611101372949449e+00 13.049019780144016 0.002833096101839324
2.678637157156869897e+00 14.481182276745331 0.002833096101839324
2.548829248624208343e+00 16.070528182616385 0.002833096101839324
2.420653481661096951e+00 17.834308769319094 0.002833096101839324
2.294650761057388522e+00 19.791668678535572 0.002833096101839324
2.171364128258017168e+00 21.96385372416547 0.002833096101839324
2.051063883617683103e+00 24.37444150122222 0.002833096101839324
1.934163428736207280e+00 27.04959730463137 0.002833096101839324
1.821049220498395016e+00 30.01835813575592 0.002833096101839324
1.712074150303220410e+00 33.31294787934677 0.002833096101839324
1.607551342039871933e+00 36.96912707195032 0.002833096101839324
1.507748530480452320e+00 41.0265810582719 0.002833096101839324
1.413571463322657262e+00 45.52935074866948 0.002833096101839324
1.337461715105804361e+00 50.526310653356795 0.002833096101839324
1.266386077689151568e+00 56.07169938205458 0.002833096101839324
1.200264730304910987e+00 62.22570836730231 0.002833096101839324
1.139069225606370361e+00 69.0551352016233 0.002833096101839324
1.083297904943435919e+00 76.63410868007462 0.002833096101839324
1.032870875953472378e+00 85.04489341802686 0.002833096101839324
9.899717603250165476e-01 94.37878277775391 0.002833096101839324
9.515531614656413950e-01 104.73708979594508 0.002833096101839324
9.169014439399780780e-01 116.23224686798542 0.002833096101839324
8.878023389109505059e-01 128.9890261253308 0.002833096101839324
8.621131154341934444e-01 143.14589375234786 0.002833096101839324
8.388549074282707352e-01 158.85651294280527 0.002833096101839324
8.176087821466495598e-01 176.2914118095948 0.002833096101839324
7.979470332228808527e-01 195.63983435170647 0.002833096101839324
7.794453064513735541e-01 217.11179456945052 0.002833096101839324
7.626353352578956191e-01 240.9403560239527 0.002833096101839324
7.463639097227909858e-01 267.38416158399497 0.002833096101839324
7.299567978951546632e-01 296.73024081888724 0.002833096101839324
7.131278829355582882e-01 329.2971255097155 0.002833096101839324
6.956470895478210625e-01 365.43830709572546 0.002833096101839324
6.773457057364841161e-01 405.54607358408276 0.002833096101839324
6.581191202799450135e-01 450.05576757004974 0.002833096101839324
6.379268342548071180e-01 499.450511585514 0.002833096101839324
6.175024436039366904e-01 554.2664520663108 0.002833096101839324
5.963749303240897248e-01 615.0985788580505 0.002833096101839324
5.743174876203773760e-01 682.6071834272393 0.002833096101839324
5.515227598904657302e-01 757.525025877192 0.002833096101839324
5.282142999849065435e-01 840.6652885618333 0.002833096101839324
5.046369513008527319e-01 932.9304026284696 0.002833096101839324
4.810475544193992259e-01 1035.3218432956637 0.002833096101839324
4.577064513244983313e-01 1148.9510001873086 0.002833096101839324
4.348701613605748806e-01 1275.051240713013 0.002833096101839324
4.127854838026411288e-01 1414.991297434576 0.002833096101839324
3.916851792511168995e-01 1570.2901247293776 0.002833096101839324
3.717908225916807807e-01 1742.6333860096508 0.002833096101839324
3.533029420856784175e-01 1933.891750455232 0.002833096101839324
3.363694981343353652e-01 2146.141197858406 0.002833096101839324
3.211782133162056074e-01 2381.6855519761607 0.002833096101839324
3.078866051114790836e-01 2643.0814869741084 0.002833096101839324
2.966218799014921914e-01 2933.1662783900483 0.002833096101839324
2.875114746483404815e-01 3255.0885998350564 0.002833096101839324
2.806763073282114163e-01 3612.3426997094302 0.002833096101839324
2.762328777374811195e-01 4008.8063288984645 0.002833096101839324
2.742943070948800632e-01 4448.782831127585 0.002833096101839324
2.749697082680654381e-01 4937.047852839004 0.002833096101839324
2.783613057831741955e-01 5478.901179593945 0.002833096101839324
2.845587532242845885e-01 6080.224261649427 0.002833096101839324
2.936303744412080974e-01 6747.5440531107 0.002833096101839324
3.056115018095654223e-01 7488.10385759003 0.002833096101839324
3.204907941889549305e-01 8309.941949353404 0.002833096101839324
3.381962303152634131e-01 9221.97882333434 0.002833096101839324
3.585831373791665833e-01 10234.114021054527 0.002833096101839324
3.825449778738593265e-01 11357.333583431051 0.002833096101839324
4.092697023411625001e-01 12603.829296797274 0.002833096101839324
4.380844635994027847e-01 13987.131026472387 0.002833096101839324
4.685262824813979377e-01 15522.25357427048 0.002833096101839324
5.000701881641376190e-01 17225.859653987874 0.002833096101839324
5.321606739635840189e-01 19116.440753857038 0.002833096101839324
5.642518423763793756e-01 21214.51784910632 0.002833096101839324
5.958535051601077104e-01 23542.864143224204 0.002833096101839324
6.266104611507916644e-01 26126.752255633317 0.002833096101839324
6.565307817037384641e-01 28994.22853882881 0.002833096101839324
6.852956621464654230e-01 32176.417502507353 0.002833096101839324
7.130508371509296506e-01 35707.859649004626 0.002833096101839324
7.401465208628943415e-01 39626.88638701478 0.002833096101839324
7.671200113678788846e-01 43976.036093027215 0.002833096101839324
7.983595328448304107e-01 48802.515836544335 0.002833096101839324
8.348189245973305361e-01 54158.71378079476 0.002833096101839324
8.747838295270478071e-01 60102.76782070388 0.002833096101839324
9.190470891557579458e-01 66699.19663030129 0.002833096101839324
9.683754820313350553e-01 74019.59996915652 0.002833096101839324
1.024107702518209484e+00 82143.43584919439 0.002833096101839324
1.086482166112920034e+00 91158.88299750836 0.002833096101839324
1.155915291478525564e+00 101163.7979766207 0.002833096101839324
1.232906562953158369e+00 112266.77735108159 0.002833096101839324
1.317896678300243263e+00 124588.33642950082 0.002833096101839324
1.411239034973109430e+00 138262.2173764659 0.002833096101839324
1.513195909929367255e+00 153436.84089300132 0.002833096101839324
1.623934346979668764e+00 170276.91722258978 0.002833096101839324
1.743549518485351335e+00 188965.23396912115 0.002833096101839324
1.872051725406828737e+00 209704.64013232305 0.002833096101839324
2.009275502924966261e+00 232720.2478960412 0.002833096101839324
2.154975061826517102e+00 258261.87606826748 0.002833096101839324
2.308787145894442450e+00 286606.7616948256 0.002833096101839324
2.470228230655062696e+00 318062.5692794119 0.002833096101839324
2.638693817241433148e+00 352970.73027306574 0.002833096101839324
2.813461398359101917e+00 391710.1490809261 0.002833096101839324
2.993696351590836358e+00 434701.3158125035 0.002833096101839324
3.178462193826921744e+00 482410.8704165374 0.002833096101839324
3.366734184421273923e+00 535356.6677410719 0.002833096101839324
3.557415099863668662e+00 594113.3984965039 0.002833096101839324
3.749352834049712424e+00 659318.8271333541 0.002833096101839324
3.941358921550465855e+00 731680.7143427207 0.002833096101839324
4.132225205884141772e+00 811984.4993184009 0.002833096101839324
4.320742066758440636e+00 901101.8251665037 0.002833096101839324
4.505711279298813210e+00 1000000.0 0.002833096101839324
1.408043085843112968e-02 0.001 0.0031440354715915
1.525747261512493819e-02 0.0011097524964120721 0.0031440354715915
1.664005114658250253e-02 0.0012315506032928262 0.0031440354715915
1.826224384526775255e-02 0.001366716356462006 0.0031440354715915
2.016218999831641615e-02 0.0015167168884709225 0.0031440354715915
2.238284512372055654e-02 0.0016831803533309566 0.0031440354715915
2.497206509996030901e-02 0.0018679135990207828 0.0031440354715915
2.798325733617102254e-02 0.002072921779595372 0.0031440354715915
3.147533001056545404e-02 0.002300430119772917 0.0031440354715915
3.551341393691037629e-02 0.0025529080682395165 0.0031440354715915
4.016888557868196485e-02 0.002833096101839324 0.0031440354715915
4.551983307731672507e-02 0.0031440354715915 0.0031440354715915
5.165147155571658821e-02 0.0034891012134067737 0.0031440354715915
5.865651707446190022e-02 0.003872038781812557 0.0031440354715915
6.663551223173841409e-02 0.004297004704320844 0.0031440354715915
7.569749139019704698e-02 0.004768611697714469 0.0031440354715915
8.596036937487608331e-02 0.005291978735958442 0.0031440354715915
9.755164823584652756e-02 0.005872786613189483 0.0031440354715915
1.106089016137639519e-01 0.00651733960488242 0.0031440354715915
1.254852761151685203e-01 0.007232633896483534 0.0031440354715915
1.423127918438008288e-01 0.008026433522257174 0.0031440354715915
1.611384558286367008e-01 0.00890735463861044 0.0031440354715915
1.821669309367731637e-01 0.009884959046625586 0.0031440354715915
2.056761405723525893e-01 0.010969857978923836 0.0031440354715915
2.318150471853318573e-01 0.012173827277396614 0.0031440354715915
2.608226831714322569e-01 0.013509935211980273 0.0031440354715915
2.929549342975429349e-01 0.014992684327860457 0.0031440354715915
3.284844992594364577e-01 0.01663816886076129 0.0031440354715915
3.677009995219130967e-01 0.018464249428955443 0.0031440354715915
4.109104990789910761e-01 0.020490746898158472 0.0031440354715915
4.584347638905070799e-01 0.022739657523579287 0.0031440354715915
5.106095569444745186e-01 0.02523539170434766 0.0031440354715915
5.677826162887192885e-01 0.02800503894183631 0.0031440354715915
6.303105576119749642e-01 0.03107866187782014 0.0031440354715915
6.985549984796535217e-01 0.03448962260405758 0.0031440354715915
7.728773991111654862e-01 0.038274944785163134 0.0031440354715915
8.536328159316356468e-01 0.04247571552536898 0.0031440354715915
9.411622830933141781e-01 0.047137531341167244 0.0031440354715915
1.035783862582151826e+00 0.05231099308056263 0.0031440354715915
1.137782129475131354e+00 0.05805225516094899 0.0031440354715915
1.247396192415692440e+00 0.06442363508721373 0.0031440354715915
1.364806380874302727e+00 0.07149428986597581 0.0031440354715915
1.490119649319878503e+00 0.07934096665797492 0.0031440354715915
1.623354176503250867e+00 0.08804883581643465 0.0031440354715915
1.764423279560440205e+00 0.09771241535346502 0.0031440354715915
1.913119082487196199e+00 0.1084365968689611 0.0031440354715915
2.069097255580342853e+00 0.12033778407775893 0.0031440354715915
2.231862712611078603e+00 0.13354515629298988 0.0031440354715915
2.400757615915801502e+00 0.14820207057988585 0.0031440354715915
2.574952468435737885e+00 0.16446761779946645 0.0031440354715915
2.753441834478723926e+00 0.18251834943190443 0.0031440354715915
2.935043959907458255e+00 0.20255019392306664 0.0031440354715915
3.118407190742932933e+00 0.22478058335487253 0.0031440354715915
3.302022062155127280e+00 0.24945081352303167 0.0031440354715915
3.484240195917801319e+00 0.27682866303920667 0.0031440354715915
3.663299965210607301e+00 0.3072112998861759 0.0031440354715915
3.837357999821131571e+00 0.34092850697468147 0.0031440354715915
4.004526572618778424e+00 0.3783462617131929 0.0031440354715915
4.162915127271245908e+00 0.419870708444391 0.0031440354715915
4.310675057686358613e+00 0.4659525668664682 0.0031440354715915
4.446045597909934699e+00 0.517092024289676 0.0031440354715915
4.567399478870518337e+00 0.5738441648302398 0.0031440354715915
4.673286302146494542e+00 0.6368249944718586 0.0031440354715915
4.762471876525248504e+00 0.7067181273927491 0.0031440354715915
4.833971908958540453e+00 0.7842822061337682 0.0031440354715915
4.887078505979857823e+00 0.8703591361485166 0.0031440354715915
4.921378362519564398e+00 0.9658832241158708 0.0031440354715915
4.936762058772684370e+00 1.0718913192051276 0.0031440354715915
4.933423573005348395e+00 1.1895340673703196 0.0031440354715915
4.911850308325349523e+00 1.3200884008314182 0.0031440354715915
4.872804182950406293e+00 1.4649713983072863 0.0031440354715915
4.864741632654950187e+00 1.625755666443795 0.0031440354715915
4.844170192590809165e+00 1.8041864093920719 0.0031440354715915
4.810742973373725029e+00 2.0022003718155843 0.0031440354715915
4.765148523204967290e+00 2.2219468609395236 0.0031440354715915
4.708141931481083731e+00 2.4658110758226037 0.0031440354715915
4.640526186468103553e+00 2.736439997074672 0.0031440354715915
4.563155116792696475e+00 3.0367711180354604 0.0031440354715915
4.479720222001080998e+00 3.370064329271928 0.0031440354715915
4.388530798410818612e+00 3.739937302478798 0.0031440354715915
4.290228825333295859e+00 4.150404757850477 0.0031440354715915
4.185607765905592359e+00 4.605922041145108 0.0031440354715915
4.075429295539758634e+00 5.1114334834401705 0.0031440354715915
3.960418366209513152e+00 5.672426068491977 0.0031440354715915
3.841260568872508774e+00 6.294988990221888 0.0031440354715915
3.718601860241828483e+00 6.985879746785249 0.0031440354715915
3.593050457551438370e+00 7.752597488629465 0.0031440354715915
3.465180361653611207e+00 8.60346441668451 0.0031440354715915
3.335536128869085459e+00 9.547716114208066 0.0031440354715915
3.204638395423065944e+00 10.59560179277617 0.0031440354715915
3.072989401808971177e+00 11.758495540521581 0.0031440354715915
2.941078316475877141e+00 13.049019780144016 0.0031440354715915
2.809385555078789398e+00 14.481182276745331 0.0031440354715915
2.678385760620416445e+00 16.070528182616385 0.0031440354715915
2.548549325027264612e+00 17.834308769319094 0.0031440354715915
2.420342119984503437e+00 19.791668678535572 0.0031440354715915
2.294326535173852211e+00 21.96385372416547 0.0031440354715915
2.171004060223223231e+00 24.37444150122222 0.0031440354715915
2.050664376549923062e+00 27.04959730463137 0.0031440354715915
1.933720578780926624e+00 30.01835813575592 0.0031440354715915
1.820558790048756315e+00 33.31294787934677 0.0031440354715915
1.711531599193159003e+00 36.96912707195032 0.0031440354715915
1.606951826846858777e+00 41.0265810582719 0.0031440354715915
1.507086948394977144e+00 45.52935074866948 0.0031440354715915
1.413626643930041116e+00 50.526310653356795 0.0031440354715915
1.337523700653956427e+00 56.07169938205458 0.0031440354715915
1.266455600093521205e+00 62.22570836730231 0.0031440354715915
1.200343138015191213e+00 69.0551352016233 0.0031440354715915
1.139157793235198612e+00 76.63410868007462 0.0031440354715915
1.083396874001205656e+00 85.04489341802686 0.0031440354715915
1.032982951650059933e+00 94.37878277775391 0.0031440354715915
9.900946424885329611e-01 104.73708979594508 0.0031440354715915
9.516926441688039473e-01 116.23224686798542 0.0031440354715915
9.170598411792949545e-01 128.9890261253308 0.0031440354715915
8.879769561372550246e-01 143.14589375234786 0.0031440354715915
8.623119825738135846e-01 158.85651294280527 0.0031440354715915
8.390816937754328464e-01 176.2914118095948 0.0031440354715915
8.178678741670235564e-01 195.63983435170647 0.0031440354715915
7.982437125441259607e-01 217.11179456945052 0.0031440354715915
7.797859752228685215e-01 240.9403560239527 0.0031440354715915
7.630172889932431701e-01 267.38416158399497 0.0031440354715915
7.468063281324206493e-01 296.73024081888724 0.0031440354715915
7.304711072831640006e-01 329.2971255097155 0.0031440354715915
7.137278732164927808e-01 365.43830709572546 0.0031440354715915
6.963493112440627408e-01 405.54607358408276 0.0031440354715915
6.781699158137688421e-01 450.05576757004974 0.0031440354715915
6.590887517675376728e-01 499.450511585514 0.0031440354715915
6.390694937534748821e-01 554.2664520663108 0.0031440354715915
6.187892217918060656e-01 615.0985788580505 0.0031440354715915
5.979018391651493847e-01 682.6071834272393 0.0031440354715915
5.761282387624405699e-01 757.525025877192 0.0031440354715915
5.536675385629731272e-01 840.6652885618333 0.0031440354715915
5.307503455809352566e-01 932.9304026284696 0.0031440354715915
5.076291505945680349e-01 1035.3218432956637 0.0031440354715915
4.845690379773398559e-01 1148.9510001873086 0.0031440354715915
4.618392448904602987e-01 1275.051240713013 0.0031440354715915
4.397059281024045529e-01 1414.991297434576 0.0031440354715915
4.184263569473765099e-01 1570.2901247293776 0.0031440354715915
3.982447740728212726e-01 1742.6333860096508 0.0031440354715915
3.793898021193281567e-01 1933.891750455232 0.0031440354715915
3.620733862863733665e-01 2146.141197858406 0.0031440354715915
3.464910543569557078e-01 2381.6855519761607 0.0031440354715915
3.328232248479813249e-01 2643.0814869741084 0.0031440354715915
3.212372751916609537e-01 2933.1662783900483 0.0031440354715915
3.118899954852388245e-01 3255.0885998350564 0.0031440354715915
3.049300270228305076e-01 3612.3426997094302 0.0031440354715915
3.004998315372098827e-01 4008.8063288984645 0.0031440354715915
2.987365753261955748e-01 4448.782831127585 0.0031440354715915
2.997713185086866017e-01 4937.047852839004 0.0031440354715915
3.037258294038416850e-01 5478.901179593945 0.0031440354715915
3.107063862880791172e-01 6080.224261649427 0.0031440354715915
3.207943060865877660e-01 6747.5440531107 0.0031440354715915
3.340333390355188503e-01 7488.10385759003 0.0031440354715915
3.504149448268851774e-01 8309.941949353404 0.0031440354715915
3.698632760989968848e-01 9221.97882333434 0.0031440354715915
3.922224539235700802e-01 10234.114021054527 0.0031440354715915
4.178802051002132312e-01 11357.333583431051 0.0031440354715915
4.470546034695224158e-01 12603.829296797274 0.0031440354715915
4.784858615803768700e-01 13987.131026472387 0.0031440354715915
5.116711581803866649e-01 15522.25357427048 0.0031440354715915
5.460418518070893068e-01 17225.859653987874 0.0031440354715915
5.809979369328565069e-01 19116.440753857038 0.0031440354715915
6.159514913401396008e-01 21214.51784910632 0.0031440354715915
6.503760945500912660e-01 23542.864143224204 0.0031440354715915
6.839052050179769138e-01 26126.752255633317 0.0031440354715915
7.165308297368455648e-01 28994.22853882881 0.0031440354715915
7.479163347258126482e-01 32176.417502507353 0.0031440354715915
7.782171749997619514e-01 35707.859649004626 0.0031440354715915
8.078060476694157721e-01 39626.88638701478 0.0031440354715915
8.372538866658134626e-01 43976.036093027215 0.0031440354715915
8.736897915487140676e-01 48802.515836544335 0.0031440354715915
9.134756524894322993e-01 54158.71378079476 0.0031440354715915
9.569963537309782442e-01 60102.76782070388 0.0031440354715915
1.005088534967640612e+00 66699.19663030129 0.0031440354715915
1.058556639392491006e+00 74019.59996915652 0.0031440354715915
1.118875419103427360e+00 82143.43584919439 0.0031440354715915
1.186179298875174037e+00 91158.88299750836 0.0031440354715915
1.260907945656095874e+00 101163.7979766207 0.0031440354715915
1.343553826754302127e+00 112266.77735108159 0.0031440354715915
1.434537207941256165e+00 124588.33642950082 0.0031440354715915
1.534176153602501147e+00 138262.2173764659 0.0031440354715915
1.642682564922980148e+00 153436.84089300132 0.0031440354715915
1.760158395727150715e+00 170276.91722258978 0.0031440354715915
1.886618458020326017e+00 188965.23396912115 0.0031440354715915
2.021993746235824840e+00 209704.64013232305 0.0031440354715915
2.166010005241851832e+00 232720.2478960412 0.0031440354715915
2.318310594778544065e+00 258261.87606826748 0.0031440354715915
2.478414864968166764e+00 286606.7616948256 0.0031440354715915
2.645718223346856135e+00 318062.5692794119 0.0031440354715915
2.819494627739598691e+00 352970.73027306574 0.0031440354715915
2.998902920477826584e+00 391710.1490809261 0.0031440354715915
3.182996330686147957e+00 434701.3158125035 0.0031440354715915
3.370736400615076622e+00 482410.8704165374 0.0031440354715915
3.561009059585375169e+00 535356.6677410719 0.0031440354715915
3.752643684343738517e+00 594113.3984965039 0.0031440354715915
3.944432185000286140e+00 659318.8271333541 0.0031440354715915
4.135148406443125424e+00 731680.7143427207 0.0031440354715915
4.323565949977687950e+00 811984.4993184009 0.0031440354715915
4.508473182829385806e+00 901101.8251665037 0.0031440354715915
4.688686918457606545e+00 1000000.0 0.0031440354715915
1.307918800926823923e-02 0.001 0.0034891012134067737
1.408044599748298903e-02 0.0011097524964120721 0.0034891012134067737
1.525744281304045394e-02 0.0012315506032928262 0.0034891012134067737
1.664006452926465249e-02 0.001366716356462006 0.0034891012134067737
1.826225736403041047e-02 0.0015167168884709225 0.0034891012134067737
2.016221410584932011e-02 0.0016831803533309566 0.0034891012134067737
2.238282432163384711e-02 0.0018679135990207828 0.0034891012134067737
2.497206186519598109e-02 0.002072921779595372 0.0034891012134067737
2.798323096614641764e-02 0.002300430119772917 0.0034891012134067737
3.147535458512153161e-02 0.0025529080682395165 0.0034891012134067737
3.551341775702700210e-02 0.002833096101839324 0.0034891012134067737
4.016888236493207365e-02 0.0031440354715915 0.0034891012134067737
4.551982926052718786e-02 0.0034891012134067737 0.0034891012134067737
5.165146544423088182e-02 0.003872038781812557 0.0034891012134067737
5.865650118661464019e-02 0.004297004704320844 0.0034891012134067737
6.663551675771704763e-02 0.004768611697714469 0.0034891012134067737
7.569748696930556076e-02 0.005291978735958442 0.0034891012134067737
8.596040093628122547e-02 0.005872786613189483 0.0034891012134067737
9.755164302515401120e-02 0.00651733960488242 0.0034891012134067737
1.106089075650006220e-01 0.007232633896483534 0.0034891012134067737
1.254652550541180134e-01 0.008026433522257174 0.0034891012134067737
1.422898456983816839e-01 0.00890735463861044 0.0034891012134067737
1.611123403778806085e-01 0.009884959046625586 0.0034891012134067737
1.821371222883755303e-01 0.010969857978923836 0.0034891012134067737
2.056423069086827093e-01 0.012173827277396614 0.0034891012134067737
2.317765918467067088e-01 0.013509935211980273 0.0034891012134067737
2.607791680969623327e-01 0.014992684327860457 0.0034891012134067737
2.929056914824326729e-01 0.01663816886076129 0.0034891012134067737
3.284288871315608760e-01 0.018464249428955443 0.0034891012134067737
3.676382519897561929e-01 0.020490746898158472 0.0034891012134067737
4.108398602407632993e-01 0.022739657523579287 0.0034891012134067737
4.583552509262146524e-01 0.02523539170434766 0.0034891012134067737
5.105201816451069297e-01 0.02800503894183631 0.0034891012134067737
5.676822696911517641e-01 0.03107866187782014 0.0034891012134067737
6.301980142755222447e-01 0.03448962260405758 0.0034891012134067737
6.984288591203571261e-01 0.038274944785163134 0.0034891012134067737
7.727361113678360427e-01 0.04247571552536898 0.0034891012134067737
8.534746437584095347e-01 0.047137531341167244 0.0034891012134067737
9.409853537837958859e-01 0.05231099308056263 0.0034891012134067737
1.035586064000487472e+00 0.05805225516094899 0.0034891012134067737
1.137561131240913737e+00 0.06442363508721373 0.0034891012134067737
1.247149333794093540e+00 0.07149428986597581 0.0034891012134067737
1.364530697458474995e+00 0.07934096665797492 0.0034891012134067737
1.489811919197496115e+00 0.08804883581643465 0.0034891012134067737
1.623010797511473591e+00 0.09771241535346502 0.0034891012134067737
1.764040188788999597e+00 0.1084365968689611 0.0034891012134067737
1.912691834811957925e+00 0.12033778407775893 0.0034891012134067737
2.068620808036577330e+00 0.13354515629298988 0.0034891012134067737
2.231331509008528613e+00 0.14820207057988585 0.0034891012134067737
2.400165446668617530e+00 0.16446761779946645 0.0034891012134067737
2.574292549462991353e+00 0.18251834943190443 0.0034891012134067737
2.752706421675580550e+00 0.20255019392306664 0.0034891012134067737
2.934224639346374008e+00 0.22478058335487253 0.0034891012134067737
3.117494495111722053e+00 0.24945081352303167 0.0034891012134067737
3.301005577173700800e+00 0.27682866303920667 0.0034891012134067737
3.483108485153269207e+00 0.3072112998861759 0.0034891012134067737
3.662040268730514025e+00 0.34092850697468147 0.0034891012134067737
3.835956295926136406e+00 0.3783462617131929 0.0034891012134067737
4.002967461231604851e+00 0.419870708444391 0.0034891012134067737
4.161181803063233708e+00 0.4659525668664682 0.0034891012134067737
4.308749031980743993e+00 0.517092024289676 0.0034891012134067737
4.443906796822797212e+00 0.5738441648302398 0.0034891012134067737
4.565026059573903616e+00 0.6368249944718586 0.0034891012134067737
4.670654708859169446e+00 0.7067181273927491 0.0034891012134067737
4.759556861464130151e+00 0.7842822061337682 0.0034891012134067737
4.830746391596154155e+00 0.8703591361485166 0.0034891012134067737
4.883513821580818259e+00 0.9658832241158708 0.0034891012134067737
4.917444369946353255e+00 1.0718913192051276 0.0034891012134067737
4.932427338645601012e+00 1.1895340673703196 0.0034891012134067737
4.928655850385225357e+00 1.3200884008314182 0.0034891012134067737
4.906617016701782852e+00 1.4649713983072863 0.0034891012134067737
4.871836445875648458e+00 1.625755666443795 0.0034891012134067737
4.864721105661396372e+00 1.8041864093920719 0.0034891012134067737
4.844146780102209782e+00 2.0022003718155843 0.0034891012134067737
4.810716293187761394e+00 2.2219468609395236 0.0034891012134067737
4.765118121207335022e+00 2.4658110758226037 0.0034891012134067737
4.708107315138905236e+00 2.736439997074672 0.0034891012134067737
4.640486787815276237e+00 3.0367711180354604 0.0034891012134067737
4.563111592085013157e+00 3.370064329271928 0.0034891012134067737
4.479666774291326092e+00 3.739937302478798 0.0034891012134067737
4.388470189172760882e+00 4.150404757850477 0.0034891012134067737
4.290160138755461539e+00 4.605922041145108 0.0034891012134067737
4.185530014116549680e+00 5.1114334834401705 0.0034891012134067737
4.075341406174858072e+00 5.672426068491977 0.0034891012134067737
3.960319113356698395e+00 6.294988990221888 0.0034891012134067737
3.841148639360291384e+00 6.985879746785249 0.0034891012134067737
3.718475806152178098e+00 7.752597488629465 0.0034891012134067737
3.592908689123061716e+00 8.60346441668451 0.0034891012134067737
3.465021163082133704e+00 9.547716114208066 0.0034891012134067737
3.335357601631925295e+00 10.59560179277617 0.0034891012134067737
3.204438463334857712e+00 11.758495540521581 0.0034891012134067737
3.072765802814842129e+00 13.049019780144016 0.0034891012134067737
2.940828597276690548e+00 14.481182276745331 0.0034891012134067737
2.809107000942297372e+00 16.070528182616385 0.0034891012134067737
2.678075405510556894e+00 17.834308769319094 0.0034891012134067737
2.548203923220293099e+00 19.791668678535572 0.0034891012134067737
2.419958111262691336e+00 21.96385372416547 0.0034891012134067737
2.293926747073292471e+00 24.37444150122222 0.0034891012134067737
2.170560305387985611e+00 27.04959730463137 0.0034891012134067737
2.050172310015835553e+00 30.01835813575592 0.0034891012134067737
1.933175486960459599e+00 33.31294787934677 0.0034891012134067737
1.819955623184159599e+00 36.96912707195032 0.0034891012134067737
1.710864986226489082e+00 41.0265810582719 0.0034891012134067737
1.606216093998954930e+00 45.52935074866948 0.0034891012134067737
1.506276204124767926e+00 50.526310653356795 0.0034891012134067737
1.413692554053396666e+00 56.07169938205458 0.0034891012134067737
1.337597962699200949e+00 62.22570836730231 0.0034891012134067737
1.266539128033219441e+00 69.0551352016233 0.0034891012134067737
1.200437614581107315e+00 76.63410868007462 0.0034891012134067737
1.139264781008110239e+00 85.04489341802686 0.0034891012134067737
1.083516637559420293e+00 94.37878277775391 0.0034891012134067737
1.033118799336015137e+00 104.73708979594508 0.0034891012134067737
9.902436935352971759e-01 116.23224686798542 0.0034891012134067737
9.518619812380187950e-01 128.9890261253308 0.0034891012134067737
9.172522697987310902e-01 143.14589375234786 0.0034891012134067737
8.881891274345823373e-01 158.85651294280527 0.0034891012134067737
8.625537398613111195e-01 176.2914118095948 0.0034891012134067737
8.393575496668755909e-01 195.63983435170647 0.0034891012134067737
8.181832435345521848e-01 217.11179456945052 0.0034891012134067737
7.986051381292265106e-01 240.9403560239527 0.0034891012134067737
7.802013965483441948e-01 267.38416158399497 0.0034891012134067737
7.634836032897627245e-01 296.73024081888724 0.0034891012134067737
7.473471331778972493e-01 329.2971255097155 0.0034891012134067737
7.311005901705057708e-01 365.43830709572546 0.0034891012134067737
7.144631410977573260e-01 405.54607358408276 0.0034891012134067737
6.972108822801634798e-01 450.05576757004974 0.0034891012134067737
6.791822574474073448e-01 499.450511585514 0.0034891012134067737
6.602808679449484464e-01 554.2664520663108 0.0034891012134067737
6.404755629776069936e-01 615.0985788580505 0.0034891012134067737
6.203759307880079010e-01 682.6071834272393 0.0034891012134067737
5.997857172390884672e-01 757.525025877192 0.0034891012134067737
5.783632000161631481e-01 840.6652885618333 0.0034891012134067737
5.563153886702980611e-01 932.9304026284696 0.0034891012134067737
5.338814527408560773e-01 1035.3218432956637 0.0034891012134067737
5.113231344356351515e-01 1148.9510001873086 0.0034891012134067737
4.889155046287115280e-01 1275.051240713013 0.0034891012134067737
4.669385882896150974e-01 1414.991297434576 0.0034891012134067737
4.456702408921471292e-01 1570.2901247293776 0.0034891012134067737
4.253805233221343296e-01 1742.6333860096508 0.0034891012134067737
4.063277044590501430e-01 1933.891750455232 0.0034891012134067737
3.887558697993737100e-01 2146.141197858406 0.0034891012134067737
3.728940028394882589e-01 2381.6855519761607 0.0034891012134067737
3.589563339394402641e-01 2643.0814869741084 0.0034891012134067737
3.471436418423521908e-01 2933.1662783900483 0.0034891012134067737
3.376451203001041290e-01 3255.0885998350564 0.0034891012134067737
3.306404201530258602e-01 3612.3426997094302 0.0034891012134067737
3.263012884284283155e-01 4008.8063288984645 0.0034891012134067737
3.247921982510085792e-01 4448.782831127585 0.0034891012134067737
3.262692342780007526e-01 4937.047852839004 0.0034891012134067737
3.308764931063508108e-01 5478.901179593945 0.0034891012134067737
3.387393032593079001e-01 6080.224261649427 0.0034891012134067737
3.499539372991161135e-01 6747.5440531107 0.0034891012134067737
3.645740092783744113e-01 7488.10385759003 0.0034891012134067737
3.825946421678218523e-01 8309.941949353404 0.0034891012134067737
4.039363899639018540e-01 9221.97882333434 0.0034891012134067737
4.284317804053159873e-01 10234.114021054527 0.0034891012134067737
4.560918900762716000e-01 11357.333583431051 0.0034891012134067737
4.876042423041980767e-01 12603.829296797274 0.0034891012134067737
5.218378565697415761e-01 13987.131026472387 0.0034891012134067737
5.579579022168917879e-01 15522.25357427048 0.0034891012134067737
5.953498397847399870e-01 17225.859653987874 0.0034891012134067737
6.333671551130540811e-01 19116.440753857038 0.0034891012134067737
6.713782809677524277e-01 21214.51784910632 0.0034891012134067737
7.088193965714348899e-01 23542.864143224204 0.0034891012134067737
7.453163938138767097e-01 26126.752255633317 0.0034891012134067737
7.808388353102468926e-01 28994.22853882881 0.0034891012134067737
8.150335733788485193e-01 32176.417502507353 0.0034891012134067737
8.480654846215291975e-01 35707.859649004626 0.0034891012134067737
8.803293212365317366e-01 39626.88638701478 0.0034891012134067737
9.146247204146272791e-01 43976.036093027215 0.0034891012134067737
9.548952079078687483e-01 48802.515836544335 0.0034891012134067737
9.982415907687252066e-01 54158.71378079476 0.0034891012134067737
1.045550180908958460e+00 60102.76782070388 0.0034891012134067737
1.097699463445753532e+00 66699.19663030129 0.0034891012134067737
1.155528734383283851e+00 74019.59996915652 0.0034891012134067737
1.220665343354868870e+00 82143.43584919439 0.0034891012134067737
1.293104472947568029e+00 91158.88299750836 0.0034891012134067737
1.373312641269312406e+00 101163.7979766207 0.0034891012134067737
1.461768243391792454e+00 112266.77735108159 0.0034891012134067737
1.558862630266518501e+00 124588.33642950082 0.0034891012134067737
1.664869069705843474e+00 138262.2173764659 0.0034891012134067737
1.779938993967800531e+00 153436.84089300132 0.0034891012134067737
1.904098898446372479e+00 170276.91722258978 0.0034891012134067737
2.037271974317548029e+00 188965.23396912115 0.0034891012134067737
2.179303550673622691e+00 209704.64013232305 0.0034891012134067737
2.329801010676734396e+00 232720.2478960412 0.0034891012134067737
2.488290772875942025e+00 258261.87606826748 0.0034891012134067737
2.654171249881426053e+00 286606.7616948256 0.0034891012134067737
2.826715872953308395e+00 318062.5692794119 0.0034891012134067737
3.005079316414886126e+00 352970.73027306574 0.0034891012134067737
3.188307197107859370e+00 391710.1490809261 0.0034891012134067737
3.375349336107072773e+00 434701.3158125035 0.0034891012134067737
3.565076264564586150e+00 482410.8704165374 0.0034891012134067737
3.756298650334106703e+00 535356.6677410719 0.0034891012134067737
3.947787823481190284e+00 594113.3984965039 0.0034891012134067737
4.138296001441818639e+00 659318.8271333541 0.0034891012134067737
4.326576160564698625e+00 731680.7143427207 0.0034891012134067737
4.511398905503130052e+00 811984.4993184009 0.0034891012134067737
4.691566090916249543e+00 901101.8251665037 0.0034891012134067737
4.865923125218854395e+00 1000000.0 0.0034891012134067737
1.222740053205299306e-02 0.001 0.003872038781812557
1.307919173604883342e-02 0.0011097524964120721 0.003872038781812557
1.408044180244559518e-02 0.0012315506032928262 0.003872038781812557
1.525746825676357193e-02 0.001366716356462006 0.003872038781812557
1.664008386611715018e-02 0.0015167168884709225 0.003872038781812557
1.826226295030128344e-02 0.0016831803533309566 0.003872038781812557
2.016221626778792048e-02 0.0018679135990207828 0.003872038781812557
2.238282393836531908e-02 0.002072921779595372 0.003872038781812557
2.497205749314864581e-02 0.002300430119772917 0.003872038781812557
2.798322710619500706e-02 0.0025529080682395165 0.003872038781812557
3.147534459813291358e-02 0.002833096101839324 0.003872038781812557
3.551341162008696262e-02 0.0031440354715915 0.003872038781812557
4.016886835136489892e-02 0.0034891012134067737 0.003872038781812557
4.551982276337247779e-02 0.003872038781812557 0.003872038781812557
5.165145736290809725e-02 0.004297004704320844 0.003872038781812557
5.865647857987709574e-02 0.004768611697714469 0.003872038781812557
6.663549956177690359e-02 0.005291978735958442 0.003872038781812557
7.569748784456283019e-02 0.005872786613189483 0.003872038781812557
8.596039750463825568e-02 0.00651733960488242 0.003872038781812557
9.755164547802169794e-02 0.007232633896483534 0.003872038781812557
1.106088960408470739e-01 0.008026433522257174 0.003872038781812557
1.254407443219439922e-01 0.00890735463861044 0.003872038781812557
1.422617964447951688e-01 0.009884959046625586 0.003872038781812557
1.610802917120955913e-01 0.010969857978923836 0.003872038781812557
1.821006666968892906e-01 0.012173827277396614 0.003872038781812557
2.056008110014995172e-01 0.013509935211980273 0.003872038781812557
2.317295196694808823e-01 0.014992684327860457 0.003872038781812557
2.607258200540137905e-01 0.01663816886076129 0.003872038781812557
2.928453668554139022e-01 0.018464249428955443 0.003872038781812557
3.283607234813890052e-01 0.020490746898158472 0.003872038781812557
3.675613562138861368e-01 0.022739657523579287 0.003872038781812557
4.107532561786555458e-01 0.02523539170434766 0.003872038781812557
4.582578240420058235e-01 0.02800503894183631 0.003872038781812557
5.104106692390701916e-01 0.03107866187782014 0.003872038781812557
5.675593132527181339e-01 0.03448962260405758 0.003872038781812557
6.300600872090009741e-01 0.038274944785163134 0.003872038781812557
6.982742609764777120e-01 0.04247571552536898 0.003872038781812557
7.725629480245692626e-01 0.047137531341167244 0.003872038781812557
8.532808719944262599e-01 0.05231099308056263 0.003872038781812557
9.407686038269675866e-01 0.05805225516094899 0.003872038781812557
1.035343756794848469e+00 0.06442363508721373 0.003872038781812557
1.137290363846420238e+00 0.07149428986597581 0.003872038781812557
1.246846888044426116e+00 0.07934096665797492 0.003872038781812557
1.364193049070330677e+00 0.08804883581643465 0.003872038781812557
1.489435038787200183e+00 0.09771241535346502 0.003872038781812557
1.622590294669993050e+00 0.1084365968689611 0.003872038781812557
1.763571133110194644e+00 0.12033778407775893 0.003872038781812557
1.912168687715695814e+00 0.13354515629298988 0.003872038781812557
2.068037554098435482e+00 0.14820207057988585 0.003872038781812557
2.230681353067634376e+00 0.16446761779946645 0.003872038781812557
2.399440781370880682e+00 0.18251834943190443 0.003872038781812557
2.573485050212099612e+00 0.20255019392306664 0.003872038781812557
2.751806784128873584e+00 0.22478058335487253 0.003872038781812557
2.933222497245349558e+00 0.24945081352303167 0.003872038781812557
3.116378491476802903e+00 0.27682866303920667 0.003872038781812557
3.299763059379787311e+00 0.3072112998861759 0.003872038781812557
3.481725448305976744e+00 0.34092850697468147 0.003872038781812557
3.660501358646240710e+00 0.3783462617131929 0.003872038781812557
3.834244621349864879e+00 0.419870708444391 0.003872038781812557
4.001064460391464905e+00 0.4659525668664682 0.003872038781812557
4.159067203814987401e+00 0.517092024289676 0.003872038781812557
4.306400734075126024e+00 0.5738441648302398 0.003872038781812557
4.441300770948291898e+00 0.6368249944718586 0.003872038781812557
4.562136407678464067e+00 0.7067181273927491 0.003872038781812557
4.667453555578695124e+00 0.7842822061337682 0.003872038781812557
4.756014410331067310e+00 0.8703591361485166 0.003872038781812557
4.826831099913081680e+00 0.9658832241158708 0.003872038781812557
4.879192477191516275e+00 1.0718913192051276 0.003872038781812557
4.912682481454259786e+00 1.1895340673703196 0.003872038781812557
4.927189489312740811e+00 1.3200884008314182 0.003872038781812557
4.922906312966344622e+00 1.4649713983072863 0.003872038781812557
4.900320564203240359e+00 1.625755666443795 0.003872038781812557
4.871814180111792680e+00 1.8041864093920719 0.003872038781812557
4.864695705854603425e+00 2.0022003718155843 0.003872038781812557
4.844117808390895341e+00 2.2219468609395236 0.003872038781812557
4.810683265764570393e+00 2.4658110758226037 0.003872038781812557
4.765080500226766880e+00 2.736439997074672 0.003872038781812557
4.708064442363986579e+00 3.0367711180354604 0.003872038781812557
4.640437991313150157e+00 3.370064329271928 0.003872038781812557
4.563057621953927168e+00 3.739937302478798 0.003872038781812557
4.479600568840981900e+00 4.150404757850477 0.003872038781812557
4.388395072157157628e+00 4.605922041145108 0.003872038781812557
4.290075014336163228e+00 5.1114334834401705 0.003872038781812557
4.185433645461825947e+00 5.672426068491977 0.003872038781812557
4.075232430677398376e+00 6.294988990221888 0.003872038781812557
3.960196091670679763e+00 6.985879746785249 0.003872038781812557
3.841009930208494794e+00 7.752597488629465 0.003872038781812557
3.718319641440484435e+00 8.60346441668451 0.003872038781812557
3.592733148382729613e+00 9.547716114208066 0.003872038781812557
3.464824103037187353e+00 10.59560179277617 0.003872038781812557
3.335136724744072190e+00 11.758495540521581 0.003872038781812557
3.204191239353674892e+00 13.049019780144016 0.003872038781812557
3.072489483008780553e+00 14.481182276745331 0.003872038781812557
2.940520154520962492e+00 16.070528182616385 0.003872038781812557
2.808763118733262232e+00 17.834308769319094 0.003872038781812557
2.677692455380942249e+00 19.791668678535572 0.003872038781812557
2.547777944156872643e+00 21.96385372416547 0.003872038781812557
2.419484766158512379e+00 24.37444150122222 0.003872038781812557
2.293434053578119691e+00 27.04959730463137 0.003872038781812557
2.170013753657413336e+00 30.01835813575592 0.003872038781812557
2.049566671973745091e+00 33.31294787934677 0.003872038781812557
1.932505158708320625e+00 36.96912707195032 0.003872038781812557
1.819214612146046406e+00 41.0265810582719 0.003872038781812557
1.710046993752433409e+00 45.52935074866948 0.003872038781812557
1.605314586697638823e+00 50.526310653356795 0.003872038781812557
1.505284500498237144e+00 56.07169938205458 0.003872038781812557
1.413771424128630994e+00 62.22570836730231 0.003872038781812557
1.337687114469950034e+00 69.0551352016233 0.003872038781812557
1.266639695758612794e+00 76.63410868007462 0.003872038781812557
1.200551649089391493e+00 85.04489341802686 0.003872038781812557
1.139394191977618487e+00 94.37878277775391 0.003872038781812557
1.083661712496609697e+00 104.73708979594508 0.003872038781812557
1.033283565026325457e+00 116.23224686798542 0.003872038781812557
9.904245499409928266e-01 128.9890261253308 0.003872038781812557
9.520675910742946169e-01 143.14589375234786 0.003872038781812557
9.174860368643958930e-01 158.85651294280527 0.003872038781812557
8.884469169244693099e-01 176.2914118095948 0.003872038781812557
8.628476522357766409e-01 195.63983435170647 0.003872038781812557
8.396931498971176300e-01 217.11179456945052 0.003872038781812557
8.185672430555375190e-01 240.9403560239527 0.003872038781812557
7.990456665309455531e-01 267.38416158399497 0.003872038781812557
7.807083275399631095e-01 296.73024081888724 0.003872038781812557
7.640533912236101566e-01 329.2971255097155 0.003872038781812557
7.480088189113922592e-01 365.43830709572546 0.003872038781812557
7.318717821701465898e-01 405.54607358408276 0.003872038781812557
7.153650533829397640e-01 450.05576757004974 0.003872038781812557
6.982689399785775297e-01 499.450511585514 0.003872038781812557
6.804267605115815742e-01 554.2664520663108 0.003872038781812557
6.617477233115504065e-01 615.0985788580505 0.003872038781812557
6.422070364385413788e-01 682.6071834272393 0.003872038781812557
6.223338296706814043e-01 757.525025877192 0.003872038781812557
6.021112626249786048e-01 840.6652885618333 0.003872038781812557
5.811227757562564822e-01 932.9304026284696 0.003872038781812557
5.595849391903957581e-01 1035.3218432956637 0.003872038781812557
5.377472903237235924e-01 1148.9510001873086 0.003872038781812557
5.158827490613868694e-01 1275.051240713013 0.003872038781812557
4.942784720393069708e-01 1414.991297434576 0.003872038781812557
4.732275635990454976e-01 1570.2901247293776 0.003872038781812557
4.530221291243246573e-01 1742.6333860096508 0.003872038781812557
4.339478016163362817e-01 1933.891750455232 0.003872038781812557
4.162799234044765595e-01 2146.141197858406 0.003872038781812557
4.002813104467535799e-01 2381.6855519761607 0.003872038781812557
3.862013982042989957e-01 2643.0814869741084 0.003872038781812557
3.742765571260437407e-01 2933.1662783900483 0.003872038781812557
3.647311741616323655e-01 3255.0885998350564 0.003872038781812557
3.577790584999209766e-01 3612.3426997094302 0.003872038781812557
3.536245716278060280e-01 4008.8063288984645 0.003872038781812557
3.524628419163888249e-01 4448.782831127585 0.003872038781812557
3.544781913477385027e-01 4937.047852839004 0.003872038781812557
3.598400093039670899e-01 5478.901179593945 0.003872038781812557
3.686952683754917692e-01 6080.224261649427 0.003872038781812557
3.811573349287163959e-01 6747.5440531107 0.003872038781812557
3.972912773359721927e-01 7488.10385759003 0.003872038781812557
4.170968569429968076e-01 8309.941949353404 0.003872038781812557
4.404913728405431828e-01 9221.97882333434 0.003872038781812557
4.672954434069986895e-01 10234.114021054527 0.003872038781812557
4.975930311189227795e-01 11357.333583431051 0.003872038781812557
5.309836824281819467e-01 12603.829296797274 0.003872038781812557
5.682096517337439368e-01 13987.131026472387 0.003872038781812557
6.074593794281387682e-01 15522.25357427048 0.003872038781812557
6.480703418225917112e-01 17225.859653987874 0.003872038781812557
6.893477002674545107e-01 19116.440753857038 0.003872038781812557
7.306148205149044506e-01 21214.51784910632 0.003872038781812557
7.712694785160219002e-01 23542.864143224204 0.003872038781812557
8.109350106400224911e-01 26126.752255633317 0.003872038781812557
8.495502496701996531e-01 28994.22853882881 0.003872038781812557
8.867475820801596909e-01 32176.417502507353 0.003872038781812557
9.227007073818684901e-01 35707.859649004626 0.003872038781812557
9.578255337341232689e-01 39626.88638701478 0.003872038781812557
9.983124635945449521e-01 43976.036093027215 0.003872038781812557
1.042202824078248380e+00 48802.515836544335 0.003872038781812557
1.089346798912478098e+00 54158.71378079476 0.003872038781812557
1.140674408131433948e+00 60102.76782070388 0.003872038781812557
1.197103110848706242e+00 66699.19663030129 0.003872038781812557
1.259503313752784903e+00 74019.59996915652 0.003872038781812557
1.329674655708614317e+00 82143.43584919439 0.003872038781812557
1.407429993112427447e+00 91158.88299750836 0.003872038781812557
1.493268304842892080e+00 101163.7979766207 0.003872038781812557
1.587646286996640344e+00 112266.77735108159 0.003872038781812557
1.690917400728756625e+00 124588.33642950082 0.003872038781812557
1.803300451596774545e+00 138262.2173764659 0.003872038781812557
1.924876383824243753e+00 153436.84089300132 0.003872038781812557
2.055586324512328922e+00 170276.91722258978 0.003872038781812557
2.195251259680942812e+00 188965.23396912115 0.003872038781812557
2.343626459484396296e+00 209704.64013232305 0.003872038781812557
2.500193037555574982e+00 232720.2478960412 0.003872038781812557
2.664356872790500042e+00 258261.87606826748 0.003872038781812557
2.835394308882569270e+00 286606.7616948256 0.003872038781812557
3.012459027174257287e+00 318062.5692794119 0.003872038781812557
3.194591647154568559e+00 352970.73027306574 0.003872038781812557
3.380733074755283063e+00 391710.1490809261 0.003872038781812557
3.569740714813268045e+00 434701.3158125035 0.003872038781812557
3.760407952537348386e+00 482410.8704165374 0.003872038781812557
3.951485267476644747e+00 535356.6677410719 0.003872038781812557
4.141702134455470308e+00 594113.3984965039 0.003872038781812557
4.329787754533524158e+00 659318.8271333541 0.003872038781812557
4.514489937881562831e+00 731680.7143427207 0.003872038781812557
4.694590832087659038e+00 811984.4993184009 0.003872038781812557
4.868919053139297404e+00 901101.8251665037 0.003872038781812557
5.036358787389529468e+00 1000000.0 0.003872038781812557
1.150210099156844315e-02 0.001 0.004297004704320844
1.222737567841245682e-02 0.0011097524964120721 0.004297004704320844
1.307917792402833387e-02 0.0012315506032928262 0.004297004704320844
1.408049424604844099e-02 0.001366716356462006 0.004297004704320844
1.525743518673966514e-02 0.0015167168884709225 0.004297004704320844
1.664006392761376019e-02 0.0016831803533309566 0.004297004704320844
1.826225708815309295e-02 0.0018679135990207828 0.004297004704320844
2.016220446759868154e-02 0.002072921779595372 0.004297004704320844
2.238280967224992590e-02 0.002300430119772917 0.004297004704320844
2.497204848275280664e-02 0.0025529080682395165 0.004297004704320844
2.798324617739766929e-02 0.002833096101839324 0.004297004704320844
3.147533384017387609e-02 0.0031440354715915 0.004297004704320844
3.551342799749707124e-02 0.0034891012134067737 0.004297004704320844
4.016886473546486813e-02 0.003872038781812557 0.004297004704320844
4.551982046261163206e-02 0.004297004704320844 0.004297004704320844
5.165145820019422657e-02 0.004768611697714469 0.004297004704320844
5.865649378357466748e-02 0.005291978735958442 0.004297004704320844
6.663548919003862980e-02 0.005872786613189483 0.004297004704320844
7.569750618704280953e-02 0.00651733960488242 0.004297004704320844
8.596039860115113618e-02 0.007232633896483534 0.004297004704320844
9.755164973087951386e-02 0.008026433522257174 0.004297004704320844
1.106089027716976730e-01 0.00890735463861044 0.004297004704320844
1.254106981610520477e-01 0.009884959046625586 0.004297004704320844
1.422274410633239672e-01 0.010969857978923836 0.004297004704320844
1.610410834146122072e-01 0.012173827277396614 0.004297004704320844
1.820559553128001939e-01 0.013509935211980273 0.004297004704320844
2.055500188519913674e-01 0.014992684327860457 0.004297004704320844
2.316718729602718629e-01 0.01663816886076129 0.004297004704320844
2.606604915715012294e-01 0.018464249428955443 0.004297004704320844
2.927714770989500170e-01 0.020490746898158472 0.004297004704320844
3.282772889667216476e-01 0.022739657523579287 0.004297004704320844
3.674672710407471121e-01 0.02523539170434766 0.004297004704320844
4.106472396513942136e-01 0.02800503894183631 0.004297004704320844
4.581385579018525944e-01 0.03107866187782014 0.004297004704320844
5.102766612263295309e-01 0.03448962260405758 0.004297004704320844
5.674088435584726531e-01 0.038274944785163134 0.004297004704320844
6.298913156847988359e-01 0.04247571552536898 0.004297004704320844
6.980850751811285004e-01 0.047137531341167244 0.004297004704320844
7.723510795058997624e-01 0.05231099308056263 0.004297004704320844
8.530437254331507679e-01 0.05805225516094899 0.004297004704320844
9.405033847287738169e-01 0.06442363508721373 0.004297004704320844
1.035047283194465040e+00 0.07149428986597581 0.004297004704320844
1.136959080976590375e+00 0.07934096665797492 0.004297004704320844
1.246476926979978250e+00 0.08804883581643465 0.004297004704320844
1.363779998982487029e+00 0.09771241535346502 0.004297004704320844
1.488974126047968083e+00 0.1084365968689611 0.004297004704320844
1.622076051748628789e+00 0.12033778407775893 0.004297004704320844
1.762997526636892687e+00 0.13354515629298988 0.004297004704320844
1.911529135199161678e+00 0.14820207057988585 0.004297004704320844
2.067324557640173310e+00 0.16446761779946645 0.004297004704320844
2.229886618690396727e+00 0.18251834943190443 0.004297004704320844
2.398555202681649678e+00 0.20255019392306664 0.004297004704320844
2.572498440595082148e+00 0.22478058335487253 0.004297004704320844
2.750707821314583246e+00 0.24945081352303167 0.004297004704320844
2.931998703194386380e+00 0.27682866303920667 0.004297004704320844
3.115016027247079045e+00 0.3072112998861759 0.004297004704320844
3.298246620828260589e+00 0.34092850697468147 0.004297004704320844
3.480038199872585114e+00 0.3783462617131929 0.004297004704320844
3.658624800860277748e+00 0.419870708444391 0.004297004704320844
3.832158413740970992e+00 0.4659525668664682 0.004297004704320844
3.998746371636894725e+00 0.517092024289676 0.004297004704320844
4.156492934970068553e+00 0.5738441648302398 0.004297004704320844
4.303544001112816098e+00 0.6368249944718586 0.004297004704320844
4.438133098527041298e+00 0.7067181273927491 0.004297004704320844
4.558627233440446069e+00 0.7842822061337682 0.004297004704320844
4.663570188435146591e+00 0.8703591361485166 0.004297004704320844
4.751722209925794083e+00 0.9658832241158708 0.004297004704320844
4.822093681316270697e+00 1.0718913192051276 0.004297004704320844
4.873972071554730334e+00 1.1895340673703196 0.004297004704320844
4.906940316149388970e+00 1.3200884008314182 0.004297004704320844
4.920886607663164547e+00 1.4649713983072863 0.004297004704320844
4.916004353386702164e+00 1.625755666443795 0.004297004704320844
4.892783028836018566e+00 1.8041864093920719 0.004297004704320844
4.871786627416168969e+00 2.0022003718155843 0.004297004704320844
4.864664286542504712e+00 2.2219468609395236 0.004297004704320844
4.844081972699051164e+00 2.4658110758226037 0.004297004704320844
4.810642392786995458e+00 2.736439997074672 0.004297004704320844
4.765033882933810361e+00 3.0367711180354604 0.004297004704320844
4.708011317638808535e+00 3.370064329271928 0.004297004704320844
4.640377501983160791e+00 3.739937302478798 0.004297004704320844
4.562990696123975454e+00 4.150404757850477 0.004297004704320844
4.479518480368272826e+00 4.605922041145108 0.004297004704320844
4.388301913199708970e+00 5.1114334834401705 0.004297004704320844
4.289969448933863561e+00 5.672426068491977 0.004297004704320844
4.185314145129020780e+00 6.294988990221888 0.004297004704320844
4.075097353424251168e+00 6.985879746785249 0.004297004704320844
3.960043616093365859e+00 7.752597488629465 0.004297004704320844
3.840838084307319988e+00 8.60346441668451 0.004297004704320844
3.718126249422558427e+00 9.547716114208066 0.004297004704320844
3.592515833757859323e+00 10.59560179277617 0.004297004704320844
3.464580297280386301e+00 11.758495540521581 0.004297004704320844
3.334863601204875128e+00 13.049019780144016 0.004297004704320844
3.203885702122586832e+00 14.481182276745331 0.004297004704320844
3.072148157291080484e+00 16.070528182616385 0.004297004704320844
2.940139345120396541e+00 17.834308769319094 0.004297004704320844
2.808338782336184725e+00 19.791668678535572 0.004297004704320844
2.677220167874251988e+00 21.96385372416547 0.004297004704320844
2.547252869077838877e+00 24.37444150122222 0.004297004704320844
2.418901647389347875e+00 27.04959730463137 0.004297004704320844
2.292827252827218665e+00 30.01835813575592 0.004297004704320844
2.169341117203225533e+00 33.31294787934677 0.004297004704320844
2.048821956467040462e+00 36.96912707195032 0.004297004704320844
1.931681704100455033e+00 41.0265810582719 0.004297004704320844
1.818305436827325261e+00 45.52935074866948 0.004297004704320844
1.709044826155743380e+00 50.526310653356795 0.004297004704320844
1.604212010407390698e+00 56.07169938205458 0.004297004704320844
1.504074117274715627e+00 62.22570836730231 0.004297004704320844
1.413865992581869735e+00 69.0551352016233 0.004297004704320844
1.337794343929592289e+00 76.63410868007462 0.004297004704320844
1.266760969707404705e+00 85.04489341802686 0.004297004704320844
1.200689475313816645e+00 94.37878277775391 0.004297004704320844
1.139550872616633015e+00 104.73708979594508 0.004297004704320844
1.083837556990089102e+00 116.23224686798542 0.004297004704320844
1.033483458403131605e+00 128.9890261253308 0.004297004704320844
9.906440165897749672e-01 143.14589375234786 0.004297004704320844
9.523172328080746762e-01 158.85651294280527 0.004297004704320844
9.177700085098320359e-01 176.2914118095948 0.004297004704320844
8.887601446150074080e-01 195.63983435170647 0.004297004704320844
8.632050340862481574e-01 217.11179456945052 0.004297004704320844
8.401015882148001879e-01 240.9403560239527 0.004297004704320844
8.190350793290813725e-01 267.38416158399497 0.004297004704320844
7.995830067657258011e-01 296.73024081888724 0.004297004704320844
7.813274432145737025e-01 329.2971255097155 0.004297004704320844
7.647503037700403850e-01 365.43830709572546 0.004297004704320844
7.488192358183528574e-01 405.54607358408276 0.004297004704320844
7.328175535639147586e-01 450.05576757004974 0.004297004704320844
7.164724748465033377e-01 499.450511585514 0.004297004704320844
6.995695071364689266e-01 554.2664520663108 0.004297004704320844
6.819579964936145489e-01 615.0985788580505 0.004297004704320844
6.635540470477058195e-01 682.6071834272393 0.004297004704320844
6.443407016855813296e-01 757.525025877192 0.004297004704320844
6.247511413098286726e-01 840.6652885618333 0.004297004704320844
6.049831536837810830e-01 932.9304026284696 0.004297004704320844
5.845307914647928094e-01 1035.3218432956637 0.004297004704320844
5.636221886437469131e-01 1148.9510001873086 0.004297004704320844
5.425193786502361393e-01 1275.051240713013 0.004297004704320844
5.215088005747715583e-01 1414.991297434576 0.004297004704320844
5.008922328385706502e-01 1570.2901247293776 0.004297004704320844
4.809786607413325532e-01 1742.6333860096508 0.004297004704320844
4.620774870338261175e-01 1933.891750455232 0.004297004704320844
4.444932302379145383e-01 2146.141197858406 0.004297004704320844
4.285218397213292341e-01 2381.6855519761607 0.004297004704320844
4.144485028371522883e-01 2643.0814869741084 0.004297004704320844
4.025467434925554810e-01 2933.1662783900483 0.004297004704320844
3.930784730036608332e-01 3255.0885998350564 0.004297004704320844
3.862945362682230765e-01 3612.3426997094302 0.004297004704320844
3.824351245202307625e-01 4008.8063288984645 0.004297004704320844
3.817293498296507881e-01 4448.782831127585 0.004297004704320844
3.843930600066899905e-01 4937.047852839004 0.004297004704320844
3.906240136462096335e-01 5478.901179593945 0.004297004704320844
4.005935678201286154e-01 6080.224261649427 0.004297004704320844
4.144344638397364777e-01 6747.5440531107 0.004297004704320844
4.322249507493027276e-01 7488.10385759003 0.004297004704320844
4.539705341015889961e-01 8309.941949353404 0.004297004704320844
4.795856886896813220e-01 9221.97882333434 0.004297004704320844
5.089224090420291224e-01 10234.114021054527 0.004297004704320844
5.420298964360091842e-01 11357.333583431051 0.004297004704320844
5.781746347011345044e-01 12603.829296797274 0.004297004704320844
6.176436757431683633e-01 13987.131026472387 0.004297004704320844
6.602201081320439036e-01 15522.25357427048 0.004297004704320844
7.042495848731858965e-01 17225.859653987874 0.004297004704320844
7.489873556285120415e-01 19116.440753857038 0.004297004704320844
7.937105284017795803e-01 21214.51784910632 0.004297004704320844
8.377776886087432429e-01 23542.864143224204 0.004297004704320844
8.808160681088693655e-01 26126.752255633317 0.004297004704320844
9.227231012127882215e-01 28994.22853882881 0.004297004704320844
9.631196718762138342e-01 32176.417502507353 0.004297004704320844
1.002187339857494752e+00 35707.859649004626 0.004297004704320844
1.042774085367857984e+00 39626.88638701478 0.004297004704320844
1.088050435281365580e+00 43976.036093027215 0.004297004704320844
1.135805405847129856e+00 48802.515836544335 0.004297004704320844
1.186984275608839345e+00 54158.71378079476 0.004297004704320844
1.242557620459973311e+00 60102.76782070388 0.004297004704320844
1.303478006026191238e+00 66699.19663030129 0.004297004704320844
1.370642227212802267e+00 74019.59996915652 0.004297004704320844
1.446045853031534101e+00 82143.43584919439 0.004297004704320844
1.529267082772127528e+00 91158.88299750836 0.004297004704320844
1.620845724746374339e+00 101163.7979766207 0.004297004704320844
1.721208762257655289e+00 112266.77735108159 0.004297004704320844
1.830662571185526000e+00 124588.33642950082 0.004297004704320844
1.949361909496153178e+00 138262.2173764659 0.004297004704320844
2.077307687931900126e+00 153436.84089300132 0.004297004704320844
2.214346661246928250e+00 170276.91722258978 0.004297004704320844
2.360188101775442249e+00 188965.23396912115 0.004297004704320844
2.514495394232920233e+00 209704.64013232305 0.004297004704320844
2.676617476658206041e+00 232720.2478960412 0.004297004704320844
2.845838614576485792e+00 258261.87606826748 0.004297004704320844
3.021315106773237780e+00 286606.7616948256 0.004297004704320844
3.202085998338953132e+00 318062.5692794119 0.004297004704320844
3.387086180608695596e+00 352970.73027306574 0.004297004704320844
3.575162791470006596e+00 391710.1490809261 0.004297004704320844
3.765094265877588775e+00 434701.3158125035 0.004297004704320844
3.955612024279730132e+00 482410.8704165374 0.004297004704320844
4.145422271459485053e+00 535356.6677410719 0.004297004704320844
4.333229116113438195e+00 594113.3984965039 0.004297004704320844
4.517754481511318865e+00 659318.8271333541 0.004297004704320844
4.697755411642779322e+00 731680.7143427207 0.004297004704320844
4.872038852165972322e+00 811984.4993184009 0.004297004704320844
5.039470524887346592e+00 901101.8251665037 0.004297004704320844
5.198981984582830229e+00 1000000.0 0.004297004704320844
1.088340538617959923e-02 0.001 0.004768611697714469
1.150213073225377775e-02 0.0011097524964120721 0.004768611697714469
1.222742342665602069e-02 0.0012315506032928262 0.004768611697714469
1.307918756895911153e-02 0.001366716356462006 0.004768611697714469
1.408042489327464286e-02 0.0015167168884709225 0.004768611697714469
1.525746904972499415e-02 0.0016831803533309566 0.004768611697714469
1.664006778061278766e-02 0.0018679135990207828 0.004768611697714469
1.826225940925765151e-02 0.002072921779595372 0.004768611697714469
2.016218055289177927e-02 0.002300430119772917 0.004768611697714469
2.238281129218184021e-02 0.0025529080682395165 0.004768611697714469
2.497206492276198356e-02 0.002833096101839324 0.004768611697714469
2.798322638316635622e-02 0.0031440354715915 0.004768611697714469
3.147533489558392711e-02 0.0034891012134067737 0.004768611697714469
3.551342262597891736e-02 0.003872038781812557 0.004768611697714469
4.016887748135269942e-02 0.004297004704320844 0.004768611697714469
4.551983523992809283e-02 0.004768611697714469 0.004768611697714469
5.165146793693731198e-02 0.005291978735958442 0.004768611697714469
5.865650428158106222e-02 0.005872786613189483 0.004768611697714469
6.663549891672103376e-02 0.00651733960488242 0.004768611697714469
7.569749300657503677e-02 0.007232633896483534 0.004768611697714469
8.596040257012133035e-02 0.008026433522257174 0.004768611697714469
9.755164949228935234e-02 0.00890735463861044 0.004768611697714469
1.106089173183147645e-01 0.009884959046625586 0.004768611697714469
1.253739825168687927e-01 0.010969857978923836 0.004768611697714469
1.421854365228947814e-01 0.012173827277396614 0.004768611697714469
1.609931212390701971e-01 0.013509935211980273 0.004768611697714469
1.820013487349079195e-01 0.014992684327860457 0.004768611697714469
2.054879114697494569e-01 0.01663816886076129 0.004768611697714469
2.316014042451869648e-01 0.018464249428955443 0.004768611697714469
2.605806743099827183e-01 0.020490746898158472 0.004768611697714469
2.926811828019772466e-01 0.022739657523579287 0.004768611697714469
3.281752906032527894e-01 0.02523539170434766 0.004768611697714469
3.673522560308649654e-01 0.02800503894183631 0.004768611697714469
4.105176709506467847e-01 0.03107866187782014 0.004768611697714469
4.579927873045935849e-01 0.03448962260405758 0.004768611697714469
5.101128281587599123e-01 0.038274944785163134 0.004768611697714469
5.672249283087427152e-01 0.04247571552536898 0.004768611697714469
6.296850033273011515e-01 0.047137531341167244 0.004768611697714469
6.978538899688964126e-01 0.05231099308056263 0.004768611697714469
7.720921747376291444e-01 0.05805225516094899 0.004768611697714469
8.527539826006526047e-01 0.06442363508721373 0.004768611697714469
9.401793340304748225e-01 0.07149428986597581 0.004768611697714469
1.034685052690072604e+00 0.07934096665797492 0.004768611697714469
1.136554400561252676e+00 0.08804883581643465 0.004768611697714469
1.246024973688770521e+00 0.09771241535346502 0.004768611697714469
1.363275510926638123e+00 0.1084365968689611 0.004768611697714469
1.488411168250640237e+00 0.12033778407775893 0.004768611697714469
1.621448069423796490e+00 0.13354515629298988 0.004768611697714469
1.762297233433057331e+00 0.14820207057988585 0.004768611697714469
1.910748364757184792e+00 0.16446761779946645 0.004768611697714469
2.066454321642158920e+00 0.18251834943190443 0.004768611697714469
2.228916890981420984e+00 0.20255019392306664 0.004768611697714469
2.397474872703631021e+00 0.22478058335487253 0.004768611697714469
2.571295116347618315e+00 0.24945081352303167 0.004768611697714469
2.749367940305229130e+00 0.27682866303920667 0.004768611697714469
2.930507106069446532e+00 0.3072112998861759 0.004768611697714469
3.113355976716638551e+00 0.34092850697468147 0.004768611697714469
3.296399769694941639e+00 0.3783462617131929 0.004768611697714469
3.477984322793296279e+00 0.419870708444391 0.004768611697714469
3.656341612193275026e+00 0.4659525668664682 0.004768611697714469
3.829621649166675024e+00 0.517092024289676 0.004768611697714469
3.995929518159710980e+00 0.5738441648302398 0.004768611697714469
4.153367217719282856e+00 0.6368249944718586 0.004768611697714469
4.300078310389936043e+00 0.7067181273927491 0.004768611697714469
4.434294004762194596e+00 0.7842822061337682 0.004768611697714469
4.554378994983783180e+00 0.8703591361485166 0.004768611697714469
4.658874961062689835e+00 0.9658832241158708 0.004768611697714469
4.746540266815976850e+00 1.0718913192051276 0.004768611697714469
4.816383785188418365e+00 1.1895340673703196 0.004768611697714469
4.867692013388436933e+00 1.3200884008314182 0.004768611697714469
4.900047744086069024e+00 1.4649713983072863 0.004768611697714469
4.913339948057496187e+00 1.625755666443795 0.004768611697714469
4.907764245852174412e+00 1.8041864093920719 0.004768611697714469
4.883813891749481328e+00 2.0022003718155843 0.004768611697714469
4.871752529549039146e+00 2.2219468609395236 0.004768611697714469
4.864625347060616889e+00 2.4658110758226037 0.004768611697714469
4.844037559070704546e+00 2.736439997074672 0.004768611697714469
4.810591711662792314e+00 3.0367711180354604 0.004768611697714469
4.764976076523350201e+00 3.370064329271928 0.004768611697714469
4.707945443047989009e+00 3.739937302478798 0.004768611697714469
4.640302488761887112e+00 4.150404757850477 0.004768611697714469
4.562907611914272188e+00 4.605922041145108 0.004768611697714469
4.479416633515358903e+00 5.1114334834401705 0.004768611697714469
4.388186360752168724e+00 5.672426068491977 0.004768611697714469
4.289838496549933211e+00 6.294988990221888 0.004768611697714469
4.185165945253854325e+00 6.985879746785249 0.004768611697714469
4.074929885086683967e+00 7.752597488629465 0.004768611697714469
3.959854653437611560e+00 8.60346441668451 0.004768611697714469
3.840625195098558375e+00 9.547716114208066 0.004768611697714469
3.717886794838171305e+00 10.59560179277617 0.004768611697714469
3.592246912934903058e+00 11.758495540521581 0.004768611697714469
3.464278750439892196e+00 13.049019780144016 0.004768611697714469
3.334525992324393062e+00 14.481182276745331 0.004768611697714469
3.203508249583030487e+00 16.070528182616385 0.004768611697714469
3.071726743352644728e+00 17.834308769319094 0.004768611697714469
2.939669441792531757e+00 19.791668678535572 0.004768611697714469
2.807815455243066527e+00 21.96385372416547 0.004768611697714469
2.676638035463803522e+00 24.37444150122222 0.004768611697714469
2.546606060913584102e+00 27.04959730463137 0.004768611697714469
2.418183811349229106e+00 30.01835813575592 0.004768611697714469
2.292080536922070699e+00 33.31294787934677 0.004768611697714469
2.168514098103931254e+00 36.96912707195032 0.004768611697714469
2.047907236745786896e+00 41.0265810582719 0.004768611697714469
1.930671517611094457e+00 45.52935074866948 0.004768611697714469
1.817191711491265460e+00 50.526310653356795 0.004768611697714469
1.707819335367922964e+00 56.07169938205458 0.004768611697714469
1.602866542151527574e+00 62.22570836730231 0.004768611697714469
1.502600753545458856e+00 69.0551352016233 0.004768611697714469
1.413979614801082363e+00 76.63410868007462 0.004768611697714469
1.337923544786386643e+00 85.04489341802686 0.004768611697714469
1.266907424504889468e+00 94.37878277775391 0.004768611697714469
1.200856221763107801e+00 104.73708979594508 0.004768611697714469
1.139740688150336467e+00 116.23224686798542 0.004768611697714469
1.084050756950947436e+00 128.9890261253308 0.004768611697714469
1.033725979995348432e+00 143.14589375234786 0.004768611697714469
9.909103204645752783e-01 158.85651294280527 0.004768611697714469
9.526203136683637496e-01 176.2914118095948 0.004768611697714469
9.181149686164667978e-01 195.63983435170647 0.004768611697714469
8.891408147358850211e-01 217.11179456945052 0.004768611697714469
8.636397636685141377e-01 240.9403560239527 0.004768611697714469
8.405989644713928177e-01 267.38416158399497 0.004768611697714469
8.196054753763920564e-01 296.73024081888724 0.004768611697714469
8.002390043106650808e-01 329.2971255097155 0.004768611697714469
7.820842963499733402e-01 365.43830709572546 0.004768611697714469
7.656036132666651506e-01 405.54607358408276 0.004768611697714469
7.498128760643615331e-01 450.05576757004974 0.004768611697714469
7.339786259235947519e-01 499.450511585514 0.004768611697714469
7.178335714938232082e-01 554.2664520663108 0.004768611697714469
7.011696442307256971e-01 615.0985788580505 0.004768611697714469
6.838436085268215781e-01 682.6071834272393 0.004768611697714469
6.657800496995202044e-01 757.525025877192 0.004768611697714469
6.469715838284114673e-01 840.6652885618333 0.004768611697714469
6.277369054386380265e-01 932.9304026284696 0.004768611697714469
6.085304918153564557e-01 1035.3218432956637 0.004768611697714469
5.887396212789461902e-01 1148.9510001873086 0.004768611697714469
5.686063617386095670e-01 1275.051240713013 0.004768611697714469
5.484078301968196012e-01 1414.991297434576 0.004768611697714469
5.284467919646433920e-01 1570.2901247293776 0.004768611697714469
5.090427151878051948e-01 1742.6333860096508 0.004768611697714469
4.905238227678415663e-01 1933.891750455232 0.004768611697714469
4.732204171895227907e-01 2146.141197858406 0.004768611697714469
4.574597049646620950e-01 2381.6855519761607 0.004768611697714469
4.435621401984167766e-01 2643.0814869741084 0.004768611697714469
4.318391231000573427e-01 2933.1662783900483 0.004768611697714469
4.225918034217610586e-01 3255.0885998350564 0.004768611697714469
4.161104973921593286e-01 3612.3426997094302 0.004768611697714469
4.126741733766203235e-01 4008.8063288984645 0.004768611697714469
4.125491301205205241e-01 4448.782831127585 0.004768611697714469
4.159860010004318154e-01 4937.047852839004 0.004768611697714469
4.232140389340162123e-01 5478.901179593945 0.004768611697714469
4.344318079653913811e-01 6080.224261649427 0.004768611697714469
4.497938201590564455e-01 6747.5440531107 0.004768611697714469
4.693933472953347175e-01 7488.10385759003 0.004768611697714469
4.932428521354532691e-01 8309.941949353404 0.004768611697714469
5.212545420563422516e-01 9221.97882333434 0.004768611697714469
5.533735415758074261e-01 10234.114021054527 0.004768611697714469
5.894569217144930429e-01 11357.333583431051 0.004768611697714469
6.288134867049417487e-01 12603.829296797274 0.004768611697714469
6.709032879998552135e-01 13987.131026472387 0.004768611697714469
7.162510662541291540e-01 15522.25357427048 0.004768611697714469
7.638984248800115839e-01 17225.859653987874 0.004768611697714469
8.122967114896373353e-01 19116.440753857038 0.004768611697714469
8.606758538891001731e-01 21214.51784910632 0.004768611697714469
9.083546566087892238e-01 23542.864143224204 0.004768611697714469
9.549724537753582210e-01 26126.752255633317 0.004768611697714469
1.000371594649960727e+00 28994.22853882881 0.004768611697714469
1.044165579635358609e+00 32176.417502507353 0.004768611697714469
1.087139636694778311e+00 35707.859649004626 0.004768611697714469
1.134720136524997036e+00 39626.88638701478 0.004768611697714469
1.183987448647086493e+00 43976.036093027215 0.004768611697714469
1.235852982362374286e+00 48802.515836544335 0.004768611697714469
1.291301005792716561e+00 54158.71378079476 0.004768611697714469
1.351338443169380898e+00 60102.76782070388 0.004768611697714469
1.416948042561818166e+00 66699.19663030129 0.004768611697714469
1.489065691917469847e+00 74019.59996915652 0.004768611697714469
1.569856245523830296e+00 82143.43584919439 0.004768611697714469
1.658655213204732526e+00 91158.88299750836 0.004768611697714469
1.756036867219212372e+00 101163.7979766207 0.004768611697714469
1.862390409537739266e+00 112266.77735108159 0.004768611697714469
1.977965970164814014e+00 124588.33642950082 0.004768611697714469
2.102845127278146542e+00 138262.2173764659 0.004768611697714469
2.236940103476161124e+00 153436.84089300132 0.004768611697714469
2.379995707636211932e+00 170276.91722258978 0.004768611697714469
2.531601233537651208e+00 188965.23396912115 0.004768611697714469
2.691329697019671841e+00 209704.64013232305 0.004768611697714469
2.858394084159360027e+00 232720.2478960412 0.004768611697714469
3.031958887781837308e+00 258261.87606826748 0.004768611697714469
3.211065450964925461e+00 286606.7616948256 0.004768611697714469
3.394646215244031762e+00 318062.5692794119 0.004768611697714469
3.581541131222054197e+00 352970.73027306574 0.004768611697714469
3.770516863829808329e+00 391710.1490809261 0.004768611697714469
3.960288055456369971e+00 434701.3158125035 0.004768611697714469
4.149539663569452586e+00 482410.8704165374 0.004768611697714469
4.336950405653160701e+00 535356.6677410719 0.004768611697714469
4.521214404952830890e+00 594113.3984965039 0.004768611697714469
4.701060377611584684e+00 659318.8271333541 0.004768611697714469
4.875268381069594703e+00 731680.7143427207 0.004768611697714469
5.042679995096370327e+00 811984.4993184009 0.004768611697714469
5.202207205620434927e+00 901101.8251665037 0.004768611697714469
5.352835039730700295e+00 1000000.0 0.004768611697714469
1.035396541651101461e-02 0.001 0.005291978735958442
1.088340367985215877e-02 0.0011097524964120721 0.005291978735958442
1.150208687968141096e-02 0.0012315506032928262 0.005291978735958442
1.222738210665489517e-02 0.001366716356462006 0.005291978735958442
1.307916412968326662e-02 0.0015167168884709225 0.005291978735958442
1.408045422859282442e-02 0.0016831803533309566 0.005291978735958442
1.525749191191021030e-02 0.0018679135990207828 0.005291978735958442
1.664011050314074744e-02 0.002072921779595372 0.005291978735958442
1.826227650065293320e-02 0.002300430119772917 0.005291978735958442
2.016219731603081586e-02 0.0025529080682395165 0.005291978735958442
2.238282323114398897e-02 0.002833096101839324 0.005291978735958442
2.497205687011472969e-02 0.0031440354715915 0.005291978735958442
2.798323581299819868e-02 0.0034891012134067737 0.005291978735958442
3.147533527322703834e-02 0.003872038781812557 0.005291978735958442
3.551342887239389290e-02 0.004297004704320844 0.005291978735958442
4.016887577850885432e-02 0.004768611697714469 0.005291978735958442
4.551981712135132196e-02 0.005291978735958442 0.005291978735958442
5.165147923403341085e-02 0.005872786613189483 0.005291978735958442
5.865649834341505470e-02 0.00651733960488242 0.005291978735958442
6.663550770614833085e-02 0.007232633896483534 0.005291978735958442
7.569749269333977959e-02 0.008026433522257174 0.005291978735958442
8.596039513724970660e-02 0.00890735463861044 0.005291978735958442
9.755166675423855571e-02 0.009884959046625586 0.005291978735958442
1.106089283312505361e-01 0.010969857978923836 0.005291978735958442
1.253291659908260247e-01 0.012173827277396614 0.005291978735958442
1.421341860090885034e-01 0.013509935211980273 0.005291978735958442
1.609346118691206140e-01 0.014992684327860457 0.005291978735958442
1.819346912379660175e-01 0.01663816886076129 0.005291978735958442
2.054121303470116122e-01 0.018464249428955443 0.005291978735958442
2.315154012159315877e-01 0.020490746898158472 0.005291978735958442
2.604832360444173101e-01 0.022739657523579287 0.005291978735958442
2.925709782950510762e-01 0.02523539170434766 0.005291978735958442
3.280508337695602905e-01 0.02800503894183631 0.005291978735958442
3.672118772859180313e-01 0.03107866187782014 0.005291978735958442
4.103595675884342264e-01 0.03448962260405758 0.005291978735958442
4.578149138619700964e-01 0.038274944785163134 0.005291978735958442
5.099129810036983068e-01 0.04247571552536898 0.005291978735958442
5.670005335908187005e-01 0.047137531341167244 0.005291978735958442
6.294333276630307283e-01 0.05231099308056263 0.005291978735958442
6.975718391885662450e-01 0.05805225516094899 0.005291978735958442
7.717763420529858420e-01 0.06442363508721373 0.005291978735958442
8.524005716677923727e-01 0.07149428986597581 0.005291978735958442
9.397840912799041435e-01 0.07934096665797492 0.005291978735958442
1.034243298681361001e+00 0.08804883581643465 0.005291978735958442
1.136060917797776737e+00 0.09771241535346502 0.005291978735958442
1.245473961389990780e+00 0.1084365968689611 0.005291978735958442
1.362660506945976957e+00 0.12033778407775893 0.005291978735958442
1.487724987250147679e+00 0.13354515629298988 0.005291978735958442
1.620682755735965319e+00 0.14820207057988585 0.005291978735958442
1.761443912023615388e+00 0.16446761779946645 0.005291978735958442
1.909797205502461459e+00 0.18251834943190443 0.005291978735958442
2.065394399155020988e+00 0.20255019392306664 0.005291978735958442
2.227736069654283391e+00 0.22478058335487253 0.005291978735958442
2.396159719879031869e+00 0.24945081352303167 0.005291978735958442
2.569830761352078330e+00 0.27682866303920667 0.005291978735958442
2.747737900040113423e+00 0.3072112998861759 0.005291978735958442
2.928693228239417135e+00 0.34092850697468147 0.005291978735958442
3.111338226099752191e+00 0.3783462617131929 0.005291978735958442
3.294156081732360075e+00 0.419870708444391 0.005291978735958442
3.475490507095322368e+00 0.4659525668664682 0.005291978735958442
3.653571195191944287e+00 0.517092024289676 0.005291978735958442
3.826545765001399868e+00 0.5738441648302398 0.005291978735958442
3.992516825911703204e+00 0.6368249944718586 0.005291978735958442
4.149583835658613218e+00 0.7067181273927491 0.005291978735958442
4.295887803387094195e+00 0.7842822061337682 0.005291978735958442
4.429657520107818769e+00 0.8703591361485166 0.005291978735958442
4.549255353021584014e+00 0.9658832241158708 0.005291978735958442
4.653220983165391900e+00 1.0718913192051276 0.005291978735958442
4.740311154041041419e+00 1.1895340673703196 0.005291978735958442
4.809533809555525785e+00 1.3200884008314182 0.005291978735958442
4.860175309744054317e+00 1.4649713983072863 0.005291978735958442
4.891819541364761825e+00 1.625755666443795 0.005291978735958442
4.904357964106112355e+00 1.8041864093920719 0.005291978735958442
4.897990581756836548e+00 2.0022003718155843 0.005291978735958442
4.873217364044002409e+00 2.2219468609395236 0.005291978735958442
4.871710265809408469e+00 2.4658110758226037 0.005291978735958442
4.864577109452955739e+00 2.736439997074672 0.005291978735958442
4.843982471749671781e+00 3.0367711180354604 0.005291978735958442
4.810528839509276899e+00 3.370064329271928 0.005291978735958442
4.764904374987737334e+00 3.739937302478798 0.005291978735958442
4.707863702695664010e+00 4.150404757850477 0.005291978735958442
4.640209376760536131e+00 4.605922041145108 0.005291978735958442
4.562804457030846805e+00 5.1114334834401705 0.005291978735958442
4.479290273610128104e+00 5.672426068491977 0.005291978735958442
4.388042988172958125e+00 6.294988990221888 0.005291978735958442
4.289676056380019809e+00 6.985879746785249 0.005291978735958442
4.184982170106050781e+00 7.752597488629465 0.005291978735958442
4.074722293809428741e+00 8.60346441668451 0.005291978735958442
3.959620526843482313e+00 9.547716114208066 0.005291978735958442
3.840361569537562136e+00 10.59560179277617 0.005291978735958442
3.717590440201426816e+00 11.758495540521581 0.005291978735958442
3.591914292080641946e+00 13.049019780144016 0.005291978735958442
3.463906024261190542e+00 14.481182276745331 0.005291978735958442
3.334108915486225566e+00 16.070528182616385 0.005291978735958442
3.203042228406326242e+00 17.834308769319094 0.005291978735958442
3.071206730605598789e+00 19.791668678535572 0.005291978735958442
2.939089929441056182e+00 21.96385372416547 0.005291978735958442
2.807170438818345826e+00 24.37444150122222 0.005291978735958442
2.675920987458178857e+00 27.04959730463137 0.005291978735958442
2.545809896412249973e+00 30.01835813575592 0.005291978735958442
2.417346011621554602e+00 33.31294787934677 0.005291978735958442
2.291162541444315526e+00 36.96912707195032 0.005291978735958442
2.167498428618092721e+00 41.0265810582719 0.005291978735958442
2.046785256154115995e+00 45.52935074866948 0.005291978735958442
1.929434264006944844e+00 50.526310653356795 0.005291978735958442
1.815830048462872881e+00 56.07169938205458 0.005291978735958442
1.706324160196654116e+00 62.22570836730231 0.005291978735958442
1.601229079050206838e+00 69.0551352016233 0.005291978735958442
1.500812935827656069e+00 76.63410868007462 0.005291978735958442
1.414116376025086774e+00 85.04489341802686 0.005291978735958442
1.338079439375570834e+00 94.37878277775391 0.005291978735958442
1.267084468667525554e+00 104.73708979594508 0.005291978735958442
1.201058085534150166e+00 116.23224686798542 0.005291978735958442
1.139970713446067263e+00 128.9890261253308 0.005291978735958442
1.084309259025235672e+00 143.14589375234786 0.005291978735958442
1.034020208078523018e+00 158.85651294280527 0.005291978735958442
9.912334392987427467e-01 176.2914118095948 0.005291978735958442
9.529882858853775396e-01 195.63983435170647 0.005291978735958442
9.185340980481431217e-01 217.11179456945052 0.005291978735958442
8.896036271685588970e-01 240.9403560239527 0.005291978735958442
8.641688971500063321e-01 267.38416158399497 0.005291978735958442
8.412051089622014644e-01 296.73024081888724 0.005291978735958442
8.203015552373376096e-01 329.2971255097155 0.005291978735958442
8.010406660882617436e-01 365.43830709572546 0.005291978735958442
7.830104905012501559e-01 405.54607358408276 0.005291978735958442
7.666496015907827699e-01 450.05576757004974 0.005291978735958442
7.510325076945150169e-01 499.450511585514 0.005291978735958442
7.354055078171133353e-01 554.2664520663108 0.005291978735958442
7.195080967589980725e-01 615.0985788580505 0.005291978735958442
7.031401106373448284e-01 682.6071834272393 0.005291978735958442
6.861674310171005375e-01 757.525025877192 0.005291978735958442
6.685250129526499885e-01 840.6652885618333 0.005291978735958442
6.502171144309268902e-01 932.9304026284696 0.005291978735958442
6.314256335543071419e-01 1035.3218432956637 0.005291978735958442
6.129121297318939066e-01 1148.9510001873086 0.005291978735958442
5.939362764069872069e-01 1275.051240713013 0.005291978735958442
5.747569154073334241e-01 1414.991297434576 0.005291978735958442
5.556693511010079023e-01 1570.2901247293776 0.005291978735958442
5.369960522334650266e-01 1742.6333860096508 0.005291978735958442
5.190778564671726381e-01 1933.891750455232 0.005291978735958442
5.022661325606770921e-01 2146.141197858406 0.005291978735958442
4.869161860631847083e-01 2381.6855519761607 0.005291978735958442
4.733820858921325980e-01 2643.0814869741084 0.005291978735958442
4.620128272845245854e-01 2933.1662783900483 0.005291978735958442
4.531496879577896486e-01 3255.0885998350564 0.005291978735958442
4.471243013268916267e-01 3612.3426997094302 0.005291978735958442
4.442569132088765582e-01 4008.8063288984645 0.005291978735958442
4.448539474256508752e-01 4448.782831127585 0.005291978735958442
4.492039332105324800e-01 4937.047852839004 0.005291978735958442
4.575706995803125454e-01 5478.901179593945 0.005291978735958442
4.701828654972644572e-01 6080.224261649427 0.005291978735958442
4.872191534527871570e-01 6747.5440531107 0.005291978735958442
5.087897971341713843e-01 7488.10385759003 0.005291978735958442
5.349155260510310983e-01 8309.941949353404 0.005291978735958442
5.655069465211547408e-01 9221.97882333434 0.005291978735958442
6.006344698810143212e-01 10234.114021054527 0.005291978735958442
6.399013068234764567e-01 11357.333583431051 0.005291978735958442
6.826876992737269667e-01 12603.829296797274 0.005291978735958442
7.284153237887962540e-01 13987.131026472387 0.005291978735958442
7.764275139449878793e-01 15522.25357427048 0.005291978735958442
8.269870587891652303e-01 17225.859653987874 0.005291978735958442
8.792437011865534835e-01 19116.440753857038 0.005291978735958442
9.314766156529805663e-01 21214.51784910632 0.005291978735958442
9.829644606920283634e-01 23542.864143224204 0.005291978735958442
1.033368915655205944e+00 26126.752255633317 0.005291978735958442
1.082459855343807398e+00 28994.22853882881 0.005291978735958442
1.130143963275428876e+00 32176.417502507353 0.005291978735958442
1.180956291347887044e+00 35707.859649004626 0.005291978735958442
1.232709883649621085e+00 39626.88638701478 0.005291978735958442
1.286223979010459928e+00 43976.036093027215 0.005291978735958442
1.342444063360752393e+00 48802.515836544335 0.005291978735958442
1.402388686931172357e+00 54158.71378079476 0.005291978735958442
1.467095787885866365e+00 60102.76782070388 0.005291978735958442
1.537572310497752115e+00 66699.19663030129 0.005291978735958442
1.614876262497821235e+00 74019.59996915652 0.005291978735958442
1.701107487295548726e+00 82143.43584919439 0.005291978735958442
1.795551664413804316e+00 91158.88299750836 0.005291978735958442
1.898744771418765298e+00 101163.7979766207 0.005291978735958442
2.011030376149105514e+00 112266.77735108159 0.005291978735958442
2.132593653783126264e+00 124588.33642950082 0.005291978735958442
2.263434702266489573e+00 138262.2173764659 0.005291978735958442
2.403369737433442399e+00 153436.84089300132 0.005291978735958442
2.552035750963097094e+00 170276.91722258978 0.005291978735958442
2.708898023988552950e+00 188965.23396912115 0.005291978735958442
2.873437265633778104e+00 209704.64013232305 0.005291978735958442
3.044736135299207280e+00 232720.2478960412 0.005291978735958442
3.221841875404880984e+00 258261.87606826748 0.005291978735958442
3.403688709535725998e+00 286606.7616948256 0.005291978735958442
3.589113186147307122e+00 318062.5692794119 0.005291978735958442
3.776873499066664586e+00 352970.73027306574 0.005291978735958442
3.965670675514703536e+00 391710.1490809261 0.005291978735958442
4.154171164951335093e+00 434701.3158125035 0.005291978735958442
4.341030023184733189e+00 482410.8704165374 0.005291978735958442
4.524913593829261060e+00 535356.6677410719 0.005291978735958442
4.704520786157401879e+00 594113.3984965039 0.005291978735958442
4.878600280559213687e+00 659318.8271333541 0.005291978735958442
5.045964537872601241e+00 731680.7143427207 0.005291978735958442
5.205499508478411919e+00 811984.4993184009 0.005291978735958442
5.356169213423079611e+00 901101.8251665037 0.005291978735958442
5.497017319080756081e+00 1000000.0 0.005291978735958442
9.898824677220356694e-03 0.001 0.005872786613189483
1.035400711419106126e-02 0.0011097524964120721 0.005872786613189483
1.088344301068431760e-02 0.0012315506032928262 0.005872786613189483
1.150211645380080049e-02 0.001366716356462006 0.005872786613189483
1.222737014033387255e-02 0.0015167168884709225 0.005872786613189483
1.307917287774083837e-02 0.0016831803533309566 0.005872786613189483
1.408043570896651796e-02 0.0018679135990207828 0.005872786613189483
1.525743572420994003e-02 0.002072921779595372 0.005872786613189483
1.664009143892402134e-02 0.002300430119772917 0.005872786613189483
1.826226698379391361e-02 0.0025529080682395165 0.005872786613189483
2.016219321014349475e-02 0.002833096101839324 0.005872786613189483
2.238282181438130611e-02 0.0031440354715915 0.005872786613189483
2.497206505102496713e-02 0.0034891012134067737 0.005872786613189483
2.798322834140062540e-02 0.003872038781812557 0.005872786613189483
3.147534643529177611e-02 0.004297004704320844 0.005872786613189483
3.551341827085852804e-02 0.004768611697714469 0.005872786613189483
4.016889339531023312e-02 0.005291978735958442 0.005872786613189483
4.551982526545553936e-02 0.005872786613189483 0.005872786613189483
5.165146931935743480e-02 0.00651733960488242 0.005872786613189483
5.865650278698418540e-02 0.007232633896483534 0.005872786613189483
6.663552370293057692e-02 0.008026433522257174 0.005872786613189483
7.569750492435405043e-02 0.00890735463861044 0.005872786613189483
8.596039800781726803e-02 0.009884959046625586 0.005872786613189483
9.755167088795232977e-02 0.010969857978923836 0.005872786613189483
1.106089365190664614e-01 0.012173827277396614 0.005872786613189483
1.252806962115098621e-01 0.013509935211980273 0.005872786613189483
1.420717459255116943e-01 0.014992684327860457 0.005872786613189483
1.608633584635145164e-01 0.01663816886076129 0.005872786613189483
1.818535120807403538e-01 0.018464249428955443 0.005872786613189483
2.053198434087501467e-01 0.020490746898158472 0.005872786613189483
2.314106482065930170e-01 0.022739657523579287 0.005872786613189483
2.603645767699835356e-01 0.02523539170434766 0.005872786613189483
2.924367629529797674e-01 0.02800503894183631 0.005872786613189483
3.278992779197647534e-01 0.03107866187782014 0.005872786613189483
3.670409595812484382e-01 0.03448962260405758 0.005872786613189483
4.101670458776228156e-01 0.038274944785163134 0.005872786613189483
4.575983478544128347e-01 0.04247571552536898 0.005872786613189483
5.096695995707726246e-01 0.047137531341167244 0.005872786613189483
5.667273499522217373e-01 0.05231099308056263 0.005872786613189483
6.291269397257304163e-01 0.05805225516094899 0.005872786613189483
6.972285001074615129e-01 0.06442363508721373 0.005872786613189483
7.713919216362478126e-01 0.07149428986597581 0.005872786613189483
8.519704331423684218e-01 0.07934096665797492 0.005872786613189483
9.393030972170444137e-01 0.08804883581643465 0.005872786613189483
1.033705763923409959e+00 0.09771241535346502 0.005872786613189483
1.135460494648289576e+00 0.1084365968689611 0.005872786613189483
1.244803637056157486e+00 0.12033778407775893 0.005872786613189483
1.361912443376825266e+00 0.13354515629298988 0.005872786613189483
1.486890500167379559e+00 0.14820207057988585 0.005872786613189483
1.619752223116334822e+00 0.16446761779946645 0.005872786613189483
1.760406608605413981e+00 0.18251834943190443 0.005872786613189483
1.908641244194589248e+00 0.20255019392306664 0.005872786613189483
2.064106592223033942e+00 0.22478058335487253 0.005872786613189483
2.226301847719667215e+00 0.24945081352303167 0.005872786613189483
2.394562890359427154e+00 0.27682866303920667 0.005872786613189483
2.568053460622564899e+00 0.3072112998861759 0.005872786613189483
2.745760369029505377e+00 0.34092850697468147 0.005872786613189483
2.926493708712909481e+00 0.3783462617131929 0.005872786613189483
3.108892827994320207e+00 0.419870708444391 0.005872786613189483
3.291438528911089012e+00 0.4659525668664682 0.005872786613189483
3.472472057058342276e+00 0.517092024289676 0.005872786613189483
3.650220579657579290e+00 0.5738441648302398 0.005872786613189483
3.822828975603123514e+00 0.6368249944718586 0.005872786613189483
3.988397118421056931e+00 0.7067181273927491 0.005872786613189483
4.145021757269759632e+00 0.7842822061337682 0.005872786613189483
4.290841262895292552e+00 0.8703591361485166 0.005872786613189483
4.424081918519023660e+00 0.9658832241158708 0.005872786613189483
4.543103959958284754e+00 1.0718913192051276 0.005872786613189483
4.646445451322072984e+00 1.1895340673703196 0.005872786613189483
4.732862156157356281e+00 1.3200884008314182 0.005872786613189483
4.801362058505339370e+00 1.4649713983072863 0.005872786613189483
4.851232783307862562e+00 1.625755666443795 0.005872786613189483
4.882061090051447394e+00 1.8041864093920719 0.005872786613189483
4.893743487225709288e+00 2.0022003718155843 0.005872786613189483
4.886487459100339770e+00 2.2219468609395236 0.005872786613189483
4.864838481570482820e+00 2.4658110758226037 0.005872786613189483
4.871657845204190096e+00 2.736439997074672 0.005872786613189483
4.864517244322155598e+00 3.0367711180354604 0.005872786613189483
4.843914126361283934e+00 3.370064329271928 0.005872786613189483
4.810450833649146496e+00 3.739937302478798 0.005872786613189483
4.764815371029391677e+00 4.150404757850477 0.005872786613189483
4.707762234998264184e+00 4.605922041145108 0.005872786613189483
4.640093798632232591e+00 5.1114334834401705 0.005872786613189483
4.562676297800166481e+00 5.672426068491977 0.005872786613189483
4.479133426720115274e+00 6.294988990221888 0.005872786613189483
4.387865091789316274e+00 6.985879746785249 0.005872786613189483
4.289474557984451764e+00 7.752597488629465 0.005872786613189483
4.184754306006682079e+00 8.60346441668451 0.005872786613189483
4.074465036285814357e+00 9.547716114208066 0.005872786613189483
3.959330550335214749e+00 10.59560179277617 0.005872786613189483
3.840035266827564353e+00 11.758495540521581 0.005872786613189483
3.717223848719110268e+00 13.049019780144016 0.005872786613189483
3.591503116668802509e+00 14.481182276745331 0.005872786613189483
3.463445527503079990e+00 16.070528182616385 0.005872786613189483
3.333593968377920991e+00 17.834308769319094 0.005872786613189483
3.202467185637373870e+00 19.791668678535572 0.005872786613189483
3.070565447377555213e+00 21.96385372416547 0.005872786613189483
2.938375715617782991e+00 24.37444150122222 0.005872786613189483
2.806376007713068166e+00 27.04959730463137 0.005872786613189483
2.675038451826564412e+00 30.01835813575592 0.005872786613189483
2.544830785106042548e+00 33.31294787934677 0.005872786613189483
2.416327550990256423e+00 36.96912707195032 0.005872786613189483
2.290035318931723740e+00 41.0265810582719 0.005872786613189483
2.166252835486399242e+00 45.52935074866948 0.005872786613189483
2.045411340656801080e+00 50.526310653356795 0.005872786613189483
1.927921877538041784e+00 56.07169938205458 0.005872786613189483
1.814169100307483129e+00 62.22570836730231 0.005872786613189483
1.704504919642392924e+00 69.0551352016233 0.005872786613189483
1.599242622709202033e+00 76.63410868007462 0.005872786613189483
1.498651718524748544e+00 85.04489341802686 0.005872786613189483
1.414281231275134498e+00 94.37878277775391 0.005872786613189483
1.338267736219097115e+00 104.73708979594508 0.005872786613189483
1.267298618997287907e+00 116.23224686798542 0.005872786613189483
1.201302527439756407e+00 128.9890261253308 0.005872786613189483
1.140249473379219225e+00 143.14589375234786 0.005872786613189483
1.084622670979054293e+00 158.85651294280527 0.005872786613189483
1.034377134452915570e+00 176.2914118095948 0.005872786613189483
9.916255007529518606e-01 195.63983435170647 0.005872786613189483
9.534351219851721071e-01 217.11179456945052 0.005872786613189483
9.190435310075728559e-01 240.9403560239527 0.005872786613189483
8.901666624457109656e-01 267.38416158399497 0.005872786613189483
8.648134581327844295e-01 296.73024081888724 0.005872786613189483
8.419445197141876003e-01 329.2971255097155 0.005872786613189483
8.211519023806321815e-01 365.43830709572546 0.005872786613189483
8.020214003950806303e-01 405.54607358408276 0.005872786613189483
7.841451545132217538e-01 450.05576757004974 0.005872786613189483
7.679332565178057513e-01 499.450511585514 0.005872786613189483
7.525311822105752446e-01 554.2664520663108 0.005872786613189483
7.371608679541237219e-01 615.0985788580505 0.005872786613189483
7.215701652712791514e-01 682.6071834272393 0.005872786613189483
7.055686299610415269e-01 757.525025877192 0.005872786613189483
6.890332794501743408e-01 840.6652885618333 0.005872786613189483
6.719116736086895303e-01 932.9304026284696 0.005872786613189483
6.542221519091836468e-01 1035.3218432956637 0.005872786613189483
6.360513738381415871e-01 1148.9510001873086 0.005872786613189483
6.183229799315613784e-01 1275.051240713013 0.005872786613189483
6.003496270514890876e-01 1414.991297434576 0.005872786613189483
5.823417883586992083e-01 1570.2901247293776 0.005872786613189483
5.646166625423968410e-01 1742.6333860096508 0.005872786613189483
5.475204388354579788e-01 1933.891750455232 0.005872786613189483
5.314195845914054805e-01 2146.141197858406 0.005872786613189483
5.166930397821348775e-01 2381.6855519761607 0.005872786613189483
5.037255657426228383e-01 2643.0814869741084 0.005872786613189483
4.929023356870103068e-01 2933.1662783900483 0.005872786613189483
4.846046699547310599e-01 3255.0885998350564 0.005872786613189483
4.792065528842603950e-01 3612.3426997094302 0.005872786613189483
4.770714153452905726e-01 4008.8063288984645 0.005872786613189483
4.785483123210887979e-01 4448.782831127585 0.005872786613189483
4.839665049425348475e-01 4937.047852839004 0.005872786613189483
4.936273077007197196e-01 5478.901179593945 0.005872786613189483
5.077921696819243103e-01 6080.224261649427 0.005872786613189483
5.266664766009498955e-01 6747.5440531107 0.005872786613189483
5.503793787354388511e-01 7488.10385759003 0.005872786613189483
5.789612742039518256e-01 8309.941949353404 0.005872786613189483
6.123219481909712991e-01 9221.97882333434 0.005872786613189483
6.506967905811874564e-01 10234.114021054527 0.005872786613189483
6.933589241254886071e-01 11357.333583431051 0.005872786613189483
7.397967576661828026e-01 12603.829296797274 0.005872786613189483
7.893927856750685423e-01 13987.131026472387 0.005872786613189483
8.414465044319704434e-01 15522.25357427048 0.005872786613189483
8.952249926036238703e-01 17225.859653987874 0.005872786613189483
9.500224741829900177e-01 19116.440753857038 0.005872786613189483
1.006028746832007714e+00 21214.51784910632 0.005872786613189483
1.061519179544653024e+00 23542.864143224204 0.005872786613189483
1.115916499849334276e+00 26126.752255633317 0.005872786613189483
1.170480837728763435e+00 28994.22853882881 0.005872786613189483
1.225382545900701503e+00 32176.417502507353 0.005872786613189483
1.280596529857743526e+00 35707.859649004626 0.005872786613189483
1.336788511514781064e+00 39626.88638701478 0.005872786613189483
1.394803818048883981e+00 43976.036093027215 0.005872786613189483
1.455616782489623784e+00 48802.515836544335 0.005872786613189483
1.520274379137919407e+00 54158.71378079476 0.005872786613189483
1.589839095704424610e+00 60102.76782070388 0.005872786613189483
1.665335037337414059e+00 66699.19663030129 0.005872786613189483
1.747969345863118251e+00 74019.59996915652 0.005872786613189483
1.839715620842030663e+00 82143.43584919439 0.005872786613189483
1.939821898280668089e+00 91158.88299750836 0.005872786613189483
2.048774533549104770e+00 101163.7979766207 0.005872786613189483
2.166864204778060632e+00 112266.77735108159 0.005872786613189483
2.294203220160311307e+00 124588.33642950082 0.005872786613189483
2.430703182150919073e+00 138262.2173764659 0.005872786613189483
2.576078715255992524e+00 153436.84089300132 0.005872786613189483
2.729855384305180710e+00 170276.91722258978 0.005872786613189483
2.891381031242892696e+00 188965.23396912115 0.005872786613189483
3.060019892810987407e+00 209704.64013232305 0.005872786613189483
3.234758601982804294e+00 232720.2478960412 0.005872786613189483
3.414523724879133582e+00 258261.87606826748 0.005872786613189483
3.598152948882508362e+00 286606.7616948256 0.005872786613189483
3.784399842305218531e+00 318062.5692794119 0.005872786613189483
3.971955422284653814e+00 352970.73027306574 0.005872786613189483
4.159470903427555655e+00 391710.1490809261 0.005872786613189483
4.345580627031461418e+00 434701.3158125035 0.005872786613189483
4.528925211126479944e+00 482410.8704165374 0.005872786613189483
4.708173270302809854e+00 535356.6677410719 0.005872786613189483
4.882040897894189158e+00 594113.3984965039 0.005872786613189483
5.049307352221058309e+00 659318.8271333541 0.005872786613189483
5.208826755573136680e+00 731680.7143427207 0.005872786613189483
5.359535453003525518e+00 811984.4993184009 0.005872786613189483
5.500453733539833578e+00 901101.8251665037 0.005872786613189483
5.630686587212210270e+00 1000000.0 0.005872786613189483
9.505256158988490897e-03 0.001 0.00651733960488242
9.898872841311436716e-03 0.0011097524964120721 0.00651733960488242
1.035400247865664661e-02 0.0012315506032928262 0.00651733960488242
1.088344337698697595e-02 0.001366716356462006 0.00651733960488242
1.150215997177455457e-02 0.0015167168884709225 0.00651733960488242
1.222740180374289921e-02 0.0016831803533309566 0.00651733960488242
1.307919376399905610e-02 0.0018679135990207828 0.00651733960488242
1.408043424449930553e-02 0.002072921779595372 0.00651733960488242
1.525746309531187707e-02 0.002300430119772917 0.00651733960488242
1.664008393984523285e-02 0.0025529080682395165 0.00651733960488242
1.826226343840682553e-02 0.002833096101839324 0.00651733960488242
2.016219886087626534e-02 0.0031440354715915 0.00651733960488242
2.238282926780580523e-02 0.0034891012134067737 0.00651733960488242
2.497205952641222415e-02 0.003872038781812557 0.00651733960488242
2.798324129290022735e-02 0.004297004704320844 0.00651733960488242
3.147535197788495914e-02 0.004768611697714469 0.00651733960488242
3.551342944640712568e-02 0.005291978735958442 0.00651733960488242
4.016888004714205124e-02 0.005872786613189483 0.00651733960488242
4.551982906414389629e-02 0.00651733960488242 0.00651733960488242
5.165147454821968076e-02 0.007232633896483534 0.00651733960488242
5.865651321188933287e-02 0.008026433522257174 0.00651733960488242
6.663552733884857415e-02 0.00890735463861044 0.00651733960488242
7.569751669700292007e-02 0.009884959046625586 0.00651733960488242
8.596041217334146611e-02 0.010969857978923836 0.00651733960488242
9.755167416574236916e-02 0.012173827277396614 0.00651733960488242
1.106089399873614737e-01 0.013509935211980273 0.00651733960488242
1.252807037245784461e-01 0.014992684327860457 0.00651733960488242
1.419958728019568295e-01 0.01663816886076129 0.00651733960488242
1.607767485995806878e-01 0.018464249428955443 0.00651733960488242
1.817548771900723281e-01 0.020490746898158472 0.00651733960488242
2.052077033104731663e-01 0.022739657523579287 0.00651733960488242
2.312834084267828827e-01 0.02523539170434766 0.00651733960488242
2.602204342615120347e-01 0.02800503894183631 0.00651733960488242
2.922737423228089493e-01 0.03107866187782014 0.00651733960488242
3.277151424830353488e-01 0.03448962260405758 0.00651733960488242
3.668333075260813980e-01 0.038274944785163134 0.00651733960488242
4.099332163066141121e-01 0.04247571552536898 0.00651733960488242
4.573353031025660376e-01 0.047137531341167244 0.00651733960488242
5.093740275709576215e-01 0.05231099308056263 0.00651733960488242
5.663955775111774171e-01 0.05805225516094899 0.00651733960488242
6.287548750316175328e-01 0.06442363508721373 0.00651733960488242
6.968116297038404738e-01 0.07149428986597581 0.00651733960488242
7.709251948676453248e-01 0.07934096665797492 0.00651733960488242
8.514482480687831645e-01 0.08804883581643465 0.00651733960488242
9.387192817086743579e-01 0.09771241535346502 0.00651733960488242
1.033053400058460580e+00 0.1084365968689611 0.00651733960488242
1.134731933220467948e+00 0.12033778407775893 0.00651733960488242
1.243990386982252616e+00 0.13354515629298988 0.00651733960488242
1.361005081976856879e+00 0.14820207057988585 0.00651733960488242
1.485878537517783204e+00 0.16446761779946645 0.00651733960488242
1.618624021349335251e+00 0.18251834943190443 0.00651733960488242
1.759149307565530007e+00 0.20255019392306664 0.00651733960488242
1.907240532300678026e+00 0.22478058335487253 0.00651733960488242
2.062546664779077332e+00 0.24945081352303167 0.00651733960488242
2.224565190082765209e+00 0.27682866303920667 0.00651733960488242
2.392630141297470647e+00 0.3072112998861759 0.00651733960488242
2.565903257662210279e+00 0.34092850697468147 0.00651733960488242
2.743369208679552251e+00 0.3783462617131929 0.00651733960488242
2.923835702233052114e+00 0.419870708444391 0.00651733960488242
3.105939611898387298e+00 0.4659525668664682 0.00651733960488242
3.288159059767957526e+00 0.517092024289676 0.00651733960488242
3.468832572224619604e+00 0.5738441648302398 0.00651733960488242
3.646184324777058450e+00 0.6368249944718586 0.00651733960488242
3.818356346811837110e+00 0.7067181273927491 0.00651733960488242
3.983445579399050196e+00 0.7842822061337682 0.00651733960488242
4.139545916512665791e+00 0.8703591361485166 0.00651733960488242
4.284793106033888854e+00 0.9658832241158708 0.00651733960488242
4.417411227831797405e+00 1.0718913192051276 0.00651733960488242
4.535758821068118785e+00 1.1895340673703196 0.00651733960488242
4.638372995669084453e+00 1.3200884008314182 0.00651733960488242
4.724009673431586620e+00 1.4649713983072863 0.00651733960488242
4.791678386186448257e+00 1.625755666443795 0.00651733960488242
4.840670131906879448e+00 1.8041864093920719 0.00651733960488242
4.870577301585928609e+00 2.0022003718155843 0.00651733960488242
4.881304745523772581e+00 2.2219468609395236 0.00651733960488242
4.873071581314258438e+00 2.4658110758226037 0.00651733960488242
4.864781514747361868e+00 2.736439997074672 0.00651733960488242
4.871592787442296846e+00 3.0367711180354604 0.00651733960488242
4.864442922330968422e+00 3.370064329271928 0.00651733960488242
4.843829251362531174e+00 3.739937302478798 0.00651733960488242
4.810353944116084079e+00 4.150404757850477 0.00651733960488242
4.764704815561184859e+00 4.605922041145108 0.00651733960488242
4.707636217330697370e+00 5.1114334834401705 0.00651733960488242
4.639950290170847147e+00 5.672426068491977 0.00651733960488242
4.562517085830084085e+00 6.294988990221888 0.00651733960488242
4.478938752656453026e+00 6.985879746785249 0.00651733960488242
4.387644363015296811e+00 7.752597488629465 0.00651733960488242
4.289224685644991375e+00 8.60346441668451 0.00651733960488242
4.184471897369177462e+00 9.547716114208066 0.00651733960488242
4.074146367190889073e+00 10.59560179277617 0.00651733960488242
3.958971595459424897e+00 11.758495540521581 0.00651733960488242
3.839631596340948860e+00 13.049019780144016 0.00651733960488242
3.716770644134584245e+00 14.481182276745331 0.00651733960488242
3.590995107360158034e+00 16.070528182616385 0.00651733960488242
3.462876959614626937e+00 17.834308769319094 0.00651733960488242
3.332958548253843745e+00 19.791668678535572 0.00651733960488242
3.201758063751786842e+00 21.96385372416547 0.00651733960488242
3.069775150877941616e+00 24.37444150122222 0.00651733960488242
2.937496129885237561e+00 27.04959730463137 0.00651733960488242
2.805398352531343065e+00 30.01835813575592 0.00651733960488242
2.673953280657990206e+00 33.31294787934677 0.00651733960488242
2.543627993205130888e+00 36.96912707195032 0.00651733960488242
2.415077189296771287e+00 41.0265810582719 0.00651733960488242
2.288653181329825426e+00 45.52935074866948 0.00651733960488242
2.164727873016118131e+00 50.526310653356795 0.00651733960488242
2.043732283635697033e+00 56.07169938205458 0.00651733960488242
1.926077531380472330e+00 62.22570836730231 0.00651733960488242
1.812148682650487119e+00 69.0551352016233 0.00651733960488242
1.702298558483071211e+00 76.63410868007462 0.00651733960488242
1.596841988978085825e+00 85.04489341802686 0.00651733960488242
1.496050835939905621e+00 94.37878277775391 0.00651733960488242
1.414480153117952277e+00 104.73708979594508 0.00651733960488242
1.338495313386127039e+00 116.23224686798542 0.00651733960488242
1.267557727447862215e+00 128.9890261253308 0.00651733960488242
1.201598535509502685e+00 143.14589375234786 0.00651733960488242
1.140587263622261149e+00 158.85651294280527 0.00651733960488242
1.085002617298912231e+00 176.2914118095948 0.00651733960488242
1.034810120387283483e+00 195.63983435170647 0.00651733960488242
9.921013087981830347e-01 217.11179456945052 0.00651733960488242
9.539779368666831960e-01 240.9403560239527 0.00651733960488242
9.196630956796512102e-01 267.38416158399497 0.00651733960488242
8.908522037353761025e-01 296.73024081888724 0.00651733960488242
8.655994071920622979e-01 329.2971255097155 0.00651733960488242
8.428474778010789370e-01 365.43830709572546 0.00651733960488242
8.221918794282174758e-01 405.54607358408276 0.00651733960488242
8.032225767263944105e-01 450.05576757004974 0.00651733960488242
7.855367592288378109e-01 499.450511585514 0.00651733960488242
7.695104140971784634e-01 554.2664520663108 0.00651733960488242
7.543747531995653732e-01 615.0985788580505 0.00651733960488242
7.393224831800895291e-01 682.6071834272393 0.00651733960488242
7.241117203268058189e-01 757.525025877192 0.00651733960488242
7.085638812723664692e-01 840.6652885618333 0.00651733960488242
6.925695234908446629e-01 932.9304026284696 0.00651733960488242
6.760914329847091953e-01 1035.3218432956637 0.00651733960488242
6.591648901913216285e-01 1148.9510001873086 0.00651733960488242
6.418952014438681353e-01 1275.051240713013 0.00651733960488242
6.250014891670236938e-01 1414.991297434576 0.00651733960488242
6.082589446930943833e-01 1570.2901247293776 0.00651733960488242
5.916871174824549495e-01 1742.6333860096508 0.00651733960488242
5.756294881864595370e-01 1933.891750455232 0.00651733960488242
5.604605924129317795e-01 2146.141197858406 0.00651733960488242
5.465773013558401505e-01 2381.6855519761607 0.00651733960488242
5.343908725836888918e-01 2643.0814869741084 0.00651733960488242
5.243199884734859317e-01 2933.1662783900483 0.00651733960488242
5.167848018266546495e-01 3255.0885998350564 0.00651733960488242
5.122017269604978162e-01 3612.3426997094302 0.00651733960488242
5.109785071958132807e-01 4008.8063288984645 0.00651733960488242
5.135087291076784188e-01 4448.782831127585 0.00651733960488242
5.201647879425387311e-01 4937.047852839004 0.00651733960488242
5.312881084926183162e-01 5478.901179593945 0.00651733960488242
5.471755626364144254e-01 6080.224261649427 0.00651733960488242
5.680615524296864782e-01 6747.5440531107 0.00651733960488242
5.940961037396900180e-01 7488.10385759003 0.00651733960488242
6.253207170406900328e-01 8309.941949353404 0.00651733960488242
6.618170264596420216e-01 9221.97882333434 0.00651733960488242
7.035187094511046180e-01 10234.114021054527 0.00651733960488242
7.497906057029187776e-01 11357.333583431051 0.00651733960488242
8.001033175190341851e-01 12603.829296797274 0.00651733960488242
8.537996707429346133e-01 13987.131026472387 0.00651733960488242
9.101347767294840629e-01 15522.25357427048 0.00651733960488242
9.683302704854563903e-01 17225.859653987874 0.00651733960488242
1.027637525419852427e+00 19116.440753857038 0.00651733960488242
1.087403294560666200e+00 21214.51784910632 0.00651733960488242
1.147130851165188981e+00 23542.864143224204 0.00651733960488242
1.206898773912387757e+00 26126.752255633317 0.00651733960488242
1.266593781052566703e+00 28994.22853882881 0.00651733960488242
1.326157649071498579e+00 32176.417502507353 0.00651733960488242
1.386045901958749882e+00 35707.859649004626 0.00651733960488242
1.446940054788501406e+00 39626.88638701478 0.00651733960488242
1.509705903298508067e+00 43976.036093027215 0.00651733960488242
1.575340247341490585e+00 48802.515836544335 0.00651733960488242
1.644911442340120100e+00 54158.71378079476 0.00651733960488242
1.719498953515212758e+00 60102.76782070388 0.00651733960488242
1.800136025669555773e+00 66699.19663030129 0.00651733960488242
1.888213602637771382e+00 74019.59996915652 0.00651733960488242
1.985502077876532878e+00 82143.43584919439 0.00651733960488242
2.091231180411413870e+00 91158.88299750836 0.00651733960488242
2.205825871439477837e+00 101163.7979766207 0.00651733960488242
2.329517749404704130e+00 112266.77735108159 0.00651733960488242
2.462339499540733279e+00 124588.33642950082 0.00651733960488242
2.604108910635546170e+00 138262.2173764659 0.00651733960488242
2.754435536169828502e+00 153436.84089300132 0.00651733960488242
2.912732373951017362e+00 170276.91722258978 0.00651733960488242
3.078231353708916096e+00 188965.23396912115 0.00651733960488242
3.250181782218554805e+00 209704.64013232305 0.00651733960488242
3.427489322382174297e+00 232720.2478960412 0.00651733960488242
3.608966240180972118e+00 258261.87606826748 0.00651733960488242
3.793366362556182203e+00 286606.7616948256 0.00651733960488242
3.979374787567612426e+00 318062.5692794119 0.00651733960488242
4.165631067619899319e+00 352970.73027306574 0.00651733960488242
4.350752486375306205e+00 391710.1490809261 0.00651733960488242
4.533356924266427335e+00 434701.3158125035 0.00651733960488242
4.712084940234089636e+00 482410.8704165374 0.00651733960488242
4.885620139870336942e+00 535356.6677410719 0.00651733960488242
5.052706570288719057e+00 594113.3984965039 0.00651733960488242
5.212162876867727057e+00 659318.8271333541 0.00651733960488242
5.362891081526087511e+00 731680.7143427207 0.00651733960488242
5.503882042552677767e+00 811984.4993184009 0.00651733960488242
5.634215747285054476e+00 901101.8251665037 0.00651733960488242
5.753060933719276626e+00 1000000.0 0.00651733960488242
9.162146770461589845e-03 0.001 0.007232633896483534
9.505283498884449164e-03 0.0011097524964120721 0.007232633896483534
9.898884195302447980e-03 0.0012315506032928262 0.007232633896483534
1.035396398762902619e-02 0.001366716356462006 0.007232633896483534
1.088342324909007466e-02 0.0015167168884709225 0.007232633896483534
1.150210245583923978e-02 0.0016831803533309566 0.007232633896483534
1.222738863414284463e-02 0.0018679135990207828 0.007232633896483534
1.307915533881252694e-02 0.002072921779595372 0.007232633896483534
1.408045906231573073e-02 0.002300430119772917 0.007232633896483534
1.525746582703387672e-02 0.0025529080682395165 0.007232633896483534
1.664008339570646755e-02 0.002833096101839324 0.007232633896483534
1.826227760962364707e-02 0.0031440354715915 0.007232633896483534
2.016219877921093806e-02 0.0034891012134067737 0.007232633896483534
2.238281653767375604e-02 0.003872038781812557 0.007232633896483534
2.497206983879586562e-02 0.004297004704320844 0.007232633896483534
2.798324343846986598e-02 0.004768611697714469 0.007232633896483534
3.147534142821048486e-02 0.005291978735958442 0.007232633896483534
3.551343399997813205e-02 0.005872786613189483 0.007232633896483534
4.016888065597692264e-02 0.00651733960488242 0.007232633896483534
4.551984135136339510e-02 0.007232633896483534 0.007232633896483534
5.165148233582334686e-02 0.008026433522257174 0.007232633896483534
5.865651845460266578e-02 0.00890735463861044 0.007232633896483534
6.663552271288598894e-02 0.009884959046625586 0.007232633896483534
7.569751475611000147e-02 0.010969857978923836 0.007232633896483534
8.596041792220113220e-02 0.012173827277396614 0.007232633896483534
9.755169826268640654e-02 0.013509935211980273 0.007232633896483534
1.106089549275829503e-01 0.014992684327860457 0.007232633896483534
1.252807189565473267e-01 0.01663816886076129 0.007232633896483534
1.419039788057748774e-01 0.018464249428955443 0.007232633896483534
1.606718649592019654e-01 0.020490746898158472 0.007232633896483534
1.816353894596389740e-01 0.022739657523579287 0.007232633896483534
2.050718702910624969e-01 0.02523539170434766 0.007232633896483534
2.311292701793153659e-01 0.02800503894183631 0.007232633896483534
2.600458404916989319e-01 0.03107866187782014 0.007232633896483534
2.920762784838853432e-01 0.03448962260405758 0.007232633896483534
3.274921880306478905e-01 0.038274944785163134 0.007232633896483534
3.665818845791198877e-01 0.04247571552536898 0.007232633896483534
4.096500636956694752e-01 0.047137531341167244 0.007232633896483534
4.570168149797950163e-01 0.05231099308056263 0.007232633896483534
5.090161850534646870e-01 0.05805225516094899 0.007232633896483534
5.659939467861989648e-01 0.06442363508721373 0.007232633896483534
6.283045293388102026e-01 0.07149428986597581 0.007232633896483534
6.963070611935954224e-01 0.07934096665797492 0.007232633896483534
7.703603560332143996e-01 0.08804883581643465 0.007232633896483534
8.508164003213739557e-01 0.09771241535346502 0.007232633896483534
9.380129272517795380e-01 0.1084365968689611 0.007232633896483534
1.032264271569045322e+00 0.12033778407775893 0.007232633896483534
1.133850809152575190e+00 0.13354515629298988 0.007232633896483534
1.243007028066525965e+00 0.14820207057988585 0.007232633896483534
1.359908159497778213e+00 0.16446761779946645 0.007232633896483534
1.484655494513133611e+00 0.18251834943190443 0.007232633896483534
1.617260897083648175e+00 0.20255019392306664 0.007232633896483534
1.757630685165152640e+00 0.22478058335487253 0.007232633896483534
1.905549312647337956e+00 0.24945081352303167 0.007232633896483534
2.060663964126425274e+00 0.27682866303920667 0.007232633896483534
2.222470126907128307e+00 0.3072112998861759 0.007232633896483534
2.390299714358390837e+00 0.34092850697468147 0.007232633896483534
2.563312110319048376e+00 0.3783462617131929 0.007232633896483534
2.740489493106513574e+00 0.419870708444391 0.007232633896483534
2.920636897827236567e+00 0.4659525668664682 0.007232633896483534
3.102388332022302020e+00 0.517092024289676 0.007232633896483534
3.284219010536001182e+00 0.5738441648302398 0.007232633896483534
3.464464291355768832e+00 0.6368249944718586 0.007232633896483534
3.641345340589092316e+00 0.7067181273927491 0.007232633896483534
3.813001004894344348e+00 0.7842822061337682 0.007232633896483534
3.977525278296377476e+00 0.8703591361485166 0.007232633896483534
4.133009304620941293e+00 0.9658832241158708 0.007232633896483534
4.277586495508772124e+00 1.0718913192051276 0.007232633896483534
4.409479205761526188e+00 1.1895340673703196 0.007232633896483534
4.527045124152262012e+00 1.3200884008314182 0.007232633896483534
4.628821700320071564e+00 1.4649713983072863 0.007232633896483534
4.713566697118753090e+00 1.625755666443795 0.007232633896483534
4.780293502318675891e+00 1.8041864093920719 0.007232633896483534
4.828299377426024996e+00 2.0022003718155843 0.007232633896483534
4.857185992883144010e+00 2.2219468609395236 0.007232633896483534
4.866870931750163720e+00 2.4658110758226037 0.007232633896483534
4.857590136695558058e+00 2.736439997074672 0.007232633896483534
4.864710776494867162e+00 3.0367711180354604 0.007232633896483534
4.871511969267015019e+00 3.370064329271928 0.007232633896483534
4.864350593614644502e+00 3.739937302478798 0.007232633896483534
4.843723790325750400e+00 4.150404757850477 0.007232633896483534
4.810233543323650274e+00 4.605922041145108 0.007232633896483534
4.764567479975845288e+00 5.1114334834401705 0.007232633896483534
4.707479679856074739e+00 5.672426068491977 0.007232633896483534
4.639772072849714490e+00 6.294988990221888 0.007232633896483534
4.562319271528696873e+00 6.985879746785249 0.007232633896483534
4.478697163403322357e+00 7.752597488629465 0.007232633896483534
4.387370595293539566e+00 8.60346441668451 0.007232633896483534
4.288914947218575691e+00 9.547716114208066 0.007232633896483534
4.184122040819254096e+00 10.59560179277617 0.007232633896483534
4.073751871039867467e+00 11.758495540521581 0.007232633896483534
3.958527521166685936e+00 13.049019780144016 0.007232633896483534
3.839132546012767655e+00 14.481182276745331 0.007232633896483534
3.716210735621618078e+00 16.070528182616385 0.007232633896483534
3.590367902894528562e+00 17.834308769319094 0.007232633896483534
3.462175431375678514e+00 19.791668678535572 0.007232633896483534
3.332175052045682762e+00 21.96385372416547 0.007232633896483534
3.200884266829002733e+00 24.37444150122222 0.007232633896483534
3.068802001006102120e+00 27.04959730463137 0.007232633896483534
2.936413846547889062e+00 30.01835813575592 0.007232633896483534
2.804196420037432969e+00 33.31294787934677 0.007232633896483534
2.672620465091780417e+00 36.96912707195032 0.007232633896483534
2.542168522920850382e+00 41.0265810582719 0.007232633896483534
2.413544406926041663e+00 45.52935074866948 0.007232633896483534
2.286961457156722499e+00 50.526310653356795 0.007232633896483534
2.162864706332688680e+00 56.07169938205458 0.007232633896483534
2.041685250447708544e+00 62.22570836730231 0.007232633896483534
1.923834687517045117e+00 69.0551352016233 0.007232633896483534
1.809699103198392445e+00 76.63410868007462 0.007232633896483534
1.699633049064540824e+00 85.04489341802686 0.007232633896483534
1.593953982168287320e+00 94.37878277775391 0.007232633896483534
1.495376986399208574e+00 104.73708979594508 0.007232633896483534
1.414720328209958300e+00 116.23224686798542 0.007232633896483534
1.338770433271873950e+00 128.9890261253308 0.007232633896483534
1.267871235919841633e+00 143.14589375234786 0.007232633896483534
1.201956952258002254e+00 158.85651294280527 0.007232633896483534
1.140996547447093779e+00 176.2914118095948 0.007232633896483534
1.085463225329271086e+00 195.63983435170647 0.007232633896483534
1.035335457970234740e+00 217.11179456945052 0.007232633896483534
9.926789868289518370e-01 240.9403560239527 0.007232633896483534
9.546377634116223199e-01 267.38416158399497 0.007232633896483534
9.204172110004515961e-01 296.73024081888724 0.007232633896483534
8.916877669340892432e-01 329.2971255097155 0.007232633896483534
8.665588454043724465e-01 365.43830709572546 0.007232633896483534
8.439514542374294548e-01 405.54607358408276 0.007232633896483534
8.234652896467408167e-01 450.05576757004974 0.007232633896483534
8.046954597854396596e-01 499.450511585514 0.007232633896483534
7.872454051623910543e-01 554.2664520663108 0.007232633896483534
7.714504093606140422e-01 615.0985788580505 0.007232633896483534
7.566449883631020112e-01 682.6071834272393 0.007232633896483534
7.419868640487867761e-01 757.525025877192 0.007232633896483534
7.272466870311492526e-01 840.6652885618333 0.007232633896483534
7.122602788236623850e-01 932.9304026284696 0.007232633896483534
6.969345366169572564e-01 1035.3218432956637 0.007232633896483534
6.812505421973024111e-01 1148.9510001873086 0.007232633896483534
6.652638632886055392e-01 1275.051240713013 0.007232633896483534
6.491021210923618723e-01 1414.991297434576 0.007232633896483534
6.332384214948626466e-01 1570.2901247293776 0.007232633896483534
6.180038676723849100e-01 1742.6333860096508 0.007232633896483534
6.031884889933052385e-01 1933.891750455232 0.007232633896483534
5.891670659669855370e-01 2146.141197858406 0.007232633896483534
5.763476339176957230e-01 2381.6855519761607 0.007232633896483534
5.651625131391444512e-01 2643.0814869741084 0.007232633896483534
5.560599681167192054e-01 2933.1662783900483 0.007232633896483534
5.494965582768176482e-01 3255.0885998350564 0.007232633896483534
5.459301023817929588e-01 3612.3426997094302 0.007232633896483534
5.458128361249782179e-01 4008.8063288984645 0.007232633896483534
5.495840151649322713e-01 4448.782831127585 0.007232633896483534
5.576609707320879794e-01 4937.047852839004 0.007232633896483534
5.704274192324605419e-01 5478.901179593945 0.007232633896483534
5.882179505349706128e-01 6080.224261649427 0.007232633896483534
6.112981560692606342e-01 6747.5440531107 0.007232633896483534
6.398407930796613519e-01 7488.10385759003 0.007232633896483534
6.738999171760162721e-01 8309.941949353404 0.007232633896483534
7.138005882295521687e-01 9221.97882333434 0.007232633896483534
7.590222362388446831e-01 10234.114021054527 0.007232633896483534
8.091190691905161270e-01 11357.333583431051 0.007232633896483534
8.635298865582686778e-01 12603.829296797274 0.007232633896483534
9.215577042309300859e-01 13987.131026472387 0.007232633896483534
9.824130686716160410e-01 15522.25357427048 0.007232633896483534
1.045271968193709489e+00 17225.859653987874 0.007232633896483534
1.109342642267351353e+00 19116.440753857038 0.007232633896483534
1.173934283877426266e+00 21214.51784910632 0.007232633896483534
1.238520363258560852e+00 23542.864143224204 0.007232633896483534
1.303259181791709631e+00 26126.752255633317 0.007232633896483534
1.367890523152015758e+00 28994.22853882881 0.007232633896483534
1.432392702823311437e+00 32176.417502507353 0.007232633896483534
1.497225438635936046e+00 35707.859649004626 0.007232633896483534
1.563080263454708074e+00 39626.88638701478 0.007232633896483534
1.630836707928323026e+00 43976.036093027215 0.007232633896483534
1.701506470485314670e+00 48802.515836544335 0.007232633896483534
1.776171116574998932e+00 54158.71378079476 0.007232633896483534
1.855918464173533788e+00 60102.76782070388 0.007232633896483534
1.941782033775408145e+00 66699.19663030129 0.007232633896483534
2.035380854636097414e+00 74019.59996915652 0.007232633896483534
2.138186202850115070e+00 82143.43584919439 0.007232633896483534
2.249438025657693352e+00 91158.88299750836 0.007232633896483534
2.369487891443851968e+00 101163.7979766207 0.007232633896483534
2.498503585434064700e+00 112266.77735108159 0.007232633896483534
2.636433014323655399e+00 124588.33642950082 0.007232633896483534
2.782996832175307578e+00 138262.2173764659 0.007232633896483534
2.937698477951423470e+00 153436.84089300132 0.007232633896483534
3.099839906790368360e+00 170276.91722258978 0.007232633896483534
3.268541518896308062e+00 188965.23396912115 0.007232633896483534
3.442941068362716184e+00 209704.64013232305 0.007232633896483534
3.621882772529841699e+00 232720.2478960412 0.007232633896483534
3.804072200484736488e+00 258261.87606826748 0.007232633896483534
3.988193626061557140e+00 286606.7616948256 0.007232633896483534
4.172879302976152616e+00 318062.5692794119 0.007232633896483534
4.356733174400103437e+00 352970.73027306574 0.007232633896483534
4.538354095365051855e+00 391710.1490809261 0.007232633896483534
4.716357922912757239e+00 434701.3158125035 0.007232633896483534
4.889397978866631966e+00 482410.8704165374 0.007232633896483534
5.056183730828039735e+00 535356.6677410719 0.007232633896483534
5.215496249093131809e+00 594113.3984965039 0.007232633896483534
5.366199207569259499e+00 659318.8271333541 0.007232633896483534
5.507247888040143202e+00 731680.7143427207 0.007232633896483534
5.637690418565146189e+00 811984.4993184009 0.007232633896483534
5.756669042592813312e+00 901101.8251665037 0.007232633896483534
5.863416124903712223e+00 1000000.0 0.007232633896483534
8.860116773301594112e-03 0.001 0.008026433522257174
9.162095438466601877e-03 0.0011097524964120721 0.008026433522257174
9.505239749327355769e-03 0.0012315506032928262 0.008026433522257174
9.898870635776553517e-03 0.001366716356462006 0.008026433522257174
1.035396659234619383e-02 0.0015167168884709225 0.008026433522257174
1.088340188654096478e-02 0.0016831803533309566 0.008026433522257174
1.150212762680100607e-02 0.0018679135990207828 0.008026433522257174
1.222740282224869107e-02 0.002072921779595372 0.008026433522257174
1.307916491655751468e-02 0.002300430119772917 0.008026433522257174
1.408045813230242131e-02 0.0025529080682395165 0.008026433522257174
1.525746373322894867e-02 0.002833096101839324 0.008026433522257174
1.664009805980216569e-02 0.0031440354715915 0.008026433522257174
1.826225769017592732e-02 0.0034891012134067737 0.008026433522257174
2.016219226575708193e-02 0.003872038781812557 0.008026433522257174
2.238282299543421089e-02 0.004297004704320844 0.008026433522257174
2.497206323242658413e-02 0.004768611697714469 0.008026433522257174
2.798324176732221169e-02 0.005291978735958442 0.008026433522257174
3.147535271232791698e-02 0.005872786613189483 0.008026433522257174
3.551343415037681861e-02 0.00651733960488242 0.008026433522257174
4.016888466910425309e-02 0.007232633896483534 0.008026433522257174
4.551983503159044014e-02 0.008026433522257174 0.008026433522257174
5.165148620137668262e-02 0.00890735463861044 0.008026433522257174
5.865652489599212926e-02 0.009884959046625586 0.008026433522257174
6.663553488181613027e-02 0.010969857978923836 0.008026433522257174
7.569752862250457570e-02 0.012173827277396614 0.008026433522257174
8.596042354380703521e-02 0.013509935211980273 0.008026433522257174
9.755170097865573098e-02 0.014992684327860457 0.008026433522257174
1.106089627409534287e-01 0.01663816886076129 0.008026433522257174
1.252807248498381543e-01 0.018464249428955443 0.008026433522257174
1.417930376599905451e-01 0.020490746898158472 0.008026433522257174
1.605452619823271587e-01 0.022739657523579287 0.008026433522257174
1.814911734998299331e-01 0.02523539170434766 0.008026433522257174
2.049079398854430356e-01 0.02800503894183631 0.008026433522257174
2.309432749327502421e-01 0.03107866187782014 0.008026433522257174
2.598351460252130152e-01 0.03448962260405758 0.008026433522257174
2.918380186404251342e-01 0.038274944785163134 0.008026433522257174
3.272231571370031733e-01 0.04247571552536898 0.008026433522257174
3.662785316971320926e-01 0.047137531341167244 0.008026433522257174
4.093084665976705616e-01 0.05231099308056263 0.008026433522257174
4.566326263249850248e-01 0.05805225516094899 0.008026433522257174
5.085845691309310856e-01 0.06442363508721373 0.008026433522257174
5.655095432346963769e-01 0.07149428986597581 0.008026433522257174
6.277614312688535314e-01 0.07934096665797492 0.008026433522257174
6.956986988463855770e-01 0.08804883581643465 0.008026433522257174
7.696794078083479818e-01 0.09771241535346502 0.008026433522257174
8.500548019171216829e-01 0.1084365968689611 0.008026433522257174
9.371617011460987579e-01 0.12033778407775893 0.008026433522257174
1.031313442815473991e+00 0.13354515629298988 0.008026433522257174
1.132789362501313901e+00 0.14820207057988585 0.008026433522257174
1.241822745204397949e+00 0.16446761779946645 0.008026433522257174
1.358587485494509250e+00 0.18251834943190443 0.008026433522257174
1.483183420665191488e+00 0.20255019392306664 0.008026433522257174
1.615620818410285597e+00 0.22478058335487253 0.008026433522257174
1.755804200473936261e+00 0.24945081352303167 0.008026433522257174
1.903516145412339489e+00 0.27682866303920667 0.008026433522257174
2.058401682499801488e+00 0.3072112998861759 0.008026433522257174
2.219954034783270025e+00 0.34092850697468147 0.008026433522257174
2.387502643607268826e+00 0.3783462617131929 0.008026433522257174
2.560204247978157710e+00 0.419870708444391 0.008026433522257174
2.737038104586196674e+00 0.4659525668664682 0.008026433522257174
2.916806327189715553e+00 0.517092024289676 0.008026433522257174
3.098139764021704323e+00 0.5738441648302398 0.008026433522257174
3.279510341642109861e+00 0.6368249944718586 0.008026433522257174
3.459250175203835820e+00 0.7067181273927491 0.008026433522257174
3.635577136165199619e+00 0.7842822061337682 0.008026433522257174
3.806626966313740201e+00 0.8703591361485166 0.008026433522257174
3.970490817335443623e+00 0.9658832241158708 0.008026433522257174
4.125257455880849911e+00 1.0718913192051276 0.008026433522257174
4.269058588259344589e+00 1.1895340673703196 0.008026433522257174
4.400115810994845944e+00 1.3200884008314182 0.008026433522257174
4.516787322552154649e+00 1.4649713983072863 0.008026433522257174
4.617612799282066582e+00 1.625755666443795 0.008026433522257174
4.701354370749906586e+00 1.8041864093920719 0.008026433522257174
4.767032354682831041e+00 2.0022003718155843 0.008026433522257174
4.813954231865409383e+00 2.2219468609395236 0.008026433522257174
4.841735541167054180e+00 2.4658110758226037 0.008026433522257174
4.850312052080219871e+00 2.736439997074672 0.008026433522257174
4.843496515025258020e+00 3.0367711180354604 0.008026433522257174
4.864622873527323144e+00 3.370064329271928 0.008026433522257174
4.871411515035442008e+00 3.739937302478798 0.008026433522257174
4.864235837164516241e+00 4.150404757850477 0.008026433522257174
4.843592724616770262e+00 4.605922041145108 0.008026433522257174
4.810083931877741747e+00 5.1114334834401705 0.008026433522257174
4.764396842527355957e+00 5.672426068491977 0.008026433522257174
4.707285255491020948e+00 6.294988990221888 0.008026433522257174
4.639550811628163629e+00 6.985879746785249 0.008026433522257174
4.562073574044762658e+00 7.752597488629465 0.008026433522257174
4.478397487688632772e+00 8.60346441668451 0.008026433522257174
4.387031195439075937e+00 9.547716114208066 0.008026433522257174
4.288531199649964876e+00 10.59560179277617 0.008026433522257174
4.183688896781347033e+00 11.758495540521581 0.008026433522257174
4.073263807218540755e+00 13.049019780144016 0.008026433522257174
3.957978510164335884e+00 14.481182276745331 0.008026433522257174
3.838515996782485562e+00 16.070528182616385 0.008026433522257174
3.715519462732977285e+00 17.834308769319094 0.008026433522257174
3.589594073796869456e+00 19.791668678535572 0.008026433522257174
3.461310504320144421e+00 21.96385372416547 0.008026433522257174
3.331209713121593641e+00 24.37444150122222 0.008026433522257174
3.199808439186383691e+00 27.04959730463137 0.008026433522257174
3.067604791846127554e+00 30.01835813575592 0.008026433522257174
2.935083540444491934e+00 33.31294787934677 0.008026433522257174
2.802720523314512935e+00 36.96912707195032 0.008026433522257174
2.670985761006732684e+00 41.0265810582719 0.008026433522257174
2.540469724649580208e+00 45.52935074866948 0.008026433522257174
2.411668794972443575e+00 50.526310653356795 0.008026433522257174
2.284895147993384779e+00 56.07169938205458 0.008026433522257174
2.160593920315073913e+00 62.22570836730231 0.008026433522257174
2.039196748667587933e+00 69.0551352016233 0.008026433522257174
1.921116395454701031e+00 76.63410868007462 0.008026433522257174
1.806740870991136783e+00 85.04489341802686 0.008026433522257174
1.696427663323375690e+00 94.37878277775391 0.008026433522257174
1.590498432540094154e+00 104.73708979594508 0.008026433522257174
1.495629722699067132e+00 116.23224686798542 0.008026433522257174
1.415010386442273616e+00 128.9890261253308 0.008026433522257174
1.339103027162853010e+00 143.14589375234786 0.008026433522257174
1.268250520905062961e+00 158.85651294280527 0.008026433522257174
1.202390888316805517e+00 176.2914118095948 0.008026433522257174
1.141492443209620955e+00 195.63983435170647 0.008026433522257174
1.086021708740792624e+00 217.11179456945052 0.008026433522257174
1.035973085317241527e+00 240.9403560239527 0.008026433522257174
9.933807988434083525e-01 267.38416158399497 0.008026433522257174
9.554404952065266299e-01 296.73024081888724 0.008026433522257174
9.213360077438929041e-01 329.2971255097155 0.008026433522257174
8.927073856373726191e-01 365.43830709572546 0.008026433522257174
8.677315037807784570e-01 405.54607358408276 0.008026433522257174
8.453028739413789294e-01 450.05576757004974 0.008026433522257174
8.250264195600635064e-01 499.450511585514 0.008026433522257174
8.065036217780613415e-01 554.2664520663108 0.008026433522257174
7.893456488139936056e-01 615.0985788580505 0.008026433522257174
7.738393623705237534e-01 682.6071834272393 0.008026433522257174
7.594433827640139079e-01 757.525025877192 0.008026433522257174
7.452736445933404452e-01 840.6652885618333 0.008026433522257174
7.311160104453920949e-01 932.9304026284696 0.008026433522257174
7.168236742406345341e-01 1035.3218432956637 0.008026433522257174
7.023231334157475914e-01 1148.9510001873086 0.008026433522257174
6.876173649306860369e-01 1275.051240713013 0.008026433522257174
6.727861688384810801e-01 1414.991297434576 0.008026433522257174
6.579838211365360845e-01 1570.2901247293776 0.008026433522257174
6.434343497013920166e-01 1742.6333860096508 0.008026433522257174
6.299959470094552705e-01 1933.891750455232 0.008026433522257174
6.173237179882420378e-01 2146.141197858406 0.008026433522257174
6.057820577545979246e-01 2381.6855519761607 0.008026433522257174
5.958178673040448459e-01 2643.0814869741084 0.008026433522257174
5.879038435852049771e-01 2933.1662783900483 0.008026433522257174
5.825292777587754989e-01 3255.0885998350564 0.008026433522257174
5.801911712004382826e-01 3612.3426997094302 0.008026433522257174
5.813853474395508369e-01 4008.8063288984645 0.008026433522257174
5.865969422336694272e-01 4448.782831127585 0.008026433522257174
5.962892638603282114e-01 4937.047852839004 0.008026433522257174
6.108899096698141573e-01 5478.901179593945 0.008026433522257174
6.307730457824091141e-01 6080.224261649427 0.008026433522257174
6.562373189378027938e-01 6747.5440531107 0.008026433522257174
6.874799287260280334e-01 7488.10385759003 0.008026433522257174
7.248017725418616219e-01 8309.941949353404 0.008026433522257174
7.681426541979176070e-01 9221.97882333434 0.008026433522257174
8.170912825922208578e-01 10234.114021054527 0.008026433522257174
8.712267651857197315e-01 11357.333583431051 0.008026433522257174
9.299564268227613617e-01 12603.829296797274 0.008026433522257174
9.925437214912083972e-01 13987.131026472387 0.008026433522257174
1.058154831286772568e+00 15522.25357427048 0.008026433522257174
1.125920228975871185e+00 17225.859653987874 0.008026433522257174
1.195004967426113396e+00 19116.440753857038 0.008026433522257174
1.264680244384728924e+00 21214.51784910632 0.008026433522257174
1.334388672217700966e+00 23542.864143224204 0.008026433522257174
1.404389814927320401e+00 26126.752255633317 0.008026433522257174
1.474232150381428630e+00 28994.22853882881 0.008026433522257174
1.543944737841856929e+00 32176.417502507353 0.008026433522257174
1.613985885882466942e+00 35707.859649004626 0.008026433522257174
1.685050338984053653e+00 39626.88638701478 0.008026433522257174
1.758023483346979443e+00 43976.036093027215 0.008026433522257174
1.833923244333230729e+00 48802.515836544335 0.008026433522257174
1.913835148908697992e+00 54158.71378079476 0.008026433522257174
1.998845849086646087e+00 60102.76782070388 0.008026433522257174
2.089979591307929763e+00 66699.19663030129 0.008026433522257174
2.189139712587941489e+00 74019.59996915652 0.008026433522257174
2.297379734424818132e+00 82143.43584919439 0.008026433522257174
2.413989936597518593e+00 91158.88299750836 0.008026433522257174
2.539236441765504892e+00 101163.7979766207 0.008026433522257174
2.673220388858953189e+00 112266.77735108159 0.008026433522257174
2.815801642479102362e+00 124588.33642950082 0.008026433522257174
2.966602709421279460e+00 138262.2173764659 0.008026433522257174
3.125022457172577983e+00 153436.84089300132 0.008026433522257174
3.290256049275537720e+00 170276.91722258978 0.008026433522257174
3.461319440641399847e+00 188965.23396912115 0.008026433522257174
3.637243838717843847e+00 209704.64013232305 0.008026433522257174
3.816835653728195776e+00 232720.2478960412 0.008026433522257174
3.998702013643844921e+00 258261.87606826748 0.008026433522257174
4.181473117024523845e+00 286606.7616948256 0.008026433522257174
4.363744023800437688e+00 318062.5692794119 0.008026433522257174
4.544098607191848771e+00 352970.73027306574 0.008026433522257174
4.721131933837583006e+00 391710.1490809261 0.008026433522257174
4.893470626718577243e+00 434701.3158125035 0.008026433522257174
5.059792073972842807e+00 482410.8704165374 0.008026433522257174
5.218840050267267827e+00 535356.6677410719 0.008026433522257174
5.369439291206383302e+00 594113.3984965039 0.008026433522257174
5.510504165469884974e+00 659318.8271333541 0.008026433522257174
5.641045008346996070e+00 731680.7143427207 0.008026433522257174
5.760170376904023115e+00 811984.4993184009 0.008026433522257174
5.867084760668225485e+00 901101.8251665037 0.008026433522257174
5.961086479708065156e+00 1000000.0 0.008026433522257174
8.591291219547662200e-03 0.001 0.00890735463861044
8.860133661525606066e-03 0.0011097524964120721 0.00890735463861044
9.162085510751604572e-03 0.0012315506032928262 0.00890735463861044
9.505256507406197042e-03 0.001366716356462006 0.00890735463861044
9.898859560771579649e-03 0.0015167168884709225 0.00890735463861044
1.035396807656824465e-02 0.0016831803533309566 0.00890735463861044
1.088341425560904185e-02 0.0018679135990207828 0.00890735463861044
1.150211562598098779e-02 0.002072921779595372 0.00890735463861044
1.222739865646458278e-02 0.002300430119772917 0.00890735463861044
1.307917806750239290e-02 0.0025529080682395165 0.00890735463861044
1.408045054884216746e-02 0.002833096101839324 0.00890735463861044
1.525745185383867511e-02 0.0031440354715915 0.00890735463861044
1.664008924253762567e-02 0.0034891012134067737 0.00890735463861044
1.826226528994914430e-02 0.003872038781812557 0.00890735463861044
2.016219930675755209e-02 0.004297004704320844 0.00890735463861044
2.238282252314320250e-02 0.004768611697714469 0.00890735463861044
2.497206593841615196e-02 0.005291978735958442 0.00890735463861044
2.798323170419454026e-02 0.005872786613189483 0.00890735463861044
3.147535740210073013e-02 0.00651733960488242 0.00890735463861044
3.551343653507994108e-02 0.007232633896483534 0.00890735463861044
4.016889199527069049e-02 0.008026433522257174 0.00890735463861044
4.551985105584563374e-02 0.00890735463861044 0.00890735463861044
5.165150258478967693e-02 0.009884959046625586 0.00890735463861044
5.865653314323140272e-02 0.010969857978923836 0.00890735463861044
6.663555117145220086e-02 0.012173827277396614 0.00890735463861044
7.569754545693407888e-02 0.013509935211980273 0.00890735463861044
8.596044897631437143e-02 0.014992684327860457 0.00890735463861044
9.755171871589085608e-02 0.01663816886076129 0.00890735463861044
1.106089897279164819e-01 0.018464249428955443 0.00890735463861044
1.252807579592620513e-01 0.020490746898158472 0.00890735463861044
1.417271356735687882e-01 0.022739657523579287 0.00890735463861044
1.603931343852146862e-01 0.02523539170434766 0.00890735463861044
1.813179027886174244e-01 0.02800503894183631 0.00890735463861044
2.047109819821346932e-01 0.03107866187782014 0.00890735463861044
2.307198159715084795e-01 0.03448962260405758 0.00890735463861044
2.595820203970561901e-01 0.038274944785163134 0.00890735463861044
2.915517940760104509e-01 0.04247571552536898 0.00890735463861044
3.268999800654772692e-01 0.047137531341167244 0.00890735463861044
3.659141733496517612e-01 0.05231099308056263 0.00890735463861044
4.088981959027951918e-01 0.05805225516094899 0.00890735463861044
4.561712446550664768e-01 0.06442363508721373 0.00890735463861044
5.080662979793107992e-01 0.07149428986597581 0.00890735463861044
5.649279802884665802e-01 0.07934096665797492 0.00890735463861044
6.271094885029532273e-01 0.08804883581643465 0.00890735463861044
6.949685223712294135e-01 0.09771241535346502 0.00890735463861044
7.688622675161230768e-01 0.1084365968689611 0.00890735463861044
8.491410380460777674e-01 0.12033778407775893 0.00890735463861044
9.361406301608662384e-01 0.13354515629298988 0.00890735463861044
1.030173212864131438e+00 0.14820207057988585 0.00890735463861044
1.131516840958943337e+00 0.16446761779946645 0.00890735463861044
1.240403374371056300e+00 0.18251834943190443 0.00890735463861044
1.357005165310422479e+00 0.20255019392306664 0.00890735463861044
1.481420371960862292e+00 0.22478058335487253 0.00890735463861044
1.613657367169856638e+00 0.24945081352303167 0.00890735463861044
1.753618627353800585e+00 0.27682866303920667 0.00890735463861044
1.901084512193499165e+00 0.3072112998861759 0.00890735463861044
2.055697621415296883e+00 0.34092850697468147 0.00890735463861044
2.216948549058606055e+00 0.3783462617131929 0.00890735463861044
2.384163962633381040e+00 0.419870708444391 0.00890735463861044
2.556497552053671463e+00 0.4659525668664682 0.00890735463861044
2.732925474867726301e+00 0.517092024289676 0.00890735463861044
2.912246516534835461e+00 0.5738441648302398 0.00890735463861044
3.093088097530523051e+00 0.6368249944718586 0.00890735463861044
3.273918753442758511e+00 0.7067181273927491 0.00890735463861044
3.453067173092897679e+00 0.7842822061337682 0.00890735463861044
3.628748051973790911e+00 0.8703591361485166 0.00890735463861044
3.799094201682405192e+00 0.9658832241158708 0.00890735463861044
3.962194369923830450e+00 1.0718913192051276 0.00890735463861044
4.116135671641939275e+00 1.1895340673703196 0.00890735463861044
4.259049214100328662e+00 1.3200884008314182 0.00890735463861044
4.389157336037769142e+00 1.4649713983072863 0.00890735463861044
4.504820866221278308e+00 1.625755666443795 0.00890735463861044
4.604584324538265605e+00 1.8041864093920719 0.00890735463861044
4.687217553701518824e+00 2.0022003718155843 0.00890735463861044
4.751751959878761866e+00 2.2219468609395236 0.00890735463861044
4.797509998780872920e+00 2.4658110758226037 0.00890735463861044
4.824126656360181897e+00 2.736439997074672 0.00890735463861044
4.831561971401691302e+00 3.0367711180354604 0.00890735463861044
4.843400862653616024e+00 3.370064329271928 0.00890735463861044
4.864513570415360810e+00 3.739937302478798 0.00890735463861044
4.871286617054278345e+00 4.150404757850477 0.00890735463861044
4.864093141763731865e+00 4.605922041145108 0.00890735463861044
4.843429781113910870e+00 5.1114334834401705 0.00890735463861044
4.809897999113402101e+00 5.672426068491977 0.00890735463861044
4.764184852623317035e+00 6.294988990221888 0.00890735463861044
4.707043836746716003e+00 6.985879746785249 0.00890735463861044
4.639276222352343382e+00 7.752597488629465 0.00890735463861044
4.561768565397752440e+00 8.60346441668451 0.00890735463861044
4.478025935595190354e+00 9.547716114208066 0.00890735463861044
4.386610692625352748e+00 10.59560179277617 0.00890735463861044
4.288056100750784694e+00 11.758495540521581 0.00890735463861044
4.183153026518967366e+00 13.049019780144016 0.00890735463861044
4.072660431065464159e+00 14.481182276745331 0.00890735463861044
3.957300271824474081e+00 16.070528182616385 0.00890735463861044
3.837754870448211619e+00 17.834308769319094 0.00890735463861044
3.714666686627594139e+00 19.791668678535572 0.00890735463861044
3.588640107558837222e+00 21.96385372416547 0.00890735463861044
3.460244978548327577e+00 24.37444150122222 0.00890735463861044
3.330021396549070367e+00 27.04959730463137 0.00890735463861044
3.198485184564184181e+00 30.01835813575592 0.00890735463861044
3.066133554167693731e+00 33.31294787934677 0.00890735463861044
2.933450425950898222e+00 36.96912707195032 0.00890735463861044
2.800910832501550818e+00 41.0265810582719 0.00890735463861044
2.668984137406565260e+00 45.52935074866948 0.00890735463861044
2.538391598825350925e+00 50.526310653356795 0.00890735463861044
2.409378626098571008e+00 56.07169938205458 0.00890735463861044
2.282377656943078925e+00 62.22570836730231 0.00890735463861044
2.157834446263629413e+00 69.0551352016233 0.00890735463861044
2.036181935233709162e+00 76.63410868007462 0.00890735463861044
1.917835040342204866e+00 85.04489341802686 0.00890735463861044
1.803185061487339480e+00 94.37878277775391 0.00890735463861044
1.692594161488269133e+00 104.73708979594508 0.00890735463861044
1.586390326953316166e+00 116.23224686798542 0.00890735463861044
1.495934610893767003e+00 128.9890261253308 0.00890735463861044
1.415360684100139155e+00 143.14589375234786 0.00890735463861044
1.339505052069849045e+00 158.85651294280527 0.00890735463861044
1.268709327934011144e+00 176.2914118095948 0.00890735463861044
1.202916247318278842e+00 195.63983435170647 0.00890735463861044
1.142093382704340909e+00 217.11179456945052 0.00890735463861044
1.086699139863857244e+00 240.9403560239527 0.00890735463861044
1.036747477487124813e+00 267.38416158399497 0.00890735463861044
9.942341732194841519e-01 296.73024081888724 0.00890735463861044
9.564180874705084934e-01 329.2971255097155 0.00890735463861044
9.224567055877214150e-01 365.43830709572546 0.00890735463861044
8.939531875600085220e-01 405.54607358408276 0.00890735463861044
8.691666087139682251e-01 450.05576757004974 0.00890735463861044
8.469592833222091555e-01 499.450511585514 0.00890735463861044
8.269426077666390817e-01 554.2664520663108 0.00890735463861044
8.087259530548507325e-01 615.0985788580505 0.00890735463861044
7.919300223731851052e-01 682.6071834272393 0.00890735463861044
7.767842083861454805e-01 757.525025877192 0.00890735463861044
7.628957892843430955e-01 840.6652885618333 0.00890735463861044
7.493308696738271157e-01 932.9304026284696 0.00890735463861044
7.358936230579228299e-01 1035.3218432956637 0.00890735463861044
7.224580733759644602e-01 1148.9510001873086 0.00890735463861044
7.089741371722453334e-01 1275.051240713013 0.00890735463861044
6.954709044130409357e-01 1414.991297434576 0.00890735463861044
6.820570719822277583e-01 1570.2901247293776 0.00890735463861044
6.689186805837850081e-01 1742.6333860096508 0.00890735463861044
6.563144135465071027e-01 1933.891750455232 0.00890735463861044
6.447316478594948830e-01 2146.141197858406 0.00890735463861044
6.346668976775244886e-01 2381.6855519761607 0.00890735463861044
6.261352563759104983e-01 2643.0814869741084 0.00890735463861044
6.196276372835181068e-01 2933.1662783900483 0.00890735463861044
6.156611842338767238e-01 3255.0885998350564 0.00890735463861044
6.147686261600021629e-01 3612.3426997094302 0.00890735463861044
6.174873037324306591e-01 4008.8063288984645 0.00890735463861044
6.243473696752804836e-01 4448.782831127585 0.00890735463861044
6.358582430520455242e-01 4937.047852839004 0.00890735463861044
6.524922501774040873e-01 5478.901179593945 0.00890735463861044
6.746644057239576941e-01 6080.224261649427 0.00890735463861044
7.027078780972545458e-01 6747.5440531107 0.00890735463861044
7.370132698403951688e-01 7488.10385759003 0.00890735463861044
7.777553839805595448e-01 8309.941949353404 0.00890735463861044
8.246907956454498922e-01 9221.97882333434 0.00890735463861044
8.775709904268393924e-01 10234.114021054527 0.00890735463861044
9.359549386902575874e-01 11357.333583431051 0.00890735463861044
9.992191833119086208e-01 12603.829296797274 0.00890735463861044
1.066588264440091915e+00 13987.131026472387 0.00890735463861044
1.137184601360097469e+00 15522.25357427048 0.00890735463861044
1.210093606463677807e+00 17225.859653987874 0.00890735463861044
1.284437290479423899e+00 19116.440753857038 0.00890735463861044
1.359448449932174618e+00 21214.51784910632 0.00890735463861044
1.434537604013644607e+00 23542.864143224204 0.00890735463861044
1.510091672868402402e+00 26126.752255633317 0.00890735463861044
1.585413249467285901e+00 28994.22853882881 0.00890735463861044
1.660600266886888887e+00 32176.417502507353 0.00890735463861044
1.736103090447012054e+00 35707.859649004626 0.00890735463861044
1.812611817339451870e+00 39626.88638701478 0.00890735463861044
1.891008764137936948e+00 43976.036093027215 0.00890735463861044
1.972308356724492784e+00 48802.515836544335 0.00890735463861044
2.057589927787891959e+00 54158.71378079476 0.00890735463861044
2.147928721151976195e+00 60102.76782070388 0.00890735463861044
2.244401063509685379e+00 66699.19663030129 0.00890735463861044
2.349051449889881127e+00 74019.59996915652 0.00890735463861044
2.462593542542003355e+00 82143.43584919439 0.00890735463861044
2.584321955197445675e+00 91158.88299750836 0.00890735463861044
2.714434516021233978e+00 101163.7979766207 0.00890735463861044
2.852955498108518562e+00 112266.77735108159 0.00890735463861044
2.999655610683139795e+00 124588.33642950082 0.00890735463861044
3.154060642469201259e+00 138262.2173764659 0.00890735463861044
3.315469036809540526e+00 153436.84089300132 0.00890735463861044
3.482976115343026979e+00 170276.91722258978 0.00890735463861044
3.655502957738069991e+00 188965.23396912115 0.00890735463861044
3.831980016882428952e+00 209704.64013232305 0.00890735463861044
4.011203760619516778e+00 232720.2478960412 0.00890735463861044
4.191690936017701041e+00 258261.87606826748 0.00890735463861044
4.372033316729596386e+00 286606.7616948256 0.00890735463861044
4.550804337871889871e+00 318062.5692794119 0.00890735463861044
4.726582349759716806e+00 352970.73027306574 0.00890735463861044
4.897971638701981156e+00 391710.1490809261 0.00890735463861044
5.063620974820090659e+00 434701.3158125035 0.00890735463861044
5.222240349153602246e+00 482410.8704165374 0.00890735463861044
5.372615484916662076e+00 535356.6677410719 0.00890735463861044
5.513619390880966975e+00 594113.3984965039 0.00890735463861044
5.644220208425459795e+00 659318.8271333541 0.00890735463861044
5.763486446014016273e+00 731680.7143427207 0.00890735463861044
5.870587151027705453e+00 811984.4993184009 0.00890735463861044
5.964791619301627712e+00 901101.8251665037 0.00890735463861044
6.045464171754614924e+00 1000000.0 0.00890735463861044
8.348857761588330054e-03 0.001 0.009884959046625586
8.591298621899516944e-03 0.0011097524964120721 0.009884959046625586
8.860129036133422217e-03 0.0012315506032928262 0.009884959046625586
9.162123508318891635e-03 0.001366716356462006 0.009884959046625586
9.505254976913775009e-03 0.0015167168884709225 0.009884959046625586
9.898839674626947610e-03 0.0016831803533309566 0.009884959046625586
1.035400758930928554e-02 0.0018679135990207828 0.009884959046625586
1.088343041390252806e-02 0.002072921779595372 0.009884959046625586
1.150211874993286622e-02 0.002300430119772917 0.009884959046625586
1.222739948439828181e-02 0.0025529080682395165 0.009884959046625586
1.307917599974481315e-02 0.002833096101839324 0.009884959046625586
1.408045363777970550e-02 0.0031440354715915 0.009884959046625586
1.525746818156991681e-02 0.0034891012134067737 0.009884959046625586
1.664008890943798405e-02 0.003872038781812557 0.009884959046625586
1.826228101374513177e-02 0.004297004704320844 0.009884959046625586
2.016222652439942503e-02 0.004768611697714469 0.009884959046625586
2.238282677591287712e-02 0.005291978735958442 0.009884959046625586
2.497207087332749612e-02 0.005872786613189483 0.009884959046625586
2.798324199546953217e-02 0.00651733960488242 0.009884959046625586
3.147535608904757781e-02 0.007232633896483534 0.009884959046625586
3.551344076385812287e-02 0.008026433522257174 0.009884959046625586
4.016889817121185868e-02 0.00890735463861044 0.009884959046625586
4.551985812646544560e-02 0.009884959046625586 0.009884959046625586
5.165150771598681079e-02 0.010969857978923836 0.009884959046625586
5.865654132707201485e-02 0.012173827277396614 0.009884959046625586
6.663556183084549944e-02 0.013509935211980273 0.009884959046625586
7.569755672640235411e-02 0.014992684327860457 0.009884959046625586
8.596046803082006693e-02 0.01663816886076129 0.009884959046625586
9.755174476391934024e-02 0.018464249428955443 0.009884959046625586
1.106090030153124848e-01 0.020490746898158472 0.009884959046625586
1.252807818660459371e-01 0.022739657523579287 0.009884959046625586
1.417271645679775982e-01 0.02523539170434766 0.009884959046625586
1.602112925266843957e-01 0.02800503894183631 0.009884959046625586
1.811108044529159133e-01 0.03107866187782014 0.009884959046625586
2.044755732528075465e-01 0.03448962260405758 0.009884959046625586
2.304527275895527083e-01 0.038274944785163134 0.009884959046625586
2.592795467195140868e-01 0.04247571552536898 0.009884959046625586
2.912097780208440789e-01 0.047137531341167244 0.009884959046625586
3.265138490766081314e-01 0.05231099308056263 0.009884959046625586
3.654788566105635073e-01 0.05805225516094899 0.009884959046625586
4.084081185043640927e-01 0.06442363508721373 0.009884959046625586
4.556201706458717360e-01 0.07149428986597581 0.009884959046625586
5.074473584387497738e-01 0.07934096665797492 0.009884959046625586
5.642335806827557532e-01 0.08804883581643465 0.009884959046625586
6.263311778463186430e-01 0.09771241535346502 0.009884959046625586
6.940969512036228029e-01 0.1084365968689611 0.009884959046625586
7.678871220583448620e-01 0.12033778407775893 0.009884959046625586
8.480508488922976484e-01 0.13354515629298988 0.009884959046625586
9.349227311481950187e-01 0.14820207057988585 0.009884959046625586
1.028813555745960118e+00 0.16446761779946645 0.009884959046625586
1.129999921773879645e+00 0.18251834943190443 0.009884959046625586
1.238712025366256908e+00 0.20255019392306664 0.009884959046625586
1.355120426746437401e+00 0.22478058335487253 0.009884959046625586
1.479321298898870873e+00 0.24945081352303167 0.009884959046625586
1.611320885491042576e+00 0.27682866303920667 0.009884959046625586
1.751019268412228547e+00 0.3072112998861759 0.009884959046625586
1.898194303511225645e+00 0.34092850697468147 0.009884959046625586
2.052485826383232403e+00 0.3783462617131929 0.009884959046625586
2.213381519149304477e+00 0.419870708444391 0.009884959046625586
2.380204874493900835e+00 0.4659525668664682 0.009884959046625586
2.552106338572205591e+00 0.517092024289676 0.009884959046625586
2.728058595626293048e+00 0.5738441648302398 0.009884959046625586
2.906856908602307943e+00 0.6368249944718586 0.009884959046625586
3.087125178271755477e+00 0.7067181273927491 0.009884959046625586
3.267328459136476848e+00 0.7842822061337682 0.009884959046625586
3.445792159184666303e+00 0.8703591361485166 0.009884959046625586
3.620728029734322728e+00 0.9658832241158708 0.009884959046625586
3.790266494447363410e+00 1.0718913192051276 0.009884959046625586
3.952494780357568960e+00 1.1895340673703196 0.009884959046625586
4.105499540057895302e+00 1.3200884008314182 0.009884959046625586
4.247412958828268970e+00 1.4649713983072863 0.009884959046625586
4.376460361487574779e+00 1.625755666443795 0.009884959046625586
4.491008006397304797e+00 1.8041864093920719 0.009884959046625586
4.589608814214363619e+00 2.0022003718155843 0.009884959046625586
4.671044565722272779e+00 2.2219468609395236 0.009884959046625586
4.734362723725998201e+00 2.4658110758226037 0.009884959046625586
4.778906375941700979e+00 2.736439997074672 0.009884959046625586
4.804336093401005314e+00 3.0367711180354604 0.009884959046625586
4.810642424535066297e+00 3.370064329271928 0.009884959046625586
4.843281888547453562e+00 3.739937302478798 0.009884959046625586
4.864377626297313739e+00 4.150404757850477 0.009884959046625586
4.871131297006217942e+00 4.605922041145108 0.009884959046625586
4.863915728064772459e+00 5.1114334834401705 0.009884959046625586
4.843227247671932467e+00 5.672426068491977 0.009884959046625586
4.809666965646206549e+00 6.294988990221888 0.009884959046625586
4.763921582202486071e+00 6.985879746785249 0.009884959046625586
4.706744198039008786e+00 7.752597488629465 0.009884959046625586
4.638935671456415832e+00 8.60346441668451 0.009884959046625586
4.561390134816344144e+00 9.547716114208066 0.009884959046625586
4.477565595465960335e+00 10.59560179277617 0.009884959046625586
4.386090090865605973e+00 11.758495540521581 0.009884959046625586
4.287468346395325369e+00 13.049019780144016 0.009884959046625586
4.182490600337960274e+00 14.481182276745331 0.009884959046625586
4.071915103185578033e+00 16.070528182616385 0.009884959046625586
3.956463073943369491e+00 17.834308769319094 0.009884959046625586
3.836816032944669441e+00 19.791668678535572 0.009884959046625586
3.713615563635880523e+00 21.96385372416547 0.009884959046625586
3.587465124595760280e+00 24.37444150122222 0.009884959046625586
3.458933603068242935e+00 27.04959730463137 0.009884959046625586
3.328560107616228780e+00 30.01835813575592 0.009884959046625586
3.196859466510459047e+00 33.31294787934677 0.009884959046625586
3.064327944947597970e+00 36.96912707195032 0.009884959046625586
2.931448581411335574e+00 41.0265810582719 0.009884959046625586
2.798695696549657885e+00 45.52935074866948 0.009884959046625586
2.666661536332863403e+00 50.526310653356795 0.009884959046625586
2.535855090381521570e+00 56.07169938205458 0.009884959046625586
2.406589503398658625e+00 62.22570836730231 0.009884959046625586
2.279319685828794739e+00 69.0551352016233 0.009884959046625586
2.154492852189137331e+00 76.63410868007462 0.009884959046625586
2.032544376638769634e+00 85.04489341802686 0.009884959046625586
1.913892837479637787e+00 94.37878277775391 0.009884959046625586
1.798934729168858659e+00 104.73708979594508 0.009884959046625586
1.688039256101874663e+00 116.23224686798542 0.009884959046625586
1.581543535529970956e+00 128.9890261253308 0.009884959046625586
1.496302392070734122e+00 143.14589375234786 0.009884959046625586
1.415783665866987118e+00 158.85651294280527 0.009884959046625586
1.339990934770072473e+00 176.2914118095948 0.009884959046625586
1.269264318547373538e+00 195.63983435170647 0.009884959046625586
1.203552402231937046e+00 217.11179456945052 0.009884959046625586
1.142821903852623278e+00 240.9403560239527 0.009884959046625586
1.087521376409295693e+00 267.38416158399497 0.009884959046625586
1.037688748071289968e+00 296.73024081888724 0.009884959046625586
9.952729484876197130e-01 329.2971255097155 0.009884959046625586
9.576100216498554252e-01 365.43830709572546 0.009884959046625586
9.238253262224909168e-01 405.54607358408276 0.009884959046625586
8.954773773030877404e-01 450.05576757004974 0.009884959046625586
8.709251974691969433e-01 499.450511585514 0.009884959046625586
8.489920808572598565e-01 554.2664520663108 0.009884959046625586
8.292974400803841961e-01 615.0985788580505 0.009884959046625586
8.114603833134542699e-01 682.6071834272393 0.009884959046625586
7.951133421304268367e-01 757.525025877192 0.009884959046625586
7.804175885440652882e-01 840.6652885618333 0.009884959046625586
7.671579796208034541e-01 932.9304026284696 0.009884959046625586
7.543412360088267432e-01 1035.3218432956637 0.009884959046625586
7.417934603393125936e-01 1148.9510001873086 0.009884959046625586
7.294135153081814371e-01 1275.051240713013 0.009884959046625586
7.171792148058629968e-01 1414.991297434576 0.009884959046625586
7.051507314261951098e-01 1570.2901247293776 0.009884959046625586
6.934711350324382906e-01 1742.6333860096508 0.009884959046625586
6.823641398083578613e-01 1933.891750455232 0.009884959046625586
6.721292928011410872e-01 2146.141197858406 0.009884959046625586
6.631349280817088188e-01 2381.6855519761607 0.009884959046625586
6.559031339431968810e-01 2643.0814869741084 0.009884959046625586
6.510102380711946246e-01 2933.1662783900483 0.009884959046625586
6.486669076349995677e-01 3255.0885998350564 0.009884959046625586
6.494369452946996413e-01 3612.3426997094302 0.009884959046625586
6.538959242724490251e-01 4008.8063288984645 0.009884959046625586
6.626170001457531988e-01 4448.782831127585 0.009884959046625586
6.761547999164445599e-01 4937.047852839004 0.009884959046625586
6.950263322571990088e-01 5478.901179593945 0.009884959046625586
7.196880293384492200e-01 6080.224261649427 0.009884959046625586
7.507551947219176514e-01 6747.5440531107 0.009884959046625586
7.883436057968286059e-01 7488.10385759003 0.009884959046625586
8.325304173686968179e-01 8309.941949353404 0.009884959046625586
8.832572273810809227e-01 9221.97882333434 0.009884959046625586
9.402685275743732918e-01 10234.114021054527 0.009884959046625586
1.003104184893752970e+00 11357.333583431051 0.009884959046625586
1.071111008667692710e+00 12603.829296797274 0.009884959046625586
1.143475690017781154e+00 13987.131026472387 0.009884959046625586
1.219277875615004669e+00 15522.25357427048 0.009884959046625586
1.297558681694242377e+00 17225.859653987874 0.009884959046625586
1.377397382300357798e+00 19116.440753857038 0.009884959046625586
1.457987932149532595e+00 21214.51784910632 0.009884959046625586
1.538735154053562537e+00 23542.864143224204 0.009884959046625586
1.620101204256881200e+00 26126.752255633317 0.009884959046625586
1.701159710077201126e+00 28994.22853882881 0.009884959046625586
1.782072592302249792e+00 32176.417502507353 0.009884959046625586
1.863274803034844274e+00 35707.859649004626 0.009884959046625586
1.945442970072976285e+00 39626.88638701478 0.009884959046625586
2.029446432242105747e+00 43976.036093027215 0.009884959046625586
2.116285521175756301e+00 48802.515836544335 0.009884959046625586
2.207022493185763157e+00 54158.71378079476 0.009884959046625586
2.302710442072198660e+00 60102.76782070388 0.009884959046625586
2.404519942159447421e+00 66699.19663030129 0.009884959046625586
2.514568505568783419e+00 74019.59996915652 0.009884959046625586
2.633213597412929374e+00 82143.43584919439 0.009884959046625586
2.759758297435675356e+00 91158.88299750836 0.009884959046625586
2.894335981584877704e+00 101163.7979766207 0.009884959046625586
3.036890924073705200e+00 112266.77735108159 0.009884959046625586
3.187105860431269200e+00 124588.33642950082 0.009884959046625586
3.344413780242350143e+00 138262.2173764659 0.009884959046625586
3.508019371717556734e+00 153436.84089300132 0.009884959046625586
3.676927453764608167e+00 170276.91722258978 0.009884959046625586
3.849975825919429884e+00 188965.23396912115 0.009884959046625586
4.026000358368427179e+00 209704.64013232305 0.009884959046625586
4.203819075332093647e+00 232720.2478960412 0.009884959046625586
4.381865474012581529e+00 258261.87606826748 0.009884959046625586
4.558708384085321086e+00 286606.7616948256 0.009884959046625586
4.732914193114384993e+00 318062.5692794119 0.009884959046625586
4.903068987755596631e+00 352970.73027306574 0.009884959046625586
5.067797553470485994e+00 391710.1490809261 0.009884959046625586
5.225780073743875320e+00 434701.3158125035 0.009884959046625586
5.375766738657071997e+00 482410.8704165374 0.009884959046625586
5.516590091678853724e+00 535356.6677410719 0.009884959046625586
5.647175191152267182e+00 594113.3984965039 0.009884959046625586
5.766546605461236652e+00 659318.8271333541 0.009884959046625586
5.873831986443722286e+00 731680.7143427207 0.009884959046625586
5.968263164428465828e+00 811984.4993184009 0.009884959046625586
6.049174462591069279e+00 901101.8251665037 0.009884959046625586
6.115998682318680046e+00 1000000.0 0.009884959046625586
8.127090971839463079e-03 0.001 0.010969857978923836
8.348853482725468803e-03 0.0011097524964120721 0.010969857978923836
8.591277198605654086e-03 0.0012315506032928262 0.010969857978923836
8.860114331405620491e-03 0.001366716356462006 0.010969857978923836
9.162128281085918716e-03 0.0015167168884709225 0.010969857978923836
9.505243267185808226e-03 0.0016831803533309566 0.010969857978923836
9.898868799554108588e-03 0.0018679135990207828 0.010969857978923836
1.035397053147370239e-02 0.002072921779595372 0.010969857978923836
1.088340328676159346e-02 0.002300430119772917 0.010969857978923836
1.150212676075561963e-02 0.0025529080682395165 0.010969857978923836
1.222738541142766311e-02 0.002833096101839324 0.010969857978923836
1.307917897133285823e-02 0.0031440354715915 0.010969857978923836
1.408045110738139621e-02 0.0034891012134067737 0.010969857978923836
1.525746398605510104e-02 0.003872038781812557 0.010969857978923836
1.664009657438738146e-02 0.004297004704320844 0.010969857978923836
1.826227107192106985e-02 0.004768611697714469 0.010969857978923836
2.016221895113960022e-02 0.005291978735958442 0.010969857978923836
2.238283574202253740e-02 0.005872786613189483 0.010969857978923836
2.497207627393333712e-02 0.00651733960488242 0.010969857978923836
2.798325799864173624e-02 0.007232633896483534 0.010969857978923836
3.147535952458094949e-02 0.008026433522257174 0.010969857978923836
3.551344360588495203e-02 0.00890735463861044 0.010969857978923836
4.016890915683826030e-02 0.009884959046625586 0.010969857978923836
4.551986780555141582e-02 0.010969857978923836 0.010969857978923836
5.165152219037407594e-02 0.012173827277396614 0.010969857978923836
5.865656208081642536e-02 0.013509935211980273 0.010969857978923836
6.663557677670182977e-02 0.014992684327860457 0.010969857978923836
7.569757946049110453e-02 0.01663816886076129 0.010969857978923836
8.596048206667408764e-02 0.018464249428955443 0.010969857978923836
9.755176030016303457e-02 0.020490746898158472 0.010969857978923836
1.106090370556691571e-01 0.022739657523579287 0.010969857978923836
1.252808188556998881e-01 0.02523539170434766 0.010969857978923836
1.417272062918694397e-01 0.02800503894183631 0.010969857978923836
1.601206665932387307e-01 0.03107866187782014 0.010969857978923836
1.808648080084026277e-01 0.03448962260405758 0.010969857978923836
2.041959948988699980e-01 0.038274944785163134 0.010969857978923836
2.301355599714358657e-01 0.04247571552536898 0.010969857978923836
2.589203686333642063e-01 0.047137531341167244 0.010969857978923836
2.908036890333806634e-01 0.05231099308056263 0.010969857978923836
3.260554434616419472e-01 0.05805225516094899 0.010969857978923836
3.649621327309017227e-01 0.06442363508721373 0.010969857978923836
4.078264338566938152e-01 0.07149428986597581 0.010969857978923836
4.549661969371710524e-01 0.07934096665797492 0.010969857978923836
5.067129841649273825e-01 0.08804883581643465 0.010969857978923836
5.634097913546514125e-01 0.09771241535346502 0.010969857978923836
6.254080243683227680e-01 0.1084365968689611 0.010969857978923836
6.930634469405351217e-01 0.12033778407775893 0.010969857978923836
7.667310723858036248e-01 0.13354515629298988 0.010969857978923836
8.467588058467484524e-01 0.14820207057988585 0.010969857978923836
9.334797677604415034e-01 0.16446761779946645 0.010969857978923836
1.027203229356143943e+00 0.18251834943190443 0.010969857978923836
1.128204014926331711e+00 0.20255019392306664 0.010969857978923836
1.236710477790060159e+00 0.22478058335487253 0.010969857978923836
1.352891068147976883e+00 0.24945081352303167 0.010969857978923836
1.476839747280137338e+00 0.27682866303920667 0.010969857978923836
1.608560268129476167e+00 0.3072112998861759 0.010969857978923836
1.747950114513061814e+00 0.34092850697468147 0.010969857978923836
1.894784247475003180e+00 0.3783462617131929 0.010969857978923836
2.048699455314928031e+00 0.419870708444391 0.010969857978923836
2.209180188850825122e+00 0.4659525668664682 0.010969857978923836
2.375546540527408990e+00 0.517092024289676 0.010969857978923836
2.546945412684042953e+00 0.5738441648302398 0.010969857978923836
2.722345905097497631e+00 0.6368249944718586 0.010969857978923836
2.900539639930115321e+00 0.7067181273927491 0.010969857978923836
3.080146993413229506e+00 0.7842822061337682 0.010969857978923836
3.259629712565455861e+00 0.8703591361485166 0.010969857978923836
3.437310309323364788e+00 0.9658832241158708 0.010969857978923836
3.611398228208498651e+00 1.0718913192051276 0.010969857978923836
3.780022497674872639e+00 1.1895340673703196 0.010969857978923836
3.941270110478293009e+00 1.3200884008314182 0.010969857978923836
4.093229083315917727e+00 1.4649713983072863 0.010969857978923836
4.234035037523472766e+00 1.625755666443795 0.010969857978923836
4.361919287007896884e+00 1.8041864093920719 0.010969857978923836
4.475257130905460734e+00 2.0022003718155843 0.010969857978923836
4.572614275991067956e+00 2.2219468609395236 0.010969857978923836
4.652789452265404080e+00 2.4658110758226037 0.010969857978923836
4.714851808461724580e+00 2.736439997074672 0.010969857978923836
4.758171088803255344e+00 3.0367711180354604 0.010969857978923836
4.782439515276252884e+00 3.370064329271928 0.010969857978923836
4.807482752929250758e+00 3.739937302478798 0.010969857978923836
4.843133870047472200e+00 4.150404757850477 0.010969857978923836
4.864208528368505924e+00 4.605922041145108 0.010969857978923836
4.870938131103707214e+00 5.1114334834401705 0.010969857978923836
4.863695160250644633e+00 5.672426068491977 0.010969857978923836
4.842975573256673272e+00 6.294988990221888 0.010969857978923836
4.809380051567933911e+00 6.985879746785249 0.010969857978923836
4.763594837496315293e+00 7.752597488629465 0.010969857978923836
4.706372568680547097e+00 8.60346441668451 0.010969857978923836
4.638513622019626581e+00 9.547716114208066 0.010969857978923836
4.560920991998543172e+00 10.59560179277617 0.010969857978923836
4.476995715081520721e+00 11.758495540521581 0.010969857978923836
4.385446105511265458e+00 13.049019780144016 0.010969857978923836
4.286741855373353616e+00 14.481182276745331 0.010969857978923836
4.181672422587600302e+00 16.070528182616385 0.010969857978923836
4.070995231833543393e+00 17.834308769319094 0.010969857978923836
3.955430585071635363e+00 19.791668678535572 0.010969857978923836
3.835659051194265867e+00 21.96385372416547 0.010969857978923836
3.712321182595421210e+00 24.37444150122222 0.010969857978923836
3.586019380243025800e+00 27.04959730463137 0.010969857978923836
3.457321431544819301e+00 30.01835813575592 0.010969857978923836
3.326765347876060819e+00 33.31294787934677 0.010969857978923836
3.194864913237556170e+00 36.96912707195032 0.010969857978923836
3.062115441612413225e+00 41.0265810582719 0.010969857978923836
2.928999184836190040e+00 45.52935074866948 0.010969857978923836
2.796003842152703811e+00 50.526310653356795 0.010969857978923836
2.663854364681871090e+00 56.07169938205458 0.010969857978923836
2.532767336975228378e+00 62.22570836730231 0.010969857978923836
2.403203199070293117e+00 69.0551352016233 0.010969857978923836
2.275618506199834190e+00 76.63410868007462 0.010969857978923836
2.150463194325671790e+00 85.04489341802686 0.010969857978923836
2.028176725851690954e+00 94.37878277775391 0.010969857978923836
1.909183467255044286e+00 104.73708979594508 0.010969857978923836
1.793887728504401702e+00 116.23224686798542 0.010969857978923836
1.682668822746036019e+00 128.9890261253308 0.010969857978923836
1.581711227523503016e+00 143.14589375234786 0.010969857978923836
1.496745971559880539e+00 158.85651294280527 0.010969857978923836
1.416294335596943066e+00 176.2914118095948 0.010969857978923836
1.340578157040194229e+00 195.63983435170647 0.010969857978923836
1.269935787114669701e+00 217.11179456945052 0.010969857978923836
1.204323044759901595e+00 240.9403560239527 0.010969857978923836
1.143705662196696782e+00 267.38416158399497 0.010969857978923836
1.088520229725970845e+00 296.73024081888724 0.010969857978923836
1.038834009854965990e+00 329.2971255097155 0.010969857978923836
9.965389374544033618e-01 365.43830709572546 0.010969857978923836
9.590651184384675343e-01 405.54607358408276 0.010969857978923836
9.254988220256775699e-01 450.05576757004974 0.010969857978923836
8.973446955063180130e-01 499.450511585514 0.010969857978923836
8.730830118671045748e-01 554.2664520663108 0.010969857978923836
8.514899063827003900e-01 615.0985788580505 0.010969857978923836
8.321946971496744228e-01 682.6071834272393 0.010969857978923836
8.148284613650403907e-01 757.525025877192 0.010969857978923836
7.990379451067353145e-01 840.6652885618333 0.010969857978923836
7.849036929917683203e-01 932.9304026284696 0.010969857978923836
7.724221995332654078e-01 1035.3218432956637 0.010969857978923836
7.605294496518411052e-01 1148.9510001873086 0.010969857978923836
7.490776595746498900e-01 1275.051240713013 0.010969857978923836
7.379952352115586311e-01 1414.991297434576 0.010969857978923836
7.272931395473040128e-01 1570.2901247293776 0.010969857978923836
7.170684443745160008e-01 1742.6333860096508 0.010969857978923836
7.075048933207044310e-01 1933.891750455232 0.010969857978923836
6.988705061470055213e-01 2146.141197858406 0.010969857978923836
6.915123735790704718e-01 2381.6855519761607 0.010969857978923836
6.858489690151012841e-01 2643.0814869741084 0.010969857978923836
6.823603568220760751e-01 2933.1662783900483 0.010969857978923836
6.815767343158636304e-01 3255.0885998350564 0.010969857978923836
6.840655935805383114e-01 3612.3426997094302 0.010969857978923836
6.904175685763108694e-01 4008.8063288984645 0.010969857978923836
7.012306709600260035e-01 4448.782831127585 0.010969857978923836
7.170922514122656244e-01 4937.047852839004 0.010969857978923836
7.385577509285705666e-01 5478.901179593945 0.010969857978923836
7.661253219214108068e-01 6080.224261649427 0.010969857978923836
8.002059903446473443e-01 6747.5440531107 0.010969857978923836
8.410901108113900682e-01 7488.10385759003 0.010969857978923836
8.889126374967990518e-01 8309.941949353404 0.010969857978923836
9.436215930845820443e-01 9221.97882333434 0.010969857978923836
1.004955604303728212e+00 10234.114021054527 0.010969857978923836
1.072436716883796493e+00 11357.333583431051 0.010969857978923836
1.145383417739241683e+00 12603.829296797274 0.010969857978923836
1.222946005894379962e+00 13987.131026472387 0.010969857978923836
1.304162716928614962e+00 15522.25357427048 0.010969857978923836
1.388031404102407551e+00 17225.859653987874 0.010969857978923836
1.473589017034726778e+00 19116.440753857038 0.010969857978923836
1.559990131280408310e+00 21214.51784910632 0.010969857978923836
1.646750417162195834e+00 23542.864143224204 0.010969857978923836
1.734090228403655676e+00 26126.752255633317 0.010969857978923836
1.821128162819139584e+00 28994.22853882881 0.010969857978923836
1.908000753152397255e+00 32176.417502507353 0.010969857978923836
1.995119205006318230e+00 35707.859649004626 0.010969857978923836
2.083136968369232012e+00 39626.88638701478 0.010969857978923836
2.172899705674859128e+00 43976.036093027215 0.010969857978923836
2.265382374340365601e+00 48802.515836544335 0.010969857978923836
2.361618800215508962e+00 54158.71378079476 0.010969857978923836
2.462628995611580329e+00 60102.76782070388 0.010969857978923836
2.569704921692828048e+00 66699.19663030129 0.010969857978923836
2.685036007018472226e+00 74019.59996915652 0.010969857978923836
2.808521906518371747e+00 82143.43584919439 0.010969857978923836
2.939517392608068658e+00 91158.88299750836 0.010969857978923836
3.078092652005707475e+00 101163.7979766207 0.010969857978923836
3.224112628055356033e+00 112266.77735108159 0.010969857978923836
3.377175533029459498e+00 124588.33642950082 0.010969857978923836
3.536627847668050162e+00 138262.2173764659 0.010969857978923836
3.701589447689993762e+00 153436.84089300132 0.010969857978923836
3.870985939806726783e+00 170276.91722258978 0.010969857978923836
4.043585118310561555e+00 188965.23396912115 0.010969857978923836
4.218133680441517264e+00 209704.64013232305 0.010969857978923836
4.393506437633805994e+00 232720.2478960412 0.010969857978923836
4.568059047230678793e+00 258261.87606826748 0.010969857978923836
4.740351925183764692e+00 286606.7616948256 0.010969857978923836
4.908957785324882472e+00 318062.5692794119 0.010969857978923836
5.072481967198338104e+00 352970.73027306574 0.010969857978923836
5.229579435441557678e+00 391710.1490809261 0.010969857978923836
5.378969413310391801e+00 434701.3158125035 0.010969857978923836
5.519447726438073687e+00 482410.8704165374 0.010969857978923836
5.649897977992917042e+00 535356.6677410719 0.010969857978923836
5.769300115926577099e+00 594113.3984965039 0.010969857978923836
5.876736687323183439e+00 659318.8271333541 0.010969857978923836
5.971396499597137364e+00 731680.7143427207 0.010969857978923836
6.052575327344663414e+00 811984.4993184009 0.010969857978923836
6.119674417145992251e+00 901101.8251665037 0.010969857978923836
6.172197750538126471e+00 1000000.0 0.010969857978923836
7.921213820403439493e-03 0.001 0.012173827277396614
8.127120692047790432e-03 0.0011097524964120721 0.012173827277396614
8.348826420160153361e-03 0.0012315506032928262 0.012173827277396614
8.591309937223576623e-03 0.001366716356462006 0.012173827277396614
8.860090428685140490e-03 0.0015167168884709225 0.012173827277396614
9.162088899158883290e-03 0.0016831803533309566 0.012173827277396614
9.505236209145445994e-03 0.0018679135990207828 0.012173827277396614
9.898862374582980544e-03 0.002072921779595372 0.012173827277396614
1.035399470701149974e-02 0.002300430119772917 0.012173827277396614
1.088342619330675241e-02 0.0025529080682395165 0.012173827277396614
1.150213021672980354e-02 0.002833096101839324 0.012173827277396614
1.222739654001997293e-02 0.0031440354715915 0.012173827277396614
1.307918214917923663e-02 0.0034891012134067737 0.012173827277396614
1.408045490398651331e-02 0.003872038781812557 0.012173827277396614
1.525745519366444695e-02 0.004297004704320844 0.012173827277396614
1.664009946347989530e-02 0.004768611697714469 0.012173827277396614
1.826227320301665458e-02 0.005291978735958442 0.012173827277396614
2.016221792647489991e-02 0.005872786613189483 0.012173827277396614
2.238283842738171894e-02 0.00651733960488242 0.012173827277396614
2.497208254984465900e-02 0.007232633896483534 0.012173827277396614
2.798325652470114513e-02 0.008026433522257174 0.012173827277396614
3.147537121976957258e-02 0.00890735463861044 0.012173827277396614
3.551345903317038727e-02 0.009884959046625586 0.012173827277396614
4.016891658219834405e-02 0.010969857978923836 0.012173827277396614
4.551987533429131816e-02 0.012173827277396614 0.012173827277396614
5.165153518284940071e-02 0.013509935211980273 0.012173827277396614
5.865657310045906125e-02 0.014992684327860457 0.012173827277396614
6.663559645561333011e-02 0.01663816886076129 0.012173827277396614
7.569759628112189553e-02 0.018464249428955443 0.012173827277396614
8.596051121388563476e-02 0.020490746898158472 0.012173827277396614
9.755179469663270708e-02 0.022739657523579287 0.012173827277396614
1.106090734392421449e-01 0.02523539170434766 0.012173827277396614
1.252808555864071693e-01 0.02800503894183631 0.012173827277396614
1.417272564166509319e-01 0.03107866187782014 0.012173827277396614
1.601207301758846291e-01 0.03448962260405758 0.012173827277396614
1.806593001359732831e-01 0.038274944785163134 0.012173827277396614
2.038664301847902816e-01 0.04247571552536898 0.012173827277396614
2.297617255731996544e-01 0.047137531341167244 0.012173827277396614
2.584970600463586399e-01 0.05231099308056263 0.012173827277396614
2.903251494094531426e-01 0.05805225516094899 0.012173827277396614
3.255153135205960391e-01 0.06442363508721373 0.012173827277396614
3.643533859214588277e-01 0.07149428986597581 0.012173827277396614
4.071412762592258594e-01 0.07934096665797492 0.012173827277396614
4.541960244229724664e-01 0.08804883581643465 0.012173827277396614
5.058482860592431463e-01 0.09771241535346502 0.012173827277396614
5.624400386746645220e-01 0.1084365968689611 0.012173827277396614
6.243215930234724542e-01 0.12033778407775893 0.012173827277396614
6.918474583332825389e-01 0.13354515629298988 0.012173827277396614
7.653713020709633774e-01 0.14820207057988585 0.012173827277396614
8.452395404620026698e-01 0.16446761779946645 0.012173827277396614
9.317836853204444214e-01 0.18251834943190443 0.012173827277396614
1.025311182122497167e+00 0.20255019392306664 0.012173827277396614
1.126094896568478942e+00 0.22478058335487253 0.012173827277396614
1.234361039585344155e+00 0.24945081352303167 0.012173827277396614
1.350275728254235474e+00 0.27682866303920667 0.012173827277396614
1.473930362694044982e+00 0.3072112998861759 0.012173827277396614
1.605325982916369965e+00 0.34092850697468147 0.012173827277396614
1.744357135058508979e+00 0.3783462617131929 0.012173827277396614
1.890795622261472797e+00 0.419870708444391 0.012173827277396614
2.044274939325357643e+00 0.4659525668664682 0.012173827277396614
2.204276047902404834e+00 0.517092024289676 0.012173827277396614
2.370115444359725210e+00 0.5738441648302398 0.012173827277396614
2.540936375039213324e+00 0.6368249944718586 0.012173827277396614
2.715704281751923244e+00 0.7067181273927491 0.012173827277396614
2.893207261696816079e+00 0.7842822061337682 0.012173827277396614
3.072062433089166156e+00 0.8703591361485166 0.012173827277396614
3.250728680439002094e+00 0.9658832241158708 0.012173827277396614
3.427526375522936153e+00 1.0718913192051276 0.012173827277396614
3.600663699464356604e+00 1.1895340673703196 0.012173827277396614
3.768269738809202796e+00 1.3200884008314182 0.012173827277396614
3.928433177324040848e+00 1.4649713983072863 0.012173827277396614
4.079245919538416310e+00 1.625755666443795 0.012173827277396614
4.218850020421994529e+00 1.8041864093920719 0.012173827277396614
4.345486521776129152e+00 2.0022003718155843 0.012173827277396614
4.457544185159735939e+00 2.2219468609395236 0.012173827277396614
4.553606433380463336e+00 2.4658110758226037 0.012173827277396614
4.632494510288641898e+00 2.736439997074672 0.012173827277396614
4.693305001048650560e+00 3.0367711180354604 0.012173827277396614
4.735440112892857378e+00 3.370064329271928 0.012173827277396614
4.758629000664604369e+00 3.739937302478798 0.012173827277396614
4.807321541973625934e+00 4.150404757850477 0.012173827277396614
4.842949743640514448e+00 4.605922041145108 0.012173827277396614
4.863998216097741967e+00 5.1114334834401705 0.012173827277396614
4.870697990768224628e+00 5.672426068491977 0.012173827277396614
4.863421100961541121e+00 6.294988990221888 0.012173827277396614
4.842663026221377010e+00 6.985879746785249 0.012173827277396614
4.809023953058588319e+00 7.752597488629465 0.012173827277396614
4.763189617477490145e+00 8.60346441668451 0.012173827277396614
4.705912058814353927e+00 9.547716114208066 0.012173827277396614
4.637991042575409395e+00 10.59560179277617 0.012173827277396614
4.560339915043155834e+00 11.758495540521581 0.012173827277396614
4.476316650242337936e+00 13.049019780144016 0.012173827277396614
4.384650231480742733e+00 14.481182276745331 0.012173827277396614
4.285844713820551100e+00 16.070528182616385 0.012173827277396614
4.180662833811494394e+00 17.834308769319094 0.012173827277396614
4.069861010760845055e+00 19.791668678535572 0.012173827277396614
3.954158489096647688e+00 21.96385372416547 0.012173827277396614
3.834234682002731986e+00 24.37444150122222 0.012173827277396614
3.710728982495743455e+00 27.04959730463137 0.012173827277396614
3.584242563452093133e+00 30.01835813575592 0.012173827277396614
3.455342020865597608e+00 33.31294787934677 0.012173827277396614
3.324564212668695173e+00 36.96912707195032 0.012173827277396614
3.192421871988686100e+00 41.0265810582719 0.012173827277396614
3.059409463256107298e+00 45.52935074866948 0.012173827277396614
2.926008665723159208e+00 50.526310653356795 0.012173827277396614
2.792899766647888971e+00 56.07169938205458 0.012173827277396614
2.660438834946470266e+00 62.22570836730231 0.012173827277396614
2.529020476039097520e+00 69.0551352016233 0.012173827277396614
2.399106973316379676e+00 76.63410868007462 0.012173827277396614
2.271157935527905902e+00 85.04489341802686 0.012173827277396614
2.145627865900550990e+00 94.37878277775391 0.012173827277396614
2.022962662664333333e+00 104.73708979594508 0.012173827277396614
1.903595363197518875e+00 116.23224686798542 0.012173827277396614
1.787941476604874014e+00 128.9890261253308 0.012173827277396614
1.676394226717861313e+00 143.14589375234786 0.012173827277396614
1.582174824523679080e+00 158.85651294280527 0.012173827277396614
1.497280881263090890e+00 176.2914118095948 0.012173827277396614
1.416910864649190360e+00 195.63983435170647 0.012173827277396614
1.341287990719843615e+00 217.11179456945052 0.012173827277396614
1.270748536692400510e+00 240.9403560239527 0.012173827277396614
1.205257230595049744e+00 267.38416158399497 0.012173827277396614
1.144778662805691738e+00 296.73024081888724 0.012173827277396614
1.089734915346506794e+00 329.2971255097155 0.012173827277396614
1.040229053407964566e+00 365.43830709572546 0.012173827277396614
9.980838514005244688e-01 405.54607358408276 0.012173827277396614
9.608437974585560815e-01 450.05576757004974 0.012173827277396614
9.275477189889498320e-01 499.450511585514 0.012173827277396614
8.996354941840951636e-01 554.2664520663108 0.012173827277396614
8.757340993565397858e-01 615.0985788580505 0.012173827277396614
8.545628382926965250e-01 682.6071834272393 0.012173827277396614
8.357632033963645624e-01 757.525025877192 0.012173827277396614
8.189808809707636028e-01 840.6652885618333 0.012173827277396614
8.038799433988935705e-01 932.9304026284696 0.012173827277396614
7.904451605182316598e-01 1035.3218432956637 0.012173827277396614
7.789248559362919044e-01 1148.9510001873086 0.012173827277396614
7.681707572687167529e-01 1275.051240713013 0.012173827277396614
7.580660846624720506e-01 1414.991297434576 0.012173827277396614
7.485742835641535642e-01 1570.2901247293776 0.012173827277396614
7.397456007577527526e-01 1742.6333860096508 0.012173827277396614
7.317206750400803150e-01 1933.891750455232 0.012173827277396614
7.247309488619647633e-01 2146.141197858406 0.012173827277396614
7.190958167532587320e-01 2381.6855519761607 0.012173827277396614
7.152166281943213022e-01 2643.0814869741084 0.012173827277396614
7.135678372837943595e-01 2933.1662783900483 0.012173827277396614
7.146856352958105285e-01 3255.0885998350564 0.012173827277396614
7.191543849362924679e-01 3612.3426997094302 0.012173827277396614
7.275910022777737352e-01 4008.8063288984645 0.012173827277396614
7.406271009647427128e-01 4448.782831127585 0.012173827277396614
7.588883917051444383e-01 4937.047852839004 0.012173827277396614
7.829705412435806755e-01 5478.901179593945 0.012173827277396614
8.134107632610304561e-01 6080.224261649427 0.012173827277396614
8.506549386409139046e-01 6747.5440531107 0.012173827277396614
8.950212473980032613e-01 7488.10385759003 0.012173827277396614
9.466630419817139153e-01 8309.941949353404 0.012173827277396614
1.005535596066158277e+00 9221.97882333434 0.012173827277396614
1.071372855606224084e+00 10234.114021054527 0.012173827277396614
1.143680538455266849e+00 11357.333583431051 0.012173827277396614
1.221750542502389125e+00 12603.829296797274 0.012173827277396614
1.304698601651365308e+00 13987.131026472387 0.012173827277396614
1.391523232070847937e+00 15522.25357427048 0.012173827277396614
1.481180277986967164e+00 17225.859653987874 0.012173827277396614
1.572664819740728692e+00 19116.440753857038 0.012173827277396614
1.665091353694857057e+00 21214.51784910632 0.012173827277396614
1.758127973942961386e+00 23542.864143224204 0.012173827277396614
1.851667634227234460e+00 26126.752255633317 0.012173827277396614
1.944907191978109795e+00 28994.22853882881 0.012173827277396614
2.037950302821121440e+00 32176.417502507353 0.012173827277396614
2.131175313266953975e+00 35707.859649004626 0.012173827277396614
2.225202084323640417e+00 39626.88638701478 0.012173827277396614
2.320841286627092881e+00 43976.036093027215 0.012173827277396614
2.419030821165416345e+00 48802.515836544335 0.012173827277396614
2.520764555743398638e+00 54158.71378079476 0.012173827277396614
2.627018608904027275e+00 60102.76782070388 0.012173827277396614
2.739242391610411165e+00 66699.19663030129 0.012173827277396614
2.859696478454794466e+00 74019.59996915652 0.012173827277396614
2.987701149457941074e+00 82143.43584919439 0.012173827277396614
3.122720218866598341e+00 91158.88299750836 0.012173827277396614
3.264764703310065297e+00 101163.7979766207 0.012173827277396614
3.413622932149785072e+00 112266.77735108159 0.012173827277396614
3.568814223015690068e+00 124588.33642950082 0.012173827277396614
3.729606919484822480e+00 138262.2173764659 0.012173827277396614
3.895046916801038428e+00 153436.84089300132 0.012173827277396614
4.063993428318660506e+00 170276.91722258978 0.012173827277396614
4.235158410107358939e+00 188965.23396912115 0.012173827277396614
4.407203543419223379e+00 209704.64013232305 0.012173827277396614
4.579099018725959702e+00 232720.2478960412 0.012173827277396614
4.749125409262529907e+00 258261.87606826748 0.012173827277396614
4.915848253012876867e+00 286606.7616948256 0.012173827277396614
5.077858359791630249e+00 318062.5692794119 0.012173827277396614
5.233790208640521691e+00 352970.73027306574 0.012173827277396614
5.382336886185405511e+00 391710.1490809261 0.012173827277396614
5.522262678123140311e+00 434701.3158125035 0.012173827277396614
5.652413672292544433e+00 482410.8704165374 0.012173827277396614
5.771727519548195851e+00 535356.6677410719 0.012173827277396614
5.879241540454295034e+00 594113.3984965039 0.012173827277396614
5.974098140919286593e+00 659318.8271333541 0.012173827277396614
6.055549041496422369e+00 731680.7143427207 0.012173827277396614
6.122956007705684378e+00 811984.4993184009 0.012173827277396614
6.175790253858071566e+00 901101.8251665037 0.012173827277396614
6.213629665836511329e+00 1000000.0 0.012173827277396614
7.727260102428554038e-03 0.001 0.013509935211980273
7.921158962192142994e-03 0.0011097524964120721 0.013509935211980273
8.127076127182542714e-03 0.0012315506032928262 0.013509935211980273
8.348786946256394823e-03 0.001366716356462006 0.013509935211980273
8.591294017597086302e-03 0.0015167168884709225 0.013509935211980273
8.860126325733711991e-03 0.0016831803533309566 0.013509935211980273
9.162119643653135817e-03 0.0018679135990207828 0.013509935211980273
9.505230853308109865e-03 0.002072921779595372 0.013509935211980273
9.898856917346727374e-03 0.002300430119772917 0.013509935211980273
1.035397869693915895e-02 0.0025529080682395165 0.013509935211980273
1.088342034861278229e-02 0.002833096101839324 0.013509935211980273
1.150212653264301790e-02 0.0031440354715915 0.013509935211980273
1.222739733787059878e-02 0.0034891012134067737 0.013509935211980273
1.307920327639227644e-02 0.003872038781812557 0.013509935211980273
1.408046366844236882e-02 0.004297004704320844 0.013509935211980273
1.525746214901182660e-02 0.004768611697714469 0.013509935211980273
1.664009478146011994e-02 0.005291978735958442 0.013509935211980273
1.826227876768818717e-02 0.005872786613189483 0.013509935211980273
2.016221709560437475e-02 0.00651733960488242 0.013509935211980273
2.238284174962098388e-02 0.007232633896483534 0.013509935211980273
2.497209016229641823e-02 0.008026433522257174 0.013509935211980273
2.798327041127766576e-02 0.00890735463861044 0.013509935211980273
3.147538219449456942e-02 0.009884959046625586 0.013509935211980273
3.551346848822607011e-02 0.010969857978923836 0.013509935211980273
4.016892847755020729e-02 0.012173827277396614 0.013509935211980273
4.551989116405761454e-02 0.013509935211980273 0.013509935211980273
5.165155114845304540e-02 0.014992684327860457 0.013509935211980273
5.865659483950529107e-02 0.01663816886076129 0.013509935211980273
6.663561935444517470e-02 0.018464249428955443 0.013509935211980273
7.569762521095398100e-02 0.020490746898158472 0.013509935211980273
8.596054371383242410e-02 0.022739657523579287 0.013509935211980273
9.755182877742529790e-02 0.02523539170434766 0.013509935211980273
1.106091159081456637e-01 0.02800503894183631 0.013509935211980273
1.252809009459489309e-01 0.03107866187782014 0.013509935211980273
1.417273094091159591e-01 0.03448962260405758 0.013509935211980273
1.601207916517519703e-01 0.038274944785163134 0.013509935211980273
1.806593536410245893e-01 0.04247571552536898 0.013509935211980273
2.036139937959548507e-01 0.047137531341167244 0.013509935211980273
2.293249956710975146e-01 0.05231099308056263 0.013509935211980273
2.580025845890609459e-01 0.05805225516094899 0.013509935211980273
2.897662423580126823e-01 0.06442363508721373 0.013509935211980273
3.248845682990435524e-01 0.07149428986597581 0.013509935211980273
3.636426287300227322e-01 0.07934096665797492 0.013509935211980273
4.063414425037309430e-01 0.08804883581643465 0.013509935211980273
4.532971421780934707e-01 0.09771241535346502 0.013509935211980273
5.048393060057562165e-01 0.1084365968689611 0.013509935211980273
5.613087669001248781e-01 0.12033778407775893 0.013509935211980273
6.230545420888997654e-01 0.13354515629298988 0.013509935211980273
6.904297600673110491e-01 0.14820207057988585 0.013509935211980273
7.637865412649402774e-01 0.16446761779946645 0.013509935211980273
8.434696127694432111e-01 0.18251834943190443 0.013509935211980273
9.298085986270370196e-01 0.20255019392306664 0.013509935211980273
1.023108957639140781e+00 0.22478058335487253 0.013509935211980273
1.123641320237447339e+00 0.24945081352303167 0.013509935211980273
1.231629514490710564e+00 0.27682866303920667 0.013509935211980273
1.347237051105118155e+00 0.3072112998861759 0.013509935211980273
1.470552529388001073e+00 0.34092850697468147 0.013509935211980273
1.601573989427300448e+00 0.3783462617131929 0.013509935211980273
1.740192791872265277e+00 0.419870708444391 0.013509935211980273
1.886177379904103280e+00 0.4659525668664682 0.013509935211980273
2.039157723809800427e+00 0.517092024289676 0.013509935211980273
2.198611185822922476e+00 0.5738441648302398 0.013509935211980273
2.363850579520393236e+00 0.6368249944718586 0.013509935211980273
2.534015521898663525e+00 0.7067181273927491 0.013509935211980273
2.708067982946341878e+00 0.7842822061337682 0.013509935211980273
2.884792864574004856e+00 0.8703591361485166 0.013509935211980273
3.062804551974566358e+00 0.9658832241158708 0.013509935211980273
3.240559960238525328e+00 1.0718913192051276 0.013509935211980273
3.416378385654244010e+00 1.1895340673703196 0.013509935211980273
3.588468389958715310e+00 1.3200884008314182 0.013509935211980273
3.754961067049494616e+00 1.4649713983072863 0.013509935211980273
3.913949381891092205e+00 1.625755666443795 0.013509935211980273
4.063532167944557294e+00 1.8041864093920719 0.013509935211980273
4.201861710014159534e+00 2.0022003718155843 0.013509935211980273
4.327193051591098794e+00 2.2219468609395236 0.013509935211980273
4.437933263313222909e+00 2.4658110758226037 0.013509935211980273
4.532688797169674544e+00 2.736439997074672 0.013509935211980273
4.610308843712320304e+00 3.0367711180354604 0.013509935211980273
4.669922781451404603e+00 3.370064329271928 0.013509935211980273
4.710969943630427537e+00 3.739937302478798 0.013509935211980273
4.756863658444955512e+00 4.150404757850477 0.013509935211980273
4.807121008668635120e+00 4.605922041145108 0.013509935211980273
4.842720760281951087e+00 5.1114334834401705 0.013509935211980273
4.863736787969341613e+00 5.672426068491977 0.013509935211980273
4.870399617288025063e+00 6.294988990221888 0.013509935211980273
4.863080779606513637e+00 6.985879746785249 0.013509935211980273
4.842275181298838049e+00 7.752597488629465 0.013509935211980273
4.808582414146044037e+00 8.60346441668451 0.013509935211980273
4.762687553504489912e+00 9.547716114208066 0.013509935211980273
4.705341965060376275e+00 10.59560179277617 0.013509935211980273
4.637344662018677788e+00 11.758495540521581 0.013509935211980273
4.559620930880854850e+00 13.049019780144016 0.013509935211980273
4.475503589700329243e+00 14.481182276745331 0.013509935211980273
4.383667631955109556e+00 16.070528182616385 0.013509935211980273
4.284737945100771661e+00 17.834308769319094 0.013509935211980273
4.179418314502009402e+00 19.791668678535572 0.013509935211980273
4.068463966374138430e+00 21.96385372416547 0.013509935211980273
3.952592875244757220e+00 24.37444150122222 0.013509935211980273
3.832483164347043836e+00 27.04959730463137 0.013509935211980273
3.708772868896013097e+00 30.01835813575592 0.013509935211980273
3.582061855701480724e+00 33.31294787934677 0.013509935211980273
3.452915448572702939e+00 36.96912707195032 0.013509935211980273
3.321869362494961120e+00 41.0265810582719 0.013509935211980273
3.189435406108303450e+00 45.52935074866948 0.013509935211980273
3.056107430147429582e+00 50.526310653356795 0.013509935211980273
2.922510160434456772e+00 56.07169938205458 0.013509935211980273
2.789125131187820461e+00 62.22570836730231 0.013509935211980273
2.656296742935078115e+00 69.0551352016233 0.013509935211980273
2.524491025546813816e+00 76.63410868007462 0.013509935211980273
2.394173691170015328e+00 85.04489341802686 0.013509935211980273
2.265809433748507296e+00 94.37878277775391 0.013509935211980273
2.139859920584168851e+00 104.73708979594508 0.013509935211980273
2.016780666298292779e+00 116.23224686798542 0.013509935211980273
1.897017097454640311e+00 128.9890261253308 0.013509935211980273
1.781000080143527953e+00 143.14589375234786 0.013509935211980273
1.671791042665135896e+00 158.85651294280527 0.013509935211980273
1.582733137511302512e+00 176.2914118095948 0.013509935211980273
1.497925915117769069e+00 195.63983435170647 0.013509935211980273
1.417655350923632263e+00 217.11179456945052 0.013509935211980273
1.342146436053827108e+00 240.9403560239527 0.013509935211980273
1.271732996470627652e+00 267.38416158399497 0.013509935211980273
1.206390700029750684e+00 296.73024081888724 0.013509935211980273
1.146082797919389717e+00 329.2971255097155 0.013509935211980273
1.091213811401318567e+00 365.43830709572546 0.013509935211980273
1.041930415502701157e+00 405.54607358408276 0.013509935211980273
9.999716896087179618e-01 450.05576757004974 0.013509935211980273
9.630208837644036457e-01 499.450511585514 0.013509935211980273
9.300594167504246945e-01 554.2664520663108 0.013509935211980273
9.024495610368447052e-01 615.0985788580505 0.013509935211980273
8.789952733970024523e-01 682.6071834272393 0.013509935211980273
8.583475355496033021e-01 757.525025877192 0.013509935211980273
8.401626938422555035e-01 840.6652885618333 0.013509935211980273
8.241040961562562384e-01 932.9304026284696 0.013509935211980273
8.098566025590261397e-01 1035.3218432956637 0.013509935211980273
7.972911216425895287e-01 1148.9510001873086 0.013509935211980273
7.869554287472870779e-01 1275.051240713013 0.013509935211980273
7.776008480706805281e-01 1414.991297434576 0.013509935211980273
7.691473068306288186e-01 1570.2901247293776 0.013509935211980273
7.615996949651939740e-01 1742.6333860096508 0.013509935211980273
7.550545396582583058e-01 1933.891750455232 0.013509935211980273
7.497034439884526780e-01 2146.141197858406 0.013509935211980273
7.458329813812951681e-01 2381.6855519761607 0.013509935211980273
7.438209326929875465e-01 2643.0814869741084 0.013509935211980273
7.441289261739781891e-01 2933.1662783900483 0.013509935211980273
7.472917454866121467e-01 3255.0885998350564 0.013509935211980273
7.539035293391572745e-01 3612.3426997094302 0.013509935211980273
7.646010824691262808e-01 4008.8063288984645 0.013509935211980273
7.800441761895039461e-01 4448.782831127585 0.013509935211980273
8.008925051665075623e-01 4937.047852839004 0.013509935211980273
8.277786588916232757e-01 5478.901179593945 0.013509935211980273
8.612765960129653564e-01 6080.224261649427 0.013509935211980273
9.018656182602041715e-01 6747.5440531107 0.013509935211980273
9.498910532245155025e-01 7488.10385759003 0.013509935211980273
1.005524647043858799e+00 8309.941949353404 0.013509935211980273
1.068729536250273338e+00 9221.97882333434 0.013509935211980273
1.139236154122244216e+00 10234.114021054527 0.013509935211980273
1.216535546153552749e+00 11357.333583431051 0.013509935211980273
1.299895031821194813e+00 12603.829296797274 0.013509935211980273
1.388397925019738244e+00 13987.131026472387 0.013509935211980273
1.481004988645131082e+00 15522.25357427048 0.013509935211980273
1.576631463041263004e+00 17225.859653987874 0.013509935211980273
1.674230988796234554e+00 19116.440753857038 0.013509935211980273
1.772877063568061518e+00 21214.51784910632 0.013509935211980273
1.872440862206066425e+00 23542.864143224204 0.013509935211980273
1.972382914126916020e+00 26126.752255633317 0.013509935211980273
2.072020426035597662e+00 28994.22853882881 0.013509935211980273
2.171416012414284946e+00 32176.417502507353 0.013509935211980273
2.270905432851900940e+00 35707.859649004626 0.013509935211980273
2.371064028952409863e+00 39626.88638701478 0.013509935211980273
2.472655849507740644e+00 43976.036093027215 0.013509935211980273
2.576569930698941580e+00 48802.515836544335 0.013509935211980273
2.683748813052395654e+00 54158.71378079476 0.013509935211980273
2.795176089194734814e+00 60102.76782070388 0.013509935211980273
2.912320325382458996e+00 66699.19663030129 0.013509935211980273
3.037697867097647997e+00 74019.59996915652 0.013509935211980273
3.169842739477159554e+00 82143.43584919439 0.013509935211980273
3.308401884964761841e+00 91158.88299750836 0.013509935211980273
3.453334001293903555e+00 101163.7979766207 0.013509935211980273
3.604355473025382839e+00 112266.77735108159 0.013509935211980273
3.760914262726083201e+00 124588.33642950082 0.013509935211980273
3.922210655710435923e+00 138262.2173764659 0.013509935211980273
4.087228768808619961e+00 153436.84089300132 0.013509935211980273
4.254775161006413953e+00 170276.91722258978 0.013509935211980273
4.423520625490882985e+00 188965.23396912115 0.013509935211980273
4.592043602299363592e+00 209704.64013232305 0.013509935211980273
4.759451670418856750e+00 232720.2478960412 0.013509935211980273
4.923950126892936652e+00 258261.87606826748 0.013509935211980273
5.084121552020677726e+00 286606.7616948256 0.013509935211980273
5.238584969780117895e+00 318062.5692794119 0.013509935211980273
5.386012467846910567e+00 352970.73027306574 0.013509935211980273
5.525141713653897391e+00 391710.1490809261 0.013509935211980273
5.654786942388100535e+00 434701.3158125035 0.013509935211980273
5.773848210245932755e+00 482410.8704165374 0.013509935211980273
5.881320215779108018e+00 535356.6677410719 0.013509935211980273
5.976299571475479411e+00 594113.3984965039 0.013509935211980273
6.057991414606536118e+00 659318.8271333541 0.013509935211980273
6.125712565079311389e+00 731680.7143427207 0.013509935211980273
6.178893695354128468e+00 811984.4993184009 0.013509935211980273
6.217079218612341585e+00 901101.8251665037 0.013509935211980273
6.239924709647200807e+00 1000000.0 0.013509935211980273
7.541889048741622255e-03 0.001 0.014992684327860457
7.727232692905951043e-03 0.0011097524964120721 0.014992684327860457
7.921177831837763333e-03 0.0012315506032928262 0.014992684327860457
8.127029906849214669e-03 0.001366716356462006 0.014992684327860457
8.348824971974639145e-03 0.0015167168884709225 0.014992684327860457
8.591279157360616134e-03 0.0016831803533309566 0.014992684327860457
8.860123161396307040e-03 0.0018679135990207828 0.014992684327860457
9.162118722187534078e-03 0.002072921779595372 0.014992684327860457
9.505217769126807215e-03 0.002300430119772917 0.014992684327860457
9.898857634958877633e-03 0.0025529080682395165 0.014992684327860457
1.035397143192503741e-02 0.002833096101839324 0.014992684327860457
1.088343330138793336e-02 0.0031440354715915 0.014992684327860457
1.150212874236182861e-02 0.0034891012134067737 0.014992684327860457
1.222739597487176692e-02 0.003872038781812557 0.014992684327860457
1.307917460548052233e-02 0.004297004704320844 0.014992684327860457
1.408046042802245379e-02 0.004768611697714469 0.014992684327860457
1.525747738019424260e-02 0.005291978735958442 0.014992684327860457
1.664010802676471612e-02 0.005872786613189483 0.014992684327860457
1.826228264511455673e-02 0.00651733960488242 0.014992684327860457
2.016223131834879792e-02 0.007232633896483534 0.014992684327860457
2.238284352982618935e-02 0.008026433522257174 0.014992684327860457
2.497209251401435320e-02 0.00890735463861044 0.014992684327860457
2.798327659805986342e-02 0.009884959046625586 0.014992684327860457
3.147539215595136081e-02 0.010969857978923836 0.014992684327860457
3.551348219508021486e-02 0.012173827277396614 0.014992684327860457
4.016894930667930935e-02 0.013509935211980273 0.014992684327860457
4.551991217861951072e-02 0.014992684327860457 0.014992684327860457
5.165157652363805418e-02 0.01663816886076129 0.014992684327860457
5.865662244132658493e-02 0.018464249428955443 0.014992684327860457
6.663564706693027306e-02 0.020490746898158472 0.014992684327860457
7.569765864161571989e-02 0.022739657523579287 0.014992684327860457
8.596058575196530160e-02 0.02523539170434766 0.014992684327860457
9.755187491673715516e-02 0.02800503894183631 0.014992684327860457
1.106091681565256890e-01 0.03107866187782014 0.014992684327860457
1.252809684736569673e-01 0.03448962260405758 0.014992684327860457
1.417273839758949328e-01 0.038274944785163134 0.014992684327860457
1.601208696700939516e-01 0.04247571552536898 0.014992684327860457
1.806594157644739185e-01 0.047137531341167244 0.014992684327860457
2.036140732890455440e-01 0.05231099308056263 0.014992684327860457
2.291252617138536674e-01 0.05805225516094899 0.014992684327860457
2.574309388433193568e-01 0.06442363508721373 0.014992684327860457
2.891202114187770844e-01 0.07149428986597581 0.014992684327860457
3.241556199764431545e-01 0.07934096665797492 0.014992684327860457
3.628213576361325465e-01 0.08804883581643465 0.014992684327860457
4.054174798423689774e-01 0.09771241535346502 0.014992684327860457
4.522589927338374061e-01 0.1084365968689611 0.014992684327860457
5.036743116778251705e-01 0.12033778407775893 0.014992684327860457
5.600029506302195426e-01 0.13354515629298988 0.014992684327860457
6.215924941763235623e-01 0.14820207057988585 0.014992684327860457
6.887944807373110878e-01 0.16446761779946645 0.014992684327860457
7.619592967574315701e-01 0.18251834943190443 0.014992684327860457
8.414297617755400749e-01 0.20255019392306664 0.014992684327860457
9.275334583443330949e-01 0.22478058335487253 0.014992684327860457
1.020573581198332969e+00 0.24945081352303167 0.014992684327860457
1.120818314699688401e+00 0.27682866303920667 0.014992684327860457
1.228488848319397642e+00 0.3072112998861759 0.014992684327860457
1.343745878728034748e+00 0.34092850697468147 0.014992684327860457
1.466674976351706849e+00 0.3783462617131929 0.014992684327860457
1.597270970623341890e+00 0.419870708444391 0.014992684327860457
1.735421841905559814e+00 0.4659525668664682 0.014992684327860457
1.880892538488387444e+00 0.517092024289676 0.014992684327860457
2.033309436273091908e+00 0.5738441648302398 0.014992684327860457
2.192146260216315312e+00 0.6368249944718586 0.014992684327860457
2.356712266226453689e+00 0.7067181273927491 0.014992684327860457
2.526143682354541564e+00 0.7842822061337682 0.014992684327860457
2.699399417018701008e+00 0.8703591361485166 0.014992684327860457
2.875261813774808051e+00 0.9658832241158708 0.014992684327860457
3.052343452647914734e+00 1.0718913192051276 0.014992684327860457
3.229100456764287586e+00 1.1895340673703196 0.014992684327860457
3.403852752465589493e+00 1.3200884008314182 0.014992684327860457
3.574811257416594668e+00 1.4649713983072863 0.014992684327860457
3.740111686277898251e+00 1.625755666443795 0.014992684327860457
3.897854315831109417e+00 1.8041864093920719 0.014992684327860457
4.046148604818877281e+00 2.0022003718155843 0.014992684327860457
4.183161189764637911e+00 2.2219468609395236 0.014992684327860457
4.307165756677666657e+00 2.4658110758226037 0.014992684327860457
4.416592620236314382e+00 2.736439997074672 0.014992684327860457
4.510076260870411247e+00 3.0367711180354604 0.014992684327860457
4.586498570947735054e+00 3.370064329271928 0.014992684327860457
4.645025757211193707e+00 3.739937302478798 0.014992684327860457
4.691853104204160019e+00 4.150404757850477 0.014992684327860457
4.756645198563909105e+00 4.605922041145108 0.014992684327860457
4.806871673004519785e+00 5.1114334834401705 0.014992684327860457
4.842436170154077679e+00 5.672426068491977 0.014992684327860457
4.863412030537663355e+00 6.294988990221888 0.014992684327860457
4.870029201281673714e+00 6.985879746785249 0.014992684327860457
4.862658570847287365e+00 7.752597488629465 0.014992684327860457
4.841794371800330232e+00 8.60346441668451 0.014992684327860457
4.808035470239457432e+00 9.547716114208066 0.014992684327860457
4.762066156449439092e+00 10.59560179277617 0.014992684327860457
4.704636964548589262e+00 11.758495540521581 0.014992684327860457
4.636546007657663893e+00 13.049019780144016 0.014992684327860457
4.558732259435473111e+00 14.481182276745331 0.014992684327860457
4.474499478601483560e+00 16.070528182616385 0.014992684327860457
4.382455783116538051e+00 17.834308769319094 0.014992684327860457
4.283374062527694370e+00 19.791668678535572 0.014992684327860457
4.177885917141846761e+00 21.96385372416547 0.014992684327860457
4.066745190097196705e+00 24.37444150122222 0.014992684327860457
3.950668406237312080e+00 27.04959730463137 0.014992684327860457
3.830332205462004147e+00 30.01835813575592 0.014992684327860457
3.706373179920023464e+00 33.31294787934677 0.014992684327860457
3.579389797345143620e+00 36.96912707195032 0.014992684327860457
3.449946136031667443e+00 41.0265810582719 0.014992684327860457
3.318576906536762738e+00 45.52935074866948 0.014992684327860457
3.185793271889052036e+00 50.526310653356795 0.014992684327860457
3.052200257933266325e+00 56.07169938205458 0.014992684327860457
2.918342868152327796e+00 62.22570836730231 0.014992684327860457
2.784550655891182558e+00 69.0551352016233 0.014992684327860457
2.651293152374448958e+00 76.63410868007462 0.014992684327860457
2.519040214436524483e+00 85.04489341802686 0.014992684327860457
2.388263229486714323e+00 94.37878277775391 0.014992684327860457
2.259434858869230567e+00 104.73708979594508 0.014992684327860457
2.133027425633434948e+00 116.23224686798542 0.014992684327860457
2.009510140893387309e+00 128.9890261253308 0.014992684327860457
1.889345369510176509e+00 143.14589375234786 0.014992684327860457
1.772984038859591216e+00 158.85651294280527 0.014992684327860457
1.672371632609826353e+00 176.2914118095948 0.014992684327860457
1.583405509420424018e+00 195.63983435170647 0.014992684327860457
1.498703920788114097e+00 217.11179456945052 0.014992684327860457
1.418554798471092449e+00 240.9403560239527 0.014992684327860457
1.343185375665812753e+00 267.38416158399497 0.014992684327860457
1.272926581192959095e+00 296.73024081888724 0.014992684327860457
1.207767477404852130e+00 329.2971255097155 0.014992684327860457
1.147669724438818317e+00 365.43830709572546 0.014992684327860457
1.093016652801030997e+00 405.54607358408276 0.014992684327860457
1.044007943901469115e+00 450.05576757004974 0.014992684327860457
1.002281722588418855e+00 499.450511585514 0.014992684327860457
9.656891114846167801e-01 554.2664520663108 0.014992684327860457
9.331422877222214085e-01 615.0985788580505 0.014992684327860457
9.059108547962365643e-01 682.6071834272393 0.014992684327860457
8.830115629173923564e-01 757.525025877192 0.014992684327860457
8.630134476260349352e-01 840.6652885618333 0.014992684327860457
8.455907899717199916e-01 932.9304026284696 0.014992684327860457
8.304280870300742023e-01 1035.3218432956637 0.014992684327860457
8.172349203819524455e-01 1148.9510001873086 0.014992684327860457
8.057609037959877485e-01 1275.051240713013 0.014992684327860457
7.968667489149284799e-01 1414.991297434576 0.014992684327860457
7.892272097608804549e-01 1570.2901247293776 0.014992684327860457
7.827911384213933621e-01 1742.6333860096508 0.014992684327860457
7.776121543059176799e-01 1933.891750455232 0.014992684327860457
7.738407788996451986e-01 2146.141197858406 0.014992684327860457
7.717273320162821859e-01 2381.6855519761607 0.014992684327860457
7.716208023753918788e-01 2643.0814869741084 0.014992684327860457
7.739635184854841699e-01 2933.1662783900483 0.014992684327860457
7.792816762609795500e-01 3255.0885998350564 0.014992684327860457
7.881718769226064847e-01 3612.3426997094302 0.014992684327860457
8.012838159448343323e-01 4008.8063288984645 0.014992684327860457
8.192991155370957790e-01 4448.782831127585 0.014992684327860457
8.429060530103340554e-01 4937.047852839004 0.014992684327860457
8.727697666958926792e-01 5478.901179593945 0.014992684327860457
9.094976157362973934e-01 6080.224261649427 0.014992684327860457
9.535999726492271344e-01 6747.5440531107 0.014992684327860457
1.005447906766678612e+00 7488.10385759003 0.014992684327860457
1.065231029781171568e+00 8309.941949353404 0.014992684327860457
1.132920650565611087e+00 9221.97882333434 0.014992684327860457
1.208244773071360800e+00 10234.114021054527 0.014992684327860457
1.290681520765981194e+00 11357.333583431051 0.014992684327860457
1.379475850847161400e+00 12603.829296797274 0.014992684327860457
1.473681049357757011e+00 13987.131026472387 0.014992684327860457
1.572222292981140246e+00 15522.25357427048 0.014992684327860457
1.673975699936872230e+00 17225.859653987874 0.014992684327860457
1.777853823150893575e+00 19116.440753857038 0.014992684327860457
1.882887961773612284e+00 21214.51784910632 0.014992684327860457
1.989213727017592470e+00 23542.864143224204 0.014992684327860457
2.095731501109733941e+00 26126.752255633317 0.014992684327860457
2.201931474733528127e+00 28994.22853882881 0.014992684327860457
2.307826529676427985e+00 32176.417502507353 0.014992684327860457
2.413699679674906839e+00 35707.859649004626 0.014992684327860457
2.520070577081115371e+00 39626.88638701478 0.014992684327860457
2.627644975630560431e+00 43976.036093027215 0.014992684327860457
2.737251471780007606e+00 48802.515836544335 0.014992684327860457
2.849770383581715194e+00 54158.71378079476 0.014992684327860457
2.966374456218654476e+00 60102.76782070388 0.014992684327860457
3.088037495000302446e+00 66699.19663030129 0.014992684327860457
3.218104652213258809e+00 74019.59996915652 0.014992684327860457
3.353959585297092261e+00 82143.43584919439 0.014992684327860457
3.495525937798122484e+00 91158.88299750836 0.014992684327860457
3.642719867233659148e+00 101163.7979766207 0.014992684327860457
3.795192137382918496e+00 112266.77735108159 0.014992684327860457
3.952328404473011592e+00 124588.33642950082 0.014992684327860457
4.113272179488121516e+00 138262.2173764659 0.014992684327860457
4.276958863950420131e+00 153436.84089300132 0.014992684327860457
4.442156463562888291e+00 170276.91722258978 0.014992684327860457
4.607509108283269761e+00 188965.23396912115 0.014992684327860457
4.771579688409459230e+00 209704.64013232305 0.014992684327860457
4.933452189469607063e+00 232720.2478960412 0.014992684327860457
5.091459183666026789e+00 258261.87606826748 0.014992684327860457
5.244141969974817741e+00 286606.7616948256 0.014992684327860457
5.390156603437244343e+00 318062.5692794119 0.014992684327860457
5.528219519082340661e+00 352970.73027306574 0.014992684327860457
5.657118555262665716e+00 391710.1490809261 0.014992684327860457
5.775722121053089353e+00 434701.3158125035 0.014992684327860457
5.882987664802848293e+00 482410.8704165374 0.014992684327860457
5.977969683782576205e+00 535356.6677410719 0.014992684327860457
6.059827336168335243e+00 594113.3984965039 0.014992684327860457
6.127830630121994027e+00 659318.8271333541 0.014992684327860457
6.181365334459298921e+00 731680.7143427207 0.014992684327860457
6.219934563508425995e+00 811984.4993184009 0.014992684327860457
6.243160075490287397e+00 901101.8251665037 0.014992684327860457
6.250780317518564999e+00 1000000.0 0.014992684327860457
7.362453254581330549e-03 0.001 0.01663816886076129
7.541875763704358401e-03 0.0011097524964120721 0.01663816886076129
7.727243190482543760e-03 0.0012315506032928262 0.01663816886076129
7.921192560416614667e-03 0.001366716356462006 0.01663816886076129
8.127054310392900494e-03 0.0015167168884709225 0.01663816886076129
8.348856117542838295e-03 0.0016831803533309566 0.01663816886076129
8.591280632768358294e-03 0.0018679135990207828 0.01663816886076129
8.860125074726062089e-03 0.002072921779595372 0.01663816886076129
9.162118234048733864e-03 0.002300430119772917 0.01663816886076129
9.505258164554521855e-03 0.0025529080682395165 0.01663816886076129
9.898859949363960145e-03 0.002833096101839324 0.01663816886076129
1.035396798265268009e-02 0.0031440354715915 0.01663816886076129
1.088341919262528212e-02 0.0034891012134067737 0.01663816886076129
1.150211917817768430e-02 0.003872038781812557 0.01663816886076129
1.222739909531634327e-02 0.004297004704320844 0.01663816886076129
1.307919370762093865e-02 0.004768611697714469 0.01663816886076129
1.408046086908731377e-02 0.005291978735958442 0.01663816886076129
1.525746765864874517e-02 0.005872786613189483 0.01663816886076129
1.664011225902422425e-02 0.00651733960488242 0.01663816886076129
1.826228859446900679e-02 0.007232633896483534 0.01663816886076129
2.016222475153981591e-02 0.008026433522257174 0.01663816886076129
2.238285494017296096e-02 0.00890735463861044 0.01663816886076129
2.497210409377210658e-02 0.009884959046625586 0.01663816886076129
2.798328759479190922e-02 0.010969857978923836 0.01663816886076129
3.147540448259784907e-02 0.012173827277396614 0.01663816886076129
3.551349324707334110e-02 0.013509935211980273 0.01663816886076129
4.016896691666100444e-02 0.014992684327860457 0.01663816886076129
4.551993267743410093e-02 0.01663816886076129 0.01663816886076129
5.165159635270489408e-02 0.018464249428955443 0.01663816886076129
5.865665006758816191e-02 0.020490746898158472 0.01663816886076129
6.663568373535819211e-02 0.022739657523579287 0.01663816886076129
7.569769962944195019e-02 0.02523539170434766 0.01663816886076129
8.596062820221268830e-02 0.02800503894183631 0.01663816886076129
9.755192606237586550e-02 0.03107866187782014 0.01663816886076129
1.106092350630341059e-01 0.03448962260405758 0.01663816886076129
1.252810404236774366e-01 0.038274944785163134 0.01663816886076129
1.417274565715467560e-01 0.04247571552536898 0.01663816886076129
1.601209642862783666e-01 0.047137531341167244 0.01663816886076129
1.806594892854133938e-01 0.05231099308056263 0.01663816886076129
2.036141537832776294e-01 0.05805225516094899 0.01663816886076129
2.291253683242382433e-01 0.06442363508721373 0.01663816886076129
2.574228263646599624e-01 0.07149428986597581 0.01663816886076129
2.887515317171330809e-01 0.07934096665797492 0.01663816886076129
3.233718869147775288e-01 0.08804883581643465 0.01663816886076129
3.618837894320661719e-01 0.09771241535346502 0.01663816886076129
4.043629195017420241e-01 0.1084365968689611 0.01663816886076129
4.510744394449575090e-01 0.12033778407775893 0.01663816886076129
5.023454276716011746e-01 0.13354515629298988 0.01663816886076129
5.585139434416372950e-01 0.14820207057988585 0.01663816886076129
6.199259613488951048e-01 0.16446761779946645 0.01663816886076129
6.869312680475151422e-01 0.18251834943190443 0.01663816886076129
7.598783195680830493e-01 0.20255019392306664 0.01663816886076129
8.391078711327142337e-01 0.22478058335487253 0.01663816886076129
9.249452274216800607e-01 0.24945081352303167 0.01663816886076129
1.017691121308835989e+00 0.27682866303920667 0.01663816886076129
1.117611112653546179e+00 0.3072112998861759 0.01663816886076129
1.224923551779425690e+00 0.34092850697468147 0.01663816886076129
1.339786132055277745e+00 0.3783462617131929 0.01663816886076129
1.462281211707481710e+00 0.419870708444391 0.01663816886076129
1.592400309777536105e+00 0.4659525668664682 0.01663816886076129
1.730027942382145190e+00 0.517092024289676 0.01663816886076129
1.874925517268573261e+00 0.5738441648302398 0.01663816886076129
2.026715879962582623e+00 0.6368249944718586 0.01663816886076129
2.184869303034856269e+00 0.7067181273927491 0.01663816886076129
2.348691787602151582e+00 0.7842822061337682 0.01663816886076129
2.517316669596110668e+00 0.8703591361485166 0.01663816886076129
2.689700482303224227e+00 0.9658832241158708 0.01663816886076129
2.864623988901207952e+00 1.0718913192051276 0.01663816886076129
3.040699247396000615e+00 1.1895340673703196 0.01663816886076129
3.216383262883902638e+00 1.3200884008314182 0.01663816886076129
3.389998608459661167e+00 1.4649713983072863 0.01663816886076129
3.559761081186934017e+00 1.625755666443795 0.01663816886076129
3.723813994858448773e+00 1.8041864093920719 0.01663816886076129
3.880268450579996919e+00 2.0022003718155843 0.01663816886076129
4.027248406340630638e+00 2.2219468609395236 0.01663816886076129
4.162939161709343416e+00 2.4658110758226037 0.01663816886076129
4.285637496278096314e+00 2.736439997074672 0.01663816886076129
4.393801445402973904e+00 3.0367711180354604 0.01663816886076129
4.486097620562127908e+00 3.370064329271928 0.01663816886076129
4.562169962042059268e+00 3.739937302478798 0.01663816886076129
4.626738694564733301e+00 4.150404757850477 0.01663816886076129
4.691615045891374791e+00 4.605922041145108 0.01663816886076129
4.756373653491802855e+00 5.1114334834401705 0.01663816886076129
4.806561870269851156e+00 5.672426068491977 0.01663816886076129
4.842082754233181241e+00 6.294988990221888 0.01663816886076129
4.863008986456560656e+00 6.985879746785249 0.01663816886076129
4.869569802211590748e+00 7.752597488629465 0.01663816886076129
4.862135331127544369e+00 8.60346441668451 0.01663816886076129
4.841198980144507225e+00 9.547716114208066 0.01663816886076129
4.807358742980794908e+00 10.59560179277617 0.01663816886076129
4.761297963228121155e+00 11.758495540521581 0.01663816886076129
4.703766145611178118e+00 13.049019780144016 0.01663816886076129
4.635560338819715298e+00 14.481182276745331 0.01663816886076129
4.557635120555011632e+00 16.070528182616385 0.01663816886076129
4.473260843407326881e+00 17.834308769319094 0.01663816886076129
4.380962979102269728e+00 19.791668678535572 0.01663816886076129
4.281695355708979633e+00 21.96385372416547 0.01663816886076129
4.176001413110503435e+00 24.37444150122222 0.01663816886076129
4.064633389243016204e+00 27.04959730463137 0.01663816886076129
3.948306186738503865e+00 30.01835813575592 0.01663816886076129
3.827694833190781853e+00 33.31294787934677 0.01663816886076129
3.703434400577592545e+00 36.96912707195032 0.01663816886076129
3.576122005318949082e+00 41.0265810582719 0.01663816886076129
3.446320630433663545e+00 45.52935074866948 0.01663816886076129
3.314564311010400832e+00 50.526310653356795 0.01663816886076129
3.181479223858696859e+00 56.07169938205458 0.01663816886076129
3.047604569044361611e+00 62.22570836730231 0.01663816886076129
2.913296415900335390e+00 69.0551352016233 0.01663816886076129
2.779029287040500673e+00 76.63410868007462 0.01663816886076129
2.645277000285088942e+00 85.04489341802686 0.01663816886076129
2.512515747215782635e+00 94.37878277775391 0.01663816886076129
2.381225756679012484e+00 104.73708979594508 0.01663816886076129
2.251891497036861978e+00 116.23224686798542 0.01663816886076129
2.125000418229926691e+00 128.9890261253308 0.01663816886076129
2.001040391260044515e+00 143.14589375234786 0.01663816886076129
1.880495819959537629e+00 158.85651294280527 0.01663816886076129
1.765884144071968143e+00 176.2914118095948 0.01663816886076129
1.673069803460135452e+00 195.63983435170647 0.01663816886076129
1.584215439149510907e+00 217.11179456945052 0.01663816886076129
1.499642809124651421e+00 240.9403560239527 0.01663816886076129
1.419642317633388551e+00 267.38416158399497 0.01663816886076129
1.344444011725914434e+00 296.73024081888724 0.01663816886076129
1.274375390528920127e+00 329.2971255097155 0.01663816886076129
1.209441845989513986e+00 365.43830709572546 0.01663816886076129
1.149603177411865129e+00 405.54607358408276 0.01663816886076129
1.095217240753909138e+00 450.05576757004974 0.01663816886076129
1.046547972313795150e+00 499.450511585514 0.01663816886076129
1.005112195293365929e+00 554.2664520663108 0.01663816886076129
9.689634759392197205e-01 615.0985788580505 0.01663816886076129
9.369307522802086119e-01 682.6071834272393 0.01663816886076129
9.101732774699510253e-01 757.525025877192 0.01663816886076129
8.879627880233353920e-01 840.6652885618333 0.01663816886076129
8.687701833819607700e-01 932.9304026284696 0.01663816886076129
8.522911778173550834e-01 1035.3218432956637 0.01663816886076129
8.382353616372696381e-01 1148.9510001873086 0.01663816886076129
8.263415091485195596e-01 1275.051240713013 0.01663816886076129
8.163930383716894168e-01 1414.991297434576 0.01663816886076129
8.090867438394497846e-01 1570.2901247293776 0.01663816886076129
8.035420368904274691e-01 1742.6333860096508 0.01663816886076129
7.995626435985951908e-01 1933.891750455232 0.01663816886076129
7.972588894829486517e-01 2146.141197858406 0.01663816886076129
7.968433148913355302e-01 2381.6855519761607 0.01663816886076129
7.986324576627500393e-01 2643.0814869741084 0.01663816886076129
8.030439761876223548e-01 2933.1662783900483 0.01663816886076129
8.105889267478665339e-01 3255.0885998350564 0.01663816886076129
8.218591842620288634e-01 3612.3426997094302 0.01663816886076129
8.375100510431237044e-01 4008.8063288984645 0.01663816886076129
8.582380526613104799e-01 4448.782831127585 0.01663816886076129
8.847537838325010284e-01 4937.047852839004 0.01663816886076129
9.177495577790265591e-01 5478.901179593945 0.01663816886076129
9.578617874486478057e-01 6080.224261649427 0.01663816886076129
1.005628635227310497e+00 6747.5440531107 0.01663816886076129
1.061444712675923663e+00 7488.10385759003 0.01663816886076129
1.125516377453872563e+00 8309.941949353404 0.01663816886076129
1.197823041332515936e+00 9221.97882333434 0.01663816886076129
1.278091193412532300e+00 10234.114021054527 0.01663816886076129
1.365787788039156903e+00 11357.333583431051 0.01663816886076129
1.460137761589527461e+00 12603.829296797274 0.01663816886076129
1.560166920174901328e+00 13987.131026472387 0.01663816886076129
1.664767136027879513e+00 15522.25357427048 0.01663816886076129
1.772776901071533961e+00 17225.859653987874 0.01663816886076129
1.883067880502963698e+00 19116.440753857038 0.01663816886076129
1.994680689724026790e+00 21214.51784910632 0.01663816886076129
2.107930253351748551e+00 23542.864143224204 0.01663816886076129
2.221161799604082443e+00 26126.752255633317 0.01663816886076129
2.334050652313745200e+00 28994.22853882881 0.01663816886076129
2.446550925440587498e+00 32176.417502507353 0.01663816886076129
2.558882563295927781e+00 35707.859649004626 0.01663816886076129
2.671498400567184461e+00 39626.88638701478 0.01663816886076129
2.785034517812913446e+00 43976.036093027215 0.01663816886076129
2.900248053126200709e+00 48802.515836544335 0.01663816886076129
3.017947040281096616e+00 54158.71378079476 0.01663816886076129
3.139559677300679308e+00 60102.76782070388 0.01663816886076129
3.265818392597592545e+00 66699.19663030129 0.01663816886076129
3.399935839250494585e+00 74019.59996915652 0.01663816886076129
3.539001429776252206e+00 82143.43584919439 0.01663816886076129
3.683000945200471055e+00 91158.88299750836 0.01663816886076129
3.831796567292399480e+00 101163.7979766207 0.01663816886076129
3.984981072702631355e+00 112266.77735108159 0.01663816886076129
4.141887852948307192e+00 124588.33642950082 0.01663816886076129
4.301615695744986034e+00 138262.2173764659 0.01663816886076129
4.463064569903433920e+00 153436.84089300132 0.01663816886076129
4.624977876948330291e+00 170276.91722258978 0.01663816886076129
4.785986945001813986e+00 188965.23396912115 0.01663816886076129
4.944653972885713067e+00 209704.64013232305 0.01663816886076129
5.100029810380564577e+00 232720.2478960412 0.01663816886076129
5.250625298856403056e+00 258261.87606826748 0.01663816886076129
5.394929931381895472e+00 286606.7616948256 0.01663816886076129
5.531644172715392216e+00 318062.5692794119 0.01663816886076129
5.659534861080529389e+00 352970.73027306574 0.01663816886076129
5.777444708739803758e+00 391710.1490809261 0.01663816886076129
5.884300337004307657e+00 434701.3158125035 0.01663816886076129
5.979120024813281198e+00 482410.8704165374 0.01663816886076129
6.061021591158120891e+00 535356.6677410719 0.01663816886076129
6.129229922053485602e+00 594113.3984965039 0.01663816886076129
6.183084139471522356e+00 659318.8271333541 0.01663816886076129
6.222042638811179138e+00 731680.7143427207 0.01663816886076129
6.245685732854635575e+00 811984.4993184009 0.01663816886076129
6.253717731374193178e+00 901101.8251665037 0.01663816886076129
6.245964614546605453e+00 1000000.0 0.01663816886076129
7.186622542939415798e-03 0.001 0.018464249428955443
7.362398372322639765e-03 0.0011097524964120721 0.018464249428955443
7.541882956071998233e-03 0.0012315506032928262 0.018464249428955443
7.727195406730668313e-03 0.001366716356462006 0.018464249428955443
7.921205108489879146e-03 0.0015167168884709225 0.018464249428955443
8.127086063761763610e-03 0.0016831803533309566 0.018464249428955443
8.348801803483723444e-03 0.0018679135990207828 0.018464249428955443
8.591259455938349970e-03 0.002072921779595372 0.018464249428955443
8.860131202280125198e-03 0.002300430119772917 0.018464249428955443
9.162105663957902796e-03 0.0025529080682395165 0.018464249428955443
9.505219480619048547e-03 0.002833096101839324 0.018464249428955443
9.898845417891447007e-03 0.0031440354715915 0.018464249428955443
1.035397912710320917e-02 0.0034891012134067737 0.018464249428955443
1.088341109399891191e-02 0.003872038781812557 0.018464249428955443
1.150213772309034189e-02 0.004297004704320844 0.018464249428955443
1.222740050312937435e-02 0.004768611697714469 0.018464249428955443
1.307920047796385342e-02 0.005291978735958442 0.018464249428955443
1.408046868465557926e-02 0.005872786613189483 0.018464249428955443
1.525747833762745517e-02 0.00651733960488242 0.018464249428955443
1.664011774031236637e-02 0.007232633896483534 0.018464249428955443
1.826229526718640278e-02 0.008026433522257174 0.018464249428955443
2.016224164067723090e-02 0.00890735463861044 0.018464249428955443
2.238286383912507782e-02 0.009884959046625586 0.018464249428955443
2.497211826362624384e-02 0.010969857978923836 0.018464249428955443
2.798329838705215789e-02 0.012173827277396614 0.018464249428955443
3.147542078912553276e-02 0.013509935211980273 0.018464249428955443
3.551351473966625483e-02 0.014992684327860457 0.018464249428955443
4.016898647018132124e-02 0.01663816886076129 0.018464249428955443
4.551995882970984175e-02 0.018464249428955443 0.018464249428955443
5.165162674130462095e-02 0.020490746898158472 0.018464249428955443
5.865668273032803581e-02 0.022739657523579287 0.018464249428955443
6.663572351417687556e-02 0.02523539170434766 0.018464249428955443
7.569774695430975253e-02 0.02800503894183631 0.018464249428955443
8.596068334744631778e-02 0.03107866187782014 0.018464249428955443
9.755199094916691682e-02 0.03448962260405758 0.018464249428955443
1.106093072460195836e-01 0.038274944785163134 0.018464249428955443
1.252811295034037264e-01 0.04247571552536898 0.018464249428955443
1.417275633636103649e-01 0.047137531341167244 0.018464249428955443
1.601210824043356740e-01 0.05231099308056263 0.018464249428955443
1.806595787034737111e-01 0.05805225516094899 0.018464249428955443
2.036142552923190796e-01 0.06442363508721373 0.018464249428955443
2.291254855315794092e-01 0.07149428986597581 0.018464249428955443
2.574229655383459825e-01 0.07934096665797492 0.018464249428955443
2.887516979753101953e-01 0.08804883581643465 0.018464249428955443
3.233720769375001969e-01 0.09771241535346502 0.018464249428955443
3.615595972542153813e-01 0.1084365968689611 0.018464249428955443
4.036041693055539836e-01 0.12033778407775893 0.018464249428955443
4.498089029490350832e-01 0.13354515629298988 0.018464249428955443
5.008504584393814740e-01 0.14820207057988585 0.018464249428955443
5.568394849744545683e-01 0.16446761779946645 0.018464249428955443
6.180526634467180536e-01 0.18251834943190443 0.018464249428955443
6.848378685666738352e-01 0.20255019392306664 0.018464249428955443
7.575414969435489976e-01 0.22478058335487253 0.018464249428955443
8.365020275246618509e-01 0.24945081352303167 0.018464249428955443
9.220423315429870925e-01 0.27682866303920667 0.018464249428955443
1.014460551972468982e+00 0.3072112998861759 0.018464249428955443
1.114019440180348486e+00 0.34092850697468147 0.018464249428955443
1.220934373076050239e+00 0.3783462617131929 0.018464249428955443
1.335359932165207208e+00 0.419870708444391 0.018464249428955443
1.457375197253491184e+00 0.4659525668664682 0.018464249428955443
1.586968337814720131e+00 0.517092024289676 0.018464249428955443
1.724020430568767193e+00 0.5738441648302398 0.018464249428955443
1.868289488300755252e+00 0.6368249944718586 0.018464249428955443
2.019395053597311751e+00 0.7067181273927491 0.018464249428955443
2.176804327343609735e+00 0.7842822061337682 0.018464249428955443
2.339820592089919327e+00 0.8703591361485166 0.018464249428955443
2.507575049666640243e+00 0.9658832241158708 0.018464249428955443
2.679022865931525832e+00 1.0718913192051276 0.018464249428955443
2.852944525476292625e+00 1.1895340673703196 0.018464249428955443
3.027953181088105072e+00 1.3200884008314182 0.018464249428955443
3.202508707212020411e+00 1.4649713983072863 0.018464249428955443
3.374938744269758484e+00 1.625755666443795 0.018464249428955443
3.543466802905512303e+00 1.8041864093920719 0.018464249428955443
3.706247018745679078e+00 2.0022003718155843 0.018464249428955443
3.861404871419374718e+00 2.2219468609395236 0.018464249428955443
4.007082680277721742e+00 2.4658110758226037 0.018464249428955443
4.141488362999608874e+00 2.736439997074672 0.018464249428955443
4.262945623786035476e+00 3.0367711180354604 0.018464249428955443
4.372298215743624539e+00 3.370064329271928 0.018464249428955443
4.469619410698228101e+00 3.739937302478798 0.018464249428955443
4.550552143915699510e+00 4.150404757850477 0.018464249428955443
4.614176705896766428e+00 4.605922041145108 0.018464249428955443
4.691319281337009706e+00 5.1114334834401705 0.018464249428955443
4.756036421108722934e+00 5.672426068491977 0.018464249428955443
4.806177331710184575e+00 6.294988990221888 0.018464249428955443
4.841644344532168631e+00 6.985879746785249 0.018464249428955443
4.862509342211389196e+00 7.752597488629465 0.018464249428955443
4.869000716084195268e+00 8.60346441668451 0.018464249428955443
4.861487666639061622e+00 9.547716114208066 0.018464249428955443
4.840462609669641481e+00 10.59560179277617 0.018464249428955443
4.806522465828009238e+00 11.758495540521581 0.018464249428955443
4.760349436920650490e+00 13.049019780144016 0.018464249428955443
4.702691812358048118e+00 14.481182276745331 0.018464249428955443
4.634345321842651799e+00 16.070528182616385 0.018464249428955443
4.556282276781570495e+00 17.834308769319094 0.018464249428955443
4.471734790281383098e+00 19.791668678535572 0.018464249428955443
4.379197999621823989e+00 21.96385372416547 0.018464249428955443
4.279631924674998089e+00 24.37444150122222 0.018464249428955443
4.173687179340782372e+00 27.04959730463137 0.018464249428955443
4.062042647656560312e+00 30.01835813575592 0.018464249428955443
3.945411458651756575e+00 33.31294787934677 0.018464249428955443
3.824466987109726990e+00 36.96912707195032 0.018464249428955443
3.699842818902760566e+00 41.0265810582719 0.018464249428955443
3.572134899666910002e+00 45.52935074866948 0.018464249428955443
3.441905509805145424e+00 50.526310653356795 0.018464249428955443
3.309847685519764937e+00 56.07169938205458 0.018464249428955443
3.176417273588544532e+00 62.22570836730231 0.018464249428955443
3.042044163480544405e+00 69.0551352016233 0.018464249428955443
2.907210994109827862e+00 76.63410868007462 0.018464249428955443
2.772397090526937280e+00 85.04489341802686 0.018464249428955443
2.638083329022957280e+00 94.37878277775391 0.018464249428955443
2.504755719155834282e+00 104.73708979594508 0.018464249428955443
2.372907554021300935e+00 116.23224686798542 0.018464249428955443
2.243039988442176558e+00 128.9890261253308 0.018464249428955443
2.115661000265629532e+00 143.14589375234786 0.018464249428955443
1.991282635992924321e+00 158.85651294280527 0.018464249428955443
1.870416457690562195e+00 176.2914118095948 0.018464249428955443
1.766616118751576758e+00 195.63983435170647 0.018464249428955443
1.673909593400276563e+00 217.11179456945052 0.018464249428955443
1.585191629034613081e+00 240.9403560239527 0.018464249428955443
1.500776803565003537e+00 267.38416158399497 0.018464249428955443
1.420958620615649481e+00 296.73024081888724 0.018464249428955443
1.345970630316766004e+00 329.2971255097155 0.018464249428955443
1.276136262674432142e+00 365.43830709572546 0.018464249428955443
1.211480786793854181e+00 405.54607358408276 0.018464249428955443
1.151961827725682452e+00 450.05576757004974 0.018464249428955443
1.097906792007991683e+00 499.450511585514 0.018464249428955443
1.049657273805381985e+00 554.2664520663108 0.018464249428955443
1.008584941475372254e+00 615.0985788580505 0.018464249428955443
9.729866058729661482e-01 682.6071834272393 0.018464249428955443
9.415914655463545335e-01 757.525025877192 0.018464249428955443
9.154276339739394475e-01 840.6652885618333 0.018464249428955443
8.940713339899553080e-01 932.9304026284696 0.018464249428955443
8.758761157444208134e-01 1035.3218432956637 0.018464249428955443
8.605630471146979987e-01 1148.9510001873086 0.018464249428955443
8.478712667783224743e-01 1275.051240713013 0.018464249428955443
8.375738749490672097e-01 1414.991297434576 0.018464249428955443
8.294940192700881454e-01 1570.2901247293776 0.018464249428955443
8.241317172412780945e-01 1742.6333860096508 0.018464249428955443
8.211365568815279792e-01 1933.891750455232 0.018464249428955443
8.201372528563117825e-01 2146.141197858406 0.018464249428955443
8.213090575120209902e-01 2381.6855519761607 0.018464249428955443
8.249341807122801962e-01 2643.0814869741084 0.018464249428955443
8.314016625428272134e-01 2933.1662783900483 0.018464249428955443
8.412018444159439223e-01 3255.0885998350564 0.018464249428955443
8.549151894351936232e-01 3612.3426997094302 0.018464249428955443
8.731953547635744606e-01 4008.8063288984645 0.018464249428955443
8.967464652125615165e-01 4448.782831127585 0.018464249428955443
9.262945030690812320e-01 4937.047852839004 0.018464249428955443
9.625527343407728198e-01 5478.901179593945 0.018464249428955443
1.006181333671498201e+00 6080.224261649427 0.018464249428955443
1.057742055396861947e+00 6747.5440531107 0.018464249428955443
1.117650042425851753e+00 7488.10385759003 0.018464249428955443
1.186126624290577469e+00 8309.941949353404 0.018464249428955443
1.263158786292296387e+00 9221.97882333434 0.018464249428955443
1.348472157212658118e+00 10234.114021054527 0.018464249428955443
1.441524181503482493e+00 11357.333583431051 0.018464249428955443
1.541522130568789395e+00 12603.829296797274 0.018464249428955443
1.647466937945257337e+00 13987.131026472387 0.018464249428955443
1.758219482197322492e+00 15522.25357427048 0.018464249428955443
1.872582061035712231e+00 17225.859653987874 0.018464249428955443
1.989385479214957675e+00 19116.440753857038 0.018464249428955443
2.108004861723607348e+00 21214.51784910632 0.018464249428955443
2.228042011370548803e+00 23542.864143224204 0.018464249428955443
2.348083702609111700e+00 26126.752255633317 0.018464249428955443
2.467743297687832182e+00 28994.22853882881 0.018464249428955443
2.586907010574950316e+00 32176.417502507353 0.018464249428955443
2.705721506073984095e+00 35707.859649004626 0.018464249428955443
2.824562034159327162e+00 39626.88638701478 0.018464249428955443
2.943984273806693253e+00 43976.036093027215 0.018464249428955443
3.064663760225866174e+00 48802.515836544335 0.018464249428955443
3.187327272039015558e+00 54158.71378079476 0.018464249428955443
3.313742033160442801e+00 60102.76782070388 0.018464249428955443
3.444513780596381469e+00 66699.19663030129 0.018464249428955443
3.582126684445531950e+00 74019.59996915652 0.018464249428955443
3.723872089081520453e+00 82143.43584919439 0.018464249428955443
3.869698463649228870e+00 91158.88299750836 0.018464249428955443
4.019411654295249825e+00 101163.7979766207 0.018464249428955443
4.172554914152032168e+00 112266.77735108159 0.018464249428955443
4.328419966975121547e+00 124588.33642950082 0.018464249428955443
4.486073016361403987e+00 138262.2173764659 0.018464249428955443
4.644391655533313568e+00 153436.84089300132 0.018464249428955443
4.802107992468414466e+00 170276.91722258978 0.018464249428955443
4.957853483795754634e+00 188965.23396912115 0.018464249428955443
5.110201683300056530e+00 209704.64013232305 0.018464249428955443
5.258161218489557420e+00 232720.2478960412 0.018464249428955443
5.400471665686087164e+00 258261.87606826748 0.018464249428955443
5.535557908641661307e+00 286606.7616948256 0.018464249428955443
5.662171258401174967e+00 318062.5692794119 0.018464249428955443
5.779134326933454524e+00 352970.73027306574 0.018464249428955443
5.885349280228461488e+00 391710.1490809261 0.018464249428955443
5.979805071437416686e+00 434701.3158125035 0.018464249428955443
6.061584770016670731e+00 482410.8704165374 0.018464249428955443
6.129873579711540899e+00 535356.6677410719 0.018464249428955443
6.183966663533850827e+00 594113.3984965039 0.018464249428955443
6.223276871776651120e+00 659318.8271333541 0.018464249428955443
6.247340236859387552e+00 731680.7143427207 0.018464249428955443
6.255819845635982368e+00 811984.4993184009 0.018464249428955443
6.248507178432188169e+00 901101.8251665037 0.018464249428955443
6.225321444024307205e+00 1000000.0 0.018464249428955443
7.012728050143570042e-03 0.001 0.020490746898158472
7.186611019973243412e-03 0.0011097524964120721 0.020490746898158472
7.362357053270787884e-03 0.0012315506032928262 0.020490746898158472
7.541910877409687200e-03 0.001366716356462006 0.020490746898158472
7.727258958124061730e-03 0.0015167168884709225 0.020490746898158472
7.921213016047168667e-03 0.0016831803533309566 0.020490746898158472
8.127080224984883222e-03 0.0018679135990207828 0.020490746898158472
8.348822421625634246e-03 0.002072921779595372 0.020490746898158472
8.591278048679460572e-03 0.002300430119772917 0.020490746898158472
8.860125541931281046e-03 0.0025529080682395165 0.020490746898158472
9.162101929534351152e-03 0.002833096101839324 0.020490746898158472
9.505231780565752062e-03 0.0031440354715915 0.020490746898158472
9.898857679487161471e-03 0.0034891012134067737 0.020490746898158472
1.035398590376432164e-02 0.003872038781812557 0.020490746898158472
1.088342495761257175e-02 0.004297004704320844 0.020490746898158472
1.150212578552061576e-02 0.004768611697714469 0.020490746898158472
1.222739559959820296e-02 0.005291978735958442 0.020490746898158472
1.307918779132428468e-02 0.005872786613189483 0.020490746898158472
1.408047293673327614e-02 0.00651733960488242 0.020490746898158472
1.525747399325608211e-02 0.007232633896483534 0.020490746898158472
1.664012753371236011e-02 0.008026433522257174 0.020490746898158472
1.826229542624160235e-02 0.00890735463861044 0.020490746898158472
2.016225308491398707e-02 0.009884959046625586 0.020490746898158472
2.238287354148442779e-02 0.010969857978923836 0.020490746898158472
2.497213249461704976e-02 0.012173827277396614 0.020490746898158472
2.798331807135533839e-02 0.013509935211980273 0.020490746898158472
3.147544284440915302e-02 0.014992684327860457 0.020490746898158472
3.551353983041001527e-02 0.01663816886076129 0.020490746898158472
4.016901283600977229e-02 0.018464249428955443 0.020490746898158472
4.551998900864753089e-02 0.020490746898158472 0.020490746898158472
5.165166566002252907e-02 0.022739657523579287 0.020490746898158472
5.865672701541603529e-02 0.02523539170434766 0.020490746898158472
6.663577890323695019e-02 0.02800503894183631 0.020490746898158472
7.569780917931100139e-02 0.03107866187782014 0.020490746898158472
8.596075628901617138e-02 0.03448962260405758 0.020490746898158472
9.755207314041466904e-02 0.038274944785163134 0.020490746898158472
1.106093967846516479e-01 0.04247571552536898 0.020490746898158472
1.252812325387040737e-01 0.047137531341167244 0.020490746898158472
1.417276883780460017e-01 0.05231099308056263 0.020490746898158472
1.601212223471030760e-01 0.05805225516094899 0.020490746898158472
1.806596896058856039e-01 0.06442363508721373 0.020490746898158472
2.036143874317010716e-01 0.07149428986597581 0.020490746898158472
2.291256321597460177e-01 0.07934096665797492 0.020490746898158472
2.574231320938106249e-01 0.08804883581643465 0.020490746898158472
2.887518874456293516e-01 0.09771241535346502 0.020490746898158472
3.233723031577108720e-01 0.1084365968689611 0.020490746898158472
3.615598564303548201e-01 0.12033778407775893 0.020490746898158472
4.036044629811719187e-01 0.13354515629298988 0.020490746898158472
4.498092520006558015e-01 0.14820207057988585 0.020490746898158472
5.004887250256773168e-01 0.16446761779946645 0.020490746898158472
5.559661964674335044e-01 0.18251834943190443 0.020490746898158472
6.165703063633042325e-01 0.20255019392306664 0.020490746898158472
6.826306167800427760e-01 0.22478058335487253 0.020490746898158472
7.549584250825027709e-01 0.24945081352303167 0.020490746898158472
8.336234465337322153e-01 0.27682866303920667 0.020490746898158472
9.188379318272263951e-01 0.3072112998861759 0.020490746898158472
1.010897268927705150e+00 0.34092850697468147 0.020490746898158472
1.110061355560247431e+00 0.3783462617131929 0.020490746898158472
1.216542543826261813e+00 0.419870708444391 0.020490746898158472
1.330492241880750770e+00 0.4659525668664682 0.020490746898158472
1.451986317516134051e+00 0.517092024289676 0.020490746898158472
1.581009653711880736e+00 0.5738441648302398 0.020490746898158472
1.717440090954608811e+00 0.6368249944718586 0.020490746898158472
1.861032536473652854e+00 0.7067181273927491 0.020490746898158472
2.011403636723238186e+00 0.7842822061337682 0.020490746898158472
2.168018114448255762e+00 0.8703591361485166 0.020490746898158472
2.330177312276217716e+00 0.9658832241158708 0.020490746898158472
2.497011299175730503e+00 1.0718913192051276 0.020490746898158472
2.667475148483295033e+00 1.1895340673703196 0.020490746898158472
2.840350627152876672e+00 1.3200884008314182 0.020490746898158472
3.014253882679396312e+00 1.4649713983072863 0.020490746898158472
3.187649887623837053e+00 1.625755666443795 0.020490746898158472
3.358873941713811817e+00 1.8041864093920719 0.020490746898158472
3.526160154053125328e+00 2.0022003718155843 0.020490746898158472
3.687676670209517837e+00 2.2219468609395236 0.020490746898158472
3.841566706346987381e+00 2.4658110758226037 0.020490746898158472
3.986026136241796358e+00 2.736439997074672 0.020490746898158472
4.123867380053735765e+00 3.0367711180354604 0.020490746898158472
4.249378451149421920e+00 3.370064329271928 0.020490746898158472
4.361005594586059964e+00 3.739937302478798 0.020490746898158472
4.457373724337188925e+00 4.150404757850477 0.020490746898158472
4.537325402283190812e+00 4.605922041145108 0.020490746898158472
4.611980516633569671e+00 5.1114334834401705 0.020490746898158472
4.690952193921266833e+00 5.672426068491977 0.020490746898158472
4.755618077639737429e+00 6.294988990221888 0.020490746898158472
4.805700586032600086e+00 6.985879746785249 0.020490746898158472
4.841101158535480842e+00 7.752597488629465 0.020490746898158472
4.861890732759171385e+00 8.60346441668451 0.020490746898158472
4.868296664180015831e+00 9.547716114208066 0.020490746898158472
4.860687029614608079e+00 10.59560179277617 0.020490746898158472
4.839553047010730857e+00 11.758495540521581 0.020490746898158472
4.805490352490540573e+00 13.049019780144016 0.020490746898158472
4.759179756043361742e+00 14.481182276745331 0.020490746898158472
4.701368080677754691e+00 16.070528182616385 0.020490746898158472
4.632849474908335985e+00 17.834308769319094 0.020490746898158472
4.554616341322303974e+00 19.791668678535572 0.020490746898158472
4.469857164732717436e+00 21.96385372416547 0.020490746898158472
4.377085369964393458e+00 24.37444150122222 0.020490746898158472
4.277110917590740691e+00 27.04959730463137 0.020490746898158472
4.170849880109186003e+00 30.01835813575592 0.020490746898158472
4.058870006077822445e+00 33.31294787934677 0.020490746898158472
3.941871161717516614e+00 36.96912707195032 0.020490746898158472
3.820525113316576515e+00 41.0265810582719 0.020490746898158472
3.695464194452619200e+00 45.52935074866948 0.020490746898158472
3.567330905473383940e+00 50.526310653356795 0.020490746898158472
3.436793470328686873e+00 56.07169938205458 0.020490746898158472
3.304279625048148539e+00 62.22570836730231 0.020490746898158472
3.170298716650371773e+00 69.0551352016233 0.020490746898158472
3.035345952193261976e+00 76.63410868007462 0.020490746898158472
2.899909344872373840e+00 85.04489341802686 0.020490746898158472
2.764476091389405976e+00 94.37878277775391 0.020490746898158472
2.629537947014823462e+00 104.73708979594508 0.020490746898158472
2.495595364845740072e+00 116.23224686798542 0.020490746898158472
2.363160030714305471e+00 128.9890261253308 0.020490746898158472
2.232755639848392537e+00 143.14589375234786 0.020490746898158472
2.104916649985941746e+00 158.85651294280527 0.020490746898158472
1.980184758183980431e+00 176.2914118095948 0.020490746898158472
1.864918181461424851e+00 195.63983435170647 0.020490746898158472
1.767495370743239036e+00 217.11179456945052 0.020490746898158472
1.674920354180768900e+00 240.9403560239527 0.020490746898158472
1.586369269641184410e+00 267.38416158399497 0.020490746898158472
1.502147984256617441e+00 296.73024081888724 0.020490746898158472
1.422553852634401705e+00 329.2971255097155 0.020490746898158472
1.347824752784917868e+00 365.43830709572546 0.020490746898158472
1.278279332054984341e+00 405.54607358408276 0.020490746898158472
1.213966972192740634e+00 450.05576757004974 0.020490746898158472
1.154842828253782372e+00 499.450511585514 0.020490746898158472
1.101198112677799656e+00 554.2664520663108 0.020490746898158472
1.053467963087002079e+00 615.0985788580505 0.020490746898158472
1.012851068510513874e+00 682.6071834272393 0.020490746898158472
9.779353144159538269e-01 757.525025877192 0.020490746898158472
9.473307594372570861e-01 840.6652885618333 0.020490746898158472
9.219098220257531118e-01 932.9304026284696 0.020490746898158472
9.016111987347753542e-01 1035.3218432956637 0.020490746898158472
8.846482611354169467e-01 1148.9510001873086 0.020490746898158472
8.707718383964844211e-01 1275.051240713013 0.020490746898158472
8.597556977384173127e-01 1414.991297434576 0.020490746898158472
8.514131677797341924e-01 1570.2901247293776 0.020490746898158472
8.456139198939500723e-01 1742.6333860096508 0.020490746898158472
8.426209635938707310e-01 1933.891750455232 0.020490746898158472
8.427163502686019214e-01 2146.141197858406 0.020490746898158472
8.453161977097686242e-01 2381.6855519761607 0.020490746898158472
8.506684038017605642e-01 2643.0814869741084 0.020490746898158472
8.591310831328607955e-01 2933.1662783900483 0.020490746898158472
8.711695575101486844e-01 3255.0885998350564 0.020490746898158472
8.873470218610898241e-01 3612.3426997094302 0.020490746898158472
9.083086119930801061e-01 4008.8063288984645 0.020490746898158472
9.347586912289939098e-01 4448.782831127585 0.020490746898158472
9.674312857054792048e-01 4937.047852839004 0.020490746898158472
1.007053715192398613e+00 5478.901179593945 0.020490746898158472
1.054303806841191626e+00 6080.224261649427 0.020490746898158472
1.109761843307057516e+00 6747.5440531107 0.020490746898158472
1.173859666859590201e+00 7488.10385759003 0.020490746898158472
1.246831114968575571e+00 8309.941949353404 0.020490746898158472
1.328669690717861673e+00 9221.97882333434 0.020490746898158472
1.419100453630108394e+00 10234.114021054527 0.020490746898158472
1.517572792648919977e+00 11357.333583431051 0.020490746898158472
1.623278572903492423e+00 12603.829296797274 0.020490746898158472
1.735196412282831391e+00 13987.131026472387 0.020490746898158472
1.852158446824234472e+00 15522.25357427048 0.020490746898158472
1.972932100501467723e+00 17225.859653987874 0.020490746898158472
2.096307162883765507e+00 19116.440753857038 0.020490746898158472
2.222095873583585846e+00 21214.51784910632 0.020490746898158472
2.348978395689137688e+00 23542.864143224204 0.020490746898158472
2.475878338419230218e+00 26126.752255633317 0.020490746898158472
2.602339484163251893e+00 28994.22853882881 0.020490746898158472
2.728171202635088832e+00 32176.417502507353 0.020490746898158472
2.853437100867537879e+00 35707.859649004626 0.020490746898158472
2.978424790924544041e+00 39626.88638701478 0.020490746898158472
3.103599754074924277e+00 43976.036093027215 0.020490746898158472
3.229546955471365166e+00 48802.515836544335 0.020490746898158472
3.357181897154294159e+00 54158.71378079476 0.020490746898158472
3.487881540229340604e+00 60102.76782070388 0.020490746898158472
3.622933860348283019e+00 66699.19663030129 0.020490746898158472
3.763576897949926003e+00 74019.59996915652 0.020490746898158472
3.907447844140119475e+00 82143.43584919439 0.020490746898158472
4.054471624362133042e+00 91158.88299750836 0.020490746898158472
4.204404293920680047e+00 101163.7979766207 0.020490746898158472
4.356748373206456471e+00 112266.77735108159 0.020490746898158472
4.510764523238047552e+00 124588.33642950082 0.020490746898158472
4.665498156483412373e+00 138262.2173764659 0.020490746898158472
4.819816891047827845e+00 153436.84089300132 0.020490746898158472
4.972453875039071214e+00 170276.91722258978 0.020490746898158472
5.122052446265274561e+00 188965.23396912115 0.020490746898158472
5.267208250657330559e+00 209704.64013232305 0.020490746898158472
5.406874044604166762e+00 232720.2478960412 0.020490746898158472
5.540073758748539134e+00 258261.87606826748 0.020490746898158472
5.665150935388838960e+00 286606.7616948256 0.020490746898158472
5.780913607720424174e+00 318062.5692794119 0.020490746898158472
5.886245346593451444e+00 352970.73027306574 0.020490746898158472
5.980112472272422153e+00 391710.1490809261 0.020490746898158472
6.061570905091335781e+00 434701.3158125035 0.020490746898158472
6.129773364223789045e+00 482410.8704165374 0.020490746898158472
6.183977305733549201e+00 535356.6677410719 0.020490746898158472
6.223553693487382965e+00 594113.3984965039 0.020490746898158472
6.247994477936868130e+00 659318.8271333541 0.020490746898158472
6.256919391568152022e+00 731680.7143427207 0.020490746898158472
6.250079560362177489e+00 811984.4993184009 0.020490746898158472
6.227359755887365900e+00 901101.8251665037 0.020490746898158472
6.188777940946428302e+00 1000000.0 0.020490746898158472
6.839402579994712482e-03 0.001 0.022739657523579287
7.012704514030682415e-03 0.0011097524964120721 0.022739657523579287
7.186555629307257199e-03 0.0012315506032928262 0.022739657523579287
7.362397800940378816e-03 0.001366716356462006 0.022739657523579287
7.541913494235979315e-03 0.0015167168884709225 0.022739657523579287
7.727236065957461889e-03 0.0016831803533309566 0.022739657523579287
7.921188279294387111e-03 0.0018679135990207828 0.022739657523579287
8.127059721239856746e-03 0.002072921779595372 0.022739657523579287
8.348820473587831997e-03 0.002300430119772917 0.022739657523579287
8.591272213491082943e-03 0.0025529080682395165 0.022739657523579287
8.860111924409927453e-03 0.002833096101839324 0.022739657523579287
9.162100786649852308e-03 0.0031440354715915 0.022739657523579287
9.505238209684119949e-03 0.0034891012134067737 0.022739657523579287
9.898859526530972772e-03 0.003872038781812557 0.022739657523579287
1.035398113740563369e-02 0.004297004704320844 0.022739657523579287
1.088342399092100989e-02 0.004768611697714469 0.022739657523579287
1.150214657377006226e-02 0.005291978735958442 0.022739657523579287
1.222739327070144696e-02 0.005872786613189483 0.022739657523579287
1.307920636830107834e-02 0.00651733960488242 0.022739657523579287
1.408048130519160349e-02 0.007232633896483534 0.022739657523579287
1.525747855745388827e-02 0.008026433522257174 0.022739657523579287
1.664013190955263011e-02 0.00890735463861044 0.022739657523579287
1.826231335439495659e-02 0.009884959046625586 0.022739657523579287
2.016225712145906096e-02 0.010969857978923836 0.022739657523579287
2.238289246702120441e-02 0.012173827277396614 0.022739657523579287
2.497214638534029849e-02 0.013509935211980273 0.022739657523579287
2.798333400682526811e-02 0.014992684327860457 0.022739657523579287
3.147546618054325451e-02 0.01663816886076129 0.022739657523579287
3.551356791723252887e-02 0.018464249428955443 0.022739657523579287
4.016904957815108090e-02 0.020490746898158472 0.022739657523579287
4.552002879149439490e-02 0.022739657523579287 0.022739657523579287
5.165171386550054117e-02 0.02523539170434766 0.022739657523579287
5.865678120580230387e-02 0.02800503894183631 0.022739657523579287
6.663584246859530213e-02 0.03107866187782014 0.022739657523579287
7.569788348593904648e-02 0.03448962260405758 0.022739657523579287
8.596083880872473770e-02 0.038274944785163134 0.022739657523579287
9.755217131810056674e-02 0.04247571552536898 0.022739657523579287
1.106095088136486854e-01 0.047137531341167244 0.022739657523579287
1.252813629917404470e-01 0.05231099308056263 0.022739657523579287
1.417278349719720276e-01 0.05805225516094899 0.022739657523579287
1.601213954462517852e-01 0.06442363508721373 0.022739657523579287
1.806598297923666663e-01 0.07149428986597581 0.022739657523579287
2.036145430124847444e-01 0.07934096665797492 0.022739657523579287
2.291258135061647883e-01 0.08804883581643465 0.022739657523579287
2.574233347259651805e-01 0.09771241535346502 0.022739657523579287
2.887521270008127083e-01 0.1084365968689611 0.022739657523579287
3.233725734194679569e-01 0.12033778407775893 0.022739657523579287
3.615601705498948659e-01 0.13354515629298988 0.022739657523579287
4.036048236963862279e-01 0.14820207057988585 0.022739657523579287
4.498096700324767383e-01 0.16446761779946645 0.022739657523579287
5.004892028560214978e-01 0.18251834943190443 0.022739657523579287
5.559667425199326107e-01 0.20255019392306664 0.022739657523579287
6.165709444439216869e-01 0.22478058335487253 0.022739657523579287
6.826313511176834714e-01 0.24945081352303167 0.022739657523579287
7.544728284190248546e-01 0.27682866303920667 0.022739657523579287
8.324087017483575712e-01 0.3072112998861759 0.022739657523579287
9.167325883327077651e-01 0.34092850697468147 0.022739657523579287
1.007708716715734809e+00 0.3783462617131929 0.022739657523579287
1.105776042451758867e+00 0.419870708444391 0.022739657523579287
1.211792686476012904e+00 0.4659525668664682 0.022739657523579287
1.325233946475642188e+00 0.517092024289676 0.022739657523579287
1.446172610434597994e+00 0.5738441648302398 0.022739657523579287
1.574590504911900890e+00 0.6368249944718586 0.022739657523579287
1.710362573170750133e+00 0.7067181273927491 0.022739657523579287
1.853241035419598282e+00 0.7842822061337682 0.022739657523579287
2.002840292754211937e+00 0.8703591361485166 0.022739657523579287
2.158623305183469121e+00 0.9658832241158708 0.022739657523579287
2.319890500372299158e+00 1.0718913192051276 0.022739657523579287
2.485771992574022704e+00 1.1895340673703196 0.022739657523579287
2.655224234096616343e+00 1.3200884008314182 0.022739657523579287
2.827031992102632341e+00 1.4649713983072863 0.022739657523579287
2.999816425077644233e+00 1.625755666443795 0.022739657523579287
3.172049917259582408e+00 1.8041864093920719 0.022739657523579287
3.342077925373113878e+00 2.0022003718155843 0.022739657523579287
3.508244086896942449e+00 2.2219468609395236 0.022739657523579287
3.671872656902223753e+00 2.4658110758226037 0.022739657523579287
3.828415272345905063e+00 2.736439997074672 0.022739657523579287
3.976045553177434577e+00 3.0367711180354604 0.022739657523579287
4.112985226782710058e+00 3.370064329271928 0.022739657523579287
4.237549551402796766e+00 3.739937302478798 0.022739657523579287
4.348192435570600978e+00 4.150404757850477 0.022739657523579287
4.443549611971119973e+00 4.605922041145108 0.022739657523579287
4.522478058340109186e+00 5.1114334834401705 0.022739657523579287
4.611580954663545562e+00 5.672426068491977 0.022739657523579287
4.690497150220162226e+00 6.294988990221888 0.022739657523579287
4.755099786223259350e+00 6.985879746785249 0.022739657523579287
4.805110297051534474e+00 7.752597488629465 0.022739657523579287
4.840429074626200645e+00 8.60346441668451 0.022739657523579287
4.861125883865631714e+00 9.547716114208066 0.022739657523579287
4.867426833037012734e+00 10.59560179277617 0.022739657523579287
4.859698653588853112e+00 11.758495540521581 0.022739657523579287
4.838431107722904301e+00 13.049019780144016 0.022739657523579287
4.804218274964082269e+00 14.481182276745331 0.022739657523579287
4.757739308340540596e+00 16.070528182616385 0.022739657523579287
4.699739260856147460e+00 17.834308769319094 0.022739657523579287
4.631010405531897689e+00 19.791668678535572 0.022739657523579287
4.552567823420430315e+00 21.96385372416547 0.022739657523579287
4.467550440911813858e+00 24.37444150122222 0.022739657523579287
4.374492436870082379e+00 27.04959730463137 0.022739657523579287
4.274201623801616279e+00 30.01835813575592 0.022739657523579287
4.167459539199196428e+00 33.31294787934677 0.022739657523579287
4.055014053820527486e+00 36.96912707195032 0.022739657523579287
3.937574664286420667e+00 41.0265810582719 0.022739657523579287
3.815810432070217750e+00 45.52935074866948 0.022739657523579287
3.690350423566999716e+00 50.526310653356795 0.022739657523579287
3.561786450725698217e+00 56.07169938205458 0.022739657523579287
3.430677680729094181e+00 62.22570836730231 0.022739657523579287
3.297556741444804818e+00 69.0551352016233 0.022739657523579287
3.162936791107494372e+00 76.63410868007462 0.022739657523579287
3.027319053622522294e+00 85.04489341802686 0.022739657523579287
2.891200303391249893e+00 94.37878277775391 0.022739657523579287
2.755079795826546718e+00 104.73708979594508 0.022739657523579287
2.619465235325638020e+00 116.23224686798542 0.022739657523579287
2.484877306757041104e+00 128.9890261253308 0.022739657523579287
2.351852415686475517e+00 143.14589375234786 0.022739657523579287
2.220943199034226545e+00 158.85651294280527 0.022739657523579287
2.092716414395642044e+00 176.2914118095948 0.022739657523579287
1.967747729345283414e+00 195.63983435170647 0.022739657523579287
1.865823169849247787e+00 217.11179456945052 0.022739657523579287
1.768552211871192492e+00 240.9403560239527 0.022739657523579287
1.676138072043541705e+00 267.38416158399497 0.022739657523579287
1.587791635820028135e+00 296.73024081888724 0.022739657523579287
1.503808187920063988e+00 329.2971255097155 0.022739657523579287
1.424489840550035913e+00 365.43830709572546 0.022739657523579287
1.350079802994941236e+00 405.54607358408276 0.022739657523579287
1.280891166944462034e+00 450.05576757004974 0.022739657523579287
1.217002493506607719e+00 499.450511585514 0.022739657523579287
1.158366204760010065e+00 554.2664520663108 0.022739657523579287
1.105230775945870603e+00 615.0985788580505 0.022739657523579287
1.058143530134422416e+00 682.6071834272393 0.022739657523579287
1.018097877681870767e+00 757.525025877192 0.022739657523579287
9.840284580719962371e-01 840.6652885618333 0.022739657523579287
9.544034235445109093e-01 932.9304026284696 0.022739657523579287
9.299103211631293275e-01 1035.3218432956637 0.022739657523579287
9.109183096535002910e-01 1148.9510001873086 0.022739657523579287
8.954734689250500868e-01 1275.051240713013 0.022739657523579287
8.833613728050684344e-01 1414.991297434576 0.022739657523579287
8.743962391002960688e-01 1570.2901247293776 0.022739657523579287
8.684383624133283908e-01 1742.6333860096508 0.022739657523579287
8.654115311339514172e-01 1933.891750455232 0.022739657523579287
8.653193989400537189e-01 2146.141197858406 0.022739657523579287
8.691167244698806416e-01 2381.6855519761607 0.022739657523579287
8.760408476815396694e-01 2643.0814869741084 0.022739657523579287
8.863912246045612120e-01 2933.1662783900483 0.022739657523579287
9.006053274578894596e-01 3255.0885998350564 0.022739657523579287
9.192243401170057115e-01 3612.3426997094302 0.022739657523579287
9.428786792691936647e-01 4008.8063288984645 0.022739657523579287
9.722658327206586959e-01 4448.782831127585 0.022739657523579287
1.008120383037044654e+00 4937.047852839004 0.022739657523579287
1.051176348255820292e+00 5478.901179593945 0.022739657523579287
1.102122427184460074e+00 6080.224261649427 0.022739657523579287
1.161551588338545438e+00 6747.5440531107 0.022739657523579287
1.229907763772921436e+00 7488.10385759003 0.022739657523579287
1.307434114058967145e+00 8309.941949353404 0.022739657523579287
1.394129004986539799e+00 9221.97882333434 0.022739657523579287
1.489716768464209418e+00 10234.114021054527 0.022739657523579287
1.593639871396644647e+00 11357.333583431051 0.022739657523579287
1.705076811112039792e+00 12603.829296797274 0.022739657523579287
1.822986290877905757e+00 13987.131026472387 0.022739657523579287
1.946173817910309412e+00 15522.25357427048 0.022739657523579287
2.073373119058079972e+00 17225.859653987874 0.022739657523579287
2.203487743847721614e+00 19116.440753857038 0.022739657523579287
2.336423729755995105e+00 21214.51784910632 0.022739657523579287
2.470157315282411226e+00 23542.864143224204 0.022739657523579287
2.603908727119561117e+00 26126.752255633317 0.022739657523579287
2.737144828691860265e+00 28994.22853882881 0.022739657523579287
2.869589702461206038e+00 32176.417502507353 0.022739657523579287
3.001214890435218496e+00 35707.859649004626 0.022739657523579287
3.132211317870379208e+00 39626.88638701478 0.022739657523579287
3.262945718306563769e+00 43976.036093027215 0.022739657523579287
3.393904894866740296e+00 48802.515836544335 0.022739657523579287
3.526451257730103706e+00 54158.71378079476 0.022739657523579287
3.660904949708642775e+00 60102.76782070388 0.022739657523579287
3.800000648289983296e+00 66699.19663030129 0.022739657523579287
3.943177750817233651e+00 74019.59996915652 0.022739657523579287
4.088596097091889092e+00 82143.43584919439 0.022739657523579287
4.236173402043482916e+00 91158.88299750836 0.022739657523579287
4.385622652205188210e+00 101163.7979766207 0.022739657523579287
4.536414310845088060e+00 112266.77735108159 0.022739657523579287
4.687788081802176876e+00 124588.33642950082 0.022739657523579287
4.838779654465406033e+00 138262.2173764659 0.022739657523579287
4.988258027107907999e+00 153436.84089300132 0.022739657523579287
5.134968592287009415e+00 170276.91722258978 0.022739657523579287
5.277577115166584676e+00 188965.23396912115 0.022739657523579287
5.414710945821837207e+00 209704.64013232305 0.022739657523579287
5.545248593965542483e+00 232720.2478960412 0.022739657523579287
5.668559756082860446e+00 258261.87606826748 0.022739657523579287
5.782886204904652772e+00 286606.7616948256 0.022739657523579287
5.887098480586263172e+00 318062.5692794119 0.022739657523579287
5.980146395788069391e+00 352970.73027306574 0.022739657523579287
6.061065758526493319e+00 391710.1490809261 0.022739657523579287
6.128984773235652384e+00 434701.3158125035 0.022739657523579287
6.183131460007284197e+00 482410.8704165374 0.022739657523579287
6.222841616968682210e+00 535356.6677410719 0.022739657523579287
6.247568062584109683e+00 594113.3984965039 0.022739657523579287
6.256888395877710174e+00 659318.8271333541 0.022739657523579287
6.250512108370275044e+00 731680.7143427207 0.022739657523579287
6.228284825000811153e+00 811984.4993184009 0.022739657523579287
6.190190251069187966e+00 901101.8251665037 0.022739657523579287
6.136348791651806245e+00 1000000.0 0.022739657523579287
6.665694048100515544e-03 0.001 0.02523539170434766
6.839375491504475109e-03 0.0011097524964120721 0.02523539170434766
[truncated: 2,112,472 more chars]
