# Supplementary material for: Magnetosensitivity of tightly bound radical pairs in cryptochrome is enabled by the quantum Zeno effect
Source: Nat Commun. 2024 Dec 30;15:10823. doi: 10.1038/s41467-024-55124-x (PMC11686217; doi:10.1038/s41467-024-55124-x)
Supplement: Supplementary file 6 — Source Data [file 41467_2024_55124_MOESM6_ESM.zip › Source_Data/supplementary/figure_s5_3spins.txt]

# \% sensitivity  kS/microsecond kT/microsecond
3.357099263757926111e-02 0.001 0.001
3.807629619338774585e-02 0.0011097524964120721 0.001
4.322253639878796683e-02 0.0012315506032928262 0.001
4.908333437605237604e-02 0.001366716356462006 0.001
5.573841322323407760e-02 0.0015167168884709225 0.001
6.327410950704566439e-02 0.0016831803533309566 0.001
7.178340216573822485e-02 0.0018679135990207828 0.001
8.136693056508707833e-02 0.002072921779595372 0.001
9.213304106901286372e-02 0.002300430119772917 0.001
1.041983823621179528e-01 0.0025529080682395165 0.001
1.176884113173925911e-01 0.002833096101839324 0.001
1.327383010693838350e-01 0.0031440354715915 0.001
1.494926175579322225e-01 0.0034891012134067737 0.001
1.681065192036203249e-01 0.003872038781812557 0.001
1.887457402543214480e-01 0.004297004704320844 0.001
2.115867855305161027e-01 0.004768611697714469 0.001
2.368166565506185650e-01 0.005291978735958442 0.001
2.646332166844800327e-01 0.005872786613189483 0.001
2.952440459644062321e-01 0.00651733960488242 0.001
3.288661736325094731e-01 0.007232633896483534 0.001
3.657236458237378418e-01 0.008026433522257174 0.001
4.060472157003109372e-01 0.00890735463861044 0.001
4.500704026953533110e-01 0.009884959046625586 0.001
4.980271585793936140e-01 0.010969857978923836 0.001
5.501478912920215736e-01 0.012173827277396614 0.001
6.066546913691274190e-01 0.013509935211980273 0.001
6.677556396282121609e-01 0.014992684327860457 0.001
7.336390556682942377e-01 0.01663816886076129 0.001
8.044648127685670724e-01 0.018464249428955443 0.001
8.803578199182378050e-01 0.020490746898158472 0.001
9.613978942825976981e-01 0.022739657523579287 0.001
1.047610942600892159e+00 0.02523539170434766 0.001
1.138958886939349213e+00 0.02800503894183631 0.001
1.235329228923468969e+00 0.03107866187782014 0.001
1.336526323166536523e+00 0.03448962260405758 0.001
1.442261314630779889e+00 0.038274944785163134 0.001
1.552145363443869330e+00 0.04247571552536898 0.001
1.665682143572646101e+00 0.047137531341167244 0.001
1.782264583699516125e+00 0.05231099308056263 0.001
1.901172747133388130e+00 0.05805225516094899 0.001
2.021576145420556969e+00 0.06442363508721373 0.001
2.142586010838685162e+00 0.07149428986597581 0.001
2.264391902863941652e+00 0.07934096665797492 0.001
2.384831596816420429e+00 0.08804883581643465 0.001
2.502728618069238298e+00 0.09771241535346502 0.001
2.616854398994076902e+00 0.1084365968689611 0.001
2.725951463443955003e+00 0.12033778407775893 0.001
2.828758725148864617e+00 0.13354515629298988 0.001
2.924039256138869725e+00 0.14820207057988585 0.001
3.010609542369378833e+00 0.16446761779946645 0.001
3.087368701430615925e+00 0.18251834943190443 0.001
3.153326930576678233e+00 0.20255019392306664 0.001
3.207632234825910977e+00 0.22478058335487253 0.001
3.249593537549081645e+00 0.24945081352303167 0.001
3.278699510949922402e+00 0.27682866303920667 0.001
3.294632781043229652e+00 0.3072112998861759 0.001
3.298054105871909947e+00 0.34092850697468147 0.001
3.290585603259129410e+00 0.3783462617131929 0.001
3.270329147104079404e+00 0.419870708444391 0.001
3.237720099675021501e+00 0.4659525668664682 0.001
3.193358500665060884e+00 0.517092024289676 0.001
3.137988250094659648e+00 0.5738441648302398 0.001
3.072472016989402643e+00 0.6368249944718586 0.001
2.997764567657883905e+00 0.7067181273927491 0.001
2.914885882083032342e+00 0.7842822061337682 0.001
2.824894437980256967e+00 0.8703591361485166 0.001
2.728862218895331093e+00 0.9658832241158708 0.001
2.628651497768813794e+00 1.0718913192051276 0.001
2.528197398265564111e+00 1.1895340673703196 0.001
2.424689110400974013e+00 1.3200884008314182 0.001
2.320811239007742888e+00 1.4649713983072863 0.001
2.217847886598435014e+00 1.625755666443795 0.001
2.114224625202206997e+00 1.8041864093920719 0.001
2.010576408880920596e+00 2.0022003718155843 0.001
1.907485056840046767e+00 2.2219468609395236 0.001
1.805482644905366918e+00 2.4658110758226037 0.001
1.705054309709193694e+00 2.736439997074672 0.001
1.606641186067116811e+00 3.0367711180354604 0.001
1.510641786247604479e+00 3.370064329271928 0.001
1.417413539167688974e+00 3.739937302478798 0.001
1.327272460547204380e+00 4.150404757850477 0.001
1.240492948781182880e+00 4.605922041145108 0.001
1.157307041103969203e+00 5.1114334834401705 0.001
1.077903251041522514e+00 5.672426068491977 0.001
1.002425845265175974e+00 6.294988990221888 0.001
9.309742192100065594e-01 6.985879746785249 0.001
8.636032485350094712e-01 7.752597488629465 0.001
8.003239843913417806e-01 8.60346441668451 0.001
7.411054661480950267e-01 9.547716114208066 0.001
6.858772276744317109e-01 10.59560179277617 0.001
6.345327430325210516e-01 11.758495540521581 0.001
5.869336040444970148e-01 13.049019780144016 0.001
5.429144039361654128e-01 14.481182276745331 0.001
5.022877755404875355e-01 16.070528182616385 0.001
4.651231534853301208e-01 17.834308769319094 0.001
4.309290365816360047e-01 19.791668678535572 0.001
3.994719162793068379e-01 21.96385372416547 0.001
3.705332361305860855e-01 24.37444150122222 0.001
3.438971506697018343e-01 27.04959730463137 0.001
3.193542804099183674e-01 30.01835813575592 0.001
2.967047472629488203e-01 33.31294787934677 0.001
2.757607726556919880e-01 36.96912707195032 0.001
2.563485008575200896e-01 41.0265810582719 0.001
2.383094968632891164e-01 45.52935074866948 0.001
2.215017320235700415e-01 50.526310653356795 0.001
2.058001244708261290e-01 56.07169938205458 0.001
1.910966931630201648e-01 62.22570836730231 0.001
1.773000274769517826e-01 69.0551352016233 0.001
1.643343747418766765e-01 76.63410868007462 0.001
1.521380901425923582e-01 85.04489341802686 0.001
1.406617402957717200e-01 94.37878277775391 0.001
1.298658160985692311e-01 104.73708979594508 0.001
1.197185111375288630e-01 116.23224686798542 0.001
1.101934243773174810e-01 128.9890261253308 0.001
1.012676327428907591e-01 143.14589375234786 0.001
9.292005330955627196e-02 158.85651294280527 0.001
8.513024147862051361e-02 176.2914118095948 0.001
7.787756752267979699e-02 195.63983435170647 0.001
7.114076227658813756e-02 217.11179456945052 0.001
6.489775266938553611e-02 240.9403560239527 0.001
5.912570348151688360e-02 267.38416158399497 0.001
5.380125107311744398e-02 296.73024081888724 0.001
4.890076297171239150e-02 329.2971255097155 0.001
4.440065628315748719e-02 365.43830709572546 0.001
4.027765890684776445e-02 405.54607358408276 0.001
3.650902810196646892e-02 450.05576757004974 0.001
3.307264741208715969e-02 499.450511585514 0.001
2.994708366109185421e-02 554.2664520663108 0.001
2.711154664916115911e-02 615.0985788580505 0.001
2.454584315177971848e-02 682.6071834272393 0.001
2.223033222960942024e-02 757.525025877192 0.001
2.014592885033981637e-02 840.6652885618333 0.001
1.827417066015104771e-02 932.9304026284696 0.001
1.659735192390249595e-02 1035.3218432956637 0.001
1.509868690911137998e-02 1148.9510001873086 0.001
1.376247537984308204e-02 1275.051240713013 0.001
1.257422834852657198e-02 1414.991297434576 0.001
1.152074257479140072e-02 1570.2901247293776 0.001
1.059010031207623104e-02 1742.6333860096508 0.001
9.771613753569668645e-03 1933.891750455232 0.001
9.056162713184118945e-03 2146.141197858406 0.001
8.434825777739778790e-03 2381.6855519761607 0.001
7.899283935158018730e-03 2643.0814869741084 0.001
7.442548615755129396e-03 2933.1662783900483 0.001
7.058113162634459259e-03 3255.0885998350564 0.001
6.740630358751557166e-03 3612.3426997094302 0.001
6.483700616162877892e-03 4008.8063288984645 0.001
6.281465713744304943e-03 4448.782831127585 0.001
6.128338847987906124e-03 4937.047852839004 0.001
6.018972752424020696e-03 5478.901179593945 0.001
5.948392868026396683e-03 6080.224261649427 0.001
5.912196522343978605e-03 6747.5440531107 0.001
5.906789532254423658e-03 7488.10385759003 0.001
5.929629185887702429e-03 8309.941949353404 0.001
5.979425813007310797e-03 9221.97882333434 0.001
6.056272166342144617e-03 10234.114021054527 0.001
6.161676049954732670e-03 11357.333583431051 0.001
6.298493190462575893e-03 12603.829296797274 0.001
6.470778860020602423e-03 13987.131026472387 0.001
6.683590431437423651e-03 15522.25357427048 0.001
6.942775440885022055e-03 17225.859653987874 0.001
7.287537340278649189e-03 19116.440753857038 0.001
7.903385768556443064e-03 21214.51784910632 0.001
8.596270933919328630e-03 23542.864143224204 0.001
9.374175540779182067e-03 26126.752255633317 0.001
1.024594875211122698e-02 28994.22853882881 0.001
1.122137592025709493e-02 32176.417502507353 0.001
1.231124953323465242e-02 35707.859649004626 0.001
1.352745781747628599e-02 39626.88638701478 0.001
1.488308351045287796e-02 43976.036093027215 0.001
1.639253083020517088e-02 48802.515836544335 0.001
1.807168412900753141e-02 54158.71378079476 0.001
2.002294877297555384e-02 60102.76782070388 0.001
2.223041204060773393e-02 66699.19663030129 0.001
2.467661152683350845e-02 74019.59996915652 0.001
2.738564199571933908e-02 82143.43584919439 0.001
3.038372392074817699e-02 91158.88299750836 0.001
3.369929620633601436e-02 101163.7979766207 0.001
3.736314940964240855e-02 112266.77735108159 0.001
4.140858439792296369e-02 124588.33642950082 0.001
4.587157875119046713e-02 138262.2173764659 0.001
5.079097662315686795e-02 153436.84089300132 0.001
5.620860678304730879e-02 170276.91722258978 0.001
6.216929236529279701e-02 188965.23396912115 0.001
6.872076189122110212e-02 209704.64013232305 0.001
7.591336548465775491e-02 232720.2478960412 0.001
8.379948335272349724e-02 258261.87606826748 0.001
9.243282353781150096e-02 286606.7616948256 0.001
1.018674037309466041e-01 318062.5692794119 0.001
1.126270294422758722e-01 352970.73027306574 0.001
1.245940170358550425e-01 391710.1490809261 0.001
1.376025676075387782e-01 434701.3158125035 0.001
1.516997233142270696e-01 482410.8704165374 0.001
1.669297688659334977e-01 535356.6677410719 0.001
1.836742670002914357e-01 594113.3984965039 0.001
2.017904954751620628e-01 659318.8271333541 0.001
2.212959330759256549e-01 731680.7143427207 0.001
2.422380693551053066e-01 811984.4993184009 0.001
2.646552317793440245e-01 901101.8251665037 0.001
2.885745258247072731e-01 1000000.0 0.001
2.976485611882533425e-02 0.001 0.0011097524964120721
3.357091629265491345e-02 0.0011097524964120721 0.0011097524964120721
3.807622726945802255e-02 0.0012315506032928262 0.0011097524964120721
4.322250868374786364e-02 0.001366716356462006 0.0011097524964120721
4.908332404465284154e-02 0.0015167168884709225 0.0011097524964120721
5.573843193809493307e-02 0.0016831803533309566 0.0011097524964120721
6.327409985035521711e-02 0.0018679135990207828 0.0011097524964120721
7.178338915505615148e-02 0.002072921779595372 0.0011097524964120721
8.136699094096758178e-02 0.002300430119772917 0.0011097524964120721
9.213300720040730474e-02 0.0025529080682395165 0.0011097524964120721
1.041983187858288029e-01 0.002833096101839324 0.0011097524964120721
1.176884552855047700e-01 0.0031440354715915 0.0011097524964120721
1.327382610157502585e-01 0.0034891012134067737 0.0011097524964120721
1.494925435789435098e-01 0.003872038781812557 0.0011097524964120721
1.681064829389838367e-01 0.004297004704320844 0.0011097524964120721
1.887457340383486837e-01 0.004768611697714469 0.0011097524964120721
2.115866997979186093e-01 0.005291978735958442 0.0011097524964120721
2.368165247507682258e-01 0.005872786613189483 0.0011097524964120721
2.646330727770631053e-01 0.00651733960488242 0.0011097524964120721
2.952439969182083512e-01 0.007232633896483534 0.0011097524964120721
3.288659649152470554e-01 0.008026433522257174 0.0011097524964120721
3.657236213471589115e-01 0.00890735463861044 0.0011097524964120721
4.060471332013145251e-01 0.009884959046625586 0.0011097524964120721
4.500702181315658912e-01 0.010969857978923836 0.0011097524964120721
4.980270407219112849e-01 0.012173827277396614 0.0011097524964120721
5.501477358425491682e-01 0.013509935211980273 0.0011097524964120721
6.066544346496661744e-01 0.014992684327860457 0.0011097524964120721
6.677554547626362025e-01 0.01663816886076129 0.0011097524964120721
7.336387183656938316e-01 0.018464249428955443 0.0011097524964120721
8.044644483121514700e-01 0.020490746898158472 0.0011097524964120721
8.803574289243306650e-01 0.022739657523579287 0.0011097524964120721
9.613975132024414894e-01 0.02523539170434766 0.0011097524964120721
1.047610585667950289e+00 0.02800503894183631 0.0011097524964120721
1.138958304745908645e+00 0.03107866187782014 0.0011097524964120721
1.235328642451327008e+00 0.03448962260405758 0.0011097524964120721
1.336525668755556673e+00 0.038274944785163134 0.0011097524964120721
1.442260772116323642e+00 0.04247571552536898 0.0011097524964120721
1.552144626389150073e+00 0.047137531341167244 0.0011097524964120721
1.665681316542801049e+00 0.05231099308056263 0.0011097524964120721
1.782263593382570344e+00 0.05805225516094899 0.0011097524964120721
1.901171657958846462e+00 0.06442363508721373 0.0011097524964120721
2.021575094426682373e+00 0.07149428986597581 0.0011097524964120721
2.142584780369502173e+00 0.07934096665797492 0.0011097524964120721
2.264390550138986935e+00 0.08804883581643465 0.0011097524964120721
2.384830148327015120e+00 0.09771241535346502 0.0011097524964120721
2.502726969184008610e+00 0.1084365968689611 0.0011097524964120721
2.616852586632504085e+00 0.12033778407775893 0.0011097524964120721
2.725949493676929514e+00 0.13354515629298988 0.0011097524964120721
2.828756510723759998e+00 0.14820207057988585 0.0011097524964120721
2.924036877623976238e+00 0.16446761779946645 0.0011097524964120721
3.010606859993504081e+00 0.18251834943190443 0.0011097524964120721
3.087365820081799939e+00 0.20255019392306664 0.0011097524964120721
3.153323768607072086e+00 0.22478058335487253 0.0011097524964120721
3.207628740910585474e+00 0.24945081352303167 0.0011097524964120721
3.249589678837003337e+00 0.27682866303920667 0.0011097524964120721
3.278695284099970575e+00 0.3072112998861759 0.0011097524964120721
3.294628186837003980e+00 0.34092850697468147 0.0011097524964120721
3.298047708742153361e+00 0.3783462617131929 0.0011097524964120721
3.290578502667619532e+00 0.419870708444391 0.0011097524964120721
3.270321386687894627e+00 0.4659525668664682 0.0011097524964120721
3.237711417901264266e+00 0.517092024289676 0.0011097524964120721
3.193349029266267181e+00 0.5738441648302398 0.0011097524964120721
3.137977801129996358e+00 0.6368249944718586 0.0011097524964120721
3.072460494526910058e+00 0.7067181273927491 0.0011097524964120721
2.997751938779358305e+00 0.7842822061337682 0.0011097524964120721
2.914872028596303899e+00 0.8703591361485166 0.0011097524964120721
2.824879181184710042e+00 0.9658832241158708 0.0011097524964120721
2.728845440043975223e+00 1.0718913192051276 0.0011097524964120721
2.628632907479852676e+00 1.1895340673703196 0.0011097524964120721
2.528176997254830471e+00 1.3200884008314182 0.0011097524964120721
2.424666616257880936e+00 1.4649713983072863 0.0011097524964120721
2.320811323004342341e+00 1.625755666443795 0.0011097524964120721
2.217850094829586727e+00 1.8041864093920719 0.0011097524964120721
2.114229592725641815e+00 2.0022003718155843 0.0011097524964120721
2.010584840790500483e+00 2.2219468609395236 0.0011097524964120721
1.907497840628170627e+00 2.4658110758226037 0.0011097524964120721
1.805500830275813762e+00 2.736439997074672 0.0011097524964120721
1.705079214065898574e+00 3.0367711180354604 0.0011097524964120721
1.606674217045340525e+00 3.370064329271928 0.0011097524964120721
1.510684781943131494e+00 3.739937302478798 0.0011097524964120721
1.417468474818271096e+00 4.150404757850477 0.0011097524964120721
1.327341682296114822e+00 4.605922041145108 0.0011097524964120721
1.240579249666777573e+00 5.1114334834401705 0.0011097524964120721
1.157413484740428267e+00 5.672426068491977 0.0011097524964120721
1.078033289851660470e+00 6.294988990221888 0.0011097524964120721
1.002583330437701870e+00 6.985879746785249 0.0011097524964120721
9.311634111365846289e-01 7.752597488629465 0.0011097524964120721
8.638286838244536581e-01 8.60346441668451 0.0011097524964120721
8.005904798641877429e-01 9.547716114208066 0.0011097524964120721
7.414179086040324496e-01 10.59560179277617 0.0011097524964120721
6.862405120416992244e-01 11.758495540521581 0.0011097524964120721
6.349514226783992132e-01 13.049019780144016 0.0011097524964120721
5.874117334174338012e-01 14.481182276745331 0.0011097524964120721
5.434550780044908880e-01 16.070528182616385 0.0011097524964120721
5.030771031587031317e-01 17.834308769319094 0.0011097524964120721
4.660104287979750515e-01 19.791668678535572 0.0011097524964120721
4.318959296596190378e-01 21.96385372416547 0.0011097524964120721
4.005138890943069074e-01 24.37444150122222 0.0011097524964120721
3.716425366248894968e-01 27.04959730463137 0.0011097524964120721
3.450626076011757415e-01 30.01835813575592 0.0011097524964120721
3.205613329721868632e-01 33.31294787934677 0.0011097524964120721
2.979358591810439272e-01 36.96912707195032 0.0011097524964120721
2.769960774132689263e-01 41.0265810582719 0.0011097524964120721
2.575668320000136791e-01 45.52935074866948 0.0011097524964120721
2.394896249590632575e-01 50.526310653356795 0.0011097524964120721
2.226236947530877419e-01 56.07169938205458 0.0011097524964120721
2.068465308198028652e-01 62.22570836730231 0.0011097524964120721
1.920537244360729923e-01 69.0551352016233 0.0011097524964120721
1.781581568897360746e-01 76.63410868007462 0.0011097524964120721
1.650885531433281816e-01 85.04489341802686 0.0011097524964120721
1.527875899435756912e-01 94.37878277775391 0.0011097524964120721
1.412095810333134638e-01 104.73708979594508 0.0011097524964120721
1.303179974551711418e-01 116.23224686798542 0.0011097524964120721
1.200830990570283946e-01 128.9890261253308 0.0011097524964120721
1.104796926269717983e-01 143.14589375234786 0.0011097524964120721
1.014853255860670156e-01 158.85651294280527 0.0011097524964120721
9.307878861991893127e-02 176.2914118095948 0.0011097524964120721
8.523912334010567970e-02 195.63983435170647 0.0011097524964120721
7.794494227270794273e-02 217.11179456945052 0.0011097524964120721
7.117415675783658746e-02 240.9403560239527 0.0011097524964120721
6.490390481486693619e-02 267.38416158399497 0.0011097524964120721
5.911069821186493850e-02 296.73024081888724 0.0011097524964120721
5.377066591833890713e-02 329.2971255097155 0.0011097524964120721
4.885984054513865804e-02 365.43830709572546 0.0011097524964120721
4.435442820284699744e-02 405.54607358408276 0.0011097524964120721
4.023101730596011921e-02 450.05576757004974 0.0011097524964120721
3.646670869823486621e-02 499.450511585514 0.0011097524964120721
3.303915598656258223e-02 554.2664520663108 0.0011097524964120721
2.992655173982383329e-02 615.0985788580505 0.0011097524964120721
2.710757622199537475e-02 682.6071834272393 0.0011097524964120721
2.456137097803294533e-02 757.525025877192 0.0011097524964120721
2.226755586622676183e-02 840.6652885618333 0.0011097524964120721
2.020632307534112049e-02 932.9304026284696 0.0011097524964120721
1.835860101875043393e-02 1035.3218432956637 0.0011097524964120721
1.670624394457915357e-02 1148.9510001873086 0.0011097524964120721
1.523223430680479933e-02 1275.051240713013 0.0011097524964120721
1.392083321714631707e-02 1414.991297434576 0.0011097524964120721
1.275766783089808155e-02 1570.2901247293776 0.0011097524964120721
1.172974667365560275e-02 1742.6333860096508 0.0011097524964120721
1.082540290478375099e-02 1933.891750455232 0.0011097524964120721
1.003461383337500568e-02 2146.141197858406 0.0011097524964120721
9.347742986469056645e-03 2381.6855519761607 0.0011097524964120721
8.755593486378528481e-03 2643.0814869741084 0.0011097524964120721
8.250497883114370559e-03 2933.1662783900483 0.0011097524964120721
7.825308761991911846e-03 3255.0885998350564 0.0011097524964120721
7.474176413215356807e-03 3612.3426997094302 0.0011097524964120721
7.189995710505580825e-03 4008.8063288984645 0.0011097524964120721
6.966334038198906953e-03 4448.782831127585 0.0011097524964120721
6.797024782435073798e-03 4937.047852839004 0.0011097524964120721
6.676160096702051308e-03 5478.901179593945 0.0011097524964120721
6.598241007410467554e-03 6080.224261649427 0.0011097524964120721
6.558399350269832583e-03 6747.5440531107 0.0011097524964120721
6.552660114343182574e-03 7488.10385759003 0.0011097524964120721
6.578211551744763200e-03 8309.941949353404 0.0011097524964120721
6.633630340446371350e-03 9221.97882333434 0.0011097524964120721
6.719024017247907619e-03 10234.114021054527 0.0011097524964120721
6.836069368981873874e-03 11357.333583431051 0.0011097524964120721
6.987935672402460774e-03 12603.829296797274 0.0011097524964120721
7.179122702373993622e-03 13987.131026472387 0.0011097524964120721
7.415239447917408577e-03 15522.25357427048 0.0011097524964120721
7.702770746132398330e-03 17225.859653987874 0.0011097524964120721
8.083159642361153335e-03 19116.440753857038 0.0011097524964120721
8.765772200888234666e-03 21214.51784910632 0.0011097524964120721
9.533676741517685405e-03 23542.864143224204 0.0011097524964120721
1.039568796994321496e-02 26126.752255633317 0.0011097524964120721
1.136157249202788926e-02 28994.22853882881 0.0011097524964120721
1.244212181714577856e-02 32176.417502507353 0.0011097524964120721
1.364923256416544252e-02 35707.859649004626 0.0011097524964120721
1.499599609179096474e-02 39626.88638701478 0.0011097524964120721
1.649680819919050606e-02 43976.036093027215 0.0011097524964120721
1.816750218507255307e-02 48802.515836544335 0.0011097524964120721
2.002552140505010209e-02 54158.71378079476 0.0011097524964120721
2.218288516170533950e-02 60102.76782070388 0.0011097524964120721
2.462410989753193238e-02 66699.19663030129 0.0011097524964120721
2.732834999979408264e-02 74019.59996915652 0.0011097524964120721
3.032191672075029362e-02 82143.43584919439 0.0011097524964120721
3.363338943188434044e-02 91158.88299750836 0.0011097524964120721
3.729369806818203653e-02 101163.7979766207 0.0011097524964120721
4.133625239775225862e-02 112266.77735108159 0.0011097524964120721
4.579707736846003879e-02 124588.33642950082 0.0011097524964120721
5.071499533923648495e-02 138262.2173764659 0.0011097524964120721
5.613177289269052211e-02 153436.84089300132 0.0011097524964120721
6.209218621549487255e-02 170276.91722258978 0.0011097524964120721
6.864406929971374194e-02 188965.23396912115 0.0011097524964120721
7.583804692887384513e-02 209704.64013232305 0.0011097524964120721
8.372725484087870096e-02 232720.2478960412 0.0011097524964120721
9.236653751037687821e-02 258261.87606826748 0.0011097524964120721
1.018116033296176531e-01 286606.7616948256 0.0011097524964120721
1.121178738807803443e-01 318062.5692794119 0.0011097524964120721
1.238708075875404185e-01 352970.73027306574 0.0011097524964120721
1.369146965959149032e-01 391710.1490809261 0.0011097524964120721
1.510678887194234210e-01 434701.3158125035 0.0011097524964120721
1.663743899957720873e-01 482410.8704165374 0.0011097524964120721
1.828740400958065726e-01 535356.6677410719 0.0011097524964120721
2.009879608670049334e-01 594113.3984965039 0.0011097524964120721
2.205266277927342700e-01 659318.8271333541 0.0011097524964120721
2.415056926027264739e-01 731680.7143427207 0.0011097524964120721
2.639625658986149426e-01 811984.4993184009 0.0011097524964120721
2.879235095906799158e-01 901101.8251665037 0.0011097524964120721
3.134010414466372185e-01 1000000.0 0.0011097524964120721
2.663350427565048043e-02 0.001 0.0012315506032928262
2.976488148695767555e-02 0.0011097524964120721 0.0012315506032928262
3.357088793517178094e-02 0.0012315506032928262 0.0012315506032928262
3.807631437241286443e-02 0.001366716356462006 0.0012315506032928262
4.322251567104257869e-02 0.0015167168884709225 0.0012315506032928262
4.908330028464182038e-02 0.0016831803533309566 0.0012315506032928262
5.573835365497202543e-02 0.0018679135990207828 0.0012315506032928262
6.327403097910770657e-02 0.002072921779595372 0.0012315506032928262
7.178341975693239285e-02 0.002300430119772917 0.0012315506032928262
8.136690959704849513e-02 0.0025529080682395165 0.0012315506032928262
9.213299090158190430e-02 0.002833096101839324 0.0012315506032928262
1.041982938745910497e-01 0.0031440354715915 0.0012315506032928262
1.176883531577977843e-01 0.0034891012134067737 0.0012315506032928262
1.327381704457363254e-01 0.003872038781812557 0.0012315506032928262
1.494924655866481933e-01 0.004297004704320844 0.0012315506032928262
1.681064835046442996e-01 0.004768611697714469 0.0012315506032928262
1.887457250621777383e-01 0.005291978735958442 0.0012315506032928262
2.115865587401696002e-01 0.005872786613189483 0.0012315506032928262
2.368164397561553502e-01 0.00651733960488242 0.0012315506032928262
2.646329519339450376e-01 0.007232633896483534 0.0012315506032928262
2.952438412234505982e-01 0.008026433522257174 0.0012315506032928262
3.288658893598191968e-01 0.00890735463861044 0.0012315506032928262
3.657234314643398876e-01 0.009884959046625586 0.0012315506032928262
4.060470030102864558e-01 0.010969857978923836 0.0012315506032928262
4.500701411802509044e-01 0.012173827277396614 0.0012315506032928262
4.980267446925140118e-01 0.013509935211980273 0.0012315506032928262
5.501474199564351242e-01 0.014992684327860457 0.0012315506032928262
6.066541525066665441e-01 0.01663816886076129 0.0012315506032928262
6.677551092143815259e-01 0.018464249428955443 0.0012315506032928262
7.336383705042982539e-01 0.020490746898158472 0.0012315506032928262
8.044640307101893484e-01 0.022739657523579287 0.0012315506032928262
8.803569204239781731e-01 0.02523539170434766 0.0012315506032928262
9.613969555997068372e-01 0.02800503894183631 0.0012315506032928262
1.047610001239799526e+00 0.03107866187782014 0.0012315506032928262
1.138957749280353537e+00 0.03448962260405758 0.0012315506032928262
1.235327971622415699e+00 0.038274944785163134 0.0012315506032928262
1.336524834871003486e+00 0.04247571552536898 0.0012315506032928262
1.442259865342882197e+00 0.047137531341167244 0.0012315506032928262
1.552143759985054716e+00 0.05231099308056263 0.0012315506032928262
1.665680268654265106e+00 0.05805225516094899 0.0012315506032928262
1.782262438649994785e+00 0.06442363508721373 0.0012315506032928262
1.901170431249114667e+00 0.07149428986597581 0.0012315506032928262
2.021573538521901359e+00 0.07934096665797492 0.0012315506032928262
2.142583397406864432e+00 0.08804883581643465 0.0012315506032928262
2.264388994551010725e+00 0.09771241535346502 0.0012315506032928262
2.384828374982551402e+00 0.1084365968689611 0.0012315506032928262
2.502725053766818863e+00 0.12033778407775893 0.0012315506032928262
2.616850495063026916e+00 0.13354515629298988 0.0012315506032928262
2.725947077717191025e+00 0.14820207057988585 0.0012315506032928262
2.828753873571229871e+00 0.16446761779946645 0.0012315506032928262
2.924033860414339880e+00 0.18251834943190443 0.0012315506032928262
3.010603632397570451e+00 0.20255019392306664 0.0012315506032928262
3.087362200925990674e+00 0.22478058335487253 0.0012315506032928262
3.153319769207968193e+00 0.24945081352303167 0.0012315506032928262
3.207624393190485979e+00 0.27682866303920667 0.0012315506032928262
3.249584947005327518e+00 0.3072112998861759 0.0012315506032928262
3.278690145827272584e+00 0.34092850697468147 0.0012315506032928262
3.294622460765958216e+00 0.3783462617131929 0.0012315506032928262
3.298039779161574092e+00 0.419870708444391 0.0012315506032928262
3.290569807036030969e+00 0.4659525668664682 0.0012315506032928262
3.270311701456013687e+00 0.517092024289676 0.0012315506032928262
3.237700817709272538e+00 0.5738441648302398 0.0012315506032928262
3.193337316381170687e+00 0.6368249944718586 0.0012315506032928262
3.137964968848816927e+00 0.7067181273927491 0.0012315506032928262
3.072446350443096996e+00 0.7842822061337682 0.0012315506032928262
2.997736371977093750e+00 0.8703591361485166 0.0012315506032928262
2.914854959274368884e+00 0.9658832241158708 0.0012315506032928262
2.824860378166636377e+00 1.0718913192051276 0.0012315506032928262
2.728824763210705662e+00 1.1895340673703196 0.0012315506032928262
2.628609981344480762e+00 1.3200884008314182 0.0012315506032928262
2.528151828431318915e+00 1.4649713983072863 0.0012315506032928262
2.424638957706341635e+00 1.625755666443795 0.0012315506032928262
2.320809920868684095e+00 1.8041864093920719 0.0012315506032928262
2.217851055920442960e+00 2.0022003718155843 0.0012315506032928262
2.114233492474055787e+00 2.2219468609395236 0.0012315506032928262
2.010592584001235750e+00 2.4658110758226037 0.0012315506032928262
1.907510405631299033e+00 2.736439997074672 0.0012315506032928262
1.805519407165284917e+00 3.0367711180354604 0.0012315506032928262
1.705105161707066941e+00 3.370064329271928 0.0012315506032928262
1.606709278274795816e+00 3.739937302478798 0.0012315506032928262
1.510730816963076872e+00 4.150404757850477 0.0012315506032928262
1.417527768868989568e+00 4.605922041145108 0.0012315506032928262
1.327416815115365134e+00 5.1114334834401705 0.0012315506032928262
1.240673184165614895e+00 5.672426068491977 0.0012315506032928262
1.157529519560720033e+00 6.294988990221888 0.0012315506032928262
1.078175178026725911e+00 6.985879746785249 0.0012315506032928262
1.002755098792314392e+00 7.752597488629465 0.0012315506032928262
9.313694581146035878e-01 8.60346441668451 0.0012315506032928262
8.640736111800843000e-01 9.547716114208066 0.0012315506032928262
8.008790317504198564e-01 10.59560179277617 0.0012315506032928262
7.417547920055918009e-01 11.758495540521581 0.0012315506032928262
6.866301538933573534e-01 13.049019780144016 0.0012315506032928262
6.353977703450405246e-01 14.481182276745331 0.0012315506032928262
5.879177988907007268e-01 16.070528182616385 0.0012315506032928262
5.440999683304792445e-01 17.834308769319094 0.0012315506032928262
5.039489330897859443e-01 19.791668678535572 0.0012315506032928262
4.669612188914734618e-01 21.96385372416547 0.0012315506032928262
4.329214686868200213e-01 24.37444150122222 0.0012315506032928262
4.016068405969551169e-01 27.04959730463137 0.0012315506032928262
3.727922690747266787e-01 30.01835813575592 0.0012315506032928262
3.462551518599720213e-01 33.31294787934677 0.0012315506032928262
3.217797559361220139e-01 36.96912707195032 0.0012315506032928262
2.991609030488264209e-01 41.0265810582719 0.0012315506032928262
2.782071013318679342e-01 45.52935074866948 0.0012315506032928262
2.587429563380870823e-01 50.526310653356795 0.0012315506032928262
2.406110535969673281e-01 56.07169938205458 0.0012315506032928262
2.236729383763077783e-01 62.22570836730231 0.0012315506032928262
2.078094578313192387e-01 69.0551352016233 0.0012315506032928262
1.929202367410200181e-01 76.63410868007462 0.0012315506032928262
1.789225001004613735e-01 85.04489341802686 0.0012315506032928262
1.657492181584580004e-01 94.37878277775391 0.0012315506032928262
1.533468085017515026e-01 104.73708979594508 0.0012315506032928262
1.416726202428768844e-01 116.23224686798542 0.0012315506032928262
1.306923231867751778e-01 128.9890261253308 0.0012315506032928262
1.203775327019845215e-01 143.14589375234786 0.0012315506032928262
1.107036983917883133e-01 158.85651294280527 0.0012315506032928262
1.016483727502052459e-01 176.2914118095948 0.0012315506032928262
9.318995636446009145e-02 195.63983435170647 0.0012315506032928262
8.530683597812582786e-02 217.11179456945052 0.0012315506032928262
7.797689249789997723e-02 240.9403560239527 0.0012315506032928262
7.117730877585079496e-02 267.38416158399497 0.0012315506032928262
6.488461743084805722e-02 296.73024081888724 0.0012315506032928262
5.907486974961889681e-02 329.2971255097155 0.0012315506032928262
5.372389908996776098e-02 365.43830709572546 0.0012315506032928262
4.880756215212250781e-02 405.54607358408276 0.0012315506032928262
4.430194983478592113e-02 450.05576757004974 0.0012315506032928262
4.018351646346089018e-02 499.450511585514 0.0012315506032928262
3.642912733264592334e-02 554.2664520663108 0.0012315506032928262
3.301603825312117435e-02 615.0985788580505 0.0012315506032928262
2.992186507226467229e-02 682.6071834272393 0.0012315506032928262
2.712455708283134995e-02 757.525025877192 0.0012315506032928262
2.460244439234018921e-02 840.6652885618333 0.0012315506032928262
2.233434997005278103e-02 932.9304026284696 0.0012315506032928262
2.029979391101276523e-02 1035.3218432956637 0.0012315506032928262
1.847921651949177568e-02 1148.9510001873086 0.0012315506032928262
1.685421742631538697e-02 1275.051240713013 0.0012315506032928262
1.540773707725061510e-02 1414.991297434576 0.0012315506032928262
1.412416572902516938e-02 1570.2901247293776 0.0012315506032928262
1.298936780576281057e-02 1742.6333860096508 0.0012315506032928262
1.199062898251357194e-02 1933.891750455232 0.0012315506032928262
1.111694347647218702e-02 2146.141197858406 0.0012315506032928262
1.035794321645554066e-02 2381.6855519761607 0.0012315506032928262
9.703460488233674533e-03 2643.0814869741084 0.0012315506032928262
9.145095572124581004e-03 2933.1662783900483 0.0012315506032928262
8.675005974116590732e-03 3255.0885998350564 0.0012315506032928262
8.286800702231634369e-03 3612.3426997094302 0.0012315506032928262
7.972592613454830904e-03 4008.8063288984645 0.0012315506032928262
7.725327846530899781e-03 4448.782831127585 0.0012315506032928262
7.538201964253413677e-03 4937.047852839004 0.0012315506032928262
7.404691619632859483e-03 5478.901179593945 0.0012315506032928262
7.318721349678802661e-03 6080.224261649427 0.0012315506032928262
7.274909016825576932e-03 6747.5440531107 0.0012315506032928262
7.268860443116057120e-03 7488.10385759003 0.0012315506032928262
7.297468420926812166e-03 8309.941949353404 0.0012315506032928262
7.359161786174336917e-03 9221.97882333434 0.0012315506032928262
7.454067212210408085e-03 10234.114021054527 0.0012315506032928262
7.584048133110209838e-03 11357.333583431051 0.0012315506032928262
7.752623145544492410e-03 12603.829296797274 0.0012315506032928262
7.964783889938546052e-03 13987.131026472387 0.0012315506032928262
8.226751797340453240e-03 15522.25357427048 0.0012315506032928262
8.545717694691271071e-03 17225.859653987874 0.0012315506032928262
8.965135741645632872e-03 19116.440753857038 0.0012315506032928262
9.721649938837180482e-03 21214.51784910632 0.0012315506032928262
1.057257215466409113e-02 23542.864143224204 0.0012315506032928262
1.152763043840560227e-02 26126.752255633317 0.0012315506032928262
1.259759629029557834e-02 28994.22853882881 0.0012315506032928262
1.379436452121205955e-02 32176.417502507353 0.0012315506032928262
1.513103642917410299e-02 35707.859649004626 0.0012315506032928262
1.662201756529991040e-02 39626.88638701478 0.0012315506032928262
1.828313264806167432e-02 43976.036093027215 0.0012315506032928262
2.013176815640593115e-02 48802.515836544335 0.0012315506032928262
2.218705672583104818e-02 54158.71378079476 0.0012315506032928262
2.457131539704151754e-02 60102.76782070388 0.0012315506032928262
2.727004079938836340e-02 66699.19663030129 0.0012315506032928262
3.025829562190380378e-02 74019.59996915652 0.0012315506032928262
3.356476187063406336e-02 82143.43584919439 0.0012315506032928262
3.722052445184225594e-02 91158.88299750836 0.0012315506032928262
4.125914998945717088e-02 101163.7979766207 0.0012315506032928262
4.571678630117837622e-02 112266.77735108159 0.0012315506032928262
5.063230128240415323e-02 124588.33642950082 0.0012315506032928262
5.604743719890036002e-02 138262.2173764659 0.0012315506032928262
6.200691011494206817e-02 153436.84089300132 0.0012315506032928262
6.855849135448484344e-02 170276.91722258978 0.0012315506032928262
7.575292800701088902e-02 188965.23396912115 0.0012315506032928262
8.364366353010771471e-02 209704.64013232305 0.0012315506032928262
9.228634303405737482e-02 232720.2478960412 0.0012315506032928262
1.017379666072937006e-01 258261.87606826748 0.0012315506032928262
1.120558350108316892e-01 286606.7616948256 0.0012315506032928262
1.232960836875319766e-01 318062.5692794119 0.0012315506032928262
1.361137726365475586e-01 352970.73027306574 0.0012315506032928262
1.503058727094238878e-01 391710.1490809261 0.0012315506032928262
1.656741744313723896e-01 434701.3158125035 0.0012315506032928262
1.822581488673947481e-01 482410.8704165374 0.0012315506032928262
2.000914611641422813e-01 535356.6677410719 0.0012315506032928262
2.196383211184286255e-01 594113.3984965039 0.0012315506032928262
2.406542105199876436e-01 659318.8271333541 0.0012315506032928262
2.631520900980352518e-01 731680.7143427207 0.0012315506032928262
2.871567870930808453e-01 811984.4993184009 0.0012315506032928262
3.126803673832961872e-01 901101.8251665037 0.0012315506032928262
3.397180715176253418e-01 1000000.0 0.0012315506032928262
2.391523671156935149e-02 0.001 0.001366716356462006
2.663349031168350117e-02 0.0011097524964120721 0.001366716356462006
2.976483120904144242e-02 0.0012315506032928262 0.001366716356462006
3.357087762730145281e-02 0.001366716356462006 0.001366716356462006
3.807624788956157080e-02 0.0015167168884709225 0.001366716356462006
4.322249666605047780e-02 0.0016831803533309566 0.001366716356462006
4.908324437086203362e-02 0.0018679135990207828 0.001366716356462006
5.573840041643235432e-02 0.002072921779595372 0.001366716356462006
6.327402550120767022e-02 0.002300430119772917 0.001366716356462006
7.178338821296813277e-02 0.0025529080682395165 0.001366716356462006
8.136683382971576783e-02 0.002833096101839324 0.001366716356462006
9.213301062396093977e-02 0.0031440354715915 0.001366716356462006
1.041982344268263388e-01 0.0034891012134067737 0.001366716356462006
1.176882925086874393e-01 0.003872038781812557 0.001366716356462006
1.327381228405116742e-01 0.004297004704320844 0.001366716356462006
1.494924382701218746e-01 0.004768611697714469 0.001366716356462006
1.681063931417701718e-01 0.005291978735958442 0.001366716356462006
1.887455681047333633e-01 0.005872786613189483 0.001366716356462006
2.115864601429405800e-01 0.00651733960488242 0.001366716356462006
2.368163505364873911e-01 0.007232633896483534 0.001366716356462006
2.646328445786990113e-01 0.008026433522257174 0.001366716356462006
2.952436734036744115e-01 0.00890735463861044 0.001366716356462006
3.288657167713015528e-01 0.009884959046625586 0.001366716356462006
3.657232107728797255e-01 0.010969857978923836 0.001366716356462006
4.060467270877247126e-01 0.012173827277396614 0.001366716356462006
4.500698541338398750e-01 0.013509935211980273 0.001366716356462006
4.980265466282315923e-01 0.014992684327860457 0.001366716356462006
5.501471712816062842e-01 0.01663816886076129 0.001366716356462006
6.066538273721144847e-01 0.018464249428955443 0.001366716356462006
6.677548331469181919e-01 0.020490746898158472 0.001366716356462006
7.336378936832232966e-01 0.022739657523579287 0.001366716356462006
8.044636271057843402e-01 0.02523539170434766 0.001366716356462006
8.803563959277267426e-01 0.02800503894183631 0.001366716356462006
9.613963818975982401e-01 0.03107866187782014 0.001366716356462006
1.047609382008230838e+00 0.03448962260405758 0.001366716356462006
1.138957007076140115e+00 0.038274944785163134 0.001366716356462006
1.235327043599939056e+00 0.04247571552536898 0.001366716356462006
1.336523980079455276e+00 0.047137531341167244 0.001366716356462006
1.442258834007813073e+00 0.05231099308056263 0.001366716356462006
1.552142535348999486e+00 0.05805225516094899 0.001366716356462006
1.665678961248958201e+00 0.06442363508721373 0.001366716356462006
1.782261045116387832e+00 0.07149428986597581 0.001366716356462006
1.901168843021527000e+00 0.07934096665797492 0.001366716356462006
2.021571913042590207e+00 0.08804883581643465 0.001366716356462006
2.142581599509944201e+00 0.09771241535346502 0.001366716356462006
2.264387062448184995e+00 0.1084365968689611 0.001366716356462006
2.384826158901651283e+00 0.12033778407775893 0.001366716356462006
2.502722627303854086e+00 0.13354515629298988 0.001366716356462006
2.616847775508187812e+00 0.14820207057988585 0.001366716356462006
2.725944129898999257e+00 0.16446761779946645 0.001366716356462006
2.828750549618610055e+00 0.18251834943190443 0.001366716356462006
2.924030231640221800e+00 0.20255019392306664 0.001366716356462006
3.010599630475134347e+00 0.22478058335487253 0.001366716356462006
3.087357783300493708e+00 0.24945081352303167 0.001366716356462006
3.153314940912085973e+00 0.27682866303920667 0.001366716356462006
3.207619058649569865e+00 0.3072112998861759 0.001366716356462006
3.249579026534223036e+00 0.34092850697468147 0.001366716356462006
3.278683703897030011e+00 0.3783462617131929 0.001366716356462006
3.294615458720087986e+00 0.419870708444391 0.001366716356462006
3.298030009208865021e+00 0.4659525668664682 0.001366716356462006
3.290559039412124243e+00 0.517092024289676 0.001366716356462006
3.270299817684248822e+00 0.5738441648302398 0.001366716356462006
3.237687725631336111e+00 0.6368249944718586 0.001366716356462006
3.193322872128882661e+00 0.7067181273927491 0.001366716356462006
3.137949144388004097e+00 0.7842822061337682 0.001366716356462006
3.072428940377179618e+00 0.8703591361485166 0.001366716356462006
2.997717200182798525e+00 0.9658832241158708 0.001366716356462006
2.914833869742461392e+00 1.0718913192051276 0.001366716356462006
2.824837179099098261e+00 1.1895340673703196 0.001366716356462006
2.728799311199868516e+00 1.3200884008314182 0.001366716356462006
2.628581734770458755e+00 1.4649713983072863 0.001366716356462006
2.528120785548363170e+00 1.625755666443795 0.001366716356462006
2.424604829598509426e+00 1.8041864093920719 0.001366716356462006
2.320806095865253216e+00 2.0022003718155843 0.001366716356462006
2.217849613659343966e+00 2.2219468609395236 0.001366716356462006
2.114235311927782135e+00 2.4658110758226037 0.001366716356462006
2.010598456668590828e+00 2.736439997074672 0.001366716356462006
1.907521479992363878e+00 3.0367711180354604 0.001366716356462006
1.805536910252055982e+00 3.370064329271928 0.001366716356462006
1.705130737200677871e+00 3.739937302478798 0.001366716356462006
1.606744605423003902e+00 4.150404757850477 0.001366716356462006
1.510778109076726938e+00 4.605922041145108 0.001366716356462006
1.417589377229606207e+00 5.1114334834401705 0.001366716356462006
1.327495529352018533e+00 5.672426068491977 0.001366716356462006
1.240772121972938402e+00 6.294988990221888 0.001366716356462006
1.157652197740801636e+00 6.985879746785249 0.001366716356462006
1.078325405682059035e+00 7.752597488629465 0.001366716356462006
1.002937003120467629e+00 8.60346441668451 0.001366716356462006
9.315873897585439378e-01 9.547716114208066 0.001366716356462006
8.643321067246367839e-01 10.59560179277617 0.001366716356462006
8.011825313358396095e-01 11.758495540521581 0.001366716356462006
7.421075250392431544e-01 13.049019780144016 0.001366716356462006
6.870358271777229353e-01 14.481182276745331 0.001366716356462006
6.358593295830717862e-01 16.070528182616385 0.001366716356462006
5.884370274196712991e-01 17.834308769319094 0.001366716356462006
5.449472390519231046e-01 19.791668678535572 0.001366716356462006
5.048736867581493648e-01 21.96385372416547 0.001366716356462006
4.679596141598798553e-01 24.37444150122222 0.001366716356462006
4.339867158007497672e-01 27.04959730463137 0.001366716356462006
4.027289688048148464e-01 30.01835813575592 0.001366716356462006
3.739580545642681719e-01 33.31294787934677 0.001366716356462006
3.474484909673130062e-01 36.96912707195032 0.001366716356462006
3.229822217253036643e-01 41.0265810582719 0.001366716356462006
3.003525962597068388e-01 45.52935074866948 0.001366716356462006
2.793677392855168362e-01 50.526310653356795 0.001366716356462006
2.598531151427054819e-01 56.07169938205458 0.001366716356462006
2.416533194454134337e-01 62.22570836730231 0.001366716356462006
2.246329648980546212e-01 69.0551352016233 0.001366716356462006
2.086766692947692736e-01 76.63410868007462 0.001366716356462006
1.936881862317102188e-01 85.04489341802686 0.001366716356462006
1.795888425664351751e-01 94.37878277775391 0.001366716356462006
1.663152992824851739e-01 104.73708979594508 0.001366716356462006
1.538170682286651159e-01 116.23224686798542 0.001366716356462006
1.420537832170090109e-01 128.9890261253308 0.001366716356462006
1.309926334442661766e-01 143.14589375234786 0.001366716356462006
1.206060166414137380e-01 158.85651294280527 0.001366716356462006
1.108695573054515049e-01 176.2914118095948 0.001366716356462006
1.017605604801164881e-01 195.63983435170647 0.001366716356462006
9.325690281076126631e-02 217.11179456945052 0.001366716356462006
8.533632900544430022e-02 240.9403560239527 0.001366716356462006
7.797608093864687173e-02 267.38416158399497 0.001366716356462006
7.115280373629709332e-02 296.73024081888724 0.001366716356462006
6.484262579932321968e-02 329.2971255097155 0.001366716356462006
5.902136431508971798e-02 365.43830709572546 0.001366716356462006
5.366471698143904234e-02 405.54607358408276 0.001366716356462006
4.874846613717419286e-02 450.05576757004974 0.001366716356462006
4.424859476777995293e-02 499.450511585514 0.001366716356462006
4.014131452795570432e-02 554.2664520663108 0.001366716356462006
3.640307226699635718e-02 615.0985788580505 0.001366716356462006
3.301049635158175705e-02 682.6071834272393 0.001366716356462006
2.994040503749015314e-02 757.525025877192 0.001366716356462006
2.716985214548459093e-02 840.6652885618333 0.001366716356462006
2.467629240984505617e-02 932.9304026284696 0.001366716356462006
2.243780296841707544e-02 1035.3218432956637 0.001366716356462006
2.043336897428153429e-02 1148.9510001873086 0.001366716356462006
1.864314727732511653e-02 1275.051240713013 0.001366716356462006
1.704869451272593775e-02 1414.991297434576 0.001366716356462006
1.563309402955956676e-02 1570.2901247293776 0.001366716356462006
1.438099895870981540e-02 1742.6333860096508 0.001366716356462006
1.327858118992932338e-02 1933.891750455232 0.001366716356462006
1.231376809129911855e-02 2146.141197858406 0.001366716356462006
1.147544881673000401e-02 2381.6855519761607 0.001366716356462006
1.075238737989028109e-02 2643.0814869741084 0.001366716356462006
1.013539384614257043e-02 2933.1662783900483 0.001366716356462006
9.615872613331407498e-03 3255.0885998350564 0.001366716356462006
9.186857525471225222e-03 3612.3426997094302 0.001366716356462006
8.839590268064983006e-03 4008.8063288984645 0.001366716356462006
8.566345580108389660e-03 4448.782831127585 0.001366716356462006
8.359621478260036848e-03 4937.047852839004 0.001366716356462006
8.212218849206301061e-03 5478.901179593945 0.001366716356462006
8.117427346177064421e-03 6080.224261649427 0.001366716356462006
8.069300363390433800e-03 6747.5440531107 0.001366716356462006
8.062981931574205244e-03 7488.10385759003 0.001366716356462006
8.095038963339164229e-03 8309.941949353404 0.001366716356462006
8.163739987694682704e-03 9221.97882333434 0.001366716356462006
8.269233089318076338e-03 10234.114021054527 0.001366716356462006
8.413589868419880241e-03 11357.333583431051 0.001366716356462006
8.600716390522521876e-03 12603.829296797274 0.001366716356462006
8.836150588103424547e-03 13987.131026472387 0.001366716356462006
9.126792127695872864e-03 15522.25357427048 0.001366716356462006
9.480613976898677117e-03 17225.859653987874 0.001366716356462006
9.942721112366327899e-03 19116.440753857038 0.001366716356462006
1.078101539531537735e-02 21214.51784910632 0.001366716356462006
1.172377738294040801e-02 23542.864143224204 0.001366716356462006
1.278173756913983210e-02 26126.752255633317 0.001366716356462006
1.396676861715868273e-02 28994.22853882881 0.001366716356462006
1.529196937311720107e-02 32176.417502507353 0.001366716356462006
1.677175682636444440e-02 35707.859649004626 0.001366716356462006
1.842196696730903638e-02 39626.88638701478 0.001366716356462006
2.025997639706110867e-02 43976.036093027215 0.001366716356462006
2.230485672331856267e-02 48802.515836544335 0.001366716356462006
2.457756314027627689e-02 54158.71378079476 0.001366716356462006
2.721138634534734160e-02 60102.76782070388 0.001366716356462006
3.019352894722139580e-02 66699.19663030129 0.001366716356462006
3.349410903185397886e-02 74019.59996915652 0.001366716356462006
3.714432511777273488e-02 82143.43584919439 0.001366716356462006
4.117791217071409965e-02 91158.88299750836 0.001366716356462006
4.563119264205374448e-02 101163.7979766207 0.001366716356462006
5.054316930984605744e-02 112266.77735108159 0.001366716356462006
5.595563887859082014e-02 124588.33642950082 0.001366716356462006
6.191329512198177898e-02 138262.2173764659 0.001366716356462006
6.846382566593003927e-02 153436.84089300132 0.001366716356462006
7.565794145791060465e-02 170276.91722258978 0.001366716356462006
8.354916869692818882e-02 188965.23396912115 0.001366716356462006
9.219353447770668730e-02 209704.64013232305 0.001366716356462006
1.016489278731989576e-01 232720.2478960412 0.001366716356462006
1.119740166891761285e-01 258261.87606826748 0.001366716356462006
1.232270740847523083e-01 286606.7616948256 0.001366716356462006
1.354642041849961065e-01 318062.5692794119 0.001366716356462006
1.494191591792696228e-01 352970.73027306574 0.001366716356462006
1.648302756570537431e-01 391710.1490809261 0.001366716356462006
1.814822164479483746e-01 434701.3158125035 0.001366716356462006
1.994084364283544852e-01 482410.8704165374 0.001366716356462006
2.186341706126537499e-01 535356.6677410719 0.001366716356462006
2.396714832891489455e-01 594113.3984965039 0.001366716356462006
2.622099275065167823e-01 659318.8271333541 0.001366716356462006
2.862601078961246048e-01 731680.7143427207 0.001366716356462006
3.118323384200222259e-01 811984.4993184009 0.001366716356462006
3.389208374364528487e-01 901101.8251665037 0.001366716356462006
3.675013843299064775e-01 1000000.0 0.001366716356462006
2.156243972903472070e-02 0.001 0.0015167168884709225
2.391520936733021810e-02 0.0011097524964120721 0.0015167168884709225
2.663350418391854935e-02 0.0012315506032928262 0.0015167168884709225
2.976489112066976403e-02 0.001366716356462006 0.0015167168884709225
3.357085938558015958e-02 0.0015167168884709225 0.0015167168884709225
3.807619760544399962e-02 0.0016831803533309566 0.0015167168884709225
4.322252181230351598e-02 0.0018679135990207828 0.0015167168884709225
4.908328989001636833e-02 0.002072921779595372 0.0015167168884709225
5.573835905113287692e-02 0.002300430119772917 0.0015167168884709225
6.327399547084711084e-02 0.0025529080682395165 0.0015167168884709225
7.178333362316882682e-02 0.002833096101839324 0.0015167168884709225
8.136679887502445974e-02 0.0031440354715915 0.0015167168884709225
9.213290327393058865e-02 0.0034891012134067737 0.0015167168884709225
1.041981788761102978e-01 0.003872038781812557 0.0015167168884709225
1.176882402242858533e-01 0.004297004704320844 0.0015167168884709225
1.327380803697251754e-01 0.004768611697714469 0.0015167168884709225
1.494923624290666331e-01 0.005291978735958442 0.0015167168884709225
1.681062608640111478e-01 0.005872786613189483 0.0015167168884709225
1.887454472330235278e-01 0.00651733960488242 0.0015167168884709225
2.115863298930270309e-01 0.007232633896483534 0.0015167168884709225
2.368162294762300168e-01 0.008026433522257174 0.0015167168884709225
2.646326696260206113e-01 0.00890735463861044 0.0015167168884709225
2.952435049181568738e-01 0.009884959046625586 0.0015167168884709225
3.288654745172442939e-01 0.010969857978923836 0.0015167168884709225
3.657230560602323655e-01 0.012173827277396614 0.0015167168884709225
4.060464009751084125e-01 0.013509935211980273 0.0015167168884709225
4.500694940209449824e-01 0.014992684327860457 0.0015167168884709225
4.980261708053907443e-01 0.01663816886076129 0.0015167168884709225
5.501467446010576134e-01 0.018464249428955443 0.0015167168884709225
6.066533954790165328e-01 0.020490746898158472 0.0015167168884709225
6.677542665660783916e-01 0.022739657523579287 0.0015167168884709225
7.336373642277446150e-01 0.02523539170434766 0.0015167168884709225
8.044630101918889276e-01 0.02800503894183631 0.0015167168884709225
8.803557629764167114e-01 0.03107866187782014 0.0015167168884709225
9.613956880812216665e-01 0.03448962260405758 0.0015167168884709225
1.047608503405725200e+00 0.038274944785163134 0.0015167168884709225
1.138956093914724521e+00 0.04247571552536898 0.0015167168884709225
1.235326141906338382e+00 0.047137531341167244 0.0015167168884709225
1.336522797294003695e+00 0.05231099308056263 0.0015167168884709225
1.442257608414365677e+00 0.05805225516094899 0.0015167168884709225
1.552141191068827197e+00 0.06442363508721373 0.0015167168884709225
1.665677480446981606e+00 0.07149428986597581 0.0015167168884709225
1.782259305862445187e+00 0.07934096665797492 0.0015167168884709225
1.901166970387859312e+00 0.08804883581643465 0.0015167168884709225
2.021569654669971516e+00 0.09771241535346502 0.0015167168884709225
2.142579476331134547e+00 0.1084365968689611 0.0015167168884709225
2.264384595733535122e+00 0.12033778407775893 0.0015167168884709225
2.384823465922291330e+00 0.13354515629298988 0.0015167168884709225
2.502719578761337882e+00 0.14820207057988585 0.0015167168884709225
2.616844444142484072e+00 0.16446761779946645 0.0015167168884709225
2.725940444552807485e+00 0.18251834943190443 0.0015167168884709225
2.828746494362889941e+00 0.20255019392306664 0.0015167168884709225
2.924025766218922406e+00 0.22478058335487253 0.0015167168884709225
3.010594681438137687e+00 0.24945081352303167 0.0015167168884709225
3.087352366281534977e+00 0.27682866303920667 0.0015167168884709225
3.153308964012655924e+00 0.3072112998861759 0.0015167168884709225
3.207612479728077393e+00 0.34092850697468147 0.0015167168884709225
3.249571806815630293e+00 0.3783462617131929 0.0015167168884709225
3.278675746929395451e+00 0.419870708444391 0.0015167168884709225
3.294606757342386949e+00 0.4659525668664682 0.0015167168884709225
3.298017969103888003e+00 0.517092024289676 0.0015167168884709225
3.290545767135028665e+00 0.5738441648302398 0.0015167168884709225
3.270285227091152880e+00 0.6368249944718586 0.0015167168884709225
3.237671620472056588e+00 0.7067181273927491 0.0015167168884709225
3.193305178196505612e+00 0.7842822061337682 0.0015167168884709225
3.137929605212951056e+00 0.8703591361485166 0.0015167168884709225
3.072407456269230952e+00 0.9658832241158708 0.0015167168884709225
2.997693632876115899e+00 1.0718913192051276 0.0015167168884709225
2.914807894735067961e+00 1.1895340673703196 0.0015167168884709225
2.824808656568332577e+00 1.3200884008314182 0.0015167168884709225
2.728768007071970203e+00 1.4649713983072863 0.0015167168884709225
2.628546970888133494e+00 1.625755666443795 0.0015167168884709225
2.528082579651723005e+00 1.8041864093920719 0.0015167168884709225
2.424562857324843446e+00 2.0022003718155843 0.0015167168884709225
2.320798481661399126e+00 2.2219468609395236 0.0015167168884709225
2.217844425428816990e+00 2.4658110758226037 0.0015167168884709225
2.114233340999203570e+00 2.736439997074672 0.0015167168884709225
2.010600671829599229e+00 3.0367711180354604 0.0015167168884709225
1.907529044893089276e+00 3.370064329271928 0.0015167168884709225
1.805551248738519021e+00 3.739937302478798 0.0015167168884709225
1.705153463965406013e+00 4.150404757850477 0.0015167168884709225
1.606777647036015777e+00 4.605922041145108 0.0015167168884709225
1.510823652409109874e+00 5.1114334834401705 0.0015167168884709225
1.417649982663236941e+00 5.672426068491977 0.0015167168884709225
1.327574066818595355e+00 6.294988990221888 0.0015167168884709225
1.240871756338176146e+00 6.985879746785249 0.0015167168884709225
1.157776507535445809e+00 7.752597488629465 0.0015167168884709225
1.078478194738353046e+00 8.60346441668451 0.0015167168884709225
1.003122337665210972e+00 9.547716114208066 0.0015167168884709225
9.318094119977030632e-01 10.59560179277617 0.0015167168884709225
8.645949641118872986e-01 11.758495540521581 0.0015167168884709225
8.014901462048101832e-01 13.049019780144016 0.0015167168884709225
7.424634101768913252e-01 14.481182276745331 0.0015167168884709225
6.874427555881776897e-01 16.070528182616385 0.0015167168884709225
6.363189689272246152e-01 17.834308769319094 0.0015167168884709225
5.891987532979576780e-01 19.791668678535572 0.0015167168884709225
5.458359180788676657e-01 21.96385372416547 0.0015167168884709225
5.058341636840917310e-01 24.37444150122222 0.0015167168884709225
4.689857225305183452e-01 27.04959730463137 0.0015167168884709225
4.350692241968450169e-01 30.01835813575592 0.0015167168884709225
4.038555939135243245e-01 33.31294787934677 0.0015167168884709225
3.751137022411234478e-01 36.96912707195032 0.0015167168884709225
3.486157779805613144e-01 41.0265810582719 0.0015167168884709225
3.241422146790947090e-01 45.52935074866948 0.0015167168884709225
3.014858326289730495e-01 50.526310653356795 0.0015167168884709225
2.804553590796357021e-01 56.07169938205458 0.0015167168884709225
2.608779787642624970e-01 62.22570836730231 0.0015167168884709225
2.426009993924714836e-01 69.0551352016233 0.0015167168884709225
2.254925061171993705e-01 76.63410868007462 0.0015167168884709225
2.094409560247828817e-01 85.04489341802686 0.0015167168884709225
1.943540282079563586e-01 94.37878277775391 0.0015167168884709225
1.801566463010784713e-01 104.73708979594508 0.0015167168884709225
1.667885590543693453e-01 116.23224686798542 0.0015167168884709225
1.542016529132359814e-01 128.9890261253308 0.0015167168884709225
1.423572064113264868e-01 143.14589375234786 0.0015167168884709225
1.312233562847419932e-01 158.85651294280527 0.0015167168884709225
1.207728477005277218e-01 176.2914118095948 0.0015167168884709225
1.109812143424004499e-01 195.63983435170647 0.0015167168884709225
1.018253834634063604e-01 217.11179456945052 0.0015167168884709225
9.328270594905026247e-02 240.9403560239527 0.0015167168884709225
8.533039821471562203e-02 267.38416158399497 0.0015167168884709225
7.794524566911323338e-02 296.73024081888724 0.0015167168884709225
7.110357548121504223e-02 329.2971255097155 0.0015167168884709225
6.478134450810077438e-02 365.43830709572546 0.0015167168884709225
5.895430013141850223e-02 405.54607358408276 0.0015167168884709225
5.359811418304196579e-02 450.05576757004974 0.0015167168884709225
4.868848518806873082e-02 499.450511585514 0.0015167168884709225
4.420116166087016685e-02 554.2664520663108 0.0015167168884709225
4.011191507923763527e-02 615.0985788580505 0.0015167168884709225
3.639651010492079425e-02 682.6071834272393 0.0015167168884709225
3.303070198700357868e-02 757.525025877192 0.0015167168884709225
2.999032453562419306e-02 840.6652885618333 0.0015167168884709225
2.725146976553780367e-02 932.9304026284696 0.0015167168884709225
2.479076344766415960e-02 1035.3218432956637 0.0015167168884709225
2.258569918208921945e-02 1148.9510001873086 0.0015167168884709225
2.061494618857868596e-02 1275.051240713013 0.0015167168884709225
1.885861594587828413e-02 1414.991297434576 0.0015167168884709225
1.729842644234928090e-02 1570.2901247293776 0.0015167168884709225
1.591775061232239899e-02 1742.6333860096508 0.0015167168884709225
1.470158430879455955e-02 1933.891750455232 0.0015167168884709225
1.363669715785844998e-02 2146.141197858406 0.0015167168884709225
1.271123937188707240e-02 2381.6855519761607 0.0015167168884709225
1.191279874613199175e-02 2643.0814869741084 0.0015167168884709225
1.123133667832271372e-02 2933.1662783900483 0.0015167168884709225
1.065748759232383429e-02 3255.0885998350564 0.0015167168884709225
1.018354561453083292e-02 3612.3426997094302 0.0015167168884709225
9.799912169699366571e-03 4008.8063288984645 0.0015167168884709225
9.498098570871121166e-03 4448.782831127585 0.0015167168884709225
9.269838797440503250e-03 4937.047852839004 0.0015167168884709225
9.107191488684647160e-03 5478.901179593945 0.0015167168884709225
9.002750548933556932e-03 6080.224261649427 0.0015167168884709225
8.949947685702903943e-03 6747.5440531107 0.0015167168884709225
8.943419605439125245e-03 7488.10385759003 0.0015167168884709225
8.979375123045094456e-03 8309.941949353404 0.0015167168884709225
9.055906895273845361e-03 9221.97882333434 0.0015167168884709225
9.173188325507725463e-03 10234.114021054527 0.0015167168884709225
9.333523822417272992e-03 11357.333583431051 0.0015167168884709225
9.541249411843553963e-03 12603.829296797274 0.0015167168884709225
9.802508639511448713e-03 13987.131026472387 0.0015167168884709225
1.012495262918393542e-02 15522.25357427048 0.0015167168884709225
1.051742114011531767e-02 17225.859653987874 0.0015167168884709225
1.102613595134047109e-02 19116.440753857038 0.0015167168884709225
1.195489966957686591e-02 21214.51784910632 0.0015167168884709225
1.299922733249556789e-02 23542.864143224204 0.0015167168884709225
1.417094526208328466e-02 26126.752255633317 0.0015167168884709225
1.548312952562615544e-02 28994.22853882881 0.0015167168884709225
1.695019454296262107e-02 32176.417502507353 0.0015167168884709225
1.858798994499652468e-02 35707.859649004626 0.0015167168884709225
2.041390509089098526e-02 39626.88638701478 0.0015167168884709225
2.244699872870683025e-02 43976.036093027215 0.0015167168884709225
2.470816014409899647e-02 48802.515836544335 0.0015167168884709225
2.722031124608671054e-02 54158.71378079476 0.0015167168884709225
3.012835761749605920e-02 60102.76782070388 0.0015167168884709225
3.342216538601006787e-02 66699.19663030129 0.0015167168884709225
3.706585847291792024e-02 74019.59996915652 0.0015167168884709225
4.109329826681496628e-02 82143.43584919439 0.0015167168884709225
4.554099325251477481e-02 91158.88299750836 0.0015167168884709225
5.044814926283105322e-02 101163.7979766207 0.0015167168884709225
5.585669407704881712e-02 112266.77735108159 0.0015167168884709225
6.181139411736674000e-02 124588.33642950082 0.0015167168884709225
6.835991838406688115e-02 138262.2173764659 0.0015167168884709225
7.555286486502156562e-02 153436.84089300132 0.0015167168884709225
8.344373960834267079e-02 170276.91722258978 0.0015167168884709225
9.208866902140398769e-02 188965.23396912115 0.0015167168884709225
1.015459332994282093e-01 209704.64013232305 0.0015167168884709225
1.118751652185027284e-01 232720.2478960412 0.0015167168884709225
1.231361763463560410e-01 258261.87606826748 0.0015167168884709225
1.353873721148886877e-01 286606.7616948256 0.0015167168884709225
1.486837946880286976e-01 318062.5692794119 0.0015167168884709225
1.638487136813264189e-01 352970.73027306574 0.0015167168884709225
1.805477525982789599e-01 391710.1490809261 0.0015167168884709225
1.985487124032903894e-01 434701.3158125035 0.0015167168884709225
2.178766685120091251e-01 482410.8704165374 0.0015167168884709225
2.385467147478277372e-01 535356.6677410719 0.0015167168884709225
2.611228418524417783e-01 594113.3984965039 0.0015167168884709225
2.852182220077746355e-01 659318.8271333541 0.0015167168884709225
3.108405482201462289e-01 731680.7143427207 0.0015167168884709225
3.379827548962291428e-01 811984.4993184009 0.0015167168884709225
3.666194764232477143e-01 901101.8251665037 0.0015167168884709225
3.967042684297363841e-01 1000000.0 0.0015167168884709225
1.953147676445673650e-02 0.001 0.0016831803533309566
2.156241799022207833e-02 0.0011097524964120721 0.0016831803533309566
2.391523917997585152e-02 0.0012315506032928262 0.0016831803533309566
2.663354481731882578e-02 0.001366716356462006 0.0016831803533309566
2.976488027800534494e-02 0.0015167168884709225 0.0016831803533309566
3.357087550992220865e-02 0.0016831803533309566 0.0016831803533309566
3.807617780754127268e-02 0.0018679135990207828 0.0016831803533309566
4.322243090539480692e-02 0.002072921779595372 0.0016831803533309566
4.908327234015431861e-02 0.002300430119772917 0.0016831803533309566
5.573831424409522728e-02 0.0025529080682395165 0.0016831803533309566
6.327393391094748853e-02 0.002833096101839324 0.0016831803533309566
7.178325918249137128e-02 0.0031440354715915 0.0016831803533309566
8.136677110623621867e-02 0.0034891012134067737 0.0016831803533309566
9.213280399399101372e-02 0.003872038781812557 0.0016831803533309566
1.041980837555095268e-01 0.004297004704320844 0.0016831803533309566
1.176881316563977015e-01 0.004768611697714469 0.0016831803533309566
1.327379273836833684e-01 0.005291978735958442 0.0016831803533309566
1.494922406087594580e-01 0.005872786613189483 0.0016831803533309566
1.681060739551817340e-01 0.00651733960488242 0.0016831803533309566
1.887453013458300910e-01 0.007232633896483534 0.0016831803533309566
2.115861433718752016e-01 0.008026433522257174 0.0016831803533309566
2.368160506748938909e-01 0.00890735463861044 0.0016831803533309566
2.646324930241622519e-01 0.009884959046625586 0.0016831803533309566
2.952432868159640122e-01 0.010969857978923836 0.0016831803533309566
3.288651739289975562e-01 0.012173827277396614 0.0016831803533309566
3.657227391485011747e-01 0.013509935211980273 0.0016831803533309566
4.060461742086191594e-01 0.014992684327860457 0.0016831803533309566
4.500691435892996695e-01 0.01663816886076129 0.0016831803533309566
4.980257432988681177e-01 0.018464249428955443 0.0016831803533309566
5.501463267795011491e-01 0.020490746898158472 0.0016831803533309566
6.066528878624175558e-01 0.022739657523579287 0.0016831803533309566
6.677536974985189833e-01 0.02523539170434766 0.0016831803533309566
7.336366621383441089e-01 0.02800503894183631 0.0016831803533309566
8.044622901593894149e-01 0.03107866187782014 0.0016831803533309566
8.803550014222100151e-01 0.03448962260405758 0.0016831803533309566
9.613948061694770342e-01 0.038274944785163134 0.0016831803533309566
1.047607519340851390e+00 0.04247571552536898 0.0016831803533309566
1.138954908771598884e+00 0.047137531341167244 0.0016831803533309566
1.235324860315411666e+00 0.05231099308056263 0.0016831803533309566
1.336521416036264176e+00 0.05805225516094899 0.0016831803533309566
1.442255997255826205e+00 0.06442363508721373 0.0016831803533309566
1.552139445999034972e+00 0.07149428986597581 0.0016831803533309566
1.665675524663127405e+00 0.07934096665797492 0.0016831803533309566
1.782257135647753898e+00 0.08804883581643465 0.0016831803533309566
1.901164602274098225e+00 0.09771241535346502 0.0016831803533309566
2.021567086017305837e+00 0.1084365968689611 0.0016831803533309566
2.142576684976675860e+00 0.12033778407775893 0.0016831803533309566
2.264381572504433393e+00 0.13354515629298988 0.0016831803533309566
2.384820121263985016e+00 0.14820207057988585 0.0016831803533309566
2.502715920221154633e+00 0.16446761779946645 0.0016831803533309566
2.616840337952481832e+00 0.18251834943190443 0.0016831803533309566
2.725935907754492238e+00 0.20255019392306664 0.0016831803533309566
2.828741477006470717e+00 0.22478058335487253 0.0016831803533309566
2.924020252171806167e+00 0.24945081352303167 0.0016831803533309566
3.010588570700311717e+00 0.27682866303920667 0.0016831803533309566
3.087345621533757800e+00 0.3072112998861759 0.0016831803533309566
3.153301598310713771e+00 0.34092850697468147 0.0016831803533309566
3.207604356803786416e+00 0.3783462617131929 0.0016831803533309566
3.249562904696031929e+00 0.419870708444391 0.0016831803533309566
3.278665940382996524e+00 0.4659525668664682 0.0016831803533309566
3.294596072505108886e+00 0.517092024289676 0.0016831803533309566
3.298003194330493493e+00 0.5738441648302398 0.0016831803533309566
3.290529438557859176e+00 0.6368249944718586 0.0016831803533309566
3.270267217084828371e+00 0.7067181273927491 0.0016831803533309566
3.237651783210701240e+00 0.7842822061337682 0.0016831803533309566
3.193283357220695784e+00 0.8703591361485166 0.0016831803533309566
3.137905551268324711e+00 0.9658832241158708 0.0016831803533309566
3.072381000413458185e+00 1.0718913192051276 0.0016831803533309566
2.997664529825220026e+00 1.1895340673703196 0.0016831803533309566
2.914775946842154575e+00 1.3200884008314182 0.0016831803533309566
2.824773538106247539e+00 1.4649713983072863 0.0016831803533309566
2.728729378847703391e+00 1.625755666443795 0.0016831803533309566
2.628504104949785702e+00 1.8041864093920719 0.0016831803533309566
2.528035485892475620e+00 2.0022003718155843 0.0016831803533309566
2.424511180609665750e+00 2.2219468609395236 0.0016831803533309566
2.320785191766500333e+00 2.4658110758226037 0.0016831803533309566
2.217833385027990545e+00 2.736439997074672 0.0016831803533309566
2.114225322348361136e+00 3.0367711180354604 0.0016831803533309566
2.010596741407679300e+00 3.370064329271928 0.0016831803533309566
1.907530392434634292e+00 3.739937302478798 0.0016831803533309566
1.805559309068976770e+00 4.150404757850477 0.0016831803533309566
1.705169920394811633e+00 4.605922041145108 0.0016831803533309566
1.606804455534587284e+00 5.1114334834401705 0.0016831803533309566
1.510863088497948370e+00 5.672426068491977 0.0016831803533309566
1.417704584039294113e+00 6.294988990221888 0.0016831803533309566
1.327646755513650412e+00 6.985879746785249 0.0016831803533309566
1.240965682750012178e+00 7.752597488629465 0.0016831803533309566
1.157895091232772344e+00 8.60346441668451 0.0016831803533309566
1.078625089665918857e+00 9.547716114208066 0.0016831803533309566
1.003301303362539532e+00 10.59560179277617 0.0016831803533309566
9.320242395910436350e-01 11.758495540521581 0.0016831803533309566
8.648491965741820220e-01 13.049019780144016 0.0016831803533309566
8.017869919424712721e-01 14.481182276745331 0.0016831803533309566
7.428053942820700417e-01 16.070528182616385 0.0016831803533309566
6.878314626703146972e-01 17.834308769319094 0.0016831803533309566
6.368818772398390227e-01 19.791668678535572 0.0016831803533309566
5.900417435900122687e-01 21.96385372416547 0.0016831803533309566
5.467481109500377245e-01 24.37444150122222 0.0016831803533309566
5.068100472638344955e-01 27.04959730463137 0.0016831803533309566
4.700169712301104363e-01 30.01835813575592 0.0016831803533309566
4.361446161040318792e-01 33.31294787934677 0.0016831803533309566
4.049612186729508179e-01 36.96912707195032 0.0016831803533309566
3.762333826907000578e-01 41.0265810582719 0.0016831803533309566
3.497317658162543141e-01 45.52935074866948 0.0016831803533309566
3.252360699593411231e-01 50.526310653356795 0.0016831803533309566
3.025394795313182117e-01 56.07169938205458 0.0016831803533309566
2.814520946335702933e-01 62.22570836730231 0.0016831803533309566
2.618034753507658130e-01 69.0551352016233 0.0016831803533309566
2.434440177091764801e-01 76.63410868007462 0.0016831803533309566
2.262453320169207360e-01 85.04489341802686 0.0016831803533309566
2.100995557228632071e-01 94.37878277775391 0.0016831803533309566
1.949178306444392939e-01 104.73708979594508 0.0016831803533309566
1.806281245194120699e-01 116.23224686798542 0.0016831803533309566
1.671726198293035093e-01 128.9890261253308 0.0016831803533309566
1.545049535114199069e-01 143.14589375234786 0.0016831803533309566
1.425875094613228422e-01 158.85651294280527 0.0016831803533309566
1.313889462308799883e-01 176.2914118095948 0.0016831803533309566
1.208820953112386271e-01 195.63983435170647 0.0016831803533309566
1.110422678336425578e-01 217.11179456945052 0.0016831803533309566
1.018460117820533251e-01 240.9403560239527 0.0016831803533309566
9.327027867611571710e-02 267.38416158399497 0.0016831803533309566
8.529192751860915911e-02 296.73024081888724 0.0016831803533309566
7.788753147669441601e-02 329.2971255097155 0.0016831803533309566
7.103332653807259423e-02 365.43830709572546 0.0016831803533309566
6.470528481892875994e-02 405.54607358408276 0.0016831803533309566
5.887917673104930277e-02 450.05576757004974 0.0016831803533309566
5.353063358585094522e-02 499.450511585514 0.0016831803533309566
4.863513350387423800e-02 554.2664520663108 0.0016831803533309566
4.416795445864520053e-02 615.0985788580505 0.0016831803533309566
4.010413806737914838e-02 682.6071834272393 0.0016831803533309566
3.641848782846982685e-02 757.525025877192 0.0016831803533309566
3.308568202061051150e-02 840.6652885618333 0.0016831803533309566
3.008049022568747705e-02 932.9304026284696 0.0016831803533309566
2.737809451330469948e-02 1035.3218432956637 0.0016831803533309566
2.495447732854213369e-02 1148.9510001873086 0.0016831803533309566
2.278678297857233623e-02 1275.051240713013 0.0016831803533309566
2.085363325247486729e-02 1414.991297434576 0.0016831803533309566
1.913531863605046068e-02 1570.2901247293776 0.0016831803533309566
1.761387901715014484e-02 1742.6333860096508 0.0016831803533309566
1.627306880356471294e-02 1933.891750455232 0.0016831803533309566
1.509840478780368443e-02 2146.141197858406 0.0016831803533309566
1.407732471683946322e-02 2381.6855519761607 0.0016831803533309566
1.319611685534711684e-02 2643.0814869741084 0.0016831803533309566
1.244383503343900015e-02 2933.1662783900483 0.0016831803533309566
1.181031164187185990e-02 3255.0885998350564 0.0016831803533309566
1.128698381249827049e-02 3612.3426997094302 0.0016831803533309566
1.086338717797697556e-02 4008.8063288984645 0.0016831803533309566
1.053018944919949414e-02 4448.782831127585 0.0016831803533309566
1.027829056846217733e-02 4937.047852839004 0.0016831803533309566
1.009893770627224609e-02 5478.901179593945 0.0016831803533309566
9.983958925875233495e-03 6080.224261649427 0.0016831803533309566
9.926105152648420984e-03 6747.5440531107 0.0016831803533309566
9.919453966919452442e-03 7488.10385759003 0.0016831803533309566
9.959822456662815321e-03 8309.941949353404 0.0016831803533309566
1.004511083145365191e-02 9221.97882333434 0.0016831803533309566
1.017552223282428177e-02 10234.114021054527 0.0016831803533309566
1.035362106710152087e-02 11357.333583431051 0.0016831803533309566
1.058422027961648110e-02 12603.829296797274 0.0016831803533309566
1.087413529878954524e-02 13987.131026472387 0.0016831803533309566
1.123185020431384691e-02 15522.25357427048 0.0016831803533309566
1.166716396721670553e-02 17225.859653987874 0.0016831803533309566
1.222666066991646983e-02 19116.440753857038 0.0016831803533309566
1.325547183457175503e-02 21214.51784910632 0.0016831803533309566
1.441207691566632164e-02 23542.864143224204 0.0016831803533309566
1.570950069402084898e-02 26126.752255633317 0.0016831803533309566
1.716213262774357595e-02 28994.22853882881 0.0016831803533309566
1.878581907012806182e-02 32176.417502507353 0.0016831803533309566
2.059796482988471636e-02 35707.859649004626 0.0016831803533309566
2.261764395530932448e-02 39626.88638701478 0.0016831803533309566
2.486573267871783691e-02 43976.036093027215 0.0016831803533309566
2.736507957978475888e-02 48802.515836544335 0.0016831803533309566
3.014071116861633676e-02 54158.71378079476 0.0016831803533309566
3.334974207758421849e-02 60102.76782070388 0.0016831803533309566
3.698593179915076606e-02 66699.19663030129 0.0016831803533309566
4.100614278907548094e-02 74019.59996915652 0.0016831803533309566
4.544702929471446801e-02 82143.43584919439 0.0016831803533309566
5.034799656432242809e-02 91158.88299750836 0.0016831803533309566
5.575119438005848860e-02 101163.7979766207 0.0016831803533309566
6.170155264765365272e-02 112266.77735108159 0.0016831803533309566
6.824680418247247582e-02 124588.33642950082 0.0016831803533309566
7.543752384858171123e-02 138262.2173764659 0.0016831803533309566
8.332711327074519836e-02 153436.84089300132 0.0016831803533309566
9.197164744811302250e-02 170276.91722258978 0.0016831803533309566
1.014295214000968254e-01 188965.23396912115 0.0016831803533309566
1.117608375319960878e-01 209704.64013232305 0.0016831803533309566
1.230264080097481783e-01 232720.2478960412 0.0016831803533309566
1.352863652465104427e-01 258261.87606826748 0.0016831803533309566
1.485982764598149375e-01 286606.7616948256 0.0016831803533309566
1.630149996755416164e-01 318062.5692794119 0.0016831803533309566
1.794616378945544655e-01 352970.73027306574 0.0016831803533309566
1.975142713137766626e-01 391710.1490809261 0.0016831803533309566
2.169244874275697010e-01 434701.3158125035 0.0016831803533309566
2.377068899043748018e-01 482410.8704165374 0.0016831803533309566
2.598784185817911152e-01 535356.6677410719 0.0016831803533309566
2.840162061031732965e-01 594113.3984965039 0.0016831803533309566
3.096883813059950197e-01 659318.8271333541 0.0016831803533309566
3.368861205166839290e-01 731680.7143427207 0.0016831803533309566
3.655823820719567019e-01 811984.4993184009 0.0016831803533309566
3.957292835699194877e-01 901101.8251665037 0.0016831803533309566
4.272561742918991046e-01 1000000.0 0.0016831803533309566
1.778298039633970096e-02 0.001 0.0018679135990207828
1.953149100006383587e-02 0.0011097524964120721 0.0018679135990207828
2.156247302850859346e-02 0.0012315506032928262 0.0018679135990207828
2.391525026523617925e-02 0.001366716356462006 0.0018679135990207828
2.663353148226734954e-02 0.0015167168884709225 0.0018679135990207828
2.976486913334283960e-02 0.0016831803533309566 0.0018679135990207828
3.357083074603412626e-02 0.0018679135990207828 0.0018679135990207828
3.807618715995759323e-02 0.002072921779595372 0.0018679135990207828
4.322245638322574218e-02 0.002300430119772917 0.0018679135990207828
4.908321500028809542e-02 0.0025529080682395165 0.0018679135990207828
5.573824390551450347e-02 0.002833096101839324 0.0018679135990207828
6.327389334557413647e-02 0.0031440354715915 0.0018679135990207828
7.178318302405702067e-02 0.0034891012134067737 0.0018679135990207828
8.136666628275181223e-02 0.003872038781812557 0.0018679135990207828
9.213275810627130635e-02 0.004297004704320844 0.0018679135990207828
1.041979875045545290e-01 0.004768611697714469 0.0018679135990207828
1.176880730662114433e-01 0.005291978735958442 0.0018679135990207828
1.327377659490916462e-01 0.005872786613189483 0.0018679135990207828
1.494920916376727416e-01 0.00651733960488242 0.0018679135990207828
1.681059834410783549e-01 0.007232633896483534 0.0018679135990207828
1.887451322001166276e-01 0.008026433522257174 0.0018679135990207828
2.115859973408184547e-01 0.00890735463861044 0.0018679135990207828
2.368157731990509496e-01 0.009884959046625586 0.0018679135990207828
2.646322446041632914e-01 0.010969857978923836 0.0018679135990207828
2.952429970080187593e-01 0.012173827277396614 0.0018679135990207828
3.288648712999080459e-01 0.013509935211980273 0.0018679135990207828
3.657223810844987266e-01 0.014992684327860457 0.0018679135990207828
4.060457398780819571e-01 0.01663816886076129 0.0018679135990207828
4.500686489091031972e-01 0.018464249428955443 0.0018679135990207828
4.980252126438313720e-01 0.020490746898158472 0.0018679135990207828
5.501457067897840281e-01 0.022739657523579287 0.0018679135990207828
6.066522700810098589e-01 0.02523539170434766 0.0018679135990207828
6.677529965035272630e-01 0.02800503894183631 0.0018679135990207828
7.336359028528388615e-01 0.03107866187782014 0.0018679135990207828
8.044613911175638732e-01 0.03448962260405758 0.0018679135990207828
8.803539253740632065e-01 0.038274944785163134 0.0018679135990207828
9.613937121751340298e-01 0.04247571552536898 0.0018679135990207828
1.047606327740442600e+00 0.047137531341167244 0.0018679135990207828
1.138953583514746848e+00 0.05231099308056263 0.0018679135990207828
1.235323356238872128e+00 0.05805225516094899 0.0018679135990207828
1.336519725615117782e+00 0.06442363508721373 0.0018679135990207828
1.442254125873839277e+00 0.07149428986597581 0.0018679135990207828
1.552137309484309169e+00 0.07934096665797492 0.0018679135990207828
1.665673148375889756e+00 0.08804883581643465 0.0018679135990207828
1.782254530068061893e+00 0.09771241535346502 0.0018679135990207828
1.901161655801733907e+00 0.1084365968689611 0.0018679135990207828
2.021563801417073147e+00 0.12033778407775893 0.0018679135990207828
2.142573343625131521e+00 0.13354515629298988 0.0018679135990207828
2.264377811936473694e+00 0.14820207057988585 0.0018679135990207828
2.384816051315151508e+00 0.16446761779946645 0.0018679135990207828
2.502711332491398544e+00 0.18251834943190443 0.0018679135990207828
2.616835301528953828e+00 0.20255019392306664 0.0018679135990207828
2.725930304379063696e+00 0.22478058335487253 0.0018679135990207828
2.828735324202748647e+00 0.24945081352303167 0.0018679135990207828
2.924013415944555216e+00 0.27682866303920667 0.0018679135990207828
3.010581088340413825e+00 0.3072112998861759 0.0018679135990207828
3.087337363856471839e+00 0.34092850697468147 0.0018679135990207828
3.153292472831658699e+00 0.3783462617131929 0.0018679135990207828
3.207594365408313664e+00 0.419870708444391 0.0018679135990207828
3.249551896387922412e+00 0.4659525668664682 0.0018679135990207828
3.278653969363694465e+00 0.517092024289676 0.0018679135990207828
3.294582900694421834e+00 0.5738441648302398 0.0018679135990207828
3.297984981170228203e+00 0.6368249944718586 0.0018679135990207828
3.290509328355390117e+00 0.7067181273927491 0.0018679135990207828
3.270245040830738859e+00 0.7842822061337682 0.0018679135990207828
3.237627369984530823e+00 0.8703591361485166 0.0018679135990207828
3.193256438527527941e+00 0.9658832241158708 0.0018679135990207828
3.137875918835992373e+00 1.0718913192051276 0.0018679135990207828
3.072348418438445528e+00 1.1895340673703196 0.0018679135990207828
2.997628710682495701e+00 1.3200884008314182 0.0018679135990207828
2.914736563708392403e+00 1.4649713983072863 0.0018679135990207828
2.824730256157175656e+00 1.625755666443795 0.0018679135990207828
2.728681824557649627e+00 1.8041864093920719 0.0018679135990207828
2.628451362036585248e+00 2.0022003718155843 0.0018679135990207828
2.527977533404717647e+00 2.2219468609395236 0.0018679135990207828
2.424447489862308291e+00 2.4658110758226037 0.0018679135990207828
2.320763740138260367e+00 2.736439997074672 0.0018679135990207828
2.217813653967202647e+00 3.0367711180354604 0.0018679135990207828
2.114208182938502212e+00 3.370064329271928 0.0018679135990207828
2.010583162650817712e+00 3.739937302478798 0.0018679135990207828
1.907521612650304732e+00 4.150404757850477 0.0018679135990207828
1.805556743880976756e+00 4.605922041145108 0.0018679135990207828
1.705175243733171309e+00 5.1114334834401705 0.0018679135990207828
1.606819633780881551e+00 5.672426068491977 0.0018679135990207828
1.510890281219570808e+00 6.294988990221888 0.0018679135990207828
1.417746285382207372e+00 6.985879746785249 0.0018679135990207828
1.327705715761916316e+00 7.752597488629465 0.0018679135990207828
1.241044923949607526e+00 8.60346441668451 0.0018679135990207828
1.157997786420908559e+00 9.547716114208066 0.0018679135990207828
1.078754544527534165e+00 10.59560179277617 0.0018679135990207828
1.003460821330212305e+00 11.758495540521581 0.0018679135990207828
9.322169421450716698e-01 13.049019780144016 0.0018679135990207828
8.650779189783115442e-01 14.481182276745331 0.0018679135990207828
8.020540033154124337e-01 16.070528182616385 0.0018679135990207828
7.431121620815869244e-01 17.834308769319094 0.0018679135990207828
6.881783878667619980e-01 19.791668678535572 0.0018679135990207828
6.376703600997537524e-01 21.96385372416547 0.0018679135990207828
5.908960968795174962e-01 24.37444150122222 0.0018679135990207828
5.476635640420650653e-01 27.04959730463137 0.0018679135990207828
5.077792530545753857e-01 30.01835813575592 0.0018679135990207828
4.710298668452312376e-01 33.31294787934677 0.0018679135990207828
4.371886190104105063e-01 36.96912707195032 0.0018679135990207828
4.060215096718576278e-01 41.0265810582719 0.0018679135990207828
3.772935909246390440e-01 45.52935074866948 0.0018679135990207828
3.507746495420815402e-01 50.526310653356795 0.0018679135990207828
3.262445100687558219e-01 56.07169938205458 0.0018679135990207828
3.034974235370243578e-01 62.22570836730231 0.0018679135990207828
2.823454594807455753e-01 69.0551352016233 0.0018679135990207828
2.626208584500527854e-01 76.63410868007462 0.0018679135990207828
2.441772132169613696e-01 85.04489341802686 0.0018679135990207828
2.268894943126511243e-01 94.37878277775391 0.0018679135990207828
2.106531467674158109e-01 104.73708979594508 0.0018679135990207828
1.953822518852199874e-01 116.23224686798542 0.0018679135990207828
1.810072214324298934e-01 128.9890261253308 0.0018679135990207828
1.674720921967893239e-01 143.14589375234786 0.0018679135990207828
1.547317431809458466e-01 158.85651294280527 0.0018679135990207828
1.427492553281913823e-01 176.2914118095948 0.0018679135990207828
1.314935570590951563e-01 195.63983435170647 0.0018679135990207828
1.209374337264203514e-01 217.11179456945052 0.0018679135990207828
1.110559740590702504e-01 240.9403560239527 0.0018679135990207828
1.018254675165557871e-01 267.38416158399497 0.0018679135990207828
9.322264939559787855e-02 296.73024081888724 0.0018679135990207828
8.522427909198823648e-02 329.2971255097155 0.0018679135990207828
7.780694448807520813e-02 365.43830709572546 0.0018679135990207828
7.094698627841486416e-02 405.54607358408276 0.0018679135990207828
6.462047820979409385e-02 450.05576757004974 0.0018679135990207828
5.880320042769838357e-02 499.450511585514 0.0018679135990207828
5.347057398342128232e-02 554.2664520663108 0.0018679135990207828
4.859758759647424958e-02 615.0985788580505 0.0018679135990207828
4.415872784201010232e-02 682.6071834272393 0.0018679135990207828
4.012799033646423374e-02 757.525025877192 0.0018679135990207828
3.647899323345848988e-02 840.6652885618333 0.0018679135990207828
3.318524536882713760e-02 932.9304026284696 0.0018679135990207828
3.022051483184790346e-02 1035.3218432956637 0.0018679135990207828
2.755926977886983056e-02 1148.9510001873086 0.0018679135990207828
2.517711441755247914e-02 1275.051240713013 0.0018679135990207828
2.305114084145499370e-02 1414.991297434576 0.0018679135990207828
2.116016848808306705e-02 1570.2901247293776 0.0018679135990207828
1.948484718626461096e-02 1742.6333860096508 0.0018679135990207828
1.800763935763561793e-02 1933.891750455232 0.0018679135990207828
1.671270724941778529e-02 2146.141197858406 0.0018679135990207828
1.558682008934816551e-02 2381.6855519761607 0.0018679135990207828
1.461483815207311604e-02 2643.0814869741084 0.0018679135990207828
1.378484754700299436e-02 2933.1662783900483 0.0018679135990207828
1.308583881167765285e-02 3255.0885998350564 0.0018679135990207828
1.250829368958156392e-02 3612.3426997094302 0.0018679135990207828
1.204082857306236660e-02 4008.8063288984645 0.0018679135990207828
1.167319407730352601e-02 4448.782831127585 0.0018679135990207828
1.139538096425685848e-02 4937.047852839004 0.0018679135990207828
1.119774739449069453e-02 5478.901179593945 0.0018679135990207828
1.107128417005064265e-02 6080.224261649427 0.0018679135990207828
1.100799342923062564e-02 6747.5440531107 0.0018679135990207828
1.100134100852849690e-02 7488.10385759003 0.0018679135990207828
1.104671282560592931e-02 8309.941949353404 0.0018679135990207828
1.114179957822368505e-02 9221.97882333434 0.0018679135990207828
1.128684111065697548e-02 10234.114021054527 0.0018679135990207828
1.148469056305205689e-02 11357.333583431051 0.0018679135990207828
1.174069080304450223e-02 12603.829296797274 0.0018679135990207828
1.206240198652001015e-02 13987.131026472387 0.0018679135990207828
1.245923136457317663e-02 15522.25357427048 0.0018679135990207828
1.294203996612974458e-02 17225.859653987874 0.0018679135990207828
1.355673714293973917e-02 19116.440753857038 0.0018679135990207828
1.469614573064125310e-02 21214.51784910632 0.0018679135990207828
1.597681736503149888e-02 23542.864143224204 0.0018679135990207828
1.741308477409716365e-02 26126.752255633317 0.0018679135990207828
1.902076767716312858e-02 28994.22853882881 0.0018679135990207828
2.081726848889436932e-02 32176.417502507353 0.0018679135990207828
2.282167837687991765e-02 35707.859649004626 0.0018679135990207828
2.505489046807804834e-02 39626.88638701478 0.0018679135990207828
2.753973833353074233e-02 43976.036093027215 0.0018679135990207828
3.030116877650110632e-02 48802.515836544335 0.0018679135990207828
3.336646274620866381e-02 54158.71378079476 0.0018679135990207828
3.690544242385519064e-02 60102.76782070388 0.0018679135990207828
4.091734117463031312e-02 66699.19663030129 0.0018679135990207828
4.535022183148080394e-02 74019.59996915652 0.0018679135990207828
5.024364459058473092e-02 82143.43584919439 0.0018679135990207828
5.563999081949300846e-02 91158.88299750836 0.0018679135990207828
6.158442245636436968e-02 101163.7979766207 0.0018679135990207828
6.812485832521414375e-02 112266.77735108159 0.0018679135990207828
7.531195801115296573e-02 124588.33642950082 0.0018679135990207828
8.319907749212517023e-02 138262.2173764659 0.0018679135990207828
9.184219226946051251e-02 153436.84089300132 0.0018679135990207828
1.012996343571305191e-01 170276.91722258978 0.0018679135990207828
1.116316386178237002e-01 188965.23396912115 0.0018679135990207828
1.228995147863088527e-01 209704.64013232305 0.0018679135990207828
1.351645078657919830e-01 232720.2478960412 0.0018679135990207828
1.484860575087494916e-01 258261.87606826748 0.0018679135990207828
1.629197558470052432e-01 286606.7616948256 0.0018679135990207828
1.785148247591729076e-01 318062.5692794119 0.0018679135990207828
1.963128386109412871e-01 352970.73027306574 0.0018679135990207828
2.157796654118954438e-01 391710.1490809261 0.0018679135990207828
2.366523533948231561e-01 434701.3158125035 0.0018679135990207828
2.589326396244258643e-01 482410.8704165374 0.0018679135990207828
2.826406207003103188e-01 535356.6677410719 0.0018679135990207828
3.083599191120294236e-01 594113.3984965039 0.0018679135990207828
3.356128274248759147e-01 659318.8271333541 0.0018679135990207828
3.643704008802516325e-01 731680.7143427207 0.0018679135990207828
3.945831529285808159e-01 811984.4993184009 0.0018679135990207828
4.261784819624864773e-01 901101.8251665037 0.0018679135990207828
4.590594608135954990e-01 1000000.0 0.0018679135990207828
1.628105875306452496e-02 0.001 0.002072921779595372
1.778293487180802185e-02 0.0011097524964120721 0.002072921779595372
1.953151590198316800e-02 0.0012315506032928262 0.002072921779595372
2.156236293894582198e-02 0.001366716356462006 0.002072921779595372
2.391527156333585202e-02 0.0015167168884709225 0.002072921779595372
2.663351271268156462e-02 0.0016831803533309566 0.002072921779595372
2.976489996739459937e-02 0.0018679135990207828 0.002072921779595372
3.357072570920867360e-02 0.002072921779595372 0.002072921779595372
3.807616050705126681e-02 0.002300430119772917 0.002072921779595372
4.322238524602685372e-02 0.0025529080682395165 0.002072921779595372
4.908309213157512063e-02 0.002833096101839324 0.002072921779595372
5.573818246006315841e-02 0.0031440354715915 0.002072921779595372
6.327382190582571397e-02 0.0034891012134067737 0.002072921779595372
7.178311097462762580e-02 0.003872038781812557 0.002072921779595372
8.136663313031659850e-02 0.004297004704320844 0.002072921779595372
9.213261183392400244e-02 0.004768611697714469 0.002072921779595372
1.041978512740480423e-01 0.005291978735958442 0.002072921779595372
1.176879160027214516e-01 0.005872786613189483 0.002072921779595372
1.327376322360016569e-01 0.00651733960488242 0.002072921779595372
1.494918929007187924e-01 0.007232633896483534 0.002072921779595372
1.681057688082773782e-01 0.008026433522257174 0.002072921779595372
1.887448861174355341e-01 0.00890735463861044 0.002072921779595372
2.115857707077564986e-01 0.009884959046625586 0.002072921779595372
2.368154984904034532e-01 0.010969857978923836 0.002072921779595372
2.646319168818350165e-01 0.012173827277396614 0.002072921779595372
2.952426550516801806e-01 0.013509935211980273 0.002072921779595372
3.288645088369716585e-01 0.014992684327860457 0.002072921779595372
3.657219131495089703e-01 0.01663816886076129 0.002072921779595372
4.060452000997866739e-01 0.018464249428955443 0.002072921779595372
4.500681580318783293e-01 0.020490746898158472 0.002072921779595372
4.980245923994200408e-01 0.022739657523579287 0.002072921779595372
5.501450157155549636e-01 0.02523539170434766 0.002072921779595372
6.066514556625860477e-01 0.02800503894183631 0.002072921779595372
6.677521046841662367e-01 0.03107866187782014 0.002072921779595372
7.336348932730081263e-01 0.03448962260405758 0.002072921779595372
8.044602981800318409e-01 0.038274944785163134 0.002072921779595372
8.803527541188713723e-01 0.04247571552536898 0.002072921779595372
9.613923299630544594e-01 0.047137531341167244 0.002072921779595372
1.047604717633437987e+00 0.05231099308056263 0.002072921779595372
1.138951881488141638e+00 0.05805225516094899 0.002072921779595372
1.235321454807080999e+00 0.06442363508721373 0.002072921779595372
1.336517622560739582e+00 0.07149428986597581 0.002072921779595372
1.442251765554378284e+00 0.07934096665797492 0.002072921779595372
1.552134675027434962e+00 0.08804883581643465 0.002072921779595372
1.665670236285509143e+00 0.09771241535346502 0.002072921779595372
1.782251237908212937e+00 0.1084365968689611 0.002072921779595372
1.901158012351800819e+00 0.12033778407775893 0.002072921779595372
2.021559792424775459e+00 0.13354515629298988 0.002072921779595372
2.142569203147337564e+00 0.14820207057988585 0.002072921779595372
2.264373232085846066e+00 0.16446761779946645 0.002072921779595372
2.384810945296548912e+00 0.18251834943190443 0.002072921779595372
2.502705722753797435e+00 0.20255019392306664 0.002072921779595372
2.616829077962930850e+00 0.22478058335487253 0.002072921779595372
2.725923455451782829e+00 0.24945081352303167 0.002072921779595372
2.828727727889637666e+00 0.27682866303920667 0.002072921779595372
2.924005056728883556e+00 0.3072112998861759 0.002072921779595372
3.010571832832613204e+00 0.34092850697468147 0.002072921779595372
3.087327180169016305e+00 0.3783462617131929 0.002072921779595372
3.153281296803954969e+00 0.419870708444391 0.002072921779595372
3.207582056192416431e+00 0.4659525668664682 0.002072921779595372
3.249538358779662683e+00 0.517092024289676 0.002072921779595372
3.278639119890557119e+00 0.5738441648302398 0.002072921779595372
3.294566645229252355e+00 0.6368249944718586 0.002072921779595372
3.297962487115621233e+00 0.7067181273927491 0.002072921779595372
3.290484555347816809e+00 0.7842822061337682 0.002072921779595372
3.270217742777581371e+00 0.8703591361485166 0.002072921779595372
3.237597263826078375e+00 0.9658832241158708 0.002072921779595372
3.193223305711017979e+00 1.0718913192051276 0.002072921779595372
3.137839426600821824e+00 1.1895340673703196 0.002072921779595372
3.072308281607371683e+00 1.3200884008314182 0.002072921779595372
2.997584584276474562e+00 1.4649713983072863 0.002072921779595372
2.914688059343075288e+00 1.625755666443795 0.002072921779595372
2.824676956196306321e+00 1.8041864093920719 0.002072921779595372
2.728623262306938635e+00 2.0022003718155843 0.002072921779595372
2.628386377430765197e+00 2.2219468609395236 0.002072921779595372
2.527906153131599609e+00 2.4658110758226037 0.002072921779595372
2.424369056226054475e+00 2.736439997074672 0.002072921779595372
2.320730792228068218e+00 3.0367711180354604 0.002072921779595372
2.217781580478563885e+00 3.370064329271928 0.002072921779595372
2.114177756033931210e+00 3.739937302478798 0.002072921779595372
2.010555365872442213e+00 4.150404757850477 0.002072921779595372
1.907497558727545117e+00 4.605922041145108 0.002072921779595372
1.805537834354464799e+00 5.1114334834401705 0.002072921779595372
1.705162985450418445e+00 5.672426068491977 0.002072921779595372
1.606815862262971795e+00 6.294988990221888 0.002072921779595372
1.510897054216815860e+00 6.985879746785249 0.002072921779595372
1.417765926189537007e+00 7.752597488629465 0.002072921779595372
1.327740647650353045e+00 8.60346441668451 0.002072921779595372
1.241097849050961210e+00 9.547716114208066 0.002072921779595372
1.158071466902067526e+00 10.59560179277617 0.002072921779595372
1.078851750612431548e+00 11.758495540521581 0.002072921779595372
1.003584224440629447e+00 13.049019780144016 0.002072921779595372
9.323689553174635547e-01 14.481182276745331 0.002072921779595372
8.652604651068740438e-01 16.070528182616385 0.002072921779595372
8.022683814821299775e-01 17.834308769319094 0.002072921779595372
7.433587808666978214e-01 19.791668678535572 0.002072921779595372
6.888804716096783576e-01 21.96385372416547 0.002072921779595372
6.384585826416244725e-01 24.37444150122222 0.002072921779595372
5.917422280298032522e-01 27.04959730463137 0.002072921779595372
5.485612679013082138e-01 30.01835813575592 0.002072921779595372
5.087197147850998080e-01 33.31294787934677 0.002072921779595372
4.720018822532776603e-01 36.96912707195032 0.002072921779595372
4.381788870433593885e-01 41.0265810582719 0.002072921779595372
4.070151325574498102e-01 45.52935074866948 0.002072921779595372
3.782747014982701383e-01 50.526310653356795 0.002072921779595372
3.517272679918733713e-01 56.07169938205458 0.002072921779595372
3.271533971797693230e-01 62.22570836730231 0.002072921779595372
3.043488968346500512e-01 69.0551352016233 0.002072921779595372
2.831281250895731905e-01 76.63410868007462 0.002072921779595372
2.633261102291731826e-01 85.04489341802686 0.002072921779595372
2.447994931331613777e-01 94.37878277775391 0.002072921779595372
2.274263099503375518e-01 104.73708979594508 0.002072921779595372
2.111048134163154844e-01 116.23224686798542 0.002072921779595372
1.957515111243124106e-01 128.9890261253308 0.002072921779595372
1.812987265326869157e-01 143.14589375234786 0.002072921779595372
1.676918533708608439e-01 158.85651294280527 0.002072921779595372
1.548866503794403826e-01 176.2914118095948 0.002072921779595372
1.428466421186695978e-01 195.63983435170647 0.002072921779595372
1.315408947595129996e-01 217.11179456945052 0.002072921779595372
1.209421591610548019e-01 240.9403560239527 0.002072921779595372
1.110254232254727774e-01 267.38416158399497 0.002072921779595372
1.017669114510206391e-01 296.73024081888724 0.002072921779595372
9.314339242177165079e-02 329.2971255097155 0.002072921779595372
8.513177649659552093e-02 365.43830709572546 0.002072921779595372
7.770885755149203877e-02 405.54607358408276 0.002072921779595372
7.085118036147805554e-02 450.05576757004974 0.002072921779595372
6.453487325030485278e-02 499.450511585514 0.002072921779595372
5.873553499491272062e-02 554.2664520663108 0.002072921779595372
5.342807702884388998e-02 615.0985788580505 0.002072921779595372
4.858663414091138333e-02 682.6071834272393 0.002072921779595372
4.418455221678357914e-02 757.525025877192 0.002072921779595372
4.019452339590957185e-02 840.6652885618333 0.002072921779595372
3.658888175740573900e-02 932.9304026284696 0.002072921779595372
3.334003318625761159e-02 1035.3218432956637 0.002072921779595372
3.042095994472295700e-02 1148.9510001873086 0.002072921779595372
2.780571536764890953e-02 1275.051240713013 0.002072921779595372
2.546984530196329602e-02 1414.991297434576 0.002072921779595372
2.339066311349794272e-02 1570.2901247293776 0.002072921779595372
2.154739033967927389e-02 1742.6333860096508 0.002072921779595372
1.992114523975781204e-02 1933.891750455232 0.002072921779595372
1.849482524144081472e-02 2146.141197858406 0.002072921779595372
1.725402492746818534e-02 2381.6855519761607 0.002072921779595372
1.618261507706326985e-02 2643.0814869741084 0.002072921779595372
1.526746192483038021e-02 2933.1662783900483 0.002072921779595372
1.449667990145066254e-02 3255.0885998350564 0.002072921779595372
1.385968583506476740e-02 3612.3426997094302 0.002072921779595372
1.334412400088957548e-02 4008.8063288984645 0.002072921779595372
1.293875233144073551e-02 4448.782831127585 0.002072921779595372
1.263257019627527303e-02 4937.047852839004 0.002072921779595372
1.241496630633906820e-02 5478.901179593945 0.002072921779595372
1.227601436503921242e-02 6080.224261649427 0.002072921779595372
1.220689677284634428e-02 6747.5440531107 0.002072921779595372
1.220040778953744402e-02 7488.10385759003 0.002072921779595372
1.225146185856565081e-02 8309.941949353404 0.002072921779595372
1.235752202987957724e-02 9221.97882333434 0.002072921779595372
1.251887112297567738e-02 10234.114021054527 0.002072921779595372
1.273868465972193345e-02 11357.333583431051 0.002072921779595372
1.302289458887283084e-02 12603.829296797274 0.002072921779595372
1.337988651295466368e-02 13987.131026472387 0.002072921779595372
1.382008947377828117e-02 15522.25357427048 0.002072921779595372
1.435554038882897593e-02 17225.859653987874 0.002072921779595372
1.503007897700570257e-02 19116.440753857038 0.002072921779595372
1.629169513002240444e-02 21214.51784910632 0.002072921779595372
1.770939561635410248e-02 23542.864143224204 0.002072921779595372
1.929893868121623432e-02 26126.752255633317 0.002072921779595372
2.107769675681875690e-02 28994.22853882881 0.002072921779595372
2.306475981672607284e-02 32176.417502507353 0.002072921779595372
2.528103961721450341e-02 35707.859649004626 0.002072921779595372
2.774938947097923408e-02 39626.88638701478 0.002072921779595372
3.049474241764658228e-02 43976.036093027215 0.002072921779595372
3.354428926049708021e-02 48802.515836544335 0.002072921779595372
3.692769875380843420e-02 54158.71378079476 0.002072921779595372
4.082787254757772738e-02 60102.76782070388 0.002072921779595372
4.525154613630134187e-02 66699.19663030129 0.002072921779595372
5.013610236748676507e-02 74019.59996915652 0.002072921779595372
5.552409212057490134e-02 82143.43584919439 0.002072921779595372
6.146093506801979939e-02 91158.88299750836 0.002072921779595372
6.799480927554067689e-02 101163.7979766207 0.002072921779595372
7.517657363093527279e-02 112266.77735108159 0.002072921779595372
8.305968291339929643e-02 124588.33642950082 0.002072921779595372
9.170005547260871859e-02 138262.2173764659 0.002072921779595372
1.011559368122297575e-01 153436.84089300132 0.002072921779595372
1.114874651853024062e-01 170276.91722258978 0.002072921779595372
1.227560995675425481e-01 188965.23396912115 0.002072921779595372
1.350236229646330777e-01 209704.64013232305 0.002072921779595372
1.483507251820962713e-01 232720.2478960412 0.002072921779595372
1.627950562991170580e-01 258261.87606826748 0.002072921779595372
1.784087725922605672e-01 286606.7616948256 0.002072921779595372
1.952357436205375274e-01 318062.5692794119 0.002072921779595372
2.144510953499510209e-01 352970.73027306574 0.002072921779595372
2.353858240093111287e-01 391710.1490809261 0.002072921779595372
2.577651246308479416e-01 434701.3158125035 0.002072921779595372
2.815753059912744494e-01 482410.8704165374 0.002072921779595372
3.068401231829860909e-01 535356.6677410719 0.002072921779595372
3.341450587824756902e-01 594113.3984965039 0.002072921779595372
3.629637441547867716e-01 659318.8271333541 0.002072921779595372
3.932443402255872411e-01 731680.7143427207 0.002072921779595372
4.249124007134514325e-01 811984.4993184009 0.002072921779595372
4.578693406597509896e-01 901101.8251665037 0.002072921779595372
4.951719646321985913e-01 1000000.0 0.002072921779595372
1.499361335080917103e-02 0.001 0.002300430119772917
1.628106667969361418e-02 0.0011097524964120721 0.002300430119772917
1.778300918166060215e-02 0.0012315506032928262 0.002300430119772917
1.953148147796257908e-02 0.001366716356462006 0.002300430119772917
2.156240533686469563e-02 0.0015167168884709225 0.002300430119772917
2.391525590810767918e-02 0.0016831803533309566 0.002300430119772917
2.663352650192039872e-02 0.0018679135990207828 0.002300430119772917
2.976487143861594742e-02 0.002072921779595372 0.002300430119772917
3.357072889207137617e-02 0.002300430119772917 0.002300430119772917
3.807608818342698292e-02 0.0025529080682395165 0.002300430119772917
4.322229718480676691e-02 0.002833096101839324 0.002300430119772917
4.908306223281447972e-02 0.0031440354715915 0.002300430119772917
5.573812301025316690e-02 0.0034891012134067737 0.002300430119772917
6.327374518948317150e-02 0.003872038781812557 0.002300430119772917
7.178301687391562547e-02 0.004297004704320844 0.002300430119772917
8.136653429479358268e-02 0.004768611697714469 0.002300430119772917
9.213249868654761754e-02 0.005291978735958442 0.002300430119772917
1.041977418204339395e-01 0.005872786613189483 0.002300430119772917
1.176877837557264300e-01 0.00651733960488242 0.002300430119772917
1.327374758222324425e-01 0.007232633896483534 0.002300430119772917
1.494917119502043035e-01 0.008026433522257174 0.002300430119772917
1.681055465171910623e-01 0.00890735463861044 0.002300430119772917
1.887446537426432369e-01 0.009884959046625586 0.002300430119772917
2.115854579453249062e-01 0.010969857978923836 0.002300430119772917
2.368151494616611286e-01 0.012173827277396614 0.002300430119772917
2.646315353384987579e-01 0.013509935211980273 0.002300430119772917
2.952422112593784953e-01 0.014992684327860457 0.002300430119772917
3.288640009078473980e-01 0.01663816886076129 0.002300430119772917
3.657213802357777155e-01 0.018464249428955443 0.002300430119772917
4.060446198559322650e-01 0.020490746898158472 0.002300430119772917
4.500673933644039892e-01 0.022739657523579287 0.002300430119772917
4.980238184529184875e-01 0.02523539170434766 0.002300430119772917
5.501441573895182735e-01 0.02800503894183631 0.002300430119772917
6.066504620156459859e-01 0.03107866187782014 0.002300430119772917
6.677509854420574653e-01 0.03448962260405758 0.002300430119772917
7.336337339432231763e-01 0.038274944785163134 0.002300430119772917
8.044589270119811841e-01 0.04247571552536898 0.002300430119772917
8.803512848465766538e-01 0.047137531341167244 0.002300430119772917
9.613906725595187108e-01 0.05231099308056263 0.002300430119772917
1.047602887257876869e+00 0.05805225516094899 0.002300430119772917
1.138949760212546680e+00 0.06442363508721373 0.002300430119772917
1.235319106465010863e+00 0.07149428986597581 0.002300430119772917
1.336514997404392169e+00 0.07934096665797492 0.002300430119772917
1.442248869590371907e+00 0.08804883581643465 0.002300430119772917
1.552131441299844816e+00 0.09771241535346502 0.002300430119772917
1.665666689102725195e+00 0.1084365968689611 0.002300430119772917
1.782247291827680380e+00 0.12033778407775893 0.002300430119772917
1.901153597279009455e+00 0.13354515629298988 0.002300430119772917
2.021554853382202310e+00 0.14820207057988585 0.002300430119772917
2.142564134258655439e+00 0.16446761779946645 0.002300430119772917
2.264367620611628329e+00 0.18251834943190443 0.002300430119772917
2.384804698149244118e+00 0.20255019392306664 0.002300430119772917
2.502698801774875026e+00 0.22478058335487253 0.002300430119772917
2.616821391666611429e+00 0.24945081352303167 0.002300430119772917
2.725914972895712829e+00 0.27682866303920667 0.002300430119772917
2.828718391312446734e+00 0.3072112998861759 0.002300430119772917
2.923994684188762072e+00 0.34092850697468147 0.002300430119772917
3.010560440708840879e+00 0.3783462617131929 0.002300430119772917
3.087314612119574253e+00 0.419870708444391 0.002300430119772917
3.153267449766880670e+00 0.4659525668664682 0.002300430119772917
3.207566836291298351e+00 0.517092024289676 0.002300430119772917
3.249521690310671840e+00 0.5738441648302398 0.002300430119772917
3.278620816432910701e+00 0.6368249944718586 0.002300430119772917
3.294546615493174624e+00 0.7067181273927491 0.002300430119772917
3.297934826694942423e+00 0.7842822061337682 0.002300430119772917
3.290453995376965590e+00 0.8703591361485166 0.002300430119772917
3.270184113568959994e+00 0.9658832241158708 0.002300430119772917
3.237560202070207449e+00 1.0718913192051276 0.002300430119772917
3.193182469379217903e+00 1.1895340673703196 0.002300430119772917
3.137794511657758356e+00 1.3200884008314182 0.002300430119772917
3.072258871637926880e+00 1.4649713983072863 0.002300430119772917
2.997530214799116965e+00 1.625755666443795 0.002300430119772917
2.914628286630339904e+00 1.8041864093920719 0.002300430119772917
2.824611299909073114e+00 2.0022003718155843 0.002300430119772917
2.728551137837931684e+00 2.2219468609395236 0.002300430119772917
2.628306371415656262e+00 2.4658110758226037 0.002300430119772917
2.527818257149388792e+00 2.736439997074672 0.002300430119772917
2.424272520625434524e+00 3.0367711180354604 0.002300430119772917
2.320682019256694151e+00 3.370064329271928 0.002300430119772917
2.217732351454680284e+00 3.739937302478798 0.002300430119772917
2.114128752722046034e+00 4.150404757850477 0.002300430119772917
2.010507402439190905e+00 4.605922041145108 0.002300430119772917
1.907451669210243228e+00 5.1114334834401705 0.002300430119772917
1.805495110588355434e+00 5.672426068491977 0.002300430119772917
1.705124873501778549e+00 6.294988990221888 0.002300430119772917
1.606783917523564975e+00 6.985879746785249 0.002300430119772917
1.510873058413544801e+00 7.752597488629465 0.002300430119772917
1.417751807731323366e+00 8.60346441668451 0.002300430119772917
1.327738522558429946e+00 9.547716114208066 0.002300430119772917
1.241109878958318813e+00 10.59560179277617 0.002300430119772917
1.158099868136986510e+00 11.758495540521581 0.002300430119772917
1.078898655468183865e+00 13.049019780144016 0.002300430119772917
1.003651559996955100e+00 14.481182276745331 0.002300430119772917
9.324582760721848995e-01 16.070528182616385 0.002300430119772917
8.653728861292372398e-01 17.834308769319094 0.002300430119772917
8.024042916256114433e-01 19.791668678535572 0.002300430119772917
7.438047317001521552e-01 21.96385372416547 0.002300430119772917
6.895959882082522974e-01 24.37444150122222 0.002300430119772917
6.392282607292690821e-01 27.04959730463137 0.002300430119772917
5.925607602453477618e-01 30.01835813575592 0.002300430119772917
5.494210854845763548e-01 33.31294787934677 0.002300430119772917
5.096110720983425546e-01 36.96912707195032 0.002300430119772917
4.729130597821264992e-01 41.0265810582719 0.002300430119772917
4.390965516886923825e-01 45.52935074866948 0.002300430119772917
4.079249259976730491e-01 50.526310653356795 0.002300430119772917
3.791619089287996403e-01 56.07169938205458 0.002300430119772917
3.525776205024084842e-01 62.22570836730231 0.002300430119772917
3.279537854630462657e-01 69.0551352016233 0.002300430119772917
3.050880804709273364e-01 76.63410868007462 0.002300430119772917
2.837972504896933978e-01 85.04489341802686 0.002300430119772917
2.639190126736337128e-01 94.37878277775391 0.002300430119772917
2.453127801091014581e-01 104.73708979594508 0.002300430119772917
2.278592476961734947e-01 116.23224686798542 0.002300430119772917
2.114590042593280927e-01 128.9890261253308 0.002300430119772917
1.960305040733869852e-01 143.14589375234786 0.002300430119772917
1.815075421119913546e-01 158.85651294280527 0.002300430119772917
1.678365293510532819e-01 176.2914118095948 0.002300430119772917
1.549738452355117480e-01 195.63983435170647 0.002300430119772917
1.428833531607626439e-01 217.11179456945052 0.002300430119772917
1.315342685068068840e-01 240.9403560239527 0.002300430119772917
1.208994143598251386e-01 267.38416158399497 0.002300430119772917
1.109538927883770981e-01 296.73024081888724 0.002300430119772917
1.016741239859178109e-01 329.2971255097155 0.002300430119772917
9.303716994894831172e-02 365.43830709572546 0.002300430119772917
8.502027843867335233e-02 405.54607358408276 0.002300430119772917
7.760054973276837853e-02 450.05576757004974 0.002300430119772917
7.075465721902816918e-02 499.450511585514 0.002300430119772917
6.445858003221287269e-02 554.2664520663108 0.002300430119772917
5.868738361685760241e-02 615.0985788580505 0.002300430119772917
5.341506618781157595e-02 682.6071834272393 0.002300430119772917
4.861451343885268839e-02 757.525025877192 0.002300430119772917
4.425764718684790933e-02 840.6652885618333 0.002300430119772917
4.031574301728114290e-02 932.9304026284696 0.002300430119772917
3.675992440463758670e-02 1035.3218432956637 0.002300430119772917
3.356173105614167901e-02 1148.9510001873086 0.002300430119772917
3.069368892363365936e-02 1275.051240713013 0.002300430119772917
2.812979088705015035e-02 1414.991297434576 0.002300430119772917
2.584583121369528683e-02 1570.2901247293776 0.002300430119772917
2.381956871241103918e-02 1742.6333860096508 0.002300430119772917
2.203074286271817020e-02 1933.891750455232 0.002300430119772917
2.046095676923086540e-02 2146.141197858406 0.002300430119772917
1.909449807615201319e-02 2381.6855519761607 0.002300430119772917
1.791433716306945270e-02 2643.0814869741084 0.002300430119772917
1.690598120780313629e-02 2933.1662783900483 0.002300430119772917
1.605664337687658094e-02 3255.0885998350564 0.002300430119772917
1.535455010185003515e-02 3612.3426997094302 0.002300430119772917
1.478632837928377415e-02 4008.8063288984645 0.002300430119772917
1.433966181184130259e-02 4448.782831127585 0.002300430119772917
1.400247279342128198e-02 4937.047852839004 0.002300430119772917
1.376309363286179303e-02 5478.901179593945 0.002300430119772917
1.361059573508022202e-02 6080.224261649427 0.002300430119772917
1.353526433139455934e-02 6747.5440531107 0.002300430119772917
1.352915869666468547e-02 7488.10385759003 0.002300430119772917
1.358667788390023265e-02 8309.941949353404 0.002300430119772917
1.370503742765724446e-02 9221.97882333434 0.002300430119772917
1.388457209804146164e-02 10234.114021054527 0.002300430119772917
1.412881686393627559e-02 11357.333583431051 0.002300430119772917
1.444435787256347949e-02 12603.829296797274 0.002300430119772917
1.484049530010857036e-02 13987.131026472387 0.002300430119772917
1.532879069492361357e-02 15522.25357427048 0.002300430119772917
1.592258169768775294e-02 17225.859653987874 0.002300430119772917
1.666179131385955511e-02 19116.440753857038 0.002300430119772917
1.805838009806948544e-02 21214.51784910632 0.002300430119772917
1.962734765894450992e-02 23542.864143224204 0.002300430119772917
2.138599998730484827e-02 26126.752255633317 0.002300430119772917
2.335339391126296099e-02 28994.22853882881 0.002300430119772917
2.555044215543781500e-02 32176.417502507353 0.002300430119772917
2.800001773754376075e-02 35707.859649004626 0.002300430119772917
3.072707702730320331e-02 39626.88638701478 0.002300430119772917
3.375879463800281199e-02 43976.036093027215 0.002300430119772917
3.712474374607895727e-02 48802.515836544335 0.002300430119772917
4.085712130287397909e-02 54158.71378079476 0.002300430119772917
4.515208080520138195e-02 60102.76782070388 0.002300430119772917
5.002644081890279815e-02 66699.19663030129 0.002300430119772917
5.540461519695055737e-02 74019.59996915652 0.002300430119772917
6.133220612827221252e-02 82143.43584919439 0.002300430119772917
6.785767766364736442e-02 91158.88299750836 0.002300430119772917
7.503217712990299659e-02 101163.7979766207 0.002300430119772917
8.290937846370567688e-02 112266.77735108159 0.002300430119772917
9.154531099363209801e-02 124588.33642950082 0.002300430119772917
1.009981586723435187e-01 138262.2173764659 0.002300430119772917
1.113279545856745295e-01 153436.84089300132 0.002300430119772917
1.225960746349717551e-01 170276.91722258978 0.002300430119772917
1.348644350430929229e-01 188965.23396912115 0.002300430119772917
1.481943525694443264e-01 209704.64013232305 0.002300430119772917
1.626447769519417108e-01 232720.2478960412 0.002300430119772917
1.782701452341401982e-01 258261.87606826748 0.002300430119772917
1.951176067882097187e-01 286606.7616948256 0.002300430119772917
2.132237147589874371e-01 318062.5692794119 0.002300430119772917
2.339172335180434437e-01 352970.73027306574 0.002300430119772917
2.563644031344437524e-01 391710.1490809261 0.002300430119772917
2.802830319720084340e-01 434701.3158125035 0.002300430119772917
3.056411712494653821e-01 482410.8704165374 0.002300430119772917
3.324667962964831802e-01 535356.6677410719 0.002300430119772917
3.613431153288441666e-01 594113.3984965039 0.002300430119772917
3.916910267249971711e-01 659318.8271333541 0.002300430119772917
4.234339197484051631e-01 731680.7143427207 0.002300430119772917
4.564712287248499645e-01 811984.4993184009 0.002300430119772917
4.940203643846138304e-01 901101.8251665037 0.002300430119772917
5.375886531239392196e-01 1000000.0 0.002300430119772917
1.389182783858558881e-02 0.001 0.0025529080682395165
1.499363136573617604e-02 0.0011097524964120721 0.0025529080682395165
1.628106153030032047e-02 0.0012315506032928262 0.0025529080682395165
1.778294456095855930e-02 0.001366716356462006 0.0025529080682395165
1.953152249541563815e-02 0.0015167168884709225 0.0025529080682395165
2.156243083849198119e-02 0.0016831803533309566 0.0025529080682395165
2.391527399549016678e-02 0.0018679135990207828 0.0025529080682395165
2.663350549075090001e-02 0.002072921779595372 0.0025529080682395165
2.976488006039371831e-02 0.002300430119772917 0.0025529080682395165
3.357067669878037453e-02 0.0025529080682395165 0.0025529080682395165
3.807602896098673945e-02 0.002833096101839324 0.0025529080682395165
4.322222813080775494e-02 0.0031440354715915 0.0025529080682395165
4.908298871097816624e-02 0.0034891012134067737 0.0025529080682395165
5.573807372840688945e-02 0.003872038781812557 0.0025529080682395165
6.327361985849130899e-02 0.004297004704320844 0.0025529080682395165
7.178289331342835311e-02 0.004768611697714469 0.0025529080682395165
8.136638880185270706e-02 0.005291978735958442 0.0025529080682395165
9.213234842904258204e-02 0.005872786613189483 0.0025529080682395165
1.041975629870315889e-01 0.00651733960488242 0.0025529080682395165
1.176875483126796212e-01 0.007232633896483534 0.0025529080682395165
1.327372560808411650e-01 0.008026433522257174 0.0025529080682395165
1.494914497799162689e-01 0.00890735463861044 0.0025529080682395165
1.681052585178637870e-01 0.009884959046625586 0.0025529080682395165
1.887442938086175970e-01 0.010969857978923836 0.0025529080682395165
2.115850786082296986e-01 0.012173827277396614 0.0025529080682395165
2.368147233753754854e-01 0.013509935211980273 0.0025529080682395165
2.646310372197612226e-01 0.014992684327860457 0.0025529080682395165
2.952416717231257093e-01 0.01663816886076129 0.0025529080682395165
3.288634152733380667e-01 0.018464249428955443 0.0025529080682395165
3.657206952456784621e-01 0.020490746898158472 0.0025529080682395165
4.060438328303640487e-01 0.022739657523579287 0.0025529080682395165
4.500665826142272730e-01 0.02523539170434766 0.0025529080682395165
4.980228915737346385e-01 0.02800503894183631 0.0025529080682395165
5.501431002038854601e-01 0.03107866187782014 0.0025529080682395165
6.066493138248335582e-01 0.03448962260405758 0.0025529080682395165
6.677496879778885841e-01 0.038274944785163134 0.0025529080682395165
7.336322011932889797e-01 0.04247571552536898 0.0025529080682395165
8.044572457207387339e-01 0.047137531341167244 0.0025529080682395165
8.803493879150970924e-01 0.05231099308056263 0.0025529080682395165
9.613885768057550685e-01 0.05805225516094899 0.0025529080682395165
1.047600606672184576e+00 0.06442363508721373 0.0025529080682395165
1.138947182385883217e+00 0.07149428986597581 0.0025529080682395165
1.235316238143335799e+00 0.07934096665797492 0.0025529080682395165
1.336511828692896087e+00 0.08804883581643465 0.0025529080682395165
1.442245309168660450e+00 0.09771241535346502 0.0025529080682395165
1.552127494958530862e+00 0.1084365968689611 0.0025529080682395165
1.665662224177854256e+00 0.12033778407775893 0.0025529080682395165
1.782242369316618946e+00 0.13354515629298988 0.0025529080682395165
1.901148104299527741e+00 0.14820207057988585 0.0025529080682395165
2.021548780913837717e+00 0.16446761779946645 0.0025529080682395165
2.142557902123956026e+00 0.18251834943190443 0.0025529080682395165
2.264360660561122618e+00 0.20255019392306664 0.0025529080682395165
2.384797000722505889e+00 0.22478058335487253 0.0025529080682395165
2.502690283093176760e+00 0.24945081352303167 0.0025529080682395165
2.616811949177930696e+00 0.27682866303920667 0.0025529080682395165
2.725904532093476718e+00 0.3072112998861759 0.0025529080682395165
2.828706828179470723e+00 0.34092850697468147 0.0025529080682395165
2.923981951540528090e+00 0.3783462617131929 0.0025529080682395165
3.010546386855663670e+00 0.419870708444391 0.0025529080682395165
3.087299109387656504e+00 0.4659525668664682 0.0025529080682395165
3.153250383966290649e+00 0.517092024289676 0.0025529080682395165
3.207548124044622195e+00 0.5738441648302398 0.0025529080682395165
3.249501114265398893e+00 0.6368249944718586 0.0025529080682395165
3.278598245284543466e+00 0.7067181273927491 0.0025529080682395165
3.294521870982403566e+00 0.7842822061337682 0.0025529080682395165
3.297900799438145736e+00 0.8703591361485166 0.0025529080682395165
3.290416438222810047e+00 0.9658832241158708 0.0025529080682395165
3.270142647901802313e+00 1.0718913192051276 0.0025529080682395165
3.237514545025173440e+00 1.1895340673703196 0.0025529080682395165
3.193132213922140750e+00 1.3200884008314182 0.0025529080682395165
3.137739182216489731e+00 1.4649713983072863 0.0025529080682395165
3.072197983575477132e+00 1.625755666443795 0.0025529080682395165
2.997463279260700553e+00 1.8041864093920719 0.0025529080682395165
2.914554713841209121e+00 2.0022003718155843 0.0025529080682395165
2.824530447072145289e+00 2.2219468609395236 0.0025529080682395165
2.728462315866594601e+00 2.4658110758226037 0.0025529080682395165
2.628207826902014155e+00 2.736439997074672 0.0025529080682395165
2.527710025243510295e+00 3.0367711180354604 0.0025529080682395165
2.424153669544688139e+00 3.370064329271928 0.0025529080682395165
2.320612017608414401e+00 3.739937302478798 0.0025529080682395165
2.217659981432350325e+00 4.150404757850477 0.0025529080682395165
2.114054482849156091e+00 4.605922041145108 0.0025529080682395165
2.010431852417433607e+00 5.1114334834401705 0.0025529080682395165
1.907375571201683551e+00 5.672426068491977 0.0025529080682395165
1.805419433461234124e+00 6.294988990221888 0.0025529080682395165
1.705050631972993669e+00 6.985879746785249 0.0025529080682395165
1.606712347726601431e+00 7.752597488629465 0.0025529080682395165
1.510805514362755675e+00 8.60346441668451 0.0025529080682395165
1.417689797439462440e+00 9.547716114208066 0.0025529080682395165
1.327683594471712247e+00 10.59560179277617 0.0025529080682395165
1.241063638564906313e+00 11.758495540521581 0.0025529080682395165
1.158063850758052071e+00 13.049019780144016 0.0025529080682395165
1.078874276763280848e+00 14.481182276745331 0.0025529080682395165
1.003639957400988436e+00 16.070528182616385 0.0025529080682395165
9.324602956883716320e-01 17.834308769319094 0.0025529080682395165
8.653888478863167588e-01 19.791668678535572 0.0025529080682395165
8.025444789954144786e-01 21.96385372416547 0.0025529080682395165
7.444430058262800909e-01 24.37444150122222 0.0025529080682395165
6.902841776258531459e-01 27.04959730463137 0.0025529080682395165
6.399620587676798644e-01 30.01835813575592 0.0025529080682395165
5.933338605557878509e-01 33.31294787934677 0.0025529080682395165
5.502252140233270250e-01 36.96912707195032 0.0025529080682395165
5.104360676027295263e-01 41.0265810582719 0.0025529080682395165
4.737472319187784886e-01 45.52935074866948 0.0025529080682395165
4.399271023279373583e-01 50.526310653356795 0.0025529080682395165
4.087385350377510385e-01 56.07169938205458 0.0025529080682395165
3.799453930379431132e-01 62.22570836730231 0.0025529080682395165
3.533186002913745738e-01 69.0551352016233 0.0025529080682395165
3.286413559518728267e-01 76.63410868007462 0.0025529080682395165
3.057132746350286201e-01 85.04489341802686 0.0025529080682395165
2.843534225961379391e-01 94.37878277775391 0.0025529080682395165
2.644019874618349641e-01 104.73708979594508 0.0025529080682395165
2.457208246539638596e-01 116.23224686798542 0.0025529080682395165
2.281928620936171381e-01 128.9890261253308 0.0025529080682395165
2.117206185909461247e-01 143.14589375234786 0.0025529080682395165
1.962240909473401407e-01 158.85651294280527 0.0025529080682395165
1.816382110046453058e-01 176.2914118095948 0.0025529080682395165
1.679101963944527875e-01 195.63983435170647 0.0025529080682395165
1.549969385480346462e-01 217.11179456945052 0.0025529080682395165
1.428626488502869607e-01 240.9403560239527 0.0025529080682395165
1.314768165231622044e-01 267.38416158399497 0.0025529080682395165
1.208125666157869732e-01 296.73024081888724 0.0025529080682395165
1.108453751912118618e-01 329.2971255097155 0.0025529080682395165
1.015521191348175145e-01 365.43830709572546 0.0025529080682395165
9.291035733742038227e-02 405.54607358408276 0.0025529080682395165
8.489775865157404844e-02 450.05576757004974 0.0025529080682395165
7.749164587968876416e-02 499.450511585514 0.0025529080682395165
7.066856984945268927e-02 554.2664520663108 0.0025529080682395165
6.440397144040155286e-02 615.0985788580505 0.0025529080682395165
5.867192671805229048e-02 682.6071834272393 0.0025529080682395165
5.344507459765509422e-02 757.525025877192 0.0025529080682395165
4.869474051959352123e-02 840.6652885618333 0.0025529080682395165
4.439128990386814744e-02 932.9304026284696 0.0025529080682395165
4.050466858898118389e-02 1035.3218432956637 0.0025529080682395165
3.700504584077626141e-02 1148.9510001873086 0.0025529080682395165
3.386346120027511342e-02 1275.051240713013 0.0025529080682395165
3.105237825866306867e-02 1414.991297434576 0.0025529080682395165
2.854606592204260093e-02 1570.2901247293776 0.0025529080682395165
2.632081338439844903e-02 1742.6333860096508 0.0025529080682395165
2.435495477579792747e-02 1933.891750455232 0.0025529080682395165
2.262876734724133740e-02 2146.141197858406 0.0025529080682395165
2.112513518066750848e-02 2381.6855519761607 0.0025529080682395165
1.982621299230956369e-02 2643.0814869741084 0.0025529080682395165
1.871601018136016120e-02 2933.1662783900483 0.0025529080682395165
1.778082479204831298e-02 3255.0885998350564 0.0025529080682395165
1.700755171424662981e-02 3612.3426997094302 0.0025529080682395165
1.638176205830176729e-02 4008.8063288984645 0.0025529080682395165
1.588997994154942375e-02 4448.782831127585 0.0025529080682395165
1.551896181867820287e-02 4937.047852839004 0.0025529080682395165
1.525588959321981866e-02 5478.901179593945 0.0025529080682395165
1.508874170258966106e-02 6080.224261649427 0.0025529080682395165
1.500682349924097568e-02 6747.5440531107 0.0025529080682395165
1.500139026804682765e-02 7488.10385759003 0.0025529080682395165
1.506627874881994941e-02 8309.941949353404 0.0025529080682395165
1.519843637899288141e-02 9221.97882333434 0.0025529080682395165
1.539826017918704062e-02 10234.114021054527 0.0025529080682395165
1.566968671023593468e-02 11357.333583431051 0.0025529080682395165
1.602002801410839714e-02 12603.829296797274 0.0025529080682395165
1.645959860400278071e-02 13987.131026472387 0.0025529080682395165
1.700121342799280899e-02 15522.25357427048 0.0025529080682395165
1.765964913580805526e-02 17225.859653987874 0.0025529080682395165
1.846849645806648149e-02 19116.440753857038 0.0025529080682395165
2.001407801321272717e-02 21214.51784910632 0.0025529080682395165
2.174993314395068031e-02 23542.864143224204 0.0025529080682395165
2.369504580294475374e-02 26126.752255633317 0.0025529080682395165
2.587029263564530682e-02 28994.22853882881 0.0025529080682395165
2.829854887788521567e-02 32176.417502507353 0.0025529080682395165
3.100479372812879261e-02 35707.859649004626 0.0025529080682395165
3.401622791788270345e-02 39626.88638701478 0.0025529080682395165
3.736240856182126979e-02 43976.036093027215 0.0025529080682395165
4.107542586888479619e-02 48802.515836544335 0.0025529080682395165
4.519013133713029040e-02 54158.71378079476 0.0025529080682395165
4.991584460701758291e-02 60102.76782070388 0.0025529080682395165
5.528273090389609207e-02 66699.19663030129 0.0025529080682395165
6.119945815955844109e-02 74019.59996915652 0.0025529080682395165
6.771469025991694313e-02 82143.43584919439 0.0025529080682395165
7.487988620464215705e-02 91158.88299750836 0.0025529080682395165
8.274904345671092731e-02 101163.7979766207 0.0025529080682395165
9.137843953600072178e-02 112266.77735108159 0.0025529080682395165
1.008263692661896804e-01 124588.33642950082 0.0025529080682395165
1.111528152396373398e-01 138262.2173764659 0.0025529080682395165
1.224190248650515178e-01 153436.84089300132 0.0025529080682395165
1.346868224264974601e-01 170276.91722258978 0.0025529080682395165
1.480176648232278680e-01 188965.23396912115 0.0025529080682395165
1.624712026332628123e-01 209704.64013232305 0.0025529080682395165
1.781032747227373203e-01 232720.2478960412 0.0025529080682395165
1.949635070605041653e-01 258261.87606826748 0.0025529080682395165
2.130920495519648405e-01 286606.7616948256 0.0025529080682395165
2.325161009579911897e-01 318062.5692794119 0.0025529080682395165
2.547417387088200535e-01 352970.73027306574 0.0025529080682395165
2.787344845743724986e-01 391710.1490809261 0.0025529080682395165
3.042112728536854882e-01 434701.3158125035 0.0025529080682395165
3.311191321929669029e-01 482410.8704165374 0.0025529080682395165
3.594905873545377606e-01 535356.6677410719 0.0025529080682395165
3.899021764659401090e-01 594113.3984965039 0.0025529080682395165
4.217197942650031672e-01 659318.8271333541 0.0025529080682395165
4.548398289998649702e-01 731680.7143427207 0.0025529080682395165
4.926719621979817609e-01 811984.4993184009 0.0025529080682395165
5.363184590466514301e-01 901101.8251665037 0.0025529080682395165
5.825094373622528021e-01 1000000.0 0.0025529080682395165
1.294990056523628690e-02 0.001 0.002833096101839324
1.389179043455041063e-02 0.0011097524964120721 0.002833096101839324
1.499364730820089940e-02 0.0012315506032928262 0.002833096101839324
1.628104591776425442e-02 0.001366716356462006 0.002833096101839324
1.778297403368899257e-02 0.0015167168884709225 0.002833096101839324
1.953146560930064946e-02 0.0016831803533309566 0.002833096101839324
2.156239144550473399e-02 0.0018679135990207828 0.002833096101839324
2.391523050132493902e-02 0.002072921779595372 0.002833096101839324
2.663348559188376263e-02 0.002300430119772917 0.002833096101839324
2.976488466034750424e-02 0.0025529080682395165 0.002833096101839324
3.357064445929794361e-02 0.002833096101839324 0.002833096101839324
3.807594779239972110e-02 0.0031440354715915 0.002833096101839324
4.322215494228188321e-02 0.0034891012134067737 0.002833096101839324
4.908289984962050517e-02 0.003872038781812557 0.002833096101839324
5.573794357260077048e-02 0.004297004704320844 0.002833096101839324
6.327348821431706682e-02 0.004768611697714469 0.002833096101839324
7.178276387713619644e-02 0.005291978735958442 0.002833096101839324
8.136619572200434747e-02 0.005872786613189483 0.002833096101839324
9.213217085810830598e-02 0.00651733960488242 0.002833096101839324
1.041973454555924633e-01 0.007232633896483534 0.002833096101839324
1.176873128677198427e-01 0.008026433522257174 0.002833096101839324
1.327369682073542834e-01 0.00890735463861044 0.002833096101839324
1.494910969438384141e-01 0.009884959046625586 0.002833096101839324
1.681048649611992518e-01 0.010969857978923836 0.002833096101839324
1.887438881265847135e-01 0.012173827277396614 0.002833096101839324
2.115845854889759070e-01 0.013509935211980273 0.002833096101839324
2.368142426177266002e-01 0.014992684327860457 0.002833096101839324
2.646304702840631129e-01 0.01663816886076129 0.002833096101839324
2.952409872825912940e-01 0.018464249428955443 0.002833096101839324
3.288627062046519667e-01 0.020490746898158472 0.002833096101839324
3.657198488517645063e-01 0.022739657523579287 0.002833096101839324
4.060429135859430771e-01 0.02523539170434766 0.002833096101839324
4.500655603077587941e-01 0.02800503894183631 0.002833096101839324
4.980217085087552120e-01 0.03107866187782014 0.002833096101839324
5.501417573434873587e-01 0.03448962260405758 0.002833096101839324
6.066478108831006022e-01 0.038274944785163134 0.002833096101839324
6.677480599969450870e-01 0.04247571552536898 0.002833096101839324
7.336303886744515168e-01 0.047137531341167244 0.002833096101839324
8.044552136655860330e-01 0.05231099308056263 0.002833096101839324
8.803471010893275661e-01 0.05805225516094899 0.002833096101839324
9.613860036031042222e-01 0.06442363508721373 0.002833096101839324
1.047597718604318606e+00 0.07149428986597581 0.002833096101839324
1.138944007093741995e+00 0.07934096665797492 0.002833096101839324
1.235312706206035616e+00 0.08804883581643465 0.002833096101839324
1.336507878285625672e+00 0.09771241535346502 0.002833096101839324
1.442240881288026744e+00 0.1084365968689611 0.002833096101839324
1.552122612818481073e+00 0.12033778407775893 0.002833096101839324
1.665656795308268823e+00 0.13354515629298988 0.002833096101839324
1.782236305578134061e+00 0.14820207057988585 0.002833096101839324
1.901141379694699651e+00 0.16446761779946645 0.002833096101839324
2.021541287190900871e+00 0.18251834943190443 0.002833096101839324
2.142550154238261673e+00 0.20255019392306664 0.002833096101839324
2.264352099878414126e+00 0.22478058335487253 0.002833096101839324
2.384787511591277998e+00 0.24945081352303167 0.002833096101839324
2.502679730371758726e+00 0.27682866303920667 0.002833096101839324
2.616800329732463126e+00 0.3072112998861759 0.002833096101839324
2.725891632758476568e+00 0.34092850697468147 0.002833096101839324
2.828692575966869516e+00 0.3783462617131929 0.002833096101839324
2.923966249513735960e+00 0.419870708444391 0.002833096101839324
3.010529040971855252e+00 0.4659525668664682 0.002833096101839324
3.087280025783359250e+00 0.517092024289676 0.002833096101839324
3.153229363732561463e+00 0.5738441648302398 0.002833096101839324
3.207524974287743635e+00 0.6368249944718586 0.002833096101839324
3.249475718954352832e+00 0.7067181273927491 0.002833096101839324
3.278570387689204502e+00 0.7842822061337682 0.002833096101839324
3.294491365489725432e+00 0.8703591361485166 0.002833096101839324
3.297858819819432075e+00 0.9658832241158708 0.002833096101839324
3.290370152600643028e+00 1.0718913192051276 0.002833096101839324
3.270091605994656980e+00 1.1895340673703196 0.002833096101839324
3.237458321573097653e+00 1.3200884008314182 0.002833096101839324
3.193070271326365006e+00 1.4649713983072863 0.002833096101839324
3.137671022512831698e+00 1.625755666443795 0.002833096101839324
3.072123003436296962e+00 1.8041864093920719 0.002833096101839324
2.997380841910290084e+00 2.0022003718155843 0.002833096101839324
2.914464106677589150e+00 2.2219468609395236 0.002833096101839324
2.824430880526177745e+00 2.4658110758226037 0.002833096101839324
2.728352989651757543e+00 2.736439997074672 0.002833096101839324
2.628086533979161921e+00 3.0367711180354604 0.002833096101839324
2.527576821220554493e+00 3.370064329271928 0.002833096101839324
2.424007424178182823e+00 3.739937302478798 0.002833096101839324
2.320514189066932520e+00 4.150404757850477 0.002833096101839324
2.217557067283893790e+00 4.605922041145108 0.002833096101839324
2.113946768881209692e+00 5.1114334834401705 0.002833096101839324
2.010319610859337747e+00 5.672426068491977 0.002833096101839324
1.907259248913918182e+00 6.294988990221888 0.002833096101839324
1.805299563817682529e+00 6.985879746785249 0.002833096101839324
1.704927867119002460e+00 7.752597488629465 0.002833096101839324
1.606587453795622844e+00 8.60346441668451 0.002833096101839324
1.510679323939462027e+00 9.547716114208066 0.002833096101839324
1.417563200187257344e+00 10.59560179277617 0.002833096101839324
1.327557558777751279e+00 11.758495540521581 0.002833096101839324
1.240939081422977264e+00 13.049019780144016 0.002833096101839324
1.157941603063824099e+00 14.481182276745331 0.002833096101839324
1.078755052660770541e+00 16.070528182616385 0.002833096101839324
1.003524275970860247e+00 17.834308769319094 0.002833096101839324
9.323484050064336781e-01 19.791668678535572 0.002833096101839324
8.652806874352169109e-01 21.96385372416547 0.002833096101839324
8.031031764741157764e-01 24.37444150122222 0.002833096101839324
7.450469819696156071e-01 27.04959730463137 0.002833096101839324
6.909300859713540799e-01 30.01835813575592 0.002833096101839324
6.406447806981540039e-01 33.31294787934677 0.002833096101839324
5.940465149783927812e-01 36.96912707195032 0.002833096101839324
5.509592020068815321e-01 41.0265810582719 0.002833096101839324
5.111813403595165672e-01 45.52935074866948 0.002833096101839324
4.744925701207716173e-01 50.526310653356795 0.002833096101839324
4.406606378008348646e-01 56.07169938205458 0.002833096101839324
4.094482807248174261e-01 62.22570836730231 0.002833096101839324
3.806198482724798549e-01 69.0551352016233 0.002833096101839324
3.539473189304636613e-01 76.63410868007462 0.002833096101839324
3.292154431796892045e-01 85.04489341802686 0.002833096101839324
3.062257649058860443e-01 94.37878277775391 0.002833096101839324
2.847994826106541866e-01 104.73708979594508 0.002833096101839324
2.647789885599553528e-01 116.23224686798542 0.002833096101839324
2.460282266457851363e-01 128.9890261253308 0.002833096101839324
2.284319877272937560e-01 143.14589375234786 0.002833096101839324
2.118943813798459253e-01 158.85651294280527 0.002833096101839324
1.963366341756224986e-01 176.2914118095948 0.002833096101839324
1.816946382723517439e-01 195.63983435170647 0.002833096101839324
1.679163026579698348e-01 217.11179456945052 0.002833096101839324
1.549590726612350977e-01 240.9403560239527 0.002833096101839324
1.427876354111788371e-01 267.38416158399497 0.002833096101839324
1.313719815534080682e-01 296.73024081888724 0.002833096101839324
1.206858100842575915e-01 329.2971255097155 0.002833096101839324
1.107052458395406253e-01 365.43830709572546 0.002833096101839324
1.014078322949649863e-01 405.54607358408276 0.002833096101839324
9.277168904328506049e-02 450.05576757004974 0.002833096101839324
8.477481035144529553e-02 499.450511585514 0.002833096101839324
7.739444298856690274e-02 554.2664520663108 0.002833096101839324
7.060658242879354340e-02 615.0985788580505 0.002833096101839324
6.438560427900943961e-02 682.6071834272393 0.002833096101839324
5.870411393883038370e-02 757.525025877192 0.002833096101839324
5.353303610936122059e-02 840.6652885618333 0.002833096101839324
4.884198985753290118e-02 932.9304026284696 0.002833096101839324
4.459987568438025102e-02 1035.3218432956637 0.002833096101839324
4.077559131464172926e-02 1148.9510001873086 0.002833096101839324
3.733876115460098288e-02 1275.051240713013 0.002833096101839324
3.426035692141851663e-02 1414.991297434576 0.002833096101839324
3.151315016398872210e-02 1570.2901247293776 0.002833096101839324
2.907196251673426629e-02 1742.6333860096508 0.002833096101839324
2.691371822185758059e-02 1933.891750455232 0.002833096101839324
2.501735086058478122e-02 2146.141197858406 0.002833096101839324
2.336423843385849325e-02 2381.6855519761607 0.002833096101839324
2.193584858405522864e-02 2643.0814869741084 0.002833096101839324
2.071454205837635135e-02 2933.1662783900483 0.002833096101839324
1.968570196828469884e-02 3255.0885998350564 0.002833096101839324
1.883472976868616477e-02 3612.3426997094302 0.002833096101839324
1.814611380624011477e-02 4008.8063288984645 0.002833096101839324
1.760513147451634938e-02 4448.782831127585 0.002833096101839324
1.719727873086313724e-02 4937.047852839004 0.002833096101839324
1.690848888680061834e-02 5478.901179593945 0.002833096101839324
1.672555060637535493e-02 6080.224261649427 0.002833096101839324
1.663669966674170136e-02 6747.5440531107 0.002833096101839324
1.663231451716916387e-02 7488.10385759003 0.002833096101839324
1.670561861595234315e-02 8309.941949353404 0.002833096101839324
1.685327082427158160e-02 9221.97882333434 0.002833096101839324
1.707574229954439415e-02 10234.114021054527 0.002833096101839324
1.737741798462417650e-02 11357.333583431051 0.002833096101839324
1.776641657383883424e-02 12603.829296797274 0.002833096101839324
1.825417610923239786e-02 13987.131026472387 0.002833096101839324
1.885489940070646589e-02 15522.25357427048 0.002833096101839324
1.958495413377158920e-02 17225.859653987874 0.002833096101839324
2.046847016171752728e-02 19116.440753857038 0.002833096101839324
2.217842590547139739e-02 21214.51784910632 0.002833096101839324
2.409828365441158554e-02 23542.864143224204 0.002833096101839324
2.624884150448174996e-02 26126.752255633317 0.002833096101839324
2.865293659033250201e-02 28994.22853882881 0.002833096101839324
3.133555022271856949e-02 32176.417502507353 0.002833096101839324
3.432391133013777684e-02 35707.859649004626 0.002833096101839324
3.764760513192956515e-02 39626.88638701478 0.002833096101839324
4.133870728166234160e-02 43976.036093027215 0.002833096101839324
4.543194818228447895e-02 48802.515836544335 0.002833096101839324
4.996493746477347064e-02 54158.71378079476 0.002833096101839324
5.515973505002197408e-02 60102.76782070388 0.002833096101839324
6.106396884987679713e-02 66699.19663030129 0.002833096101839324
6.756717703162122557e-02 74019.59996915652 0.002833096101839324
7.472104318977804138e-02 82143.43584919439 0.002833096101839324
8.257990511464832761e-02 91158.88299750836 0.002833096101839324
9.120040088533530598e-02 101163.7979766207 0.002833096101839324
1.006410943378223399e-01 112266.77735108159 0.002833096101839324
1.109621003957806801e-01 124588.33642950082 0.002833096101839324
1.222245998007302631e-01 138262.2173764659 0.002833096101839324
1.344902850346933465e-01 153436.84089300132 0.002833096101839324
1.478205133203198962e-01 170276.91722258978 0.002833096101839324
1.622750820370433278e-01 188965.23396912115 0.002833096101839324
1.779106025367614141e-01 209704.64013232305 0.002833096101839324
1.947781923093565848e-01 232720.2478960412 0.002833096101839324
2.129207192534074145e-01 258261.87606826748 0.002833096101839324
2.323693065428670823e-01 286606.7616948256 0.002833096101839324
2.531393928934158044e-01 318062.5692794119 0.002833096101839324
2.769425019815198730e-01 352970.73027306574 0.002833096101839324
3.025000602490701684e-01 391710.1490809261 0.002833096101839324
3.295375117660803710e-01 434701.3158125035 0.002833096101839324
3.579780808510831802e-01 482410.8704165374 0.002833096101839324
3.878587519537212147e-01 535356.6677410719 0.002833096101839324
4.197466230922604069e-01 594113.3984965039 0.002833096101839324
4.529488814690026954e-01 659318.8271333541 0.002833096101839324
4.911029895628791220e-01 731680.7143427207 0.002833096101839324
5.348321295805003039e-01 811984.4993184009 0.002833096101839324
5.811095971505627622e-01 901101.8251665037 0.002833096101839324
6.298810512176686860e-01 1000000.0 0.002833096101839324
1.214500674257140700e-02 0.001 0.0031440354715915
1.294985645450702494e-02 0.0011097524964120721 0.0031440354715915
1.389181751431322644e-02 0.0012315506032928262 0.0031440354715915
1.499360406851546479e-02 0.001366716356462006 0.0031440354715915
1.628102518721568151e-02 0.0015167168884709225 0.0031440354715915
1.778299610775795417e-02 0.0016831803533309566 0.0031440354715915
1.953149234401405782e-02 0.0018679135990207828 0.0031440354715915
2.156239405340286755e-02 0.002072921779595372 0.0031440354715915
2.391523836242831144e-02 0.002300430119772917 0.0031440354715915
2.663352920803443297e-02 0.0025529080682395165 0.0031440354715915
2.976489129568251832e-02 0.002833096101839324 0.0031440354715915
3.357058488564356596e-02 0.0031440354715915 0.0031440354715915
3.807587864312216713e-02 0.0034891012134067737 0.0031440354715915
4.322208560189983589e-02 0.003872038781812557 0.0031440354715915
4.908278441667038305e-02 0.004297004704320844 0.0031440354715915
5.573779377100069460e-02 0.004768611697714469 0.0031440354715915
6.327333192927056538e-02 0.005291978735958442 0.0031440354715915
7.178259756367580402e-02 0.005872786613189483 0.0031440354715915
8.136600661391914235e-02 0.00651733960488242 0.0031440354715915
9.213194256752264832e-02 0.007232633896483534 0.0031440354715915
1.041970981672390023e-01 0.008026433522257174 0.0031440354715915
1.176870128084063355e-01 0.00890735463861044 0.0031440354715915
1.327366383800054339e-01 0.009884959046625586 0.0031440354715915
1.494907402116303630e-01 0.010969857978923836 0.0031440354715915
1.681044386408004354e-01 0.012173827277396614 0.0031440354715915
1.887434144848972872e-01 0.013509935211980273 0.0031440354715915
2.115840361113810741e-01 0.014992684327860457 0.0031440354715915
2.368135935682304516e-01 0.01663816886076129 0.0031440354715915
2.646297324177723786e-01 0.018464249428955443 0.0031440354715915
2.952401785028679893e-01 0.020490746898158472 0.0031440354715915
3.288617474232035653e-01 0.022739657523579287 0.0031440354715915
3.657188162491324945e-01 0.02523539170434766 0.0031440354715915
4.060417212819901200e-01 0.02800503894183631 0.0031440354715915
4.500642386853595522e-01 0.03107866187782014 0.0031440354715915
4.980202489415497258e-01 0.03448962260405758 0.0031440354715915
5.501401657269389123e-01 0.038274944785163134 0.0031440354715915
6.066459911338923927e-01 0.04247571552536898 0.0031440354715915
6.677459970837561487e-01 0.047137531341167244 0.0031440354715915
7.336281154878839805e-01 0.05231099308056263 0.0031440354715915
8.044526754182169670e-01 0.05805225516094899 0.0031440354715915
8.803442974237424279e-01 0.06442363508721373 0.0031440354715915
9.613828333248644054e-01 0.07149428986597581 0.0031440354715915
1.047594213740550284e+00 0.07934096665797492 0.0031440354715915
1.138940102658346998e+00 0.08804883581643465 0.0031440354715915
1.235308313838352934e+00 0.09771241535346502 0.0031440354715915
1.336502995171654051e+00 0.1084365968689611 0.0031440354715915
1.442235505143657281e+00 0.12033778407775893 0.0031440354715915
1.552116566064275283e+00 0.13354515629298988 0.0031440354715915
1.665650062349142813e+00 0.14820207057988585 0.0031440354715915
1.782228838906651402e+00 0.16446761779946645 0.0031440354715915
1.901133062657847317e+00 0.18251834943190443 0.0031440354715915
2.021532049704099165e+00 0.20255019392306664 0.0031440354715915
2.142540605839181378e+00 0.22478058335487253 0.0031440354715915
2.264341519160188554e+00 0.24945081352303167 0.0031440354715915
2.384775779559204167e+00 0.27682866303920667 0.0031440354715915
2.502666804951475754e+00 0.3072112998861759 0.0031440354715915
2.616785988870725888e+00 0.34092850697468147 0.0031440354715915
2.725875766635179165e+00 0.3783462617131929 0.0031440354715915
2.828675034351036732e+00 0.419870708444391 0.0031440354715915
2.923946849014654070e+00 0.4659525668664682 0.0031440354715915
3.010507656139752353e+00 0.517092024289676 0.0031440354715915
3.087256439183472256e+00 0.5738441648302398 0.0031440354715915
3.153203415030073842e+00 0.6368249944718586 0.0031440354715915
3.207496444956813519e+00 0.7067181273927491 0.0031440354715915
3.249444387457940397e+00 0.7842822061337682 0.0031440354715915
3.278535996465410385e+00 0.8703591361485166 0.0031440354715915
3.294453691696214825e+00 0.9658832241158708 0.0031440354715915
3.297807152641115014e+00 1.0718913192051276 0.0031440354715915
3.290313161349752047e+00 1.1895340673703196 0.0031440354715915
3.270028762209083339e+00 1.3200884008314182 0.0031440354715915
3.237389066380290892e+00 1.4649713983072863 0.0031440354715915
3.192994018765604292e+00 1.625755666443795 0.0031440354715915
3.137587100985097521e+00 1.8041864093920719 0.0031440354715915
3.072030690289865085e+00 2.0022003718155843 0.0031440354715915
2.997279319960700406e+00 2.2219468609395236 0.0031440354715915
2.914352547319711384e+00 2.4658110758226037 0.0031440354715915
2.824308316084193748e+00 2.736439997074672 0.0031440354715915
2.728218375403797857e+00 3.0367711180354604 0.0031440354715915
2.627937261011276782e+00 3.370064329271928 0.0031440354715915
2.527412919125971769e+00 3.739937302478798 0.0031440354715915
2.423827482576264014e+00 4.150404757850477 0.0031440354715915
2.320380461368884983e+00 4.605922041145108 0.0031440354715915
2.217414801935011948e+00 5.1114334834401705 0.0031440354715915
2.113795759807742591e+00 5.672426068491977 0.0031440354715915
2.010159854336535101e+00 6.294988990221888 0.0031440354715915
1.907090717866745999e+00 6.985879746785249 0.0031440354715915
1.805122320286294491e+00 7.752597488629465 0.0031440354715915
1.704742043100721638e+00 8.60346441668451 0.0031440354715915
1.606393223661938041e+00 9.547716114208066 0.0031440354715915
1.510476927332208286e+00 10.59560179277617 0.0031440354715915
1.417352900030166785e+00 11.758495540521581 0.0031440354715915
1.327339622520373741e+00 13.049019780144016 0.0031440354715915
1.240713746800491624e+00 14.481182276745331 0.0031440354715915
1.157709125042341025e+00 16.070528182616385 0.0031440354715915
1.078515558464115509e+00 17.834308769319094 0.0031440354715915
1.003277857064263312e+00 19.791668678535572 0.0031440354715915
9.320950940181055300e-01 21.96385372416547 0.0031440354715915
8.656440737340662661e-01 24.37444150122222 0.0031440354715915
8.036225861876936660e-01 27.04959730463137 0.0031440354715915
7.456042455355764709e-01 30.01835813575592 0.0031440354715915
6.915211862994459224e-01 33.31294787934677 0.0031440354715915
6.412641668496564806e-01 36.96912707195032 0.0031440354715915
5.946870689431339452e-01 41.0265810582719 0.0031440354715915
5.516124383194269676e-01 45.52935074866948 0.0031440354715915
5.118376130981722172e-01 50.526310653356795 0.0031440354715915
4.751414849467788248e-01 56.07169938205458 0.0031440354715915
4.412914724388906640e-01 62.22570836730231 0.0031440354715915
4.100505107127759286e-01 69.0551352016233 0.0031440354715915
3.811836353185584780e-01 76.63410868007462 0.0031440354715915
3.544640044557236802e-01 85.04489341802686 0.0031440354715915
3.296778968189844061e-01 94.37878277775391 0.0031440354715915
3.066286690809300608e-01 104.73708979594508 0.0031440354715915
2.851394416177420177e-01 116.23224686798542 0.0031440354715915
2.650545131143297040e-01 128.9890261253308 0.0031440354715915
2.462396025908035191e-01 143.14589375234786 0.0031440354715915
2.285810789479364724e-01 158.85651294280527 0.0031440354715915
2.119843611944297046e-01 176.2914118095948 0.0031440354715915
1.963717611390867201e-01 195.63983435170647 0.0031440354715915
1.816800303260925065e-01 217.11179456945052 0.0031440354715915
1.678578246207588776e-01 240.9403560239527 0.0031440354715915
1.548632763699592518e-01 267.38416158399497 0.0031440354715915
1.426617873364441902e-01 296.73024081888724 0.0031440354715915
1.312241404704932446e-01 329.2971255097155 0.0031440354715915
1.205248962686099878e-01 365.43830709572546 0.0031440354715915
1.105410355325594923e-01 405.54607358408276 0.0031440354715915
1.012508242609774650e-01 450.05576757004974 0.0031440354715915
9.263281394054576068e-02 499.450511585514 0.0031440354715915
8.466498474309812339e-02 554.2664520663108 0.0031440354715915
7.732401460838882190e-02 615.0985788580505 0.0031440354715915
7.058476231410275303e-02 682.6071834272393 0.0031440354715915
6.441999721587837735e-02 757.525025877192 0.0031440354715915
5.880044858236219141e-02 840.6652885618333 0.0031440354715915
5.369516945895169008e-02 932.9304026284696 0.0031440354715915
4.907216899723204628e-02 1035.3218432956637 0.0031440354715915
4.489920032369084518e-02 1148.9510001873086 0.0031440354715915
4.114456124527003655e-02 1275.051240713013 0.0031440354715915
3.777780526014319629e-02 1414.991297434576 0.0031440354715915
3.477025156963266944e-02 1570.2901247293776 0.0031440354715915
3.209528261281054118e-02 1742.6333860096508 0.0031440354715915
2.972842681709923426e-02 1933.891750455232 0.0031440354715915
2.764727136454441306e-02 2146.141197858406 0.0031440354715915
2.583158231404015723e-02 2381.6855519761607 0.0031440354715915
2.426232762081134697e-02 2643.0814869741084 0.0031440354715915
2.292004682705600302e-02 2933.1662783900483 0.0031440354715915
2.178922835428140359e-02 3255.0885998350564 0.0031440354715915
2.085359825589856372e-02 3612.3426997094302 0.0031440354715915
2.009654742949329442e-02 4008.8063288984645 0.0031440354715915
1.950201951487152974e-02 4448.782831127585 0.0031440354715915
1.905415058573427939e-02 4937.047852839004 0.0031440354715915
1.873752211769137005e-02 5478.901179593945 0.0031440354715915
1.853763039570201915e-02 6080.224261649427 0.0031440354715915
1.844154570919500843e-02 6747.5440531107 0.0031440354715915
1.843869210005422143e-02 7488.10385759003 0.0031440354715915
1.852162592263429178e-02 8309.941949353404 0.0031440354715915
1.868669558131792058e-02 9221.97882333434 0.0031440354715915
1.893446094806954666e-02 10234.114021054527 0.0031440354715915
1.926980893999788100e-02 11357.333583431051 0.0031440354715915
1.970175277619114901e-02 12603.829296797274 0.0031440354715915
2.024297659979391872e-02 13987.131026472387 0.0031440354715915
2.090921773587272811e-02 15522.25357427048 0.0031440354715915
2.171860275613976890e-02 17225.859653987874 0.0031440354715915
2.269104411340064700e-02 19116.440753857038 0.0031440354715915
2.457296611283112803e-02 21214.51784910632 0.0031440354715915
2.669555275542305484e-02 23542.864143224204 0.0031440354715915
2.907229601864660951e-02 26126.752255633317 0.0031440354715915
3.172813743260416430e-02 28994.22853882881 0.0031440354715915
3.469030845977671973e-02 32176.417502507353 0.0031440354715915
3.798842785420646767e-02 35707.859649004626 0.0031440354715915
4.165460370406811469e-02 39626.88638701478 0.0031440354715915
4.572355085929838414e-02 43976.036093027215 0.0031440354715915
5.023274822448765831e-02 48802.515836544335 0.0031440354715915
5.522265015685050293e-02 54158.71378079476 0.0031440354715915
6.092715394317500116e-02 60102.76782070388 0.0031440354715915
6.741654297058570500e-02 66699.19663030129 0.0031440354715915
7.455710757796625565e-02 74019.59996915652 0.0031440354715915
8.240343724003854065e-02 82143.43584919439 0.0031440354715915
9.101254501338344738e-02 91158.88299750836 0.0031440354715915
1.004433910939038777e-01 101163.7979766207 0.0031440354715915
1.107563888553662335e-01 112266.77735108159 0.0031440354715915
1.220128678433741870e-01 124588.33642950082 0.0031440354715915
1.342744667063714703e-01 138262.2173764659 0.0031440354715915
1.476023685542779129e-01 153436.84089300132 0.0031440354715915
1.620562680464946725e-01 170276.91722258978 0.0031440354715915
1.776929376865115096e-01 188965.23396912115 0.0031440354715915
1.945643111925308699e-01 209704.64013232305 0.0031440354715915
2.127149226545591576e-01 232720.2478960412 0.0031440354715915
2.321788133454366077e-01 258261.87606826748 0.0031440354715915
2.529756535074759172e-01 286606.7616948256 0.0031440354715915
2.751066139765385721e-01 318062.5692794119 0.0031440354715915
3.005220862953758010e-01 352970.73027306574 0.0031440354715915
3.276474404898387927e-01 391710.1490809261 0.0031440354715915
3.562292557386663172e-01 434701.3158125035 0.0031440354715915
3.861644102196798989e-01 482410.8704165374 0.0031440354715915
4.174940603797333560e-01 535356.6677410719 0.0031440354715915
4.507739302759874445e-01 594113.3984965039 0.0031440354715915
4.896253369995019478e-01 659318.8271333541 0.0031440354715915
5.331039758770229620e-01 731680.7143427207 0.0031440354715915
5.794723205978583591e-01 811984.4993184009 0.0031440354715915
6.283394408489010319e-01 901101.8251665037 0.0031440354715915
6.796104069901791611e-01 1000000.0 0.0031440354715915
1.145709973144702284e-02 0.001 0.0034891012134067737
1.214502898063934966e-02 0.0011097524964120721 0.0034891012134067737
1.294989894678345681e-02 0.0012315506032928262 0.0034891012134067737
1.389180965059100617e-02 0.001366716356462006 0.0034891012134067737
1.499364357204520382e-02 0.0015167168884709225 0.0034891012134067737
1.628103582875034538e-02 0.0016831803533309566 0.0034891012134067737
1.778294789787088909e-02 0.0018679135990207828 0.0034891012134067737
1.953150875729226660e-02 0.002072921779595372 0.0034891012134067737
2.156241779947130552e-02 0.002300430119772917 0.0034891012134067737
2.391524412513071005e-02 0.0025529080682395165 0.0034891012134067737
2.663348959300593927e-02 0.002833096101839324 0.0034891012134067737
2.976487172732836597e-02 0.0031440354715915 0.0034891012134067737
3.357048345739906819e-02 0.0034891012134067737 0.0034891012134067737
3.807579042243756928e-02 0.003872038781812557 0.0034891012134067737
4.322194874315097440e-02 0.004297004704320844 0.0034891012134067737
4.908264003042955848e-02 0.004768611697714469 0.0034891012134067737
5.573764814403181500e-02 0.005291978735958442 0.0034891012134067737
6.327317126019900428e-02 0.005872786613189483 0.0034891012134067737
7.178235972182490932e-02 0.00651733960488242 0.0034891012134067737
8.136577143784355648e-02 0.007232633896483534 0.0034891012134067737
9.213165819089430553e-02 0.008026433522257174 0.0034891012134067737
1.041967561538872517e-01 0.00890735463861044 0.0034891012134067737
1.176866032718884569e-01 0.009884959046625586 0.0034891012134067737
1.327362004045937738e-01 0.010969857978923836 0.0034891012134067737
1.494902715443965635e-01 0.012173827277396614 0.0034891012134067737
1.681039099916685209e-01 0.013509935211980273 0.0034891012134067737
1.887427817074078806e-01 0.014992684327860457 0.0034891012134067737
2.115833348296891625e-01 0.01663816886076129 0.0034891012134067737
2.368127876404735876e-01 0.018464249428955443 0.0034891012134067737
2.646288338840526722e-01 0.020490746898158472 0.0034891012134067737
2.952392047568858646e-01 0.022739657523579287 0.0034891012134067737
3.288606219606681758e-01 0.02523539170434766 0.0034891012134067737
3.657175708131308323e-01 0.02800503894183631 0.0034891012134067737
4.060403396626485750e-01 0.03107866187782014 0.0034891012134067737
4.500626426221395193e-01 0.03448962260405758 0.0034891012134067737
4.980184781382866466e-01 0.038274944785163134 0.0034891012134067737
5.501381588358408292e-01 0.04247571552536898 0.0034891012134067737
6.066437726602987857e-01 0.047137531341167244 0.0034891012134067737
6.677435069342215757e-01 0.05231099308056263 0.0034891012134067737
7.336253310095537383e-01 0.05805225516094899 0.0034891012134067737
8.044495658263820514e-01 0.06442363508721373 0.0034891012134067737
8.803408027518202505e-01 0.07149428986597581 0.0034891012134067737
9.613789838839273960e-01 0.07934096665797492 0.0034891012134067737
1.047589856434663291e+00 0.08804883581643465 0.0034891012134067737
1.138935274708085199e+00 0.09771241535346502 0.0034891012134067737
1.235302931249027791e+00 0.1084365968689611 0.0034891012134067737
1.336496990759985515e+00 0.12033778407775893 0.0034891012134067737
1.442228810077002654e+00 0.13354515629298988 0.0034891012134067737
1.552109103551826186e+00 0.14820207057988585 0.0034891012134067737
1.665641792163629065e+00 0.16446761779946645 0.0034891012134067737
1.782219624938732094e+00 0.18251834943190443 0.0034891012134067737
1.901122810175764677e+00 0.20255019392306664 0.0034891012134067737
2.021520666063595151e+00 0.22478058335487253 0.0034891012134067737
2.142528870585819423e+00 0.24945081352303167 0.0034891012134067737
2.264328476115641031e+00 0.27682866303920667 0.0034891012134067737
2.384761328097779298e+00 0.3072112998861759 0.0034891012134067737
2.502650760460995105e+00 0.34092850697468147 0.0034891012134067737
2.616768241908511428e+00 0.3783462617131929 0.0034891012134067737
2.725856170874332740e+00 0.419870708444391 0.0034891012134067737
2.828653363378640151e+00 0.4659525668664682 0.0034891012134067737
2.923922939945523325e+00 0.517092024289676 0.0034891012134067737
3.010481264870205287e+00 0.5738441648302398 0.0034891012134067737
3.087227334125398848e+00 0.6368249944718586 0.0034891012134067737
3.153171377449480950e+00 0.7067181273927491 0.0034891012134067737
3.207461227752764987e+00 0.7842822061337682 0.0034891012134067737
3.249405683182132520e+00 0.8703591361485166 0.0034891012134067737
3.278493534612217708e+00 0.9658832241158708 0.0034891012134067737
3.294407155797463016e+00 1.0718913192051276 0.0034891012134067737
3.297743508532188894e+00 1.1895340673703196 0.0034891012134067737
3.290242931397755921e+00 1.3200884008314182 0.0034891012134067737
3.269951359557106585e+00 1.4649713983072863 0.0034891012134067737
3.237303778895679773e+00 1.625755666443795 0.0034891012134067737
3.192900103352594332e+00 1.8041864093920719 0.0034891012134067737
3.137483758744012086e+00 2.0022003718155843 0.0034891012134067737
3.071917009086463146e+00 2.2219468609395236 0.0034891012134067737
2.997154354082953720e+00 2.4658110758226037 0.0034891012134067737
2.914215216037795653e+00 2.736439997074672 0.0034891012134067737
2.824157450037870110e+00 3.0367711180354604 0.0034891012134067737
2.728052710704278461e+00 3.370064329271928 0.0034891012134067737
2.627753570691879759e+00 3.739937302478798 0.0034891012134067737
2.527211266361689024e+00 4.150404757850477 0.0034891012134067737
2.423606170010102367e+00 4.605922041145108 0.0034891012134067737
2.320201274622467391e+00 5.1114334834401705 0.0034891012134067737
2.217222543646052646e+00 5.672426068491977 0.0034891012134067737
2.113589864441397737e+00 6.294988990221888 0.0034891012134067737
2.009939782527109919e+00 6.985879746785249 0.0034891012134067737
1.906855916840177523e+00 7.752597488629465 0.0034891012134067737
1.804872279890129994e+00 8.60346441668451 0.0034891012134067737
1.704476292692720385e+00 9.547716114208066 0.0034891012134067737
1.606111297524866366e+00 10.59560179277617 0.0034891012134067737
1.510178403155700844e+00 11.758495540521581 0.0034891012134067737
1.417037380524893697e+00 13.049019780144016 0.0034891012134067737
1.327006732501333053e+00 14.481182276745331 0.0034891012134067737
1.240363172041106132e+00 16.070528182616385 0.0034891012134067737
1.157340595365582869e+00 17.834308769319094 0.0034891012134067737
1.078128966712769587e+00 19.791668678535572 0.0034891012134067737
1.002873287431202520e+00 21.96385372416547 0.0034891012134067737
9.320930759955649014e-01 24.37444150122222 0.0034891012134067737
8.660807963434111745e-01 27.04959730463137 0.0034891012134067737
8.040927930219426978e-01 30.01835813575592 0.0034891012134067737
7.461049008157106810e-01 33.31294787934677 0.0034891012134067737
6.920479209286126698e-01 36.96912707195032 0.0034891012134067737
6.418112245253408954e-01 41.0265810582719 0.0034891012134067737
5.952474347986318470e-01 45.52935074866948 0.0034891012134067737
5.521779871618325286e-01 50.526310653356795 0.0034891012134067737
5.123993909656597845e-01 56.07169938205458 0.0034891012134067737
4.756900573968902424e-01 62.22570836730231 0.0034891012134067737
4.418173686572279268e-01 69.0551352016233 0.0034891012134067737
4.105446206588180824e-01 76.63410868007462 0.0034891012134067737
3.816376811392922508e-01 85.04489341802686 0.0034891012134067737
3.548708724330722486e-01 94.37878277775391 0.0034891012134067737
3.300319451786510316e-01 104.73708979594508 0.0034891012134067737
3.069258973674776625e-01 116.23224686798542 0.0034891012134067737
2.853775381675445755e-01 128.9890261253308 0.0034891012134067737
2.652328230314335289e-01 143.14589375234786 0.0034891012134067737
2.463590009285446525e-01 158.85651294280527 0.0034891012134067737
2.286437968120544617e-01 176.2914118095948 0.0034891012134067737
2.119938007733737362e-01 195.63983435170647 0.0034891012134067737
1.963323448959936601e-01 217.11179456945052 0.0034891012134067737
1.815971054199606027e-01 240.9403560239527 0.0034891012134067737
1.677376360624552309e-01 267.38416158399497 0.0034891012134067737
1.547130094859055505e-01 296.73024081888724 0.0034891012134067737
1.424896561383248716e-01 329.2971255097155 0.0034891012134067737
1.310394455128521263e-01 365.43830709572546 0.0034891012134067737
1.203379977844698800e-01 405.54607358408276 0.0034891012134067737
1.103632040239564127e-01 450.05576757004974 0.0034891012134067737
1.010938900494797038e-01 499.450511585514 0.0034891012134067737
9.250865974600336328e-02 554.2664520663108 0.0034891012134067737
8.458491219598603117e-02 615.0985788580505 0.0034891012134067737
7.729810594304283022e-02 682.6071834272393 0.0034891012134067737
7.062135282294504379e-02 757.525025877192 0.0034891012134067737
6.452537335913781369e-02 840.6652885618333 0.0034891012134067737
5.897884227582973066e-02 932.9304026284696 0.0034891012134067737
5.394904653771785685e-02 1035.3218432956637 0.0034891012134067737
4.940273496385706731e-02 1148.9510001873086 0.0034891012134067737
4.530700306729341237e-02 1275.051240713013 0.0034891012134067737
4.163007788811828869e-02 1414.991297434576 0.0034891012134067737
3.834190054475244969e-02 1570.2901247293776 0.0034891012134067737
3.541446873745787011e-02 1742.6333860096508 0.0034891012134067737
3.282194914613390663e-02 1933.891750455232 0.0034891012134067737
3.054060565303851060e-02 2146.141197858406 0.0034891012134067737
2.854857371779940742e-02 2381.6855519761607 0.0034891012134067737
2.682627961740881306e-02 2643.0814869741084 0.0034891012134067737
2.535255131523447489e-02 2933.1662783900483 0.0034891012134067737
2.411092812305132976e-02 3255.0885998350564 0.0034891012134067737
2.308324845509734241e-02 3612.3426997094302 0.0034891012134067737
2.225181323442138731e-02 4008.8063288984645 0.0034891012134067737
2.159914270196397826e-02 4448.782831127585 0.0034891012134067737
2.110791294821336497e-02 4937.047852839004 0.0034891012134067737
2.076124450888491846e-02 5478.901179593945 0.0034891012134067737
2.054323192282590457e-02 6080.224261649427 0.0034891012134067737
2.043968097709588164e-02 6747.5440531107 0.0034891012134067737
2.043897601496961342e-02 7488.10385759003 0.0034891012134067737
2.053295070302774833e-02 8309.941949353404 0.0034891012134067737
2.071762091970107134e-02 9221.97882333434 0.0034891012134067737
2.099365269062139494e-02 10234.114021054527 0.0034891012134067737
2.136649359366319528e-02 11357.333583431051 0.0034891012134067737
2.184615150162370900e-02 12603.829296797274 0.0034891012134067737
2.244669010445517893e-02 13987.131026472387 0.0034891012134067737
2.318554392098619993e-02 15522.25357427048 0.0034891012134067737
2.408278330120663599e-02 17225.859653987874 0.0034891012134067737
2.516044290648781004e-02 19116.440753857038 0.0034891012134067737
2.722130348115279347e-02 21214.51784910632 0.0034891012134067737
2.956707356989591792e-02 23542.864143224204 0.0034891012134067737
3.219261948350466557e-02 26126.752255633317 0.0034891012134067737
3.512512957633270871e-02 28994.22853882881 0.0034891012134067737
3.839422848906676178e-02 32176.417502507353 0.0034891012134067737
4.203206170211898351e-02 35707.859649004626 0.0034891012134067737
4.607338154091360216e-02 39626.88638701478 0.0034891012134067737
5.055565222766143785e-02 43976.036093027215 0.0034891012134067737
5.551918486134690967e-02 48802.515836544335 0.0034891012134067737
6.100732951858651304e-02 54158.71378079476 0.0034891012134067737
6.726432532942498710e-02 60102.76782070388 0.0034891012134067737
7.438960678143805016e-02 66699.19663030129 0.0034891012134067737
8.222122969885303778e-02 74019.59996915652 0.0034891012134067737
9.081648102660187794e-02 82143.43584919439 0.0034891012134067737
1.002347350986657198e-01 91158.88299750836 0.0034891012134067737
1.105368427567555989e-01 101163.7979766207 0.0034891012134067737
1.217844705179963044e-01 112266.77735108159 0.0034891012134067737
1.340394078872484962e-01 124588.33642950082 0.0034891012134067737
1.473627842621489936e-01 138262.2173764659 0.0034891012134067737
1.618141148791300277e-01 153436.84089300132 0.0034891012134067737
1.774500609537448259e-01 170276.91722258978 0.0034891012134067737
1.943227303131953576e-01 188965.23396912115 0.0034891012134067737
2.124775235205205726e-01 209704.64013232305 0.0034891012134067737
2.319502799812392935e-01 232720.2478960412 0.0034891012134067737
2.527638323927076658e-01 258261.87606826748 0.0034891012134067737
2.749239787480357577e-01 286606.7616948256 0.0034891012134067737
2.984148995562795892e-01 318062.5692794119 0.0034891012134067737
3.254655383116940026e-01 352970.73027306574 0.0034891012134067737
3.541427814908977845e-01 391710.1490809261 0.0034891012134067737
3.842316372446613060e-01 434701.3158125035 0.0034891012134067737
4.156003744492755558e-01 482410.8704165374 0.0034891012134067737
4.482923958331931913e-01 535356.6677410719 0.0034891012134067737
4.885007916433530273e-01 594113.3984965039 0.0034891012134067737
5.318231945428412155e-01 659318.8271333541 0.0034891012134067737
5.775702043188686297e-01 731680.7143427207 0.0034891012134067737
6.265374417800804174e-01 811984.4993184009 0.0034891012134067737
6.779136194732801046e-01 901101.8251665037 0.0034891012134067737
7.315597990375636295e-01 1000000.0 0.0034891012134067737
1.086829851655781234e-02 0.001 0.003872038781812557
1.145703658034204035e-02 0.0011097524964120721 0.003872038781812557
1.214505047530727369e-02 0.0012315506032928262 0.003872038781812557
1.294988068180472941e-02 0.001366716356462006 0.003872038781812557
1.389182062420421700e-02 0.0015167168884709225 0.003872038781812557
1.499360989198699270e-02 0.0016831803533309566 0.003872038781812557
1.628106336707245069e-02 0.0018679135990207828 0.003872038781812557
1.778294215810719350e-02 0.002072921779595372 0.003872038781812557
1.953149120315978218e-02 0.002300430119772917 0.003872038781812557
2.156240102508215697e-02 0.0025529080682395165 0.003872038781812557
2.391524991630946187e-02 0.002833096101839324 0.003872038781812557
2.663349931359122388e-02 0.0031440354715915 0.003872038781812557
2.976487317830447954e-02 0.0034891012134067737 0.003872038781812557
3.357037222651409331e-02 0.003872038781812557 0.003872038781812557
3.807566333852024920e-02 0.004297004704320844 0.003872038781812557
4.322178581581396367e-02 0.004768611697714469 0.003872038781812557
4.908248900454557223e-02 0.005291978735958442 0.003872038781812557
5.573743470536997313e-02 0.005872786613189483 0.003872038781812557
6.327294109970305058e-02 0.00651733960488242 0.003872038781812557
7.178212452845053604e-02 0.007232633896483534 0.003872038781812557
8.136544056620372001e-02 0.008026433522257174 0.003872038781812557
9.213131317434336554e-02 0.00890735463861044 0.003872038781812557
1.041963699624072759e-01 0.009884959046625586 0.003872038781812557
1.176861555246146440e-01 0.010969857978923836 0.003872038781812557
1.327356595702287867e-01 0.012173827277396614 0.003872038781812557
1.494896504061558051e-01 0.013509935211980273 0.003872038781812557
1.681032265364765521e-01 0.014992684327860457 0.003872038781812557
1.887420173310065674e-01 0.01663816886076129 0.003872038781812557
2.115824889111726781e-01 0.018464249428955443 0.003872038781812557
2.368118001594173294e-01 0.020490746898158472 0.003872038781812557
2.646277475330277573e-01 0.022739657523579287 0.003872038781812557
2.952379705725093340e-01 0.02523539170434766 0.003872038781812557
3.288592396230929360e-01 0.02800503894183631 0.003872038781812557
3.657159941927761726e-01 0.03107866187782014 0.003872038781812557
4.060385697336162947e-01 0.03448962260405758 0.003872038781812557
4.500606918120627076e-01 0.038274944785163134 0.003872038781812557
4.980162737368898362e-01 0.04247571552536898 0.003872038781812557
5.501356865097681847e-01 0.047137531341167244 0.003872038781812557
6.066410108112076927e-01 0.05231099308056263 0.003872038781812557
6.677404419890908827e-01 0.05805225516094899 0.003872038781812557
7.336218691783349399e-01 0.06442363508721373 0.003872038781812557
8.044457254389016931e-01 0.07149428986597581 0.003872038781812557
8.803365011355542835e-01 0.07934096665797492 0.003872038781812557
9.613741627645756571e-01 0.08804883581643465 0.003872038781812557
1.047584547832063784e+00 0.09771241535346502 0.003872038781812557
1.138929299947557761e+00 0.1084365968689611 0.003872038781812557
1.235296332540873232e+00 0.12033778407775893 0.003872038781812557
1.336489605754085375e+00 0.13354515629298988 0.003872038781812557
1.442220595759606372e+00 0.14820207057988585 0.003872038781812557
1.552100003003828999e+00 0.16446761779946645 0.003872038781812557
1.665631603355794521e+00 0.18251834943190443 0.003872038781812557
1.782208287785115752e+00 0.20255019392306664 0.003872038781812557
1.901110211020109464e+00 0.22478058335487253 0.003872038781812557
2.021506613249424600e+00 0.24945081352303167 0.003872038781812557
2.142514410433356442e+00 0.27682866303920667 0.003872038781812557
2.264312443290008137e+00 0.3072112998861759 0.003872038781812557
2.384743527003927444e+00 0.34092850697468147 0.003872038781812557
2.502631039828012938e+00 0.3783462617131929 0.003872038781812557
2.616746399653805621e+00 0.419870708444391 0.003872038781812557
2.725831977495982272e+00 0.4659525668664682 0.003872038781812557
2.828626612432595167e+00 0.517092024289676 0.003872038781812557
2.923893414306369731e+00 0.5738441648302398 0.003872038781812557
3.010448688263017480e+00 0.6368249944718586 0.003872038781812557
3.087191416980421099e+00 0.7067181273927491 0.003872038781812557
3.153131817348602262e+00 0.7842822061337682 0.003872038781812557
3.207417703193455427e+00 0.8703591361485166 0.003872038781812557
3.249357843113890532e+00 0.9658832241158708 0.003872038781812557
3.278441060626342107e+00 1.0718913192051276 0.003872038781812557
3.294349624684711042e+00 1.1895340673703196 0.003872038781812557
3.297665142790146664e+00 1.3200884008314182 0.003872038781812557
3.290156473324773234e+00 1.4649713983072863 0.003872038781812557
3.269856051883039960e+00 1.625755666443795 0.003872038781812557
3.237198777938461891e+00 1.8041864093920719 0.003872038781812557
3.192784484136950596e+00 2.0022003718155843 0.003872038781812557
3.137356516084786495e+00 2.2219468609395236 0.003872038781812557
3.071777070135871313e+00 2.4658110758226037 0.003872038781812557
2.997000518231072608e+00 2.736439997074672 0.003872038781812557
2.914046185870903916e+00 3.0367711180354604 0.003872038781812557
2.823971801283238658e+00 3.370064329271928 0.003872038781812557
2.727848892816958415e+00 3.739937302478798 0.003872038781812557
2.627527611435998889e+00 4.150404757850477 0.003872038781812557
2.526963269524387989e+00 4.605922041145108 0.003872038781812557
2.423334103342852153e+00 5.1114334834401705 0.003872038781812557
2.319965255335276311e+00 5.672426068491977 0.003872038781812557
2.216967856643778934e+00 6.294988990221888 0.003872038781812557
2.113315435489790950e+00 6.985879746785249 0.003872038781812557
2.009644434380725819e+00 7.752597488629465 0.003872038781812557
1.906538531349971644e+00 8.60346441668451 0.003872038781812557
1.804531713529458292e+00 9.547716114208066 0.003872038781812557
1.704111376548884449e+00 10.59560179277617 0.003872038781812557
1.605720909159660481e+00 11.758495540521581 0.003872038781812557
1.509761444795514107e+00 13.049019780144016 0.003872038781812557
1.416592831925292062e+00 14.481182276745331 0.003872038781812557
1.326533710794757681e+00 16.070528182616385 0.003872038781812557
1.239860986553767308e+00 17.834308769319094 0.003872038781812557
1.156808860510861514e+00 19.791668678535572 0.003872038781812557
1.077567730115642108e+00 21.96385372416547 0.003872038781812557
1.002433879605300726e+00 24.37444150122222 0.003872038781812557
9.324509309253435907e-01 27.04959730463137 0.003872038781812557
8.664675745279404318e-01 30.01835813575592 0.003872038781812557
8.045062864038994288e-01 33.31294787934677 0.003872038781812557
7.465417596589595250e-01 36.96912707195032 0.003872038781812557
6.925036104326609543e-01 41.0265810582719 0.003872038781812557
6.422800598551665630e-01 45.52935074866948 0.003872038781812557
5.957226937407211764e-01 50.526310653356795 0.003872038781812557
5.526520883283778662e-01 56.07169938205458 0.003872038781812557
5.128641823324998628e-01 62.22570836730231 0.003872038781812557
4.761371489131126511e-01 69.0551352016233 0.003872038781812557
4.422384727523739345e-01 76.63410868007462 0.003872038781812557
4.109319622706111286e-01 85.04489341802686 0.003872038781812557
3.819843326037276610e-01 94.37878277775391 0.003872038781812557
3.551710404385893249e-01 104.73708979594508 0.003872038781812557
3.302811929711177430e-01 116.23224686798542 0.003872038781812557
3.071212468198478152e-01 128.9890261253308 0.003872038781812557
2.855175195232295127e-01 143.14589375234786 0.003872038781812557
2.653174198745481549e-01 158.85651294280527 0.003872038781812557
2.463895468271588840e-01 176.2914118095948 0.003872038781812557
2.286228760118601544e-01 195.63983435170647 0.003872038781812557
2.119251356215546833e-01 217.11179456945052 0.003872038781812557
1.962207592057830241e-01 240.9403560239527 0.003872038781812557
1.814485219677663963e-01 267.38416158399497 0.003872038781812557
1.675591552388810967e-01 296.73024081888724 0.003872038781812557
1.545129949811202275e-01 329.2971255097155 0.003872038781812557
1.422778022568045586e-01 365.43830709572546 0.003872038781812557
1.308267463307237755e-01 405.54607358408276 0.003872038781812557
1.201365489849211682e-01 450.05576757004974 0.003872038781812557
1.101858080838978987e-01 499.450511585514 0.003872038781812557
1.009534722235712056e-01 554.2664520663108 0.003872038781812557
9.241756026838884863e-02 615.0985788580505 0.003872038781812557
8.455416478591214202e-02 682.6071834272393 0.003872038781812557
7.733684428139458999e-02 757.525025877192 0.003872038781812557
7.073646984749719369e-02 840.6652885618333 0.003872038781812557
6.472151019316255138e-02 932.9304026284696 0.003872038781812557
5.925870201682598148e-02 1035.3218432956637 0.003872038781812557
5.431394902145582348e-02 1148.9510001873086 0.003872038781812557
4.985328365117897703e-02 1275.051240713013 0.003872038781812557
4.584372779726566399e-02 1414.991297434576 0.003872038781812557
4.225394383290433792e-02 1570.2901247293776 0.003872038781812557
3.905462445861938858e-02 1742.6333860096508 0.003872038781812557
3.621863950535975096e-02 1933.891750455232 0.003872038781812557
3.372096924423494818e-02 2146.141197858406 0.003872038781812557
3.153848421202156554e-02 2381.6855519761607 0.003872038781812557
2.964994642824290982e-02 2643.0814869741084 0.003872038781812557
2.803398507442736096e-02 2933.1662783900483 0.003872038781812557
2.667198733760857074e-02 3255.0885998350564 0.003872038781812557
2.554445118331797465e-02 3612.3426997094302 0.003872038781812557
2.463235846867982762e-02 4008.8063288984645 0.003872038781812557
2.391671644970713717e-02 4448.782831127585 0.003872038781812557
2.337863752054473304e-02 4937.047852839004 0.003872038781812557
2.299967001182554732e-02 5478.901179593945 0.003872038781812557
2.276239206663168910e-02 6080.224261649427 0.003872038781812557
2.265123793121374268e-02 6747.5440531107 0.003872038781812557
2.265346497311035781e-02 7488.10385759003 0.003872038781812557
2.276012412229297746e-02 8309.941949353404 0.003872038781812557
2.296687660528240471e-02 9221.97882333434 0.003872038781812557
2.327451651024669416e-02 10234.114021054527 0.003872038781812557
2.368911812136300504e-02 11357.333583431051 0.003872038781812557
2.422179370621224334e-02 12603.829296797274 0.003872038781812557
2.488813462794028930e-02 13987.131026472387 0.003872038781812557
2.570745281401824039e-02 15522.25357427048 0.003872038781812557
2.670196439915229966e-02 17225.859653987874 0.003872038781812557
2.789604420716176869e-02 19116.440753857038 0.003872038781812557
3.014926399929518039e-02 21214.51784910632 0.003872038781812557
3.274052105789031913e-02 23542.864143224204 0.003872038781812557
3.563948191835870222e-02 26126.752255633317 0.003872038781812557
3.887572686056639526e-02 28994.22853882881 0.003872038781812557
4.248140787298904097e-02 32176.417502507353 0.003872038781812557
4.649132253440910884e-02 35707.859649004626 0.003872038781812557
5.094297787206675254e-02 39626.88638701478 0.003872038781812557
5.587666953792510410e-02 43976.036093027215 0.003872038781812557
6.133559476587707726e-02 48802.515836544335 0.003872038781812557
6.736600925071994928e-02 54158.71378079476 0.003872038781812557
7.422021650656568381e-02 60102.76782070388 0.003872038781812557
8.203494480499798347e-02 66699.19663030129 0.003872038781812557
9.061393946405084387e-02 74019.59996915652 0.003872038781812557
1.000168790087896803e-01 82143.43584919439 0.003872038781812557
1.103050681293452490e-01 91158.88299750836 0.003872038781812557
1.215406574257369421e-01 101163.7979766207 0.003872038781812557
1.337858128744686403e-01 112266.77735108159 0.003872038781812557
1.471018318944518344e-01 124588.33642950082 0.003872038781812557
1.615481675463615874e-01 138262.2173764659 0.003872038781812557
1.771812917619835503e-01 153436.84089300132 0.003872038781812557
1.940531732368228623e-01 170276.91722258978 0.003872038781812557
2.122094029688028349e-01 188965.23396912115 0.003872038781812557
2.316867493512586307e-01 209704.64013232305 0.003872038781812557
2.525100271379027705e-01 232720.2478960412 0.003872038781812557
2.746884046707243066e-01 258261.87606826748 0.003872038781812557
2.982110784334299769e-01 286606.7616948256 0.003872038781812557
3.230425764426096968e-01 318062.5692794119 0.003872038781812557
3.517375261222855931e-01 352970.73027306574 0.003872038781812557
3.819297071791875609e-01 391710.1490809261 0.003872038781812557
4.134653088189839121e-01 434701.3158125035 0.003872038781812557
4.461818204892884498e-01 482410.8704165374 0.003872038781812557
4.868930526365067291e-01 535356.6677410719 0.003872038781812557
5.305646447181868730e-01 594113.3984965039 0.003872038781812557
5.765547660342010827e-01 659318.8271333541 0.003872038781812557
6.247704139512270105e-01 731680.7143427207 0.003872038781812557
6.759323145302134073e-01 811984.4993184009 0.003872038781812557
7.296941307925782771e-01 901101.8251665037 0.003872038781812557
7.855441912164141671e-01 1000000.0 0.003872038781812557
1.036314351033198848e-02 0.001 0.004297004704320844
1.086826044381072193e-02 0.0011097524964120721 0.004297004704320844
1.145707848515285267e-02 0.0012315506032928262 0.004297004704320844
1.214501641781651382e-02 0.001366716356462006 0.004297004704320844
1.294985010744909883e-02 0.0015167168884709225 0.004297004704320844
1.389181731628747959e-02 0.0016831803533309566 0.004297004704320844
1.499360067536609047e-02 0.0018679135990207828 0.004297004704320844
1.628103009954827082e-02 0.002072921779595372 0.004297004704320844
1.778293020237845662e-02 0.002300430119772917 0.004297004704320844
1.953149370010056826e-02 0.0025529080682395165 0.004297004704320844
2.156238401401242011e-02 0.002833096101839324 0.004297004704320844
2.391525231583035982e-02 0.0031440354715915 0.004297004704320844
2.663349412381017106e-02 0.0034891012134067737 0.004297004704320844
2.976488393585376147e-02 0.003872038781812557 0.004297004704320844
3.357022120995646619e-02 0.004297004704320844 0.004297004704320844
3.807550747654362550e-02 0.004768611697714469 0.004297004704320844
4.322161529535103325e-02 0.005291978735958442 0.004297004704320844
4.908225730916833396e-02 0.005872786613189483 0.004297004704320844
5.573718050910509564e-02 0.00651733960488242 0.004297004704320844
6.327264141126130725e-02 0.007232633896483534 0.004297004704320844
7.178178874225420170e-02 0.008026433522257174 0.004297004704320844
8.136508657472284189e-02 0.00890735463861044 0.004297004704320844
9.213086992866759140e-02 0.009884959046625586 0.004297004704320844
1.041958920905571018e-01 0.010969857978923836 0.004297004704320844
1.176856088728025496e-01 0.012173827277396614 0.004297004704320844
1.327350499208285184e-01 0.013509935211980273 0.004297004704320844
1.494889412261463935e-01 0.014992684327860457 0.004297004704320844
1.681023929481641477e-01 0.01663816886076129 0.004297004704320844
1.887410540313722018e-01 0.018464249428955443 0.004297004704320844
2.115814262459176920e-01 0.020490746898158472 0.004297004704320844
2.368106386932910257e-01 0.022739657523579287 0.004297004704320844
2.646264052705956660e-01 0.02523539170434766 0.004297004704320844
2.952364540748666499e-01 0.02800503894183631 0.004297004704320844
3.288575173789787809e-01 0.03107866187782014 0.004297004704320844
3.657140661152532557e-01 0.03448962260405758 0.004297004704320844
4.060364293728770391e-01 0.038274944785163134 0.004297004704320844
4.500582747722005617e-01 0.04247571552536898 0.004297004704320844
4.980135674764265552e-01 0.047137531341167244 0.004297004704320844
5.501326816503799844e-01 0.05231099308056263 0.004297004704320844
6.066376261147247151e-01 0.05805225516094899 0.004297004704320844
6.677366506213983088e-01 0.06442363508721373 0.004297004704320844
7.336176571529935408e-01 0.07149428986597581 0.004297004704320844
8.044409702705727083e-01 0.07934096665797492 0.004297004704320844
8.803312034864229085e-01 0.08804883581643465 0.004297004704320844
9.613682996901448119e-01 0.09771241535346502 0.004297004704320844
1.047577943504572673e+00 0.1084365968689611 0.004297004704320844
1.138921990173157761e+00 0.12033778407775893 0.004297004704320844
1.235288141656523786e+00 0.13354515629298988 0.004297004704320844
1.336480503970732370e+00 0.14820207057988585 0.004297004704320844
1.442210450877284389e+00 0.16446761779946645 0.004297004704320844
1.552088680912714125e+00 0.18251834943190443 0.004297004704320844
1.665619020121786864e+00 0.20255019392306664 0.004297004704320844
1.782194287634680130e+00 0.22478058335487253 0.004297004704320844
1.901094627641877643e+00 0.24945081352303167 0.004297004704320844
2.021489301656949955e+00 0.27682866303920667 0.004297004704320844
2.142496500510202129e+00 0.3072112998861759 0.004297004704320844
2.264292564560027810e+00 0.34092850697468147 0.004297004704320844
2.384721524968620443e+00 0.3783462617131929 0.004297004704320844
2.502606667378246552e+00 0.419870708444391 0.004297004704320844
2.616719390743766027e+00 0.4659525668664682 0.004297004704320844
2.725802103595533765e+00 0.517092024289676 0.004297004704320844
2.828593600584229151e+00 0.5738441648302398 0.004297004704320844
2.923856945015919528e+00 0.6368249944718586 0.004297004704320844
3.010408428730283692e+00 0.7067181273927491 0.004297004704320844
3.087147051437101997e+00 0.7842822061337682 0.004297004704320844
3.153082941748023504e+00 0.8703591361485166 0.004297004704320844
3.207363929512278666e+00 0.9658832241158708 0.004297004704320844
3.249298764981749077e+00 1.0718913192051276 0.004297004704320844
3.278376203568194480e+00 1.1895340673703196 0.004297004704320844
3.294278517223305780e+00 1.3200884008314182 0.004297004704320844
3.297568628318239714e+00 1.4649713983072863 0.004297004704320844
3.290050015276504425e+00 1.625755666443795 0.004297004704320844
3.269738705637673881e+00 1.8041864093920719 0.004297004704320844
3.237069494022533966e+00 2.0022003718155843 0.004297004704320844
3.192642130446109672e+00 2.2219468609395236 0.004297004704320844
3.137199886463001963e+00 2.4658110758226037 0.004297004704320844
3.071604811470643792e+00 2.736439997074672 0.004297004704320844
2.996811187512621544e+00 3.0367711180354604 0.004297004704320844
2.913838172205459376e+00 3.370064329271928 0.004297004704320844
2.823743398692217799e+00 3.739937302478798 0.004297004704320844
2.727598182585444953e+00 4.150404757850477 0.004297004704320844
2.627249787390871116e+00 4.605922041145108 0.004297004704320844
2.526658454537187737e+00 5.1114334834401705 0.004297004704320844
2.422999816141491181e+00 5.672426068491977 0.004297004704320844
2.319659026476569075e+00 6.294988990221888 0.004297004704320844
2.216636140392376220e+00 6.985879746785249 0.004297004704320844
2.112956470423105859e+00 7.752597488629465 0.004297004704320844
2.009256486103865313e+00 8.60346441668451 0.004297004704320844
1.906119752901667797e+00 9.547716114208066 0.004297004704320844
1.804080256755814959e+00 10.59560179277617 0.004297004704320844
1.703625408926191964e+00 11.758495540521581 0.004297004704320844
1.605198622092180782e+00 13.049019780144016 0.004297004704320844
1.509201178074335292e+00 14.481182276745331 0.004297004704320844
1.415993101574012591e+00 16.070528182616385 0.004297004704320844
1.325893342949847842e+00 17.834308769319094 0.004297004704320844
1.239179280052131515e+00 19.791668678535572 0.004297004704320844
1.156085786351140898e+00 21.96385372416547 0.004297004704320844
1.076804166161431597e+00 24.37444150122222 0.004297004704320844
1.002718243412838772e+00 27.04959730463137 0.004297004704320844
9.327595568936638548e-01 30.01835813575592 0.004297004704320844
8.667989208632385090e-01 33.31294787934677 0.004297004704320844
8.048578543800625207e-01 36.96912707195032 0.004297004704320844
7.469100685967291486e-01 41.0265810582719 0.004297004704320844
6.928841412338420103e-01 45.52935074866948 0.004297004704320844
6.426673365478902111e-01 50.526310653356795 0.004297004704320844
5.961104206161136343e-01 56.07169938205458 0.004297004704320844
5.530333248711882810e-01 62.22570836730231 0.004297004704320844
5.132316068774306350e-01 69.0551352016233 0.004297004704320844
4.764833507315527905e-01 76.63410868007462 0.004297004704320844
4.425562900730277693e-01 85.04489341802686 0.004297004704320844
4.112147809624415173e-01 94.37878277775391 0.004297004704320844
3.822263762470592963e-01 104.73708979594508 0.004297004704320844
3.553676067397809057e-01 116.23224686798542 0.004297004704320844
3.304288133086730750e-01 128.9890261253308 0.004297004704320844
3.072177868115855692e-01 143.14589375234786 0.004297004704320844
2.855621780522488717e-01 158.85651294280527 0.004297004704320844
2.653107325376737324e-01 176.2914118095948 0.004297004704320844
2.463333326837613413e-01 195.63983435170647 0.004297004704320844
2.285201915777770876e-01 217.11179456945052 0.004297004704320844
2.117802969549065217e-01 240.9403560239527 0.004297004704320844
1.960393729475651825e-01 267.38416158399497 0.004297004704320844
1.812376035997440293e-01 296.73024081888724 0.004297004704320844
1.673272378121870019e-01 329.2971255097155 0.004297004704320844
1.542702028595953068e-01 365.43830709572546 0.004297004704320844
1.420358076444806772e-01 405.54607358408276 0.004297004704320844
1.305985364425960860e-01 450.05576757004974 0.004297004704320844
1.199359808241852871e-01 499.450511585514 0.004297004704320844
1.100269399091866329e-01 554.2664520663108 0.004297004704320844
1.008497745384601962e-01 615.0985788580505 0.004297004704320844
9.238110296216019146e-02 682.6071834272393 0.004297004704320844
8.459494991523247576e-02 757.525025877192 0.004297004704320844
7.746242857621114808e-02 840.6652885618333 0.004297004704320844
7.095193959333452594e-02 932.9304026284696 0.004297004704320844
6.502982715707940342e-02 1035.3218432956637 0.004297004704320844
5.966131168655894323e-02 1148.9510001873086 0.004297004704320844
5.481151527927830003e-02 1275.051240713013 0.004297004704320844
5.044639882286520299e-02 1414.991297434576 0.004297004704320844
4.653346735739296441e-02 1570.2901247293776 0.004297004704320844
4.304222049463510280e-02 1742.6333860096508 0.004297004704320844
3.994431756847444809e-02 1933.891750455232 0.004297004704320844
3.721352896013617462e-02 2146.141197858406 0.004297004704320844
3.482550867008499251e-02 2381.6855519761607 0.004297004704320844
3.275745440722428736e-02 2643.0814869741084 0.004297004704320844
3.098770927848875506e-02 2933.1662783900483 0.004297004704320844
2.949534005381705334e-02 3255.0885998350564 0.004297004704320844
2.825975914512045620e-02 3612.3426997094302 0.004297004704320844
2.726044097506243741e-02 4008.8063288984645 0.004297004704320844
2.647679490506749111e-02 4448.782831127585 0.004297004704320844
2.588826560801458024e-02 4937.047852839004 0.004297004704320844
2.547471310057766378e-02 5478.901179593945 0.004297004704320844
2.521708082033536844e-02 6080.224261649427 0.004297004704320844
2.509831924531032848e-02 6747.5440531107 0.004297004704320844
2.510446595406989889e-02 7488.10385759003 0.004297004704320844
2.522572741628291773e-02 8309.941949353404 0.004297004704320844
2.545738860671590068e-02 9221.97882333434 0.004297004704320844
2.580039723215111006e-02 10234.114021054527 0.004297004704320844
2.626152860968045469e-02 11357.333583431051 0.004297004704320844
2.685312150619020843e-02 12603.829296797274 0.004297004704320844
2.759245878884608247e-02 13987.131026472387 0.004297004704320844
2.850092701787358684e-02 15522.25357427048 0.004297004704320844
2.960311091519739549e-02 17225.859653987874 0.004297004704320844
3.092596435049327352e-02 19116.440753857038 0.004297004704320844
3.338505860994168267e-02 21214.51784910632 0.004297004704320844
3.624607104087073511e-02 23542.864143224204 0.004297004704320844
3.944517291196705799e-02 26126.752255633317 0.004297004704320844
4.301447038362256337e-02 28994.22853882881 0.004297004704320844
4.698877149660694169e-02 32176.417502507353 0.004297004704320844
5.140563414070634107e-02 35707.859649004626 0.004297004704320844
5.630540498902779356e-02 39626.88638701478 0.004297004704320844
6.173126534089281442e-02 43976.036093027215 0.004297004704320844
6.772930628889825555e-02 48802.515836544335 0.004297004704320844
7.434865343546630256e-02 54158.71378079476 0.004297004704320844
8.184639585831469943e-02 60102.76782070388 0.004297004704320844
9.040672432734248032e-02 66699.19663030129 0.004297004704320844
9.979170589762118015e-02 74019.59996915652 0.004297004704320844
1.100629785203191130e-01 82143.43584919439 0.004297004704320844
1.212831940410366988e-01 91158.88299750836 0.004297004704320844
1.335150492456977644e-01 101163.7979766207 0.004297004704320844
1.468202603599206846e-01 112266.77735108159 0.004297004704320844
1.612584712462506176e-01 124588.33642950082 0.004297004704320844
1.768860814119179448e-01 138262.2173764659 0.004297004704320844
1.937548559037362561e-01 153436.84089300132 0.004297004704320844
2.119102412139422797e-01 170276.91722258978 0.004297004704320844
2.313891965520183114e-01 188965.23396912115 0.004297004704320844
2.522175307023950541e-01 209704.64013232305 0.004297004704320844
2.744065548852281378e-01 232720.2478960412 0.004297004704320844
2.979490587520783884e-01 258261.87606826748 0.004297004704320844
3.228150142398062972e-01 286606.7616948256 0.004297004704320844
3.490454725826639404e-01 318062.5692794119 0.004297004704320844
3.792802463188078010e-01 352970.73027306574 0.004297004704320844
4.109273642475386179e-01 391710.1490809261 0.004297004704320844
4.438245872857038976e-01 434701.3158125035 0.004297004704320844
4.847741601741460959e-01 482410.8704165374 0.004297004704320844
5.287767224885286943e-01 535356.6677410719 0.004297004704320844
5.751458424458842922e-01 594113.3984965039 0.004297004704320844
6.237736177259365355e-01 659318.8271333541 0.004297004704320844
6.745248432398992522e-01 731680.7143427207 0.004297004704320844
7.280764158658418195e-01 811984.4993184009 0.004297004704320844
7.841960919248235351e-01 901101.8251665037 0.004297004704320844
8.421755210525107005e-01 1000000.0 0.004297004704320844
9.928226371377914597e-03 0.001 0.004768611697714469
1.036319073617410387e-02 0.0011097524964120721 0.004768611697714469
1.086825771273448871e-02 0.0012315506032928262 0.004768611697714469
1.145704472434123065e-02 0.001366716356462006 0.004768611697714469
1.214503721850581329e-02 0.0015167168884709225 0.004768611697714469
1.294988032832354759e-02 0.0016831803533309566 0.004768611697714469
1.389180773334841232e-02 0.0018679135990207828 0.004768611697714469
1.499361456740709239e-02 0.002072921779595372 0.004768611697714469
1.628105512659849818e-02 0.002300430119772917 0.004768611697714469
1.778295554802365383e-02 0.0025529080682395165 0.004768611697714469
1.953148648681786795e-02 0.002833096101839324 0.004768611697714469
2.156239805525512684e-02 0.0031440354715915 0.004768611697714469
2.391524579828199423e-02 0.0034891012134067737 0.004768611697714469
2.663350779880880453e-02 0.003872038781812557 0.004768611697714469
2.976487146886876503e-02 0.004297004704320844 0.004768611697714469
3.357006795482452705e-02 0.004768611697714469 0.004768611697714469
3.807529724054863063e-02 0.005291978735958442 0.004768611697714469
4.322141207518827993e-02 0.005872786613189483 0.004768611697714469
4.908200233654953087e-02 0.00651733960488242 0.004768611697714469
5.573688980071254961e-02 0.007232633896483534 0.004768611697714469
6.327230810597937738e-02 0.008026433522257174 0.004768611697714469
7.178137698153018442e-02 0.00890735463861044 0.004768611697714469
8.136461259977541272e-02 0.009884959046625586 0.004768611697714469
9.213035336841943201e-02 0.010969857978923836 0.004768611697714469
1.041952660667532227e-01 0.012173827277396614 0.004768611697714469
1.176849242236909926e-01 0.013509935211980273 0.004768611697714469
1.327342447354757093e-01 0.014992684327860457 0.004768611697714469
1.494880534820770546e-01 0.01663816886076129 0.004768611697714469
1.681013915984842511e-01 0.018464249428955443 0.004768611697714469
1.887399249617201236e-01 0.020490746898158472 0.004768611697714469
2.115801229050994214e-01 0.022739657523579287 0.004768611697714469
2.368091463745560787e-01 0.02523539170434766 0.004768611697714469
2.646247580530477483e-01 0.02800503894183631 0.004768611697714469
2.952345836120449651e-01 0.03107866187782014 0.004768611697714469
3.288553912006498270e-01 0.03448962260405758 0.004768611697714469
3.657117018515270157e-01 0.038274944785163134 0.004768611697714469
4.060337813233225179e-01 0.04247571552536898 0.004768611697714469
4.500552989283224670e-01 0.047137531341167244 0.004768611697714469
4.980102291127493919e-01 0.05231099308056263 0.004768611697714469
5.501289320473496947e-01 0.05805225516094899 0.004768611697714469
6.066334214736012198e-01 0.06442363508721373 0.004768611697714469
6.677319471402092255e-01 0.07149428986597581 0.004768611697714469
7.336124326191288958e-01 0.07934096665797492 0.004768611697714469
8.044351293644341760e-01 0.08804883581643465 0.004768611697714469
8.803247081585316991e-01 0.09771241535346502 0.004768611697714469
9.613610098686510286e-01 0.1084365968689611 0.004768611697714469
1.047569834658309773e+00 0.12033778407775893 0.004768611697714469
1.138912925250663566e+00 0.13354515629298988 0.004768611697714469
1.235278061316128051e+00 0.14820207057988585 0.004768611697714469
1.336469262839427685e+00 0.16446761779946645 0.004768611697714469
1.442197933978234481e+00 0.18251834943190443 0.004768611697714469
1.552074747905079155e+00 0.20255019392306664 0.004768611697714469
1.665603482120467715e+00 0.22478058335487253 0.004768611697714469
1.782177004136306753e+00 0.24945081352303167 0.004768611697714469
1.901075430180943604e+00 0.27682866303920667 0.004768611697714469
2.021467951923652251e+00 0.3072112998861759 0.004768611697714469
2.142474419029564814e+00 0.34092850697468147 0.004768611697714469
2.264268074373982920e+00 0.3783462617131929 0.004768611697714469
2.384694368944786813e+00 0.419870708444391 0.004768611697714469
2.502576544884544507e+00 0.4659525668664682 0.004768611697714469
2.616686066764987384e+00 0.517092024289676 0.004768611697714469
2.725765239306582988e+00 0.5738441648302398 0.004768611697714469
2.828552822907826947e+00 0.6368249944718586 0.004768611697714469
2.923811870090638365e+00 0.7067181273927491 0.004768611697714469
3.010358698734649785e+00 0.7842822061337682 0.004768611697714469
3.087092215318340216e+00 0.8703591361485166 0.004768611697714469
3.153022534938905164e+00 0.9658832241158708 0.004768611697714469
3.207297435467154845e+00 1.0718913192051276 0.004768611697714469
3.249225690351666973e+00 1.1895340673703196 0.004768611697714469
3.278295951683697140e+00 1.3200884008314182 0.004768611697714469
3.294190486782534233e+00 1.4649713983072863 0.004768611697714469
3.297449803563866855e+00 1.625755666443795 0.004768611697714469
3.289918940845094397e+00 1.8041864093920719 0.004768611697714469
3.269594224643093572e+00 2.0022003718155843 0.004768611697714469
3.236910339934142122e+00 2.2219468609395236 0.004768611697714469
3.192466924090140878e+00 2.4658110758226037 0.004768611697714469
3.137007111429079398e+00 2.736439997074672 0.004768611697714469
3.071392864480665619e+00 3.0367711180354604 0.004768611697714469
2.996578228400384347e+00 3.370064329271928 0.004768611697714469
2.913582310509241768e+00 3.739937302478798 0.004768611697714469
2.823462502342911851e+00 4.150404757850477 0.004768611697714469
2.727289950191146950e+00 4.605922041145108 0.004768611697714469
2.626908315303991159e+00 5.1114334834401705 0.004768611697714469
2.526283990524037293e+00 5.672426068491977 0.004768611697714469
2.422589345882220968e+00 6.294988990221888 0.004768611697714469
2.319266767255104611e+00 6.985879746785249 0.004768611697714469
2.216210154587414216e+00 7.752597488629465 0.004768611697714469
2.112494348529906141e+00 8.60346441668451 0.004768611697714469
2.008755717241712979e+00 9.547716114208066 0.004768611697714469
1.905577818655950662e+00 10.59560179277617 0.004768611697714469
1.803494595665351197e+00 11.758495540521581 0.004768611697714469
1.702993519185732829e+00 13.049019780144016 0.004768611697714469
1.604518155980380945e+00 14.481182276745331 0.004768611697714469
1.508470042434105540e+00 16.070528182616385 0.004768611697714469
1.415209624636256880e+00 17.834308769319094 0.004768611697714469
1.325056469963650230e+00 19.791668678535572 0.004768611697714469
1.238288837437982348e+00 21.96385372416547 0.004768611697714469
1.155142795484692675e+00 24.37444150122222 0.004768611697714469
1.076821228367138783e+00 27.04959730463137 0.004768611697714469
1.002955139461994660e+00 30.01835813575592 0.004768611697714469
9.330150250122822841e-01 33.31294787934677 0.004768611697714469
8.670711561633837050e-01 36.96912707195032 0.004768611697714469
8.051442080822822644e-01 41.0265810582719 0.004768611697714469
7.472070033953283064e-01 45.52935074866948 0.004768611697714469
6.931872840926058821e-01 50.526310653356795 0.004768611697714469
6.429715268343909607e-01 56.07169938205458 0.004768611697714469
5.964098301521222334e-01 62.22570836730231 0.004768611697714469
5.533216673350505044e-01 69.0551352016233 0.004768611697714469
5.135023561509263201e-01 76.63410868007462 0.004768611697714469
4.767300120467532487e-01 85.04489341802686 0.004768611697714469
4.427726707095377967e-01 94.37878277775391 0.004768611697714469
4.113952761190932117e-01 104.73708979594508 0.004768611697714469
3.823661863012437490e-01 116.23224686798542 0.004768611697714469
3.554629364116799195e-01 128.9890261253308 0.004768611697714469
3.304770110115672344e-01 143.14589375234786 0.004768611697714469
3.072174271187982919e-01 158.85651294280527 0.004768611697714469
2.855131067815144807e-01 176.2914118095948 0.004768611697714469
2.652140777041747666e-01 195.63983435170647 0.004768611697714469
2.461915557029250301e-01 217.11179456945052 0.004768611697714469
2.283371339916989706e-01 240.9403560239527 0.004768611697714469
2.115612821064098148e-01 267.38416158399497 0.004768611697714469
1.957913579544046656e-01 296.73024081888724 0.004768611697714469
1.809693267263217664e-01 329.2971255097155 0.004768611697714469
1.670492950988712588e-01 365.43830709572546 0.004768611697714469
1.539950048550000616e-01 405.54607358408276 0.004768611697714469
1.417773143832624649e-01 450.05576757004974 0.004768611697714469
1.303717494765508356e-01 499.450511585514 0.004768611697714469
1.197561969533455506e-01 554.2664520663108 0.004768611697714469
1.099088592605168002e-01 615.0985788580505 0.004768611697714469
1.008065941959094269e-01 682.6071834272393 0.004768611697714469
9.242377581633609562e-02 757.525025877192 0.004768611697714469
8.473175255348966428e-02 840.6652885618333 0.004768611697714469
7.769893370906835739e-02 932.9304026284696 0.004768611697714469
7.129139114088353657e-02 1035.3218432956637 0.004768611697714469
6.547380910148165034e-02 1148.9510001873086 0.004768611697714469
6.021055735660284930e-02 1275.051240713013 0.004768611697714469
5.546668410904307539e-02 1414.991297434576 0.004768611697714469
5.120869261108621645e-02 1570.2901247293776 0.004768611697714469
4.740501900572121480e-02 1742.6333860096508 0.004768611697714469
4.402623198687196510e-02 1933.891750455232 0.004768611697714469
4.104499056515523853e-02 2146.141197858406 0.004768611697714469
3.843580970612194697e-02 2381.6855519761607 0.004768611697714469
3.617470555526500209e-02 2643.0814869741084 0.004768611697714469
3.423877403710954420e-02 2933.1662783900483 0.004768611697714469
3.260574872844055477e-02 3255.0885998350564 0.004768611697714469
3.125360009869782713e-02 3612.3426997094302 0.004768611697714469
3.016023876990811189e-02 4008.8063288984645 0.004768611697714469
2.930339452603917400e-02 4448.782831127585 0.004768611697714469
2.866074200406934849e-02 4937.047852839004 0.004768611697714469
2.821033470349501929e-02 5478.901179593945 0.004768611697714469
2.793135746641954228e-02 6080.224261649427 0.004768611697714469
2.780516141851297959e-02 6747.5440531107 0.004768611697714469
2.781646739134055815e-02 7488.10385759003 0.004768611697714469
2.795457310089525388e-02 8309.941949353404 0.004768611697714469
2.821436671557237333e-02 9221.97882333434 0.004768611697714469
2.859697983115759568e-02 10234.114021054527 0.004768611697714469
2.910997355659958319e-02 11357.333583431051 0.004768611697714469
2.976704773536854171e-02 12603.829296797274 0.004768611697714469
3.058735731587212958e-02 13987.131026472387 0.004768611697714469
3.159458098656386937e-02 15522.25357427048 0.004768611697714469
3.281591558334084197e-02 17225.859653987874 0.004768611697714469
3.428115582419428986e-02 19116.440753857038 0.004768611697714469
3.695944856161630099e-02 21214.51784910632 0.004768611697714469
4.011656374223579458e-02 23542.864143224204 0.004768611697714469
4.364475144658166994e-02 26126.752255633317 0.004768611697714469
4.757877007851517293e-02 28994.22853882881 0.004768611697714469
5.195619314860736720e-02 32176.417502507353 0.004768611697714469
5.681742707103015766e-02 35707.859649004626 0.004768611697714469
6.220571169333393574e-02 39626.88638701478 0.004768611697714469
6.816712410314546000e-02 43976.036093027215 0.004768611697714469
7.475060999853723465e-02 48802.515836544335 0.004768611697714469
8.200805116584197751e-02 54158.71378079476 0.004768611697714469
9.019679786321324610e-02 60102.76782070388 0.004768611697714469
9.956116757551490559e-02 66699.19663030129 0.004768611697714469
1.098126134322104375e-01 74019.59996915652 0.004768611697714469
1.210141514155422954e-01 82143.43584919439 0.004768611697714469
1.332290337133369695e-01 91158.88299750836 0.004768611697714469
1.465195618641029207e-01 101163.7979766207 0.004768611697714469
1.609458384022283695e-01 112266.77735108159 0.004768611697714469
1.765644761256703055e-01 124588.33642950082 0.004768611697714469
1.934271750208187424e-01 138262.2173764659 0.004768611697714469
2.115791528038133973e-01 153436.84089300132 0.004768611697714469
2.310571977612763117e-01 170276.91722258978 0.004768611697714469
2.518873392854283355e-01 188965.23396912115 0.004768611697714469
2.740819008496685472e-01 209704.64013232305 0.004768611697714469
2.976360357324704942e-01 232720.2478960412 0.004768611697714469
3.225235644284882297e-01 258261.87606826748 0.004768611697714469
3.486924639221829492e-01 286606.7616948256 0.004768611697714469
3.763191696919210849e-01 318062.5692794119 0.004768611697714469
4.080112684109736265e-01 352970.73027306574 0.004768611697714469
4.410286054749895102e-01 391710.1490809261 0.004768611697714469
4.821348382750528239e-01 434701.3158125035 0.004768611697714469
5.264305976013373689e-01 482410.8704165374 0.004768611697714469
5.731577778126917266e-01 535356.6677410719 0.004768611697714469
6.221959748844497762e-01 594113.3984965039 0.004768611697714469
6.733935351931453761e-01 659318.8271333541 0.004768611697714469
7.270341041074481758e-01 731680.7143427207 0.004768611697714469
7.835554116640387479e-01 811984.4993184009 0.004768611697714469
8.419193577729178202e-01 901101.8251665037 0.004768611697714469
9.018691096969174703e-01 1000000.0 0.004768611697714469
9.551756681326099493e-03 0.001 0.005291978735958442
9.928205727947066184e-03 0.0011097524964120721 0.005291978735958442
1.036319427012730165e-02 0.0012315506032928262 0.005291978735958442
1.086829244269624933e-02 0.001366716356462006 0.005291978735958442
1.145706020023605498e-02 0.0015167168884709225 0.005291978735958442
1.214500007773449720e-02 0.0016831803533309566 0.005291978735958442
1.294988875538750916e-02 0.0018679135990207828 0.005291978735958442
1.389181729699809180e-02 0.002072921779595372 0.005291978735958442
1.499362899857084944e-02 0.002300430119772917 0.005291978735958442
1.628107693761397454e-02 0.0025529080682395165 0.005291978735958442
1.778294369661504587e-02 0.002833096101839324 0.005291978735958442
1.953148195926836250e-02 0.0031440354715915 0.005291978735958442
2.156241169261578772e-02 0.0034891012134067737 0.005291978735958442
2.391523024176601953e-02 0.003872038781812557 0.005291978735958442
2.663348491413928057e-02 0.004297004704320844 0.005291978735958442
2.976486644582248750e-02 0.004768611697714469 0.005291978735958442
3.356985551967218984e-02 0.005291978735958442 0.005291978735958442
3.807506941041466364e-02 0.005872786613189483 0.005291978735958442
4.322110815154168312e-02 0.00651733960488242 0.005291978735958442
4.908167225255852945e-02 0.007232633896483534 0.005291978735958442
5.573650443591375570e-02 0.008026433522257174 0.005291978735958442
6.327186895387776344e-02 0.00890735463861044 0.005291978735958442
7.178088075478405994e-02 0.009884959046625586 0.005291978735958442
8.136403856946398949e-02 0.010969857978923836 0.005291978735958442
9.212970903738862405e-02 0.012173827277396614 0.005291978735958442
1.041945235440044082e-01 0.013509935211980273 0.005291978735958442
1.176840655280491504e-01 0.014992684327860457 0.005291978735958442
1.327332669130426301e-01 0.01663816886076129 0.005291978735958442
1.494869280724887006e-01 0.018464249428955443 0.005291978735958442
1.681001199470078533e-01 0.020490746898158472 0.005291978735958442
1.887385058805942373e-01 0.022739657523579287 0.005291978735958442
2.115785096901209861e-01 0.02523539170434766 0.005291978735958442
2.368073216660994684e-01 0.02800503894183631 0.005291978735958442
2.646226870730154501e-01 0.03107866187782014 0.005291978735958442
2.952322605263417166e-01 0.03448962260405758 0.005291978735958442
3.288528191830070724e-01 0.038274944785163134 0.005291978735958442
3.657087777150779817e-01 0.04247571552536898 0.005291978735958442
4.060304809865472597e-01 0.047137531341167244 0.005291978735958442
4.500515986119568157e-01 0.05231099308056263 0.005291978735958442
4.980061124672972017e-01 0.05805225516094899 0.005291978735958442
5.501243190582815190e-01 0.06442363508721373 0.005291978735958442
6.066282663976145795e-01 0.07149428986597581 0.005291978735958442
6.677261725512801949e-01 0.07934096665797492 0.005291978735958442
7.336059619479586846e-01 0.08804883581643465 0.005291978735958442
8.044279405125587257e-01 0.09771241535346502 0.005291978735958442
8.803166534681281519e-01 0.1084365968689611 0.005291978735958442
9.613520287052546021e-01 0.12033778407775893 0.005291978735958442
1.047559827598495419e+00 0.13354515629298988 0.005291978735958442
1.138901760192241985e+00 0.14820207057988585 0.005291978735958442
1.235265605431798086e+00 0.16446761779946645 0.005291978735958442
1.336455396948641683e+00 0.18251834943190443 0.005291978735958442
1.442182498513580491e+00 0.20255019392306664 0.005291978735958442
1.552057557084620676e+00 0.22478058335487253 0.005291978735958442
1.665584387924809340e+00 0.24945081352303167 0.005291978735958442
1.782155720241471508e+00 0.27682866303920667 0.005291978735958442
1.901051761694629416e+00 0.3072112998861759 0.005291978735958442
2.021441628450647787e+00 0.34092850697468147 0.005291978735958442
2.142447149329156364e+00 0.3783462617131929 0.005291978735958442
2.264237816692549199e+00 0.419870708444391 0.005291978735958442
2.384660792924563122e+00 0.4659525668664682 0.005291978735958442
2.502539344679085787e+00 0.517092024289676 0.005291978735958442
2.616644884235036272e+00 0.5738441648302398 0.005291978735958442
2.725719629307851832e+00 0.6368249944718586 0.005291978735958442
2.828502417063935237e+00 0.7067181273927491 0.005291978735958442
2.923756181091165640e+00 0.7842822061337682 0.005291978735958442
3.010297201653683530e+00 0.8703591361485166 0.005291978735958442
3.087024391368053067e+00 0.9658832241158708 0.005291978735958442
3.152947806372499606e+00 1.0718913192051276 0.005291978735958442
3.207215195189471846e+00 1.1895340673703196 0.005291978735958442
3.249135247536026672e+00 1.3200884008314182 0.005291978735958442
3.278196609193494204e+00 1.4649713983072863 0.005291978735958442
3.294081502716418530e+00 1.625755666443795 0.005291978735958442
3.297303548295907660e+00 1.8041864093920719 0.005291978735958442
3.289757615981113936e+00 2.0022003718155843 0.005291978735958442
3.269416389728688976e+00 2.2219468609395236 0.005291978735958442
3.236714456086311920e+00 2.4658110758226037 0.005291978735958442
3.192251312462281554e+00 2.736439997074672 0.005291978735958442
3.136769921455315302e+00 3.0367711180354604 0.005291978735958442
3.071132082112128625e+00 3.370064329271928 0.005291978735958442
2.996291727771483782e+00 3.739937302478798 0.005291978735958442
2.913267680995794251e+00 4.150404757850477 0.005291978735958442
2.823117179256064091e+00 4.605922041145108 0.005291978735958442
2.726911160508130649e+00 5.1114334834401705 0.005291978735958442
2.626488890261795550e+00 5.672426068491977 0.005291978735958442
2.525824253783675921e+00 6.294988990221888 0.005291978735958442
2.422085718796106235e+00 6.985879746785249 0.005291978735958442
2.318769769808012970e+00 7.752597488629465 0.005291978735958442
2.215669641676142554e+00 8.60346441668451 0.005291978735958442
2.111907179790454947e+00 9.547716114208066 0.005291978735958442
2.008118647238073429e+00 10.59560179277617 0.005291978735958442
1.904887567306279728e+00 11.758495540521581 0.005291978735958442
1.802747976510678640e+00 13.049019780144016 0.005291978735958442
1.702187499725950737e+00 14.481182276745331 0.005291978735958442
1.603650027810813450e+00 16.070528182616385 0.005291978735958442
1.507537580769564345e+00 17.834308769319094 0.005291978735958442
1.414211410201864583e+00 19.791668678535572 0.005291978735958442
1.323992161037972792e+00 21.96385372416547 0.005291978735958442
1.237159542618863073e+00 24.37444150122222 0.005291978735958442
1.154649877624627008e+00 27.04959730463137 0.005291978735958442
1.076993432928731398e+00 30.01835813575592 0.005291978735958442
1.003141725046108546e+00 33.31294787934677 0.005291978735958442
9.332146931099295495e-01 36.96912707195032 0.005291978735958442
8.672819095908326226e-01 41.0265810582719 0.005291978735958442
8.053633170457062951e-01 45.52935074866948 0.005291978735958442
7.474309951424158438e-01 50.526310653356795 0.005291978735958442
6.934119593476252286e-01 56.07169938205458 0.005291978735958442
6.431920590512651970e-01 62.22570836730231 0.005291978735958442
5.966208796363564604e-01 69.0551352016233 0.005291978735958442
5.535175605059121651e-01 76.63410868007462 0.005291978735958442
5.136772924442922772e-01 85.04489341802686 0.005291978735958442
4.768783078123635666e-01 94.37878277775391 0.005291978735958442
4.428889926414136813e-01 104.73708979594508 0.005291978735958442
4.114748731167042206e-01 116.23224686798542 0.005291978735958442
3.824050957370874748e-01 128.9890261253308 0.005291978735958442
3.554581660390024878e-01 143.14589375234786 0.005291978735958442
3.304266471266084082e-01 158.85651294280527 0.005291978735958442
3.071207487738880082e-01 176.2914118095948 0.005291978735958442
2.853706839821017471e-01 195.63983435170647 0.005291978735958442
2.650278470453633628e-01 217.11179456945052 0.005291978735958442
2.459649507543969216e-01 240.9403560239527 0.005291978735958442
2.280752476919498950e-01 267.38416158399497 0.005291978735958442
2.112710622486884959e-01 296.73024081888724 0.005291978735958442
1.954817950028142071e-01 329.2971255097155 0.005291978735958442
1.806515541436989059e-01 365.43830709572546 0.005291978735958442
1.667365382125770845e-01 405.54607358408276 0.005291978735958442
1.537022930150480360e-01 450.05576757004974 0.005291978735958442
1.415208984006019743e-01 499.450511585514 0.005291978735958442
1.301682760323168708e-01 554.2664520663108 0.005291978735958442
1.196217061178301011e-01 615.0985788580505 0.005291978735958442
1.098577822096008239e-01 682.6071834272393 0.005291978735958442
1.008509197260020612e-01 757.525025877192 0.005291978735958442
9.257256467762177421e-02 840.6652885618333 0.005291978735958442
8.499111013853996588e-02 932.9304026284696 0.005291978735958442
7.807241211413022686e-02 1035.3218432956637 0.005291978735958442
7.178072595218604190e-02 1148.9510001873086 0.005291978735958442
6.607980965441134780e-02 1275.051240713013 0.005291978735958442
6.093396056711531533e-02 1414.991297434576 0.005291978735958442
5.630883680142542008e-02 1570.2901247293776 0.005291978735958442
5.217197033413439877e-02 1742.6333860096508 0.005291978735958442
4.849298740773898969e-02 1933.891750455232 0.005291978735958442
4.524356213373449676e-02 2146.141197858406 0.005291978735958442
4.239717652983486518e-02 2381.6855519761607 0.005291978735958442
3.992874567758385174e-02 2643.0814869741084 0.005291978735958442
3.781417163089059036e-02 2933.1662783900483 0.005291978735958442
3.602987397980027262e-02 3255.0885998350564 0.005291978735958442
3.455236827263823141e-02 3612.3426997094302 0.005291978735958442
3.335795770535819604e-02 4008.8063288984645 0.005291978735958442
3.242261750119771607e-02 4448.782831127585 0.005291978735958442
3.172215243241827132e-02 4937.047852839004 0.005291978735958442
3.123269051755959980e-02 5478.901179593945 0.005291978735958442
3.093153188304461135e-02 6080.224261649427 0.005291978735958442
3.079830703799359484e-02 6747.5440531107 0.005291978735958442
3.081632052901433702e-02 7488.10385759003 0.005291978735958442
3.097389514732055982e-02 8309.941949353404 0.005291978735958442
3.126550416736238736e-02 9221.97882333434 0.005291978735958442
3.169249881998830592e-02 10234.114021054527 0.005291978735958442
3.226332008284552022e-02 11357.333583431051 0.005291978735958442
3.299317965204556086e-02 12603.829296797274 0.005291978735958442
3.390330337923956605e-02 13987.131026472387 0.005291978735958442
3.501990050367279061e-02 15522.25357427048 0.005291978735958442
3.637304740395273100e-02 17225.859653987874 0.005291978735958442
3.799566337735909433e-02 19116.440753857038 0.005291978735958442
4.090590786696869652e-02 21214.51784910632 0.005291978735958442
4.438765732160715460e-02 23542.864143224204 0.005291978735958442
4.827618902192017808e-02 26126.752255633317 0.005291978735958442
5.260902553109945284e-02 28994.22853882881 0.005291978735958442
5.742659377224143546e-02 32176.417502507353 0.005291978735958442
6.277220363310806461e-02 35707.859649004626 0.005291978735958442
6.869200068204374399e-02 39626.88638701478 0.005291978735958442
7.523491892185869834e-02 43976.036093027215 0.005291978735958442
8.245264555745358825e-02 48802.515836544335 0.005291978735958442
9.039963512415456759e-02 54158.71378079476 0.005291978735958442
9.932737832379377740e-02 60102.76782070388 0.005291978735958442
1.095560750159513264e-01 66699.19663030129 0.005291978735958442
1.207357385634114516e-01 74019.59996915652 0.005291978735958442
1.329300181285348881e-01 82143.43584919439 0.005291978735958442
1.462018175309333923e-01 91158.88299750836 0.005291978735958442
1.606118945436042778e-01 101163.7979766207 0.005291978735958442
1.762173639491554089e-01 112266.77735108159 0.005291978735958442
1.930701693140780828e-01 124588.33642950082 0.005291978735958442
2.112154498374184675e-01 138262.2173764659 0.005291978735958442
2.306897673192053189e-01 153436.84089300132 0.005291978735958442
2.515189227610790113e-01 170276.91722258978 0.005291978735958442
2.737155118832073630e-01 188965.23396912115 0.005291978735958442
2.972757423055902848e-01 209704.64013232305 0.005291978735958442
3.221759409011827890e-01 232720.2478960412 0.005291978735958442
3.483682344277470033e-01 258261.87606826748 0.005291978735958442
3.757761188017174625e-01 286606.7616948256 0.005291978735958442
4.047574917213557777e-01 318062.5692794119 0.005291978735958442
4.378219909643750185e-01 352970.73027306574 0.005291978735958442
4.789868335583407077e-01 391710.1490809261 0.005291978735958442
5.235178944578482430e-01 434701.3158125035 0.005291978735958442
5.705612130004776850e-01 482410.8704165374 0.005291978735958442
6.199858897594427987e-01 535356.6677410719 0.005291978735958442
6.716264760025691949e-01 594113.3984965039 0.005291978735958442
7.254109353981907926e-01 659318.8271333541 0.005291978735958442
7.823685550894046159e-01 731680.7143427207 0.005291978735958442
8.411676280105024883e-01 811984.4993184009 0.005291978735958442
9.015348336776620730e-01 901101.8251665037 0.005291978735958442
9.631590910822869223e-01 1000000.0 0.005291978735958442
9.223572287642783918e-03 0.001 0.005872786613189483
9.551755088246476413e-03 0.0011097524964120721 0.005872786613189483
9.928255426347154175e-03 0.0012315506032928262 0.005872786613189483
1.036322182453173861e-02 0.001366716356462006 0.005872786613189483
1.086827954450083483e-02 0.0015167168884709225 0.005872786613189483
1.145704843015527344e-02 0.0016831803533309566 0.005872786613189483
1.214504606618535196e-02 0.0018679135990207828 0.005872786613189483
1.294986828271992713e-02 0.002072921779595372 0.005872786613189483
1.389179526169955284e-02 0.002300430119772917 0.005872786613189483
1.499363448805037489e-02 0.0025529080682395165 0.005872786613189483
1.628104149508952450e-02 0.002833096101839324 0.005872786613189483
1.778294898165898308e-02 0.0031440354715915 0.005872786613189483
1.953145945395640473e-02 0.0034891012134067737 0.005872786613189483
2.156238894705171313e-02 0.003872038781812557 0.005872786613189483
2.391523352290325644e-02 0.004297004704320844 0.005872786613189483
2.663348001749925656e-02 0.004768611697714469 0.005872786613189483
2.976484977426933562e-02 0.005291978735958442 0.005872786613189483
3.356960435466151832e-02 0.005872786613189483 0.005872786613189483
3.807477502775792610e-02 0.00651733960488242 0.005872786613189483
4.322076929618599156e-02 0.007232633896483534 0.005872786613189483
4.908128334365247092e-02 0.008026433522257174 0.005872786613189483
5.573605534619762575e-02 0.00890735463861044 0.005872786613189483
6.327134194413987223e-02 0.009884959046625586 0.005872786613189483
7.178026957126251717e-02 0.010969857978923836 0.005872786613189483
8.136334068474018744e-02 0.012173827277396614 0.005872786613189483
9.212889114308482619e-02 0.013509935211980273 0.005872786613189483
1.041935950699303115e-01 0.014992684327860457 0.005872786613189483
1.176830027293822717e-01 0.01663816886076129 0.005872786613189483
1.327320560163979257e-01 0.018464249428955443 0.005872786613189483
1.494855650559967220e-01 0.020490746898158472 0.005872786613189483
1.680985783590165927e-01 0.022739657523579287 0.005872786613189483
1.887367457910042734e-01 0.02523539170434766 0.005872786613189483
2.115765255769321007e-01 0.02800503894183631 0.005872786613189483
2.368050876970771712e-01 0.03107866187782014 0.005872786613189483
2.646201518933961605e-01 0.03448962260405758 0.005872786613189483
2.952294179686072439e-01 0.038274944785163134 0.005872786613189483
3.288496141491640823e-01 0.04247571552536898 0.005872786613189483
3.657051825570680759e-01 0.047137531341167244 0.005872786613189483
4.060264354490459304e-01 0.05231099308056263 0.005872786613189483
4.500470687816334192e-01 0.05805225516094899 0.005872786613189483
4.980010089767458736e-01 0.06442363508721373 0.005872786613189483
5.501186177021616386e-01 0.07149428986597581 0.005872786613189483
6.066219142077814430e-01 0.07934096665797492 0.005872786613189483
6.677190687967871074e-01 0.08804883581643465 0.005872786613189483
7.335979916255457312e-01 0.09771241535346502 0.005872786613189483
8.044190428622491895e-01 0.1084365968689611 0.005872786613189483
8.803067269664335281e-01 0.12033778407775893 0.005872786613189483
9.613409797439121940e-01 0.13354515629298988 0.005872786613189483
1.047547478628833684e+00 0.14820207057988585 0.005872786613189483
1.138888013236673880e+00 0.16446761779946645 0.005872786613189483
1.235250286729651092e+00 0.18251834943190443 0.005872786613189483
1.336438333151043434e+00 0.20255019392306664 0.005872786613189483
1.442163466871148936e+00 0.22478058335487253 0.005872786613189483
1.552036353282630232e+00 0.24945081352303167 0.005872786613189483
1.665560787582586189e+00 0.27682866303920667 0.005872786613189483
1.782129465875823104e+00 0.3072112998861759 0.005872786613189483
1.901022547697885035e+00 0.34092850697468147 0.005872786613189483
2.021409134867946822e+00 0.3783462617131929 0.005872786613189483
2.142413458847905794e+00 0.419870708444391 0.005872786613189483
2.264200420134371061e+00 0.4659525668664682 0.005872786613189483
2.384619326413075502e+00 0.517092024289676 0.005872786613189483
2.502493393192723126e+00 0.5738441648302398 0.005872786613189483
2.616593944659662441e+00 0.6368249944718586 0.005872786613189483
2.725663290493343549e+00 0.7067181273927491 0.005872786613189483
2.828440067197310892e+00 0.7842822061337682 0.005872786613189483
2.923687289596544225e+00 0.8703591361485166 0.005872786613189483
3.010221131127971184e+00 0.9658832241158708 0.005872786613189483
3.086940464249309901e+00 1.0718913192051276 0.005872786613189483
3.152855312395969278e+00 1.1895340673703196 0.005872786613189483
3.207113346550991118e+00 1.3200884008314182 0.005872786613189483
3.249023241773875803e+00 1.4649713983072863 0.005872786613189483
3.278073533263917927e+00 1.625755666443795 0.005872786613189483
3.293946420985477186e+00 1.8041864093920719 0.005872786613189483
3.297123503912500642e+00 2.0022003718155843 0.005872786613189483
3.289559058091944266e+00 2.2219468609395236 0.005872786613189483
3.269197535621455764e+00 2.4658110758226037 0.005872786613189483
3.236473430411017649e+00 2.736439997074672 0.005872786613189483
3.191986044526286204e+00 3.0367711180354604 0.005872786613189483
3.136478162245438295e+00 3.370064329271928 0.005872786613189483
3.070811399321182300e+00 3.739937302478798 0.005872786613189483
2.995939458748180684e+00 4.150404757850477 0.005872786613189483
2.912880957850157770e+00 4.605922041145108 0.005872786613189483
2.822692902844629259e+00 5.1114334834401705 0.005872786613189483
2.726445940509329979e+00 5.672426068491977 0.005872786613189483
2.625974065168041438e+00 6.294988990221888 0.005872786613189483
2.525260284114520637e+00 6.985879746785249 0.005872786613189483
2.421468383680089875e+00 7.752597488629465 0.005872786613189483
2.318145820136133128e+00 8.60346441668451 0.005872786613189483
2.214990675480828397e+00 9.547716114208066 0.005872786613189483
2.111169272320452706e+00 10.59560179277617 0.005872786613189483
2.007317818761539918e+00 11.758495540521581 0.005872786613189483
1.904019913811647813e+00 13.049019780144016 0.005872786613189483
1.801809762413048244e+00 14.481182276745331 0.005872786613189483
1.701175383915621842e+00 16.070528182616385 0.005872786613189483
1.602561264788535444e+00 17.834308769319094 0.005872786613189483
1.506370366151970286e+00 19.791668678535572 0.005872786613189483
1.412965188088741941e+00 21.96385372416547 0.005872786613189483
1.322668120675499548e+00 24.37444150122222 0.005872786613189483
1.236044872256548688e+00 27.04959730463137 0.005872786613189483
1.154764571699310238e+00 30.01835813575592 0.005872786613189483
1.077118367111591146e+00 33.31294787934677 0.005872786613189483
1.003275928978650366e+00 36.96912707195032 0.005872786613189483
9.333566504887144122e-01 41.0265810582719 0.005872786613189483
8.674295042558113344e-01 45.52935074866948 0.005872786613189483
8.055137910468149753e-01 50.526310653356795 0.005872786613189483
7.475809563521603751e-01 56.07169938205458 0.005872786613189483
6.935574231664093370e-01 62.22570836730231 0.005872786613189483
6.433285198775678948e-01 69.0551352016233 0.005872786613189483
5.967434452589723826e-01 76.63410868007462 0.005872786613189483
5.536211105186471526e-01 85.04489341802686 0.005872786613189483
5.137566782033593515e-01 94.37878277775391 0.005872786613189483
4.769285538201185615e-01 104.73708979594508 0.005872786613189483
4.429055141482581281e-01 116.23224686798542 0.005872786613189483
4.114536846481549603e-01 128.9890261253308 0.005872786613189483
3.823430055046256881e-01 143.14589375234786 0.005872786613189483
3.553529292559157171e-01 158.85651294280527 0.005872786613189483
3.302771319325318311e-01 176.2914118095948 0.005872786613189483
3.069270697776382839e-01 195.63983435170647 0.005872786613189483
2.851343646453146086e-01 217.11179456945052 0.005872786613189483
2.647520026302103147e-01 240.9403560239527 0.005872786613189483
2.456545192295539748e-01 267.38416158399497 0.005872786613189483
2.277372387551718502e-01 296.73024081888724 0.005872786613189483
2.109147911017048294e-01 329.2971255097155 0.005872786613189483
1.951190158532591368e-01 365.43830709572546 0.005872786613189483
1.802964044227438611e-01 405.54607358408276 0.005872786613189483
1.664052230863258541e-01 450.05576757004974 0.005872786613189483
1.534124342655572015e-01 499.450511585514 0.005872786613189483
1.412906214594993048e-01 554.2664520663108 0.005872786613189483
1.300150865022138835e-01 615.0985788580505 0.005872786613189483
1.195613816085690229e-01 682.6071834272393 0.005872786613189483
1.099034392626000722e-01 757.525025877192 0.005872786613189483
1.010124797200584179e-01 840.6652885618333 0.005872786613189483
9.285671172291849740e-02 932.9304026284696 0.005872786613189483
8.540173177817286798e-02 1035.3218432956637 0.005872786613189483
7.861141265777113474e-02 1148.9510001873086 0.005872786613189483
7.244900002577997489e-02 1275.051240713013 0.005872786613189483
6.687818478058263350e-02 1414.991297434576 0.005872786613189483
6.186394495382976227e-02 1570.2901247293776 0.005872786613189483
5.737308231127340868e-02 1742.6333860096508 0.005872786613189483
5.337444815038185075e-02 1933.891750455232 0.005872786613189483
4.983888904187704777e-02 2146.141197858406 0.005872786613189483
4.673899228454468646e-02 2381.6855519761607 0.005872786613189483
4.404868162778349111e-02 2643.0814869741084 0.005872786613189483
4.174274330749406375e-02 2933.1662783900483 0.005872786613189483
3.979632673690175482e-02 3255.0885998350564 0.005872786613189483
3.818450027200458868e-02 3612.3426997094302 0.005872786613189483
3.688192993144451953e-02 4008.8063288984645 0.005872786613189483
3.586277015905581234e-02 4448.782831127585 0.005872786613189483
3.510085942342881793e-02 4937.047852839004 0.005872786613189483
3.457028311434515166e-02 5478.901179593945 0.005872786613189483
3.424632895202028848e-02 6080.224261649427 0.005872786613189483
3.410678286951938920e-02 6747.5440531107 0.005872786613189483
3.413342893496618125e-02 7488.10385759003 0.005872786613189483
3.431355013772437179e-02 8309.941949353404 0.005872786613189483
3.464118796337278816e-02 9221.97882333434 0.005872786613189483
3.511795679521419189e-02 10234.114021054527 0.005872786613189483
3.575328353264404374e-02 11357.333583431051 0.005872786613189483
3.656405751177099067e-02 12603.829296797274 0.005872786613189483
3.757379543826980250e-02 13987.131026472387 0.005872786613189483
3.881149793642432733e-02 15522.25357427048 0.005872786613189483
4.031041325204075959e-02 17225.859653987874 0.005872786613189483
4.210689583538684139e-02 19116.440753857038 0.005872786613189483
4.526078120191207033e-02 21214.51784910632 0.005872786613189483
4.909797151892809214e-02 23542.864143224204 0.005872786613189483
5.338049511702823435e-02 26126.752255633317 0.005872786613189483
5.814872828560726375e-02 28994.22853882881 0.005872786613189483
6.344600774238155771e-02 32176.417502507353 0.005872786613189483
6.931856079273694682e-02 35707.859649004626 0.005872786613189483
7.581540117216710450e-02 39626.88638701478 0.005872786613189483
8.298820845496032717e-02 43976.036093027215 0.005872786613189483
9.089122694220225229e-02 48802.515836544335 0.005872786613189483
9.958119425451378293e-02 54158.71378079476 0.005872786613189483
1.092956379068422135e-01 60102.76782070388 0.005872786613189483
1.204502157437149640e-01 66699.19663030129 0.005872786613189483
1.326203752142743886e-01 74019.59996915652 0.005872786613189483
1.458694603960307423e-01 82143.43584919439 0.005872786613189483
1.602588932827979651e-01 91158.88299750836 0.005872786613189483
1.758465019722531275e-01 101163.7979766207 0.005872786613189483
1.926847879703925126e-01 112266.77735108159 0.005872786613189483
2.108191668451241396e-01 124588.33642950082 0.005872786613189483
2.302861096416423115e-01 138262.2173764659 0.005872786613189483
2.511111834731675208e-01 153436.84089300132 0.005872786613189483
2.733067221510156464e-01 170276.91722258978 0.005872786613189483
2.968692246079529529e-01 188965.23396912115 0.005872786613189483
3.217761205555261239e-01 209704.64013232305 0.005872786613189483
3.479822039052827276e-01 232720.2478960412 0.005872786613189483
3.754154186056127274e-01 258261.87606826748 0.005872786613189483
4.039725349494816542e-01 286606.7616948256 0.005872786613189483
4.342504377058688525e-01 318062.5692794119 0.005872786613189483
4.753644971832385879e-01 352970.73027306574 0.005872786613189483
5.200533773280797689e-01 391710.1490809261 0.005872786613189483
5.673492410566493005e-01 434701.3158125035 0.005872786613189483
6.171137816762722883e-01 482410.8704165374 0.005872786613189483
6.691702074827857727e-01 535356.6677410719 0.005872786613189483
7.233040371008613301e-01 594113.3984965039 0.005872786613189483
7.805457562881359390e-01 659318.8271333541 0.005872786613189483
8.398160292506119395e-01 731680.7143427207 0.005872786613189483
9.006532848209913844e-01 811984.4993184009 0.005872786613189483
9.627294020047438838e-01 901101.8251665037 0.005872786613189483
1.025678571937743477e+00 1000000.0 0.005872786613189483
8.935001957085233690e-03 0.001 0.00651733960488242
9.223587093466236592e-03 0.0011097524964120721 0.00651733960488242
9.551740710051994168e-03 0.0012315506032928262 0.00651733960488242
9.928238968112660170e-03 0.001366716356462006 0.00651733960488242
1.036317904057187760e-02 0.0015167168884709225 0.00651733960488242
1.086831182906426024e-02 0.0016831803533309566 0.00651733960488242
1.145706822684071542e-02 0.0018679135990207828 0.00651733960488242
1.214499033070320227e-02 0.002072921779595372 0.00651733960488242
1.294987353171832625e-02 0.002300430119772917 0.00651733960488242
1.389179993953069785e-02 0.0025529080682395165 0.00651733960488242
1.499362938824735231e-02 0.002833096101839324 0.00651733960488242
1.628103849238125844e-02 0.0031440354715915 0.00651733960488242
1.778293030006479827e-02 0.0034891012134067737 0.00651733960488242
1.953145840169339190e-02 0.003872038781812557 0.00651733960488242
2.156238370823416323e-02 0.004297004704320844 0.00651733960488242
2.391522003300117216e-02 0.004768611697714469 0.00651733960488242
2.663347399398841367e-02 0.005291978735958442 0.00651733960488242
2.976485356834944473e-02 0.005872786613189483 0.00651733960488242
3.356929900636036052e-02 0.00651733960488242 0.00651733960488242
3.807440119762146163e-02 0.007232633896483534 0.00651733960488242
4.322033999113009811e-02 0.008026433522257174 0.00651733960488242
4.908078917406782232e-02 0.00890735463861044 0.00651733960488242
5.573548380204682712e-02 0.009884959046625586 0.00651733960488242
6.327067986163997793e-02 0.010969857978923836 0.00651733960488242
7.177950430621407585e-02 0.012173827277396614 0.00651733960488242
8.136246890537095211e-02 0.013509935211980273 0.00651733960488242
9.212788122329572393e-02 0.014992684327860457 0.00651733960488242
1.041924552026603501e-01 0.01663816886076129 0.00651733960488242
1.176817017091342649e-01 0.018464249428955443 0.00651733960488242
1.327305958921274898e-01 0.020490746898158472 0.00651733960488242
1.494838807637259570e-01 0.022739657523579287 0.00651733960488242
1.680966499757027832e-01 0.02523539170434766 0.00651733960488242
1.887345810143934433e-01 0.02800503894183631 0.00651733960488242
2.115740726834570984e-01 0.03107866187782014 0.00651733960488242
2.368023142532528769e-01 0.03448962260405758 0.00651733960488242
2.646170271619782133e-01 0.038274944785163134 0.00651733960488242
2.952259099353878868e-01 0.04247571552536898 0.00651733960488242
3.288456604119842641e-01 0.047137531341167244 0.00651733960488242
3.657007311314182108e-01 0.05231099308056263 0.00651733960488242
4.060214698251965459e-01 0.05805225516094899 0.00651733960488242
4.500414775076186924e-01 0.06442363508721373 0.00651733960488242
4.979947399150517762e-01 0.07149428986597581 0.00651733960488242
5.501115978598845047e-01 0.07934096665797492 0.00651733960488242
6.066140443635218427e-01 0.08804883581643465 0.00651733960488242
6.677102779538021116e-01 0.09771241535346502 0.00651733960488242
7.335881939663335682e-01 0.1084365968689611 0.00651733960488242
8.044080869440366488e-01 0.12033778407775893 0.00651733960488242
8.802944931493540404e-01 0.13354515629298988 0.00651733960488242
9.613273178261997343e-01 0.14820207057988585 0.00651733960488242
1.047532251935403558e+00 0.16446761779946645 0.00651733960488242
1.138871036122576674e+00 0.18251834943190443 0.00651733960488242
1.235231362455645465e+00 0.20255019392306664 0.00651733960488242
1.336417239566090043e+00 0.22478058335487253 0.00651733960488242
1.442139970100817070e+00 0.24945081352303167 0.00651733960488242
1.552010197665059765e+00 0.27682866303920667 0.00651733960488242
1.665531663494638881e+00 0.3072112998861759 0.00651733960488242
1.782097058465266670e+00 0.34092850697468147 0.00651733960488242
1.900986497426642607e+00 0.3783462617131929 0.00651733960488242
2.021369044570638707e+00 0.419870708444391 0.00651733960488242
2.142371777973367752e+00 0.4659525668664682 0.00651733960488242
2.264154168780950549e+00 0.517092024289676 0.00651733960488242
2.384568047366347532e+00 0.5738441648302398 0.00651733960488242
2.502436513900130777e+00 0.6368249944718586 0.00651733960488242
2.616530981430591929e+00 0.7067181273927491 0.00651733960488242
2.725593551755899124e+00 0.7842822061337682 0.00651733960488242
2.828362941150811327e+00 0.8703591361485166 0.00651733960488242
2.923602015696482148e+00 0.9658832241158708 0.00651733960488242
3.010126954661483278e+00 1.0718913192051276 0.00651733960488242
3.086836542337564993e+00 1.1895340673703196 0.00651733960488242
3.152740744341516077e+00 1.3200884008314182 0.00651733960488242
3.206987163180721634e+00 1.4649713983072863 0.00651733960488242
3.248884396776620775e+00 1.625755666443795 0.00651733960488242
3.277920929265279337e+00 1.8041864093920719 0.00651733960488242
3.293778836894248219e+00 2.0022003718155843 0.00651733960488242
3.296901929128867703e+00 2.2219468609395236 0.00651733960488242
3.289314710888154636e+00 2.4658110758226037 0.00651733960488242
3.268928293959812326e+00 2.736439997074672 0.00651733960488242
3.236176935184686965e+00 3.0367711180354604 0.00651733960488242
3.191659766499083339e+00 3.370064329271928 0.00651733960488242
3.136119390820071295e+00 3.739937302478798 0.00651733960488242
3.070417159251540795e+00 4.150404757850477 0.00651733960488242
2.995506532736364136e+00 4.605922041145108 0.00651733960488242
2.912405882394506929e+00 5.1114334834401705 0.00651733960488242
2.822171918365861121e+00 5.672426068491977 0.00651733960488242
2.725875024313775263e+00 6.294988990221888 0.00651733960488242
2.625342651105333491e+00 6.985879746785249 0.00651733960488242
2.524569150768584791e+00 7.752597488629465 0.00651733960488242
2.420712507301971073e+00 8.60346441668451 0.00651733960488242
2.317368538154781277e+00 9.547716114208066 0.00651733960488242
2.214144985083743578e+00 10.59560179277617 0.00651733960488242
2.110250472706125535e+00 11.758495540521581 0.00651733960488242
2.006321281882403884e+00 13.049019780144016 0.00651733960488242
1.902941222974309010e+00 14.481182276745331 0.00651733960488242
1.800644941911487384e+00 16.070528182616385 0.00651733960488242
1.699921152850298434e+00 17.834308769319094 0.00651733960488242
1.601215410180187204e+00 19.791668678535572 0.00651733960488242
1.504932154498673791e+00 21.96385372416547 0.00651733960488242
1.411435887052692628e+00 24.37444150122222 0.00651733960488242
1.321051541802707341e+00 27.04959730463137 0.00651733960488242
1.236108931283067536e+00 30.01835813575592 0.00651733960488242
1.154834839303801930e+00 33.31294787934677 0.00651733960488242
1.077194073575715283e+00 36.96912707195032 0.00651733960488242
1.003355882572736446e+00 41.0265810582719 0.00651733960488242
9.334391645833378659e-01 45.52935074866948 0.00651733960488242
8.675123440576409939e-01 50.526310653356795 0.00651733960488242
8.055941910726728272e-01 56.07169938205458 0.00651733960488242
7.476556174449128234e-01 62.22570836730231 0.00651733960488242
6.936225352645641884e-01 69.0551352016233 0.00651733960488242
6.433798856613929251e-01 76.63410868007462 0.00651733960488242
5.967765795867572276e-01 85.04489341802686 0.00651733960488242
5.536313909718955095e-01 94.37878277775391 0.00651733960488242
5.137395297423666962e-01 104.73708979594508 0.00651733960488242
4.768796362028004943e-01 116.23224686798542 0.00651733960488242
4.428209332649818974e-01 128.9890261253308 0.00651733960488242
4.113301837846849995e-01 143.14589375234786 0.00651733960488242
3.821781533003471565e-01 158.85651294280527 0.00651733960488242
3.551453162112889750e-01 176.2914118095948 0.00651733960488242
3.300265563439694905e-01 195.63983435170647 0.00651733960488242
3.066347626734796106e-01 217.11179456945052 0.00651733960488242
2.848032279362424091e-01 240.9403560239527 0.00651733960488242
2.643869180041843459e-01 267.38416158399497 0.00651733960488242
2.452626502504721695e-01 296.73024081888724 0.00651733960488242
2.273283223247201668e-01 329.2971255097155 0.00651733960488242
2.105013018039723904e-01 365.43830709572546 0.00651733960488242
1.947161216342732093e-01 405.54607358408276 0.00651733960488242
1.799216139823521798e-01 450.05576757004974 0.00651733960488242
1.660776728093089349e-01 499.450511585514 0.00651733960488242
1.531518683294060823e-01 554.2664520663108 0.00651733960488242
1.411161531169431438e-01 615.0985788580505 0.00651733960488242
1.299439617089775678e-01 682.6071834272393 0.00651733960488242
1.196079523387289234e-01 757.525025877192 0.00651733960488242
1.100785628766724894e-01 840.6652885618333 0.00651733960488242
1.013234716436442473e-01 932.9304026284696 0.00651733960488242
9.330782997519070088e-02 1035.3218432956637 0.00651733960488242
8.599506519104251068e-02 1148.9510001873086 0.00651733960488242
7.934795287054913215e-02 1275.051240713013 0.00651733960488242
7.332967983856568395e-02 1414.991297434576 0.00651733960488242
6.790469576356945869e-02 1570.2901247293776 0.00651733960488242
6.303924989572860793e-02 1742.6333860096508 0.00651733960488242
5.870160367893923620e-02 1933.891750455232 0.00651733960488242
5.486196056453339354e-02 2146.141197858406 0.00651733960488242
5.149217730743976817e-02 2381.6855519761607 0.00651733960488242
4.856532616228330379e-02 2643.0814869741084 0.00651733960488242
4.605518666362731078e-02 2933.1662783900483 0.00651733960488242
4.393570965853062921e-02 3255.0885998350564 0.00651733960488242
4.218054333435999892e-02 3612.3426997094302 0.00651733960488242
4.076270430810963880e-02 4008.8063288984645 0.00651733960488242
3.965447358484547324e-02 4448.782831127585 0.00651733960488242
3.882763384957923364e-02 4937.047852839004 0.00651733960488242
3.825411244008267847e-02 5478.901179593945 0.00651733960488242
3.790705612247705081e-02 6080.224261649427 0.00651733960488242
3.776228058205220034e-02 6747.5440531107 0.00651733960488242
3.779994518380611762e-02 7488.10385759003 0.00651733960488242
3.800622593556225032e-02 8309.941949353404 0.00651733960488242
3.837472016355341492e-02 9221.97882333434 0.00651733960488242
3.890735738936912380e-02 10234.114021054527 0.00651733960488242
3.961466899502706640e-02 11357.333583431051 0.00651733960488242
4.051540641516628016e-02 12603.829296797274 0.00651733960488242
4.163561774964844725e-02 13987.131026472387 0.00651733960488242
4.300738258744674081e-02 15522.25357427048 0.00651733960488242
4.466743815373214188e-02 17225.859653987874 0.00651733960488242
4.665591190076591455e-02 19116.440753857038 0.00651733960488242
5.006343034102408301e-02 21214.51784910632 0.00651733960488242
5.428921646905719711e-02 23542.864143224204 0.00651733960488242
5.900181991514977936e-02 26126.752255633317 0.00651733960488242
6.424452874583841400e-02 28994.22853882881 0.00651733960488242
7.006360577015409430e-02 32176.417502507353 0.00651733960488242
7.650815877510870611e-02 35707.859649004626 0.00651733960488242
8.362996285594011259e-02 39626.88638701478 0.00651733960488242
9.148325841219191734e-02 43976.036093027215 0.00651733960488242
1.001245558979075440e-01 48802.515836544335 0.00651733960488242
1.096124745592663846e-01 54158.71378079476 0.00651733960488242
1.201600086679329715e-01 60102.76782070388 0.00651733960488242
1.323025242509197619e-01 66699.19663030129 0.00651733960488242
1.455250424571516155e-01 74019.59996915652 0.00651733960488242
1.598894545606125150e-01 82143.43584919439 0.00651733960488242
1.754543225056892641e-01 91158.88299750836 0.00651733960488242
1.922729334390989309e-01 101163.7979766207 0.00651733960488242
2.103913205563651412e-01 112266.77735108159 0.00651733960488242
2.298462561740128307e-01 124588.33642950082 0.00651733960488242
2.506632315137150013e-01 138262.2173764659 0.00651733960488242
2.728543051686720400e-01 153436.84089300132 0.00651733960488242
2.964157078679292567e-01 170276.91722258978 0.00651733960488242
3.213251307914167243e-01 188965.23396912115 0.00651733960488242
3.475385743753354184e-01 209704.64013232305 0.00651733960488242
3.749867692775648575e-01 232720.2478960412 0.00651733960488242
4.035712212329062298e-01 258261.87606826748 0.00651733960488242
4.331600969916939436e-01 286606.7616948256 0.00651733960488242
4.713263401825545929e-01 318062.5692794119 0.00651733960488242
5.160768040415529834e-01 352970.73027306574 0.00651733960488242
5.635402731466258031e-01 391710.1490809261 0.00651733960488242
6.135748137545086189e-01 434701.3158125035 0.00651733960488242
6.659955505422173738e-01 482410.8704165374 0.00651733960488242
7.205755925842328713e-01 535356.6677410719 0.00651733960488242
7.780107012691360735e-01 594113.3984965039 0.00651733960488242
8.377687002647292713e-01 659318.8271333541 0.00651733960488242
8.991133174411685136e-01 731680.7143427207 0.00651733960488242
9.616960635767567434e-01 811984.4993184009 0.00651733960488242
1.025132790752890211e+00 901101.8251665037 0.00651733960488242
1.089005507326789690e+00 1000000.0 0.00651733960488242
8.678483101470990321e-03 0.001 0.007232633896483534
8.934958696878899861e-03 0.0011097524964120721 0.007232633896483534
9.223590243027626062e-03 0.0012315506032928262 0.007232633896483534
9.551760887710926753e-03 0.001366716356462006 0.007232633896483534
9.928235084670883684e-03 0.0015167168884709225 0.007232633896483534
1.036320746126440616e-02 0.0016831803533309566 0.007232633896483534
1.086829782212805386e-02 0.0018679135990207828 0.007232633896483534
1.145704674079268959e-02 0.002072921779595372 0.007232633896483534
1.214501114280116222e-02 0.002300430119772917 0.007232633896483534
1.294988520315952692e-02 0.0025529080682395165 0.007232633896483534
1.389180629284500479e-02 0.002833096101839324 0.007232633896483534
1.499360486284546240e-02 0.0031440354715915 0.007232633896483534
1.628103152238156298e-02 0.0034891012134067737 0.007232633896483534
1.778292924080444870e-02 0.003872038781812557 0.007232633896483534
1.953146141391701868e-02 0.004297004704320844 0.007232633896483534
2.156238618649233829e-02 0.004768611697714469 0.007232633896483534
2.391522654463643441e-02 0.005291978735958442 0.007232633896483534
2.663348274486943001e-02 0.005872786613189483 0.007232633896483534
2.976484239355913636e-02 0.00651733960488242 0.007232633896483534
3.356890761247166566e-02 0.007232633896483534 0.007232633896483534
3.807395211934930940e-02 0.008026433522257174 0.007232633896483534
4.321981901491544348e-02 0.00890735463861044 0.007232633896483534
4.908017815847669912e-02 0.009884959046625586 0.007232633896483534
5.573477585853911509e-02 0.010969857978923836 0.007232633896483534
6.326986639303959492e-02 0.012173827277396614 0.007232633896483534
7.177857069183261884e-02 0.013509935211980273 0.007232633896483534
8.136139630572274128e-02 0.014992684327860457 0.007232633896483534
9.212665958029048197e-02 0.01663816886076129 0.007232633896483534
1.041910490620670537e-01 0.018464249428955443 0.007232633896483534
1.176801007288068440e-01 0.020490746898158472 0.007232633896483534
1.327287606703053402e-01 0.022739657523579287 0.007232633896483534
1.494818025693705199e-01 0.02523539170434766 0.007232633896483534
1.680943110483753555e-01 0.02800503894183631 0.007232633896483534
1.887319047312705222e-01 0.03107866187782014 0.007232633896483534
2.115710424984011684e-01 0.03448962260405758 0.007232633896483534
2.367988977040500487e-01 0.038274944785163134 0.007232633896483534
2.646131765149049575e-01 0.04247571552536898 0.007232633896483534
2.952215563032767887e-01 0.047137531341167244 0.007232633896483534
3.288407587059811177e-01 0.05231099308056263 0.007232633896483534
3.656952617376734160e-01 0.05805225516094899 0.007232633896483534
4.060153087059597543e-01 0.06442363508721373 0.007232633896483534
4.500345746481481668e-01 0.07149428986597581 0.007232633896483534
4.979870045613713492e-01 0.07934096665797492 0.007232633896483534
5.501029339204287494e-01 0.08804883581643465 0.007232633896483534
6.066043431313754564e-01 0.09771241535346502 0.007232633896483534
6.676994416975099433e-01 0.1084365968689611 0.007232633896483534
7.335760868270905233e-01 0.12033778407775893 0.007232633896483534
8.043945581778959575e-01 0.13354515629298988 0.007232633896483534
8.802793988666383074e-01 0.14820207057988585 0.007232633896483534
9.613104730706848455e-01 0.16446761779946645 0.007232633896483534
1.047513464837746877e+00 0.18251834943190443 0.007232633896483534
1.138850085969804082e+00 0.20255019392306664 0.007232633896483534
1.235208006344835630e+00 0.22478058335487253 0.007232633896483534
1.336391218765717648e+00 0.24945081352303167 0.007232633896483534
1.442110978311800906e+00 0.27682866303920667 0.007232633896483534
1.551977924567441880e+00 0.3072112998861759 0.007232633896483534
1.665495734367682612e+00 0.34092850697468147 0.007232633896483534
1.782057075702736970e+00 0.3783462617131929 0.007232633896483534
1.900941986542497686e+00 0.419870708444391 0.007232633896483534
2.021319541733149538e+00 0.4659525668664682 0.007232633896483534
2.142320215552125706e+00 0.517092024289676 0.007232633896483534
2.264096949563863426e+00 0.5738441648302398 0.007232633896483534
2.384504558334548552e+00 0.6368249944718586 0.007232633896483534
2.502366160100423453e+00 0.7067181273927491 0.007232633896483534
2.616453005396399689e+00 0.7842822061337682 0.007232633896483534
2.725507205688298740e+00 0.8703591361485166 0.007232633896483534
2.828267396816376955e+00 0.9658832241158708 0.007232633896483534
2.923496399576642535e+00 1.0718913192051276 0.007232633896483534
3.010010279666594180e+00 1.1895340673703196 0.007232633896483534
3.086707754787469504e+00 1.3200884008314182 0.007232633896483534
3.152598722344253979e+00 1.4649713983072863 0.007232633896483534
3.206830683488295808e+00 1.625755666443795 0.007232633896483534
3.248712155635050447e+00 1.8041864093920719 0.007232633896483534
3.277731525615364738e+00 2.0022003718155843 0.007232633896483534
3.293570767925777520e+00 2.2219468609395236 0.007232633896483534
3.296629328304707673e+00 2.4658110758226037 0.007232633896483534
3.289014131667423957e+00 2.736439997074672 0.007232633896483534
3.268597118908036059e+00 3.0367711180354604 0.007232633896483534
3.235812323883401120e+00 3.370064329271928 0.007232633896483534
3.191258650525990781e+00 3.739937302478798 0.007232633896483534
3.135678437804981566e+00 4.150404757850477 0.007232633896483534
3.069932758009457974e+00 4.605922041145108 0.007232633896483534
2.994974812530557529e+00 5.1114334834401705 0.007232633896483534
2.911822656344881910e+00 5.672426068491977 0.007232633896483534
2.821532680737014243e+00 6.294988990221888 0.007232633896483534
2.725174949724548323e+00 6.985879746785249 0.007232633896483534
2.624569065237475574e+00 7.752597488629465 0.007232633896483534
2.523723149798677401e+00 8.60346441668451 0.007232633896483534
2.419788283357104941e+00 9.547716114208066 0.007232633896483534
2.316406619800880584e+00 10.59560179277617 0.007232633896483534
2.213099191756250139e+00 11.758495540521581 0.007232633896483534
2.109115446002569172e+00 13.049019780144016 0.007232633896483534
2.005091914273815501e+00 14.481182276745331 0.007232633896483534
1.901612907365106908e+00 16.070528182616385 0.007232633896483534
1.799213864198110358e+00 17.834308769319094 0.007232633896483534
1.698384703448487798e+00 19.791668678535572 0.007232633896483534
1.599572692669634755e+00 21.96385372416547 0.007232633896483534
1.503184516028775342e+00 24.37444150122222 0.007232633896483534
1.409587610778714195e+00 27.04959730463137 0.007232633896483534
1.320817261008068400e+00 30.01835813575592 0.007232633896483534
1.236130961161113317e+00 33.31294787934677 0.007232633896483534
1.154858535149795751e+00 36.96912707195032 0.007232633896483534
1.077218408178138409e+00 41.0265810582719 0.007232633896483534
1.003379442520074605e+00 45.52935074866948 0.007232633896483534
9.334600864725248748e-01 50.526310653356795 0.007232633896483534
8.675283154061486091e-01 56.07169938205458 0.007232633896483534
8.056024146194722402e-01 62.22570836730231 0.007232633896483534
7.476528525987288232e-01 69.0551352016233 0.007232633896483534
6.936051597296861715e-01 76.63410868007462 0.007232633896483534
6.433439588126712572e-01 85.04489341802686 0.007232633896483534
5.967179736820249492e-01 94.37878277775391 0.007232633896483534
5.535459299655361987e-01 104.73708979594508 0.007232633896483534
5.136231758246093682e-01 116.23224686798542 0.007232633896483534
4.767286587894158378e-01 128.9890261253308 0.007232633896483534
4.426321233445122960e-01 143.14589375234786 0.007232633896483534
4.111010461354043799e-01 158.85651294280527 0.007232633896483534
3.819071356631950076e-01 176.2914118095948 0.007232633896483534
3.548320379070235564e-01 195.63983435170647 0.007232633896483534
3.296720820276501374e-01 217.11179456945052 0.007232633896483534
3.062419065319758604e-01 240.9403560239527 0.007232633896483534
2.843769274976105099e-01 267.38416158399497 0.007232633896483534
2.639346053001340731e-01 296.73024081888724 0.007232633896483534
2.447946008689361463e-01 329.2971255097155 0.007232633896483534
2.268578599323373135e-01 365.43830709572546 0.007232633896483534
2.100447613889646070e-01 405.54607358408276 0.007232633896483534
1.942924667537220818e-01 450.05576757004974 0.007232633896483534
1.795516533565072459e-01 499.450511585514 0.007232633896483534
1.657829319668513435e-01 554.2664520663108 0.007232633896483534
1.529532226726839084e-01 615.0985788580505 0.007232633896483534
1.410324551386982483e-01 682.6071834272393 0.007232633896483534
1.299909132350035579e-01 757.525025877192 0.007232633896483534
1.197974327120616134e-01 840.6652885618333 0.007232633896483534
1.104185796061885189e-01 932.9304026284696 0.007232633896483534
1.018186878328356526e-01 1035.3218432956637 0.007232633896483534
9.396053927358900826e-02 1148.9510001873086 0.007232633896483534
8.680637058753906676e-02 1275.051240713013 0.007232633896483534
8.031890718830464460e-02 1414.991297434576 0.007232633896483534
7.446218460031434061e-02 1570.2901247293776 0.007232633896483534
6.920206336383191714e-02 1742.6333860096508 0.007232633896483534
6.450640877258935479e-02 1933.891750455232 0.007232633896483534
6.034497952198290827e-02 2146.141197858406 0.007232633896483534
5.668909339259955299e-02 2381.6855519761607 0.007232633896483534
5.351114323384990878e-02 2643.0814869741084 0.007232633896483534
5.078403856673083944e-02 2933.1662783900483 0.007232633896483534
4.848062920057417957e-02 3255.0885998350564 0.007232633896483534
4.657319995985776534e-02 3612.3426997094302 0.007232633896483534
4.503312280476526319e-02 4008.8063288984645 0.007232633896483534
4.383076723584095752e-02 4448.782831127585 0.007232633896483534
4.293578078116294661e-02 4937.047852839004 0.007232633896483534
4.231782249952421859e-02 5478.901179593945 0.007232633896483534
4.194777001677618689e-02 6080.224261649427 0.007232633896483534
4.179934296544306205e-02 6747.5440531107 0.007232633896483534
4.185097043751609402e-02 7488.10385759003 0.007232633896483534
4.208765642915965333e-02 8309.941949353404 0.007232633896483534
4.250254718275971871e-02 9221.97882333434 0.007232633896483534
4.309794688618180658e-02 10234.114021054527 0.007232633896483534
4.388562556471399534e-02 11357.333583431051 0.007232633896483534
4.488640061316996610e-02 12603.829296797274 0.007232633896483534
4.612911662114349554e-02 13987.131026472387 0.007232633896483534
4.764924457993829909e-02 15522.25357427048 0.007232633896483534
4.948735778194437995e-02 17225.859653987874 0.007232633896483534
5.168772141870311282e-02 19116.440753857038 0.007232633896483534
5.535636320022175455e-02 21214.51784910632 0.007232633896483534
6.000629584762130764e-02 23542.864143224204 0.007232633896483534
6.518752415385198340e-02 26126.752255633317 0.007232633896483534
7.094626280983579170e-02 28994.22853882881 0.007232633896483534
7.733166686343721785e-02 32176.417502507353 0.007232633896483534
8.439562210447817958e-02 35707.859649004626 0.007232633896483534
9.219248015728982726e-02 39626.88638701478 0.007232633896483534
1.007787543939826502e-01 43976.036093027215 0.007232633896483534
1.102128215465140865e-01 48802.515836544335 0.007232633896483534
1.205546441486373410e-01 54158.71378079476 0.007232633896483534
1.319790508940067442e-01 60102.76782070388 0.007232633896483534
1.451711312456178959e-01 66699.19663030129 0.007232633896483534
1.595063050751764078e-01 74019.59996915652 0.007232633896483534
1.750436430168508251e-01 82143.43584919439 0.007232633896483534
1.918372308182048347e-01 91158.88299750836 0.007232633896483534
2.099339654173039138e-01 101163.7979766207 0.007232633896483534
2.293713058413447414e-01 112266.77735108159 0.007232633896483534
2.501750759139036995e-01 124588.33642950082 0.007232633896483534
2.723572593811556808e-01 138262.2173764659 0.007232633896483534
2.959137854283700464e-01 153436.84089300132 0.007232633896483534
3.208220672906350046e-01 170276.91722258978 0.007232633896483534
3.470383281567101519e-01 188965.23396912115 0.007232633896483534
3.744946077893006597e-01 209704.64013232305 0.007232633896483534
4.030953034633391052e-01 232720.2478960412 0.007232633896483534
4.327136365974172949e-01 258261.87606826748 0.007232633896483534
4.697197568034393589e-01 286606.7616948256 0.007232633896483534
5.116541177279384511e-01 318062.5692794119 0.007232633896483534
5.591802238553854609e-01 352970.73027306574 0.007232633896483534
6.093919005264554212e-01 391710.1490809261 0.007232633896483534
6.621001335877966243e-01 434701.3158125035 0.007232633896483534
7.170690883313262098e-01 482410.8704165374 0.007232633896483534
7.747089048001339906e-01 535356.6677410719 0.007232633896483534
8.349470216595772376e-01 594113.3984965039 0.007232633896483534
8.968145174353118199e-01 659318.8271333541 0.007232633896483534
9.599414075161109006e-01 731680.7143427207 0.007232633896483534
1.023922547850460552e+00 811984.4993184009 0.007232633896483534
1.088319998799327282e+00 901101.8251665037 0.007232633896483534
1.152666712811124095e+00 1000000.0 0.007232633896483534
8.447821877908190044e-03 0.001 0.008026433522257174
8.678493097521649408e-03 0.0011097524964120721 0.008026433522257174
8.934964919510878997e-03 0.0012315506032928262 0.008026433522257174
9.223550047750576561e-03 0.001366716356462006 0.008026433522257174
9.551763610110799996e-03 0.0015167168884709225 0.008026433522257174
9.928224286709251209e-03 0.0016831803533309566 0.008026433522257174
1.036317395235008751e-02 0.0018679135990207828 0.008026433522257174
1.086828117585774897e-02 0.002072921779595372 0.008026433522257174
1.145704919002459542e-02 0.002300430119772917 0.008026433522257174
1.214502733228607634e-02 0.0025529080682395165 0.008026433522257174
1.294987706109331817e-02 0.002833096101839324 0.008026433522257174
1.389177632425657623e-02 0.0031440354715915 0.008026433522257174
1.499361011438484978e-02 0.0034891012134067737 0.008026433522257174
1.628103977379899078e-02 0.003872038781812557 0.008026433522257174
1.778292637092878173e-02 0.004297004704320844 0.008026433522257174
1.953145277618662315e-02 0.004768611697714469 0.008026433522257174
2.156238192232594678e-02 0.005291978735958442 0.008026433522257174
2.391521233696533577e-02 0.005872786613189483 0.008026433522257174
2.663346673391559644e-02 0.00651733960488242 0.008026433522257174
2.976483449690953478e-02 0.007232633896483534 0.008026433522257174
3.356843934659910905e-02 0.008026433522257174 0.008026433522257174
3.807339530823248414e-02 0.00890735463861044 0.008026433522257174
4.321916202769373466e-02 0.009884959046625586 0.008026433522257174
4.907942186227853137e-02 0.010969857978923836 0.008026433522257174
5.573391819714121342e-02 0.012173827277396614 0.008026433522257174
6.326885643002740089e-02 0.013509935211980273 0.008026433522257174
7.177741765939549268e-02 0.014992684327860457 0.008026433522257174
8.136007587245899786e-02 0.01663816886076129 0.008026433522257174
9.212514049029189855e-02 0.018464249428955443 0.008026433522257174
1.041893006274125233e-01 0.020490746898158472 0.008026433522257174
1.176781250081555680e-01 0.022739657523579287 0.008026433522257174
1.327265065672523503e-01 0.02523539170434766 0.008026433522257174
1.494792359064603116e-01 0.02800503894183631 0.008026433522257174
1.680913873143763948e-01 0.03107866187782014 0.008026433522257174
1.887286029388053343e-01 0.03448962260405758 0.008026433522257174
2.115673180032880130e-01 0.038274944785163134 0.008026433522257174
2.367946792447107596e-01 0.04247571552536898 0.008026433522257174
2.646084231476537041e-01 0.047137531341167244 0.008026433522257174
2.952162135658572550e-01 0.05231099308056263 0.008026433522257174
3.288347623961712096e-01 0.05805225516094899 0.008026433522257174
3.656884847180181253e-01 0.06442363508721373 0.008026433522257174
4.060077098042938482e-01 0.07149428986597581 0.008026433522257174
4.500260579845136721e-01 0.07934096665797492 0.008026433522257174
4.979774723894195843e-01 0.08804883581643465 0.008026433522257174
5.500922556763256921e-01 0.09771241535346502 0.008026433522257174
6.065923952207231684e-01 0.1084365968689611 0.008026433522257174
6.676860752928407416e-01 0.12033778407775893 0.008026433522257174
7.335611529006486053e-01 0.13354515629298988 0.008026433522257174
8.043778678579249775e-01 0.14820207057988585 0.008026433522257174
8.802607797493573472e-01 0.16446761779946645 0.008026433522257174
9.612896785937039557e-01 0.18251834943190443 0.008026433522257174
1.047490287143423515e+00 0.20255019392306664 0.008026433522257174
1.138824222345376169e+00 0.22478058335487253 0.008026433522257174
1.235179169849395464e+00 0.24945081352303167 0.008026433522257174
1.336359105123602564e+00 0.27682866303920667 0.008026433522257174
1.442075200673163415e+00 0.3072112998861759 0.008026433522257174
1.551938073732459955e+00 0.34092850697468147 0.008026433522257174
1.665451377024512514e+00 0.3783462617131929 0.008026433522257174
1.782007707151781251e+00 0.419870708444391 0.008026433522257174
1.900887064847970320e+00 0.4659525668664682 0.008026433522257174
2.021258464954434508e+00 0.517092024289676 0.008026433522257174
2.142256388289914604e+00 0.5738441648302398 0.008026433522257174
2.264026106956551931e+00 0.6368249944718586 0.008026433522257174
2.384425963830162143e+00 0.7067181273927491 0.008026433522257174
2.502278999446082786e+00 0.7842822061337682 0.008026433522257174
2.616356402391617930e+00 0.8703591361485166 0.008026433522257174
2.725400245122964193e+00 0.9658832241158708 0.008026433522257174
2.828149014282929752e+00 1.0718913192051276 0.008026433522257174
2.923365470002881938e+00 1.1895340673703196 0.008026433522257174
3.009865595831695551e+00 1.3200884008314182 0.008026433522257174
3.086548022717670037e+00 1.4649713983072863 0.008026433522257174
3.152422502099065049e+00 1.625755666443795 0.008026433522257174
3.206636472594250886e+00 1.8041864093920719 0.008026433522257174
3.248498305542098841e+00 2.0022003718155843 0.008026433522257174
3.277496267014005760e+00 2.2219468609395236 0.008026433522257174
3.293312204312505376e+00 2.4658110758226037 0.008026433522257174
3.296294036314707743e+00 2.736439997074672 0.008026433522257174
3.288644499340625416e+00 3.0367711180354604 0.008026433522257174
3.268189931435602880e+00 3.370064329271928 0.008026433522257174
3.235364140580077486e+00 3.739937302478798 0.008026433522257174
3.190765727110544958e+00 4.150404757850477 0.008026433522257174
3.135136735908113703e+00 4.605922041145108 0.008026433522257174
3.069337939484345856e+00 5.1114334834401705 0.008026433522257174
2.994322198314609551e+00 5.672426068491977 0.008026433522257174
2.911107223070745320e+00 6.294988990221888 0.008026433522257174
2.820749060135315567e+00 6.985879746785249 0.008026433522257174
2.724317432343928314e+00 7.752597488629465 0.008026433522257174
2.623622459331871326e+00 8.60346441668451 0.008026433522257174
2.522689102462123412e+00 9.547716114208066 0.008026433522257174
2.418660138190790398e+00 10.59560179277617 0.008026433522257174
2.315223029232944096e+00 11.758495540521581 0.008026433522257174
2.211814109596861311e+00 13.049019780144016 0.008026433522257174
2.107723074897959403e+00 14.481182276745331 0.008026433522257174
2.003587004680250860e+00 16.070528182616385 0.008026433522257174
1.899991116928306578e+00 17.834308769319094 0.008026433522257174
1.797472232236968726e+00 19.791668678535572 0.008026433522257174
1.696522170788083761e+00 21.96385372416547 0.008026433522257174
1.597590778012282886e+00 24.37444150122222 0.008026433522257174
1.501088017599821134e+00 27.04959730463137 0.008026433522257174
1.408631484072130569e+00 30.01835813575592 0.008026433522257174
1.320796654111912050e+00 33.31294787934677 0.008026433522257174
1.236108340640108105e+00 36.96912707195032 0.008026433522257174
1.154832931011783970e+00 41.0265810582719 0.008026433522257174
1.077188534168049383e+00 45.52935074866948 0.008026433522257174
1.003343652354921067e+00 50.526310653356795 0.008026433522257174
9.334163551968479577e-01 56.07169938205458 0.008026433522257174
8.674742057002188256e-01 62.22570836730231 0.008026433522257174
8.055351180363011787e-01 69.0551352016233 0.008026433522257174
7.475691721505791643e-01 76.63410868007462 0.008026433522257174
6.935016079733854477e-01 85.04489341802686 0.008026433522257174
6.432168313850440411e-01 94.37878277775391 0.008026433522257174
5.965634747093572221e-01 104.73708979594508 0.008026433522257174
5.533603279983270173e-01 116.23224686798542 0.008026433522257174
5.134029514614064649e-01 128.9890261253308 0.008026433522257174
4.764707328691359378e-01 143.14589375234786 0.008026433522257174
4.423340402636174451e-01 158.85651294280527 0.008026433522257174
4.107612307429713838e-01 176.2914118095948 0.008026433522257174
3.815251568587578190e-01 195.63983435170647 0.008026433522257174
3.544089207138295672e-01 217.11179456945052 0.008026433522257174
3.292106834403282778e-01 240.9403560239527 0.008026433522257174
3.057473515700933064e-01 267.38416158399497 0.008026433522257174
2.838570497087047895e-01 296.73024081888724 0.008026433522257174
2.634003591654186516e-01 329.2971255097155 0.008026433522257174
2.442603066612468732e-01 365.43830709572546 0.008026433522257174
2.263411828675279402e-01 405.54607358408276 0.008026433522257174
2.095662934947335188e-01 450.05576757004974 0.008026433522257174
1.938748719517166264e-01 499.450511585514 0.008026433522257174
1.792184170269761900e-01 554.2664520663108 0.008026433522257174
1.655568643741252288e-01 615.0985788580505 0.008026433522257174
1.528549373639551956e-01 682.6071834272393 0.008026433522257174
1.410791254617315693e-01 757.525025877192 0.008026433522257174
1.301955398736708847e-01 840.6652885618333 0.008026433522257174
1.201687795386187918e-01 932.9304026284696 0.008026433522257174
1.109617525786917164e-01 1035.3218432956637 0.008026433522257174
1.025362083838206317e-01 1148.9510001873086 0.008026433522257174
9.485363993657584814e-02 1275.051240713013 0.008026433522257174
8.787624534123460174e-02 1414.991297434576 0.008026433522257174
8.156769634745691944e-02 1570.2901247293776 0.008026433522257174
7.589359522540849168e-02 1742.6333860096508 0.008026433522257174
7.082159178221339446e-02 1933.891750455232 0.008026433522257174
6.632120578138228639e-02 2146.141197858406 0.008026433522257174
6.236342697408155111e-02 2381.6855519761607 0.008026433522257174
5.892016420504002372e-02 2643.0814869741084 0.008026433522257174
5.596362541981261124e-02 2933.1662783900483 0.008026433522257174
5.346568760909346796e-02 3255.0885998350564 0.008026433522257174
5.139735212506466033e-02 3612.3426997094302 0.008026433522257174
4.972837621235566552e-02 4008.8063288984645 0.008026433522257174
4.842719466971367320e-02 4448.782831127585 0.008026433522257174
4.746125389038151343e-02 4937.047852839004 0.008026433522257174
4.679784037126116097e-02 5478.901179593945 0.008026433522257174
4.640543882912346457e-02 6080.224261649427 0.008026433522257174
4.625554662422292490e-02 6747.5440531107 0.008026433522257174
4.632475813004412191e-02 7488.10385759003 0.008026433522257174
4.659684307866497621e-02 8309.941949353404 0.008026433522257174
4.706449462953627566e-02 9221.97882333434 0.008026433522257174
4.773046402019136270e-02 10234.114021054527 0.008026433522257174
4.860790977535631163e-02 11357.333583431051 0.008026433522257174
4.971993941552658308e-02 12603.829296797274 0.008026433522257174
5.109848499894566187e-02 13987.131026472387 0.008026433522257174
5.278275060109288014e-02 15522.25357427048 0.008026433522257174
5.481752188906997836e-02 17225.859653987874 0.008026433522257174
5.725159629050519811e-02 19116.440753857038 0.008026433522257174
6.118533983281725097e-02 21214.51784910632 0.008026433522257174
6.629738029351711637e-02 23542.864143224204 0.008026433522257174
7.198820448824103102e-02 26126.752255633317 0.008026433522257174
7.830692349520081141e-02 28994.22853882881 0.008026433522257174
8.530548217260298938e-02 32176.417502507353 0.008026433522257174
9.303836267652214331e-02 35707.859649004626 0.008026433522257174
1.015622097040926181e-01 39626.88638701478 0.008026433522257174
1.109354118783953264e-01 43976.036093027215 0.008026433522257174
1.212176720000020247e-01 48802.515836544335 0.008026433522257174
1.324696089681889344e-01 54158.71378079476 0.008026433522257174
1.448104708372251748e-01 60102.76782070388 0.008026433522257174
1.591121699178661419e-01 66699.19663030129 0.008026433522257174
1.746173611786224211e-01 74019.59996915652 0.008026433522257174
1.913806876444565097e-01 82143.43584919439 0.008026433522257174
2.094499204456478358e-01 91158.88299750836 0.008026433522257174
2.288634579501769850e-01 101163.7979766207 0.008026433522257174
2.496478828558141572e-01 112266.77735108159 0.008026433522257174
2.718155605614633874e-01 124588.33642950082 0.008026433522257174
2.953623490798557572e-01 138262.2173764659 0.008026433522257174
3.202653140113541075e-01 153436.84089300132 0.008026433522257174
3.464803940693855222e-01 170276.91722258978 0.008026433522257174
3.739398268533172809e-01 188965.23396912115 0.008026433522257174
4.025493905199263311e-01 209704.64013232305 0.008026433522257174
4.321853109043702901e-01 232720.2478960412 0.008026433522257174
4.690927664836815891e-01 258261.87606826748 0.008026433522257174
5.095584636879862961e-01 286606.7616948256 0.008026433522257174
5.543435806926033660e-01 318062.5692794119 0.008026433522257174
6.046180846051457669e-01 352970.73027306574 0.008026433522257174
6.575125264278247617e-01 391710.1490809261 0.008026433522257174
7.127862488188033696e-01 434701.3158125035 0.008026433522257174
7.706119542292738656e-01 482410.8704165374 0.008026433522257174
8.312957938112928158e-01 535356.6677410719 0.008026433522257174
8.936757196537443715e-01 594113.3984965039 0.008026433522257174
9.573610858601232509e-01 659318.8271333541 0.008026433522257174
1.021924126631188479e+00 731680.7143427207 0.008026433522257174
1.086904454721252078e+00 811984.4993184009 0.008026433522257174
1.151814020832581109e+00 901101.8251665037 0.008026433522257174
1.216141243677539174e+00 1000000.0 0.008026433522257174
8.237406015908506351e-03 0.001 0.00890735463861044
8.447797266520775880e-03 0.0011097524964120721 0.00890735463861044
8.678493691703658558e-03 0.0012315506032928262 0.00890735463861044
8.934974521322577162e-03 0.001366716356462006 0.00890735463861044
9.223560783885614844e-03 0.0015167168884709225 0.00890735463861044
9.551727130881090128e-03 0.0016831803533309566 0.00890735463861044
9.928257584271930544e-03 0.0018679135990207828 0.00890735463861044
1.036315441358418195e-02 0.002072921779595372 0.00890735463861044
1.086831923958175676e-02 0.002300430119772917 0.00890735463861044
1.145704422512501021e-02 0.0025529080682395165 0.00890735463861044
1.214499689308984678e-02 0.002833096101839324 0.00890735463861044
1.294988186979713005e-02 0.0031440354715915 0.00890735463861044
1.389177186059367686e-02 0.0034891012134067737 0.00890735463861044
1.499360402612730583e-02 0.003872038781812557 0.00890735463861044
1.628103106565001110e-02 0.004297004704320844 0.00890735463861044
1.778293543969447152e-02 0.004768611697714469 0.00890735463861044
1.953145659577680202e-02 0.005291978735958442 0.00890735463861044
2.156237288140872010e-02 0.005872786613189483 0.00890735463861044
2.391521407418345513e-02 0.00651733960488242 0.00890735463861044
2.663345934331815337e-02 0.007232633896483534 0.00890735463861044
2.976481884098531455e-02 0.008026433522257174 0.00890735463861044
3.356785432217754273e-02 0.00890735463861044 0.00890735463861044
3.807270313344215951e-02 0.009884959046625586 0.00890735463861044
4.321837722532067411e-02 0.010969857978923836 0.00890735463861044
4.907850043711291937e-02 0.012173827277396614 0.00890735463861044
5.573283744915117494e-02 0.013509935211980273 0.00890735463861044
6.326762495339280368e-02 0.014992684327860457 0.00890735463861044
7.177599192884523416e-02 0.01663816886076129 0.00890735463861044
8.135844140330751595e-02 0.018464249428955443 0.00890735463861044
9.212326391571393214e-02 0.020490746898158472 0.00890735463861044
1.041871670179859016e-01 0.022739657523579287 0.00890735463861044
1.176756672188650626e-01 0.02523539170434766 0.00890735463861044
1.327237176540313202e-01 0.02800503894183631 0.00890735463861044
1.494760602786030235e-01 0.03107866187782014 0.00890735463861044
1.680877893580620397e-01 0.03448962260405758 0.00890735463861044
1.887245386391648017e-01 0.038274944785163134 0.00890735463861044
2.115627046336726047e-01 0.04247571552536898 0.00890735463861044
2.367894759777292579e-01 0.047137531341167244 0.00890735463861044
2.646025631842024994e-01 0.05231099308056263 0.00890735463861044
2.952095980668215103e-01 0.05805225516094899 0.00890735463861044
3.288273212739768470e-01 0.06442363508721373 0.00890735463861044
3.656801368906136829e-01 0.07149428986597581 0.00890735463861044
4.059983306379505996e-01 0.07934096665797492 0.00890735463861044
4.500155433822115025e-01 0.08804883581643465 0.00890735463861044
4.979656937059265820e-01 0.09771241535346502 0.00890735463861044
5.500790616684416712e-01 0.1084365968689611 0.00890735463861044
6.065776467749256495e-01 0.12033778407775893 0.00890735463861044
6.676695731344075568e-01 0.13354515629298988 0.00890735463861044
7.335427044939785146e-01 0.14820207057988585 0.00890735463861044
8.043572782864991666e-01 0.16446761779946645 0.00890735463861044
8.802377723782025543e-01 0.18251834943190443 0.00890735463861044
9.612640060017841881e-01 0.20255019392306664 0.00890735463861044
1.047461659321044625e+00 0.22478058335487253 0.00890735463861044
1.138792304088347196e+00 0.24945081352303167 0.00890735463861044
1.235143613588856049e+00 0.27682866303920667 0.00890735463861044
1.336319445701189768e+00 0.3072112998861759 0.00890735463861044
1.442031038826090628e+00 0.34092850697468147 0.00890735463861044
1.551888897457175620e+00 0.3783462617131929 0.00890735463861044
1.665396604901498101e+00 0.419870708444391 0.00890735463861044
1.781946762238683979e+00 0.4659525668664682 0.00890735463861044
1.900819254076490328e+00 0.517092024289676 0.00890735463861044
2.021183032411541625e+00 0.5738441648302398 0.00890735463861044
2.142177335594450227e+00 0.6368249944718586 0.00890735463861044
2.263938338495723901e+00 0.7067181273927491 0.00890735463861044
2.384328560647607009e+00 0.7842822061337682 0.00890735463861044
2.502170979365703207e+00 0.8703591361485166 0.00890735463861044
2.616236678511262959e+00 0.9658832241158708 0.00890735463861044
2.725267609616062625e+00 1.0718913192051276 0.00890735463861044
2.828002202286092004e+00 1.1895340673703196 0.00890735463861044
2.923203070746045906e+00 1.3200884008314182 0.00890735463861044
3.009686089374365991e+00 1.4649713983072863 0.00890735463861044
3.086349767974420732e+00 1.625755666443795 0.00890735463861044
3.152203727903309716e+00 1.8041864093920719 0.00890735463861044
3.206395260808243108e+00 2.0022003718155843 0.00890735463861044
3.248232586841675928e+00 2.2219468609395236 0.00890735463861044
3.277203827621737453e+00 2.4658110758226037 0.00890735463861044
3.292990638321557029e+00 2.736439997074672 0.00890735463861044
3.295881766069762353e+00 3.0367711180354604 0.00890735463861044
3.288190111923460002e+00 3.370064329271928 0.00890735463861044
3.267689520610130405e+00 3.739937302478798 0.00890735463861044
3.234813494799413824e+00 4.150404757850477 0.00890735463861044
3.190160333538053283e+00 4.605922041145108 0.00890735463861044
3.134471719633326714e+00 5.1114334834401705 0.00890735463861044
3.068608067597152989e+00 5.672426068491977 0.00890735463861044
2.993521867534563619e+00 6.294988990221888 0.00890735463861044
2.910230453725044075e+00 6.985879746785249 0.00890735463861044
2.819789515950420267e+00 7.752597488629465 0.00890735463861044
2.723268422319923054e+00 8.60346441668451 0.00890735463861044
2.622465868393359933e+00 9.547716114208066 0.00890735463861044
2.521427407080982785e+00 10.59560179277617 0.00890735463861044
2.417285850616266885e+00 11.758495540521581 0.00890735463861044
2.313774237624508512e+00 13.049019780144016 0.00890735463861044
2.210244124697905654e+00 14.481182276745331 0.00890735463861044
2.106026004986004008e+00 16.070528182616385 0.00890735463861044
2.001758003146079101e+00 17.834308769319094 0.00890735463861044
1.898026882513297986e+00 19.791668678535572 0.00890735463861044
1.795371615513509544e+00 21.96385372416547 0.00890735463861044
1.694286911412780761e+00 24.37444150122222 0.00890735463861044
1.595226271854085276e+00 27.04959730463137 0.00890735463861044
1.499246025660657011e+00 30.01835813575592 0.00890735463861044
1.408572885104718120e+00 33.31294787934677 0.00890735463861044
1.320732473439678367e+00 36.96912707195032 0.00890735463861044
1.236037574044489329e+00 41.0265810582719 0.00890735463861044
1.154754304222944672e+00 45.52935074866948 0.00890735463861044
1.077100491677570382e+00 50.526310653356795 0.00890735463861044
1.003244315976455692e+00 56.07169938205458 0.00890735463861044
9.333035138640062289e-01 62.22570836730231 0.00890735463861044
8.673453080144641891e-01 69.0551352016233 0.00890735463861044
8.053872820258187737e-01 76.63410868007462 0.00890735463861044
7.473992506561207838e-01 85.04489341802686 0.00890735463861044
6.933062337068487402e-01 94.37878277775391 0.00890735463861044
6.429925372688719554e-01 104.73708979594508 0.00890735463861044
5.963068030745868331e-01 116.23224686798542 0.00890735463861044
5.530680039358462086e-01 128.9890261253308 0.00890735463861044
5.130720650801926519e-01 143.14589375234786 0.00890735463861044
4.760989515046881726e-01 158.85651294280527 0.00890735463861044
4.419198635665128050e-01 176.2914118095948 0.00890735463861044
4.103042859368818407e-01 195.63983435170647 0.00890735463861044
3.810265643559141990e-01 217.11179456945052 0.00890735463861044
3.538717169816251729e-01 240.9403560239527 0.00890735463861044
3.286403193342079532e-01 267.38416158399497 0.00890735463861044
3.051522116739616153e-01 296.73024081888724 0.00890735463861044
2.832489270896183520e-01 329.2971255097155 0.00890735463861044
2.627947441733415879e-01 365.43830709572546 0.00890735463861044
2.436763772709288345e-01 405.54607358408276 0.00890735463861044
2.258013564925067662e-01 450.05576757004974 0.00890735463861044
2.090952926863503536e-01 499.450511585514 0.00890735463861044
1.934983479468949108e-01 554.2664520663108 0.00890735463861044
1.789613042213207272e-01 615.0985788580505 0.00890735463861044
1.654417056913184692e-01 682.6071834272393 0.00890735463861044
1.529005195602310407e-01 757.525025877192 0.00890735463861044
1.412996750267054014e-01 840.6652885618333 0.00890735463861044
1.306006455034431912e-01 932.9304026284696 0.00890735463861044
1.207640359791874035e-01 1035.3218432956637 0.00890735463861044
1.117499381826672772e-01 1148.9510001873086 0.00890735463861044
1.035187042290844767e-01 1275.051240713013 0.00890735463861044
9.603180266043022384e-02 1414.991297434576 0.00890735463861044
8.925249065915602520e-02 1570.2901247293776 0.00890735463861044
8.314617710796083638e-02 1742.6333860096508 0.00890735463861044
7.768044335633338127e-02 1933.891750455232 0.00890735463861044
7.282476813381373593e-02 2146.141197858406 0.00890735463861044
6.855003029907230649e-02 2381.6855519761607 0.00890735463861044
6.482787094747763379e-02 2643.0814869741084 0.00890735463861044
6.162998840798158268e-02 2933.1662783900483 0.00890735463861044
5.892744365732649481e-02 3255.0885998350564 0.00890735463861044
5.669006147742439161e-02 3612.3426997094302 0.00890735463861044
5.488603821488926421e-02 4008.8063288984645 0.00890735463861044
5.348187344338602156e-02 4448.782831127585 0.00890735463861044
5.244275630578660446e-02 4937.047852839004 0.00890735463861044
5.173350690767996446e-02 5478.901179593945 0.00890735463861044
5.132009762440990081e-02 6080.224261649427 0.00890735463861044
5.117168140365742357e-02 6747.5440531107 0.00890735463861044
5.126291463293656397e-02 7488.10385759003 0.00890735463861044
5.157627479042516117e-02 8309.941949353404 0.00890735463861044
5.210400815345410386e-02 9221.97882333434 0.00890735463861044
5.284939714731869131e-02 10234.114021054527 0.00890735463861044
5.382715579229814529e-02 11357.333583431051 0.00890735463861044
5.506293104107896907e-02 12603.829296797274 0.00890735463861044
5.659205980563185301e-02 13987.131026472387 0.00890735463861044
5.845785103417617395e-02 15522.25357427048 0.00890735463861044
6.070971008015235704e-02 17225.859653987874 0.00890735463861044
6.340139076819503727e-02 19116.440753857038 0.00890735463861044
6.759944256971271714e-02 21214.51784910632 0.00890735463861044
7.321393219904528959e-02 23542.864143224204 0.00890735463861044
7.945767015145621670e-02 26126.752255633317 0.00890735463861044
8.638256561540902378e-02 28994.22853882881 0.00890735463861044
9.404317506064074905e-02 32176.417502507353 0.00890735463861044
1.024962971493863090e-01 35707.859649004626 0.00890735463861044
1.118004751817582715e-01 39626.88638701478 0.00890735463861044
1.220154363999485653e-01 43976.036093027215 0.00890735463861044
1.332015232418658768e-01 48802.515836544335 0.00890735463861044
1.454191471255098789e-01 54158.71378079476 0.00890735463861044
1.587282955110667637e-01 60102.76782070388 0.00890735463861044
1.741783416818446784e-01 66699.19663030129 0.00890735463861044
1.909063709080193738e-01 74019.59996915652 0.00890735463861044
2.089423795575514331e-01 82143.43584919439 0.00890735463861044
2.283257274271498771e-01 91158.88299750836 0.00890735463861044
2.490840234453968460e-01 101163.7979766207 0.00890735463861044
2.712304664229032158e-01 112266.77735108159 0.00890735463861044
2.947613343382577411e-01 124588.33642950082 0.00890735463861044
3.196536470429181542e-01 138262.2173764659 0.00890735463861044
3.458629649131864658e-01 153436.84089300132 0.00890735463861044
3.733211890163264934e-01 170276.91722258978 0.00890735463861044
4.019342912580224358e-01 188965.23396912115 0.00890735463861044
4.315799084619544868e-01 209704.64013232305 0.00890735463861044
4.683958335175015253e-01 232720.2478960412 0.00890735463861044
5.088641146027960138e-01 258261.87606826748 0.00890735463861044
5.516451281300066567e-01 286606.7616948256 0.00890735463861044
5.993374675473411850e-01 318062.5692794119 0.00890735463861044
6.522938298357492393e-01 352970.73027306574 0.00890735463861044
7.077620254826804125e-01 391710.1490809261 0.00890735463861044
7.657234709847844378e-01 434701.3158125035 0.00890735463861044
8.267889231891534241e-01 482410.8704165374 0.00890735463861044
8.896420094769338371e-01 535356.6677410719 0.00890735463861044
9.538722754748720778e-01 594113.3984965039 0.00890735463861044
1.019029573219979445e+00 659318.8271333541 0.00890735463861044
1.084629737228098856e+00 731680.7143427207 0.00890735463861044
1.150161065480444167e+00 811984.4993184009 0.00890735463861044
1.215089885021905181e+00 901101.8251665037 0.00890735463861044
1.278866736979443752e+00 1000000.0 0.00890735463861044
8.042630475910235097e-03 0.001 0.009884959046625586
8.237361389025048622e-03 0.0011097524964120721 0.009884959046625586
8.447834781937902868e-03 0.0012315506032928262 0.009884959046625586
8.678519447912544718e-03 0.001366716356462006 0.009884959046625586
8.935025276459299115e-03 0.0015167168884709225 0.009884959046625586
9.223558663059129928e-03 0.0016831803533309566 0.009884959046625586
9.551722815030713395e-03 0.0018679135990207828 0.009884959046625586
9.928246083842760805e-03 0.002072921779595372 0.009884959046625586
1.036318038181347281e-02 0.002300430119772917 0.009884959046625586
1.086828112758652341e-02 0.0025529080682395165 0.009884959046625586
1.145705881922323699e-02 0.002833096101839324 0.009884959046625586
1.214501162828320047e-02 0.0031440354715915 0.009884959046625586
1.294988558254240446e-02 0.0034891012134067737 0.009884959046625586
1.389178609134180363e-02 0.003872038781812557 0.009884959046625586
1.499359722691253130e-02 0.004297004704320844 0.009884959046625586
1.628102414616309709e-02 0.004768611697714469 0.009884959046625586
1.778292612146038787e-02 0.005291978735958442 0.009884959046625586
1.953144072822788485e-02 0.005872786613189483 0.009884959046625586
2.156236616368020775e-02 0.00651733960488242 0.009884959046625586
2.391519925674977579e-02 0.007232633896483534 0.009884959046625586
2.663343974328283986e-02 0.008026433522257174 0.009884959046625586
2.976481033045896146e-02 0.00890735463861044 0.009884959046625586
3.356712287596853167e-02 0.009884959046625586 0.009884959046625586
3.807186861602143702e-02 0.010969857978923836 0.009884959046625586
4.321740048734679096e-02 0.012173827277396614 0.009884959046625586
4.907736167242760655e-02 0.013509935211980273 0.009884959046625586
5.573152134693986487e-02 0.014992684327860457 0.009884959046625586
6.326610045013350558e-02 0.01663816886076129 0.009884959046625586
7.177423670339821982e-02 0.018464249428955443 0.009884959046625586
8.135641978338961633e-02 0.020490746898158472 0.009884959046625586
9.212094500166291555e-02 0.022739657523579287 0.009884959046625586
1.041845237010924768e-01 0.02523539170434766 0.009884959046625586
1.176726427958720705e-01 0.02800503894183631 0.009884959046625586
1.327202639256559458e-01 0.03107866187782014 0.009884959046625586
1.494721561531479614e-01 0.03448962260405758 0.009884959046625586
1.680833544049317174e-01 0.038274944785163134 0.009884959046625586
1.887195119702487489e-01 0.04247571552536898 0.009884959046625586
2.115570181471818634e-01 0.047137531341167244 0.009884959046625586
2.367830676874459750e-01 0.05231099308056263 0.009884959046625586
2.645953186281785885e-01 0.05805225516094899 0.009884959046625586
2.952014457351589405e-01 0.06442363508721373 0.009884959046625586
3.288181358258157050e-01 0.07149428986597581 0.009884959046625586
3.656698282204688955e-01 0.07934096665797492 0.009884959046625586
4.059867554250568555e-01 0.08804883581643465 0.009884959046625586
4.500025770843351092e-01 0.09771241535346502 0.009884959046625586
4.979511596379456173e-01 0.1084365968689611 0.009884959046625586
5.500627822333500339e-01 0.12033778407775893 0.009884959046625586
6.065594165101187984e-01 0.13354515629298988 0.009884959046625586
6.676492051538962524e-01 0.14820207057988585 0.009884959046625586
7.335199422739514530e-01 0.16446761779946645 0.009884959046625586
8.043318481122476715e-01 0.18251834943190443 0.009884959046625586
8.802093776935306924e-01 0.20255019392306664 0.009884959046625586
9.612323384271901361e-01 0.22478058335487253 0.009884959046625586
1.047426320560887580e+00 0.24945081352303167 0.009884959046625586
1.138752895417180167e+00 0.27682866303920667 0.009884959046625586
1.235099677276407348e+00 0.3072112998861759 0.009884959046625586
1.336270501745024486e+00 0.34092850697468147 0.009884959046625586
1.441976500776170012e+00 0.3783462617131929 0.009884959046625586
1.551828167839303774e+00 0.419870708444391 0.009884959046625586
1.665329003641056183e+00 0.4659525668664682 0.009884959046625586
1.781871503653760902e+00 0.517092024289676 0.009884959046625586
1.900735508084953507e+00 0.5738441648302398 0.009884959046625586
2.021089871810574756e+00 0.6368249944718586 0.009884959046625586
2.142079342050018820e+00 0.7067181273927491 0.009884959046625586
2.263829531094874614e+00 0.7842822061337682 0.009884959046625586
2.384207807682129143e+00 0.8703591361485166 0.009884959046625586
2.502037026927767194e+00 0.9658832241158708 0.009884959046625586
2.616088173884612900e+00 1.0718913192051276 0.009884959046625586
2.725103070520900062e+00 1.1895340673703196 0.009884959046625586
2.827820029928331813e+00 1.3200884008314182 0.009884959046625586
2.923001489965916910e+00 1.4649713983072863 0.009884959046625586
3.009463215183442841e+00 1.625755666443795 0.009884959046625586
3.086103547758841881e+00 1.8041864093920719 0.009884959046625586
3.151931934403475299e+00 2.0022003718155843 0.009884959046625586
3.206095483560831294e+00 2.2219468609395236 0.009884959046625586
3.247902241402453871e+00 2.4658110758226037 0.009884959046625586
3.276840097132366569e+00 2.736439997074672 0.009884959046625586
3.292590513769192651e+00 3.0367711180354604 0.009884959046625586
3.295375099581239198e+00 3.370064329271928 0.009884959046625586
3.287631805272839713e+00 3.739937302478798 0.009884959046625586
3.267074860359817645e+00 4.150404757850477 0.009884959046625586
3.234137399698741699e+00 4.605922041145108 0.009884959046625586
3.189417334571297502e+00 5.1114334834401705 0.009884959046625586
3.133655961642144661e+00 5.672426068491977 0.009884959046625586
3.067713290039175700e+00 6.294988990221888 0.009884959046625586
2.992541409116415974e+00 6.985879746785249 0.009884959046625586
2.909157258492423015e+00 7.752597488629465 0.009884959046625586
2.818616159845420466e+00 8.60346441668451 0.009884959046625586
2.721987169617443580e+00 9.547716114208066 0.009884959046625586
2.621055304743025172e+00 10.59560179277617 0.009884959046625586
2.519891201583191354e+00 11.758495540521581 0.009884959046625586
2.415615854949928476e+00 13.049019780144016 0.009884959046625586
2.312009651275381827e+00 14.481182276745331 0.009884959046625586
2.208336752570033035e+00 16.070528182616385 0.009884959046625586
2.103970503758970434e+00 17.834308769319094 0.009884959046625586
1.999550769148876084e+00 19.791668678535572 0.009884959046625586
1.895666740790181493e+00 21.96385372416547 0.009884959046625586
1.792860606437892024e+00 24.37444150122222 0.009884959046625586
1.691631182088421781e+00 27.04959730463137 0.009884959046625586
1.592436961813800567e+00 30.01835813575592 0.009884959046625586
1.499153047755269252e+00 33.31294787934677 0.009884959046625586
1.408470877568626989e+00 36.96912707195032 0.009884959046625586
1.320620307080604849e+00 41.0265810582719 0.009884959046625586
1.235913904303352240e+00 45.52935074866948 0.009884959046625586
1.154617549052271430e+00 50.526310653356795 0.009884959046625586
1.076948809153345898e+00 56.07169938205458 0.009884959046625586
1.003075574952067894e+00 62.22570836730231 0.009884959046625586
9.331152986712529795e-01 69.0551352016233 0.009884959046625586
8.671349339637762776e-01 76.63410868007462 0.009884959046625586
8.051518138860230822e-01 85.04489341802686 0.009884959046625586
7.471355658654853515e-01 94.37878277775391 0.009884959046625586
6.930111165549931451e-01 104.73708979594508 0.009884959046625586
6.426627716771080578e-01 116.23224686798542 0.009884959046625586
5.959393378632295013e-01 128.9890261253308 0.009884959046625586
5.526601204523582389e-01 143.14589375234786 0.009884959046625586
5.126216067056890147e-01 158.85651294280527 0.009884959046625586
4.756045681137843761e-01 176.2914118095948 0.009884959046625586
4.413813512441205344e-01 195.63983435170647 0.009884959046625586
4.097229746796021699e-01 217.11179456945052 0.009884959046625586
3.804057993702215645e-01 240.9403560239527 0.009884959046625586
3.532174258311328030e-01 267.38416158399497 0.009884959046625586
3.279616030767349977e-01 296.73024081888724 0.009884959046625586
3.044618746386946739e-01 329.2971255097155 0.009884959046625586
2.825638209300636583e-01 365.43830709572546 0.009884959046625586
2.621357714875658385e-01 405.54607358408276 0.009884959046625586
2.430680045411480750e-01 450.05576757004974 0.009884959046625586
2.252705937676602876e-01 499.450511585514 0.009884959046625586
2.086701834747549944e-01 554.2664520663108 0.009884959046625586
1.932061596776810386e-01 615.0985788580505 0.009884959046625586
1.788266993415697226e-01 682.6071834272393 0.009884959046625586
1.654852346143626252e-01 757.525025877192 0.009884959046625586
1.531377448670442343e-01 840.6652885618333 0.009884959046625586
1.417410935401781369e-01 932.9304026284696 0.009884959046625586
1.312523907932629796e-01 1035.3218432956637 0.009884959046625586
1.216291739723160681e-01 1148.9510001873086 0.009884959046625586
1.128300231697283162e-01 1275.051240713013 0.009884959046625586
1.048152847042472385e-01 1414.991297434576 0.009884959046625586
9.754760924721898874e-02 1570.2901247293776 0.009884959046625586
9.099218006118890700e-02 1742.6333860096508 0.009884959046625586
8.511659485578305928e-02 1933.891750455232 0.009884959046625586
7.989045505929084912e-02 2146.141197858406 0.009884959046625586
7.528473929624901473e-02 2381.6855519761607 0.009884959046625586
7.127104275939027955e-02 2643.0814869741084 0.009884959046625586
6.782076748670240463e-02 2933.1662783900483 0.009884959046625586
6.490433810571320794e-02 3255.0885998350564 0.009884959046625586
6.249053638809193983e-02 3612.3426997094302 0.009884959046625586
6.054607641457582234e-02 4008.8063288984645 0.009884959046625586
5.903553856772651015e-02 4448.782831127585 0.009884959046625586
5.792181915795680675e-02 4937.047852839004 0.009884959046625586
5.716718733686240034e-02 5478.901179593945 0.009884959046625586
5.673499146779839575e-02 6080.224261649427 0.009884959046625586
5.659192024656340553e-02 6747.5440531107 0.009884959046625586
5.671059506734727612e-02 7488.10385759003 0.009884959046625586
5.707214756918291970e-02 8309.941949353404 0.009884959046625586
5.766839224751410531e-02 9221.97882333434 0.009884959046625586
5.850324109558955460e-02 10234.114021054527 0.009884959046625586
5.959315144852866952e-02 11357.333583431051 0.009884959046625586
6.096658240432225456e-02 12603.829296797274 0.009884959046625586
6.266262270604193441e-02 13987.131026472387 0.009884959046625586
6.472909043529773143e-02 15522.25357427048 0.009884959046625586
6.722044956211009614e-02 17225.859653987874 0.009884959046625586
7.019586665920718449e-02 19116.440753857038 0.009884959046625586
7.465110432367280668e-02 21214.51784910632 0.009884959046625586
8.081067978836083132e-02 23542.864143224204 0.009884959046625586
8.765284407916297538e-02 26126.752255633317 0.009884959046625586
9.523212739885587863e-02 28994.22853882881 0.009884959046625586
1.036054242033881134e-01 32176.417502507353 0.009884959046625586
1.128314571299887936e-01 35707.859649004626 0.009884959046625586
1.229701357232270281e-01 39626.88638701478 0.009884959046625586
1.340818441805601557e-01 43976.036093027215 0.009884959046625586
1.462267027196974267e-01 48802.515836544335 0.009884959046625586
1.594638673884861413e-01 54158.71378079476 0.009884959046625586
1.738508830878156830e-01 60102.76782070388 0.009884959046625586
1.904172654856718383e-01 66699.19663030129 0.009884959046625586
2.084145687176272577e-01 74019.59996915652 0.009884959046625586
2.277614978587964301e-01 82143.43584919439 0.009884959046625586
2.484866991468665798e-01 91158.88299750836 0.009884959046625586
2.706045006366373240e-01 101163.7979766207 0.009884959046625586
2.941120924623567556e-01 112266.77735108159 0.009884959046625586
3.189869708577413587e-01 124588.33642950082 0.009884959046625586
3.451846435223322462e-01 138262.2173764659 0.009884959046625586
3.726366234029365732e-01 153436.84089300132 0.009884959046625586
4.012484991886044461e-01 170276.91722258978 0.009884959046625586
4.308980929929119852e-01 188965.23396912115 0.009884959046625586
4.676507497975246341e-01 209704.64013232305 0.009884959046625586
5.080944221286950446e-01 232720.2478960412 0.009884959046625586
5.508767072885664140e-01 258261.87606826748 0.009884959046625586
5.958999894355848648e-01 286606.7616948256 0.009884959046625586
6.465389775494696512e-01 318062.5692794119 0.009884959046625586
7.020669506063748067e-01 352970.73027306574 0.009884959046625586
7.600828247330329024e-01 391710.1490809261 0.009884959046625586
8.214356353949847644e-01 434701.3158125035 0.009884959046625586
8.846912246317226725e-01 482410.8704165374 0.009884959046625586
9.494216680446705414e-01 535356.6677410719 0.009884959046625586
1.015155748908781685e+00 594113.3984965039 0.009884959046625586
1.081385677696232062e+00 659318.8271333541 0.009884959046625586
1.147574597388920425e+00 731680.7143427207 0.009884959046625586
1.213163896160132982e+00 811984.4993184009 0.009884959046625586
1.277581420140589730e+00 901101.8251665037 0.009884959046625586
1.340247824924724940e+00 1000000.0 0.009884959046625586
7.859832062902012348e-03 0.001 0.010969857978923836
8.042697309928533919e-03 0.0011097524964120721 0.010969857978923836
8.237406239931443705e-03 0.0012315506032928262 0.010969857978923836
8.447793894014123464e-03 0.001366716356462006 0.010969857978923836
8.678508393138131133e-03 0.0015167168884709225 0.010969857978923836
8.935027553025784788e-03 0.0016831803533309566 0.010969857978923836
9.223563349957299845e-03 0.0018679135990207828 0.010969857978923836
9.551762191569494742e-03 0.002072921779595372 0.010969857978923836
9.928243298174540404e-03 0.002300430119772917 0.010969857978923836
1.036318310578645575e-02 0.0025529080682395165 0.010969857978923836
1.086826479263558985e-02 0.002833096101839324 0.010969857978923836
1.145704233548877800e-02 0.0031440354715915 0.010969857978923836
1.214501009556885440e-02 0.0034891012134067737 0.010969857978923836
1.294986726861067049e-02 0.003872038781812557 0.010969857978923836
1.389177454098937739e-02 0.004297004704320844 0.010969857978923836
1.499360002899944970e-02 0.004768611697714469 0.010969857978923836
1.628102254762583273e-02 0.005291978735958442 0.010969857978923836
1.778290849383478908e-02 0.005872786613189483 0.010969857978923836
1.953143889503791003e-02 0.00651733960488242 0.010969857978923836
2.156235624680705176e-02 0.007232633896483534 0.010969857978923836
2.391517875351368422e-02 0.008026433522257174 0.010969857978923836
2.663343003671712547e-02 0.00890735463861044 0.010969857978923836
2.976478769786882958e-02 0.009884959046625586 0.010969857978923836
3.356622511707980233e-02 0.010969857978923836 0.010969857978923836
3.807081952291889448e-02 0.012173827277396614 0.010969857978923836
4.321618153307461158e-02 0.013509935211980273 0.010969857978923836
4.907595255895667169e-02 0.014992684327860457 0.010969857978923836
5.572989246952612247e-02 0.01663816886076129 0.010969857978923836
6.326422633090293679e-02 0.018464249428955443 0.010969857978923836
7.177206981857994772e-02 0.020490746898158472 0.010969857978923836
8.135393137912003136e-02 0.022739657523579287 0.010969857978923836
9.211809612875161701e-02 0.02523539170434766 0.010969857978923836
1.041812540849656049e-01 0.02800503894183631 0.010969857978923836
1.176689206274307009e-01 0.03107866187782014 0.010969857978923836
1.327160229351354859e-01 0.03448962260405758 0.010969857978923836
1.494673244402600909e-01 0.038274944785163134 0.010969857978923836
1.680778676860532062e-01 0.04247571552536898 0.010969857978923836
1.887133003034676126e-01 0.047137531341167244 0.010969857978923836
2.115499914354040945e-01 0.05231099308056263 0.010969857978923836
2.367751367928032369e-01 0.05805225516094899 0.010969857978923836
2.645863782389625829e-01 0.06442363508721373 0.010969857978923836
2.951913782571664591e-01 0.07149428986597581 0.010969857978923836
3.288068253121859130e-01 0.07934096665797492 0.010969857978923836
3.656571065087171890e-01 0.08804883581643465 0.010969857978923836
4.059724724689662834e-01 0.09771241535346502 0.010969857978923836
4.499865440028787411e-01 0.1084365968689611 0.010969857978923836
4.979331945301934126e-01 0.12033778407775893 0.010969857978923836
5.500426716743104238e-01 0.13354515629298988 0.010969857978923836
6.065369240294301578e-01 0.14820207057988585 0.010969857978923836
6.676240553720351745e-01 0.16446761779946645 0.010969857978923836
7.334918267695942351e-01 0.18251834943190443 0.010969857978923836
8.043004513839985270e-01 0.20255019392306664 0.010969857978923836
8.801743364621532617e-01 0.22478058335487253 0.010969857978923836
9.611932279191334194e-01 0.24945081352303167 0.010969857978923836
1.047382688242487259e+00 0.27682866303920667 0.010969857978923836
1.138704245395353087e+00 0.3072112998861759 0.010969857978923836
1.235045439525709776e+00 0.34092850697468147 0.010969857978923836
1.336210060726389814e+00 0.3783462617131929 0.010969857978923836
1.441909176747635080e+00 0.419870708444391 0.010969857978923836
1.551753176913098331e+00 0.4659525668664682 0.010969857978923836
1.665245520006445989e+00 0.517092024289676 0.010969857978923836
1.781778572113342118e+00 0.5738441648302398 0.010969857978923836
1.900632106059767734e+00 0.6368249944718586 0.010969857978923836
2.020974844149054039e+00 0.7067181273927491 0.010969857978923836
2.141957817799845287e+00 0.7842822061337682 0.010969857978923836
2.263694568662890205e+00 0.8703591361485166 0.010969857978923836
2.384058006711886168e+00 0.9658832241158708 0.010969857978923836
2.501870830704901572e+00 1.0718913192051276 0.010969857978923836
2.615903890351089167e+00 1.1895340673703196 0.010969857978923836
2.724898849842279258e+00 1.3200884008314182 0.010969857978923836
2.827593835954819390e+00 1.4649713983072863 0.010969857978923836
2.922751166825217073e+00 1.625755666443795 0.010969857978923836
3.009186380279339268e+00 1.8041864093920719 0.010969857978923836
3.085797607648078422e+00 2.0022003718155843 0.010969857978923836
3.151594111687320066e+00 2.2219468609395236 0.010969857978923836
3.205722770960102164e+00 2.4658110758226037 0.010969857978923836
3.247491366813169300e+00 2.736439997074672 0.010969857978923836
3.276387560794717491e+00 3.0367711180354604 0.010969857978923836
3.292092504085101901e+00 3.370064329271928 0.010969857978923836
3.294752723930033600e+00 3.739937302478798 0.010969857978923836
3.286946241538658775e+00 4.150404757850477 0.010969857978923836
3.266320386898633910e+00 4.605922041145108 0.010969857978923836
3.233307879476269076e+00 5.1114334834401705 0.010969857978923836
3.188506216736720411e+00 5.672426068491977 0.010969857978923836
3.132656242370767341e+00 6.294988990221888 0.010969857978923836
3.066617552345002995e+00 6.985879746785249 0.010969857978923836
2.991341784660773939e+00 7.752597488629465 0.010969857978923836
2.907845515714520435e+00 8.60346441668451 0.010969857978923836
2.817183732600987867e+00 9.547716114208066 0.010969857978923836
2.720425257396861696e+00 10.59560179277617 0.010969857978923836
2.619338818780688527e+00 11.758495540521581 0.010969857978923836
2.518025578554124788e+00 13.049019780144016 0.010969857978923836
2.413592574871554319e+00 14.481182276745331 0.010969857978923836
2.309871153349701167e+00 16.070528182616385 0.010969857978923836
2.206032581782742863e+00 17.834308769319094 0.010969857978923836
2.101496804985282907e+00 19.791668678535572 0.010969857978923836
1.996906404450458306e+00 21.96385372416547 0.010969857978923836
1.892854171338534730e+00 24.37444150122222 0.010969857978923836
1.789886864223079410e+00 27.04959730463137 0.010969857978923836
1.688508848019028674e+00 30.01835813575592 0.010969857978923836
1.592184526900034980e+00 33.31294787934677 0.010969857978923836
1.499015900438290361e+00 36.96912707195032 0.010969857978923836
1.408320022127652393e+00 41.0265810582719 0.010969857978923836
1.320454263303467934e+00 45.52935074866948 0.010969857978923836
1.235730972560533880e+00 50.526310653356795 0.010969857978923836
1.154415816844863274e+00 56.07169938205458 0.010969857978923836
1.076726114994361216e+00 62.22570836730231 0.010969857978923836
1.002829529088979266e+00 69.0551352016233 0.010969857978923836
9.328432770332857338e-01 76.63410868007462 0.010969857978923836
8.668341104296541921e-01 85.04489341802686 0.010969857978923836
8.048192099497395446e-01 94.37878277775391 0.010969857978923836
7.467681279538930239e-01 104.73708979594508 0.010969857978923836
6.926058155508012515e-01 116.23224686798542 0.010969857978923836
6.422167458367288306e-01 128.9890261253308 0.010969857978923836
5.954500667899582655e-01 143.14589375234786 0.010969857978923836
5.521256416875296447e-01 158.85651294280527 0.010969857978923836
5.120407818950186707e-01 176.2914118095948 0.010969857978923836
4.749774421106536249e-01 195.63983435170647 0.010969857978923836
4.407095713507833135e-01 217.11179456945052 0.010969857978923836
4.090103304855561839e-01 240.9403560239527 0.010969857978923836
3.796588433791584505e-01 267.38416158399497 0.010969857978923836
3.524461404371794782e-01 296.73024081888724 0.010969857978923836
3.271799973478589085e-01 329.2971255097155 0.010969857978923836
3.036883817313323908e-01 365.43830709572546 0.010969857978923836
2.818212994916364234e-01 405.54607358408276 0.010969857978923836
2.614509839602829344e-01 450.05576757004974 0.010969857978923836
2.424705014817994664e-01 499.450511585514 0.010969857978923836
2.247910612201592384e-01 554.2664520663108 0.010969857978923836
2.083384549548709663e-01 615.0985788580505 0.010969857978923836
1.930492167240972223e-01 682.6071834272393 0.010969857978923836
1.788670258172935235e-01 757.525025877192 0.010969857978923836
1.657398575927903073e-01 840.6652885618333 0.010969857978923836
1.536181552672638007e-01 932.9304026284696 0.010969857978923836
1.424540204369140750e-01 1035.3218432956637 0.010969857978923836
1.322012240148978668e-01 1148.9510001873086 0.010969857978923836
1.228156691020312191e-01 1275.051240713013 0.010969857978923836
1.142559541041473919e-01 1414.991297434576 0.010969857978923836
1.064837451100784649e-01 1570.2901247293776 0.010969857978923836
9.946382629237368600e-02 1742.6333860096508 0.010969857978923836
9.316380050091881138e-02 1933.891750455232 0.010969857978923836
8.755349518345127702e-02 2146.141197858406 0.010969857978923836
8.260416663038935847e-02 2381.6855519761607 0.010969857978923836
7.828757931066124276e-02 2643.0814869741084 0.010969857978923836
7.457505780798588668e-02 2933.1662783900483 0.010969857978923836
7.143658835296899656e-02 3255.0885998350564 0.010969857978923836
6.884006656636551535e-02 3612.3426997094302 0.010969857978923836
6.675082285208341903e-02 4008.8063288984645 0.010969857978923836
6.513155963992428577e-02 4448.782831127585 0.010969857978923836
6.394285775321063847e-02 4937.047852839004 0.010969857978923836
6.314436455794915359e-02 5478.901179593945 0.010969857978923836
6.269670025211493414e-02 6080.224261649427 0.010969857978923836
6.256397744689856655e-02 6747.5440531107 0.010969857978923836
6.271668869107342725e-02 7488.10385759003 0.010969857978923836
6.313457492863951137e-02 8309.941949353404 0.010969857978923836
6.380904480802201961e-02 9221.97882333434 0.010969857978923836
6.474475349675573588e-02 10234.114021054527 0.010969857978923836
6.596011119507713683e-02 11357.333583431051 0.010969857978923836
6.748668845744319744e-02 12603.829296797274 0.010969857978923836
6.936770436447642352e-02 13987.131026472387 0.010969857978923836
7.165592176688123649e-02 15522.25357427048 0.010969857978923836
7.441133721471208939e-02 17225.859653987874 0.010969857978923836
7.769901458231255609e-02 19116.440753857038 0.010969857978923836
8.239607813594222729e-02 21214.51784910632 0.010969857978923836
8.914552020923866005e-02 23542.864143224204 0.010969857978923836
9.663358473859615105e-02 26126.752255633317 0.010969857978923836
1.049171521926749173e-01 28994.22853882881 0.010969857978923836
1.140550663646633933e-01 32176.417502507353 0.010969857978923836
1.241074500150267795e-01 35707.859649004626 0.010969857978923836
1.351349013538007127e-01 39626.88638701478 0.010969857978923836
1.471976010059954931e-01 43976.036093027215 0.010969857978923836
1.603544020718351559e-01 48802.515836544335 0.010969857978923836
1.746619561037566770e-01 54158.71378079476 0.010969857978923836
1.901739151734686273e-01 60102.76782070388 0.010969857978923836
2.078695745622207436e-01 66699.19663030129 0.010969857978923836
2.271741287313450430e-01 74019.59996915652 0.010969857978923836
2.478594695094877565e-01 82143.43584919439 0.010969857978923836
2.699410525065464306e-01 91158.88299750836 0.010969857978923836
2.934172974560860792e-01 101163.7979766207 0.010969857978923836
3.182667013510354637e-01 112266.77735108159 0.010969857978923836
3.444453173304261595e-01 124588.33642950082 0.010969857978923836
3.718846049818601562e-01 138262.2173764659 0.010969857978923836
4.004897471533395148e-01 153436.84089300132 0.010969857978923836
4.301381365216659369e-01 170276.91722258978 0.010969857978923836
4.668745511723452202e-01 188965.23396912115 0.010969857978923836
5.072727310173954507e-01 209704.64013232305 0.010969857978923836
5.500273323214479593e-01 232720.2478960412 0.010969857978923836
5.950502054669133400e-01 258261.87606826748 0.010969857978923836
6.422001208340726297e-01 286606.7616948256 0.010969857978923836
6.958081397274210600e-01 318062.5692794119 0.010969857978923836
7.537682705623162116e-01 352970.73027306574 0.010969857978923836
8.152841152997607477e-01 391710.1490809261 0.010969857978923836
8.788393650666788126e-01 434701.3158125035 0.010969857978923836
9.439920964595304165e-01 482410.8704165374 0.010969857978923836
1.010252466858135412e+00 535356.6677410719 0.010969857978923836
1.077090136648891194e+00 594113.3984965039 0.010969857978923836
1.143943435429997102e+00 659318.8271333541 0.010969857978923836
1.210227223092011473e+00 731680.7143427207 0.010969857978923836
1.275343347423743001e+00 811984.4993184009 0.010969857978923836
1.338688669301615786e+00 901101.8251665037 0.010969857978923836
1.399664646186035366e+00 1000000.0 0.010969857978923836
7.685448491622486750e-03 0.001 0.012173827277396614
7.859736534076802728e-03 0.0011097524964120721 0.012173827277396614
8.042634794319917027e-03 0.0012315506032928262 0.012173827277396614
8.237422177328040593e-03 0.001366716356462006 0.012173827277396614
8.447785082580561503e-03 0.0015167168884709225 0.012173827277396614
8.678525010191590061e-03 0.0016831803533309566 0.012173827277396614
8.934962677198933501e-03 0.0018679135990207828 0.012173827277396614
9.223562423168086763e-03 0.002072921779595372 0.012173827277396614
9.551740742108018670e-03 0.002300430119772917 0.012173827277396614
9.928238376928086653e-03 0.0025529080682395165 0.012173827277396614
1.036317167354333831e-02 0.002833096101839324 0.012173827277396614
1.086827636682936860e-02 0.0031440354715915 0.012173827277396614
1.145703562658883547e-02 0.0034891012134067737 0.012173827277396614
1.214500740578725382e-02 0.003872038781812557 0.012173827277396614
1.294984876823346460e-02 0.004297004704320844 0.012173827277396614
1.389177651036632537e-02 0.004768611697714469 0.012173827277396614
1.499359049810407296e-02 0.005291978735958442 0.012173827277396614
1.628101333877974427e-02 0.005872786613189483 0.012173827277396614
1.778289522845170889e-02 0.00651733960488242 0.012173827277396614
1.953142065463456603e-02 0.007232633896483534 0.012173827277396614
2.156234187338518932e-02 0.008026433522257174 0.012173827277396614
2.391516357586046318e-02 0.00890735463861044 0.012173827277396614
2.663340872308043658e-02 0.009884959046625586 0.012173827277396614
2.976476953904873615e-02 0.010969857978923836 0.012173827277396614
3.356512119489823281e-02 0.012173827277396614 0.012173827277396614
3.806953619239586417e-02 0.013509935211980273 0.012173827277396614
4.321468385730063699e-02 0.014992684327860457 0.012173827277396614
4.907421538009613254e-02 0.01663816886076129 0.012173827277396614
5.572787363345627770e-02 0.018464249428955443 0.012173827277396614
6.326190033251971601e-02 0.020490746898158472 0.012173827277396614
7.176940025456357564e-02 0.022739657523579287 0.012173827277396614
8.135085399056515842e-02 0.02523539170434766 0.012173827277396614
9.211457361395668231e-02 0.02800503894183631 0.012173827277396614
1.041772263803848325e-01 0.03107866187782014 0.012173827277396614
1.176643238803855990e-01 0.03448962260405758 0.012173827277396614
1.327107848133631807e-01 0.038274944785163134 0.012173827277396614
1.494613692972488472e-01 0.04247571552536898 0.012173827277396614
1.680711149694848472e-01 0.047137531341167244 0.012173827277396614
1.887056389224395780e-01 0.05231099308056263 0.012173827277396614
2.115413409853613980e-01 0.05805225516094899 0.012173827277396614
2.367653504318404656e-01 0.06442363508721373 0.012173827277396614
2.645753509366181033e-01 0.07149428986597581 0.012173827277396614
2.951789484822883725e-01 0.07934096665797492 0.012173827277396614
3.287928432188926275e-01 0.08804883581643465 0.012173827277396614
3.656414025935104117e-01 0.09771241535346502 0.012173827277396614
4.059548472797044893e-01 0.1084365968689611 0.012173827277396614
4.499667774850848456e-01 0.12033778407775893 0.012173827277396614
4.979110338649224698e-01 0.13354515629298988 0.012173827277396614
5.500178594656606190e-01 0.14820207057988585 0.012173827277396614
6.065091660645653970e-01 0.16446761779946645 0.012173827277396614
6.675930049821160450e-01 0.18251834943190443 0.012173827277396614
7.334571270831778955e-01 0.20255019392306664 0.012173827277396614
8.042616923141027163e-01 0.22478058335487253 0.012173827277396614
8.801310768489762903e-01 0.24945081352303167 0.012173827277396614
9.611449473031137281e-01 0.27682866303920667 0.012173827277396614
1.047328818609787771e+00 0.3072112998861759 0.012173827277396614
1.138644185883360471e+00 0.34092850697468147 0.012173827277396614
1.234978489086275610e+00 0.3783462617131929 0.012173827277396614
1.336135459407172599e+00 0.419870708444391 0.012173827277396614
1.441826063440793115e+00 0.4659525668664682 0.012173827277396614
1.551660610942954710e+00 0.517092024289676 0.012173827277396614
1.665142444896477780e+00 0.5738441648302398 0.012173827277396614
1.781663838450341819e+00 0.6368249944718586 0.012173827277396614
1.900504430242843101e+00 0.7067181273927491 0.012173827277396614
2.020832820235404892e+00 0.7842822061337682 0.012173827277396614
2.141807062668556139e+00 0.8703591361485166 0.012173827277396614
2.263527125296851850e+00 0.9658832241158708 0.012173827277396614
2.383872107903716842e+00 1.0718913192051276 0.012173827277396614
2.501664550134019116e+00 1.1895340673703196 0.012173827277396614
2.615675115979659182e+00 1.3200884008314182 0.012173827277396614
2.724645279343398840e+00 1.4649713983072863 0.012173827277396614
2.827312957778560065e+00 1.625755666443795 0.012173827277396614
2.922440229327794459e+00 1.8041864093920719 0.012173827277396614
3.008842418561909149e+00 2.0022003718155843 0.012173827277396614
3.085417401238790269e+00 2.2219468609395236 0.012173827277396614
3.151174164203268457e+00 2.4658110758226037 0.012173827277396614
3.205259318681075165e+00 2.736439997074672 0.012173827277396614
3.246980327313244263e+00 3.0367711180354604 0.012173827277396614
3.275824531184157618e+00 3.370064329271928 0.012173827277396614
3.291472726508392288e+00 3.739937302478798 0.012173827277396614
3.293988737558283031e+00 4.150404757850477 0.012173827277396614
3.286105026630377957e+00 4.605922041145108 0.012173827277396614
3.265395045975473032e+00 5.1114334834401705 0.012173827277396614
3.232291079879125562e+00 5.672426068491977 0.012173827277396614
3.187390114837234112e+00 6.294988990221888 0.012173827277396614
3.131432546410723994e+00 6.985879746785249 0.012173827277396614
3.065277504667680120e+00 7.752597488629465 0.012173827277396614
2.989876249009425280e+00 8.60346441668451 0.012173827277396614
2.906245006046866308e+00 9.547716114208066 0.012173827277396614
2.815438538774070576e+00 10.59560179277617 0.012173827277396614
2.718525615047348687e+00 11.758495540521581 0.012173827277396614
2.617255661057958704e+00 13.049019780144016 0.012173827277396614
2.515766928024349092e+00 14.481182276745331 0.012173827277396614
2.411150067753323079e+00 16.070528182616385 0.012173827277396614
2.307293219845262477e+00 17.834308769319094 0.012173827277396614
2.203265810295889526e+00 19.791668678535572 0.012173827277396614
2.098540178730003536e+00 21.96385372416547 0.012173827277396614
1.993762949824927411e+00 24.37444150122222 0.012173827277396614
1.889531979176608534e+00 27.04959730463137 0.012173827277396614
1.786400168628781149e+00 30.01835813575592 0.012173827277396614
1.687270206049304777e+00 33.31294787934677 0.012173827277396614
1.592013932034737067e+00 36.96912707195032 0.012173827277396614
1.498828057322652452e+00 41.0265810582719 0.012173827277396614
1.408113239010984952e+00 45.52935074866948 0.012173827277396614
1.320226651100941506e+00 50.526310653356795 0.012173827277396614
1.235480462233246257e+00 56.07169938205458 0.012173827277396614
1.154140134507091853e+00 62.22570836730231 0.012173827277396614
1.076422783936963778e+00 69.0551352016233 0.012173827277396614
1.002495887976504241e+00 76.63410868007462 0.012173827277396614
9.324764986565683422e-01 85.04489341802686 0.012173827277396614
8.664312540301969401e-01 94.37878277775391 0.012173827277396614
8.043773059029041272e-01 104.73708979594508 0.012173827277396614
7.462842598547465567e-01 116.23224686798542 0.012173827277396614
6.920772655353998326e-01 128.9890261253308 0.012173827277396614
6.416411648679757329e-01 143.14589375234786 0.012173827277396614
5.948257000057245447e-01 158.85651294280527 0.012173827277396614
5.514516039223702482e-01 176.2914118095948 0.012173827277396614
5.113174300795818583e-01 195.63983435170647 0.012173827277396614
4.742068362033027284e-01 217.11179456945052 0.012173827277396614
4.398960656804116187e-01 240.9403560239527 0.012173827277396614
4.081612588477307457e-01 267.38416158399497 0.012173827277396614
3.787852488084847424e-01 296.73024081888724 0.012173827277396614
3.515634462528056670e-01 329.2971255097155 0.012173827277396614
3.263084434004543954e-01 365.43830709572546 0.012173827277396614
3.028530378501880227e-01 405.54607358408276 0.012173827277396614
2.810514975009716365e-01 450.05576757004974 0.012173827277396614
2.607790959132585407e-01 499.450511585514 0.012173827277396614
2.419301270893665368e-01 554.2664520663108 0.012173827277396614
2.244148554075640900e-01 615.0985788580505 0.012173827277396614
2.081559446130953894e-01 682.6071834272393 0.012173827277396614
1.930849980522394982e-01 757.525025877192 0.012173827277396614
1.791397270889149018e-01 840.6652885618333 0.012173827277396614
1.662620609626909718e-01 932.9304026284696 0.012173827277396614
1.543972505699279796e-01 1035.3218432956637 0.012173827277396614
1.434937621138683839e-01 1148.9510001873086 0.012173827277396614
1.335036053635022812e-01 1275.051240713013 0.012173827277396614
1.243827292910111570e-01 1414.991297434576 0.012173827277396614
1.160912051458999339e-01 1570.2901247293776 0.012173827277396614
1.085930603940654243e-01 1742.6333860096508 0.012173827277396614
1.018557513531243852e-01 1933.891750455232 0.012173827277396614
9.584934152590017520e-02 2146.141197858406 0.012173827277396614
9.054548244088245212e-02 2381.6855519761607 0.012173827277396614
8.591629179912148306e-02 2643.0814869741084 0.012173827277396614
8.193322947223477537e-02 2933.1662783900483 0.012173827277396614
7.856604490798142770e-02 3255.0885998350564 0.012173827277396614
7.578191842803144729e-02 3612.3426997094302 0.012173827277396614
7.354491724878629844e-02 4008.8063288984645 0.012173827277396614
7.181592210548629063e-02 4448.782831127585 0.012173827277396614
7.055319408017417249e-02 4937.047852839004 0.012173827277396614
6.971370107020612161e-02 5478.901179593945 0.012173827277396614
6.925523964256997955e-02 6080.224261649427 0.012173827277396614
6.913924277160218845e-02 6747.5440531107 0.012173827277396614
6.933398702878486308e-02 7488.10385759003 0.012173827277396614
6.981778648148932731e-02 8309.941949353404 0.012173827277396614
7.058168164770849129e-02 9221.97882333434 0.012173827277396614
7.163120303672505795e-02 10234.114021054527 0.012173827277396614
7.298694497592388142e-02 11357.333583431051 0.012173827277396614
7.468391824900601217e-02 12603.829296797274 0.012173827277396614
7.676988163777034857e-02 13987.131026472387 0.012173827277396614
7.930301462167978210e-02 15522.25357427048 0.012173827277396614
8.234935139960489203e-02 17225.859653987874 0.012173827277396614
8.598036894709418232e-02 19116.440753857038 0.012173827277396614
9.089333538492944120e-02 21214.51784910632 0.012173827277396614
9.827933518479850528e-02 23542.864143224204 0.012173827277396614
1.064624030112450992e-01 26126.752255633317 0.012173827277396614
1.155013876290957864e-01 28994.22853882881 0.012173827277396614
1.254565633303690586e-01 32176.417502507353 0.012173827277396614
1.363887799183957639e-01 35707.859649004626 0.012173827277396614
1.483584708806323926e-01 39626.88638701478 0.012173827277396614
1.614245736892945815e-01 43976.036093027215 0.012173827277396614
1.756434301230961337e-01 48802.515836544335 0.012173827277396614
1.910677309903686116e-01 54158.71378079476 0.012173827277396614
2.077455738785127515e-01 60102.76782070388 0.012173827277396614
2.265667708963805538e-01 66699.19663030129 0.012173827277396614
2.472058023287559414e-01 74019.59996915652 0.012173827277396614
2.692438378322188353e-01 82143.43584919439 0.012173827277396614
2.926805171492655733e-01 91158.88299750836 0.012173827277396614
3.174956814977549779e-01 101163.7979766207 0.012173827277396614
3.436464733130249471e-01 112266.77735108159 0.012173827277396614
3.710649622920098589e-01 124588.33642950082 0.012173827277396614
3.996563043238066659e-01 138262.2173764659 0.012173827277396614
4.292974447671884519e-01 153436.84089300132 0.012173827277396614
4.660807739842056097e-01 170276.91722258978 0.012173827277396614
5.064172112936566883e-01 188965.23396912115 0.012173827277396614
5.491219016403156017e-01 209704.64013232305 0.012173827277396614
5.941137201954070912e-01 232720.2478960412 0.012173827277396614
6.412611930121827619e-01 258261.87606826748 0.012173827277396614
6.903752774270337511e-01 286606.7616948256 0.012173827277396614
7.469582882981042893e-01 318062.5692794119 0.012173827277396614
8.084248174703353440e-01 352970.73027306574 0.012173827277396614
8.721449488875947509e-01 391710.1490809261 0.012173827277396614
9.376079122579896730e-01 434701.3158125035 0.012173827277396614
1.004308775656071573e+00 482410.8704165374 0.012173827277396614
1.071697437741771175e+00 535356.6677410719 0.012173827277396614
1.139187980026661107e+00 594113.3984965039 0.012173827277396614
1.206169212969812055e+00 659318.8271333541 0.012173827277396614
1.272015271279742565e+00 731680.7143427207 0.012173827277396614
1.336096242568844961e+00 811984.4993184009 0.012173827277396614
1.397788524667241683e+00 901101.8251665037 0.012173827277396614
1.456482899665648256e+00 1000000.0 0.012173827277396614
7.516918733149559328e-03 0.001 0.013509935211980273
7.685401032896751854e-03 0.0011097524964120721 0.013509935211980273
7.859748588044002116e-03 0.0012315506032928262 0.013509935211980273
8.042636748126818017e-03 0.001366716356462006 0.013509935211980273
8.237365212399568384e-03 0.0015167168884709225 0.013509935211980273
8.447774453082139423e-03 0.0016831803533309566 0.013509935211980273
8.678480109195561149e-03 0.0018679135990207828 0.013509935211980273
8.934960385329614174e-03 0.002072921779595372 0.013509935211980273
9.223546917454373759e-03 0.002300430119772917 0.013509935211980273
9.551735461525889120e-03 0.0025529080682395165 0.013509935211980273
9.928221954915937217e-03 0.002833096101839324 0.013509935211980273
1.036317101218797894e-02 0.0031440354715915 0.013509935211980273
1.086827433717424581e-02 0.0034891012134067737 0.013509935211980273
1.145703272100075977e-02 0.003872038781812557 0.013509935211980273
1.214499322207962355e-02 0.004297004704320844 0.013509935211980273
1.294984189426311508e-02 0.004768611697714469 0.013509935211980273
1.389176936229199501e-02 0.005291978735958442 0.013509935211980273
1.499358001524851020e-02 0.005872786613189483 0.013509935211980273
1.628100254161890525e-02 0.00651733960488242 0.013509935211980273
1.778288221075970468e-02 0.007232633896483534 0.013509935211980273
1.953141181190469131e-02 0.008026433522257174 0.013509935211980273
2.156232108710823617e-02 0.00890735463861044 0.013509935211980273
2.391514518404527084e-02 0.009884959046625586 0.013509935211980273
2.663338760121943677e-02 0.010969857978923836 0.013509935211980273
2.976473596824499510e-02 0.012173827277396614 0.013509935211980273
3.356376358703477142e-02 0.013509935211980273 0.013509935211980273
3.806794809409169700e-02 0.014992684327860457 0.013509935211980273
4.321283318975459309e-02 0.01663816886076129 0.013509935211980273
4.907207395865098576e-02 0.018464249428955443 0.013509935211980273
5.572539175882505053e-02 0.020490746898158472 0.013509935211980273
6.325903028072106526e-02 0.022739657523579287 0.013509935211980273
7.176609998782826350e-02 0.02523539170434766 0.013509935211980273
8.134705633910559175e-02 0.02800503894183631 0.013509935211980273
9.211022305057775528e-02 0.03107866187782014 0.013509935211980273
1.041722469874832302e-01 0.03448962260405758 0.013509935211980273
1.176586495915493691e-01 0.038274944785163134 0.013509935211980273
1.327043127907296949e-01 0.04247571552536898 0.013509935211980273
1.494540170295517723e-01 0.047137531341167244 0.013509935211980273
1.680627705591764831e-01 0.05231099308056263 0.013509935211980273
1.886961902174307260e-01 0.05805225516094899 0.013509935211980273
2.115306462145997157e-01 0.06442363508721373 0.013509935211980273
2.367532855250086554e-01 0.07149428986597581 0.013509935211980273
2.645617275750097308e-01 0.07934096665797492 0.013509935211980273
2.951636160205883264e-01 0.08804883581643465 0.013509935211980273
3.287755899157983053e-01 0.09771241535346502 0.013509935211980273
3.656220083294681733e-01 0.1084365968689611 0.013509935211980273
4.059330788837120507e-01 0.12033778407775893 0.013509935211980273
4.499423628974494327e-01 0.13354515629298988 0.013509935211980273
4.978836920767115148e-01 0.14820207057988585 0.013509935211980273
5.499872431670265183e-01 0.16446761779946645 0.013509935211980273
6.064748994272646243e-01 0.18251834943190443 0.013509935211980273
6.675546854814108366e-01 0.20255019392306664 0.013509935211980273
7.334143076394898930e-01 0.22478058335487253 0.013509935211980273
8.042138634026688715e-01 0.24945081352303167 0.013509935211980273
8.800776725112999799e-01 0.27682866303920667 0.013509935211980273
9.610853409146411508e-01 0.3072112998861759 0.013509935211980273
1.047262339221986194e+00 0.34092850697468147 0.013509935211980273
1.138570052568628421e+00 0.3783462617131929 0.013509935211980273
1.234895849826857406e+00 0.419870708444391 0.013509935211980273
1.336043357411481836e+00 0.4659525668664682 0.013509935211980273
1.441723458911311928e+00 0.517092024289676 0.013509935211980273
1.551546334783293402e+00 0.5738441648302398 0.013509935211980273
1.665015217736277808e+00 0.6368249944718586 0.013509935211980273
1.781522221748633728e+00 0.7067181273927491 0.013509935211980273
1.900346842652079316e+00 0.7842822061337682 0.013509935211980273
2.020657511580502774e+00 0.8703591361485166 0.013509935211980273
2.141620007385874658e+00 0.9658832241158708 0.013509935211980273
2.263319345402759364e+00 1.0718913192051276 0.013509935211980273
2.383641397678590401e+00 1.1895340673703196 0.013509935211980273
2.501408510104982774e+00 1.3200884008314182 0.013509935211980273
2.615391105210057354e+00 1.4649713983072863 0.013509935211980273
2.724330423062232054e+00 1.625755666443795 0.013509935211980273
2.826964127371600188e+00 1.8041864093920719 0.013509935211980273
2.922054007306874812e+00 2.0022003718155843 0.013509935211980273
3.008415095753754542e+00 2.2219468609395236 0.013509935211980273
3.084944957241925412e+00 2.4658110758226037 0.013509935211980273
3.150652245213583669e+00 2.736439997074672 0.013509935211980273
3.204683204494784832e+00 3.0367711180354604 0.013509935211980273
3.246344940201003837e+00 3.370064329271928 0.013509935211980273
3.275124372994659971e+00 3.739937302478798 0.013509935211980273
3.290701887817235161e+00 4.150404757850477 0.013509935211980273
3.293051666451277892e+00 4.605922041145108 0.013509935211980273
3.285073735081143198e+00 5.1114334834401705 0.013509935211980273
3.264261300291346313e+00 5.672426068491977 0.013509935211980273
3.231046104814819131e+00 6.294988990221888 0.013509935211980273
3.186024632066576157e+00 6.985879746785249 0.013509935211980273
3.129936827507886488e+00 7.752597488629465 0.013509935211980273
3.063641377465270654e+00 8.60346441668451 0.013509935211980273
2.988089204450071090e+00 9.547716114208066 0.013509935211980273
2.904296317584663445e+00 10.59560179277617 0.013509935211980273
2.813317480396131831e+00 11.758495540521581 0.013509935211980273
2.716221705427292576e+00 13.049019780144016 0.013509935211980273
2.614735717113721325e+00 14.481182276745331 0.013509935211980273
2.513042671874636813e+00 16.070528182616385 0.013509935211980273
2.408214191584361785e+00 17.834308769319094 0.013509935211980273
2.304203588618746412e+00 19.791668678535572 0.013509935211980273
2.199965533894840952e+00 21.96385372416547 0.013509935211980273
2.095032981328481814e+00 24.37444150122222 0.013509935211980273
1.990058187522729671e+00 27.04959730463137 0.013509935211980273
1.885645799129482159e+00 30.01835813575592 0.013509935211980273
1.783969686627944418e+00 33.31294787934677 0.013509935211980273
1.687066931743329556e+00 36.96912707195032 0.013509935211980273
1.591789822550286448e+00 41.0265810582719 0.013509935211980273
1.498581161522614114e+00 45.52935074866948 0.013509935211980273
1.407841432428427408e+00 50.526310653356795 0.013509935211980273
1.319927630914288219e+00 56.07169938205458 0.013509935211980273
1.235151753811518649e+00 62.22570836730231 0.013509935211980273
1.153779087654323465e+00 69.0551352016233 0.013509935211980273
1.076026602005545341e+00 76.63410868007462 0.013509935211980273
1.002061645705762505e+00 85.04489341802686 0.013509935211980273
9.320012076323948014e-01 94.37878277775391 0.013509935211980273
8.659119326395390281e-01 104.73708979594508 0.013509935211980273
8.038110800355842134e-01 116.23224686798542 0.013509935211980273
7.456684994408089295e-01 128.9890261253308 0.013509935211980273
6.914097666742882176e-01 143.14589375234786 0.013509935211980273
6.409203697182600523e-01 158.85651294280527 0.013509935211980273
5.940509935704966216e-01 176.2914118095948 0.013509935211980273
5.506237126090830492e-01 195.63983435170647 0.013509935211980273
5.104389163331922719e-01 217.11179456945052 0.013509935211980273
4.732827363595085712e-01 240.9403560239527 0.013509935211980273
4.389346370872440062e-01 267.38416158399497 0.013509935211980273
4.071747905241936416e-01 296.73024081888724 0.013509935211980273
3.777907951388106977e-01 329.2971255097155 0.013509935211980273
3.505833043549353434e-01 365.43830709572546 0.013509935211980273
3.253701755272206397e-01 405.54607358408276 0.013509935211980273
3.019888409326612067e-01 450.05576757004974 0.013509935211980273
2.802968656569704287e-01 499.450511585514 0.013509935211980273
2.601708425166825989e-01 554.2664520663108 0.013509935211980273
2.415040072939569904e-01 615.0985788580505 0.013509935211980273
2.242031774592737614e-01 682.6071834272393 0.013509935211980273
2.081856174346663757e-01 757.525025877192 0.013509935211980273
1.933764033384375858e-01 840.6652885618333 0.013509935211980273
1.797066439275673277e-01 932.9304026284696 0.013509935211980273
1.671126101236476424e-01 1035.3218432956637 0.013509935211980273
1.555356014792123320e-01 1148.9510001873086 0.013509935211980273
1.449221872819392298e-01 1275.051240713013 0.013509935211980273
1.352244575667236881e-01 1414.991297434576 0.013509935211980273
1.264000021539030960e-01 1570.2901247293776 0.013509935211980273
1.184115033677018841e-01 1742.6333860096508 0.013509935211980273
1.112259399841915714e-01 1933.891750455232 0.013509935211980273
1.048134814694555439e-01 2146.141197858406 0.013509935211980273
9.914619884930046811e-02 2381.6855519761607 0.013509935211980273
9.419669001765816618e-02 2643.0814869741084 0.013509935211980273
8.993672648007308701e-02 2933.1662783900483 0.013509935211980273
8.633601629576541370e-02 3255.0885998350564 0.013509935211980273
8.336119841800236629e-02 3612.3426997094302 0.013509935211980273
8.097520633249018218e-02 4008.8063288984645 0.013509935211980273
7.913717166476277876e-02 4448.782831127585 0.013509935211980273
7.780304533373157139e-02 4937.047852839004 0.013509935211980273
7.692706901045955059e-02 5478.901179593945 0.013509935211980273
7.646413269303066473e-02 6080.224261649427 0.013509935211980273
7.637289126724677857e-02 6747.5440531107 0.013509935211980273
7.661932854887448796e-02 7488.10385759003 0.013509935211980273
7.718030389488914067e-02 8309.941949353404 0.013509935211980273
7.804654244752243231e-02 9221.97882333434 0.013509935211980273
7.922460024924043998e-02 10234.114021054527 0.013509935211980273
8.073751222917675829e-02 11357.333583431051 0.013509935211980273
8.262408676774957161e-02 12603.829296797274 0.013509935211980273
8.493706608591360119e-02 13987.131026472387 0.013509935211980273
8.774055071383328464e-02 15522.25357427048 0.013509935211980273
9.110715218280289462e-02 17225.859653987874 0.013509935211980273
9.511530529514426735e-02 19116.440753857038 0.013509935211980273
1.002048767749129515e-01 21214.51784910632 0.013509935211980273
1.082757049917338760e-01 23542.864143224204 0.013509935211980273
1.172040629820470109e-01 26126.752255633317 0.013509935211980273
1.270502542671107515e-01 28994.22853882881 0.013509935211980273
1.378753160285253465e-01 32176.417502507353 0.013509935211980273
1.497399812012530362e-01 35707.859649004626 0.013509935211980273
1.627034873136240234e-01 39626.88638701478 0.013509935211980273
1.768222886885248979e-01 43976.036093027215 0.013509935211980273
1.921487614479749084e-01 48802.515836544335 0.013509935211980273
2.087299761779839724e-01 54158.71378079476 0.013509935211980273
2.266066244604199031e-01 60102.76782070388 0.013509935211980273
2.465288625335693151e-01 66699.19663030129 0.013509935211980273
2.685163914601861879e-01 74019.59996915652 0.013509935211980273
2.919055977966095727e-01 82143.43584919439 0.013509935211980273
3.166776329441373106e-01 91158.88299750836 0.013509935211980273
3.427910988115425162e-01 101163.7979766207 0.013509935211980273
3.701792702345587105e-01 112266.77735108159 0.013509935211980273
3.987479604542666922e-01 124588.33642950082 0.013509935211980273
4.283741311654354345e-01 138262.2173764659 0.013509935211980273
4.652811120175215365e-01 153436.84089300132 0.013509935211980273
5.055423262316225408e-01 170276.91722258978 0.013509935211980273
5.481798008975760084e-01 188965.23396912115 0.013509935211980273
5.931170110043216814e-01 209704.64013232305 0.013509935211980273
6.402297312308830035e-01 232720.2478960412 0.013509935211980273
6.893389043514281944e-01 258261.87606826748 0.013509935211980273
7.402041716719679476e-01 286606.7616948256 0.013509935211980273
8.009909210028014481e-01 318062.5692794119 0.013509935211980273
8.647122307290973087e-01 352970.73027306574 0.013509935211980273
9.303400799454041303e-01 391710.1490809261 0.013509935211980273
9.973598098630480635e-01 434701.3158125035 0.013509935211980273
1.065205192049642591e+00 482410.8704165374 0.013509935211980273
1.133269046248181811e+00 535356.6677410719 0.013509935211980273
1.200914896818354727e+00 594113.3984965039 0.013509935211980273
1.267489489974356287e+00 659318.8271333541 0.013509935211980273
1.332333946971211214e+00 731680.7143427207 0.013509935211980273
1.394796638739647099e+00 811984.4993184009 0.013509935211980273
1.454243184069316186e+00 901101.8251665037 0.013509935211980273
1.510066398304696911e+00 1000000.0 0.013509935211980273
7.352142894066167333e-03 0.001 0.014992684327860457
7.516940531506912868e-03 0.0011097524964120721 0.014992684327860457
7.685400084749328432e-03 0.0012315506032928262 0.014992684327860457
7.859739559391475117e-03 0.001366716356462006 0.014992684327860457
8.042666420450568857e-03 0.0015167168884709225 0.014992684327860457
8.237331858194751888e-03 0.0016831803533309566 0.014992684327860457
8.447792419560482685e-03 0.0018679135990207828 0.014992684327860457
8.678466949921323156e-03 0.002072921779595372 0.014992684327860457
8.934971577637604301e-03 0.002300430119772917 0.014992684327860457
9.223535157157788239e-03 0.0025529080682395165 0.014992684327860457
9.551736869034316638e-03 0.002833096101839324 0.014992684327860457
9.928221320928194704e-03 0.0031440354715915 0.014992684327860457
1.036316427978798554e-02 0.0034891012134067737 0.014992684327860457
1.086827750658161604e-02 0.003872038781812557 0.014992684327860457
1.145703688566716665e-02 0.004297004704320844 0.014992684327860457
1.214498956712779278e-02 0.004768611697714469 0.014992684327860457
1.294984597024640034e-02 0.005291978735958442 0.014992684327860457
1.389175733938440190e-02 0.005872786613189483 0.014992684327860457
1.499356993508823080e-02 0.00651733960488242 0.014992684327860457
1.628098672086963558e-02 0.007232633896483534 0.014992684327860457
1.778286773431237214e-02 0.008026433522257174 0.014992684327860457
1.953139310953647817e-02 0.00890735463861044 0.014992684327860457
2.156229782615296311e-02 0.009884959046625586 0.014992684327860457
2.391512136280146000e-02 0.010969857978923836 0.014992684327860457
2.663335732540354772e-02 0.012173827277396614 0.014992684327860457
2.976470943463222288e-02 0.013509935211980273 0.014992684327860457
3.356208123786724035e-02 0.014992684327860457 0.014992684327860457
3.806598396002854739e-02 0.01663816886076129 0.014992684327860457
4.321054891514587715e-02 0.018464249428955443 0.014992684327860457
4.906942221360412887e-02 0.020490746898158472 0.014992684327860457
5.572232938873989544e-02 0.022739657523579287 0.014992684327860457
6.325549107348620026e-02 0.02523539170434766 0.014992684327860457
7.176202054866311075e-02 0.02800503894183631 0.014992684327860457
8.134238098595053534e-02 0.03107866187782014 0.014992684327860457
9.210486053513126936e-02 0.03448962260405758 0.014992684327860457
1.041661113676738276e-01 0.038274944785163134 0.014992684327860457
1.176516417635835310e-01 0.04247571552536898 0.014992684327860457
1.326963334160208563e-01 0.047137531341167244 0.014992684327860457
1.494449433210943146e-01 0.05231099308056263 0.014992684327860457
1.680524780438159005e-01 0.05805225516094899 0.014992684327860457
1.886845297182899728e-01 0.06442363508721373 0.014992684327860457
2.115174564076530428e-01 0.07149428986597581 0.014992684327860457
2.367383870888600528e-01 0.07934096665797492 0.014992684327860457
2.645449390209774210e-01 0.08804883581643465 0.014992684327860457
2.951446954344760232e-01 0.09771241535346502 0.014992684327860457
3.287543062633173085e-01 0.1084365968689611 0.014992684327860457
3.655980920638986498e-01 0.12033778407775893 0.014992684327860457
4.059062271438131919e-01 0.13354515629298988 0.014992684327860457
4.499122510454648394e-01 0.14820207057988585 0.014992684327860457
4.978499436178950854e-01 0.16446761779946645 0.014992684327860457
5.499494520385596052e-01 0.18251834943190443 0.014992684327860457
6.064326196223139842e-01 0.20255019392306664 0.014992684327860457
6.675074032355028386e-01 0.22478058335487253 0.014992684327860457
7.333614780663993971e-01 0.24945081352303167 0.014992684327860457
8.041548556827826655e-01 0.27682866303920667 0.014992684327860457
8.800117796987436680e-01 0.3072112998861759 0.014992684327860457
9.610118182876137283e-01 0.34092850697468147 0.014992684327860457
1.047180319539764426e+00 0.3783462617131929 0.014992684327860457
1.138478587662632879e+00 0.419870708444391 0.014992684327860457
1.234793884170568568e+00 0.4659525668664682 0.014992684327860457
1.335929739622412571e+00 0.517092024289676 0.014992684327860457
1.441596872934939100e+00 0.5738441648302398 0.014992684327860457
1.551405356512784328e+00 0.6368249944718586 0.014992684327860457
1.664858241359980173e+00 0.7067181273927491 0.014992684327860457
1.781347492321182724e+00 0.7842822061337682 0.014992684327860457
1.900152415404841033e+00 0.8703591361485166 0.014992684327860457
2.020441224090714361e+00 0.9658832241158708 0.014992684327860457
2.141387953152815715e+00 1.0718913192051276 0.014992684327860457
2.263061536142411345e+00 1.1895340673703196 0.014992684327860457
2.383355116397495532e+00 1.3200884008314182 0.014992684327860457
2.501090754344043265e+00 1.4649713983072863 0.014992684327860457
2.615038604244147358e+00 1.625755666443795 0.014992684327860457
2.723939593932204861e+00 1.8041864093920719 0.014992684327860457
2.826531056153474886e+00 2.0022003718155843 0.014992684327860457
2.921574456677651366e+00 2.2219468609395236 0.014992684327860457
3.007884444463666096e+00 2.4658110758226037 0.014992684327860457
3.084358206169559136e+00 2.736439997074672 0.014992684327860457
3.150003973966811088e+00 3.0367711180354604 0.014992684327860457
3.203967553689307746e+00 3.370064329271928 0.014992684327860457
3.245555597249436985e+00 3.739937302478798 0.014992684327860457
3.274254537101232820e+00 4.150404757850477 0.014992684327860457
3.289744246460974519e+00 4.605922041145108 0.014992684327860457
3.291905600233686613e+00 5.1114334834401705 0.014992684327860457
3.283810821807020552e+00 5.672426068491977 0.014992684327860457
3.262873896115113581e+00 6.294988990221888 0.014992684327860457
3.229523847304340389e+00 6.985879746785249 0.014992684327860457
3.184356664798184244e+00 7.752597488629465 0.014992684327860457
3.128111833873124414e+00 8.60346441668451 0.014992684327860457
3.061647709162024000e+00 9.547716114208066 0.014992684327860457
2.985915034818630520e+00 10.59560179277617 0.014992684327860457
2.901929858130495976e+00 11.758495540521581 0.014992684327860457
2.810747258635533097e+00 13.049019780144016 0.014992684327860457
2.713437013505890505e+00 14.481182276745331 0.014992684327860457
2.611699308556787447e+00 16.070528182616385 0.014992684327860457
2.509771570208626290e+00 17.834308769319094 0.014992684327860457
2.404703452000342967e+00 19.791668678535572 0.014992684327860457
2.300524908882786157e+00 21.96385372416547 0.014992684327860457
2.196058207659325578e+00 24.37444150122222 0.014992684327860457
2.090907861850749505e+00 27.04959730463137 0.014992684327860457
1.985733627013047453e+00 30.01835813575592 0.014992684327860457
1.881800081786727530e+00 33.31294787934677 0.014992684327860457
1.783733672391312641e+00 36.96912707195032 0.014992684327860457
1.686806401635420061e+00 41.0265810582719 0.014992684327860457
1.591502528911039827e+00 45.52935074866948 0.014992684327860457
1.498264676878631629e+00 50.526310653356795 0.014992684327860457
1.407493173190347280e+00 56.07169938205458 0.014992684327860457
1.319544847837334389e+00 62.22570836730231 0.014992684327860457
1.234731549887017943e+00 69.0551352016233 0.014992684327860457
1.153318442512834441e+00 76.63410868007462 0.014992684327860457
1.075522410184743594e+00 85.04489341802686 0.014992684327860457
1.001510780252173660e+00 94.37878277775391 0.014992684327860457
9.314005981632516029e-01 104.73708979594508 0.014992684327860457
8.652586728742969191e-01 116.23224686798542 0.014992684327860457
8.031025675715307566e-01 128.9890261253308 0.014992684327860457
7.449026356308297014e-01 143.14589375234786 0.014992684327860457
6.905851733681193094e-01 158.85651294280527 0.014992684327860457
6.400367201771971493e-01 176.2914118095948 0.014992684327860457
5.931094251997404143e-01 195.63983435170647 0.014992684327860457
5.496273615065173646e-01 217.11179456945052 0.014992684327860457
5.093936089755486396e-01 240.9403560239527 0.014992684327860457
4.721978101748576240e-01 267.38416158399497 0.014992684327860457
4.378238164366343166e-01 296.73024081888724 0.014992684327860457
4.060569886343151635e-01 329.2971255097155 0.014992684327860457
3.766906324048528987e-01 365.43830709572546 0.014992684327860457
3.495311303485078014e-01 405.54607358408276 0.014992684327860457
3.244013703705333485e-01 450.05576757004974 0.014992684327860457
3.011423527362694919e-01 499.450511585514 0.014992684327860457
2.796130435571886896e-01 554.2664520663108 0.014992684327860457
2.596888352656636090e-01 615.0985788580505 0.014992684327860457
2.412591693884829358e-01 682.6071834272393 0.014992684327860457
2.242249423268753983e-01 757.525025877192 0.014992684327860457
2.084962834746923177e-01 840.6652885618333 0.014992684327860457
1.939910655652073435e-01 932.9304026284696 0.014992684327860457
1.806342331820821601e-01 1035.3218432956637 0.014992684327860457
1.683577699619971946e-01 1148.9510001873086 0.014992684327860457
1.571009338279745760e-01 1275.051240713013 0.014992684327860457
1.468104141749431990e-01 1414.991297434576 0.014992684327860457
1.374401272905984572e-01 1570.2901247293776 0.014992684327860457
1.289505496091795378e-01 1742.6333860096508 0.014992684327860457
1.213076187520749222e-01 1933.891750455232 0.014992684327860457
1.144813028933694410e-01 2146.141197858406 0.014992684327860457
1.084439811563356060e-01 2381.6855519761607 0.014992684327860457
1.031687604153973259e-01 2643.0814869741084 0.014992684327860457
9.862784579413085007e-02 2933.1662783900483 0.014992684327860457
9.479106462096623109e-02 3255.0885998350564 0.014992684327860457
9.162467369159331410e-02 3612.3426997094302 0.014992684327860457
8.909060339409291540e-02 4008.8063288984645 0.014992684327860457
8.714631460470843860e-02 4448.782831127585 0.014992684327860457
8.574546708783811755e-02 4937.047852839004 0.014992684327860457
8.483954006839650175e-02 5478.901179593945 0.014992684327860457
8.438044040401565526e-02 6080.224261649427 0.014992684327860457
8.432395652829272059e-02 6747.5440531107 0.014992684327860457
8.463370994842915607e-02 7488.10385759003 0.014992684327860457
8.528508895654354771e-02 8309.941949353404 0.014992684327860457
8.626857051628106232e-02 9221.97882333434 0.014992684327860457
8.759190642470263133e-02 10234.114021054527 0.014992684327860457
8.928085387839941600e-02 11357.333583431051 0.014992684327860457
9.137840665011376373e-02 12603.829296797274 0.014992684327860457
9.394276752445655798e-02 13987.131026472387 0.014992684327860457
9.704449746761116546e-02 15522.25357427048 0.014992684327860457
1.007633557638746569e-01 17225.859653987874 0.014992684327860457
1.051853049118512545e-01 19116.440753857038 0.014992684327860457
1.104000230457000270e-01 21214.51784910632 0.014992684327860457
1.192004999569439977e-01 23542.864143224204 0.014992684327860457
1.289250376777014706e-01 26126.752255633317 0.014992684327860457
1.396301470946315348e-01 28994.22853882881 0.014992684327860457
1.513767948850976430e-01 32176.417502507353 0.014992684327860457
1.642245721585290086e-01 35707.859649004626 0.014992684327860457
1.782302875707336698e-01 39626.88638701478 0.014992684327860457
1.934464696750686219e-01 43976.036093027215 0.014992684327860457
2.099198724298111940e-01 48802.515836544335 0.014992684327860457
2.276900951816098750e-01 54158.71378079476 0.014992684327860457
2.467883950206718746e-01 60102.76782070388 0.014992684327860457
2.677618372249045420e-01 66699.19663030129 0.014992684327860457
2.910960882194783550e-01 74019.59996915652 0.014992684327860457
3.158164883280193402e-01 82143.43584919439 0.014992684327860457
3.418830537520439750e-01 91158.88299750836 0.014992684327860457
3.692306329604557735e-01 101163.7979766207 0.014992684327860457
3.977663662088817276e-01 112266.77735108159 0.014992684327860457
4.273679417503343791e-01 124588.33642950082 0.014992684327860457
4.644872447085753864e-01 138262.2173764659 0.014992684327860457
5.046606225087829634e-01 153436.84089300132 0.014992684327860457
5.472164184315027047e-01 170276.91722258978 0.014992684327860457
5.920806385983444775e-01 188965.23396912115 0.014992684327860457
6.391337594067433292e-01 209704.64013232305 0.014992684327860457
6.882041490632407887e-01 232720.2478960412 0.014992684327860457
7.390616118722320715e-01 258261.87606826748 0.014992684327860457
7.931559969212260697e-01 286606.7616948256 0.014992684327860457
8.566911714474544359e-01 318062.5692794119 0.014992684327860457
9.223082642138390463e-01 352970.73027306574 0.014992684327860457
9.894904211747620471e-01 391710.1490809261 0.014992684327860457
1.057660828570716749e+00 434701.3158125035 0.014992684327860457
1.126195072401430242e+00 482410.8704165374 0.014992684327860457
1.194434096313823579e+00 535356.6677410719 0.014992684327860457
1.261697737902331085e+00 594113.3984965039 0.014992684327860457
1.327298814597840382e+00 659318.8271333541 0.014992684327860457
1.390555609833834749e+00 731680.7143427207 0.014992684327860457
1.450805023086068957e+00 811984.4993184009 0.014992684327860457
1.507413822628773437e+00 901101.8251665037 0.014992684327860457
1.559787886929737910e+00 1000000.0 0.014992684327860457
7.189065487426545865e-03 0.001 0.01663816886076129
7.352135813730021827e-03 0.0011097524964120721 0.01663816886076129
7.516866193514794119e-03 0.0012315506032928262 0.01663816886076129
7.685409543142281835e-03 0.001366716356462006 0.01663816886076129
7.859705851079125394e-03 0.0015167168884709225 0.01663816886076129
8.042631581743614824e-03 0.0016831803533309566 0.01663816886076129
8.237345547203758084e-03 0.0018679135990207828 0.01663816886076129
8.447770887736880813e-03 0.002072921779595372 0.01663816886076129
8.678506181813490372e-03 0.002300430119772917 0.01663816886076129
8.934957038933754106e-03 0.0025529080682395165 0.01663816886076129
9.223545812345896808e-03 0.002833096101839324 0.01663816886076129
9.551729250893712178e-03 0.0031440354715915 0.01663816886076129
9.928226821791985221e-03 0.0034891012134067737 0.01663816886076129
1.036315598009689837e-02 0.003872038781812557 0.01663816886076129
1.086825336166334990e-02 0.004297004704320844 0.01663816886076129
1.145702143639405236e-02 0.004768611697714469 0.01663816886076129
1.214498791051521476e-02 0.005291978735958442 0.01663816886076129
1.294982941419284966e-02 0.005872786613189483 0.01663816886076129
1.389175592554927306e-02 0.00651733960488242 0.01663816886076129
1.499355246842382951e-02 0.007232633896483534 0.01663816886076129
1.628097911285725230e-02 0.008026433522257174 0.01663816886076129
1.778285486786920777e-02 0.00890735463861044 0.01663816886076129
1.953137144216901891e-02 0.009884959046625586 0.01663816886076129
2.156227530740118317e-02 0.010969857978923836 0.01663816886076129
2.391508959857522459e-02 0.012173827277396614 0.01663816886076129
2.663332715278313514e-02 0.013509935211980273 0.01663816886076129
2.976466608774167369e-02 0.014992684327860457 0.01663816886076129
3.356000812865669869e-02 0.01663816886076129 0.01663816886076129
3.806356484770270082e-02 0.018464249428955443 0.01663816886076129
4.320774156345680295e-02 0.020490746898158472 0.01663816886076129
4.906616023074540645e-02 0.022739657523579287 0.01663816886076129
5.571855218691268430e-02 0.02523539170434766 0.01663816886076129
6.325113251595192165e-02 0.02800503894183631 0.01663816886076129
7.175699957397464746e-02 0.03107866187782014 0.01663816886076129
8.133660629607228354e-02 0.03448962260405758 0.01663816886076129
9.209824268486810350e-02 0.038274944785163134 0.01663816886076129
1.041585432215966500e-01 0.04247571552536898 0.01663816886076129
1.176429976643407482e-01 0.047137531341167244 0.01663816886076129
1.326865012552376211e-01 0.05231099308056263 0.01663816886076129
1.494337587677424251e-01 0.05805225516094899 0.01663816886076129
1.680397817805857064e-01 0.06442363508721373 0.01663816886076129
1.886701432188080951e-01 0.07149428986597581 0.01663816886076129
2.115011940174079952e-01 0.07934096665797492 0.01663816886076129
2.367200111546487740e-01 0.08804883581643465 0.01663816886076129
2.645242197526238015e-01 0.09771241535346502 0.01663816886076129
2.951213611456813823e-01 0.1084365968689611 0.01663816886076129
3.287280583138913470e-01 0.12033778407775893 0.01663816886076129
3.655685953043740777e-01 0.13354515629298988 0.01663816886076129
4.058731131891862853e-01 0.14820207057988585 0.01663816886076129
4.498751059449228595e-01 0.16446761779946645 0.01663816886076129
4.978083165217460637e-01 0.18251834943190443 0.01663816886076129
5.499028534288334935e-01 0.20255019392306664 0.01663816886076129
6.063804795626315247e-01 0.22478058335487253 0.01663816886076129
6.674491043701559212e-01 0.24945081352303167 0.01663816886076129
7.332963149135990344e-01 0.27682866303920667 0.01663816886076129
8.040820718722125893e-01 0.3072112998861759 0.01663816886076129
8.799305187778958537e-01 0.34092850697468147 0.01663816886076129
9.609211364248527731e-01 0.3783462617131929 0.01663816886076129
1.047079158918374109e+00 0.419870708444391 0.01663816886076129
1.138365790678221634e+00 0.4659525668664682 0.01663816886076129
1.234668141651395379e+00 0.517092024289676 0.01663816886076129
1.335789607781297850e+00 0.5738441648302398 0.01663816886076129
1.441440769470500927e+00 0.6368249944718586 0.01663816886076129
1.551231499659397661e+00 0.7067181273927491 0.01663816886076129
1.664664669534480224e+00 0.7842822061337682 0.01663816886076129
1.781132033384679847e+00 0.8703591361485166 0.01663816886076129
1.899912668823775075e+00 0.9658832241158708 0.01663816886076129
2.020174536831811807e+00 1.0718913192051276 0.01663816886076129
2.141100189579692614e+00 1.1895340673703196 0.01663816886076129
2.262741831408475957e+00 1.3200884008314182 0.01663816886076129
2.383000065303034987e+00 1.4649713983072863 0.01663816886076129
2.500696645165302545e+00 1.625755666443795 0.01663816886076129
2.614601359033021932e+00 1.8041864093920719 0.01663816886076129
2.723454774862250627e+00 2.0022003718155843 0.01663816886076129
2.825993805347056131e+00 2.2219468609395236 0.01663816886076129
2.920979511968300635e+00 2.4658110758226037 0.01663816886076129
3.007226075328333081e+00 2.736439997074672 0.01663816886076129
3.083630204653804885e+00 3.0367711180354604 0.01663816886076129
3.149199639165031428e+00 3.370064329271928 0.01663816886076129
3.203079649845266719e+00 3.739937302478798 0.01663816886076129
3.244576335419622204e+00 4.150404757850477 0.01663816886076129
3.273175543998990467e+00 4.605922041145108 0.01663816886076129
3.288556556954307819e+00 5.1114334834401705 0.01663816886076129
3.290599628738211990e+00 5.672426068491977 0.01663816886076129
3.282266332992026747e+00 6.294988990221888 0.01663816886076129
3.261178627337399938e+00 6.985879746785249 0.01663816886076129
3.227665683370350980e+00 7.752597488629465 0.01663816886076129
3.182323030728619440e+00 8.60346441668451 0.01663816886076129
3.125889808980057971e+00 9.547716114208066 0.01663816886076129
3.059224240793782190e+00 10.59560179277617 0.01663816886076129
2.983277154705503698e+00 11.758495540521581 0.01663816886076129
2.899065037765589992e+00 13.049019780144016 0.01663816886076129
2.807643892608647107e+00 14.481182276745331 0.01663816886076129
2.710084964807935926e+00 16.070528182616385 0.01663816886076129
2.608057698238813504e+00 17.834308769319094 0.01663816886076129
2.505864859642190634e+00 19.791668678535572 0.01663816886076129
2.400530944453505455e+00 21.96385372416547 0.01663816886076129
2.296177602045498478e+00 24.37444150122222 0.01663816886076129
2.191471345982777486e+00 27.04959730463137 0.01663816886076129
2.086102332694146355e+00 30.01835813575592 0.01663816886076129
1.980739752747864735e+00 33.31294787934677 0.01663816886076129
1.881530518155366316e+00 36.96912707195032 0.01663816886076129
1.783435764457370620e+00 41.0265810582719 0.01663816886076129
1.686477558337274862e+00 45.52935074866948 0.01663816886076129
1.591139984337920366e+00 50.526310653356795 0.01663816886076129
1.497865507797819129e+00 56.07169938205458 0.01663816886076129
1.407054295731532845e+00 62.22570836730231 0.01663816886076129
1.319063049588583336e+00 69.0551352016233 0.01663816886076129
1.234203514989323569e+00 76.63410868007462 0.01663816886076129
1.152740804683188847e+00 85.04489341802686 0.01663816886076129
1.074891825662003031e+00 94.37878277775391 0.01663816886076129
1.000824012010584685e+00 104.73708979594508 0.01663816886076129
9.306546353268971838e-01 116.23224686798542 0.01663816886076129
8.644508928146352744e-01 128.9890261253308 0.01663816886076129
8.022309257655687587e-01 143.14589375234786 0.01663816886076129
7.439659200585815313e-01 158.85651294280527 0.01663816886076129
6.895833477124935218e-01 176.2914118095948 0.01663816886076129
6.389713702299383291e-01 195.63983435170647 0.01663816886076129
5.919843297015624506e-01 217.11179456945052 0.01663816886076129
5.484492527599520439e-01 240.9403560239527 0.01663816886076129
5.081730514431067602e-01 267.38416158399497 0.01663816886076129
4.709501545366306940e-01 296.73024081888724 0.01663816886076129
4.365700749693026128e-01 329.2971255097155 0.01663816886076129
4.048243864688363947e-01 365.43830709572546 0.01663816886076129
3.755126219259829479e-01 405.54607358408276 0.01663816886076129
3.484466181197332646e-01 450.05576757004974 0.01663816886076129
3.234531106473391149e-01 499.450511585514 0.01663816886076129
3.003745698434322486e-01 554.2664520663108 0.01663816886076129
2.790686046232218609e-01 615.0985788580505 0.01663816886076129
2.594064185449045379e-01 682.6071834272393 0.01663816886076129
2.412709632327576237e-01 757.525025877192 0.01663816886076129
2.245553405478531439e-01 840.6652885618333 0.01663816886076129
2.091618230698302772e-01 932.9304026284696 0.01663816886076129
1.950015809437724568e-01 1035.3218432956637 0.01663816886076129
1.819949095479058143e-01 1148.9510001873086 0.01663816886076129
1.700715963010273890e-01 1275.051240713013 0.01663816886076129
1.591710676961876625e-01 1414.991297434576 0.01663816886076129
1.492420445812192575e-01 1570.2901247293776 0.01663816886076129
1.402416297140416657e-01 1742.6333860096508 0.01663816886076129
1.321338876910023996e-01 1933.891750455232 0.01663816886076129
1.248880471669448489e-01 2146.141197858406 0.01663816886076129
1.184765046179209191e-01 2381.6855519761607 0.01663816886076129
1.128727740816828640e-01 2643.0814869741084 0.01663816886076129
1.080495181008973432e-01 2933.1662783900483 0.01663816886076129
1.039767816631486930e-01 3255.0885998350564 0.01663816886076129
1.006205659450921108e-01 3612.3426997094302 0.01663816886076129
9.794190923837373108e-02 4008.8063288984645 0.01663816886076129
9.589667543712994402e-02 4448.782831127585 0.01663816886076129
9.443625267168136161e-02 4937.047852839004 0.01663816886076129
9.350932564181153872e-02 5478.901179593945 0.01663816886076129
9.306474801377109807e-02 6080.224261649427 0.01663816886076129
9.305535872158922361e-02 6747.5440531107 0.01663816886076129
9.344235590862473573e-02 7488.10385759003 0.01663816886076129
9.419965149921404046e-02 8309.941949353404 0.01663816886076129
9.531755560694449292e-02 9221.97882333434 0.01663816886076129
9.680520656925421796e-02 10234.114021054527 0.01663816886076129
9.869139118278913436e-02 11357.333583431051 0.01663816886076129
1.010237075044769506e-01 12603.829296797274 0.01663816886076129
1.038663277043253286e-01 13987.131026472387 0.01663816886076129
1.072968457055292757e-01 15522.25357427048 0.01663816886076129
1.114027687511215947e-01 17225.859653987874 0.01663816886076129
1.162781797285251245e-01 19116.440753857038 0.01663816886076129
1.220209436036502337e-01 21214.51784910632 0.01663816886076129
1.311213284100438137e-01 23542.864143224204 0.01663816886076129
1.416928074538558457e-01 26126.752255633317 0.01663816886076129
1.533075682499666081e-01 28994.22853882881 0.01663816886076129
1.660254891027952429e-01 32176.417502507353 0.01663816886076129
1.799037990962597811e-01 35707.859649004626 0.01663816886076129
1.949954443526904779e-01 39626.88638701478 0.01663816886076129
2.113473813112030086e-01 43976.036093027215 0.01663816886076129
2.289988964765188040e-01 48802.515836544335 0.01663816886076129
2.479800902036698451e-01 54158.71378079476 0.01663816886076129
2.683106340965538683e-01 60102.76782070388 0.01663816886076129
2.902549868239365227e-01 66699.19663030129 0.01663816886076129
3.149157438159965183e-01 74019.59996915652 0.01663816886076129
3.409263030854887133e-01 82143.43584919439 0.01663816886076129
3.682230149980767475e-01 91158.88299750836 0.01663816886076129
3.967147268534819693e-01 101163.7979766207 0.01663816886076129
4.270523788419984812e-01 112266.77735108159 0.01663816886076129
4.642063248301714906e-01 124588.33642950082 0.01663816886076129
5.037846620288505273e-01 138262.2173764659 0.01663816886076129
5.462451561131840272e-01 153436.84089300132 0.01663816886076129
5.910208996810608628e-01 170276.91722258978 0.01663816886076129
6.379949701579413768e-01 188965.23396912115 0.01663816886076129
6.870005329478674483e-01 209704.64013232305 0.01663816886076129
7.378148977070082548e-01 232720.2478960412 0.01663816886076129
7.913266028626322335e-01 258261.87606826748 0.01663816886076129
8.494503179166060791e-01 286606.7616948256 0.01663816886076129
9.136808292359362982e-01 318062.5692794119 0.01663816886076129
9.808379914597293858e-01 352970.73027306574 0.01663816886076129
1.049165680577323734e+00 391710.1490809261 0.01663816886076129
1.118028189497574099e+00 434701.3158125035 0.01663816886076129
1.186748040124152581e+00 482410.8704165374 0.01663816886076129
1.254621265212943593e+00 535356.6677410719 0.01663816886076129
1.320932609608076236e+00 594113.3984965039 0.01663816886076129
1.384970481231175610e+00 659318.8271333541 0.01663816886076129
1.446041311663261553e+00 731680.7143427207 0.01663816886076129
1.503482074358162501e+00 811984.4993184009 0.01663816886076129
1.556671722227417565e+00 901101.8251665037 0.01663816886076129
1.605041119986988285e+00 1000000.0 0.01663816886076129
7.026442514143351088e-03 0.001 0.018464249428955443
7.189024017400184180e-03 0.0011097524964120721 0.018464249428955443
7.352053063789334812e-03 0.0012315506032928262 0.018464249428955443
7.516901649901585984e-03 0.001366716356462006 0.018464249428955443
7.685413393472408615e-03 0.0015167168884709225 0.018464249428955443
7.859778051372012103e-03 0.0016831803533309566 0.018464249428955443
8.042603484032490035e-03 0.0018679135990207828 0.018464249428955443
8.237356809846080319e-03 0.002072921779595372 0.018464249428955443
8.447767793997838087e-03 0.002300430119772917 0.018464249428955443
8.678506411064507847e-03 0.0025529080682395165 0.018464249428955443
8.934960980313844461e-03 0.002833096101839324 0.018464249428955443
9.223541256575269742e-03 0.0031440354715915 0.018464249428955443
9.551720071457152350e-03 0.0034891012134067737 0.018464249428955443
9.928216360806058766e-03 0.003872038781812557 0.018464249428955443
1.036317602076233628e-02 0.004297004704320844 0.018464249428955443
1.086825763396048229e-02 0.004768611697714469 0.018464249428955443
1.145701809447131729e-02 0.005291978735958442 0.018464249428955443
1.214497449029702109e-02 0.005872786613189483 0.018464249428955443
1.294982164275751586e-02 0.00651733960488242 0.018464249428955443
1.389173428448434340e-02 0.007232633896483534 0.018464249428955443
1.499354082668827477e-02 0.008026433522257174 0.018464249428955443
1.628095998962877933e-02 0.00890735463861044 0.018464249428955443
1.778283176181525913e-02 0.009884959046625586 0.018464249428955443
1.953134682304585867e-02 0.010969857978923836 0.018464249428955443
2.156224052561896143e-02 0.012173827277396614 0.018464249428955443
2.391505251230342105e-02 0.013509935211980273 0.018464249428955443
2.663327717174863649e-02 0.014992684327860457 0.018464249428955443
2.976461545900060957e-02 0.01663816886076129 0.018464249428955443
3.355745246307170054e-02 0.018464249428955443 0.018464249428955443
3.806058506781335310e-02 0.020490746898158472 0.018464249428955443
4.320427365354936183e-02 0.022739657523579287 0.018464249428955443
4.906213315857736040e-02 0.02523539170434766 0.018464249428955443
5.571389111431302582e-02 0.02800503894183631 0.018464249428955443
6.324575473847626750e-02 0.03107866187782014 0.018464249428955443
7.175080679732767641e-02 0.03448962260405758 0.018464249428955443
8.132949394441355007e-02 0.038274944785163134 0.018464249428955443
9.209008392378265073e-02 0.04247571552536898 0.018464249428955443
1.041492102950500737e-01 0.047137531341167244 0.018464249428955443
1.176323526017103160e-01 0.05231099308056263 0.018464249428955443
1.326743702146712667e-01 0.05805225516094899 0.018464249428955443
1.494199740189108006e-01 0.06442363508721373 0.018464249428955443
1.680241329560049623e-01 0.07149428986597581 0.018464249428955443
1.886524199200058927e-01 0.07934096665797492 0.018464249428955443
2.114811408837295181e-01 0.08804883581643465 0.018464249428955443
2.366973688288514233e-01 0.09771241535346502 0.018464249428955443
2.644986777930615762e-01 0.1084365968689611 0.018464249428955443
2.950925987359229175e-01 0.12033778407775893 0.018464249428955443
3.286956977028535065e-01 0.13354515629298988 0.018464249428955443
3.655322358661112214e-01 0.14820207057988585 0.018464249428955443
4.058322934161919249e-01 0.16446761779946645 0.018464249428955443
4.498293327997147650e-01 0.18251834943190443 0.018464249428955443
4.977570274853229670e-01 0.20255019392306664 0.018464249428955443
5.498454182640024612e-01 0.22478058335487253 0.018464249428955443
6.063162123342672460e-01 0.24945081352303167 0.018464249428955443
6.673772427262647522e-01 0.27682866303920667 0.018464249428955443
7.332160039539298291e-01 0.3072112998861759 0.018464249428955443
8.039923631584862118e-01 0.34092850697468147 0.018464249428955443
8.798303723540706889e-01 0.3783462617131929 0.018464249428955443
9.608093752294875056e-01 0.419870708444391 0.018464249428955443
1.046954495416499986e+00 0.4659525668664682 0.018464249428955443
1.138226766579431448e+00 0.517092024289676 0.018464249428955443
1.234513177580025101e+00 0.5738441648302398 0.018464249428955443
1.335616927494259976e+00 0.6368249944718586 0.018464249428955443
1.441248400650803729e+00 0.7067181273927491 0.018464249428955443
1.551017257918412939e+00 0.7842822061337682 0.018464249428955443
1.664426147567493297e+00 0.8703591361485166 0.018464249428955443
1.780866559408759819e+00 0.9658832241158708 0.018464249428955443
1.899617283382197375e+00 1.0718913192051276 0.018464249428955443
2.019845975058391030e+00 1.1895340673703196 0.018464249428955443
2.140743633834027992e+00 1.3200884008314182 0.018464249428955443
2.262345674946006469e+00 1.4649713983072863 0.018464249428955443
2.382560103868649026e+00 1.625755666443795 0.018464249428955443
2.500208275180508810e+00 1.8041864093920719 0.018464249428955443
2.614059538535887572e+00 2.0022003718155843 0.018464249428955443
2.722853992621605990e+00 2.2219468609395236 0.018464249428955443
2.825328085317959204e+00 2.4658110758226037 0.018464249428955443
2.920242312248775285e+00 2.736439997074672 0.018464249428955443
3.006410333192572892e+00 3.0367711180354604 0.018464249428955443
3.082728261948022741e+00 3.370064329271928 0.018464249428955443
3.148203253720986972e+00 3.739937302478798 0.018464249428955443
3.201979928958974764e+00 4.150404757850477 0.018464249428955443
3.243363741541954948e+00 4.605922041145108 0.018464249428955443
3.271839880179228111e+00 5.1114334834401705 0.018464249428955443
3.287086928884300541e+00 5.672426068491977 0.018464249428955443
3.288984476090747844e+00 6.294988990221888 0.018464249428955443
3.280380582400124201e+00 6.985879746785249 0.018464249428955443
3.259110959396281704e+00 7.752597488629465 0.018464249428955443
3.225402111822939677e+00 8.60346441668451 0.018464249428955443
3.179849244225683602e+00 9.547716114208066 0.018464249428955443
3.123191385795100139e+00 10.59560179277617 0.018464249428955443
3.056286937579307583e+00 11.758495540521581 0.018464249428955443
2.980087288207239560e+00 13.049019780144016 0.018464249428955443
2.895610028703512029e+00 14.481182276745331 0.018464249428955443
2.803912911294368815e+00 16.070528182616385 0.018464249428955443
2.706069779701355760e+00 17.834308769319094 0.018464249428955443
2.603714593180929793e+00 19.791668678535572 0.018464249428955443
2.501228610914003170e+00 21.96385372416547 0.018464249428955443
2.395607607085071589e+00 24.37444150122222 0.018464249428955443
2.291084166661656596e+00 27.04959730463137 0.018464249428955443
2.186138730706206790e+00 30.01835813575592 0.018464249428955443
2.080564650691070216e+00 33.31294787934677 0.018464249428955443
1.979931698219937752e+00 36.96912707195032 0.018464249428955443
1.881193550000144210e+00 41.0265810582719 0.018464249428955443
1.783063445303265881e+00 45.52935074866948 0.018464249428955443
1.686066747426539836e+00 50.526310653356795 0.018464249428955443
1.590687361305359149e+00 56.07169938205458 0.018464249428955443
1.497367600059800186e+00 62.22570836730231 0.018464249428955443
1.406507503144025950e+00 69.0551352016233 0.018464249428955443
1.318463699611287288e+00 76.63410868007462 0.018464249428955443
1.233547911910997330e+00 85.04489341802686 0.018464249428955443
1.152025312847224869e+00 94.37878277775391 0.018464249428955443
1.074112970469041306e+00 104.73708979594508 0.018464249428955443
9.999786206525611565e-01 116.23224686798542 0.018464249428955443
9.297400009312598579e-01 128.9890261253308 0.018464249428955443
8.634649917041843370e-01 143.14589375234786 0.018464249428955443
8.011726928992471963e-01 158.85651294280527 0.018464249428955443
7.428356140167544641e-01 176.2914118095948 0.018464249428955443
6.883830315879535533e-01 195.63983435170647 0.018464249428955443
6.377055392707550174e-01 217.11179456945052 0.018464249428955443
5.906607289194215626e-01 240.9403560239527 0.018464249428955443
5.470798240995287109e-01 267.38416158399497 0.018464249428955443
5.067749797006840806e-01 296.73024081888724 0.018464249428955443
4.695467979731010044e-01 329.2971255097155 0.018464249428955443
4.351915593462944432e-01 365.43830709572546 0.018464249428955443
4.035076024880147050e-01 405.54607358408276 0.018464249428955443
3.743003658748768059e-01 450.05576757004974 0.018464249428955443
3.473858207462944270e-01 499.450511585514 0.018464249428955443
3.225922421996677003e-01 554.2664520663108 0.018464249428955443
2.997605524623819240e-01 615.0985788580505 0.018464249428955443
2.787437367237136643e-01 682.6071834272393 0.018464249428955443
2.594058922478356122e-01 757.525025877192 0.018464249428955443
2.416214567566745131e-01 840.6652885618333 0.018464249428955443
2.252749763508950231e-01 932.9304026284696 0.018464249428955443
2.102614418840210442e-01 1035.3218432956637 0.018464249428955443
1.964869852759033864e-01 1148.9510001873086 0.018464249428955443
1.838695492367921347e-01 1275.051240713013 0.018464249428955443
1.723391424741179678e-01 1414.991297434576 0.018464249428955443
1.618374475974316551e-01 1570.2901247293776 0.018464249428955443
1.523167003319758073e-01 1742.6333860096508 0.018464249428955443
1.437379524380181517e-01 1933.891750455232 0.018464249428955443
1.360688880526733646e-01 2146.141197858406 0.018464249428955443
1.292814053448057554e-01 2381.6855519761607 0.018464249428955443
1.233491402542680748e-01 2643.0814869741084 0.018464249428955443
1.182451042983534290e-01 2933.1662783900483 0.018464249428955443
1.139395623116854217e-01 3255.0885998350564 0.018464249428955443
1.103983197693514939e-01 3612.3426997094302 0.018464249428955443
1.075815960525715459e-01 4008.8063288984645 0.018464249428955443
1.054437075195474305e-01 4448.782831127585 0.018464249428955443
1.039337793889515554e-01 4937.047852839004 0.018464249428955443
1.029976655219940057e-01 5478.901179593945 0.018464249428955443
1.025810954368255729e-01 6080.224261649427 0.018464249428955443
1.026338800348460256e-01 6747.5440531107 0.018464249428955443
1.031147370166744515e-01 7488.10385759003 0.018464249428955443
1.039961062639135347e-01 8309.941949353404 0.018464249428955443
1.052682270361666450e-01 9221.97882333434 0.018464249428955443
1.069418341911213960e-01 10234.114021054527 0.018464249428955443
1.090490775692123521e-01 11357.333583431051 0.018464249428955443
1.116426060554688571e-01 12603.829296797274 0.018464249428955443
1.147931032463778006e-01 13987.131026472387 0.018464249428955443
1.185857976297641919e-01 15522.25357427048 0.018464249428955443
1.231165709861373747e-01 17225.859653987874 0.018464249428955443
1.284882341880413392e-01 19116.440753857038 0.018464249428955443
1.348073920629734856e-01 21214.51784910632 0.018464249428955443
1.441068200051647263e-01 23542.864143224204 0.018464249428955443
1.555749797845029925e-01 26126.752255633317 0.018464249428955443
1.681480604377914301e-01 28994.22853882881 0.018464249428955443
1.818836442786394281e-01 32176.417502507353 0.018464249428955443
1.968351745482136150e-01 35707.859649004626 0.018464249428955443
2.130501034575825181e-01 39626.88638701478 0.018464249428955443
2.305679750391970428e-01 43976.036093027215 0.018464249428955443
2.494185953608949735e-01 48802.515836544335 0.018464249428955443
2.696204165929055874e-01 54158.71378079476 0.018464249428955443
2.911792918817471820e-01 60102.76782070388 0.018464249428955443
3.140876603005035572e-01 66699.19663030129 0.018464249428955443
3.399241988285101601e-01 74019.59996915652 0.018464249428955443
3.671603465584883375e-01 82143.43584919439 0.018464249428955443
3.955970660900499647e-01 91158.88299750836 0.018464249428955443
4.268239802379412695e-01 101163.7979766207 0.018464249428955443
4.639749308944224326e-01 112266.77735108159 0.018464249428955443
5.033839183155708330e-01 124588.33642950082 0.018464249428955443
5.452794757507776202e-01 138262.2173764659 0.018464249428955443
5.899520829786419895e-01 153436.84089300132 0.018464249428955443
6.368306118151983997e-01 170276.91722258978 0.018464249428955443
6.857508426010928693e-01 188965.23396912115 0.018464249428955443
7.364949173928423409e-01 209704.64013232305 0.018464249428955443
7.899780991991885992e-01 232720.2478960412 0.018464249428955443
8.460667690280300191e-01 258261.87606826748 0.018464249428955443
9.076417591439355226e-01 286606.7616948256 0.018464249428955443
9.715908068159870847e-01 318062.5692794119 0.018464249428955443
1.039876583923542430e+00 352970.73027306574 0.018464249428955443
1.108888271525836799e+00 391710.1490809261 0.018464249428955443
1.177936352510302154e+00 434701.3158125035 0.018464249428955443
1.246297219694419978e+00 482410.8704165374 0.018464249428955443
1.313230551975864024e+00 535356.6677410719 0.018464249428955443
1.377995797681228707e+00 594113.3984965039 0.018464249428955443
1.439868057628849840e+00 659318.8271333541 0.018464249428955443
1.498152950357386270e+00 731680.7143427207 0.018464249428955443
1.552199719605956041e+00 811984.4993184009 0.018464249428955443
1.601411464811705043e+00 901101.8251665037 0.018464249428955443
1.645254701096958483e+00 1000000.0 0.018464249428955443
6.863043918484588828e-03 0.001 0.020490746898158472
7.026472674980494861e-03 0.0011097524964120721 0.020490746898158472
7.189041128043483983e-03 0.0012315506032928262 0.020490746898158472
7.352098062305444277e-03 0.001366716356462006 0.020490746898158472
7.516963969277706478e-03 0.0015167168884709225 0.020490746898158472
7.685425911785586338e-03 0.0016831803533309566 0.020490746898158472
7.859728418397389504e-03 0.0018679135990207828 0.020490746898158472
8.042649657524996928e-03 0.002072921779595372 0.020490746898158472
8.237339659099547282e-03 0.002300430119772917 0.020490746898158472
8.447760054289057963e-03 0.0025529080682395165 0.020490746898158472
8.678483079047588644e-03 0.002833096101839324 0.020490746898158472
8.934948593281160159e-03 0.0031440354715915 0.020490746898158472
9.223554106772278646e-03 0.0034891012134067737 0.020490746898158472
9.551706328739788948e-03 0.003872038781812557 0.020490746898158472
9.928208705138653195e-03 0.004297004704320844 0.020490746898158472
1.036314877310825534e-02 0.004768611697714469 0.020490746898158472
1.086824494246241279e-02 0.005291978735958442 0.020490746898158472
1.145701669732081263e-02 0.005872786613189483 0.020490746898158472
1.214495594340447501e-02 0.00651733960488242 0.020490746898158472
1.294980789870890832e-02 0.007232633896483534 0.020490746898158472
1.389171752363238185e-02 0.008026433522257174 0.020490746898158472
1.499351834738990585e-02 0.00890735463861044 0.020490746898158472
1.628093240832206162e-02 0.009884959046625586 0.020490746898158472
1.778279912037827870e-02 0.010969857978923836 0.020490746898158472
1.953131109462396750e-02 0.012173827277396614 0.020490746898158472
2.156220520954208950e-02 0.013509935211980273 0.020490746898158472
2.391501027557662792e-02 0.014992684327860457 0.020490746898158472
2.663322745581286899e-02 0.01663816886076129 0.020490746898158472
2.976455186816110918e-02 0.018464249428955443 0.020490746898158472
3.355430270330805181e-02 0.020490746898158472 0.020490746898158472
3.805691422096313392e-02 0.022739657523579287 0.020490746898158472
4.320000070245753887e-02 0.02523539170434766 0.020490746898158472
4.905717870824669036e-02 0.02800503894183631 0.020490746898158472
5.570815796032441841e-02 0.03107866187782014 0.020490746898158472
6.323913236459764720e-02 0.03448962260405758 0.020490746898158472
7.174317501275782882e-02 0.038274944785163134 0.020490746898158472
8.132072661642032740e-02 0.04247571552536898 0.020490746898158472
9.208003920508349427e-02 0.047137531341167244 0.020490746898158472
1.041377168002769610e-01 0.05231099308056263 0.020490746898158472
1.176192348014360456e-01 0.05805225516094899 0.020490746898158472
1.326594292912537665e-01 0.06442363508721373 0.020490746898158472
1.494029842946119346e-01 0.07149428986597581 0.020490746898158472
1.680048576939208449e-01 0.07934096665797492 0.020490746898158472
1.886305822885296912e-01 0.08804883581643465 0.020490746898158472
2.114564437149332454e-01 0.09771241535346502 0.020490746898158472
2.366694751066470981e-01 0.1084365968689611 0.020490746898158472
2.644672290679929705e-01 0.12033778407775893 0.020490746898158472
2.950571705982504289e-01 0.13354515629298988 0.020490746898158472
3.286558474149005593e-01 0.14820207057988585 0.020490746898158472
3.654874522333723674e-01 0.16446761779946645 0.020490746898158472
4.057820285831033047e-01 0.18251834943190443 0.020490746898158472
4.497729532032930244e-01 0.20255019392306664 0.020490746898158472
4.976938508838466557e-01 0.22478058335487253 0.020490746898158472
5.497746732111209456e-01 0.24945081352303167 0.020490746898158472
6.062370651759423357e-01 0.27682866303920667 0.020490746898158472
6.672887387820255478e-01 0.3072112998861759 0.020490746898158472
7.331170962564311777e-01 0.34092850697468147 0.020490746898158472
8.038818911110884313e-01 0.3783462617131929 0.020490746898158472
8.797070382849663250e-01 0.419870708444391 0.020490746898158472
9.606717402545259521e-01 0.4659525668664682 0.020490746898158472
1.046800969744747345e+00 0.517092024289676 0.020490746898158472
1.138055583493709833e+00 0.5738441648302398 0.020490746898158472
1.234322362977904985e+00 0.6368249944718586 0.020490746898158472
1.335404299931793881e+00 0.7067181273927491 0.020490746898158472
1.441011543913812254e+00 0.7842822061337682 0.020490746898158472
1.550753489789101103e+00 0.8703591361485166 0.020490746898158472
1.664132499451779434e+00 0.9658832241158708 0.020490746898158472
1.780539744147744408e+00 1.0718913192051276 0.020490746898158472
1.899253674004410142e+00 1.1895340673703196 0.020490746898158472
2.019441579323555835e+00 1.3200884008314182 0.020490746898158472
2.140302352644034567e+00 1.4649713983072863 0.020490746898158472
2.261855397503578669e+00 1.625755666443795 0.020490746898158472
2.382015635659104458e+00 1.8041864093920719 0.020490746898158472
2.499603920921694034e+00 2.0022003718155843 0.020490746898158472
2.613389077978185426e+00 2.2219468609395236 0.020490746898158472
2.722110639461695847e+00 2.4658110758226037 0.020490746898158472
2.824504440171816011e+00 2.736439997074672 0.020490746898158472
2.919330363421786423e+00 3.0367711180354604 0.020490746898158472
3.005401395148138644e+00 3.370064329271928 0.020490746898158472
3.081612967343781317e+00 3.739937302478798 0.020490746898158472
3.146971497582139676e+00 4.150404757850477 0.020490746898158472
3.200620887630100775e+00 4.605922041145108 0.020490746898158472
3.241865837569838593e+00 5.1114334834401705 0.020490746898158472
3.270190795031905573e+00 5.672426068491977 0.020490746898158472
3.285273599884147799e+00 6.294988990221888 0.020490746898158472
3.286993136960566719e+00 6.985879746785249 0.020490746898158472
3.278082746877873266e+00 7.752597488629465 0.020490746898158472
3.256594683371207832e+00 8.60346441668451 0.020490746898158472
3.222651530915878304e+00 9.547716114208066 0.020490746898158472
3.176848437418737348e+00 10.59560179277617 0.020490746898158472
3.119924703549865619e+00 11.758495540521581 0.020490746898158472
3.052739448942206391e+00 13.049019780144016 0.020490746898158472
2.976245383518584475e+00 14.481182276745331 0.020490746898158472
2.891462147488963907e+00 16.070528182616385 0.020490746898158472
2.799450478189469571e+00 17.834308769319094 0.020490746898158472
2.701288348754693924e+00 19.791668678535572 0.020490746898158472
2.598569019601095764e+00 21.96385372416547 0.020490746898158472
2.495767577012450555e+00 24.37444150122222 0.020490746898158472
2.389847077175992762e+00 27.04959730463137 0.020490746898158472
2.285175075307432468e+00 30.01835813575592 0.020490746898158472
2.180006973519531766e+00 33.31294787934677 0.020490746898158472
2.078369207235753358e+00 36.96912707195032 0.020490746898158472
1.979553353940812777e+00 41.0265810582719 0.020490746898158472
1.880775143499756830e+00 45.52935074866948 0.020490746898158472
1.782601402126156920e+00 50.526310653356795 0.020490746898158472
1.685557303724627864e+00 56.07169938205458 0.020490746898158472
1.590126605161531259e+00 62.22570836730231 0.020490746898158472
1.496751493651092613e+00 69.0551352016233 0.020490746898158472
1.405831948527057174e+00 76.63410868007462 0.020490746898158472
1.317724602363668840e+00 85.04489341802686 0.020490746898158472
1.232741275978226358e+00 94.37878277775391 0.020490746898158472
1.151147369464659898e+00 104.73708979594508 0.020490746898158472
1.073160320444606741e+00 116.23224686798542 0.020490746898158472
9.989484245165028975e-01 128.9890261253308 0.020490746898158472
9.286302213238796233e-01 143.14589375234786 0.020490746898158472
8.622746912406730191e-01 158.85651294280527 0.020490746898158472
7.999024313548116494e-01 176.2914118095948 0.020490746898158472
7.414879694963577572e-01 195.63983435170647 0.020490746898158472
6.869632886692016438e-01 217.11179456945052 0.020490746898158472
6.362225628365777430e-01 240.9403560239527 0.020490746898158472
5.891280056584151659e-01 267.38416158399497 0.020490746898158472
5.455165767867743432e-01 296.73024081888724 0.020490746898158472
5.052071753417903821e-01 329.2971255097155 0.020490746898158472
4.680077775813140661e-01 365.43830709572546 0.020490746898158472
4.337220030645673741e-01 405.54607358408276 0.020490746898158472
4.021545787939685979e-01 450.05576757004974 0.020490746898158472
3.731153774021186420e-01 499.450511585514 0.020490746898158472
3.464219681787737981e-01 554.2664520663108 0.020490746898158472
3.219008589666324527e-01 615.0985788580505 0.020490746898158472
2.993878769402138484e-01 682.6071834272393 0.020490746898158472
2.787282225691052329e-01 757.525025877192 0.020490746898158472
2.597767087777864137e-01 840.6652885618333 0.020490746898158472
2.423984697573306757e-01 932.9304026284696 0.020490746898158472
2.264701476498098554e-01 1035.3218432956637 0.020490746898158472
2.118812846202537958e-01 1148.9510001873086 0.020490746898158472
1.985354935432693257e-01 1275.051240713013 0.020490746898158472
1.863509995875101966e-01 1414.991297434576 0.020490746898158472
1.752603139538848609e-01 1570.2901247293776 0.020490746898158472
1.652089889894642893e-01 1742.6333860096508 0.020490746898158472
1.561536028073823024e-01 1933.891750455232 0.020490746898158472
1.480591842041777406e-01 2146.141197858406 0.020490746898158472
1.408963468677280340e-01 2381.6855519761607 0.020490746898158472
1.346383418802857557e-01 2643.0814869741084 0.020490746898158472
1.292582390203624865e-01 2933.1662783900483 0.020490746898158472
1.247263893976473248e-01 3255.0885998350564 0.020490746898158472
1.210083626730061174e-01 3612.3426997094302 0.020490746898158472
1.180635622715295874e-01 4008.8063288984645 0.020490746898158472
1.158447614637569262e-01 4448.782831127585 0.020490746898158472
1.142988035978330374e-01 4937.047852839004 0.020490746898158472
1.133686570650702247e-01 5478.901179593945 0.020490746898158472
1.129968482516047618e-01 6080.224261649427 0.020490746898158472
1.131300755331810376e-01 6747.5440531107 0.020490746898158472
1.137245220762800324e-01 7488.10385759003 0.020490746898158472
1.147511661689592510e-01 8309.941949353404 0.020490746898158472
1.162002845188990358e-01 9221.97882333434 0.020490746898158472
1.180844362227328748e-01 10234.114021054527 0.020490746898158472
1.204394891068202578e-01 11357.333583431051 0.020490746898158472
1.233236180155706518e-01 12603.829296797274 0.020490746898158472
1.268145867001670701e-01 13987.131026472387 0.020490746898158472
1.310058881514117590e-01 15522.25357427048 0.020490746898158472
1.360024225132326903e-01 17225.859653987874 0.020490746898158472
1.419163469984023596e-01 19116.440753857038 0.020490746898158472
1.488635513948983469e-01 21214.51784910632 0.020490746898158472
1.582257302555315770e-01 23542.864143224204 0.020490746898158472
1.706382089143501923e-01 26126.752255633317 0.020490746898158472
1.842149360625122412e-01 28994.22853882881 0.020490746898158472
1.990097886954534656e-01 32176.417502507353 0.020490746898158472
2.150708058549669344e-01 35707.859649004626 0.020490746898158472
2.324381200809596537e-01 39626.88638701478 0.020490746898158472
2.511418653952449676e-01 43976.036093027215 0.020490746898158472
2.712002204274108208e-01 48802.515836544335 0.020490746898158472
2.926177686640348274e-01 54158.71378079476 0.020490746898158472
3.153843194870264988e-01 60102.76782070388 0.020490746898158472
3.394742897744992827e-01 66699.19663030129 0.020490746898158472
3.660457303351122849e-01 74019.59996915652 0.020490746898158472
3.944171825974639445e-01 82143.43584919439 0.020490746898158472
4.265679532139447505e-01 91158.88299750836 0.020490746898158472
4.637107460549509952e-01 101163.7979766207 0.020490746898158472
5.031171057223536858e-01 112266.77735108159 0.020490746898158472
5.447403585608056042e-01 124588.33642950082 0.020490746898158472
5.888886049144184121e-01 138262.2173764659 0.020490746898158472
6.356558449013901546e-01 153436.84089300132 0.020490746898158472
6.844732297975627544e-01 170276.91722258978 0.020490746898158472
7.351599265816067819e-01 188965.23396912115 0.020490746898158472
7.885884031729777366e-01 209704.64013232305 0.020490746898158472
8.435251357488717794e-01 232720.2478960412 0.020490746898158472
9.040289048769509783e-01 258261.87606826748 0.020490746898158472
9.671156396948566991e-01 286606.7616948256 0.020490746898158472
1.031778166048547440e+00 318062.5692794119 0.020490746898158472
1.098953813108419997e+00 352970.73027306574 0.020490746898158472
1.168139710243203844e+00 391710.1490809261 0.020490746898158472
1.236824949527384421e+00 434701.3158125035 0.020490746898158472
1.304248611312213590e+00 482410.8704165374 0.020490746898158472
1.369643774667975933e+00 535356.6677410719 0.020490746898158472
1.432255515450580496e+00 594113.3984965039 0.020490746898158472
1.491357471132914725e+00 659318.8271333541 0.020490746898158472
1.546266542481187889e+00 731680.7143427207 0.020490746898158472
1.596355516368632044e+00 811984.4993184009 0.020490746898158472
1.641063332480223069e+00 901101.8251665037 0.020490746898158472
1.679902753287455752e+00 1000000.0 0.020490746898158472
6.698080500404770057e-03 0.001 0.022739657523579287
6.863002048403782709e-03 0.0011097524964120721 0.022739657523579287
7.026401598118162464e-03 0.0012315506032928262 0.022739657523579287
7.189055000917760410e-03 0.001366716356462006 0.022739657523579287
7.352094831604759871e-03 0.0015167168884709225 0.022739657523579287
7.516983386789280810e-03 0.0016831803533309566 0.022739657523579287
7.685410668611065976e-03 0.0018679135990207828 0.022739657523579287
7.859746751528890255e-03 0.002072921779595372 0.022739657523579287
8.042615586451428572e-03 0.002300430119772917 0.022739657523579287
8.237321194315149614e-03 0.0025529080682395165 0.022739657523579287
8.447755478545211638e-03 0.002833096101839324 0.022739657523579287
8.678476250900504438e-03 0.0031440354715915 0.022739657523579287
8.934961034817027678e-03 0.0034891012134067737 0.022739657523579287
9.223528739527355955e-03 0.003872038781812557 0.022739657523579287
9.551718175030476932e-03 0.004297004704320844 0.022739657523579287
9.928196084341483693e-03 0.004768611697714469 0.022739657523579287
1.036313979434892729e-02 0.005291978735958442 0.022739657523579287
1.086822575041998529e-02 0.005872786613189483 0.022739657523579287
1.145700097579954030e-02 0.00651733960488242 0.022739657523579287
1.214494346364365651e-02 0.007232633896483534 0.022739657523579287
1.294979324243835349e-02 0.008026433522257174 0.022739657523579287
1.389170120022278736e-02 0.00890735463861044 0.022739657523579287
1.499349628435881973e-02 0.009884959046625586 0.022739657523579287
1.628090261182685641e-02 0.010969857978923836 0.022739657523579287
1.778276522872755325e-02 0.012173827277396614 0.022739657523579287
1.953126590148799788e-02 0.013509935211980273 0.022739657523579287
2.156215652650660120e-02 0.014992684327860457 0.022739657523579287
2.391495196415434690e-02 0.01663816886076129 0.022739657523579287
2.663315787395816037e-02 0.018464249428955443 0.022739657523579287
2.976447609818319920e-02 0.020490746898158472 0.022739657523579287
3.355042728805350538e-02 0.022739657523579287 0.022739657523579287
3.805239859639934080e-02 0.02523539170434766 0.022739657523579287
4.319474292582427266e-02 0.02800503894183631 0.022739657523579287
4.905107408474160963e-02 0.03107866187782014 0.022739657523579287
5.570109828903786753e-02 0.03448962260405758 0.022739657523579287
6.323097910105816843e-02 0.038274944785163134 0.022739657523579287
7.173378946878031237e-02 0.04247571552536898 0.022739657523579287
8.130994095956892154e-02 0.047137531341167244 0.022739657523579287
9.206767438072144261e-02 0.05231099308056263 0.022739657523579287
1.041235795075692028e-01 0.05805225516094899 0.022739657523579287
1.176030972137443870e-01 0.06442363508721373 0.022739657523579287
1.326410421796446193e-01 0.07149428986597581 0.022739657523579287
1.493820814190402468e-01 0.07934096665797492 0.022739657523579287
1.679811357703151764e-01 0.08804883581643465 0.022739657523579287
1.886037087604596485e-01 0.09771241535346502 0.022739657523579287
2.114260478048973491e-01 0.1084365968689611 0.022739657523579287
2.366351542000185715e-01 0.12033778407775893 0.022739657523579287
2.644285174069594957e-01 0.13354515629298988 0.022739657523579287
2.950135747529573638e-01 0.14820207057988585 0.022739657523579287
3.286067976493879939e-01 0.16446761779946645 0.022739657523579287
3.654323408901599679e-01 0.18251834943190443 0.022739657523579287
4.057201630238709278e-01 0.20255019392306664 0.022739657523579287
4.497035704078728990e-01 0.22478058335487253 0.022739657523579287
4.976161034721888199e-01 0.24945081352303167 0.022739657523579287
5.496876321329431381e-01 0.27682866303920667 0.022739657523579287
6.061396635373964559e-01 0.3072112998861759 0.022739657523579287
6.671798288548453915e-01 0.34092850697468147 0.022739657523579287
7.329953932731917421e-01 0.3783462617131929 0.022739657523579287
8.037459547531530246e-01 0.419870708444391 0.022739657523579287
8.795552888340967268e-01 0.4659525668664682 0.022739657523579287
9.605024054457663718e-01 0.517092024289676 0.022739657523579287
1.046612090319850807e+00 0.5738441648302398 0.022739657523579287
1.137844984956277505e+00 0.6368249944718586 0.022739657523579287
1.234087626264623205e+00 0.7067181273927491 0.022739657523579287
1.335142748863880735e+00 0.7842822061337682 0.022739657523579287
1.440720196299204447e+00 0.8703591361485166 0.022739657523579287
1.550429065979032739e+00 0.9658832241158708 0.022739657523579287
1.663771362205119342e+00 1.0718913192051276 0.022739657523579287
1.780137860937245575e+00 1.1895340673703196 0.022739657523579287
1.898806598954860370e+00 1.3200884008314182 0.022739657523579287
2.018944407890698400e+00 1.4649713983072863 0.022739657523579287
2.139757040195741755e+00 1.625755666443795 0.022739657523579287
2.261249582941960767e+00 1.8041864093920719 0.022739657523579287
2.381342919581755702e+00 2.0022003718155843 0.022739657523579287
2.498857303624672177e+00 2.2219468609395236 0.022739657523579287
2.612560910125667935e+00 2.4658110758226037 0.022739657523579287
2.721192584678528092e+00 2.736439997074672 0.022739657523579287
2.823487445270691509e+00 3.0367711180354604 0.022739657523579287
2.918204608924641175e+00 3.370064329271928 0.022739657523579287
3.004156280298974302e+00 3.739937302478798 0.022739657523579287
3.080237075742149333e+00 4.150404757850477 0.022739657523579287
3.145452590173335228e+00 4.605922041145108 0.022739657523579287
3.198945886146790318e+00 5.1114334834401705 0.022739657523579287
3.240020837814746368e+00 5.672426068491977 0.022739657523579287
3.268161076641170393e+00 6.294988990221888 0.022739657523579287
3.283043705162424164e+00 6.985879746785249 0.022739657523579287
3.284546936432969133e+00 7.752597488629465 0.022739657523579287
3.275289565764705202e+00 8.60346441668451 0.022739657523579287
3.253540714884569862e+00 9.547716114208066 0.022739657523579287
3.219319206578635573e+00 10.59560179277617 0.022739657523579287
3.173220582557814584e+00 11.758495540521581 0.022739657523579287
3.115985041364857100e+00 13.049019780144016 0.022739657523579287
3.048473266386472424e+00 14.481182276745331 0.022739657523579287
2.971640368104362384e+00 16.070528182616385 0.022739657523579287
2.886509430293227041e+00 17.834308769319094 0.022739657523579287
2.794145869067131915e+00 19.791668678535572 0.022739657523579287
2.695633775141724975e+00 21.96385372416547 0.022739657523579287
2.592519826860894216e+00 24.37444150122222 0.022739657523579287
2.489390813667348379e+00 27.04959730463137 0.022739657523579287
2.383172243564751103e+00 30.01835813575592 0.022739657523579287
2.278396106234139573e+00 33.31294787934677 0.022739657523579287
2.176232469269050451e+00 36.96912707195032 0.022739657523579287
2.077946581745418797e+00 41.0265810582719 0.022739657523579287
1.979085592903790269e+00 45.52935074866948 0.022739657523579287
1.880258192549040253e+00 50.526310653356795 0.022739657523579287
1.782031019245314152e+00 56.07169938205458 0.022739657523579287
1.684929070510816640e+00 62.22570836730231 0.022739657523579287
1.589435987764270308e+00 69.0551352016233 0.022739657523579287
1.495993906640070259e+00 76.63410868007462 0.022739657523579287
1.405002837169013086e+00 85.04489341802686 0.022739657523579287
1.316819553519913866e+00 94.37878277775391 0.022739657523579287
1.231756158032085269e+00 104.73708979594508 0.022739657523579287
1.150078502485312404e+00 116.23224686798542 0.022739657523579287
1.072004693173477241e+00 128.9890261253308 0.022739657523579287
9.977039522508706071e-01 143.14589375234786 0.022739657523579287
9.272960814587690725e-01 158.85651294280527 0.022739657523579287
8.608517552004339990e-01 176.2914118095948 0.022739657523579287
7.983938353191778470e-01 195.63983435170647 0.022739657523579287
7.398998646735408524e-01 217.11179456945052 0.022739657523579287
6.853057828684607777e-01 240.9403560239527 0.022739657523579287
6.345108519635721533e-01 267.38416158399497 0.022739657523579287
5.873835727953682362e-01 296.73024081888724 0.022739657523579287
5.437682759322898240e-01 329.2971255097155 0.022739657523579287
5.034918848107359235e-01 365.43830709572546 0.022739657523579287
4.663703415821091602e-01 405.54607358408276 0.022739657523579287
4.322141636780444940e-01 450.05576757004974 0.022739657523579287
4.008328224422125219e-01 499.450511585514 0.022739657523579287
3.720378370586432393e-01 554.2664520663108 0.022739657523579287
3.456447667268202628e-01 615.0985788580505 0.022739657523579287
3.214745010889813459e-01 682.6071834272393 0.022739657523579287
2.993543566485152296e-01 757.525025877192 0.022739657523579287
2.791194245965747389e-01 840.6652885618333 0.022739657523579287
2.606144106385473447e-01 932.9304026284696 0.022739657523579287
2.436958869157158925e-01 1035.3218432956637 0.022739657523579287
2.282346140090555087e-01 1148.9510001873086 0.022739657523579287
2.141174384212126136e-01 1275.051240713013 0.022739657523579287
2.012483267555806310e-01 1414.991297434576 0.022739657523579287
1.895482697691884266e-01 1570.2901247293776 0.022739657523579287
1.789540364370916237e-01 1742.6333860096508 0.022739657523579287
1.694159461706050140e-01 1933.891750455232 0.022739657523579287
1.608949402828318831e-01 2146.141197858406 0.022739657523579287
1.533592590076842122e-01 2381.6855519761607 0.022739657523579287
1.467809928006292841e-01 2643.0814869741084 0.022739657523579287
1.411327530666898755e-01 2933.1662783900483 0.022739657523579287
1.363846605566009784e-01 3255.0885998350564 0.022739657523579287
1.325018706853228756e-01 3612.3426997094302 0.022739657523579287
1.294428702623752203e-01 4008.8063288984645 0.022739657523579287
1.271588186406985288e-01 4448.782831127585 0.022739657523579287
1.255942048135135769e-01 4937.047852839004 0.022739657523579287
1.246890235599725921e-01 5478.901179593945 0.022739657523579287
1.243824953964551006e-01 6080.224261649427 0.022739657523579287
1.246181096669105592e-01 6747.5440531107 0.022739657523579287
1.253494549756687115e-01 7488.10385759003 0.022739657523579287
1.265460587914972457e-01 8309.941949353404 0.022739657523579287
1.281983507132818945e-01 9221.97882333434 0.022739657523579287
1.303209559217762270e-01 10234.114021054527 0.022739657523579287
1.329538347037349799e-01 11357.333583431051 0.022739657523579287
1.361611848556942284e-01 12603.829296797274 0.022739657523579287
1.400284430372163436e-01 13987.131026472387 0.022739657523579287
1.446580144476530272e-01 15522.25357427048 0.022739657523579287
1.501644760931477585e-01 17225.859653987874 0.022739657523579287
1.566699464339576242e-01 19116.440753857038 0.022739657523579287
1.643001277000147309e-01 21214.51784910632 0.022739657523579287
1.735458397580927070e-01 23542.864143224204 0.022739657523579287
1.869469091546713813e-01 26126.752255633317 0.022739657523579287
2.015677922606989025e-01 28994.22853882881 0.022739657523579287
2.174570554660787691e-01 32176.417502507353 0.022739657523579287
2.346555266543254581e-01 35707.859649004626 0.022739657523579287
2.531940339222669145e-01 39626.88638701478 0.022739657523579287
2.730911738243291254e-01 43976.036093027215 0.022739657523579287
2.943512882851330170e-01 48802.515836544335 0.022739657523579287
3.169628744460196712e-01 54158.71378079476 0.022739657523579287
3.408975624204368393e-01 60102.76782070388 0.022739657523579287
3.661098146099488471e-01 66699.19663030129 0.022739657523579287
3.931777884198240924e-01 74019.59996915652 0.022739657523579287
4.262837033989905766e-01 82143.43584919439 0.022739657523579287
4.634131309205973270e-01 91158.88299750836 0.022739657523579287
5.028114749202293732e-01 101163.7979766207 0.022739657523579287
5.444326841428386299e-01 112266.77735108159 0.022739657523579287
5.881924316380175988e-01 124588.33642950082 0.022739657523579287
6.344860406986660983e-01 138262.2173764659 0.022739657523579287
6.831837334090877789e-01 153436.84089300132 0.022739657523579287
7.338882683457230716e-01 170276.91722258978 0.022739657523579287
7.871849620814730386e-01 188965.23396912115 0.022739657523579287
8.420055671058314095e-01 209704.64013232305 0.022739657523579287
9.007443091729192552e-01 232720.2478960412 0.022739657523579287
9.632765246408020454e-01 258261.87606826748 0.022739657523579287
1.027496595872227303e+00 286606.7616948256 0.022739657523579287
1.092904503893006085e+00 318062.5692794119 0.022739657523579287
1.158917386003568639e+00 352970.73027306574 0.022739657523579287
1.226368531155351826e+00 391710.1490809261 0.022739657523579287
1.294108647880182428e+00 434701.3158125035 0.022739657523579287
1.359992135050622331e+00 482410.8704165374 0.022739657523579287
1.423236795900288731e+00 535356.6677410719 0.022739657523579287
1.483085060798081889e+00 594113.3984965039 0.022739657523579287
1.538821277573096502e+00 659318.8271333541 0.022739657523579287
1.589785376431025909e+00 731680.7143427207 0.022739657523579287
1.635385474515878901e+00 811984.4993184009 0.022739657523579287
1.675106807041955470e+00 901101.8251665037 0.022739657523579287
1.708517950872897373e+00 1000000.0 0.022739657523579287
6.530973395574870416e-03 0.001 0.02523539170434766
6.698044265865026395e-03 0.0011097524964120721 0.02523539170434766
[truncated: 2,112,472 more chars]
