# Supplementary material for: Magnetosensitivity of tightly bound radical pairs in cryptochrome is enabled by the quantum Zeno effect
Source: Nat Commun. 2024 Dec 30;15:10823. doi: 10.1038/s41467-024-55124-x (PMC11686217; doi:10.1038/s41467-024-55124-x)
Supplement: Supplementary file 6 — Source Data [file 41467_2024_55124_MOESM6_ESM.zip › Source_Data/supplementary/figure_s5_4spins.txt]

# \% sensitivity  kS/microsecond kT/microsecond
1.500917543794757017e-02 0.001 0.001
1.610834719753856739e-02 0.0011097524964120721 0.001
1.736196144993213189e-02 0.0012315506032928262 0.001
1.878804064428059653e-02 0.001366716356462006 0.001
2.040608654740909064e-02 0.0015167168884709225 0.001
2.223707005793514394e-02 0.0016831803533309566 0.001
2.439101916631835829e-02 0.0018679135990207828 0.001
2.684356272012737230e-02 0.002072921779595372 0.001
2.959663474458576471e-02 0.002300430119772917 0.001
3.267951051457820139e-02 0.0025529080682395165 0.001
3.612359645777511730e-02 0.002833096101839324 0.001
3.996268884272376892e-02 0.0031440354715915 0.001
4.423274585836011602e-02 0.0034891012134067737 0.001
4.897212274572620982e-02 0.003872038781812557 0.001
5.428128257888279601e-02 0.004297004704320844 0.001
6.015654843373936106e-02 0.004768611697714469 0.001
6.664221119063443166e-02 0.005291978735958442 0.001
7.378778363038396293e-02 0.005872786613189483 0.001
8.164557599282137867e-02 0.00651733960488242 0.001
9.027271965922083197e-02 0.007232633896483534 0.001
9.972158457951725563e-02 0.008026433522257174 0.001
1.100483102207718139e-01 0.00890735463861044 0.001
1.213401079188875936e-01 0.009884959046625586 0.001
1.336330318297062891e-01 0.010969857978923836 0.001
1.469757536560311606e-01 0.012173827277396614 0.001
1.614201768534556658e-01 0.013509935211980273 0.001
1.770135136283978172e-01 0.014992684327860457 0.001
1.937968716171113714e-01 0.01663816886076129 0.001
2.118027410397533561e-01 0.018464249428955443 0.001
2.310534267352729876e-01 0.020490746898158472 0.001
2.520457835483710940e-01 0.022739657523579287 0.001
2.748443933554229890e-01 0.02523539170434766 0.001
2.991071546334944098e-01 0.02800503894183631 0.001
3.248218142544767595e-01 0.03107866187782014 0.001
3.519537098795901264e-01 0.03448962260405758 0.001
3.804424056864942338e-01 0.038274944785163134 0.001
4.101984354751631590e-01 0.04247571552536898 0.001
4.411006611006945133e-01 0.047137531341167244 0.001
4.729934191384311259e-01 0.05231099308056263 0.001
5.056849032528781818e-01 0.05805225516094899 0.001
5.389462954340507039e-01 0.06442363508721373 0.001
5.725111902982490397e-01 0.07149428986597581 0.001
6.060771571252073775e-01 0.07934096665797492 0.001
6.393081550485356646e-01 0.08804883581643465 0.001
6.719569656226861420e-01 0.09771241535346502 0.001
7.042139589891235341e-01 0.1084365968689611 0.001
7.350618220870077657e-01 0.12033778407775893 0.001
7.640789522125954747e-01 0.13354515629298988 0.001
7.908426580840322018e-01 0.14820207057988585 0.001
8.149402348001635321e-01 0.16446761779946645 0.001
8.359803930467810673e-01 0.18251834943190443 0.001
8.548196109159855727e-01 0.20255019392306664 0.001
8.704996782663027011e-01 0.22478058335487253 0.001
8.821051625870398594e-01 0.24945081352303167 0.001
8.893949205920516077e-01 0.27682866303920667 0.001
8.922015247624860423e-01 0.3072112998861759 0.001
8.904379379492095570e-01 0.34092850697468147 0.001
8.841020505194486789e-01 0.3783462617131929 0.001
8.732772860821517158e-01 0.419870708444391 0.001
8.616750809973205971e-01 0.4659525668664682 0.001
8.477616320335922273e-01 0.517092024289676 0.001
8.333503304521254762e-01 0.5738441648302398 0.001
8.157669863935753662e-01 0.6368249944718586 0.001
7.953046574901934118e-01 0.7067181273927491 0.001
7.722838206213384904e-01 0.7842822061337682 0.001
7.470427243569991438e-01 0.8703591361485166 0.001
7.199286515456863045e-01 0.9658832241158708 0.001
6.912895837481835004e-01 1.0718913192051276 0.001
6.614672047685983269e-01 1.1895340673703196 0.001
6.307908480647612670e-01 1.3200884008314182 0.001
5.995728961751524144e-01 1.4649713983072863 0.001
5.681048959155756695e-01 1.625755666443795 0.001
5.366551651078740326e-01 1.8041864093920719 0.001
5.054671009505791179e-01 2.0022003718155843 0.001
4.747580868313537872e-01 2.2219468609395236 0.001
4.447191583421857830e-01 2.4658110758226037 0.001
4.155151852338608287e-01 2.736439997074672 0.001
3.887961266113237890e-01 3.0367711180354604 0.001
3.671652411743754896e-01 3.370064329271928 0.001
3.461379316475149404e-01 3.739937302478798 0.001
3.265179934719540378e-01 4.150404757850477 0.001
3.076855319650983467e-01 4.605922041145108 0.001
2.893208464054047857e-01 5.1114334834401705 0.001
2.715357747140110800e-01 5.672426068491977 0.001
2.544258993623516041e-01 6.294988990221888 0.001
2.380696114025087073e-01 6.985879746785249 0.001
2.225276069831229608e-01 7.752597488629465 0.001
2.088433692817672493e-01 8.60346441668451 0.001
1.966913421327719513e-01 9.547716114208066 0.001
1.852598235386662129e-01 10.59560179277617 0.001
1.745276600502225217e-01 11.758495540521581 0.001
1.644590427247233921e-01 13.049019780144016 0.001
1.550064906412794985e-01 14.481182276745331 0.001
1.461542482984951874e-01 16.070528182616385 0.001
1.380873227425112593e-01 17.834308769319094 0.001
1.306742021784993990e-01 19.791668678535572 0.001
1.238496315844933859e-01 21.96385372416547 0.001
1.174407096503225639e-01 24.37444150122222 0.001
1.113401892450175956e-01 27.04959730463137 0.001
1.055004441163805567e-01 30.01835813575592 0.001
9.988141139749431852e-02 33.31294787934677 0.001
9.445117612784681427e-02 36.96912707195032 0.001
8.918593666584488655e-02 41.0265810582719 0.001
8.406957130184759819e-02 45.52935074866948 0.001
7.909277137017135806e-02 50.526310653356795 0.001
7.425199919954816874e-02 56.07169938205458 0.001
6.954828259685709446e-02 62.22570836730231 0.001
6.498595497052418735e-02 69.0551352016233 0.001
6.057157304703341544e-02 76.63410868007462 0.001
5.631288282447521887e-02 85.04489341802686 0.001
5.221803700525017022e-02 94.37878277775391 0.001
4.841470680327385201e-02 104.73708979594508 0.001
4.493692708420639337e-02 116.23224686798542 0.001
4.180965522058776446e-02 128.9890261253308 0.001
3.882510683148013980e-02 143.14589375234786 0.001
3.592333663955152301e-02 158.85651294280527 0.001
3.313154825564638972e-02 176.2914118095948 0.001
3.051245639022310066e-02 195.63983435170647 0.001
2.806579784072712330e-02 217.11179456945052 0.001
2.578990262432470301e-02 240.9403560239527 0.001
2.373755278535571653e-02 267.38416158399497 0.001
2.191164186543836587e-02 296.73024081888724 0.001
2.024844340771301057e-02 329.2971255097155 0.001
1.874146942894313120e-02 365.43830709572546 0.001
1.738096022322422815e-02 405.54607358408276 0.001
1.615457135804554065e-02 450.05576757004974 0.001
1.504814950966404385e-02 499.450511585514 0.001
1.404657611933876962e-02 554.2664520663108 0.001
1.313467033025344718e-02 615.0985788580505 0.001
1.229808141022371848e-02 682.6071834272393 0.001
1.157633176065604556e-02 757.525025877192 0.001
1.090948183839155622e-02 840.6652885618333 0.001
1.029861273155887463e-02 932.9304026284696 0.001
9.709979027562697443e-03 1035.3218432956637 0.001
9.141474713261599216e-03 1148.9510001873086 0.001
8.593232662665544960e-03 1275.051240713013 0.001
8.127380370025343720e-03 1414.991297434576 0.001
7.678843122229964298e-03 1570.2901247293776 0.001
7.247609473053583627e-03 1742.6333860096508 0.001
6.836287042339700241e-03 1933.891750455232 0.001
6.447525003479746830e-03 2146.141197858406 0.001
6.083669444626395480e-03 2381.6855519761607 0.001
5.746535754469980078e-03 2643.0814869741084 0.001
5.437272606715232680e-03 2933.1662783900483 0.001
5.156296045247102389e-03 3255.0885998350564 0.001
4.903275987001913701e-03 3612.3426997094302 0.001
4.682934671018838292e-03 4008.8063288984645 0.001
4.621228116327932324e-03 4448.782831127585 0.001
4.596846273198541832e-03 4937.047852839004 0.001
4.608479710235455912e-03 5478.901179593945 0.001
4.654668030056127552e-03 6080.224261649427 0.001
4.733962131830511330e-03 6747.5440531107 0.001
4.846082707149274721e-03 7488.10385759003 0.001
4.989118647553518471e-03 8309.941949353404 0.001
5.162908356062503173e-03 9221.97882333434 0.001
5.368194224288991637e-03 10234.114021054527 0.001
5.606815138284706838e-03 11357.333583431051 0.001
5.881821326508863967e-03 12603.829296797274 0.001
6.197496254727417365e-03 13987.131026472387 0.001
6.559287042618838597e-03 15522.25357427048 0.001
6.973665334396003494e-03 17225.859653987874 0.001
7.447951581349638965e-03 19116.440753857038 0.001
7.990139725392423481e-03 21214.51784910632 0.001
8.608758489382625778e-03 23542.864143224204 0.001
9.312792424277467618e-03 26126.752255633317 0.001
1.011167559341915288e-02 28994.22853882881 0.001
1.101535726316190365e-02 32176.417502507353 0.001
1.203442720040504704e-02 35707.859649004626 0.001
1.318028314429194048e-02 39626.88638701478 0.001
1.446532152783052728e-02 43976.036093027215 0.001
1.590312815616393149e-02 48802.515836544335 0.001
1.750865319988721691e-02 54158.71378079476 0.001
1.929835800151924463e-02 60102.76782070388 0.001
2.129143956492460937e-02 66699.19663030129 0.001
2.350662869758665327e-02 74019.59996915652 0.001
2.596545504070172164e-02 82143.43584919439 0.001
2.869126040242652581e-02 91158.88299750836 0.001
3.170917598738185600e-02 101163.7979766207 0.001
3.504615573258391958e-02 112266.77735108159 0.001
3.873104905275664284e-02 124588.33642950082 0.001
4.284981409040722333e-02 138262.2173764659 0.001
4.742350570603451332e-02 153436.84089300132 0.001
5.246117465269294761e-02 170276.91722258978 0.001
5.799442824882585640e-02 188965.23396912115 0.001
6.406400012037598291e-02 209704.64013232305 0.001
7.071374354143242225e-02 232720.2478960412 0.001
7.799080702654678787e-02 258261.87606826748 0.001
8.594608310090440240e-02 286606.7616948256 0.001
9.463419187536407928e-02 318062.5692794119 0.001
1.041137496768002740e-01 352970.73027306574 0.001
1.144470747654638965e-01 391710.1490809261 0.001
1.256996350730149314e-01 434701.3158125035 0.001
1.379393053312313600e-01 482410.8704165374 0.001
1.512349839517020400e-01 535356.6677410719 0.001
1.656549386987026251e-01 594113.3984965039 0.001
1.812650587926449564e-01 659318.8271333541 0.001
1.982065296578589542e-01 731680.7143427207 0.001
2.165834970367991608e-01 811984.4993184009 0.001
2.363579111524088117e-01 901101.8251665037 0.001
2.575661667866132598e-01 1000000.0 0.001
1.404784851085856719e-02 0.001 0.0011097524964120721
1.500915656879538151e-02 0.0011097524964120721 0.0011097524964120721
1.610833594781563988e-02 0.0012315506032928262 0.0011097524964120721
1.736197863521418694e-02 0.001366716356462006 0.0011097524964120721
1.878804426085586149e-02 0.0015167168884709225 0.0011097524964120721
2.040606969426167136e-02 0.0016831803533309566 0.0011097524964120721
2.223711203780668125e-02 0.0018679135990207828 0.0011097524964120721
2.439100200362968526e-02 0.002072921779595372 0.0011097524964120721
2.684357445000442807e-02 0.002300430119772917 0.0011097524964120721
2.959663521404852504e-02 0.0025529080682395165 0.0011097524964120721
3.267949600568916674e-02 0.002833096101839324 0.0011097524964120721
3.612359088667072698e-02 0.0031440354715915 0.0011097524964120721
3.996268105597980402e-02 0.0034891012134067737 0.0011097524964120721
4.423275532493482071e-02 0.003872038781812557 0.0011097524964120721
4.897212229809403544e-02 0.004297004704320844 0.0011097524964120721
5.428126859864119969e-02 0.004768611697714469 0.0011097524964120721
6.015653752874462051e-02 0.005291978735958442 0.0011097524964120721
6.664216758275158525e-02 0.005872786613189483 0.0011097524964120721
7.378781843956501441e-02 0.00651733960488242 0.0011097524964120721
8.164555223312436327e-02 0.007232633896483534 0.0011097524964120721
9.027277273716320660e-02 0.008026433522257174 0.0011097524964120721
9.972154812902181420e-02 0.00890735463861044 0.0011097524964120721
1.100483024947756655e-01 0.009884959046625586 0.0011097524964120721
1.213401511013785378e-01 0.010969857978923836 0.0011097524964120721
1.336330613785840504e-01 0.012173827277396614 0.0011097524964120721
1.469758371140638120e-01 0.013509935211980273 0.0011097524964120721
1.614202299197113610e-01 0.014992684327860457 0.0011097524964120721
1.770136310764998944e-01 0.01663816886076129 0.0011097524964120721
1.937969360265545671e-01 0.018464249428955443 0.0011097524964120721
2.118028706806036054e-01 0.020490746898158472 0.0011097524964120721
2.310535840517221329e-01 0.022739657523579287 0.0011097524964120721
2.520455489957972306e-01 0.02523539170434766 0.0011097524964120721
2.748441553603128695e-01 0.02800503894183631 0.0011097524964120721
2.991068629333921147e-01 0.03107866187782014 0.0011097524964120721
3.248215038994243242e-01 0.03448962260405758 0.0011097524964120721
3.519534012307534154e-01 0.038274944785163134 0.0011097524964120721
3.804420432277446085e-01 0.04247571552536898 0.0011097524964120721
4.101981110448680301e-01 0.047137531341167244 0.0011097524964120721
4.411002232959610470e-01 0.05231099308056263 0.0011097524964120721
4.729929355215827247e-01 0.05805225516094899 0.0011097524964120721
5.056843983014333022e-01 0.06442363508721373 0.0011097524964120721
5.389456889356475378e-01 0.07149428986597581 0.0011097524964120721
5.725105693491441272e-01 0.07934096665797492 0.0011097524964120721
6.060764635587527760e-01 0.08804883581643465 0.0011097524964120721
6.393073881273053649e-01 0.09771241535346502 0.0011097524964120721
6.719276747547981987e-01 0.1084365968689611 0.0011097524964120721
7.041813593615109390e-01 0.12033778407775893 0.0011097524964120721
7.350255434125694265e-01 0.13354515629298988 0.0011097524964120721
7.640386221710011583e-01 0.14820207057988585 0.0011097524964120721
7.907978031369220506e-01 0.16446761779946645 0.0011097524964120721
8.148903499596065192e-01 0.18251834943190443 0.0011097524964120721
8.359250156348733141e-01 0.20255019392306664 0.0011097524964120721
8.547559820293040289e-01 0.22478058335487253 0.0011097524964120721
8.704289354277225943e-01 0.24945081352303167 0.0011097524964120721
8.820266610660937312e-01 0.27682866303920667 0.0011097524964120721
8.893078018932011330e-01 0.3072112998861759 0.0011097524964120721
8.921048803224947976e-01 0.34092850697468147 0.0011097524964120721
8.903309259397523823e-01 0.3783462617131929 0.0011097524964120721
8.839836522064076219e-01 0.419870708444391 0.0011097524964120721
8.731465627206692615e-01 0.4659525668664682 0.0011097524964120721
8.615341404457496077e-01 0.517092024289676 0.0011097524964120721
8.476050541706117158e-01 0.5738441648302398 0.0011097524964120721
8.331785982761933385e-01 0.6368249944718586 0.0011097524964120721
8.155791920597189604e-01 0.7067181273927491 0.0011097524964120721
7.951000667153701462e-01 0.7842822061337682 0.0011097524964120721
7.720618820663501802e-01 0.8703591361485166 0.0011097524964120721
7.468031748163920236e-01 0.9658832241158708 0.0011097524964120721
7.196715472852726059e-01 1.0718913192051276 0.0011097524964120721
6.910154929593659290e-01 1.1895340673703196 0.0011097524964120721
6.611772296419405892e-01 1.3200884008314182 0.0011097524964120721
6.304868095205335976e-01 1.4649713983072863 0.0011097524964120721
5.992572419266420924e-01 1.625755666443795 0.0011097524964120721
5.677808595596675056e-01 1.8041864093920719 0.0011097524964120721
5.363267215682456790e-01 2.0022003718155843 0.0011097524964120721
5.051387217505695082e-01 2.2219468609395236 0.0011097524964120721
4.744346221572212086e-01 2.4658110758226037 0.0011097524964120721
4.444055509402673465e-01 2.736439997074672 0.0011097524964120721
4.152160354666313835e-01 3.0367711180354604 0.0011097524964120721
3.885488283889425021e-01 3.370064329271928 0.0011097524964120721
3.669418407892848233e-01 3.739937302478798 0.0011097524964120721
3.459401170087669231e-01 4.150404757850477 0.0011097524964120721
3.260951079867339675e-01 4.605922041145108 0.0011097524964120721
3.072279872845158355e-01 5.1114334834401705 0.0011097524964120721
2.888286281989598248e-01 5.672426068491977 0.0011097524964120721
2.710098345446140256e-01 6.294988990221888 0.0011097524964120721
2.538684312086630923e-01 6.985879746785249 0.0011097524964120721
2.374842679390792022e-01 7.752597488629465 0.0011097524964120721
2.223669027882684557e-01 8.60346441668451 0.0011097524964120721
2.085680164210314824e-01 9.547716114208066 0.0011097524964120721
1.963423124120458052e-01 10.59560179277617 0.0011097524964120721
1.848515912380326309e-01 11.758495540521581 0.0011097524964120721
1.740546259515561578e-01 13.049019780144016 0.0011097524964120721
1.640341313103847731e-01 14.481182276745331 0.0011097524964120721
1.547427464570287903e-01 16.070528182616385 0.0011097524964120721
1.460956320733688696e-01 17.834308769319094 0.0011097524964120721
1.380335190216770980e-01 19.791668678535572 0.0011097524964120721
1.307063923503008485e-01 21.96385372416547 0.0011097524964120721
1.238590446316441135e-01 24.37444150122222 0.0011097524964120721
1.174381798728237197e-01 27.04959730463137 0.0011097524964120721
1.113300891486697086e-01 30.01835813575592 0.0011097524964120721
1.054819998283494098e-01 33.31294787934677 0.0011097524964120721
9.985380880410732463e-02 36.96912707195032 0.0011097524964120721
9.441357209354687974e-02 41.0265810582719 0.0011097524964120721
8.913747620072536015e-02 45.52935074866948 0.0011097524964120721
8.400942788144119544e-02 50.526310653356795 0.0011097524964120721
7.902016892848524876e-02 56.07169938205458 0.0011097524964120721
7.416623482897259645e-02 62.22570836730231 0.0011097524964120721
6.944875716043304170e-02 69.0551352016233 0.0011097524964120721
6.487224906022460991e-02 76.63410868007462 0.0011097524964120721
6.044351303772508427e-02 85.04489341802686 0.0011097524964120721
5.617067337193107357e-02 94.37878277775391 0.0011097524964120721
5.217911602394518372e-02 104.73708979594508 0.0011097524964120721
4.838952390171888385e-02 116.23224686798542 0.0011097524964120721
4.519214291176121973e-02 128.9890261253308 0.0011097524964120721
4.204169994324521292e-02 143.14589375234786 0.0011097524964120721
3.896901361845039879e-02 158.85651294280527 0.0011097524964120721
3.600349983193251030e-02 176.2914118095948 0.0011097524964120721
3.322431997690012545e-02 195.63983435170647 0.0011097524964120721
3.060989256150152549e-02 217.11179456945052 0.0011097524964120721
2.817103279133266469e-02 240.9403560239527 0.0011097524964120721
2.596981670681666049e-02 267.38416158399497 0.0011097524964120721
2.400302141782411497e-02 296.73024081888724 0.0011097524964120721
2.220709557040496593e-02 329.2971255097155 0.0011097524964120721
2.057608640505615913e-02 365.43830709572546 0.0011097524964120721
1.910038262541937856e-02 405.54607358408276 0.0011097524964120721
1.776743646306064295e-02 450.05576757004974 0.0011097524964120721
1.656260365653791991e-02 499.450511585514 0.0011097524964120721
1.547006163745967555e-02 554.2664520663108 0.0011097524964120721
1.447379383019610152e-02 615.0985788580505 0.0011097524964120721
1.355857617926298740e-02 682.6071834272393 0.0011097524964120721
1.276175920307646115e-02 757.525025877192 0.0011097524964120721
1.203228783449291316e-02 840.6652885618333 0.0011097524964120721
1.135673743992417738e-02 932.9304026284696 0.0011097524964120721
1.071254064394017332e-02 1035.3218432956637 0.0011097524964120721
1.008970969288787781e-02 1148.9510001873086 0.0011097524964120721
9.489105103318863296e-03 1275.051240713013 0.0011097524964120721
8.980109456108362892e-03 1414.991297434576 0.0011097524964120721
8.487419850797279369e-03 1570.2901247293776 0.0011097524964120721
8.013394035002804547e-03 1742.6333860096508 0.0011097524964120721
7.560952848283016871e-03 1933.891750455232 0.0011097524964120721
7.133063608139110501e-03 2146.141197858406 0.0011097524964120721
6.732359694686725939e-03 2381.6855519761607 0.0011097524964120721
6.360892234164224404e-03 2643.0814869741084 0.0011097524964120721
6.019973102342142217e-03 2933.1662783900483 0.0011097524964120721
5.710106500388036944e-03 3255.0885998350564 0.0011097524964120721
5.430967320175795685e-03 3612.3426997094302 0.0011097524964120721
5.190066933537357784e-03 4008.8063288984645 0.0011097524964120721
5.122428884943474453e-03 4448.782831127585 0.0011097524964120721
5.096061849654905281e-03 4937.047852839004 0.0011097524964120721
5.109535766715968610e-03 5478.901179593945 0.0011097524964120721
5.161248792726060367e-03 6080.224261649427 0.0011097524964120721
5.249617477756518200e-03 6747.5440531107 0.0011097524964120721
5.374321121506654177e-03 7488.10385759003 0.0011097524964120721
5.533259098437179856e-03 8309.941949353404 0.0011097524964120721
5.726256313660102980e-03 9221.97882333434 0.0011097524964120721
5.954137300934175987e-03 10234.114021054527 0.0011097524964120721
6.218939559125158216e-03 11357.333583431051 0.0011097524964120721
6.524041990786197398e-03 12603.829296797274 0.0011097524964120721
6.874187802750978023e-03 13987.131026472387 0.0011097524964120721
7.275408570003149417e-03 15522.25357427048 0.0011097524964120721
7.734868379748987242e-03 17225.859653987874 0.0011097524964120721
8.260668846698068085e-03 19116.440753857038 0.0011097524964120721
8.861653791877848602e-03 21214.51784910632 0.0011097524964120721
9.547253673341639726e-03 23542.864143224204 0.0011097524964120721
1.032739726666644445e-02 26126.752255633317 0.0011097524964120721
1.121250250929710715e-02 28994.22853882881 0.0011097524964120721
1.221354766110928532e-02 32176.417502507353 0.0011097524964120721
1.334220633997421947e-02 35707.859649004626 0.0011097524964120721
1.461103142141461156e-02 39626.88638701478 0.0011097524964120721
1.603366266084242653e-02 43976.036093027215 0.0011097524964120721
1.762503309403112492e-02 48802.515836544335 0.0011097524964120721
1.940155730335246451e-02 54158.71378079476 0.0011097524964120721
2.138128851621662677e-02 60102.76782070388 0.0011097524964120721
2.358527618873495005e-02 66699.19663030129 0.0011097524964120721
2.603397437682316781e-02 74019.59996915652 0.0011097524964120721
2.875089225979605631e-02 82143.43584919439 0.0011097524964120721
3.176146914860510789e-02 91158.88299750836 0.0011097524964120721
3.509302502155797060e-02 101163.7979766207 0.0011097524964120721
3.877478027339273381e-02 112266.77735108159 0.0011097524964120721
4.283793433826385555e-02 124588.33642950082 0.0011097524964120721
4.737574764054380827e-02 138262.2173764659 0.0011097524964120721
5.241193205465018157e-02 153436.84089300132 0.0011097524964120721
5.795487841622880276e-02 170276.91722258978 0.0011097524964120721
6.403765793303931031e-02 188965.23396912115 0.0011097524964120721
7.070341153628732778e-02 209704.64013232305 0.0011097524964120721
7.799834224571479402e-02 232720.2478960412 0.0011097524964120721
8.597189743277543206e-02 258261.87606826748 0.0011097524964120721
9.467712885073381601e-02 286606.7616948256 0.0011097524964120721
1.041706579486813000e-01 318062.5692794119 0.0011097524964120721
1.145128644538922214e-01 352970.73027306574 0.0011097524964120721
1.257674248075457413e-01 391710.1490809261 0.0011097524964120721
1.380008471142679660e-01 434701.3158125035 0.0011097524964120721
1.512811448336433551e-01 482410.8704165374 0.0011097524964120721
1.656767692857890606e-01 535356.6677410719 0.0011097524964120721
1.812543814130150588e-01 594113.3984965039 0.0011097524964120721
1.980766190631741697e-01 659318.8271333541 0.0011097524964120721
2.162890252736497099e-01 731680.7143427207 0.0011097524964120721
2.359937172092101687e-01 811984.4993184009 0.0011097524964120721
2.571359168837912268e-01 901101.8251665037 0.0011097524964120721
2.797418588516850657e-01 1000000.0 0.0011097524964120721
1.320914530166163690e-02 0.001 0.0012315506032928262
1.404787848628875555e-02 0.0011097524964120721 0.0012315506032928262
1.500917968579570591e-02 0.0012315506032928262 0.0012315506032928262
1.610835067714038588e-02 0.001366716356462006 0.0012315506032928262
1.736198845639562102e-02 0.0015167168884709225 0.0012315506032928262
1.878805538452356719e-02 0.0016831803533309566 0.0012315506032928262
2.040606398074871694e-02 0.0018679135990207828 0.0012315506032928262
2.223707730319312778e-02 0.002072921779595372 0.0012315506032928262
2.439102294776587451e-02 0.002300430119772917 0.0012315506032928262
2.684356492120610824e-02 0.0025529080682395165 0.0012315506032928262
2.959661131267447495e-02 0.002833096101839324 0.0012315506032928262
3.267947342461742510e-02 0.0031440354715915 0.0012315506032928262
3.612361058706503592e-02 0.0034891012134067737 0.0012315506032928262
3.996271021357826470e-02 0.003872038781812557 0.0012315506032928262
4.423277757949840155e-02 0.004297004704320844 0.0012315506032928262
4.897216246922887067e-02 0.004768611697714469 0.0012315506032928262
5.428126417178455454e-02 0.005291978735958442 0.0012315506032928262
6.015656960013786997e-02 0.005872786613189483 0.0012315506032928262
6.664219172851262862e-02 0.00651733960488242 0.0012315506032928262
7.378778339238224737e-02 0.007232633896483534 0.0012315506032928262
8.164552351282848563e-02 0.008026433522257174 0.0012315506032928262
9.027275961772328328e-02 0.00890735463861044 0.0012315506032928262
9.972153498501530600e-02 0.009884959046625586 0.0012315506032928262
1.100482793567840456e-01 0.010969857978923836 0.0012315506032928262
1.213402169005601133e-01 0.012173827277396614 0.0012315506032928262
1.336331906159327898e-01 0.013509935211980273 0.0012315506032928262
1.469759495827040741e-01 0.014992684327860457 0.0012315506032928262
1.614203512745762958e-01 0.01663816886076129 0.0012315506032928262
1.770137338868656429e-01 0.018464249428955443 0.0012315506032928262
1.937970587532522604e-01 0.020490746898158472 0.0012315506032928262
2.118030389593240359e-01 0.022739657523579287 0.0012315506032928262
2.310538024026755621e-01 0.02523539170434766 0.0012315506032928262
2.520452748192174020e-01 0.02800503894183631 0.0012315506032928262
2.748438472747721240e-01 0.03107866187782014 0.0012315506032928262
2.991065340128288286e-01 0.03448962260405758 0.0012315506032928262
3.248211671413330781e-01 0.038274944785163134 0.0012315506032928262
3.519529688657702660e-01 0.04247571552536898 0.0012315506032928262
3.804416334738134342e-01 0.047137531341167244 0.0012315506032928262
4.101975645933860215e-01 0.05231099308056263 0.0012315506032928262
4.410996777026585103e-01 0.05805225516094899 0.0012315506032928262
4.729923354214337627e-01 0.06442363508721373 0.0012315506032928262
5.056837604811870168e-01 0.07149428986597581 0.0012315506032928262
5.389449937998428419e-01 0.07934096665797492 0.0012315506032928262
5.725097604032369780e-01 0.08804883581643465 0.0012315506032928262
6.060755915867981347e-01 0.09771241535346502 0.0012315506032928262
6.393064151002443296e-01 0.1084365968689611 0.0012315506032928262
6.718917561566252195e-01 0.12033778407775893 0.0012315506032928262
7.041413906306207560e-01 0.13354515629298988 0.0012315506032928262
7.349811390115593701e-01 0.14820207057988585 0.0012315506032928262
7.639892098468371584e-01 0.16446761779946645 0.0012315506032928262
7.907429248875063044e-01 0.18251834943190443 0.0012315506032928262
8.148294024037271432e-01 0.20255019392306664 0.0012315506032928262
8.358572952945692025e-01 0.22478058335487253 0.0012315506032928262
8.546782594302659852e-01 0.24945081352303167 0.0012315506032928262
8.703426568543226605e-01 0.27682866303920667 0.0012315506032928262
8.819309115786980735e-01 0.3072112998861759 0.0012315506032928262
8.892016995961972148e-01 0.34092850697468147 0.0012315506032928262
8.919873849957987710e-01 0.3783462617131929 0.0012315506032928262
8.902009914598312257e-01 0.419870708444391 0.0012315506032928262
8.838401581024669662e-01 0.4659525668664682 0.0012315506032928262
8.729884102306222360e-01 0.517092024289676 0.0012315506032928262
8.613640344414090766e-01 0.5738441648302398 0.0012315506032928262
8.474166644035795448e-01 0.6368249944718586 0.0012315506032928262
8.329726309327543099e-01 0.7067181273927491 0.0012315506032928262
8.153548382952467977e-01 0.7842822061337682 0.0012315506032928262
7.948567263801940008e-01 0.8703591361485166 0.0012315506032928262
7.717992591138976843e-01 0.9658832241158708 0.0012315506032928262
7.465213814568725237e-01 1.0718913192051276 0.0012315506032928262
7.193712157761806836e-01 1.1895340673703196 0.0012315506032928262
6.906978719987083570e-01 1.3200884008314182 0.0012315506032928262
6.608442803715598446e-01 1.4649713983072863 0.0012315506032928262
6.301412681301968854e-01 1.625755666443795 0.0012315506032928262
5.989026316361376612e-01 1.8041864093920719 0.0012315506032928262
5.674215075839805777e-01 2.0022003718155843 0.0012315506032928262
5.359675177496754372e-01 2.2219468609395236 0.0012315506032928262
5.047849644348337828e-01 2.4658110758226037 0.0012315506032928262
4.740916515420866006e-01 2.736439997074672 0.0012315506032928262
4.440784137354196193e-01 3.0367711180354604 0.0012315506032928262
4.149090344954040055e-01 3.370064329271928 0.0012315506032928262
3.883035321085890335e-01 3.739937302478798 0.0012315506032928262
3.667244384211863495e-01 4.150404757850477 0.0012315506032928262
3.457509954396826291e-01 4.605922041145108 0.0012315506032928262
3.255890154131222958e-01 5.1114334834401705 0.0012315506032928262
3.066836138311366811e-01 5.672426068491977 0.0012315506032928262
2.882470962992318420e-01 6.294988990221888 0.0012315506032928262
2.703936035018772999e-01 6.985879746785249 0.0012315506032928262
2.532215597401983320e-01 7.752597488629465 0.0012315506032928262
2.370891517870489518e-01 8.60346441668451 0.0012315506032928262
2.223006336399931948e-01 9.547716114208066 0.0012315506032928262
2.085042216651133984e-01 10.59560179277617 0.0012315506032928262
1.961505563996960300e-01 11.758495540521581 0.0012315506032928262
1.846650895531072589e-01 13.049019780144016 0.0012315506032928262
1.739475429352823899e-01 14.481182276745331 0.0012315506032928262
1.639682301413312171e-01 16.070528182616385 0.0012315506032928262
1.546842906025961695e-01 17.834308769319094 0.0012315506032928262
1.460427927528448744e-01 19.791668678535572 0.0012315506032928262
1.380205846787835589e-01 21.96385372416547 0.0012315506032928262
1.307398864284137763e-01 24.37444150122222 0.0012315506032928262
1.238860926061265133e-01 27.04959730463137 0.0012315506032928262
1.174310403892193239e-01 30.01835813575592 0.0012315506032928262
1.113140839326400428e-01 33.31294787934677 0.0012315506032928262
1.054562337267288263e-01 36.96912707195032 0.0012315506032928262
9.981734980769252363e-02 41.0265810582719 0.0012315506032928262
9.436549113060509197e-02 45.52935074866948 0.0012315506032928262
8.907688464530316708e-02 50.526310653356795 0.0012315506032928262
8.393548104577897018e-02 56.07169938205458 0.0012315506032928262
7.893212106571852182e-02 62.22570836730231 0.0012315506032928262
7.406344832017205948e-02 69.0551352016233 0.0012315506032928262
6.933077820303644445e-02 76.63410868007462 0.0012315506032928262
6.473889156759005115e-02 85.04489341802686 0.0012315506032928262
6.029498559183002482e-02 94.37878277775391 0.0012315506032928262
5.611885164443783380e-02 104.73708979594508 0.0012315506032928262
5.213778453708006050e-02 116.23224686798542 0.0012315506032928262
4.874545153686227900e-02 128.9890261253308 0.0012315506032928262
4.543290569128832779e-02 143.14589375234786 0.0012315506032928262
4.219175403713757572e-02 158.85651294280527 0.0012315506032928262
3.906189691559134453e-02 176.2914118095948 0.0012315506032928262
3.611683326656039972e-02 195.63983435170647 0.0012315506032928262
3.333264045892398580e-02 217.11179456945052 0.0012315506032928262
3.072755497239511649e-02 240.9403560239527 0.0012315506032928262
2.837430488311288787e-02 267.38416158399497 0.0012315506032928262
2.626173621971037223e-02 296.73024081888724 0.0012315506032928262
2.432758588074927092e-02 329.2971255097155 0.0012315506032928262
2.256662818988837416e-02 365.43830709572546 0.0012315506032928262
2.096956700746870766e-02 405.54607358408276 0.0012315506032928262
1.952379405107125890e-02 450.05576757004974 0.0012315506032928262
1.821428228411684294e-02 499.450511585514 0.0012315506032928262
1.702457822103807528e-02 554.2664520663108 0.0012315506032928262
1.593787939864661773e-02 615.0985788580505 0.0012315506032928262
1.493811801478774244e-02 682.6071834272393 0.0012315506032928262
1.405880535247834053e-02 757.525025877192 0.0012315506032928262
1.326205725618173452e-02 840.6652885618333 0.0012315506032928262
1.251519650513111849e-02 932.9304026284696 0.0012315506032928262
1.181126371023531393e-02 1035.3218432956637 0.0012315506032928262
1.112987406895182135e-02 1148.9510001873086 0.0012315506032928262
1.047567644258919940e-02 1275.051240713013 0.0012315506032928262
9.917697573621505822e-03 1414.991297434576 0.0012315506032928262
9.377117605607759171e-03 1570.2901247293776 0.0012315506032928262
8.856597090286993934e-03 1742.6333860096508 0.0012315506032928262
8.359408863296649908e-03 1933.891750455232 0.0012315506032928262
7.888878545528358807e-03 2146.141197858406 0.0012315506032928262
7.447965989129012171e-03 2381.6855519761607 0.0012315506032928262
7.038988012881699542e-03 2643.0814869741084 0.0012315506032928262
6.663448993568826806e-03 2933.1662783900483 0.0012315506032928262
6.321956828363175900e-03 3255.0885998350564 0.0012315506032928262
6.014201331784559297e-03 3612.3426997094302 0.0012315506032928262
5.751303407853560097e-03 4008.8063288984645 0.0012315506032928262
5.677271641939544283e-03 4448.782831127585 0.0012315506032928262
5.648857506418473312e-03 4937.047852839004 0.0012315506032928262
5.664501207313946997e-03 5478.901179593945 0.0012315506032928262
5.722448005481117934e-03 6080.224261649427 0.0012315506032928262
5.820971422220629424e-03 6747.5440531107 0.0012315506032928262
5.959701856046305431e-03 7488.10385759003 0.0012315506032928262
6.136333023076511947e-03 8309.941949353404 0.0012315506032928262
6.350676071336001753e-03 9221.97882333434 0.0012315506032928262
6.603646203779583827e-03 10234.114021054527 0.0012315506032928262
6.897501214545390461e-03 11357.333583431051 0.0012315506032928262
7.235982623272943851e-03 12603.829296797274 0.0012315506032928262
7.624342293530953114e-03 13987.131026472387 0.0012315506032928262
8.069256671024007538e-03 15522.25357427048 0.0012315506032928262
8.578654528973118573e-03 17225.859653987874 0.0012315506032928262
9.161499343983867463e-03 19116.440753857038 0.0012315506032928262
9.827571360233867265e-03 21214.51784910632 0.0012315506032928262
1.058729481510948742e-02 23542.864143224204 0.0012315506032928262
1.145163639699327100e-02 26126.752255633317 0.0012315506032928262
1.243209458839571700e-02 28994.22853882881 0.0012315506032928262
1.354077426741743563e-02 32176.417502507353 0.0012315506032928262
1.479053542441445546e-02 35707.859649004626 0.0012315506032928262
1.619519226843585402e-02 39626.88638701478 0.0012315506032928262
1.776973726748637059e-02 43976.036093027215 0.0012315506032928262
1.953056594453896760e-02 48802.515836544335 0.0012315506032928262
2.149568277932690022e-02 54158.71378079476 0.0012315506032928262
2.368485929690199859e-02 60102.76782070388 0.0012315506032928262
2.612114151379625604e-02 66699.19663030129 0.0012315506032928262
2.882682775501223260e-02 74019.59996915652 0.0012315506032928262
3.182754613115816589e-02 82143.43584919439 0.0012315506032928262
3.515095840571172414e-02 91158.88299750836 0.0012315506032928262
3.882669548148959260e-02 101163.7979766207 0.0012315506032928262
4.288636307128791680e-02 112266.77735108159 0.0012315506032928262
4.736358128510513577e-02 124588.33642950082 0.0012315506032928262
5.235927579037905760e-02 138262.2173764659 0.0012315506032928262
5.790019500872107400e-02 153436.84089300132 0.0012315506032928262
6.399370393303467630e-02 170276.91722258978 0.0012315506032928262
7.067406151533663083e-02 188965.23396912115 0.0012315506032928262
7.798673333931729901e-02 209704.64013232305 0.0012315506032928262
8.598008000150765551e-02 232720.2478960412 0.0012315506032928262
9.470559539864395471e-02 258261.87606826748 0.0012315506032928262
1.042181207466726794e-01 286606.7616948256 0.0012315506032928262
1.145758565888740088e-01 318062.5692794119 0.0012315506032928262
1.258404093264277601e-01 352970.73027306574 0.0012315506032928262
1.380761621340740042e-01 391710.1490809261 0.0012315506032928262
1.513497118563133237e-01 434701.3158125035 0.0012315506032928262
1.657285235013967739e-01 482410.8704165374 0.0012315506032928262
1.812793095723216341e-01 535356.6677410719 0.0012315506032928262
1.980658335239507684e-01 594113.3984965039 0.0012315506032928262
2.161464945635017676e-01 659318.8271333541 0.0012315506032928262
2.356702953055756222e-01 731680.7143427207 0.0012315506032928262
2.567357132246407825e-01 811984.4993184009 0.0012315506032928262
2.792689345011761248e-01 901101.8251665037 0.0012315506032928262
3.032843259042918849e-01 1000000.0 0.0012315506032928262
1.247896123048957209e-02 0.001 0.001366716356462006
1.320913555414948530e-02 0.0011097524964120721 0.001366716356462006
1.404788440268648492e-02 0.0012315506032928262 0.001366716356462006
1.500917719198209717e-02 0.001366716356462006 0.001366716356462006
1.610832377525940259e-02 0.0015167168884709225 0.001366716356462006
1.736196102472083516e-02 0.0016831803533309566 0.001366716356462006
1.878805184402570355e-02 0.0018679135990207828 0.001366716356462006
2.040605753290872584e-02 0.002072921779595372 0.001366716356462006
2.223708911746118122e-02 0.002300430119772917 0.001366716356462006
2.439101505271586492e-02 0.0025529080682395165 0.001366716356462006
2.684360066552580332e-02 0.002833096101839324 0.001366716356462006
2.959664473482023078e-02 0.0031440354715915 0.001366716356462006
3.267946603570189013e-02 0.0034891012134067737 0.001366716356462006
3.612358375432939139e-02 0.003872038781812557 0.001366716356462006
3.996271832085340064e-02 0.004297004704320844 0.001366716356462006
4.423276219023750122e-02 0.004768611697714469 0.001366716356462006
4.897213382151584943e-02 0.005291978735958442 0.001366716356462006
5.428127814696560860e-02 0.005872786613189483 0.001366716356462006
6.015657669092182303e-02 0.00651733960488242 0.001366716356462006
6.664218007797065302e-02 0.007232633896483534 0.001366716356462006
7.378777786671412986e-02 0.008026433522257174 0.001366716356462006
8.164552942211165953e-02 0.00890735463861044 0.001366716356462006
9.027277251062711116e-02 0.009884959046625586 0.001366716356462006
9.972150501978931103e-02 0.010969857978923836 0.001366716356462006
1.100482890684522930e-01 0.012173827277396614 0.001366716356462006
1.213403141584507711e-01 0.013509935211980273 0.001366716356462006
1.336332698231983696e-01 0.014992684327860457 0.001366716356462006
1.469760068847092704e-01 0.01663816886076129 0.001366716356462006
1.614204850000383606e-01 0.018464249428955443 0.001366716356462006
1.770138843755506564e-01 0.020490746898158472 0.001366716356462006
1.937971974772356998e-01 0.022739657523579287 0.001366716356462006
2.118031628520712362e-01 0.02523539170434766 0.001366716356462006
2.310539688606884079e-01 0.02800503894183631 0.001366716356462006
2.520449690140023624e-01 0.03107866187782014 0.001366716356462006
2.748435312199012381e-01 0.03448962260405758 0.001366716356462006
2.991061189672969411e-01 0.038274944785163134 0.001366716356462006
3.248207003514039237e-01 0.04247571552536898 0.001366716356462006
3.519525050275079670e-01 0.047137531341167244 0.001366716356462006
3.804410457244626342e-01 0.05231099308056263 0.001366716356462006
4.101969564888566233e-01 0.05805225516094899 0.001366716356462006
4.410990362010712151e-01 0.06442363508721373 0.001366716356462006
4.729915781394304353e-01 0.07149428986597581 0.001366716356462006
5.056829509219443741e-01 0.07934096665797492 0.001366716356462006
5.389441149250364660e-01 0.08804883581643465 0.001366716356462006
5.725087490848078664e-01 0.09771241535346502 0.001366716356462006
6.060745195248481432e-01 0.1084365968689611 0.001366716356462006
6.393052776082441824e-01 0.12033778407775893 0.001366716356462006
6.718477599235471720e-01 0.13354515629298988 0.001366716356462006
7.040925429600133345e-01 0.14820207057988585 0.001366716356462006
7.349268424345788420e-01 0.16446761779946645 0.001366716356462006
7.639288785085689426e-01 0.18251834943190443 0.001366716356462006
7.906759257425546306e-01 0.20255019392306664 0.001366716356462006
8.147550156890406292e-01 0.22478058335487253 0.001366716356462006
8.357747333777185705e-01 0.24945081352303167 0.001366716356462006
8.545835380282386096e-01 0.27682866303920667 0.001366716356462006
8.702376155860037654e-01 0.3072112998861759 0.001366716356462006
8.818144997250831896e-01 0.34092850697468147 0.001366716356462006
8.890727970479057607e-01 0.3783462617131929 0.001366716356462006
8.918448829886024276e-01 0.419870708444391 0.001366716356462006
8.900437112791880212e-01 0.4659525668664682 0.001366716356462006
8.836668528400798417e-01 0.517092024289676 0.001366716356462006
8.727978502835790353e-01 0.5738441648302398 0.001366716356462006
8.611596446947662464e-01 0.6368249944718586 0.001366716356462006
8.471911356414982830e-01 0.7067181273927491 0.001366716356462006
8.327270170516729575e-01 0.7842822061337682 0.001366716356462006
8.150885105477081449e-01 0.8703591361485166 0.001366716356462006
7.945693692784145945e-01 0.9658832241158708 0.001366716356462006
7.714910192142750978e-01 1.0718913192051276 0.001366716356462006
7.461929801449687094e-01 1.1895340673703196 0.001366716356462006
7.190240006496763092e-01 1.3200884008314182 0.001366716356462006
6.903340214147790643e-01 1.4649713983072863 0.001366716356462006
6.604667770888986711e-01 1.625755666443795 0.001366716356462006
6.297539900503245081e-01 1.8041864093920719 0.001366716356462006
5.985102879807471243e-01 2.0022003718155843 0.001366716356462006
5.670294173861309961e-01 2.2219468609395236 0.001366716356462006
5.355814215771910192e-01 2.4658110758226037 0.001366716356462006
5.044106737464880696e-01 2.736439997074672 0.001366716356462006
4.737345893601014324e-01 3.0367711180354604 0.001366716356462006
4.437432519024696598e-01 3.370064329271928 0.001366716356462006
4.145993087344377326e-01 3.739937302478798 0.001366716356462006
3.880649062465956756e-01 4.150404757850477 0.001366716356462006
3.665165096238101605e-01 4.605922041145108 0.001366716356462006
3.455727394867479929e-01 5.1114334834401705 0.001366716356462006
3.253279094139984173e-01 5.672426068491977 0.001366716356462006
3.060411093065278365e-01 6.294988990221888 0.001366716356462006
2.875664271884678658e-01 6.985879746785249 0.001366716356462006
2.696793284388835366e-01 7.752597488629465 0.001366716356462006
2.527922327212026032e-01 8.60346441668451 0.001366716356462006
2.370156821803571234e-01 9.547716114208066 0.001366716356462006
2.222301317453075631e-01 10.59560179277617 0.001366716356462006
2.084331556121074847e-01 11.758495540521581 0.001366716356462006
1.960644282884950740e-01 13.049019780144016 0.001366716356462006
1.845893865954613411e-01 14.481182276745331 0.001366716356462006
1.738816771979753983e-01 16.070528182616385 0.001366716356462006
1.639108653728454101e-01 17.834308769319094 0.001366716356462006
1.546334758960137556e-01 19.791668678535572 0.001366716356462006
1.459960473121888758e-01 21.96385372416547 0.001366716356462006
1.380618637158615991e-01 24.37444150122222 0.001366716356462006
1.307745052864287272e-01 27.04959730463137 0.001366716356462006
1.239127286049114401e-01 30.01835813575592 0.001366716356462006
1.174184662369360810e-01 33.31294787934677 0.001366716356462006
1.112911759485942786e-01 36.96912707195032 0.001366716356462006
1.054219780820025709e-01 41.0265810582719 0.001366716356462006
9.977074128354083971e-02 45.52935074866948 0.001366716356462006
9.430555832006881634e-02 50.526310653356795 0.001366716356462006
8.900273235219213763e-02 56.07169938205458 0.001366716356462006
8.384631042046304661e-02 62.22570836730231 0.001366716356462006
7.882724703459656479e-02 69.0551352016233 0.001366716356462006
7.394239015958255223e-02 76.63410868007462 0.001366716356462006
6.919332755138758728e-02 85.04489341802686 0.001366716356462006
6.458525879680002135e-02 94.37878277775391 0.001366716356462006
6.022840625759984939e-02 104.73708979594508 0.001366716356462006
5.608046724551781631e-02 116.23224686798542 0.001366716356462006
5.246328574606896888e-02 128.9890261253308 0.001366716356462006
4.899419156539810971e-02 143.14589375234786 0.001366716356462006
4.558894015213587475e-02 158.85651294280527 0.001366716356462006
4.230649672559389646e-02 176.2914118095948 0.001366716356462006
3.919175919700758348e-02 195.63983435170647 0.001366716356462006
3.623747255268287837e-02 217.11179456945052 0.001366716356462006
3.346436026805490321e-02 240.9403560239527 0.001366716356462006
3.095730545700975389e-02 267.38416158399497 0.001366716356462006
2.869503642377983083e-02 296.73024081888724 0.001366716356462006
2.661791609423791796e-02 329.2971255097155 0.001366716356462006
2.472165116730628068e-02 365.43830709572546 0.001366716356462006
2.299745066826483844e-02 405.54607358408276 0.001366716356462006
2.143281414389144879e-02 450.05576757004974 0.001366716356462006
2.001245928364028814e-02 499.450511585514 0.001366716356462006
1.871940392365171318e-02 554.2664520663108 0.001366716356462006
1.753613248428834842e-02 615.0985788580505 0.001366716356462006
1.644577499433585305e-02 682.6071834272393 0.001366716356462006
1.547586256183131927e-02 757.525025877192 0.001366716356462006
1.460710588436448139e-02 840.6652885618333 0.001366716356462006
1.378166329371881098e-02 932.9304026284696 0.001366716356462006
1.301375231430968067e-02 1035.3218432956637 0.001366716356462006
1.226945941922821456e-02 1148.9510001873086 0.001366716356462006
1.155841956302094790e-02 1275.051240713013 0.001366716356462006
1.094756538253422243e-02 1414.991297434576 0.001366716356462006
1.035517942403653413e-02 1570.2901247293776 0.001366716356462006
9.784263779173707834e-03 1742.6333860096508 0.001366716356462006
9.238491553056714725e-03 1933.891750455232 0.001366716356462006
8.721588694142872258e-03 2146.141197858406 0.001366716356462006
8.236884778865711382e-03 2381.6855519761607 0.001366716356462006
7.787000439708390009e-03 2643.0814869741084 0.001366716356462006
7.373661892104702714e-03 2933.1662783900483 0.001366716356462006
6.997603802095884312e-03 3255.0885998350564 0.001366716356462006
6.658541821745366657e-03 3612.3426997094302 0.001366716356462006
6.372231697520902051e-03 4008.8063288984645 0.001366716356462006
6.291335236849090150e-03 4448.782831127585 0.001366716356462006
6.260839926433402029e-03 4937.047852839004 0.001366716356462006
6.279047040992543835e-03 5478.901179593945 0.001366716356462006
6.344037694772844578e-03 6080.224261649427 0.001366716356462006
6.453933025236770378e-03 6747.5440531107 0.001366716356462006
6.608306196005025133e-03 7488.10385759003 0.001366716356462006
6.804628869006835307e-03 8309.941949353404 0.001366716356462006
7.042696961263198580e-03 9221.97882333434 0.001366716356462006
7.323527196979597378e-03 10234.114021054527 0.001366716356462006
7.649620691788462656e-03 11357.333583431051 0.001366716356462006
8.025119618517869563e-03 12603.829296797274 0.001366716356462006
8.455837361287266499e-03 13987.131026472387 0.001366716356462006
8.949162541347980421e-03 15522.25357427048 0.001366716356462006
9.513867079831652210e-03 17225.859653987874 0.001366716356462006
1.015986485626992585e-02 19116.440753857038 0.001366716356462006
1.089796823107658068e-02 21214.51784910632 0.001366716356462006
1.173969371148964741e-02 23542.864143224204 0.001366716356462006
1.269714895361265250e-02 26126.752255633317 0.001366716356462006
1.378301763718617519e-02 28994.22853882881 0.001366716356462006
1.501063781393767796e-02 32176.417502507353 0.001366716356462006
1.639416442292694967e-02 35707.859649004626 0.001366716356462006
1.794878408730113395e-02 39626.88638701478 0.001366716356462006
1.969096069609407515e-02 43976.036093027215 0.001366716356462006
2.163867581765489823e-02 48802.515836544335 0.001366716356462006
2.381164591740389525e-02 54158.71378079476 0.001366716356462006
2.623149509143382282e-02 60102.76782070388 0.001366716356462006
2.892342622836138050e-02 66699.19663030129 0.001366716356462006
3.191168691259656937e-02 74019.59996915652 0.001366716356462006
3.522416243287351811e-02 82143.43584919439 0.001366716356462006
3.889086516773134633e-02 91158.88299750836 0.001366716356462006
4.294384838342854560e-02 101163.7979766207 0.001366716356462006
4.741719288616741412e-02 112266.77735108159 0.001366716356462006
5.234701088515079231e-02 124588.33642950082 0.001366716356462006
5.784218419786259224e-02 138262.2173764659 0.001366716356462006
6.393296706559631337e-02 153436.84089300132 0.001366716356462006
7.062521373186696205e-02 170276.91722258978 0.001366716356462006
7.795406772267500506e-02 188965.23396912115 0.001366716356462006
8.596706436877080137e-02 209704.64013232305 0.001366716356462006
9.471448656167903712e-02 232720.2478960412 0.001366716356462006
1.042495196746084790e-01 258261.87606826748 0.001366716356462006
1.146283115971719335e-01 286606.7616948256 0.001366716356462006
1.259101246376297112e-01 318062.5692794119 0.001366716356462006
1.381569560656170925e-01 352970.73027306574 0.001366716356462006
1.514333318731865274e-01 391710.1490809261 0.001366716356462006
1.658048428364093108e-01 434701.3158125035 0.001366716356462006
1.813373000311444272e-01 482410.8704165374 0.001366716356462006
1.980944724624995046e-01 535356.6677410719 0.001366716356462006
2.161358156017856302e-01 594113.3984965039 0.001366716356462006
2.355139597204770063e-01 659318.8271333541 0.001366716356462006
2.563808369822402899e-01 731680.7143427207 0.001366716356462006
2.788293999895693487e-01 811984.4993184009 0.001366716356462006
3.027644514092828754e-01 901101.8251665037 0.001366716356462006
3.281870773189384249e-01 1000000.0 0.001366716356462006
1.184450446170715217e-02 0.001 0.0015167168884709225
1.247895782863423127e-02 0.0011097524964120721 0.0015167168884709225
1.320912551225197039e-02 0.0012315506032928262 0.0015167168884709225
1.404786419897156510e-02 0.001366716356462006 0.0015167168884709225
1.500916580532507191e-02 0.0015167168884709225 0.0015167168884709225
1.610834390113586104e-02 0.0016831803533309566 0.0015167168884709225
1.736196478121192557e-02 0.0018679135990207828 0.0015167168884709225
1.878803412927638333e-02 0.002072921779595372 0.0015167168884709225
2.040606504701741875e-02 0.002300430119772917 0.0015167168884709225
2.223707724501950214e-02 0.0025529080682395165 0.0015167168884709225
2.439104410476173462e-02 0.002833096101839324 0.0015167168884709225
2.684359504942602365e-02 0.0031440354715915 0.0015167168884709225
2.959660943674188166e-02 0.0034891012134067737 0.0015167168884709225
3.267947230457025898e-02 0.003872038781812557 0.0015167168884709225
3.612361657700088879e-02 0.004297004704320844 0.0015167168884709225
3.996270513675247854e-02 0.004768611697714469 0.0015167168884709225
4.423275542876334288e-02 0.005291978735958442 0.0015167168884709225
4.897212496092636508e-02 0.005872786613189483 0.0015167168884709225
5.428127490984124837e-02 0.00651733960488242 0.0015167168884709225
6.015657477340494858e-02 0.007232633896483534 0.0015167168884709225
6.664219903085699670e-02 0.008026433522257174 0.0015167168884709225
7.378779738560846402e-02 0.00890735463861044 0.0015167168884709225
8.164552030419298945e-02 0.009884959046625586 0.0015167168884709225
9.027274893171643999e-02 0.010969857978923836 0.0015167168884709225
9.972156311835306264e-02 0.012173827277396614 0.0015167168884709225
1.100482867088170835e-01 0.013509935211980273 0.0015167168884709225
1.213404368326781724e-01 0.014992684327860457 0.0015167168884709225
1.336333842870936206e-01 0.01663816886076129 0.0015167168884709225
1.469761583306714026e-01 0.018464249428955443 0.0015167168884709225
1.614206647141905870e-01 0.020490746898158472 0.0015167168884709225
1.770140330741812595e-01 0.022739657523579287 0.0015167168884709225
1.937974372450094462e-01 0.02523539170434766 0.0015167168884709225
2.118034083275787960e-01 0.02800503894183631 0.0015167168884709225
2.310541847514791802e-01 0.03107866187782014 0.0015167168884709225
2.520445453930246216e-01 0.03448962260405758 0.0015167168884709225
2.748430412626390318e-01 0.038274944785163134 0.0015167168884709225
2.991056433354895572e-01 0.04247571552536898 0.0015167168884709225
3.248201557371293569e-01 0.047137531341167244 0.0015167168884709225
3.519518881974504909e-01 0.05231099308056263 0.0015167168884709225
3.804403758842422878e-01 0.05805225516094899 0.0015167168884709225
4.101961835611804830e-01 0.06442363508721373 0.0015167168884709225
4.410981662336768694e-01 0.07149428986597581 0.0015167168884709225
4.729906557528577582e-01 0.07934096665797492 0.0015167168884709225
5.056819249696981045e-01 0.08804883581643465 0.0015167168884709225
5.389429762147930347e-01 0.09771241535346502 0.0015167168884709225
5.725075222446643908e-01 0.1084365968689611 0.0015167168884709225
6.060731695378149819e-01 0.12033778407775893 0.0015167168884709225
6.393037776271612849e-01 0.13354515629298988 0.0015167168884709225
6.718335909975013953e-01 0.14820207057988585 0.0015167168884709225
7.040328708339904651e-01 0.16446761779946645 0.0015167168884709225
7.348605172388054108e-01 0.18251834943190443 0.0015167168884709225
7.638552750067318931e-01 0.20255019392306664 0.0015167168884709225
7.905942092194845339e-01 0.22478058335487253 0.0015167168884709225
8.146643294113452560e-01 0.24945081352303167 0.0015167168884709225
8.356742596043394977e-01 0.27682866303920667 0.0015167168884709225
8.544683885585792060e-01 0.3072112998861759 0.0015167168884709225
8.701100280326917735e-01 0.34092850697468147 0.0015167168884709225
8.816733010598755138e-01 0.3783462617131929 0.0015167168884709225
8.889167606576712233e-01 0.419870708444391 0.0015167168884709225
8.916726752276913359e-01 0.4659525668664682 0.0015167168884709225
8.898540217715716905e-01 0.517092024289676 0.0015167168884709225
8.834583720719251243e-01 0.5738441648302398 0.0015167168884709225
8.725693016668890634e-01 0.6368249944718586 0.0015167168884709225
8.609153945341002645e-01 0.7067181273927491 0.0015167168884709225
8.469227375523408208e-01 0.7842822061337682 0.0015167168884709225
8.324360823249443708e-01 0.8703591361485166 0.0015167168884709225
8.147747040150976616e-01 0.9658832241158708 0.0015167168884709225
7.942328976258691275e-01 1.0718913192051276 0.0015167168884709225
7.711326457064129336e-01 1.1895340673703196 0.0015167168884709225
7.458142074691278545e-01 1.3200884008314182 0.0015167168884709225
7.186272373522952783e-01 1.4649713983072863 0.0015167168884709225
6.899225059590083919e-01 1.625755666443795 0.0015167168884709225
6.600447857185851586e-01 1.8041864093920719 0.0015167168884709225
6.293265799051768195e-01 2.0022003718155843 0.0015167168884709225
5.980832599994362342e-01 2.2219468609395236 0.0015167168884709225
5.666089689544241415e-01 2.4658110758226037 0.0015167168884709225
5.351738178812733837e-01 2.736439997074672 0.0015167168884709225
5.040217646855975620e-01 3.0367711180354604 0.0015167168884709225
4.733694392537433071e-01 3.370064329271928 0.0015167168884709225
4.434056421919331248e-01 3.739937302478798 0.0015167168884709225
4.142915515468434395e-01 4.150404757850477 0.0015167168884709225
3.878366519277022806e-01 4.605922041145108 0.0015167168884709225
3.663203952132946251e-01 5.1114334834401705 0.0015167168884709225
3.454062709343980186e-01 5.672426068491977 0.0015167168884709225
3.251874981025305589e-01 6.294988990221888 0.0015167168884709225
3.057456802973010923e-01 6.985879746785249 0.0015167168884709225
2.871502309907763562e-01 7.752597488629465 0.0015167168884709225
2.694576598873206219e-01 8.60346441668451 0.0015167168884709225
2.527106960693652482e-01 9.547716114208066 0.0015167168884709225
2.369376602855860769e-01 10.59560179277617 0.0015167168884709225
2.221517892893185020e-01 11.758495540521581 0.0015167168884709225
2.083511485293979837e-01 13.049019780144016 0.0015167168884709225
1.959884813610097698e-01 14.481182276745331 0.0015167168884709225
1.845245383110451221e-01 16.070528182616385 0.0015167168884709225
1.738265249290097958e-01 17.834308769319094 0.0015167168884709225
1.638633476657506971e-01 19.791668678535572 0.0015167168884709225
1.545909482678477498e-01 21.96385372416547 0.0015167168884709225
1.459554665363458070e-01 24.37444150122222 0.0015167168884709225
1.381055183862859026e-01 27.04959730463137 0.0015167168884709225
1.308099156996327395e-01 30.01835813575592 0.0015167168884709225
1.239382521229061840e-01 33.31294787934677 0.0015167168884709225
1.174314064351248688e-01 36.96912707195032 0.0015167168884709225
1.112604341204520148e-01 41.0265810582719 0.0015167168884709225
1.053782039631416395e-01 45.52935074866948 0.0015167168884709225
9.971289399792389319e-02 50.526310653356795 0.0015167168884709225
9.423267829054172984e-02 56.07169938205458 0.0015167168884709225
8.891396277822266603e-02 62.22570836730231 0.0015167168884709225
8.374092143339480210e-02 69.0551352016233 0.0015167168884709225
7.870472480630330558e-02 76.63410868007462 0.0015167168884709225
7.380250178507129222e-02 85.04489341802686 0.0015167168884709225
6.903626665848743016e-02 94.37878277775391 0.0015167168884709225
6.450206850503710510e-02 104.73708979594508 0.0015167168884709225
6.019485961582120293e-02 116.23224686798542 0.0015167168884709225
5.633778816460401767e-02 128.9890261253308 0.0015167168884709225
5.271927810799097169e-02 143.14589375234786 0.0015167168884709225
4.915614230607608798e-02 158.85651294280527 0.0015167168884709225
4.573051999675111640e-02 176.2914118095948 0.0015167168884709225
4.244927954727052005e-02 195.63983435170647 0.0015167168884709225
3.932640534143413275e-02 217.11179456945052 0.0015167168884709225
3.638513890812759138e-02 240.9403560239527 0.0015167168884709225
3.372410624607687091e-02 267.38416158399497 0.0015167168884709225
3.130937068140773882e-02 296.73024081888724 0.0015167168884709225
2.908547528770088694e-02 329.2971255097155 0.0015167168884709225
2.704927731919635689e-02 365.43830709572546 0.0015167168884709225
2.519269815098195212e-02 405.54607358408276 0.0015167168884709225
2.350352596150004705e-02 450.05576757004974 0.0015167168884709225
2.196638581801368603e-02 499.450511585514 0.0015167168884709225
2.056389600881550553e-02 554.2664520663108 0.0015167168884709225
1.927791568833568669e-02 615.0985788580505 0.0015167168884709225
1.809084590737847567e-02 682.6071834272393 0.0015167168884709225
1.702149340926943644e-02 757.525025877192 0.0015167168884709225
1.607598850223501338e-02 840.6652885618333 0.0015167168884709225
1.517475096982986299e-02 932.9304026284696 0.0015167168884709225
1.432784831148123210e-02 1035.3218432956637 0.0015167168884709225
1.351625004890338530e-02 1148.9510001873086 0.0015167168884709225
1.274529708240271751e-02 1275.051240713013 0.0015167168884709225
1.207755375099605830e-02 1414.991297434576 0.0015167168884709225
1.142929432716039903e-02 1570.2901247293776 0.0015167168884709225
1.080390922842000383e-02 1742.6333860096508 0.0015167168884709225
1.020551935273589575e-02 1933.891750455232 0.0015167168884709225
9.638305076353175307e-03 2146.141197858406 0.0015167168884709225
9.106010877854460450e-03 2381.6855519761607 0.0015167168884709225
8.611606002987307398e-03 2643.0814869741084 0.0015167168884709225
8.157074003826517497e-03 2933.1662783900483 0.0015167168884709225
7.743301472577346356e-03 3255.0885998350564 0.0015167168884709225
7.370046343948087782e-03 3612.3426997094302 0.0015167168884709225
7.058974591062082068e-03 4008.8063288984645 0.0015167168884709225
6.970742487403908290e-03 4448.782831127585 0.0015167168884709225
6.938169500293968686e-03 4937.047852839004 0.0015167168884709225
6.959411548113242710e-03 5478.901179593945 0.0015167168884709225
7.032372357597341771e-03 6080.224261649427 0.0015167168884709225
7.155013526702426463e-03 6747.5440531107 0.0015167168884709225
7.326839913290536001e-03 7488.10385759003 0.0015167168884709225
7.545083548763883464e-03 8309.941949353404 0.0015167168884709225
7.809525425071781046e-03 9221.97882333434 0.0015167168884709225
8.121294751449291069e-03 10234.114021054527 0.0015167168884709225
8.483161119832920843e-03 11357.333583431051 0.0015167168884709225
8.899709769173437188e-03 12603.829296797274 0.0015167168884709225
9.377373422010830406e-03 13987.131026472387 0.0015167168884709225
9.924325669321932414e-03 15522.25357427048 0.0015167168884709225
1.055026943696886141e-02 17225.859653987874 0.0015167168884709225
1.126616479536725161e-02 19116.440753857038 0.0015167168884709225
1.208395993442388031e-02 21214.51784910632 0.0015167168884709225
1.301637299765696573e-02 23542.864143224204 0.0015167168884709225
1.407676324683698223e-02 26126.752255633317 0.0015167168884709225
1.527911118109758458e-02 28994.22853882881 0.0015167168884709225
1.663810345766987553e-02 32176.417502507353 0.0015167168884709225
1.816930583031076823e-02 35707.859649004626 0.0015167168884709225
1.988939825190815663e-02 39626.88638701478 0.0015167168884709225
2.181643661982995627e-02 43976.036093027215 0.0015167168884709225
2.397011563524431219e-02 48802.515836544335 0.0015167168884709225
2.637199853628185292e-02 54158.71378079476 0.0015167168884709225
2.904569523828309449e-02 60102.76782070388 0.0015167168884709225
3.201871878277858657e-02 66699.19663030129 0.0015167168884709225
3.531738134054289435e-02 74019.59996915652 0.0015167168884709225
3.897195425605087110e-02 82143.43584919439 0.0015167168884709225
4.301491480148690594e-02 91158.88299750836 0.0015167168884709225
4.748083778803018767e-02 101163.7979766207 0.0015167168884709225
5.240634604490878451e-02 112266.77735108159 0.0015167168884709225
5.783008632196488114e-02 124588.33642950082 0.0015167168884709225
6.386909598946713396e-02 138262.2173764659 0.0015167168884709225
7.055775299952143920e-02 153436.84089300132 0.0015167168884709225
7.789975547544149281e-02 170276.91722258978 0.0015167168884709225
8.593066601615645395e-02 188965.23396912115 0.0015167168884709225
9.469986077978476136e-02 209704.64013232305 0.0015167168884709225
1.042591640435949069e-01 232720.2478960412 0.0015167168884709225
1.146629048929414807e-01 258261.87606826748 0.0015167168884709225
1.259680812917058634e-01 286606.7616948256 0.0015167168884709225
1.382341574454522271e-01 318062.5692794119 0.0015167168884709225
1.515229150124212942e-01 352970.73027306574 0.0015167168884709225
1.658976945095775868e-01 391710.1490809261 0.0015167168884709225
1.814223181342096702e-01 434701.3158125035 0.0015167168884709225
1.981594697392208559e-01 482410.8704165374 0.0015167168884709225
2.161687428563853763e-01 535356.6677410719 0.0015167168884709225
2.355037853771255463e-01 594113.3984965039 0.0015167168884709225
2.562096324138189996e-01 659318.8271333541 0.0015167168884709225
2.784405280232647439e-01 731680.7143427207 0.0015167168884709225
3.022826864233392752e-01 811984.4993184009 0.0015167168884709225
3.276168096392692020e-01 901101.8251665037 0.0015167168884709225
3.544282890604186220e-01 1000000.0 0.0015167168884709225
1.129400446535726125e-02 0.001 0.0016831803533309566
1.184449471734115751e-02 0.0011097524964120721 0.0016831803533309566
1.247895794965224806e-02 0.0012315506032928262 0.0016831803533309566
1.320913441948087276e-02 0.001366716356462006 0.0016831803533309566
1.404786995045679242e-02 0.0015167168884709225 0.0016831803533309566
1.500916767530855768e-02 0.0016831803533309566 0.0016831803533309566
1.610833731143477762e-02 0.0018679135990207828 0.0016831803533309566
1.736195098417648436e-02 0.002072921779595372 0.0016831803533309566
1.878804171244795665e-02 0.002300430119772917 0.0016831803533309566
2.040604864906314653e-02 0.0025529080682395165 0.0016831803533309566
2.223705804189985910e-02 0.002833096101839324 0.0016831803533309566
2.439101279317896012e-02 0.0031440354715915 0.0016831803533309566
2.684359719276519993e-02 0.0034891012134067737 0.0016831803533309566
2.959662729574687873e-02 0.003872038781812557 0.0016831803533309566
3.267946474145366070e-02 0.004297004704320844 0.0016831803533309566
3.612360230940186989e-02 0.004768611697714469 0.0016831803533309566
3.996270453505954695e-02 0.005291978735958442 0.0016831803533309566
4.423274674051414640e-02 0.005872786613189483 0.0016831803533309566
4.897213249139515528e-02 0.00651733960488242 0.0016831803533309566
5.428126861291313054e-02 0.007232633896483534 0.0016831803533309566
6.015651892431938402e-02 0.008026433522257174 0.0016831803533309566
6.664218482385729503e-02 0.00890735463861044 0.0016831803533309566
7.378777935970985691e-02 0.009884959046625586 0.0016831803533309566
8.164547958955416240e-02 0.010969857978923836 0.0016831803533309566
9.027273598117130371e-02 0.012173827277396614 0.0016831803533309566
9.972149723771318863e-02 0.013509935211980273 0.0016831803533309566
1.100482859042352518e-01 0.014992684327860457 0.0016831803533309566
1.213405522315238322e-01 0.01663816886076129 0.0016831803533309566
1.336335485961349934e-01 0.018464249428955443 0.0016831803533309566
1.469763657610484442e-01 0.020490746898158472 0.0016831803533309566
1.614208265964932887e-01 0.022739657523579287 0.0016831803533309566
1.770142832602435989e-01 0.02523539170434766 0.0016831803533309566
1.937976595500356947e-01 0.02800503894183631 0.0016831803533309566
2.118036820015865573e-01 0.03107866187782014 0.0016831803533309566
2.310545195721132594e-01 0.03448962260405758 0.0016831803533309566
2.520440227333420324e-01 0.038274944785163134 0.0016831803533309566
2.748424637980979579e-01 0.04247571552536898 0.0016831803533309566
2.991049944954570772e-01 0.047137531341167244 0.0016831803533309566
3.248194390157213562e-01 0.05231099308056263 0.0016831803533309566
3.519510902697768340e-01 0.05805225516094899 0.0016831803533309566
3.804394788177216102e-01 0.06442363508721373 0.0016831803533309566
4.101952721578938643e-01 0.07149428986597581 0.0016831803533309566
4.410971338782803119e-01 0.07934096665797492 0.0016831803533309566
4.729895079704616312e-01 0.08804883581643465 0.0016831803533309566
5.056806630067955943e-01 0.09771241535346502 0.0016831803533309566
5.389416237322450787e-01 0.1084365968689611 0.0016831803533309566
5.725060055751791666e-01 0.12033778407775893 0.0016831803533309566
6.060715210811338238e-01 0.13354515629298988 0.0016831803533309566
6.393019597918696562e-01 0.14820207057988585 0.0016831803533309566
6.718315894149429202e-01 0.16446761779946645 0.0016831803533309566
7.039601150972829569e-01 0.18251834943190443 0.0016831803533309566
7.347797601461109052e-01 0.20255019392306664 0.0016831803533309566
7.637656564521546620e-01 0.22478058335487253 0.0016831803533309566
7.904948153001473132e-01 0.24945081352303167 0.0016831803533309566
8.145542136501656705e-01 0.27682866303920667 0.0016831803533309566
8.355522907077218564e-01 0.3072112998861759 0.0016831803533309566
8.543287629616690415e-01 0.34092850697468147 0.0016831803533309566
8.699555918049690639e-01 0.3783462617131929 0.0016831803533309566
8.815026755356549781e-01 0.419870708444391 0.0016831803533309566
8.887285259173947072e-01 0.4659525668664682 0.0016831803533309566
8.914654415712580660e-01 0.517092024289676 0.0016831803533309566
8.896263058534151780e-01 0.5738441648302398 0.0016831803533309566
8.832088533388270379e-01 0.6368249944718586 0.0016831803533309566
8.722967227334497142e-01 0.7067181273927491 0.0016831803533309566
8.606253035584147115e-01 0.7842822061337682 0.0016831803533309566
8.466055820749041061e-01 0.8703591361485166 0.0016831803533309566
8.320941613140276916e-01 0.9658832241158708 0.0016831803533309566
8.144082317015458594e-01 1.0718913192051276 0.0016831803533309566
7.938427549010359519e-01 1.1895340673703196 0.0016831803533309566
7.707204827881656284e-01 1.3200884008314182 0.0016831803533309566
7.453826448270819416e-01 1.4649713983072863 0.0016831803533309566
7.181798451207767053e-01 1.625755666443795 0.0016831803533309566
6.894638632430099001e-01 1.8041864093920719 0.0016831803533309566
6.595803857152602312e-01 2.0022003718155843 0.0016831803533309566
6.288626867036750667e-01 2.2219468609395236 0.0016831803533309566
5.976265537594572796e-01 2.4658110758226037 0.0016831803533309566
5.661661903279838759e-01 2.736439997074672 0.0016831803533309566
5.347512766519205707e-01 3.0367711180354604 0.0016831803533309566
5.036248619330088161e-01 3.370064329271928 0.0016831803533309566
4.730022537973196384e-01 3.739937302478798 0.0016831803533309566
4.430706596490477378e-01 4.150404757850477 0.0016831803533309566
4.139895472219952688e-01 4.605922041145108 0.0016831803533309566
3.876211874780057243e-01 5.1114334834401705 0.0016831803533309566
3.661370030187700575e-01 5.672426068491977 0.0016831803533309566
3.452511156446747553e-01 6.294988990221888 0.0016831803533309566
3.250559973369001598e-01 6.985879746785249 0.0016831803533309566
3.056328436571283946e-01 7.752597488629465 0.0016831803533309566
2.870509763051291019e-01 8.60346441668451 0.0016831803533309566
2.693670759414535931e-01 9.547716114208066 0.0016831803533309566
2.526242321365021470e-01 10.59560179277617 0.0016831803533309566
2.368511844082865359e-01 11.758495540521581 0.0016831803533309566
2.220616905687216869e-01 13.049019780144016 0.0016831803533309566
2.082543133202527375e-01 14.481182276745331 0.0016831803533309566
1.959258489520648017e-01 16.070528182616385 0.0016831803533309566
1.844729564903656305e-01 17.834308769319094 0.0016831803533309566
1.737838210544054296e-01 19.791668678535572 0.0016831803533309566
1.638267318241314052e-01 21.96385372416547 0.0016831803533309566
1.545571694748598957e-01 24.37444150122222 0.0016831803533309566
1.459409081916828721e-01 27.04959730463137 0.0016831803533309566
1.381514875190572034e-01 30.01835813575592 0.0016831803533309566
1.308456636479240764e-01 33.31294787934677 0.0016831803533309566
1.239618109450142114e-01 36.96912707195032 0.0016831803533309566
1.174407034927485716e-01 41.0265810582719 0.0016831803533309566
1.112278755917475576e-01 45.52935074866948 0.0016831803533309566
1.053242061399598389e-01 50.526310653356795 0.0016831803533309566
9.964314128229317946e-02 56.07169938205458 0.0016831803533309566
9.414625692234861176e-02 62.22570836730231 0.0016831803533309566
8.881010709356695898e-02 69.0551352016233 0.0016831803533309566
8.361906966582947909e-02 76.63410868007462 0.0016831803533309566
7.856459606271233576e-02 85.04489341802686 0.0016831803533309566
7.364426862095124759e-02 94.37878277775391 0.0016831803533309566
6.893472004806534825e-02 104.73708979594508 0.0016831803533309566
6.447574200558288393e-02 116.23224686798542 0.0016831803533309566
6.035999781346177567e-02 128.9890261253308 0.0016831803533309566
5.660043204947235590e-02 143.14589375234786 0.0016831803533309566
5.289732095593335792e-02 158.85651294280527 0.0016831803533309566
4.933056608619285771e-02 176.2914118095948 0.0016831803533309566
4.588794655657351534e-02 195.63983435170647 0.0016831803533309566
4.259991808674329361e-02 217.11179456945052 0.0016831803533309566
3.949218929446891152e-02 240.9403560239527 0.0016831803533309566
3.667880174125848908e-02 267.38416158399497 0.0016831803533309566
3.411018045715668440e-02 296.73024081888724 0.0016831803533309566
3.173684188332615702e-02 329.2971255097155 0.0016831803533309566
2.955700039006486576e-02 365.43830709572546 0.0016831803533309566
2.756351018283168322e-02 405.54607358408276 0.0016831803533309566
2.574465059446552975e-02 450.05576757004974 0.0016831803533309566
2.408514232758885570e-02 499.450511585514 0.0016831803533309566
2.256734793889230914e-02 554.2664520663108 0.0016831803533309566
2.117263032464387559e-02 615.0985788580505 0.0016831803533309566
1.988274956690708195e-02 682.6071834272393 0.0016831803533309566
1.870431855691147630e-02 757.525025877192 0.0016831803533309566
1.767740147300360040e-02 840.6652885618333 0.0016831803533309566
1.669686944687612598e-02 932.9304026284696 0.0016831803533309566
1.576155465852827064e-02 1035.3218432956637 0.0016831803533309566
1.487825947915464610e-02 1148.9510001873086 0.0016831803533309566
1.404461842894991035e-02 1275.051240713013 0.0016831803533309566
1.331589485544138959e-02 1414.991297434576 0.0016831803533309566
1.260757895277706854e-02 1570.2901247293776 0.0016831803533309566
1.192350411302082677e-02 1742.6333860096508 0.0016831803533309566
1.126829293061749025e-02 1933.891750455232 0.0016831803533309566
1.064663583470109275e-02 2146.141197858406 0.0016831803533309566
1.006274971783298854e-02 2381.6855519761607 0.0016831803533309566
9.520000413823887300e-03 2643.0814869741084 0.0016831803533309566
9.020669597128857034e-03 2933.1662783900483 0.0016831803533309566
8.565827832218146642e-03 3255.0885998350564 0.0016831803533309566
8.155295494885741667e-03 3612.3426997094302 0.0016831803533309566
7.818233528970189652e-03 4008.8063288984645 0.0016831803533309566
7.722203631844956964e-03 4448.782831127585 0.0016831803533309566
7.687608258792001138e-03 4937.047852839004 0.0016831803533309566
7.712449775799663787e-03 5478.901179593945 0.0016831803533309566
7.794443576771782969e-03 6080.224261649427 0.0016831803533309566
7.931382745501919587e-03 6747.5440531107 0.0016831803533309566
8.122692164561812894e-03 7488.10385759003 0.0016831803533309566
8.365346328898784142e-03 8309.941949353404 0.0016831803533309566
8.659111214524489036e-03 9221.97882333434 0.0016831803533309566
9.005240675073760206e-03 10234.114021054527 0.0016831803533309566
9.406801327646298339e-03 11357.333583431051 0.0016831803533309566
9.868866933623715240e-03 12603.829296797274 0.0016831803533309566
1.039855312472178113e-02 13987.131026472387 0.0016831803533309566
1.100490033084181897e-02 15522.25357427048 0.0016831803533309566
1.169863505711894909e-02 17225.859653987874 0.0016831803533309566
1.249187079133758961e-02 19116.440753857038 0.0016831803533309566
1.339780397177795651e-02 21214.51784910632 0.0016831803533309566
1.443047173494575036e-02 23542.864143224204 0.0016831803533309566
1.560460555269447235e-02 26126.752255633317 0.0016831803533309566
1.693560509906245209e-02 28994.22853882881 0.0016831803533309566
1.843962629759543503e-02 32176.417502507353 0.0016831803533309566
2.013377031033758771e-02 35707.859649004626 0.0016831803533309566
2.203633457420618377e-02 39626.88638701478 0.0016831803533309566
2.416709622171226562e-02 43976.036093027215 0.0016831803533309566
2.654759628218986839e-02 48802.515836544335 0.0016831803533309566
2.920137503013366109e-02 54158.71378079476 0.0016831803533309566
3.215416770388517670e-02 60102.76782070388 0.0016831803533309566
3.543595425998777998e-02 66699.19663030129 0.0016831803533309566
3.907520881743325319e-02 74019.59996915652 0.0016831803533309566
4.310471703951680722e-02 82143.43584919439 0.0016831803533309566
4.755951729950554790e-02 91158.88299750836 0.0016831803533309566
5.247678807115561950e-02 101163.7979766207 0.0016831803533309566
5.789573955263194183e-02 112266.77735108159 0.0016831803533309566
6.385754645745081448e-02 124588.33642950082 0.0016831803533309566
7.048750435412877435e-02 138262.2173764659 0.0016831803533309566
7.782481400869054045e-02 153436.84089300132 0.0016831803533309566
8.587027893235102405e-02 170276.91722258978 0.0016831803533309566
9.465929364488365194e-02 188965.23396912115 0.0016831803533309566
1.042426839127484073e-01 209704.64013232305 0.0016831803533309566
1.146733288766736553e-01 232720.2478960412 0.0016831803533309566
1.260061411032726841e-01 258261.87606826748 0.0016831803533309566
1.382981586915187633e-01 286606.7616948256 0.0016831803533309566
1.516082826925711502e-01 318062.5692794119 0.0016831803533309566
1.659969901218062149e-01 352970.73027306574 0.0016831803533309566
1.815254373252793707e-01 391710.1490809261 0.0016831803533309566
1.982542237492345705e-01 434701.3158125035 0.0016831803533309566
2.162416983296362172e-01 482410.8704165374 0.0016831803533309566
2.355415898399979835e-01 535356.6677410719 0.0016831803533309566
2.562001992716944065e-01 594113.3984965039 0.0016831803533309566
2.782533555544389747e-01 659318.8271333541 0.0016831803533309566
3.018572558183822974e-01 731680.7143427207 0.0016831803533309566
3.270888721009078126e-01 811984.4993184009 0.0016831803533309566
3.538032695609441003e-01 901101.8251665037 0.0016831803533309566
3.819684086019810576e-01 1000000.0 0.0016831803533309566
1.081683599643375876e-02 0.001 0.0018679135990207828
1.129400794259793894e-02 0.0011097524964120721 0.0018679135990207828
1.184448423300487295e-02 0.0012315506032928262 0.0018679135990207828
1.247896086118492273e-02 0.001366716356462006 0.0018679135990207828
1.320914339636376951e-02 0.0015167168884709225 0.0018679135990207828
1.404786651294061446e-02 0.0016831803533309566 0.0018679135990207828
1.500916297837655462e-02 0.0018679135990207828 0.0018679135990207828
1.610834085929340950e-02 0.002072921779595372 0.0018679135990207828
1.736194679669188223e-02 0.002300430119772917 0.0018679135990207828
1.878803611037083501e-02 0.0025529080682395165 0.0018679135990207828
2.040605083406317119e-02 0.002833096101839324 0.0018679135990207828
2.223708443352659381e-02 0.0031440354715915 0.0018679135990207828
2.439104251045206076e-02 0.0034891012134067737 0.0018679135990207828
2.684357147651254827e-02 0.003872038781812557 0.0018679135990207828
2.959662982896897263e-02 0.004297004704320844 0.0018679135990207828
3.267948089777278353e-02 0.004768611697714469 0.0018679135990207828
3.612360594757019899e-02 0.005291978735958442 0.0018679135990207828
3.996265992772554676e-02 0.005872786613189483 0.0018679135990207828
4.423272573823731207e-02 0.00651733960488242 0.0018679135990207828
4.897213789201657758e-02 0.007232633896483534 0.0018679135990207828
5.428125945317714696e-02 0.008026433522257174 0.0018679135990207828
6.015653575840023554e-02 0.00890735463861044 0.0018679135990207828
6.664217909565764431e-02 0.009884959046625586 0.0018679135990207828
7.378775884904106852e-02 0.010969857978923836 0.0018679135990207828
8.164549725521527690e-02 0.012173827277396614 0.0018679135990207828
9.027273334685978479e-02 0.013509935211980273 0.0018679135990207828
9.972151285237175478e-02 0.014992684327860457 0.0018679135990207828
1.100482717000052929e-01 0.01663816886076129 0.0018679135990207828
1.213407244362594978e-01 0.018464249428955443 0.0018679135990207828
1.336337324250843062e-01 0.020490746898158472 0.0018679135990207828
1.469765527043446207e-01 0.022739657523579287 0.0018679135990207828
1.614210705926450717e-01 0.02523539170434766 0.0018679135990207828
1.770145168265638003e-01 0.02800503894183631 0.0018679135990207828
1.937979588834418121e-01 0.03107866187782014 0.0018679135990207828
2.118040006351792626e-01 0.03448962260405758 0.0018679135990207828
2.310548264203939328e-01 0.038274944785163134 0.0018679135990207828
2.520433922262595994e-01 0.04247571552536898 0.0018679135990207828
2.748417654657532849e-01 0.047137531341167244 0.0018679135990207828
2.991042137355905406e-01 0.05231099308056263 0.0018679135990207828
3.248185911294216299e-01 0.05805225516094899 0.0018679135990207828
3.519501201666999091e-01 0.06442363508721373 0.0018679135990207828
3.804384576499453274e-01 0.07149428986597581 0.0018679135990207828
4.101940759897913513e-01 0.07934096665797492 0.0018679135990207828
4.410958338728514505e-01 0.08804883581643465 0.0018679135990207828
4.729881018787098212e-01 0.09771241535346502 0.0018679135990207828
5.056791054064644353e-01 0.1084365968689611 0.0018679135990207828
5.389398628936074021e-01 0.12033778407775893 0.0018679135990207828
5.725041449379250080e-01 0.13354515629298988 0.0018679135990207828
6.060694496835958844e-01 0.14820207057988585 0.0018679135990207828
6.392996938835820986e-01 0.16446761779946645 0.0018679135990207828
6.718291252655970158e-01 0.18251834943190443 0.0018679135990207828
7.038716289173668761e-01 0.20255019392306664 0.0018679135990207828
7.346816323981059105e-01 0.22478058335487253 0.0018679135990207828
7.636568546181784489e-01 0.24945081352303167 0.0018679135990207828
7.903742881736934844e-01 0.27682866303920667 0.0018679135990207828
8.144207896109164624e-01 0.3072112998861759 0.0018679135990207828
8.354047305728198314e-01 0.34092850697468147 0.0018679135990207828
8.541600265068379771e-01 0.3783462617131929 0.0018679135990207828
8.697692802550407443e-01 0.419870708444391 0.0018679135990207828
8.812972833599591604e-01 0.4659525668664682 0.0018679135990207828
8.885025116959301972e-01 0.517092024289676 0.0018679135990207828
8.912172378948567397e-01 0.5738441648302398 0.0018679135990207828
8.893544710853710233e-01 0.6368249944718586 0.0018679135990207828
8.829120293805436948e-01 0.7067181273927491 0.0018679135990207828
8.719737936695350911e-01 0.7842822061337682 0.0018679135990207828
8.602833118743795637e-01 0.8703591361485166 0.0018679135990207828
8.462339328554466800e-01 0.9658832241158708 0.0018679135990207828
8.316960338984906720e-01 1.0718913192051276 0.0018679135990207828
8.139846102117298532e-01 1.1895340673703196 0.0018679135990207828
7.933954814121223498e-01 1.3200884008314182 0.0018679135990207828
7.702523747781823138e-01 1.4649713983072863 0.0018679135990207828
7.448975753782050013e-01 1.625755666443795 0.0018679135990207828
7.176827590621733810e-01 1.8041864093920719 0.0018679135990207828
6.889607074969286149e-01 2.0022003718155843 0.0018679135990207828
6.590778734188343924e-01 2.2219468609395236 0.0018679135990207828
6.283679945492305352e-01 2.4658110758226037 0.0018679135990207828
5.971468981998324654e-01 2.736439997074672 0.0018679135990207828
5.657083075082590673e-01 3.0367711180354604 0.0018679135990207828
5.343209602997669450e-01 3.370064329271928 0.0018679135990207828
5.032264727737029153e-01 3.739937302478798 0.0018679135990207828
4.726384468593494148e-01 4.150404757850477 0.0018679135990207828
4.427422938428448584e-01 4.605922041145108 0.0018679135990207828
4.136957182496500129e-01 5.1114334834401705 0.0018679135990207828
3.874193956947986628e-01 5.672426068491977 0.0018679135990207828
3.659657238405317758e-01 6.294988990221888 0.0018679135990207828
3.451054881356775961e-01 6.985879746785249 0.0018679135990207828
3.249306844975784481e-01 7.752597488629465 0.0018679135990207828
3.055224372380557218e-01 8.60346441668451 0.0018679135990207828
2.869502412337361363e-01 9.547716114208066 0.0018679135990207828
2.692711294619402618e-01 10.59560179277617 0.0018679135990207828
2.525286480098432040e-01 11.758495540521581 0.0018679135990207828
2.367520644727307555e-01 13.049019780144016 0.0018679135990207828
2.219556903041530749e-01 14.481182276745331 0.0018679135990207828
2.081385945076107691e-01 16.070528182616385 0.0018679135990207828
1.958794614578794058e-01 17.834308769319094 0.0018679135990207828
1.844368570102519478e-01 19.791668678535572 0.0018679135990207828
1.737550915208970204e-01 21.96385372416547 0.0018679135990207828
1.638019268958894881e-01 24.37444150122222 0.0018679135990207828
1.545325086178953589e-01 27.04959730463137 0.0018679135990207828
1.459994914566542512e-01 30.01835813575592 0.0018679135990207828
1.381996434141958829e-01 33.31294787934677 0.0018679135990207828
1.308812436632513510e-01 36.96912707195032 0.0018679135990207828
1.239825576958885622e-01 41.0265810582719 0.0018679135990207828
1.174443560054510699e-01 45.52935074866948 0.0018679135990207828
1.112122712448643802e-01 50.526310653356795 0.0018679135990207828
1.052598968806609664e-01 56.07169938205458 0.0018679135990207828
9.956152909186798128e-02 62.22570836730231 0.0018679135990207828
9.404652568721941219e-02 69.0551352016233 0.0018679135990207828
8.869163267146965013e-02 76.63410868007462 0.0018679135990207828
8.348152459044165530e-02 85.04489341802686 0.0018679135990207828
7.840810440390420799e-02 94.37878277775391 0.0018679135990207828
7.352282367723608769e-02 104.73708979594508 0.0018679135990207828
6.891858283820188891e-02 116.23224686798542 0.0018679135990207828
6.452051044029318005e-02 128.9890261253308 0.0018679135990207828
6.062894818957483001e-02 143.14589375234786 0.0018679135990207828
5.681573499864404908e-02 158.85651294280527 0.0018679135990207828
5.310173589838257380e-02 176.2914118095948 0.0018679135990207828
4.950471633890476952e-02 195.63983435170647 0.0018679135990207828
4.605691837385241655e-02 217.11179456945052 0.0018679135990207828
4.278632951913295679e-02 240.9403560239527 0.0018679135990207828
3.982413403242864719e-02 267.38416158399497 0.0018679135990207828
3.710171507150208936e-02 296.73024081888724 0.0018679135990207828
3.457757201867799057e-02 329.2971255097155 0.0018679135990207828
3.225147542175688803e-02 365.43830709572546 0.0018679135990207828
3.011742462933182304e-02 405.54607358408276 0.0018679135990207828
2.816441367915187288e-02 450.05576757004974 0.0018679135990207828
2.637745577928902671e-02 499.450511585514 0.0018679135990207828
2.473883925065416267e-02 554.2664520663108 0.0018679135990207828
2.322957858375213763e-02 615.0985788580505 0.0018679135990207828
2.183090472217400629e-02 682.6071834272393 0.0018679135990207828
2.053288578895654665e-02 757.525025877192 0.0018679135990207828
1.942007146916041940e-02 840.6652885618333 0.0018679135990207828
1.835550253727343331e-02 932.9304026284696 0.0018679135990207828
1.733073328856472167e-02 1035.3218432956637 0.0018679135990207828
1.636364262111308226e-02 1148.9510001873086 0.0018679135990207828
1.546497698567944959e-02 1275.051240713013 0.0018679135990207828
1.467116448609976503e-02 1414.991297434576 0.0018679135990207828
1.389854642730386711e-02 1570.2901247293776 0.0018679135990207828
1.315145588462599512e-02 1742.6333860096508 0.0018679135990207828
1.243508121364342474e-02 1933.891750455232 0.0018679135990207828
1.175468762671488462e-02 2146.141197858406 0.0018679135990207828
1.111502421942734548e-02 2381.6855519761607 0.0018679135990207828
1.051991051489098092e-02 2643.0814869741084 0.0018679135990207828
9.971974817273689465e-03 2933.1662783900483 0.0018679135990207828
9.472509222120542929e-03 3255.0885998350564 0.0018679135990207828
9.021419461911017387e-03 3612.3426997094302 0.0018679135990207828
8.657329489251769372e-03 4008.8063288984645 0.0018679135990207828
8.553064743110998930e-03 4448.782831127585 0.0018679135990207828
8.516570050559958346e-03 4937.047852839004 0.0018679135990207828
8.545688622854666350e-03 5478.901179593945 0.0018679135990207828
8.637934997607933651e-03 6080.224261649427 0.0018679135990207828
8.790928431078582489e-03 6747.5440531107 0.0018679135990207828
9.003998647742447389e-03 7488.10385759003 0.0018679135990207828
9.273844505300027352e-03 8309.941949353404 0.0018679135990207828
9.600216945071547020e-03 9221.97882333434 0.0018679135990207828
9.984508295013903509e-03 10234.114021054527 0.0018679135990207828
1.043011353032848726e-02 11357.333583431051 0.0018679135990207828
1.094264486321992746e-02 12603.829296797274 0.0018679135990207828
1.152997100441803188e-02 13987.131026472387 0.0018679135990207828
1.220208578102733275e-02 15522.25357427048 0.0018679135990207828
1.297084457193858897e-02 17225.859653987874 0.0018679135990207828
1.384962750841184712e-02 19116.440753857038 0.0018679135990207828
1.485300378173566582e-02 21214.51784910632 0.0018679135990207828
1.599645684839244575e-02 23542.864143224204 0.0018679135990207828
1.729621988498981563e-02 26126.752255633317 0.0018679135990207828
1.876924078916538188e-02 28994.22853882881 0.0018679135990207828
2.043327658842613442e-02 32176.417502507353 0.0018679135990207828
2.230709274287035263e-02 35707.859649004626 0.0018679135990207828
2.441073583699996524e-02 39626.88638701478 0.0018679135990207828
2.676583963625319904e-02 43976.036093027215 0.0018679135990207828
2.939591951848483792e-02 48802.515836544335 0.0018679135990207828
3.232663464436194567e-02 54158.71378079476 0.0018679135990207828
3.558598356753690101e-02 60102.76782070388 0.0018679135990207828
3.920654236243425322e-02 66699.19663030129 0.0018679135990207828
4.321906677329607344e-02 74019.59996915652 0.0018679135990207828
4.765895028598969574e-02 82143.43584919439 0.0018679135990207828
5.256388490119705270e-02 91158.88299750836 0.0018679135990207828
5.797368453946475514e-02 101163.7979766207 0.0018679135990207828
6.393015850307179337e-02 112266.77735108159 0.0018679135990207828
7.047696706308610726e-02 124588.33642950082 0.0018679135990207828
7.774763782570856541e-02 138262.2173764659 0.0018679135990207828
8.578702977074383063e-02 153436.84089300132 0.0018679135990207828
9.459213891916168349e-02 170276.91722258978 0.0018679135990207828
1.041974651231642318e-01 188965.23396912115 0.0018679135990207828
1.146547635163203821e-01 209704.64013232305 0.0018679135990207828
1.260173630621547192e-01 232720.2478960412 0.0018679135990207828
1.383400013035028520e-01 258261.87606826748 0.0018679135990207828
1.516788985113739774e-01 286606.7616948256 0.0018679135990207828
1.660913800415685926e-01 318062.5692794119 0.0018679135990207828
1.816354210758901744e-01 352970.73027306574 0.0018679135990207828
1.983687136675512663e-01 391710.1490809261 0.0018679135990207828
2.163473000513641553e-01 434701.3158125035 0.0018679135990207828
2.356235994016539492e-01 482410.8704165374 0.0018679135990207828
2.562438438196711354e-01 535356.6677410719 0.0018679135990207828
2.782453426995413759e-01 594113.3984965039 0.0018679135990207828
3.016531055121665639e-01 659318.8271333541 0.0018679135990207828
3.266243962186236582e-01 731680.7143427207 0.0018679135990207828
3.532263120274333201e-01 811984.4993184009 0.0018679135990207828
3.812846101305224500e-01 901101.8251665037 0.0018679135990207828
4.107490129963228265e-01 1000000.0 0.0018679135990207828
1.040333173877552690e-02 0.001 0.002072921779595372
1.081683387811124483e-02 0.0011097524964120721 0.002072921779595372
1.129399885228506324e-02 0.0012315506032928262 0.002072921779595372
1.184449057619311844e-02 0.001366716356462006 0.002072921779595372
1.247898190916750874e-02 0.0015167168884709225 0.002072921779595372
1.320913713780540698e-02 0.0016831803533309566 0.002072921779595372
1.404787337656237221e-02 0.0018679135990207828 0.002072921779595372
1.500915987325107843e-02 0.002072921779595372 0.002072921779595372
1.610832919117679424e-02 0.002300430119772917 0.002072921779595372
1.736195614315995742e-02 0.0025529080682395165 0.002072921779595372
1.878803261038124520e-02 0.002833096101839324 0.002072921779595372
2.040604250427902749e-02 0.0031440354715915 0.002072921779595372
2.223707069249029195e-02 0.0034891012134067737 0.002072921779595372
2.439102191215247739e-02 0.003872038781812557 0.002072921779595372
2.684356997060005634e-02 0.004297004704320844 0.002072921779595372
2.959662488496059632e-02 0.004768611697714469 0.002072921779595372
3.267946769274202717e-02 0.005291978735958442 0.002072921779595372
3.612359635282302861e-02 0.005872786613189483 0.002072921779595372
3.996269974881279385e-02 0.00651733960488242 0.002072921779595372
4.423272357136460997e-02 0.007232633896483534 0.002072921779595372
4.897211406746174167e-02 0.008026433522257174 0.002072921779595372
5.428126941506389302e-02 0.00890735463861044 0.002072921779595372
6.015654893285102972e-02 0.009884959046625586 0.002072921779595372
6.664217024693393221e-02 0.010969857978923836 0.002072921779595372
7.378776944263645832e-02 0.012173827277396614 0.002072921779595372
8.164551093163295581e-02 0.013509935211980273 0.002072921779595372
9.027275690094459237e-02 0.014992684327860457 0.002072921779595372
9.972151916198614130e-02 0.01663816886076129 0.002072921779595372
1.100482848412014242e-01 0.018464249428955443 0.002072921779595372
1.213409150355767852e-01 0.020490746898158472 0.002072921779595372
1.336339733355731973e-01 0.022739657523579287 0.002072921779595372
1.469767983801834044e-01 0.02523539170434766 0.002072921779595372
1.614213457479033997e-01 0.02800503894183631 0.002072921779595372
1.770148220805419503e-01 0.03107866187782014 0.002072921779595372
1.937982851363669601e-01 0.03448962260405758 0.002072921779595372
2.118044140891413574e-01 0.038274944785163134 0.002072921779595372
2.310553301173239593e-01 0.04247571552536898 0.002072921779595372
2.520426152412911791e-01 0.047137531341167244 0.002072921779595372
2.748408954228525602e-01 0.05231099308056263 0.002072921779595372
2.991032614188656735e-01 0.05805225516094899 0.002072921779595372
3.248174995453310121e-01 0.06442363508721373 0.002072921779595372
3.519489461203055281e-01 0.07149428986597581 0.002072921779595372
3.804371312641888769e-01 0.07934096665797492 0.002072921779595372
4.101926477439827856e-01 0.08804883581643465 0.002072921779595372
4.410942537710448308e-01 0.09771241535346502 0.002072921779595372
4.729863220260328016e-01 0.1084365968689611 0.002072921779595372
5.056771651112844657e-01 0.12033778407775893 0.002072921779595372
5.389377606316182456e-01 0.13354515629298988 0.002072921779595372
5.725017962927000381e-01 0.14820207057988585 0.002072921779595372
6.060668556511734639e-01 0.16446761779946645 0.002072921779595372
6.392968796276708998e-01 0.18251834943190443 0.002072921779595372
6.718260350789209134e-01 0.20255019392306664 0.002072921779595372
7.037642664429175632e-01 0.22478058335487253 0.002072921779595372
7.345626849465367592e-01 0.24945081352303167 0.002072921779595372
7.635251455429437062e-01 0.27682866303920667 0.002072921779595372
7.902285612085968580e-01 0.3072112998861759 0.002072921779595372
8.142597296660541994e-01 0.34092850697468147 0.002072921779595372
8.352269331945110231e-01 0.3783462617131929 0.002072921779595372
8.539570521436974371e-01 0.419870708444391 0.002072921779595372
8.695456063070066133e-01 0.4659525668664682 0.002072921779595372
8.810512765718446770e-01 0.517092024289676 0.002072921779595372
8.882325426602407648e-01 0.5738441648302398 0.002072921779595372
8.909217150291440790e-01 0.6368249944718586 0.002072921779595372
8.890320054097141655e-01 0.7067181273927491 0.002072921779595372
8.825614348476341631e-01 0.7842822061337682 0.002072921779595372
8.715942325497789689e-01 0.8703591361485166 0.002072921779595372
8.598836509889115076e-01 0.9658832241158708 0.002072921779595372
8.458026427149306636e-01 1.0718913192051276 0.002072921779595372
8.312374067518243370e-01 1.1895340673703196 0.002072921779595372
8.135006526665207183e-01 1.3200884008314182 0.002072921779595372
7.928892590643222826e-01 1.4649713983072863 0.002072921779595372
7.697280712835022909e-01 1.625755666443795 0.002072921779595372
7.443605151858790903e-01 1.8041864093920719 0.002072921779595372
7.171393237979424296e-01 2.0022003718155843 0.002072921779595372
6.884180563640249773e-01 2.2219468609395236 0.002072921779595372
6.585436848205670213e-01 2.4658110758226037 0.002072921779595372
6.278499594005740869e-01 2.736439997074672 0.002072921779595372
5.966521838596333671e-01 3.0367711180354604 0.002072921779595372
5.652430786112478955e-01 3.370064329271928 0.002072921779595372
5.338898513955186997e-01 3.739937302478798 0.002072921779595372
5.028323511752978980e-01 4.150404757850477 0.002072921779595372
4.722822333987600762e-01 4.605922041145108 0.002072921779595372
4.424230446054703281e-01 5.1114334834401705 0.002072921779595372
4.134108801791652188e-01 5.672426068491977 0.002072921779595372
3.872305341543740287e-01 6.294988990221888 0.002072921779595372
3.658045454109106198e-01 6.985879746785249 0.002072921779595372
3.449663709327057681e-01 7.752597488629465 0.002072921779595372
3.248078845905807421e-01 8.60346441668451 0.002072921779595372
3.054103620594428858e-01 9.547716114208066 0.002072921779595372
2.868436702905658442e-01 10.59560179277617 0.002072921779595372
2.691653371815466711e-01 11.758495540521581 0.002072921779595372
2.524194583330072739e-01 13.049019780144016 0.002072921779595372
2.366358821354189734e-01 14.481182276745331 0.002072921779595372
2.218294660968254672e-01 16.070528182616385 0.002072921779595372
2.080603965750065232e-01 17.834308769319094 0.002072921779595372
1.958520704812830027e-01 19.791668678535572 0.002072921779595372
1.844183307441408515e-01 21.96385372416547 0.002072921779595372
1.737418100583574543e-01 24.37444150122222 0.002072921779595372
1.637898960949201455e-01 27.04959730463137 0.002072921779595372
1.545174953498872072e-01 30.01835813575592 0.002072921779595372
1.460625810742696429e-01 33.31294787934677 0.002072921779595372
1.382499222477620027e-01 36.96912707195032 0.002072921779595372
1.309162632001959758e-01 41.0265810582719 0.002072921779595372
1.239998530653987074e-01 45.52935074866948 0.002072921779595372
1.174415893362833752e-01 50.526310653356795 0.002072921779595372
1.111873182559523499e-01 56.07169938205458 0.002072921779595372
1.051896024372001165e-01 62.22570836730231 0.002072921779595372
9.946913877317530017e-02 69.0551352016233 0.002072921779595372
9.393483163558237481e-02 76.63410868007462 0.002072921779595372
8.856024060400986830e-02 85.04489341802686 0.002072921779595372
8.333047443790743414e-02 94.37878277775391 0.002072921779595372
7.826557785456207672e-02 104.73708979594508 0.002072921779595372
7.352051585910057696e-02 116.23224686798542 0.002072921779595372
6.890636350285464506e-02 128.9890261253308 0.002072921779595372
6.481580279544170431e-02 143.14589375234786 0.002072921779595372
6.088974674733470954e-02 158.85651294280527 0.002072921779595372
5.703796332585636675e-02 176.2914118095948 0.002072921779595372
5.329514689651831255e-02 195.63983435170647 0.002072921779595372
4.969478938092002779e-02 217.11179456945052 0.002072921779595372
4.626684637355946150e-02 240.9403560239527 0.002072921779595372
4.316136302454085666e-02 267.38416158399497 0.002072921779595372
4.028685526290311930e-02 296.73024081888724 0.002072921779595372
3.761201130658421016e-02 329.2971255097155 0.002072921779595372
3.513830923612799861e-02 365.43830709572546 0.002072921779595372
3.286110574381403276e-02 405.54607358408276 0.002072921779595372
3.077032854648604002e-02 450.05576757004974 0.002072921779595372
2.885149988193280723e-02 499.450511585514 0.002072921779595372
2.708703971706874838e-02 554.2664520663108 0.002072921779595372
2.545778154941195220e-02 615.0985788580505 0.002072921779595372
2.394457448547083339e-02 682.6071834272393 0.002072921779595372
2.252978244970981966e-02 757.525025877192 0.002072921779595372
2.131260156766441594e-02 840.6652885618333 0.002072921779595372
2.015945902084450778e-02 932.9304026284696 0.002072921779595372
1.904743725973795376e-02 1035.3218432956637 0.002072921779595372
1.798057998041208833e-02 1148.9510001873086 0.002072921779595372
1.701517230003700420e-02 1275.051240713013 0.002072921779595372
1.615221912571642229e-02 1414.991297434576 0.002072921779595372
1.531105330176596967e-02 1570.2901247293776 0.002072921779595372
1.449657350359005552e-02 1742.6333860096508 0.002072921779595372
1.371460231044111314e-02 1933.891750455232 0.002072921779595372
1.297105073261889223e-02 2146.141197858406 0.002072921779595372
1.227127061553989588e-02 2381.6855519761607 0.002072921779595372
1.161960010061693221e-02 2643.0814869741084 0.002072921779595372
1.101906993198853262e-02 2933.1662783900483 0.002072921779595372
1.047123708229307643e-02 3255.0885998350564 0.002072921779595372
9.976124292367601759e-03 3612.3426997094302 0.002072921779595372
9.584249249104736385e-03 4008.8063288984645 0.002072921779595372
9.471353686993547183e-03 4448.782831127585 0.002072921779595372
9.433171738628478437e-03 4937.047852839004 0.002072921779595372
9.467380391710163504e-03 5478.901179593945 0.002072921779595372
9.571283054513383265e-03 6080.224261649427 0.002072921779595372
9.742320769838747063e-03 6747.5440531107 0.002072921779595372
9.979709469979589770e-03 7488.10385759003 0.002072921779595372
1.027985540529402150e-02 8309.941949353404 0.002072921779595372
1.064249469336267864e-02 9221.97882333434 0.002072921779595372
1.106917370124995553e-02 10234.114021054527 0.002072921779595372
1.156364923609033701e-02 11357.333583431051 0.002072921779595372
1.213212704099581388e-02 12603.829296797274 0.002072921779595372
1.278330500781393875e-02 13987.131026472387 0.002072921779595372
1.352822719762883201e-02 15522.25357427048 0.002072921779595372
1.437998935788614013e-02 17225.859653987874 0.002072921779595372
1.535336450886208397e-02 19116.440753857038 0.002072921779595372
1.646442698026420043e-02 21214.51784910632 0.002072921779595372
1.773024506830646330e-02 23542.864143224204 0.002072921779595372
1.916869268266288909e-02 26126.752255633317 0.002072921779595372
2.079840560073039149e-02 28994.22853882881 0.002072921779595372
2.263887821079173593e-02 32176.417502507353 0.002072921779595372
2.471067847656239005e-02 35707.859649004626 0.002072921779595372
2.703573711140075386e-02 39626.88638701478 0.002072921779595372
2.963767768984126513e-02 43976.036093027215 0.002072921779595372
3.254213032007215872e-02 48802.515836544335 0.002072921779595372
3.577700337085246846e-02 54158.71378079476 0.002072921779595372
3.937270530611168551e-02 60102.76782070388 0.002072921779595372
4.336450579578629561e-02 66699.19663030129 0.002072921779595372
4.778556057977995097e-02 74019.59996915652 0.002072921779595372
5.267394987535800599e-02 82143.43584919439 0.002072921779595372
5.807006416998002768e-02 91158.88299750836 0.002072921779595372
6.401638375744608811e-02 101163.7979766207 0.002072921779595372
7.055725900148389351e-02 112266.77735108159 0.002072921779595372
7.773873853202076245e-02 124588.33642950082 0.002072921779595372
8.570232633324459393e-02 138262.2173764659 0.002072921779595372
9.449965493191332666e-02 153436.84089300132 0.002072921779595372
1.041227724232678536e-01 170276.91722258978 0.002072921779595372
1.146043198164835297e-01 188965.23396912115 0.002072921779595372
1.259964146566030507e-01 209704.64013232305 0.002072921779595372
1.383520309863835729e-01 232720.2478960412 0.002072921779595372
1.517248667953093877e-01 258261.87606826748 0.002072921779595372
1.661692480234238656e-01 286606.7616948256 0.002072921779595372
1.817397385573762403e-01 318062.5692794119 0.002072921779595372
1.984905344210127487e-01 352970.73027306574 0.002072921779595372
2.164744059469980164e-01 391710.1490809261 0.002072921779595372
2.357412658175811748e-01 434701.3158125035 0.002072921779595372
2.563360121362699973e-01 482410.8704165374 0.002072921779595372
2.782957369687367732e-01 535356.6677410719 0.002072921779595372
3.016470400938335850e-01 594113.3984965039 0.002072921779595372
3.264022118064723310e-01 659318.8271333541 0.002072921779595372
3.527197523339431484e-01 731680.7143427207 0.002072921779595372
3.806546397905839485e-01 811984.4993184009 0.002072921779595372
4.100017134167862620e-01 901101.8251665037 0.002072921779595372
4.406916857431800172e-01 1000000.0 0.002072921779595372
1.004478361721754948e-02 0.001 0.002300430119772917
1.040332876382984127e-02 0.0011097524964120721 0.002300430119772917
1.081683786766353753e-02 0.0012315506032928262 0.002300430119772917
1.129399356743987157e-02 0.001366716356462006 0.002300430119772917
1.184449146938217588e-02 0.0015167168884709225 0.002300430119772917
1.247896582058335112e-02 0.0016831803533309566 0.002300430119772917
1.320913091622405791e-02 0.0018679135990207828 0.002300430119772917
1.404785184870762510e-02 0.002072921779595372 0.002300430119772917
1.500916154826209721e-02 0.002300430119772917 0.002300430119772917
1.610832431468503176e-02 0.0025529080682395165 0.002300430119772917
1.736194958805467245e-02 0.002833096101839324 0.002300430119772917
1.878804254388148631e-02 0.0031440354715915 0.002300430119772917
2.040605055935925186e-02 0.0034891012134067737 0.002300430119772917
2.223705189394978299e-02 0.003872038781812557 0.002300430119772917
2.439100715164646896e-02 0.004297004704320844 0.002300430119772917
2.684356759629760378e-02 0.004768611697714469 0.002300430119772917
2.959660457361336025e-02 0.005291978735958442 0.002300430119772917
3.267945407994495705e-02 0.005872786613189483 0.002300430119772917
3.612358983113672650e-02 0.00651733960488242 0.002300430119772917
3.996268136378047092e-02 0.007232633896483534 0.002300430119772917
4.423271370396569119e-02 0.008026433522257174 0.002300430119772917
4.897211785539980905e-02 0.00890735463861044 0.002300430119772917
5.428127810795857489e-02 0.009884959046625586 0.002300430119772917
6.015651092895130808e-02 0.010969857978923836 0.002300430119772917
6.664217106498167287e-02 0.012173827277396614 0.002300430119772917
7.378776863935335162e-02 0.013509935211980273 0.002300430119772917
8.164547577552776214e-02 0.014992684327860457 0.002300430119772917
9.027272720885207158e-02 0.01663816886076129 0.002300430119772917
9.972149343870803651e-02 0.018464249428955443 0.002300430119772917
1.100482574691790533e-01 0.020490746898158472 0.002300430119772917
1.213411571147370444e-01 0.022739657523579287 0.002300430119772917
1.336342207310356744e-01 0.02523539170434766 0.002300430119772917
1.469771053774567571e-01 0.02800503894183631 0.002300430119772917
1.614216690412950961e-01 0.03107866187782014 0.002300430119772917
1.770152200014312172e-01 0.03448962260405758 0.002300430119772917
1.937987133339420243e-01 0.038274944785163134 0.002300430119772917
2.118048880514964427e-01 0.04247571552536898 0.002300430119772917
2.310558728916927151e-01 0.047137531341167244 0.002300430119772917
2.520416253542626661e-01 0.05231099308056263 0.002300430119772917
2.748397973718230136e-01 0.05805225516094899 0.002300430119772917
2.991020508354360063e-01 0.06442363508721373 0.002300430119772917
3.248161762292047228e-01 0.07149428986597581 0.002300430119772917
3.519475082563087720e-01 0.07934096665797492 0.002300430119772917
3.804355135732132576e-01 0.08804883581643465 0.002300430119772917
4.101908472952686124e-01 0.09771241535346502 0.002300430119772917
4.410922455937846820e-01 0.1084365968689611 0.002300430119772917
4.729841524706182576e-01 0.12033778407775893 0.002300430119772917
5.056747574359582442e-01 0.13354515629298988 0.002300430119772917
5.389350994162681596e-01 0.14820207057988585 0.002300430119772917
5.724988672861741623e-01 0.16446761779946645 0.002300430119772917
6.060636419269603836e-01 0.18251834943190443 0.002300430119772917
6.392933623087820871e-01 0.20255019392306664 0.002300430119772917
6.718221858156170345e-01 0.22478058335487253 0.002300430119772917
7.036345357086697394e-01 0.24945081352303167 0.002300430119772917
7.344190955513469898e-01 0.27682866303920667 0.002300430119772917
7.633663472350379342e-01 0.3072112998861759 0.002300430119772917
7.900531484319514020e-01 0.34092850697468147 0.002300430119772917
8.140661500795051131e-01 0.3783462617131929 0.002300430119772917
8.350136394493442582e-01 0.419870708444391 0.002300430119772917
8.537140280911443835e-01 0.4659525668664682 0.002300430119772917
8.692785151636988061e-01 0.517092024289676 0.002300430119772917
8.807583528713017751e-01 0.5738441648302398 0.002300430119772917
8.879121274116382745e-01 0.6368249944718586 0.002300430119772917
8.905723750975842457e-01 0.7067181273927491 0.002300430119772917
8.886524421387509420e-01 0.7842822061337682 0.002300430119772917
8.821508050087587538e-01 0.8703591361485166 0.002300430119772917
8.711521566783577697e-01 0.9658832241158708 0.002300430119772917
8.594212773393882232e-01 1.0718913192051276 0.002300430119772917
8.453077174221392820e-01 1.1895340673703196 0.002300430119772917
8.307154931451015134e-01 1.3200884008314182 0.002300430119772917
8.129550534181256838e-01 1.4649713983072863 0.002300430119772917
7.923244809299815339e-01 1.625755666443795 0.002300430119772917
7.691498344642199170e-01 1.8041864093920719 0.002300430119772917
7.437755916268781187e-01 2.0022003718155843 0.002300430119772917
7.165553553107359974e-01 2.2219468609395236 0.002300430119772917
6.878431886501817916e-01 2.4658110758226037 0.002300430119772917
6.579860589330163156e-01 2.736439997074672 0.002300430119772917
6.273171849805690981e-01 3.0367711180354604 0.002300430119772917
5.961507652105292321e-01 3.370064329271928 0.002300430119772917
5.647779615106197637e-01 3.739937302478798 0.002300430119772917
5.334640646918994422e-01 4.150404757850477 0.002300430119772917
5.024468850214000026e-01 4.605922041145108 0.002300430119772917
4.719361309282274486e-01 5.1114334834401705 0.002300430119772917
4.421136307706681756e-01 5.672426068491977 0.002300430119772917
4.131341535180733104e-01 6.294988990221888 0.002300430119772917
3.870523401592209090e-01 6.985879746785249 0.002300430119772917
3.656501829332747810e-01 7.752597488629465 0.002300430119772917
3.448297582117280657e-01 8.60346441668451 0.002300430119772917
3.246831080794554403e-01 9.547716114208066 0.002300430119772917
3.052918765693331538e-01 10.59560179277617 0.002300430119772917
2.867264510147701784e-01 11.758495540521581 0.002300430119772917
2.690449092093536998e-01 13.049019780144016 0.002300430119772917
2.522919756627571286e-01 14.481182276745331 0.002300430119772917
2.364980851892019287e-01 16.070528182616385 0.002300430119772917
2.216786791170419768e-01 17.834308769319094 0.002300430119772917
2.080441654370545623e-01 19.791668678535572 0.002300430119772917
1.958464186011272812e-01 21.96385372416547 0.002300430119772917
1.844194999159516624e-01 24.37444150122222 0.002300430119772917
1.737456087301097185e-01 27.04959730463137 0.002300430119772917
1.637918560647828037e-01 30.01835813575592 0.002300430119772917
1.545130477226806243e-01 33.31294787934677 0.002300430119772917
1.461306475870960686e-01 36.96912707195032 0.002300430119772917
1.383024992462091318e-01 41.0265810582719 0.002300430119772917
1.309506887793455421e-01 45.52935074866948 0.002300430119772917
1.240136019093458775e-01 50.526310653356795 0.002300430119772917
1.174323565730516633e-01 56.07169938205458 0.002300430119772917
1.111531368317216079e-01 62.22570836730231 0.002300430119772917
1.051288878602099491e-01 69.0551352016233 0.002300430119772917
9.936841292253607849e-02 76.63410868007462 0.002300430119772917
9.381399994328591674e-02 85.04489341802686 0.002300430119772917
8.841922142660685324e-02 94.37878277775391 0.002300430119772917
8.316982709446388289e-02 104.73708979594508 0.002300430119772917
7.828152332863182183e-02 116.23224686798542 0.002300430119772917
7.354342869437065222e-02 128.9890261253308 0.002300430119772917
6.915799401760611143e-02 143.14589375234786 0.002300430119772917
6.511195353500340288e-02 158.85651294280527 0.002300430119772917
6.113251212985520988e-02 176.2914118095948 0.002300430119772917
5.725370083328406440e-02 195.63983435170647 0.002300430119772917
5.350957336757087429e-02 217.11179456945052 0.002300430119772917
4.993155866391661007e-02 240.9403560239527 0.002300430119772917
4.669022430285989234e-02 267.38416158399497 0.002300430119772917
4.366699779737090448e-02 296.73024081888724 0.002300430119772917
4.084310788971819151e-02 329.2971255097155 0.002300430119772917
3.822185211772213820e-02 365.43830709572546 0.002300430119772917
3.580011421524172816e-02 405.54607358408276 0.002300430119772917
3.356896892813244354e-02 450.05576757004974 0.002300430119772917
3.151467550889257285e-02 499.450511585514 0.002300430119772917
2.961999794529744656e-02 554.2664520663108 0.002300430119772917
2.786578820288804215e-02 615.0985788580505 0.002300430119772917
2.623267816128933491e-02 682.6071834272393 0.002300430119772917
2.470268478210751323e-02 757.525025877192 0.002300430119772917
2.336329943704032464e-02 840.6652885618333 0.002300430119772917
2.211738278486174644e-02 932.9304026284696 0.002300430119772917
2.091353211212635885e-02 1035.3218432956637 0.002300430119772917
1.974742265300982735e-02 1148.9510001873086 0.002300430119772917
1.870410180560287336e-02 1275.051240713013 0.002300430119772917
1.776810798336727476e-02 1414.991297434576 0.002300430119772917
1.685423312986128810e-02 1570.2901247293776 0.002300430119772917
1.596801261935897401e-02 1742.6333860096508 0.002300430119772917
1.511598178987887120e-02 1933.891750455232 0.002300430119772917
1.430477554003344552e-02 2146.141197858406 0.002300430119772917
1.354042847044434339e-02 2381.6855519761607 0.002300430119772917
1.282786960298774349e-02 2643.0814869741084 0.002300430119772917
1.217059665461093544e-02 2933.1662783900483 0.002300430119772917
1.157048456128360533e-02 3255.0885998350564 0.002300430119772917
1.102771041251222710e-02 3612.3426997094302 0.002300430119772917
1.060768653275682982e-02 4008.8063288984645 0.002300430119772917
1.048583097784831948e-02 4448.782831127585 0.002300430119772917
1.044628621168490826e-02 4937.047852839004 0.002300430119772917
1.048656201929630029e-02 5478.901179593945 0.002300430119772917
1.060373876251650797e-02 6080.224261649427 0.002300430119772917
1.079507841333138610e-02 6747.5440531107 0.002300430119772917
1.105966129145522989e-02 7488.10385759003 0.002300430119772917
1.139358344047248194e-02 8309.941949353404 0.002300430119772917
1.179656761294023068e-02 9221.97882333434 0.002300430119772917
1.227033122771542355e-02 10234.114021054527 0.002300430119772917
1.281902989880830124e-02 11357.333583431051 0.002300430119772917
1.344952294820341183e-02 12603.829296797274 0.002300430119772917
1.417142062801772170e-02 13987.131026472387 0.002300430119772917
1.499692130177193716e-02 15522.25357427048 0.002300430119772917
1.594048429481644685e-02 17225.859653987874 0.002300430119772917
1.701841133601417894e-02 19116.440753857038 0.002300430119772917
1.824842639269607866e-02 21214.51784910632 0.002300430119772917
1.964933049585036381e-02 23542.864143224204 0.002300430119772917
2.124078726354702851e-02 26126.752255633317 0.002300430119772917
2.304326821179133317e-02 28994.22853882881 0.002300430119772917
2.507814979875217648e-02 32176.417502507353 0.002300430119772917
2.736794403165142969e-02 35707.859649004626 0.002300430119772917
2.993660581656916453e-02 39626.88638701478 0.002300430119772917
3.280988525713282589e-02 43976.036093027215 0.002300430119772917
3.601565944486475462e-02 48802.515836544335 0.002300430119772917
3.958421179121709987e-02 54158.71378079476 0.002300430119772917
4.354849508379205619e-02 60102.76782070388 0.002300430119772917
4.794658185740258149e-02 66699.19663030129 0.002300430119772917
5.281409926034207059e-02 74019.59996915652 0.002300430119772917
5.819187202587180335e-02 82143.43584919439 0.002300430119772917
6.412300860372029121e-02 91158.88299750836 0.002300430119772917
7.065261103080620886e-02 101163.7979766207 0.002300430119772917
7.782748341919019930e-02 112266.77735108159 0.002300430119772917
8.569587510763237992e-02 124588.33642950082 0.002300430119772917
9.440681726520032402e-02 138262.2173764659 0.002300430119772917
1.040200049922170994e-01 153436.84089300132 0.002300430119772917
1.145212261926484010e-01 170276.91722258978 0.002300430119772917
1.259401255151555155e-01 188965.23396912115 0.002300430119772917
1.383283715695796667e-01 209704.64013232305 0.002300430119772917
1.517376858314178067e-01 232720.2478960412 0.002300430119772917
1.662196687840715170e-01 258261.87606826748 0.002300430119772917
1.818255667857365809e-01 286606.7616948256 0.002300430119772917
1.986058075164096604e-01 318062.5692794119 0.002300430119772917
2.166093249961680567e-01 352970.73027306574 0.002300430119772917
2.358824382650158702e-01 391710.1490809261 0.002300430119772917
2.564672848527163040e-01 434701.3158125035 0.002300430119772917
2.783994574848607240e-01 482410.8704165374 0.002300430119772917
3.017053653028557991e-01 535356.6677410719 0.002300430119772917
3.263989948628966409e-01 594113.3984965039 0.002300430119772917
3.524784608677912767e-01 659318.8271333541 0.002300430119772917
3.801033783785064957e-01 731680.7143427207 0.002300430119772917
4.093155096025528628e-01 811984.4993184009 0.002300430119772917
4.398765504039923169e-01 901101.8251665037 0.002300430119772917
4.716969992896367092e-01 1000000.0 0.002300430119772917
9.733366141024556856e-03 0.001 0.0025529080682395165
1.004478875451225890e-02 0.0011097524964120721 0.0025529080682395165
1.040333376257303842e-02 0.0012315506032928262 0.0025529080682395165
1.081682255760213832e-02 0.001366716356462006 0.0025529080682395165
1.129400121754158513e-02 0.0015167168884709225 0.0025529080682395165
1.184448412303696664e-02 0.0016831803533309566 0.0025529080682395165
1.247896265972950856e-02 0.0018679135990207828 0.0025529080682395165
1.320913038730335380e-02 0.002072921779595372 0.0025529080682395165
1.404785717224835834e-02 0.002300430119772917 0.0025529080682395165
1.500916965115238651e-02 0.0025529080682395165 0.0025529080682395165
1.610832991375885787e-02 0.002833096101839324 0.0025529080682395165
1.736195158936518559e-02 0.0031440354715915 0.0025529080682395165
1.878802966771536687e-02 0.0034891012134067737 0.0025529080682395165
2.040604274466701479e-02 0.003872038781812557 0.0025529080682395165
2.223707445313715184e-02 0.004297004704320844 0.0025529080682395165
2.439101410999881467e-02 0.004768611697714469 0.0025529080682395165
2.684356830891884010e-02 0.005291978735958442 0.0025529080682395165
2.959661095891005789e-02 0.005872786613189483 0.0025529080682395165
3.267946477577486630e-02 0.00651733960488242 0.0025529080682395165
3.612358914882271566e-02 0.007232633896483534 0.0025529080682395165
3.996267629015415324e-02 0.008026433522257174 0.0025529080682395165
4.423271537014704380e-02 0.00890735463861044 0.0025529080682395165
4.897211711071060292e-02 0.009884959046625586 0.0025529080682395165
5.428124722973794863e-02 0.010969857978923836 0.0025529080682395165
6.015650753009205848e-02 0.012173827277396614 0.0025529080682395165
6.664216593556521184e-02 0.013509935211980273 0.0025529080682395165
7.378775101704558581e-02 0.014992684327860457 0.0025529080682395165
8.164547277944578241e-02 0.01663816886076129 0.0025529080682395165
9.027272410622264043e-02 0.018464249428955443 0.0025529080682395165
9.972151303985758719e-02 0.020490746898158472 0.0025529080682395165
1.100482423251563369e-01 0.022739657523579287 0.0025529080682395165
1.213414553219862857e-01 0.02523539170434766 0.0025529080682395165
1.336345587252259215e-01 0.02800503894183631 0.0025529080682395165
1.469774958661393960e-01 0.03107866187782014 0.0025529080682395165
1.614221079786323787e-01 0.03448962260405758 0.0025529080682395165
1.770156976613702360e-01 0.038274944785163134 0.0025529080682395165
1.937992545494146568e-01 0.04247571552536898 0.0025529080682395165
2.118054793297980687e-01 0.047137531341167244 0.0025529080682395165
2.310565283984475915e-01 0.05231099308056263 0.0025529080682395165
2.520404123690821452e-01 0.05805225516094899 0.0025529080682395165
2.748384493407138307e-01 0.06442363508721373 0.0025529080682395165
2.991005693651587749e-01 0.07149428986597581 0.0025529080682395165
3.248145228367986803e-01 0.07934096665797492 0.0025529080682395165
3.519456513619267923e-01 0.08804883581643465 0.0025529080682395165
3.804334978947186974e-01 0.09771241535346502 0.0025529080682395165
4.101886202934251768e-01 0.1084365968689611 0.0025529080682395165
4.410897735682847154e-01 0.12033778407775893 0.0025529080682395165
4.729814093078909543e-01 0.13354515629298988 0.0025529080682395165
5.056717432495174691e-01 0.14820207057988585 0.0025529080682395165
5.389317744729532622e-01 0.16446761779946645 0.0025529080682395165
5.724952128366451731e-01 0.18251834943190443 0.0025529080682395165
6.060596455917015568e-01 0.20255019392306664 0.0025529080682395165
6.392889637333459829e-01 0.22478058335487253 0.0025529080682395165
6.718173849689254018e-01 0.24945081352303167 0.0025529080682395165
7.034783542223291830e-01 0.27682866303920667 0.0025529080682395165
7.342464419187321178e-01 0.3072112998861759 0.0025529080682395165
7.631757651489829986e-01 0.34092850697468147 0.0025529080682395165
7.898429828020262500e-01 0.3783462617131929 0.0025529080682395165
8.138347307437113765e-01 0.419870708444391 0.0025529080682395165
8.347592615223444756e-01 0.4659525668664682 0.0025529080682395165
8.534248299787015046e-01 0.517092024289676 0.0025529080682395165
8.689615957409679847e-01 0.5738441648302398 0.0025529080682395165
8.804119858064373139e-01 0.6368249944718586 0.0025529080682395165
8.875347617034121672e-01 0.7067181273927491 0.0025529080682395165
8.901627033200737449e-01 0.7842822061337682 0.0025529080682395165
8.882096010671794994e-01 0.8703591361485166 0.0025529080682395165
8.816744518691741472e-01 0.9658832241158708 0.0025529080682395165
8.706426660153007147e-01 1.0718913192051276 0.0025529080682395165
8.588924589022730594e-01 1.1895340673703196 0.0025529080682395165
8.447469300753359667e-01 1.3200884008314182 0.0025529080682395165
8.301296590471852754e-01 1.4649713983072863 0.0025529080682395165
8.123490205928252106e-01 1.625755666443795 0.0025529080682395165
7.917042733107784169e-01 1.8041864093920719 0.0025529080682395165
7.685226717064700397e-01 2.0022003718155843 0.0025529080682395165
7.431495516420938419e-01 2.2219468609395236 0.0025529080682395165
7.159390136561910589e-01 2.4658110758226037 0.0025529080682395165
6.872451589490088386e-01 2.736439997074672 0.0025529080682395165
6.574143277857331658e-01 3.0367711180354604 0.0025529080682395165
6.267786036390882165e-01 3.370064329271928 0.0025529080682395165
5.956505585918641099e-01 3.739937302478798 0.0025529080682395165
5.643193349063557740e-01 4.150404757850477 0.0025529080682395165
5.330480984070509187e-01 4.605922041145108 0.0025529080682395165
5.020725969806125732e-01 5.1114334834401705 0.0025529080682395165
4.716007376192100642e-01 5.672426068491977 0.0025529080682395165
4.418129347681791219e-01 6.294988990221888 0.0025529080682395165
4.128630024334963289e-01 6.985879746785249 0.0025529080682395165
3.868812207949513526e-01 7.752597488629465 0.0025529080682395165
3.654982827007300372e-01 8.60346441668451 0.0025529080682395165
3.446908469508391248e-01 9.547716114208066 0.0025529080682395165
3.245513191451309121e-01 10.59560179277617 0.0025529080682395165
3.051618689783777705e-01 11.758495540521581 0.0025529080682395165
2.865934758385129122e-01 13.049019780144016 0.0025529080682395165
2.689048583179204921e-01 14.481182276745331 0.0025529080682395165
2.521413894134303391e-01 16.070528182616385 0.0025529080682395165
2.363341099889120223e-01 17.834308769319094 0.0025529080682395165
2.214991033784304841e-01 19.791668678535572 0.0025529080682395165
2.080544786990126405e-01 21.96385372416547 0.0025529080682395165
1.958654117352658375e-01 24.37444150122222 0.0025529080682395165
1.844428057760783002e-01 27.04959730463137 0.0025529080682395165
1.737685426418244805e-01 30.01835813575592 0.0025529080682395165
1.638095894315516610e-01 33.31294787934677 0.0025529080682395165
1.545861395365221436e-01 36.96912707195032 0.0025529080682395165
1.462045881281115456e-01 41.0265810582719 0.0025529080682395165
1.383581142143348319e-01 45.52935074866948 0.0025529080682395165
1.309852557301195153e-01 50.526310653356795 0.0025529080682395165
1.240246388102837077e-01 56.07169938205458 0.0025529080682395165
1.174177342674338348e-01 62.22570836730231 0.0025529080682395165
1.111111175640231430e-01 69.0551352016233 0.0025529080682395165
1.050581805480666070e-01 76.63410868007462 0.0025529080682395165
9.926348641558359331e-02 85.04489341802686 0.0025529080682395165
9.368860859015462617e-02 94.37878277775391 0.0025529080682395165
8.827374517343349047e-02 104.73708979594508 0.0025529080682395165
8.324309964074196044e-02 116.23224686798542 0.0025529080682395165
7.838206774615177896e-02 128.9890261253308 0.0025529080682395165
7.366565623065231272e-02 143.14589375234786 0.0025529080682395165
6.947576892943090054e-02 158.85651294280527 0.0025529080682395165
6.537867964146461264e-02 176.2914118095948 0.0025529080682395165
6.137428213869378785e-02 195.63983435170647 0.0025529080682395165
5.749630218119757691e-02 217.11179456945052 0.0025529080682395165
5.377698751387521847e-02 240.9403560239527 0.0025529080682395165
5.040895362096629168e-02 267.38416158399497 0.0025529080682395165
4.724198605850764981e-02 296.73024081888724 0.0025529080682395165
4.427228935618018196e-02 329.2971255097155 0.0025529080682395165
4.150501391277509888e-02 365.43830709572546 0.0025529080682395165
3.893869426287973473e-02 405.54607358408276 0.0025529080682395165
3.656574180593690632e-02 450.05576757004974 0.0025529080682395165
3.437336645462198137e-02 499.450511585514 0.0025529080682395165
3.234490728459359088e-02 554.2664520663108 0.0025529080682395165
3.046144497420114408e-02 615.0985788580505 0.0025529080682395165
2.870358158636820978e-02 682.6071834272393 0.0025529080682395165
2.705314378277250825e-02 757.525025877192 0.0025529080682395165
2.557996360960093987e-02 840.6652885618333 0.0025529080682395165
2.423756258873479424e-02 932.9304026284696 0.0025529080682395165
2.293768959441320685e-02 1035.3218432956637 0.0025529080682395165
2.167619322354745123e-02 1148.9510001873086 0.0025529080682395165
2.054062534956713898e-02 1275.051240713013 0.0025529080682395165
1.952795854672331397e-02 1414.991297434576 0.0025529080682395165
1.853740051037714928e-02 1570.2901247293776 0.0025529080682395165
1.757520283095770353e-02 1742.6333860096508 0.0025529080682395165
1.664869767460071953e-02 1933.891750455232 0.0025529080682395165
1.576533310734247115e-02 2146.141197858406 0.0025529080682395165
1.493191211339437059e-02 2381.6855519761607 0.0025529080682395165
1.415403925780829054e-02 2643.0814869741084 0.0025529080682395165
1.343575442254445196e-02 2933.1662783900483 0.0025529080682395165
1.277931183014137731e-02 3255.0885998350564 0.0025529080682395165
1.218508792163137261e-02 3612.3426997094302 0.0025529080682395165
1.173708745121158394e-02 4008.8063288984645 0.0025529080682395165
1.160603707391069661e-02 4448.782831127585 0.0025529080682395165
1.156559901802450309e-02 4937.047852839004 0.0025529080682395165
1.161311537832269980e-02 5478.901179593945 0.0025529080682395165
1.174543407808318653e-02 6080.224261649427 0.0025529080682395165
1.195964075340646103e-02 6747.5440531107 0.0025529080682395165
1.225465328729552668e-02 7488.10385759003 0.0025529080682395165
1.262624168510926258e-02 8309.941949353404 0.0025529080682395165
1.307411721307385859e-02 9221.97882333434 0.0025529080682395165
1.360018666914804102e-02 10234.114021054527 0.0025529080682395165
1.420904549978769041e-02 11357.333583431051 0.0025529080682395165
1.490827150323743334e-02 12603.829296797274 0.0025529080682395165
1.570847797851866387e-02 13987.131026472387 0.0025529080682395165
1.662313192285425414e-02 15522.25357427048 0.0025529080682395165
1.766818834947552971e-02 17225.859653987874 0.0025529080682395165
1.886162485001862885e-02 19116.440753857038 0.0025529080682395165
2.022297100068556203e-02 21214.51784910632 0.0025529080682395165
2.177291988281216187e-02 23542.864143224204 0.0025529080682395165
2.353308378732098249e-02 26126.752255633317 0.0025529080682395165
2.552592438297242305e-02 28994.22853882881 0.0025529080682395165
2.777485291695338046e-02 32176.417502507353 0.0025529080682395165
3.030446944979107646e-02 35707.859649004626 0.0025529080682395165
3.314089558923912632e-02 39626.88638701478 0.0025529080682395165
3.631214116951870380e-02 43976.036093027215 0.0025529080682395165
3.984845927970061957e-02 48802.515836544335 0.0025529080682395165
4.378263012100309243e-02 54158.71378079476 0.0025529080682395165
4.815026479176234830e-02 60102.76782070388 0.0025529080682395165
5.299233039486049568e-02 66699.19663030129 0.0025529080682395165
5.834696673800787714e-02 74019.59996915652 0.0025529080682395165
6.425776908384504826e-02 82143.43584919439 0.0025529080682395165
7.077052843394010528e-02 91158.88299750836 0.0025529080682395165
7.793288408634864439e-02 101163.7979766207 0.0025529080682395165
8.579392175322729519e-02 112266.77735108159 0.0025529080682395165
9.440384339516424972e-02 124588.33642950082 0.0025529080682395165
1.039183968659089519e-01 138262.2173764659 0.0025529080682395165
1.144070261845866743e-01 153436.84089300132 0.0025529080682395165
1.258476586379866091e-01 170276.91722258978 0.0025529080682395165
1.382655269673928045e-01 188965.23396912115 0.0025529080682395165
1.517109254173817368e-01 209704.64013232305 0.0025529080682395165
1.662332557010512690e-01 232720.2478960412 0.0025529080682395165
1.818807848215859557e-01 258261.87606826748 0.0025529080682395165
1.987002695884851622e-01 286606.7616948256 0.0025529080682395165
2.167365525369424895e-01 318062.5692794119 0.0025529080682395165
2.360317563351212733e-01 352970.73027306574 0.0025529080682395165
2.566239825925638596e-01 391710.1490809261 0.0025529080682395165
2.785458771810994660e-01 434701.3158125035 0.0025529080682395165
3.018220833232366784e-01 482410.8704165374 0.0025529080682395165
3.264665377818561920e-01 535356.6677410719 0.0025529080682395165
3.524791127969260085e-01 594113.3984965039 0.0025529080682395165
3.798424990214850916e-01 659318.8271333541 0.0025529080682395165
4.087169492127117887e-01 731680.7143427207 0.0025529080682395165
4.391303177288063408e-01 811984.4993184009 0.0025529080682395165
4.708093756733866542e-01 901101.8251665037 0.0025529080682395165
5.036438051284602979e-01 1000000.0 0.0025529080682395165
9.462076170934977798e-03 0.001 0.002833096101839324
9.733359430076814894e-03 0.0011097524964120721 0.002833096101839324
1.004478707671533147e-02 0.0012315506032928262 0.002833096101839324
1.040332634589046651e-02 0.001366716356462006 0.002833096101839324
1.081682766914763075e-02 0.0015167168884709225 0.002833096101839324
1.129399601732542120e-02 0.0016831803533309566 0.002833096101839324
1.184448672925595379e-02 0.0018679135990207828 0.002833096101839324
1.247895511874313502e-02 0.002072921779595372 0.002833096101839324
1.320913668930241702e-02 0.002300430119772917 0.002833096101839324
1.404785342927935415e-02 0.0025529080682395165 0.002833096101839324
1.500915487245873745e-02 0.002833096101839324 0.002833096101839324
1.610831881219552952e-02 0.0031440354715915 0.002833096101839324
1.736193795442958834e-02 0.0034891012134067737 0.002833096101839324
1.878802638132418337e-02 0.003872038781812557 0.002833096101839324
2.040603587265586369e-02 0.004297004704320844 0.002833096101839324
2.223705372581190678e-02 0.004768611697714469 0.002833096101839324
2.439099846026222471e-02 0.005291978735958442 0.002833096101839324
2.684354885866974474e-02 0.005872786613189483 0.002833096101839324
2.959659964488487241e-02 0.00651733960488242 0.002833096101839324
3.267943696490478028e-02 0.007232633896483534 0.002833096101839324
3.612356802721916615e-02 0.008026433522257174 0.002833096101839324
3.996266753649807546e-02 0.00890735463861044 0.002833096101839324
4.423271324638602953e-02 0.009884959046625586 0.002833096101839324
4.897210143513015118e-02 0.010969857978923836 0.002833096101839324
5.428125647433407891e-02 0.012173827277396614 0.002833096101839324
6.015649234022071162e-02 0.013509935211980273 0.002833096101839324
6.664215036600477926e-02 0.014992684327860457 0.002833096101839324
7.378774574757533677e-02 0.01663816886076129 0.002833096101839324
8.164548831902164461e-02 0.018464249428955443 0.002833096101839324
9.027270999537656548e-02 0.020490746898158472 0.002833096101839324
9.972149421414099046e-02 0.022739657523579287 0.002833096101839324
1.100482219745304024e-01 0.02523539170434766 0.002833096101839324
1.213418008919541352e-01 0.02800503894183631 0.002833096101839324
1.336349564835448145e-01 0.03107866187782014 0.002833096101839324
1.469779387518649894e-01 0.03448962260405758 0.002833096101839324
1.614226117709129382e-01 0.038274944785163134 0.002833096101839324
1.770162508210146590e-01 0.04247571552536898 0.002833096101839324
1.937998960635513301e-01 0.047137531341167244 0.002833096101839324
2.118061978612506280e-01 0.05231099308056263 0.002833096101839324
2.310573414115714430e-01 0.05805225516094899 0.002833096101839324
2.520389183918776421e-01 0.06442363508721373 0.002833096101839324
2.748367865804697274e-01 0.07149428986597581 0.002833096101839324
2.990987110918025271e-01 0.07934096665797492 0.002833096101839324
3.248124643878336215e-01 0.08804883581643465 0.002833096101839324
3.519433713874952629e-01 0.09771241535346502 0.002833096101839324
3.804309535738790160e-01 0.1084365968689611 0.002833096101839324
4.101858262722536397e-01 0.12033778407775893 0.002833096101839324
4.410867026438258787e-01 0.13354515629298988 0.002833096101839324
4.729780025299320512e-01 0.14820207057988585 0.002833096101839324
5.056679893509953283e-01 0.16446761779946645 0.002833096101839324
5.389276388287959074e-01 0.18251834943190443 0.002833096101839324
5.724906784306812435e-01 0.20255019392306664 0.002833096101839324
6.060546460786379042e-01 0.22478058335487253 0.002833096101839324
6.392834679728319758e-01 0.24945081352303167 0.002833096101839324
6.718113669609133698e-01 0.27682866303920667 0.002833096101839324
7.032912520721155136e-01 0.3072112998861759 0.002833096101839324
7.340399937225374760e-01 0.34092850697468147 0.002833096101839324
7.629482463444854368e-01 0.3783462617131929 0.002833096101839324
7.895926309341372296e-01 0.419870708444391 0.002833096101839324
8.135597765578747032e-01 0.4659525668664682 0.002833096101839324
8.344578685408090557e-01 0.517092024289676 0.002833096101839324
8.530830524477651666e-01 0.5738441648302398 0.002833096101839324
8.685884071470852952e-01 0.6368249944718586 0.002833096101839324
8.800057640022121985e-01 0.7067181273927491 0.002833096101839324
8.870941730242631884e-01 0.7842822061337682 0.002833096101839324
8.896868770622866629e-01 0.8703591361485166 0.002833096101839324
8.876982421320296357e-01 0.9658832241158708 0.002833096101839324
8.811280020119078848e-01 1.0718913192051276 0.002833096101839324
8.700625219115651898e-01 1.1895340673703196 0.002833096101839324
8.582954785001669640e-01 1.3200884008314182 0.002833096101839324
8.441204849405338217e-01 1.4649713983072863 0.002833096101839324
8.294820205031083749e-01 1.625755666443795 0.002833096101839324
8.116865841814020488e-01 1.8041864093920719 0.002833096101839324
7.910346299160883055e-01 2.0022003718155843 0.002833096101839324
7.678543045376822196e-01 2.2219468609395236 0.002833096101839324
7.424914761780776473e-01 2.4658110758226037 0.002833096101839324
7.153002049878489643e-01 2.736439997074672 0.002833096101839324
6.866339966713705945e-01 3.0367711180354604 0.002833096101839324
6.568379834422616304e-01 3.370064329271928 0.002833096101839324
6.262425426375968218e-01 3.739937302478798 0.002833096101839324
5.951581644993244602e-01 4.150404757850477 0.002833096101839324
5.638717783259327154e-01 4.605922041145108 0.002833096101839324
5.326444018877025677e-01 5.1114334834401705 0.002833096101839324
5.017098769216523646e-01 5.672426068491977 0.002833096101839324
4.712746482831753903e-01 6.294988990221888 0.002833096101839324
4.415180638244241562e-01 6.985879746785249 0.002833096101839324
4.125933660267963599e-01 7.752597488629465 0.002833096101839324
3.867124504642433513e-01 8.60346441668451 0.002833096101839324
3.653436688388895792e-01 9.547716114208066 0.002833096101839324
3.445442062039186237e-01 10.59560179277617 0.002833096101839324
3.244070109745755270e-01 11.758495540521581 0.002833096101839324
3.050148749705423601e-01 13.049019780144016 0.002833096101839324
2.864394500810614752e-01 14.481182276745331 0.002833096101839324
2.687401257398466248e-01 16.070528182616385 0.002833096101839324
2.519629291289189887e-01 17.834308769319094 0.002833096101839324
2.361395925462958512e-01 19.791668678535572 0.002833096101839324
2.212868986791881321e-01 21.96385372416547 0.002833096101839324
2.080951270468461567e-01 24.37444150122222 0.002833096101839324
1.959123878118269879e-01 27.04959730463137 0.002833096101839324
1.844912397108196822e-01 30.01835813575592 0.002833096101839324
1.738133753051132602e-01 33.31294787934677 0.002833096101839324
1.638457636795647154e-01 36.96912707195032 0.002833096101839324
1.546858163309701439e-01 41.0265810582719 0.002833096101839324
1.462860755140887592e-01 45.52935074866948 0.002833096101839324
1.384184955165836672e-01 50.526310653356795 0.002833096101839324
1.310218800418158636e-01 56.07169938205458 0.002833096101839324
1.240352030104848319e-01 62.22570836730231 0.002833096101839324
1.174003414983452176e-01 69.0551352016233 0.002833096101839324
1.110642960044111865e-01 76.63410868007462 0.002833096101839324
1.049809154864885241e-01 85.04489341802686 0.002833096101839324
9.916043134207058740e-02 94.37878277775391 0.002833096101839324
9.356524897309795308e-02 104.73708979594508 0.002833096101839324
8.840562868553211717e-02 116.23224686798542 0.002833096101839324
8.340079202093779454e-02 128.9890261253308 0.002833096101839324
7.854349319511302885e-02 143.14589375234786 0.002833096101839324
7.397653756285391125e-02 158.85651294280527 0.002833096101839324
6.977071305363610754e-02 176.2914118095948 0.002833096101839324
6.565091889297133831e-02 195.63983435170647 0.002833096101839324
6.164950925110079111e-02 217.11179456945052 0.002833096101839324
5.779890308906641960e-02 240.9403560239527 0.002833096101839324
5.431444674479430496e-02 267.38416158399497 0.002833096101839324
5.101014017860857480e-02 296.73024081888724 0.002833096101839324
4.789938993126172107e-02 329.2971255097155 0.002833096101839324
4.498912386997517415e-02 365.43830709572546 0.002833096101839324
4.227958080104488731e-02 405.54607358408276 0.002833096101839324
3.976465127881328304e-02 450.05576757004974 0.002833096101839324
3.743269877348325003e-02 499.450511585514 0.002833096101839324
3.526785376262028815e-02 554.2664520663108 0.002833096101839324
3.325164965501827691e-02 615.0985788580505 0.002833096101839324
3.136486114370958672e-02 682.6071834272393 0.002833096101839324
2.958930089286936418e-02 757.525025877192 0.002833096101839324
2.796963764745775960e-02 840.6652885618333 0.002833096101839324
2.652770840039754205e-02 932.9304026284696 0.002833096101839324
2.512816748293784583e-02 1035.3218432956637 0.002833096101839324
2.376713858527593898e-02 1148.9510001873086 0.002833096101839324
2.253339896248125751e-02 1275.051240713013 0.002833096101839324
2.144083568338825060e-02 1414.991297434576 0.002833096101839324
2.036993467886334674e-02 1570.2901247293776 0.002833096101839324
1.932775018406944489e-02 1742.6333860096508 0.002833096101839324
1.832250430957364784e-02 1933.891750455232 0.002833096101839324
1.736255370409560059e-02 2146.141197858406 0.002833096101839324
1.645556859149732362e-02 2381.6855519761607 0.002833096101839324
1.560792425857210688e-02 2643.0814869741084 0.002833096101839324
1.482428642186582428e-02 2933.1662783900483 0.002833096101839324
1.410736225882720275e-02 3255.0885998350564 0.002833096101839324
1.345778354877519289e-02 3612.3426997094302 0.002833096101839324
1.298268915099875728e-02 4008.8063288984645 0.002833096101839324
1.284234065526859356e-02 4448.782831127585 0.002833096101839324
1.280166103880140890e-02 4937.047852839004 0.002833096101839324
1.285782797949967977e-02 5478.901179593945 0.002833096101839324
1.300744977315887105e-02 6080.224261649427 0.002833096101839324
1.324744224612381220e-02 6747.5440531107 0.002833096101839324
1.357652771910087403e-02 7488.10385759003 0.002833096101839324
1.399013815534640159e-02 8309.941949353404 0.002833096101839324
1.448797485938330826e-02 9221.97882333434 0.002833096101839324
1.507215501059331469e-02 10234.114021054527 0.002833096101839324
1.574775768672393578e-02 11357.333583431051 0.002833096101839324
1.652315120012925673e-02 12603.829296797274 0.002833096101839324
1.741004942134687788e-02 13987.131026472387 0.002833096101839324
1.842331088650932952e-02 15522.25357427048 0.002833096101839324
1.958053091994821013e-02 17225.859653987874 0.002833096101839324
2.090152142851364053e-02 19116.440753857038 0.002833096101839324
2.240778490583941046e-02 21214.51784910632 0.002833096101839324
2.412207637533460292e-02 23542.864143224204 0.002833096101839324
2.606812485655316675e-02 26126.752255633317 0.002833096101839324
2.827054591351210733e-02 28994.22853882881 0.002833096101839324
3.075494035042312599e-02 32176.417502507353 0.002833096101839324
3.354814662645519419e-02 35707.859649004626 0.002833096101839324
3.667858926160268845e-02 39626.88638701478 0.002833096101839324
4.017667163174221817e-02 43976.036093027215 0.002833096101839324
4.407514095542316296e-02 48802.515836544335 0.002833096101839324
4.840937645788505328e-02 54158.71378079476 0.002833096101839324
5.321775446460376424e-02 60102.76782070388 0.002833096101839324
5.854419038581926138e-02 66699.19663030129 0.002833096101839324
6.442935225564301593e-02 74019.59996915652 0.002833096101839324
7.091956953357120286e-02 82143.43584919439 0.002833096101839324
7.806324646679159429e-02 91158.88299750836 0.002833096101839324
8.591038730253189315e-02 101163.7979766207 0.002833096101839324
9.451211538808827750e-02 112266.77735108159 0.002833096101839324
1.039202187066514960e-01 124588.33642950082 0.002833096101839324
1.142960278838563160e-01 138262.2173764659 0.002833096101839324
1.257207496993794082e-01 153436.84089300132 0.002833096101839324
1.381626107940135961e-01 170276.91722258978 0.002833096101839324
1.516407350160620948e-01 188965.23396912115 0.002833096101839324
1.662029490500490092e-01 209704.64013232305 0.002833096101839324
1.818950930290539891e-01 232720.2478960412 0.002833096101839324
1.987606649803303760e-01 258261.87606826748 0.002833096101839324
2.168405078173999412e-01 286606.7616948256 0.002833096101839324
2.361721620448232195e-01 318062.5692794119 0.002833096101839324
2.567891876684050279e-01 352970.73027306574 0.002833096101839324
2.787198270075034734e-01 391710.1490809261 0.002833096101839324
3.019854572540744964e-01 434701.3158125035 0.002833096101839324
3.265980528492305468e-01 482410.8704165374 0.002833096101839324
3.525574135772793216e-01 535356.6677410719 0.002833096101839324
3.798480795738627958e-01 594113.3984965039 0.002833096101839324
4.084358443604479416e-01 659318.8271333541 0.002833096101839324
4.384822491710476666e-01 731680.7143427207 0.002833096101839324
4.700002506804654145e-01 811984.4993184009 0.002833096101839324
5.026798886270349431e-01 901101.8251665037 0.002833096101839324
5.363903152021386456e-01 1000000.0 0.002833096101839324
9.224665614160293750e-03 0.001 0.0031440354715915
9.462074842558874238e-03 0.0011097524964120721 0.0031440354715915
9.733362829019718068e-03 0.0012315506032928262 0.0031440354715915
1.004478002651227643e-02 0.001366716356462006 0.0031440354715915
1.040332537345938467e-02 0.0015167168884709225 0.0031440354715915
1.081683011435097090e-02 0.0016831803533309566 0.0031440354715915
1.129400164671488793e-02 0.0018679135990207828 0.0031440354715915
1.184448767412849338e-02 0.002072921779595372 0.0031440354715915
1.247895601123184470e-02 0.002300430119772917 0.0031440354715915
1.320912561262139844e-02 0.0025529080682395165 0.0031440354715915
1.404785380610752699e-02 0.002833096101839324 0.0031440354715915
1.500915499245932851e-02 0.0031440354715915 0.0031440354715915
1.610831631311262710e-02 0.0034891012134067737 0.0031440354715915
1.736194037384996419e-02 0.003872038781812557 0.0031440354715915
1.878801819488736327e-02 0.004297004704320844 0.0031440354715915
2.040603374748667723e-02 0.004768611697714469 0.0031440354715915
2.223704775572439216e-02 0.005291978735958442 0.0031440354715915
2.439099491517502521e-02 0.005872786613189483 0.0031440354715915
2.684355242444933995e-02 0.00651733960488242 0.0031440354715915
2.959657803761216524e-02 0.007232633896483534 0.0031440354715915
3.267943614407589625e-02 0.008026433522257174 0.0031440354715915
3.612357113736838071e-02 0.00890735463861044 0.0031440354715915
3.996267106013080134e-02 0.009884959046625586 0.0031440354715915
4.423269947772358324e-02 0.010969857978923836 0.0031440354715915
4.897208216379435319e-02 0.012173827277396614 0.0031440354715915
5.428121504003219355e-02 0.013509935211980273 0.0031440354715915
6.015649309267200734e-02 0.014992684327860457 0.0031440354715915
6.664213991383562130e-02 0.01663816886076129 0.0031440354715915
7.378772672262078058e-02 0.018464249428955443 0.0031440354715915
8.164545056746608243e-02 0.020490746898158472 0.0031440354715915
9.027268094731814851e-02 0.022739657523579287 0.0031440354715915
9.972148219397586333e-02 0.02523539170434766 0.0031440354715915
1.100482206790071305e-01 0.02800503894183631 0.0031440354715915
1.213422237486570104e-01 0.03107866187782014 0.0031440354715915
1.336354414629551124e-01 0.03448962260405758 0.0031440354715915
1.469784839224402562e-01 0.038274944785163134 0.0031440354715915
1.614232142993621277e-01 0.04247571552536898 0.0031440354715915
1.770169499396794799e-01 0.047137531341167244 0.0031440354715915
1.938006697120828181e-01 0.05231099308056263 0.0031440354715915
2.118070595364035524e-01 0.05805225516094899 0.0031440354715915
2.310583007934848554e-01 0.06442363508721373 0.0031440354715915
2.520370496208412803e-01 0.07149428986597581 0.0031440354715915
2.748347067822013434e-01 0.07934096665797492 0.0031440354715915
2.990963999167166598e-01 0.08804883581643465 0.0031440354715915
3.248098984879224660e-01 0.09771241535346502 0.0031440354715915
3.519405330306141222e-01 0.1084365968689611 0.0031440354715915
3.804278043394834219e-01 0.12033778407775893 0.0031440354715915
4.101823466532569240e-01 0.13354515629298988 0.0031440354715915
4.410828404697418881e-01 0.14820207057988585 0.0031440354715915
4.729737423241361927e-01 0.16446761779946645 0.0031440354715915
5.056632989104649090e-01 0.18251834943190443 0.0031440354715915
5.389224601514928104e-01 0.20255019392306664 0.0031440354715915
5.724849772762273803e-01 0.22478058335487253 0.0031440354715915
6.060483968278530531e-01 0.24945081352303167 0.0031440354715915
6.392766042313444697e-01 0.27682866303920667 0.0031440354715915
6.718038301606052976e-01 0.3072112998861759 0.0031440354715915
7.032400830805161096e-01 0.34092850697468147 0.0031440354715915
7.337946020043345507e-01 0.3783462617131929 0.0031440354715915
7.626784432093506316e-01 0.419870708444391 0.0031440354715915
7.892965296943466047e-01 0.4659525668664682 0.0031440354715915
8.132354701709179068e-01 0.517092024289676 0.0031440354715915
8.341035785116321932e-01 0.5738441648302398 0.0031440354715915
8.526825156241228942e-01 0.6368249944718586 0.0031440354715915
8.681528385422911942e-01 0.7067181273927491 0.0031440354715915
8.795338221885247165e-01 0.7842822061337682 0.0031440354715915
8.865850042866831870e-01 0.8703591361485166 0.0031440354715915
8.891402281355377246e-01 0.9658832241158708 0.0031440354715915
8.871146473442290681e-01 1.0718913192051276 0.0031440354715915
8.805089845228187828e-01 1.1895340673703196 0.0031440354715915
8.694107048071473276e-01 1.3200884008314182 0.0031440354715915
8.576312048534484589e-01 1.4649713983072863 0.0031440354715915
8.434316032607043212e-01 1.625755666443795 0.0031440354715915
8.287777704745130647e-01 1.8041864093920719 0.0031440354715915
8.109748915741433750e-01 2.0022003718155843 0.0031440354715915
7.903243543505474866e-01 2.2219468609395236 0.0031440354715915
7.671548166475753439e-01 2.4658110758226037 0.0031440354715915
7.418121041640655111e-01 2.736439997074672 0.0031440354715915
7.146496544139568918e-01 3.0367711180354604 0.0031440354715915
6.860197249877970638e-01 3.370064329271928 0.0031440354715915
6.562656853071127117e-01 3.739937302478798 0.0031440354715915
6.257157749553102777e-01 4.150404757850477 0.0031440354715915
5.946781831009859687e-01 4.605922041145108 0.0031440354715915
5.634376160774401399e-01 5.1114334834401705 0.0031440354715915
5.322531109936455840e-01 5.672426068491977 0.0031440354715915
5.013569684248712077e-01 6.294988990221888 0.0031440354715915
4.709544932701049125e-01 6.985879746785249 0.0031440354715915
4.412244448460336810e-01 7.752597488629465 0.0031440354715915
4.123198423173602967e-01 8.60346441668451 0.0031440354715915
3.865404442383463812e-01 9.547716114208066 0.0031440354715915
3.651805014107670222e-01 10.59560179277617 0.0031440354715915
3.443839615487653272e-01 11.758495540521581 0.0031440354715915
3.242443969985748797e-01 13.049019780144016 0.0031440354715915
3.048453116590229550e-01 14.481182276745331 0.0031440354715915
2.862590531906274993e-01 16.070528182616385 0.0031440354715915
2.685457264639232733e-01 17.834308769319094 0.0031440354715915
2.517521067322314177e-01 19.791668678535572 0.0031440354715915
2.359106782242703093e-01 21.96385372416547 0.0031440354715915
2.211073429987263639e-01 24.37444150122222 0.0031440354715915
2.081704781176484664e-01 27.04959730463137 0.0031440354715915
1.959914323210079357e-01 30.01835813575592 0.0031440354715915
1.845687094323117394e-01 33.31294787934677 0.0031440354715915
1.738839656074835094e-01 36.96912707195032 0.0031440354715915
1.639043333074357567e-01 41.0265810582719 0.0031440354715915
1.547985268716350893e-01 45.52935074866948 0.0031440354715915
1.463780215310262200e-01 50.526310653356795 0.0031440354715915
1.384868500765125965e-01 56.07169938205458 0.0031440354715915
1.310641679248260028e-01 62.22570836730231 0.0031440354715915
1.240493518808701567e-01 69.0551352016233 0.0031440354715915
1.173846852335104080e-01 76.63410868007462 0.0031440354715915
1.110176037166918234e-01 85.04489341802686 0.0031440354715915
1.049024358311147626e-01 94.37878277775391 0.0031440354715915
9.909300722734817879e-02 104.73708979594508 0.0031440354715915
9.376813456933573432e-02 116.23224686798542 0.0031440354715915
8.861084694582502252e-02 128.9890261253308 0.0031440354715915
8.360932730835818338e-02 143.14589375234786 0.0031440354715915
7.875913015750631019e-02 158.85651294280527 0.0031440354715915
7.430492099537244766e-02 176.2914118095948 0.0031440354715915
7.007869113123002536e-02 195.63983435170647 0.0031440354715915
6.596391938566366353e-02 217.11179456945052 0.0031440354715915
6.201045732723891452e-02 240.9403560239527 0.0031440354715915
5.840255430821311017e-02 267.38416158399497 0.0031440354715915
5.496840262249506892e-02 296.73024081888724 0.0031440354715915
5.172266298690077896e-02 329.2971255097155 0.0031440354715915
4.867384013733132980e-02 365.43830709572546 0.0031440354715915
4.582383983693067570e-02 405.54607358408276 0.0031440354715915
4.316810031108228585e-02 450.05576757004974 0.0031440354715915
4.069629863989537855e-02 499.450511585514 0.0031440354715915
3.839355865395385758e-02 554.2664520663108 0.0031440354715915
3.624208811243247869e-02 615.0985788580505 0.0031440354715915
3.422304402811834206e-02 682.6071834272393 0.0031440354715915
3.231841029329955012e-02 757.525025877192 0.0031440354715915
3.053833847730026002e-02 840.6652885618333 0.0031440354715915
2.899469662322127009e-02 932.9304026284696 0.0031440354715915
2.749257939069163145e-02 1035.3218432956637 0.0031440354715915
2.602848980914395510e-02 1148.9510001873086 0.0031440354715915
2.469067400455166039e-02 1275.051240713013 0.0031440354715915
2.351556447498380151e-02 1414.991297434576 0.0031440354715915
2.236112596785870196e-02 1570.2901247293776 0.0031440354715915
2.123530958189033188e-02 1742.6333860096508 0.0031440354715915
2.014732622045047397e-02 1933.891750455232 0.0031440354715915
1.910654674711031314e-02 2146.141197858406 0.0031440354715915
1.812161696646810011e-02 2381.6855519761607 0.0031440354715915
1.719978760613995183e-02 2643.0814869741084 0.0031440354715915
1.634645025894186643e-02 2933.1662783900483 0.0031440354715915
1.556484842093541592e-02 3255.0885998350564 0.0031440354715915
1.485593579988970375e-02 3612.3426997094302 0.0031440354715915
1.435555880881899705e-02 4008.8063288984645 0.0031440354715915
1.420598554914919744e-02 4448.782831127585 0.0031440354715915
1.416594485127678320e-02 4937.047852839004 0.0031440354715915
1.423245583608382693e-02 5478.901179593945 0.0031440354715915
1.440188344070286383e-02 6080.224261649427 0.0031440354715915
1.467098705207186063e-02 6747.5440531107 0.0031440354715915
1.503825345531154337e-02 7488.10385759003 0.0031440354715915
1.549876606314482680e-02 8309.941949353404 0.0031440354715915
1.605221975075196705e-02 9221.97882333434 0.0031440354715915
1.670096477554306943e-02 10234.114021054527 0.0031440354715915
1.745061243877057272e-02 11357.333583431051 0.0031440354715915
1.831039740544922537e-02 12603.829296797274 0.0031440354715915
1.929324153843262404e-02 13987.131026472387 0.0031440354715915
2.041552797153241283e-02 15522.25357427048 0.0031440354715915
2.169664758210946079e-02 17225.859653987874 0.0031440354715915
2.315841745304744043e-02 19116.440753857038 0.0031440354715915
2.482449120084366523e-02 21214.51784910632 0.0031440354715915
2.671986689692107744e-02 23542.864143224204 0.0031440354715915
2.887056788460065637e-02 26126.752255633317 0.0031440354715915
3.130353231999376956e-02 28994.22853882881 0.0031440354715915
3.404671089158671504e-02 32176.417502507353 0.0031440354715915
3.712932671788767708e-02 35707.859649004626 0.0031440354715915
4.058224483859323301e-02 39626.88638701478 0.0031440354715915
4.443838360211627841e-02 43976.036093027215 0.0031440354715915
4.873308857614409850e-02 48802.515836544335 0.0031440354715915
5.350442518636563255e-02 54158.71378079476 0.0031440354715915
5.879360643104070833e-02 60102.76782070388 0.0031440354715915
6.464752779228825907e-02 66699.19663030129 0.0031440354715915
7.110933698409953319e-02 74019.59996915652 0.0031440354715915
7.822802636241357743e-02 82143.43584919439 0.0031440354715915
8.605445159584830528e-02 91158.88299750836 0.0031440354715915
9.464074724061102839e-02 101163.7979766207 0.0031440354715915
1.040397249482957892e-01 112266.77735108159 0.0031440354715915
1.143042879936127937e-01 124588.33642950082 0.0031440354715915
1.255996990306202654e-01 138262.2173764659 0.0031440354715915
1.380215532988959826e-01 153436.84089300132 0.0031440354715915
1.515261495218638010e-01 170276.91722258978 0.0031440354715915
1.661245016013606079e-01 188965.23396912115 0.0031440354715915
1.818606956942492303e-01 209704.64013232305 0.0031440354715915
1.987755974012496429e-01 232720.2478960412 0.0031440354715915
2.169064272384587932e-01 258261.87606826748 0.0031440354715915
2.362863697339014080e-01 286606.7616948256 0.0031440354715915
2.569439919590049137e-01 318062.5692794119 0.0031440354715915
2.789025197920745325e-01 352970.73027306574 0.0031440354715915
3.021785099308616496e-01 391710.1490809261 0.0031440354715915
3.267803803876215274e-01 434701.3158125035 0.0031440354715915
3.527057606060985950e-01 482410.8704165374 0.0031440354715915
3.799391424930683159e-01 535356.6677410719 0.0031440354715915
4.084481430848463934e-01 594113.3984965039 0.0031440354715915
4.381805394515475016e-01 659318.8271333541 0.0031440354715915
4.693000956607940588e-01 731680.7143427207 0.0031440354715915
5.018043090160269060e-01 811984.4993184009 0.0031440354715915
5.353459611213472469e-01 901101.8251665037 0.0031440354715915
5.697727094762456979e-01 1000000.0 0.0031440354715915
9.015619428814597436e-03 0.001 0.0034891012134067737
9.224671242237244412e-03 0.0011097524964120721 0.0034891012134067737
9.462076928002011861e-03 0.0012315506032928262 0.0034891012134067737
9.733363997397591685e-03 0.001366716356462006 0.0034891012134067737
1.004477905770179494e-02 0.0015167168884709225 0.0034891012134067737
1.040332278996184724e-02 0.0016831803533309566 0.0034891012134067737
1.081682141593058241e-02 0.0018679135990207828 0.0034891012134067737
1.129398737068397149e-02 0.002072921779595372 0.0034891012134067737
1.184448851881829932e-02 0.002300430119772917 0.0034891012134067737
1.247895217267339617e-02 0.0025529080682395165 0.0034891012134067737
1.320912707926123232e-02 0.002833096101839324 0.0034891012134067737
1.404785050673825093e-02 0.0031440354715915 0.0034891012134067737
1.500914932891262571e-02 0.0034891012134067737 0.0034891012134067737
1.610830662880868847e-02 0.003872038781812557 0.0034891012134067737
1.736193089329504322e-02 0.004297004704320844 0.0034891012134067737
1.878800942228397650e-02 0.004768611697714469 0.0034891012134067737
2.040603216136138015e-02 0.005291978735958442 0.0034891012134067737
2.223704250287029255e-02 0.005872786613189483 0.0034891012134067737
2.439099068563328060e-02 0.00651733960488242 0.0034891012134067737
2.684354782947911966e-02 0.007232633896483534 0.0034891012134067737
2.959658043518677978e-02 0.008026433522257174 0.0034891012134067737
3.267942093897718142e-02 0.00890735463861044 0.0034891012134067737
3.612354789625354945e-02 0.009884959046625586 0.0034891012134067737
3.996264720309277568e-02 0.010969857978923836 0.0034891012134067737
4.423267744365831644e-02 0.012173827277396614 0.0034891012134067737
4.897206063261059367e-02 0.013509935211980273 0.0034891012134067737
5.428121155179132379e-02 0.014992684327860457 0.0034891012134067737
6.015646778551088369e-02 0.01663816886076129 0.0034891012134067737
6.664212443770096972e-02 0.018464249428955443 0.0034891012134067737
7.378770391656820637e-02 0.020490746898158472 0.0034891012134067737
8.164543570342935874e-02 0.022739657523579287 0.0034891012134067737
9.027266835177148729e-02 0.02523539170434766 0.0034891012134067737
9.972144402882632264e-02 0.02800503894183631 0.0034891012134067737
1.100481881126190442e-01 0.03107866187782014 0.0034891012134067737
1.213427516953377860e-01 0.03448962260405758 0.0034891012134067737
1.336360111788124083e-01 0.038274944785163134 0.0034891012134067737
1.469791363878796275e-01 0.04247571552536898 0.0034891012134067737
1.614239469073113220e-01 0.047137531341167244 0.0034891012134067737
1.770177635544408490e-01 0.05231099308056263 0.0034891012134067737
1.938015785972665161e-01 0.05805225516094899 0.0034891012134067737
2.118081054859249079e-01 0.06442363508721373 0.0034891012134067737
2.310594644501730854e-01 0.07149428986597581 0.0034891012134067737
2.520346927106957846e-01 0.07934096665797492 0.0034891012134067737
2.748320924128958564e-01 0.08804883581643465 0.0034891012134067737
2.990934940484350490e-01 0.09771241535346502 0.0034891012134067737
3.248066857851895639e-01 0.1084365968689611 0.0034891012134067737
3.519369606850303867e-01 0.12033778407775893 0.0034891012134067737
3.804238833885739690e-01 0.13354515629298988 0.0034891012134067737
4.101779768449335672e-01 0.14820207057988585 0.0034891012134067737
4.410780314850764605e-01 0.16446761779946645 0.0034891012134067737
4.729684382962836553e-01 0.18251834943190443 0.0034891012134067737
5.056574094212774595e-01 0.20255019392306664 0.0034891012134067737
5.389159818965408855e-01 0.22478058335487253 0.0034891012134067737
5.724778404605217474e-01 0.24945081352303167 0.0034891012134067737
6.060405508008736009e-01 0.27682866303920667 0.0034891012134067737
6.392679903352413984e-01 0.3072112998861759 0.0034891012134067737
6.717943797881559265e-01 0.34092850697468147 0.0034891012134067737
7.032297121446929866e-01 0.3783462617131929 0.0034891012134067737
7.335050414301186317e-01 0.419870708444391 0.0034891012134067737
7.623609147851589940e-01 0.4659525668664682 0.0034891012134067737
7.889490954809823542e-01 0.517092024289676 0.0034891012134067737
8.128562653688754525e-01 0.5738441648302398 0.0034891012134067737
8.336908984050246385e-01 0.6368249944718586 0.0034891012134067737
8.522175837451669844e-01 0.7067181273927491 0.0034891012134067737
8.676496191068236996e-01 0.7842822061337682 0.0034891012134067737
8.789914930711776320e-01 0.8703591361485166 0.0034891012134067737
8.860033777187714676e-01 0.9658832241158708 0.0034891012134067737
8.885199356268047577e-01 1.0718913192051276 0.0034891012134067737
8.864573538674822561e-01 1.1895340673703196 0.0034891012134067737
8.798174984338402727e-01 1.3200884008314182 0.0034891012134067737
8.686891465166007853e-01 1.4649713983072863 0.0034891012134067737
8.569034791748270097e-01 1.625755666443795 0.0034891012134067737
8.426866651328945856e-01 1.8041864093920719 0.0034891012134067737
8.280251852687608993e-01 2.0022003718155843 0.0034891012134067737
8.102238180193028771e-01 2.2219468609395236 0.0034891012134067737
7.895844735591169838e-01 2.4658110758226037 0.0034891012134067737
7.664357386598391608e-01 2.736439997074672 0.0034891012134067737
7.411228012566258849e-01 3.0367711180354604 0.0034891012134067737
7.139978295567397382e-01 3.370064329271928 0.0034891012134067737
6.854112595196165669e-01 3.739937302478798 0.0034891012134067737
6.557042910472322683e-01 4.150404757850477 0.0034891012134067737
6.252027931211925349e-01 4.605922041145108 0.0034891012134067737
5.942126813112998951e-01 5.1114334834401705 0.0034891012134067737
5.630166273082994888e-01 5.672426068491977 0.0034891012134067737
5.318720112245384213e-01 6.294988990221888 0.0034891012134067737
5.010099870420964274e-01 6.985879746785249 0.0034891012134067737
4.706351681041306412e-01 7.752597488629465 0.0034891012134067737
4.409260789030845507e-01 8.60346441668451 0.0034891012134067737
4.120358132274408169e-01 9.547716114208066 0.0034891012134067737
3.863589712672111376e-01 10.59560179277617 0.0034891012134067737
3.650025344138159156e-01 11.758495540521581 0.0034891012134067737
3.442039594052758722e-01 13.049019780144016 0.0034891012134067737
3.240575634210758893e-01 14.481182276745331 0.0034891012134067737
3.046475636201819714e-01 16.070528182616385 0.0034891012134067737
2.860470934880516847e-01 17.834308769319094 0.0034891012134067737
2.683170546617635321e-01 19.791668678535572 0.0034891012134067737
2.515050443570513439e-01 21.96385372416547 0.0034891012134067737
2.356444668691883015e-01 24.37444150122222 0.0034891012134067737
2.212163365122363223e-01 27.04959730463137 0.0034891012134067737
2.082858350592322327e-01 30.01835813575592 0.0034891012134067737
1.961077162343601021e-01 33.31294787934677 0.0034891012134067737
1.846803905588553785e-01 36.96912707195032 0.0034891012134067737
1.739856325247513824e-01 41.0265810582719 0.0034891012134067737
1.639909331675256654e-01 45.52935074866948 0.0034891012134067737
1.549285758928038437e-01 50.526310653356795 0.0034891012134067737
1.464851137418762272e-01 56.07169938205458 0.0034891012134067737
1.385683432016874272e-01 62.22570836730231 0.0034891012134067737
1.311178028409496210e-01 69.0551352016233 0.0034891012134067737
1.240732517795978956e-01 76.63410868007462 0.0034891012134067737
1.173773621022358438e-01 85.04489341802686 0.0034891012134067737
1.109779998193990147e-01 94.37878277775391 0.0034891012134067737
1.048694177017483603e-01 104.73708979594508 0.0034891012134067737
9.935485311625029403e-02 116.23224686798542 0.0034891012134067737
9.402998448909856422e-02 128.9890261253308 0.0034891012134067737
8.887540713760171129e-02 143.14589375234786 0.0034891012134067737
8.388000541900737794e-02 158.85651294280527 0.0034891012134067737
7.904016622180168317e-02 176.2914118095948 0.0034891012134067737
7.465480873452448596e-02 195.63983435170647 0.0034891012134067737
7.043535606048079156e-02 217.11179456945052 0.0034891012134067737
6.639129946020147499e-02 240.9403560239527 0.0034891012134067737
6.266853596877894339e-02 267.38416158399497 0.0034891012134067737
5.911262321515797086e-02 296.73024081888724 0.0034891012134067737
5.573891958934899804e-02 329.2971255097155 0.0034891012134067737
5.255717010940075956e-02 365.43830709572546 0.0034891012134067737
4.957077725868096890e-02 405.54607358408276 0.0034891012134067737
4.677671941361266628e-02 450.05576757004974 0.0034891012134067737
4.416607468280725479e-02 499.450511585514 0.0034891012134067737
4.172513107732967602e-02 554.2664520663108 0.0034891012134067737
3.943696613068956025e-02 615.0985788580505 0.0034891012134067737
3.728333327368976019e-02 682.6071834272393 0.0034891012134067737
3.524657420640254363e-02 757.525025877192 0.0034891012134067737
3.331130804452627631e-02 840.6652885618333 0.0034891012134067737
3.164428520778861387e-02 932.9304026284696 0.0034891012134067737
3.003762407151539665e-02 1035.3218432956637 0.0034891012134067737
2.846776726762715801e-02 1148.9510001873086 0.0034891012134067737
2.702005683083593193e-02 1275.051240713013 0.0034891012134067737
2.576052022569004507e-02 1414.991297434576 0.0034891012134067737
2.451999591524459468e-02 1570.2901247293776 0.0034891012134067737
2.330743140517016823e-02 1742.6333860096508 0.0034891012134067737
2.213313039465184331e-02 1933.891750455232 0.0034891012134067737
2.100759408325976810e-02 2146.141197858406 0.0034891012134067737
1.994056149192903818e-02 2381.6855519761607 0.0034891012134067737
1.894027765533310564e-02 2643.0814869741084 0.0034891012134067737
1.801297126515338798e-02 2933.1662783900483 0.0034891012134067737
1.716252031242785844e-02 3255.0885998350564 0.0034891012134067737
1.639028013439526241e-02 3612.3426997094302 0.0034891012134067737
1.586762458482402632e-02 4008.8063288984645 0.0034891012134067737
1.570913304206781463e-02 4448.782831127585 0.0034891012134067737
1.567089548760130027e-02 4937.047852839004 0.0034891012134067737
1.574978493313118622e-02 5478.901179593945 0.0034891012134067737
1.594192196430496006e-02 6080.224261649427 0.0034891012134067737
1.624393045137621436e-02 6747.5440531107 0.0034891012134067737
1.665401282208962830e-02 7488.10385759003 0.0034891012134067737
1.716689878393844529e-02 8309.941949353404 0.0034891012134067737
1.778228106459859431e-02 9221.97882333434 0.0034891012134067737
1.850276758909088007e-02 10234.114021054527 0.0034891012134067737
1.933455427540268709e-02 11357.333583431051 0.0034891012134067737
2.028782548533454230e-02 12603.829296797274 0.0034891012134067737
2.137682566582777693e-02 13987.131026472387 0.0034891012134067737
2.261960669325286527e-02 15522.25357427048 0.0034891012134067737
2.403752118993898734e-02 17225.859653987874 0.0034891012134067737
2.565457425859774682e-02 19116.440753857038 0.0034891012134067737
2.749676241982727462e-02 21214.51784910632 0.0034891012134067737
2.959151653667307924e-02 23542.864143224204 0.0034891012134067737
3.196733860747373590e-02 26126.752255633317 0.0034891012134067737
3.465366577716646329e-02 28994.22853882881 0.0034891012134067737
3.768095740036246644e-02 32176.417502507353 0.0034891012134067737
4.108096752000404972e-02 35707.859649004626 0.0034891012134067737
4.488712918091897208e-02 39626.88638701478 0.0034891012134067737
4.913498191269389387e-02 43976.036093027215 0.0034891012134067737
5.386255588556433660e-02 48802.515836544335 0.0034891012134067737
5.911066295551492544e-02 54158.71378079476 0.0034891012134067737
6.492340157726723959e-02 60102.76782070388 0.0034891012134067737
7.135060742159059222e-02 66699.19663030129 0.0034891012134067737
7.843782510392088847e-02 74019.59996915652 0.0034891012134067737
8.623655832218077300e-02 82143.43584919439 0.0034891012134067737
9.479988451906100344e-02 91158.88299750836 0.0034891012134067737
1.041817248865488654e-01 101163.7979766207 0.0034891012134067737
1.144361157418020414e-01 112266.77735108159 0.0034891012134067737
1.256164910423388514e-01 124588.33642950082 0.0034891012134067737
1.378898271754701588e-01 138262.2173764659 0.0034891012134067737
1.513693537446623993e-01 153436.84089300132 0.0034891012134067737
1.659968971109672675e-01 170276.91722258978 0.0034891012134067737
1.817729562369195806e-01 188965.23396912115 0.0034891012134067737
1.987365070800384825e-01 209704.64013232305 0.0034891012134067737
2.169218286325322320e-01 232720.2478960412 0.0034891012134067737
2.363581760247459584e-01 258261.87606826748 0.0034891012134067737
2.570693194439045426e-01 286606.7616948256 0.0034891012134067737
2.790730576979595368e-01 318062.5692794119 0.0034891012134067737
3.023804107861792212e-01 352970.73027306574 0.0034891012134067737
3.269945848115043963e-01 391710.1490809261 0.0034891012134067737
3.529092739238748333e-01 434701.3158125035 0.0034891012134067737
3.801065588042359389e-01 482410.8704165374 0.0034891012134067737
4.085539484798816900e-01 535356.6677410719 0.0034891012134067737
4.382012992528008244e-01 594113.3984965039 0.0034891012134067737
4.689780818541782748e-01 659318.8271333541 0.0034891012134067737
5.010508401821602842e-01 731680.7143427207 0.0034891012134067737
5.344014280365133596e-01 811984.4993184009 0.0034891012134067737
5.686443427877787560e-01 901101.8251665037 0.0034891012134067737
6.041730315027267206e-01 1000000.0 0.0034891012134067737
8.830006824806788460e-03 0.001 0.003872038781812557
9.015614936266538176e-03 0.0011097524964120721 0.003872038781812557
9.224662938726433184e-03 0.0012315506032928262 0.003872038781812557
9.462069014276208723e-03 0.001366716356462006 0.003872038781812557
9.733361652303538711e-03 0.0015167168884709225 0.003872038781812557
1.004477927904096936e-02 0.0016831803533309566 0.003872038781812557
1.040331835000136984e-02 0.0018679135990207828 0.003872038781812557
1.081682103345310217e-02 0.002072921779595372 0.003872038781812557
1.129399201320101763e-02 0.002300430119772917 0.003872038781812557
1.184447563250600778e-02 0.0025529080682395165 0.003872038781812557
1.247894961572586572e-02 0.002833096101839324 0.003872038781812557
1.320911876528491763e-02 0.0031440354715915 0.003872038781812557
1.404783840512710200e-02 0.0034891012134067737 0.003872038781812557
1.500913994403146878e-02 0.003872038781812557 0.003872038781812557
1.610829948572739881e-02 0.004297004704320844 0.003872038781812557
1.736192552811345255e-02 0.004768611697714469 0.003872038781812557
1.878800543250381400e-02 0.005291978735958442 0.003872038781812557
2.040602293741055479e-02 0.005872786613189483 0.003872038781812557
2.223704072639299742e-02 0.00651733960488242 0.003872038781812557
2.439098054388838185e-02 0.007232633896483534 0.003872038781812557
2.684354033238014678e-02 0.008026433522257174 0.003872038781812557
2.959657176394048586e-02 0.00890735463861044 0.003872038781812557
3.267942195130755373e-02 0.009884959046625586 0.003872038781812557
3.612354572093944699e-02 0.010969857978923836 0.003872038781812557
3.996263551755753485e-02 0.012173827277396614 0.003872038781812557
4.423265103683872435e-02 0.013509935211980273 0.003872038781812557
4.897204112177080265e-02 0.014992684327860457 0.003872038781812557
5.428120211996177724e-02 0.01663816886076129 0.003872038781812557
6.015645788432094632e-02 0.018464249428955443 0.003872038781812557
6.664210089184689767e-02 0.020490746898158472 0.003872038781812557
7.378767851063100514e-02 0.022739657523579287 0.003872038781812557
8.164541709916968426e-02 0.02523539170434766 0.003872038781812557
9.027266146774561018e-02 0.02800503894183631 0.003872038781812557
9.972142670651887308e-02 0.03107866187782014 0.003872038781812557
1.100481721066881163e-01 0.03448962260405758 0.003872038781812557
1.213433541447679759e-01 0.038274944785163134 0.003872038781812557
1.336366940299839323e-01 0.04247571552536898 0.003872038781812557
1.469798976147245750e-01 0.047137531341167244 0.003872038781812557
1.614248093739059642e-01 0.05231099308056263 0.003872038781812557
1.770187308893469147e-01 0.05805225516094899 0.003872038781812557
1.938026707882396227e-01 0.06442363508721373 0.003872038781812557
2.118093296941210846e-01 0.07149428986597581 0.003872038781812557
2.310608468563439544e-01 0.07934096665797492 0.003872038781812557
2.520317484555303911e-01 0.08804883581643465 0.003872038781812557
2.748288291926321292e-01 0.09771241535346502 0.003872038781812557
2.990898684437148791e-01 0.1084365968689611 0.003872038781812557
3.248026787100053436e-01 0.12033778407775893 0.003872038781812557
3.519325025515283034e-01 0.13354515629298988 0.003872038781812557
3.804189392591598717e-01 0.14820207057988585 0.003872038781812557
4.101725101094884640e-01 0.16446761779946645 0.003872038781812557
4.410719823961132269e-01 0.18251834943190443 0.003872038781812557
4.729617487844898771e-01 0.20255019392306664 0.003872038781812557
5.056500318785382975e-01 0.22478058335487253 0.003872038781812557
5.389078545592063119e-01 0.24945081352303167 0.003872038781812557
5.724688892401583740e-01 0.27682866303920667 0.003872038781812557
6.060306864185120990e-01 0.3072112998861759 0.003872038781812557
6.392571511766790282e-01 0.34092850697468147 0.003872038781812557
6.717824774024750978e-01 0.3783462617131929 0.003872038781812557
7.032166696277214468e-01 0.419870708444391 0.003872038781812557
7.331662172590447391e-01 0.4659525668664682 0.003872038781812557
7.619905512250608748e-01 0.517092024289676 0.003872038781812557
7.885452689668160930e-01 0.5738441648302398 0.003872038781812557
8.124172557057175448e-01 0.6368249944718586 0.003872038781812557
8.332152317954613086e-01 0.7067181273927491 0.003872038781812557
8.516837873033562545e-01 0.7842822061337682 0.003872038781812557
8.670749979753201719e-01 0.8703591361485166 0.003872038781812557
8.783759362132462778e-01 0.9658832241158708 0.003872038781812557
8.853476041745612646e-01 1.0718913192051276 0.003872038781812557
8.878257495039930669e-01 1.1895340673703196 0.003872038781812557
8.857277116606305789e-01 1.3200884008314182 0.003872038781812557
8.790567164705548331e-01 1.4649713983072863 0.003872038781812557
8.679029235957175237e-01 1.625755666443795 0.003872038781812557
8.561193205894701563e-01 1.8041864093920719 0.003872038781812557
8.418952204809044826e-01 2.0022003718155843 0.003872038781812557
8.272352811883433299e-01 2.2219468609395236 0.003872038781812557
8.094453442041252833e-01 2.4658110758226037 0.003872038781812557
7.888272763264642107e-01 2.736439997074672 0.003872038781812557
7.657089927290170461e-01 3.0367711180354604 0.003872038781812557
7.404343674180378088e-01 3.370064329271928 0.003872038781812557
7.133537566526173546e-01 3.739937302478798 0.003872038781812557
6.848153890975194891e-01 4.150404757850477 0.003872038781812557
6.551580729023227523e-01 4.605922041145108 0.003872038781812557
6.247053522735007691e-01 5.1114334834401705 0.003872038781812557
5.937610260591066336e-01 5.672426068491977 0.003872038781812557
5.626060705067839063e-01 6.294988990221888 0.003872038781812557
5.314966595324421839e-01 6.985879746785249 0.003872038781812557
5.006631913224595110e-01 7.752597488629465 0.003872038781812557
4.703100014160261910e-01 8.60346441668451 0.003872038781812557
4.406156649875838660e-01 9.547716114208066 0.003872038781812557
4.117336433090466041e-01 10.59560179277617 0.003872038781812557
3.861613345163067423e-01 11.758495540521581 0.003872038781812557
3.648032122860166426e-01 13.049019780144016 0.003872038781812557
3.439979318308470368e-01 14.481182276745331 0.003872038781812557
3.238405931393533166e-01 16.070528182616385 0.003872038781812557
3.044162373421765433e-01 17.834308769319094 0.003872038781812557
2.857988528927827288e-01 19.791668678535572 0.003872038781812557
2.680502460599836767e-01 21.96385372416547 0.003872038781812557
2.512190182447768261e-01 24.37444150122222 0.003872038781812557
2.353396806689155851e-01 27.04959730463137 0.003872038781812557
2.213743148609872702e-01 30.01835813575592 0.003872038781812557
2.084477441184692248e-01 33.31294787934677 0.003872038781812557
1.962678411653029920e-01 36.96912707195032 0.003872038781812557
1.848330904084209969e-01 41.0265810582719 0.003872038781812557
1.741255630726119830e-01 45.52935074866948 0.003872038781812557
1.641319494571329973e-01 50.526310653356795 0.003872038781812557
1.550823246310754078e-01 56.07169938205458 0.003872038781812557
1.466142837367648000e-01 62.22570836730231 0.003872038781812557
1.386704881799960820e-01 69.0551352016233 0.003872038781812557
1.311908155099962836e-01 76.63410868007462 0.003872038781812557
1.241153440944414016e-01 85.04489341802686 0.003872038781812557
1.173871132215387053e-01 94.37878277775391 0.003872038781812557
1.109544976973936004e-01 104.73708979594508 0.003872038781812557
1.051982816526318282e-01 116.23224686798542 0.003872038781812557
9.968346319080564899e-02 128.9890261253308 0.003872038781812557
9.436047727217167225e-02 143.14589375234786 0.003872038781812557
8.921068278137367358e-02 158.85651294280527 0.003872038781812557
8.422393271416771243e-02 176.2914118095948 0.003872038781812557
7.939782340508556857e-02 195.63983435170647 0.003872038781812557
7.506179897470148521e-02 217.11179456945052 0.003872038781812557
7.093757820011480086e-02 240.9403560239527 0.003872038781812557
6.710770749939946878e-02 267.38416158399497 0.003872038781812557
6.343800027526408369e-02 296.73024081888724 0.003872038781812557
5.994379902783816827e-02 329.2971255097155 0.003872038781812557
5.663558108971837590e-02 365.43830709572546 0.003872038781812557
5.351794313452506308e-02 405.54607358408276 0.003872038781812557
5.058926994629462520e-02 450.05576757004974 0.003872038781812557
4.784204949326362893e-02 499.450511585514 0.003872038781812557
4.526384037819437128e-02 554.2664520663108 0.003872038781812557
4.283875894340365836e-02 615.0985788580505 0.003872038781812557
4.054933703756569141e-02 682.6071834272393 0.003872038781812557
3.837846126287547399e-02 757.525025877192 0.003872038781812557
3.631111306005078282e-02 840.6652885618333 0.003872038781812557
3.448079836270682291e-02 932.9304026284696 0.003872038781812557
3.276879700567153497e-02 1035.3218432956637 0.003872038781812557
3.109150679177295762e-02 1148.9510001873086 0.003872038781812557
2.952823792938540429e-02 1275.051240713013 0.003872038781812557
2.818338165469623513e-02 1414.991297434576 0.003872038781812557
2.685507698283039549e-02 1570.2901247293776 0.003872038781812557
2.555336743605678834e-02 1742.6333860096508 0.003872038781812557
2.428976293370709721e-02 1933.891750455232 0.003872038781812557
2.307601358203844807e-02 2146.141197858406 0.003872038781812557
2.192308274700442358e-02 2381.6855519761607 0.003872038781812557
2.084033959160582622e-02 2643.0814869741084 0.003872038781812557
1.983497643902525087e-02 2933.1662783900483 0.003872038781812557
1.891161807763314454e-02 3255.0885998350564 0.003872038781812557
1.807211578693854875e-02 3612.3426997094302 0.003872038781812557
1.753170315252731981e-02 4008.8063288984645 0.003872038781812557
1.736489990581217141e-02 4448.782831127585 0.003872038781812557
1.732997981857602177e-02 4937.047852839004 0.003872038781812557
1.742368986564805586e-02 5478.901179593945 0.003872038781812557
1.764190842521408745e-02 6080.224261649427 0.003872038781812557
1.798115595449320189e-02 6747.5440531107 0.003872038781812557
1.843928989480048478e-02 7488.10385759003 0.003872038781812557
1.901068692458082049e-02 8309.941949353404 0.003872038781812557
1.969504309509839679e-02 9221.97882333434 0.003872038781812557
2.049525186393846149e-02 10234.114021054527 0.003872038781812557
2.141814943042690336e-02 11357.333583431051 0.003872038781812557
2.247496028046797392e-02 12603.829296797274 0.003872038781812557
2.368137419054279144e-02 13987.131026472387 0.003872038781812557
2.505726607849971532e-02 15522.25357427048 0.003872038781812557
2.662612951558048988e-02 17225.859653987874 0.003872038781812557
2.841435250285725966e-02 19116.440753857038 0.003872038781812557
3.045047501831263381e-02 21214.51784910632 0.003872038781812557
3.276456294972401873e-02 23542.864143224204 0.003872038781812557
3.538778827159291124e-02 26126.752255633317 0.003872038781812557
3.835226244642160609e-02 28994.22853882881 0.003872038781812557
4.169111485632401998e-02 32176.417502507353 0.003872038781812557
4.543876735976076081e-02 35707.859649004626 0.003872038781812557
4.963133585476978138e-02 39626.88638701478 0.003872038781812557
5.430706919266660437e-02 43976.036093027215 0.003872038781812557
5.950674383167981613e-02 48802.515836544335 0.003872038781812557
6.527393620447445588e-02 54158.71378079476 0.003872038781812557
7.165563853397878546e-02 60102.76782070388 0.003872038781812557
7.870454052760782193e-02 66699.19663030129 0.003872038781812557
8.646841715754663427e-02 74019.59996915652 0.003872038781812557
9.500106098681554423e-02 82143.43584919439 0.003872038781812557
1.043574261542980913e-01 91158.88299750836 0.003872038781812557
1.145927912341029309e-01 101163.7979766207 0.003872038781812557
1.257618253242775708e-01 112266.77735108159 0.003872038781812557
1.379177481854755305e-01 124588.33642950082 0.003872038781812557
1.512263670160861329e-01 138262.2173764659 0.003872038781812557
1.658225912680316161e-01 153436.84089300132 0.003872038781812557
1.816308244058007226e-01 170276.91722258978 0.003872038781812557
1.986383392132536063e-01 188965.23396912115 0.003872038781812557
2.168773263208648716e-01 209704.64013232305 0.003872038781812557
2.363738539202522027e-01 232720.2478960412 0.003872038781812557
2.571473994273280606e-01 258261.87606826748 0.003872038781812557
2.792104520843796123e-01 286606.7616948256 0.003872038781812557
3.025681488121392260e-01 318062.5692794119 0.003872038781812557
3.272176023049153115e-01 352970.73027306574 0.003872038781812557
3.531468951341154572e-01 391710.1490809261 0.003872038781812557
3.803337163909726870e-01 434701.3158125035 0.003872038781812557
4.087428940961186918e-01 482410.8704165374 0.003872038781812557
4.383244012641965837e-01 535356.6677410719 0.003872038781812557
4.690097468666305502e-01 594113.3984965039 0.003872038781812557
5.007091879562807213e-01 659318.8271333541 0.003872038781812557
5.335932508590837120e-01 731680.7143427207 0.003872038781812557
5.676287756293826314e-01 811984.4993184009 0.003872038781812557
6.023915412333287200e-01 901101.8251665037 0.003872038781812557
6.421293868890128875e-01 1000000.0 0.003872038781812557
8.663538520313214530e-03 0.001 0.004297004704320844
8.830007083908507706e-03 0.0011097524964120721 0.004297004704320844
9.015607154236882081e-03 0.0012315506032928262 0.004297004704320844
9.224670128910549688e-03 0.001366716356462006 0.004297004704320844
9.462072607284361878e-03 0.0015167168884709225 0.004297004704320844
9.733356638368504191e-03 0.0016831803533309566 0.004297004704320844
1.004477636178580276e-02 0.0018679135990207828 0.004297004704320844
1.040331811926007918e-02 0.002072921779595372 0.004297004704320844
1.081682245822668254e-02 0.002300430119772917 0.004297004704320844
1.129398534828276665e-02 0.0025529080682395165 0.004297004704320844
1.184447186207070700e-02 0.002833096101839324 0.004297004704320844
1.247894341081736032e-02 0.0031440354715915 0.004297004704320844
1.320911551759652337e-02 0.0034891012134067737 0.004297004704320844
1.404783521242976112e-02 0.003872038781812557 0.004297004704320844
1.500914063230992385e-02 0.004297004704320844 0.004297004704320844
1.610829948053723107e-02 0.004768611697714469 0.004297004704320844
1.736192090736043969e-02 0.005291978735958442 0.004297004704320844
1.878798875447944272e-02 0.005872786613189483 0.004297004704320844
2.040601861183612836e-02 0.00651733960488242 0.004297004704320844
2.223702515414024278e-02 0.007232633896483534 0.004297004704320844
2.439096744202558925e-02 0.008026433522257174 0.004297004704320844
2.684351489520208148e-02 0.00890735463861044 0.004297004704320844
2.959656258506587062e-02 0.009884959046625586 0.004297004704320844
3.267940413371015623e-02 0.010969857978923836 0.004297004704320844
3.612351985932316101e-02 0.012173827277396614 0.004297004704320844
3.996260928168954285e-02 0.013509935211980273 0.004297004704320844
4.423265533654752169e-02 0.014992684327860457 0.004297004704320844
4.897200928742791864e-02 0.01663816886076129 0.004297004704320844
5.428117411266190212e-02 0.018464249428955443 0.004297004704320844
6.015643872664006714e-02 0.020490746898158472 0.004297004704320844
6.664207746728979809e-02 0.022739657523579287 0.004297004704320844
7.378766040262713100e-02 0.02523539170434766 0.004297004704320844
8.164539390520339501e-02 0.02800503894183631 0.004297004704320844
9.027262778142972066e-02 0.03107866187782014 0.004297004704320844
9.972139309987752831e-02 0.03448962260405758 0.004297004704320844
1.100481272598510668e-01 0.038274944785163134 0.004297004704320844
1.213440637310482240e-01 0.04247571552536898 0.004297004704320844
1.336375058305350472e-01 0.047137531341167244 0.004297004704320844
1.469808037481794560e-01 0.05231099308056263 0.004297004704320844
1.614258369931805825e-01 0.05805225516094899 0.004297004704320844
1.770198904848561960e-01 0.06442363508721373 0.004297004704320844
1.938039634221293273e-01 0.07149428986597581 0.004297004704320844
2.118107683990035628e-01 0.07934096665797492 0.004297004704320844
2.310624637690912031e-01 0.08804883581643465 0.004297004704320844
2.520280849154867275e-01 0.09771241535346502 0.004297004704320844
2.748247420815955189e-01 0.1084365968689611 0.004297004704320844
2.990853375191299124e-01 0.12033778407775893 0.004297004704320844
3.247976319074691309e-01 0.13354515629298988 0.004297004704320844
3.519269236566783809e-01 0.14820207057988585 0.004297004704320844
3.804127453125428215e-01 0.16446761779946645 0.004297004704320844
4.101656384921295029e-01 0.18251834943190443 0.004297004704320844
4.410643916641317497e-01 0.20255019392306664 0.004297004704320844
4.729533573086995846e-01 0.22478058335487253 0.004297004704320844
5.056407824059711009e-01 0.24945081352303167 0.004297004704320844
5.388976340167992429e-01 0.27682866303920667 0.004297004704320844
5.724576127475398124e-01 0.3072112998861759 0.004297004704320844
6.060182612078172104e-01 0.34092850697468147 0.004297004704320844
6.392434891031051336e-01 0.3783462617131929 0.004297004704320844
6.717674645893386698e-01 0.419870708444391 0.004297004704320844
7.032001984448461585e-01 0.4659525668664682 0.004297004704320844
7.331345136219536984e-01 0.517092024289676 0.004297004704320844
7.615629961308997276e-01 0.5738441648302398 0.004297004704320844
7.880809556731718235e-01 0.6368249944718586 0.004297004704320844
8.119147462713643959e-01 0.7067181273927491 0.004297004704320844
8.326735271686341866e-01 0.7842822061337682 0.004297004704320844
8.510785514741341373e-01 0.8703591361485166 0.004297004704320844
8.664273763933858508e-01 0.9658832241158708 0.004297004704320844
8.776867679975609571e-01 1.0718913192051276 0.004297004704320844
8.846188139934366701e-01 1.1895340673703196 0.004297004704320844
8.870604466931137910e-01 1.3200884008314182 0.004297004704320844
8.849303771544612118e-01 1.4649713983072863 0.004297004704320844
8.782331709607144044e-01 1.625755666443795 0.004297004704320844
8.670603649285393288e-01 1.8041864093920719 0.004297004704320844
8.552885904851613708e-01 2.0022003718155843 0.004297004704320844
8.410693532472893752e-01 2.2219468609395236 0.004297004704320844
8.264209102599266998e-01 2.4658110758226037 0.004297004704320844
8.086524319815606709e-01 2.736439997074672 0.004297004704320844
7.880650909094846224e-01 3.0367711180354604 0.004297004704320844
7.649855329092731804e-01 3.370064329271928 0.004297004704320844
7.397558023381688441e-01 3.739937302478798 0.004297004704320844
7.127240396702192449e-01 4.150404757850477 0.004297004704320844
6.842360685333934711e-01 4.605922041145108 0.004297004704320844
6.546283322179289321e-01 5.1114334834401705 0.004297004704320844
6.242222396557554065e-01 5.672426068491977 0.004297004704320844
5.933198426851067353e-01 6.294988990221888 0.004297004704320844
5.622008172813981464e-01 6.985879746785249 0.004297004704320844
5.311205720585481238e-01 7.752597488629465 0.004297004704320844
5.003091465184463793e-01 8.60346441668451 0.004297004704320844
4.699709219054524767e-01 9.547716114208066 0.004297004704320844
4.402847983190787962e-01 10.59560179277617 0.004297004704320844
4.114047776441073778e-01 11.758495540521581 0.004297004704320844
3.859405806954683271e-01 13.049019780144016 0.004297004704320844
3.645758825916971535e-01 14.481182276745331 0.004297004704320844
3.437596593100005204e-01 16.070528182616385 0.004297004704320844
3.235878691304963084e-01 17.834308769319094 0.004297004704320844
3.041464803270523820e-01 19.791668678535572 0.004297004704320844
2.855104709841437827e-01 21.96385372416547 0.004297004704320844
2.677427555836751072e-01 24.37444150122222 0.004297004704320844
2.508931612125078203e-01 27.04959730463137 0.004297004704320844
2.352383999171776541e-01 30.01835813575592 0.004297004704320844
2.215893144140168025e-01 33.31294787934677 0.004297004704320844
2.086643570301123241e-01 36.96912707195032 0.004297004704320844
1.964802200945194310e-01 41.0265810582719 0.004297004704320844
1.850356309688549472e-01 45.52935074866948 0.004297004704320844
1.743131181335433044e-01 50.526310653356795 0.004297004704320844
1.643411835417471489e-01 56.07169938205458 0.004297004704320844
1.552686363937095804e-01 62.22570836730231 0.004297004704320844
1.467750385573708405e-01 69.0551352016233 0.004297004704320844
1.388033271009149472e-01 76.63410868007462 0.004297004704320844
1.312936137805143233e-01 85.04489341802686 0.004297004704320844
1.241862580395820537e-01 94.37878277775391 0.004297004704320844
1.174247112340373739e-01 104.73708979594508 0.004297004704320844
1.113394980250176497e-01 116.23224686798542 0.004297004704320844
1.056047379665736863e-01 128.9890261253308 0.004297004704320844
1.000907289036166020e-01 143.14589375234786 0.004297004704320844
9.477080693732342631e-02 158.85651294280527 0.004297004704320844
8.962745303354617554e-02 176.2914118095948 0.004297004704320844
8.465194325087778415e-02 195.63983435170647 0.004297004704320844
7.984460625971659398e-02 217.11179456945052 0.004297004704320844
7.564738187180965190e-02 240.9403560239527 0.004297004704320844
7.171625149687686773e-02 267.38416158399497 0.004297004704320844
6.793970917001868060e-02 296.73024081888724 0.004297004704320844
6.433220454058877213e-02 329.2971255097155 0.004297004704320844
6.090427149727247608e-02 365.43830709572546 0.004297004704320844
5.766124174555274651e-02 405.54607358408276 0.004297004704320844
5.460263635773347779e-02 450.05576757004974 0.004297004704320844
5.172225502853801393e-02 499.450511585514 0.004297004704320844
4.900894737451291089e-02 554.2664520663108 0.004297004704320844
4.644797764357645742e-02 615.0985788580505 0.004297004704320844
4.402280880383923484e-02 682.6071834272393 0.004297004704320844
4.171702975781039352e-02 757.525025877192 0.004297004704320844
3.951612924419478645e-02 840.6652885618333 0.004297004704320844
3.750679446356627172e-02 932.9304026284696 0.004297004704320844
3.569006444951601520e-02 1035.3218432956637 0.004297004704320844
3.390495512227436475e-02 1148.9510001873086 0.004297004704320844
3.222067660975689446e-02 1275.051240713013 0.004297004704320844
3.079084710589699916e-02 1414.991297434576 0.004297004704320844
2.937415644773941695e-02 1570.2901247293776 0.004297004704320844
2.798184815400269962e-02 1742.6333860096508 0.004297004704320844
2.662675007643769756e-02 1933.891750455232 0.004297004704320844
2.532199066790064013e-02 2146.141197858406 0.004297004704320844
2.407989415059475294e-02 2381.6855519761607 0.004297004704320844
2.291109926773608405e-02 2643.0814869741084 0.004297004704320844
2.182390090104421865e-02 2933.1662783900483 0.004297004704320844
2.082380118619326162e-02 3255.0885998350564 0.004297004704320844
1.991325586589627952e-02 3612.3426997094302 0.004297004704320844
1.936151409246179497e-02 4008.8063288984645 0.004297004704320844
1.918738832992064602e-02 4448.782831127585 0.004297004704320844
1.915773161840586547e-02 4937.047852839004 0.004297004704320844
1.926919111133847465e-02 5478.901179593945 0.004297004704320844
1.951741225172256081e-02 6080.224261649427 0.004297004704320844
1.989885555279566343e-02 6747.5440531107 0.004297004704320844
2.041095987749669965e-02 7488.10385759003 0.004297004704320844
2.104775729911639165e-02 8309.941949353404 0.004297004704320844
2.180895469774930817e-02 9221.97882333434 0.004297004704320844
2.269776046069442790e-02 10234.114021054527 0.004297004704320844
2.372171187591003497e-02 11357.333583431051 0.004297004704320844
2.489316916816002728e-02 12603.829296797274 0.004297004704320844
2.622940054088868100e-02 13987.131026472387 0.004297004704320844
2.775226818857587374e-02 15522.25357427048 0.004297004704320844
2.948759705372949042e-02 17225.859653987874 0.004297004704320844
3.146436480688857146e-02 19116.440753857038 0.004297004704320844
3.371386791304606390e-02 21214.51784910632 0.004297004704320844
3.626901477205515811e-02 23542.864143224204 0.004297004704320844
3.916384435992081164e-02 26126.752255633317 0.004297004704320844
4.243332071589873272e-02 28994.22853882881 0.004297004704320844
4.611339606299236921e-02 32176.417502507353 0.004297004704320844
5.024128673746004747e-02 35707.859649004626 0.004297004704320844
5.485588758776520357e-02 39626.88638701478 0.004297004704320844
5.999821983316816487e-02 43976.036093027215 0.004297004704320844
6.571182747636059029e-02 48802.515836544335 0.004297004704320844
7.204303294739453078e-02 54158.71378079476 0.004297004704320844
7.904168094088689922e-02 60102.76782070388 0.004297004704320844
8.676314044673061332e-02 66699.19663030129 0.004297004704320844
9.525718315187774177e-02 74019.59996915652 0.004297004704320844
1.045795625956722208e-01 82143.43584919439 0.004297004704320844
1.147866842832710732e-01 91158.88299750836 0.004297004704320844
1.259345895015692995e-01 101163.7979766207 0.004297004704320844
1.380778647858383335e-01 112266.77735108159 0.004297004704320844
1.512686479900762215e-01 124588.33642950082 0.004297004704320844
1.656677925388593542e-01 138262.2173764659 0.004297004704320844
1.814370320097632716e-01 153436.84089300132 0.004297004704320844
1.984799621479398368e-01 170276.91722258978 0.004297004704320844
2.167674036624252787e-01 188965.23396912115 0.004297004704320844
2.363231179290899153e-01 209704.64013232305 0.004297004704320844
2.571630644593953519e-01 232720.2478960412 0.004297004704320844
2.792950704494557845e-01 258261.87606826748 0.004297004704320844
3.027185026977631255e-01 286606.7616948256 0.004297004704320844
3.274239839310399414e-01 318062.5692794119 0.004297004704320844
3.533930374853752054e-01 352970.73027306574 0.004297004704320844
3.805971284408651845e-01 391710.1490809261 0.004297004704320844
4.089964440990329630e-01 434701.3158125035 0.004297004704320844
4.385380414107301061e-01 482410.8704165374 0.004297004704320844
4.691529976158890225e-01 535356.6677410719 0.004297004704320844
5.007543491975745553e-01 594113.3984965039 0.004297004704320844
5.332333596391517494e-01 659318.8271333541 0.004297004704320844
5.667656107998075843e-01 731680.7143427207 0.004297004704320844
6.013037081741940959e-01 811984.4993184009 0.004297004704320844
6.393335872914646112e-01 901101.8251665037 0.004297004704320844
6.804875216178501995e-01 1000000.0 0.004297004704320844
8.512416991574933353e-03 0.001 0.004768611697714469
8.663543844109666825e-03 0.0011097524964120721 0.004768611697714469
8.830004221996885089e-03 0.0012315506032928262 0.004768611697714469
9.015602094407996342e-03 0.001366716356462006 0.004768611697714469
9.224664679827897576e-03 0.0015167168884709225 0.004768611697714469
9.462065330249163492e-03 0.0016831803533309566 0.004768611697714469
9.733356695655144900e-03 0.0018679135990207828 0.004768611697714469
1.004477235574395728e-02 0.002072921779595372 0.004768611697714469
1.040331712246692075e-02 0.002300430119772917 0.004768611697714469
1.081681661846542984e-02 0.0025529080682395165 0.004768611697714469
1.129398087694415131e-02 0.002833096101839324 0.004768611697714469
1.184447026316604902e-02 0.0031440354715915 0.004768611697714469
1.247894085255523214e-02 0.0034891012134067737 0.004768611697714469
1.320911088390449781e-02 0.003872038781812557 0.004768611697714469
1.404782712669495198e-02 0.004297004704320844 0.004768611697714469
1.500912918721741818e-02 0.004768611697714469 0.004768611697714469
1.610829058526789051e-02 0.005291978735958442 0.004768611697714469
1.736191075045497717e-02 0.005872786613189483 0.004768611697714469
1.878799021701641273e-02 0.00651733960488242 0.004768611697714469
2.040600001074484998e-02 0.007232633896483534 0.004768611697714469
2.223700634804697332e-02 0.008026433522257174 0.004768611697714469
2.439095557506419307e-02 0.00890735463861044 0.004768611697714469
2.684351196750355689e-02 0.009884959046625586 0.004768611697714469
2.959654652102159181e-02 0.010969857978923836 0.004768611697714469
3.267937873156227108e-02 0.012173827277396614 0.004768611697714469
3.612349476848199237e-02 0.013509935211980273 0.004768611697714469
3.996258199253361482e-02 0.014992684327860457 0.004768611697714469
4.423262632521080678e-02 0.01663816886076129 0.004768611697714469
4.897197489519929114e-02 0.018464249428955443 0.004768611697714469
5.428115570359050984e-02 0.020490746898158472 0.004768611697714469
6.015640795982927364e-02 0.022739657523579287 0.004768611697714469
6.664204623277129869e-02 0.02523539170434766 0.004768611697714469
7.378762627767811166e-02 0.02800503894183631 0.004768611697714469
8.164536582449381796e-02 0.03107866187782014 0.004768611697714469
9.027259706995705013e-02 0.03448962260405758 0.004768611697714469
9.972134241343841299e-02 0.038274944785163134 0.004768611697714469
1.100481016366198495e-01 0.04247571552536898 0.004768611697714469
1.213449114195263578e-01 0.047137531341167244 0.004768611697714469
1.336384558944169465e-01 0.05231099308056263 0.004768611697714469
1.469818751948366309e-01 0.05805225516094899 0.004768611697714469
1.614270201017450890e-01 0.06442363508721373 0.004768611697714469
1.770212253701668459e-01 0.07149428986597581 0.004768611697714469
1.938054739899802703e-01 0.07934096665797492 0.004768611697714469
2.118124570859732381e-01 0.08804883581643465 0.004768611697714469
2.310643784098198039e-01 0.09771241535346502 0.004768611697714469
2.520234418866485471e-01 0.1084365968689611 0.004768611697714469
2.748196080440911127e-01 0.12033778407775893 0.004768611697714469
2.990796306484597711e-01 0.13354515629298988 0.004768611697714469
3.247913002396302096e-01 0.14820207057988585 0.004768611697714469
3.519199072618661717e-01 0.16446761779946645 0.004768611697714469
3.804049509053894496e-01 0.18251834943190443 0.004768611697714469
4.101570270729126277e-01 0.20255019392306664 0.004768611697714469
4.410548419249068486e-01 0.22478058335487253 0.004768611697714469
4.729428019313250964e-01 0.24945081352303167 0.004768611697714469
5.056291127785037531e-01 0.27682866303920667 0.004768611697714469
5.388847361847082240e-01 0.3072112998861759 0.004768611697714469
5.724433956017516145e-01 0.34092850697468147 0.004768611697714469
6.060026056811931294e-01 0.3783462617131929 0.004768611697714469
6.392262486063234883e-01 0.419870708444391 0.004768611697714469
6.717485072080980890e-01 0.4659525668664682 0.004768611697714469
7.031793684111735665e-01 0.517092024289676 0.004768611697714469
7.331116707876196292e-01 0.5738441648302398 0.004768611697714469
7.611295848685720733e-01 0.6368249944718586 0.004768611697714469
7.875536323054962429e-01 0.7067181273927491 0.004768611697714469
8.113469258058864098e-01 0.7842822061337682 0.004768611697714469
8.320648671515467054e-01 0.8703591361485166 0.004768611697714469
8.504017311877122287e-01 0.9658832241158708 0.004768611697714469
8.657079279426216356e-01 1.0718913192051276 0.004768611697714469
8.769267117068380024e-01 1.1895340673703196 0.004768611697714469
8.838213921380873028e-01 1.3200884008314182 0.004768611697714469
8.862302136324343715e-01 1.4649713983072863 0.004768611697714469
8.840732595049910492e-01 1.625755666443795 0.004768611697714469
8.773564484348533865e-01 1.8041864093920719 0.004768611697714469
8.661724506129114820e-01 2.0022003718155843 0.004768611697714469
8.544232021452548009e-01 2.2219468609395236 0.004768611697714469
8.402226354684496634e-01 2.4658110758226037 0.004768611697714469
8.255954692775858694e-01 2.736439997074672 0.004768611697714469
8.078575895736630486e-01 3.0367711180354604 0.004768611697714469
7.873088844790497864e-01 3.370064329271928 0.004768611697714469
7.642741854098932253e-01 3.739937302478798 0.004768611697714469
7.390933540951998282e-01 4.150404757850477 0.004768611697714469
7.121121337975931942e-01 4.605922041145108 0.004768611697714469
6.836739780098344266e-01 5.1114334834401705 0.004768611697714469
6.541131749025886899e-01 5.672426068491977 0.004768611697714469
6.237493339162007988e-01 6.294988990221888 0.004768611697714469
5.928831900468790606e-01 6.985879746785249 0.004768611697714469
5.617935675926601924e-01 7.752597488629465 0.004768611697714469
5.307354708216549533e-01 8.60346441668451 0.004768611697714469
4.999389425705313972e-01 9.547716114208066 0.004768611697714469
4.696086709893930178e-01 10.59560179277617 0.004768611697714469
4.399240847037396707e-01 11.758495540521581 0.004768611697714469
4.110398694712200651e-01 13.049019780144016 0.004768611697714469
3.856896500986125575e-01 14.481182276745331 0.004768611697714469
3.643140088606501847e-01 16.070528182616385 0.004768611697714469
3.434832754373094432e-01 17.834308769319094 0.004768611697714469
3.232944061024148885e-01 19.791668678535572 0.004768611697714469
3.038344546841448834e-01 21.96385372416547 0.004768611697714469
2.851796174800735328e-01 24.37444150122222 0.004768611697714469
2.673941594994458382e-01 27.04959730463137 0.004768611697714469
2.505294255354693078e-01 30.01835813575592 0.004768611697714469
2.355145791537223143e-01 33.31294787934677 0.004768611697714469
2.218710990912067249e-01 36.96912707195032 0.004768611697714469
2.089457378664605625e-01 41.0265810582719 0.004768611697714469
1.967553667063363099e-01 45.52935074866948 0.004768611697714469
1.852991075815567101e-01 50.526310653356795 0.004768611697714469
1.745600444323730516e-01 56.07169938205458 0.004768611697714469
1.645950668065986333e-01 62.22570836730231 0.004768611697714469
1.554991388475143455e-01 69.0551352016233 0.004768611697714469
1.469795327118206540e-01 76.63410868007462 0.004768611697714469
1.389793197959165172e-01 85.04489341802686 0.004768611697714469
1.314387658483402999e-01 94.37878277775391 0.004768611697714469
1.242985330691810802e-01 104.73708979594508 0.004768611697714469
1.178279839778667015e-01 116.23224686798542 0.004768611697714469
1.118357433034126713e-01 128.9890261253308 0.004768611697714469
1.061004428893174145e-01 143.14589375234786 0.004768611697714469
1.005873605778565827e-01 158.85651294280527 0.004768611697714469
9.527112324367105478e-02 176.2914118095948 0.004768611697714469
9.013586732691286629e-02 195.63983435170647 0.004768611697714469
8.517483580448052816e-02 217.11179456945052 0.004768611697714469
8.052189308980640947e-02 240.9403560239527 0.004768611697714469
7.649221715082042683e-02 267.38416158399497 0.004768611697714469
7.261371272945557620e-02 296.73024081888724 0.004768611697714469
6.889892310800918573e-02 329.2971255097155 0.004768611697714469
6.535760504406805393e-02 365.43830709572546 0.004768611697714469
6.199520022589497664e-02 405.54607358408276 0.004768611697714469
5.881195063510555321e-02 450.05576757004974 0.004768611697714469
5.580273165556975251e-02 499.450511585514 0.004768611697714469
5.295760398365811222e-02 554.2664520663108 0.004768611697714469
5.026300705375554012e-02 615.0985788580505 0.004768611697714469
4.770342587069251183e-02 682.6071834272393 0.004768611697714469
4.526327119121049958e-02 757.525025877192 0.004768611697714469
4.292865542131350798e-02 840.6652885618333 0.004768611697714469
4.072273132680593460e-02 932.9304026284696 0.004768611697714469
3.880353033823490810e-02 1035.3218432956637 0.004768611697714469
3.691174798766046206e-02 1148.9510001873086 0.004768611697714469
3.510126129027905939e-02 1275.051240713013 0.004768611697714469
3.358831386478822179e-02 1414.991297434576 0.004768611697714469
3.208398601691456881e-02 1570.2901247293776 0.004768611697714469
3.060081771650913218e-02 1742.6333860096508 0.004768611697714469
2.915306919383561790e-02 1933.891750455232 0.004768611697714469
2.775537623490077765e-02 2146.141197858406 0.004768611697714469
2.642157161282645411e-02 2381.6855519761607 0.004768611697714469
2.516371850653992617e-02 2643.0814869741084 0.004768611697714469
2.399137080336795000e-02 2933.1662783900483 0.004768611697714469
2.291105298607705454e-02 3255.0885998350564 0.004768611697714469
2.192595325589315539e-02 3612.3426997094302 0.004768611697714469
2.137168791442724258e-02 4008.8063288984645 0.004768611697714469
2.119170878580924761e-02 4448.782831127585 0.004768611697714469
2.116978643307955779e-02 4937.047852839004 0.004768611697714469
2.130250449791606243e-02 5478.901179593945 0.004768611697714469
2.158529118765125515e-02 6080.224261649427 0.004768611697714469
2.201460564710089676e-02 6747.5440531107 0.004768611697714469
2.258737713371802847e-02 7488.10385759003 0.004768611697714469
2.329731298505158255e-02 8309.941949353404 0.004768611697714469
2.414413908052733329e-02 9221.97882333434 0.004768611697714469
2.513141060263194421e-02 10234.114021054527 0.004768611697714469
2.626743164357136714e-02 11357.333583431051 0.004768611697714469
2.756580046405044185e-02 12603.829296797274 0.004768611697714469
2.904550395723335537e-02 13987.131026472387 0.004768611697714469
3.073056736133372019e-02 15522.25357427048 0.004768611697714469
3.264934939046281598e-02 17225.859653987874 0.004768611697714469
3.483363412961533456e-02 19116.440753857038 0.004768611697714469
3.731769713942824362e-02 21214.51784910632 0.004768611697714469
4.013750515313024153e-02 23542.864143224204 0.004768611697714469
4.333016180921039212e-02 26126.752255633317 0.004768611697714469
4.693365895350286310e-02 28994.22853882881 0.004768611697714469
5.098691405762772327e-02 32176.417502507353 0.004768611697714469
5.553004937341486646e-02 35707.859649004626 0.004768611697714469
6.060480868173816899e-02 39626.88638701478 0.004768611697714469
6.625501385303200763e-02 43976.036093027215 0.004768611697714469
7.252695564035196996e-02 48802.515836544335 0.004768611697714469
7.946962219000387739e-02 54158.71378079476 0.004768611697714469
8.713561282281978571e-02 60102.76782070388 0.004768611697714469
9.558271180047475668e-02 66699.19663030129 0.004768611697714469
1.048623588020167335e-01 74019.59996915652 0.004768611697714469
1.150318353549671241e-01 82143.43584919439 0.004768611697714469
1.261484324816503633e-01 91158.88299750836 0.004768611697714469
1.382682489417071670e-01 101163.7979766207 0.004768611697714469
1.514449230358682619e-01 112266.77735108159 0.004768611697714469
1.657284497682536550e-01 124588.33642950082 0.004768611697714469
1.812699733184025275e-01 138262.2173764659 0.004768611697714469
1.982644673902998478e-01 153436.84089300132 0.004768611697714469
2.165908872758145476e-01 170276.91722258978 0.004768611697714469
2.361999450170483572e-01 188965.23396912115 0.004768611697714469
2.571051067166831849e-01 209704.64013232305 0.004768611697714469
2.793103617377095116e-01 232720.2478960412 0.004768611697714469
3.028099520346461127e-01 258261.87606826748 0.004768611697714469
3.275882490443761119e-01 286606.7616948256 0.004768611697714469
3.536197126990297535e-01 318062.5692794119 0.004768611697714469
3.808685759151758110e-01 352970.73027306574 0.004768611697714469
4.092884430864742185e-01 391710.1490809261 0.004768611697714469
4.388209716273130390e-01 434701.3158125035 0.004768611697714469
4.693943997546238811e-01 482410.8704165374 0.004768611697714469
5.009212521089801973e-01 535356.6677410719 0.004768611697714469
5.332954627011631255e-01 594113.3984965039 0.004768611697714469
5.663898450340421054e-01 659318.8271333541 0.004768611697714469
6.003858448099167466e-01 731680.7143427207 0.004768611697714469
6.364699160419323709e-01 811984.4993184009 0.004768611697714469
6.774596363438555313e-01 901101.8251665037 0.004768611697714469
7.189669084976880731e-01 1000000.0 0.004768611697714469
8.373326865841487429e-03 0.001 0.005291978735958442
8.512411885842266837e-03 0.0011097524964120721 0.005291978735958442
8.663537682235617626e-03 0.0012315506032928262 0.005291978735958442
8.830004622184608326e-03 0.001366716356462006 0.005291978735958442
9.015606921468643370e-03 0.0015167168884709225 0.005291978735958442
9.224653694734640669e-03 0.0016831803533309566 0.005291978735958442
9.462066360815684501e-03 0.0018679135990207828 0.005291978735958442
9.733351493546746336e-03 0.002072921779595372 0.005291978735958442
1.004476511139617764e-02 0.002300430119772917 0.005291978735958442
1.040331276561039936e-02 0.0025529080682395165 0.005291978735958442
1.081681587721038985e-02 0.002833096101839324 0.005291978735958442
1.129397551405341045e-02 0.0031440354715915 0.005291978735958442
1.184446465797130317e-02 0.0034891012134067737 0.005291978735958442
1.247893302049649794e-02 0.003872038781812557 0.005291978735958442
1.320910007749167593e-02 0.004297004704320844 0.005291978735958442
1.404782280785912829e-02 0.004768611697714469 0.005291978735958442
1.500912085697846295e-02 0.005291978735958442 0.005291978735958442
1.610828070662983016e-02 0.005872786613189483 0.005291978735958442
1.736189502966229911e-02 0.00651733960488242 0.005291978735958442
1.878796878676555759e-02 0.007232633896483534 0.005291978735958442
2.040598163907284684e-02 0.008026433522257174 0.005291978735958442
2.223698646139102980e-02 0.00890735463861044 0.005291978735958442
2.439093612543080311e-02 0.009884959046625586 0.005291978735958442
2.684350144130072391e-02 0.010969857978923836 0.005291978735958442
2.959652359875158262e-02 0.012173827277396614 0.005291978735958442
3.267936238961501733e-02 0.013509935211980273 0.005291978735958442
3.612347989429843392e-02 0.014992684327860457 0.005291978735958442
3.996256137220546845e-02 0.01663816886076129 0.005291978735958442
4.423259000926768603e-02 0.018464249428955443 0.005291978735958442
4.897194513059682786e-02 0.020490746898158472 0.005291978735958442
5.428112978862058985e-02 0.022739657523579287 0.005291978735958442
6.015637476388208116e-02 0.02523539170434766 0.005291978735958442
6.664200725813800019e-02 0.02800503894183631 0.005291978735958442
7.378758726128882561e-02 0.03107866187782014 0.005291978735958442
8.164532566696827698e-02 0.03448962260405758 0.005291978735958442
9.027255015344093358e-02 0.038274944785163134 0.005291978735958442
9.972131195564852557e-02 0.04247571552536898 0.005291978735958442
1.100480391511629158e-01 0.047137531341167244 0.005291978735958442
1.213458884201313870e-01 0.05231099308056263 0.005291978735958442
1.336395538256665572e-01 0.05805225516094899 0.005291978735958442
1.469831048423022868e-01 0.06442363508721373 0.005291978735958442
1.614284047014715173e-01 0.07149428986597581 0.005291978735958442
1.770227815844455932e-01 0.07934096665797492 0.005291978735958442
1.938072136344601848e-01 0.08804883581643465 0.005291978735958442
2.118144229454423655e-01 0.09771241535346502 0.005291978735958442
2.310665750856263356e-01 0.1084365968689611 0.005291978735958442
2.520176397214825004e-01 0.12033778407775893 0.005291978735958442
2.748131482010641724e-01 0.13354515629298988 0.005291978735958442
2.990724456255071662e-01 0.14820207057988585 0.005291978735958442
3.247833252744622423e-01 0.16446761779946645 0.005291978735958442
3.519110566770693449e-01 0.18251834943190443 0.005291978735958442
3.803951469723722001e-01 0.20255019392306664 0.005291978735958442
4.101461704276597731e-01 0.22478058335487253 0.005291978735958442
4.410428177511876990e-01 0.24945081352303167 0.005291978735958442
4.729294867649283529e-01 0.27682866303920667 0.005291978735958442
5.056143983086187621e-01 0.3072112998861759 0.005291978735958442
5.388684995050528892e-01 0.34092850697468147 0.005291978735958442
5.724254544291815794e-01 0.3783462617131929 0.005291978735958442
6.059828191792903107e-01 0.419870708444391 0.005291978735958442
6.392044489387501693e-01 0.4659525668664682 0.005291978735958442
6.717245083022571617e-01 0.517092024289676 0.005291978735958442
7.031530038384963266e-01 0.5738441648302398 0.005291978735958442
7.330827217457074330e-01 0.6368249944718586 0.005291978735958442
7.610978358037089331e-01 0.7067181273927491 0.005291978735958442
7.869629087591185623e-01 0.7842822061337682 0.005291978735958442
8.107143897589318415e-01 0.8703591361485166 0.005291978735958442
8.313910034525311410e-01 0.9658832241158708 0.005291978735958442
8.496561905807453741e-01 1.0718913192051276 0.005291978735958442
8.649210447370120347e-01 1.1895340673703196 0.005291978735958442
8.761017944272645463e-01 1.3200884008314182 0.005291978735958442
8.829630335880993552e-01 1.4649713983072863 0.005291978735958442
8.853443790216775078e-01 1.625755666443795 0.005291978735958442
8.831671921417977300e-01 1.8041864093920719 0.005291978735958442
8.764385142027839581e-01 2.0022003718155843 0.005291978735958442
8.652518308591716778e-01 2.2219468609395236 0.005291978735958442
8.535358130553224454e-01 2.4658110758226037 0.005291978735958442
8.393687492173780296e-01 2.736439997074672 0.005291978735958442
8.247715265942063834e-01 3.0367711180354604 0.005291978735958442
8.070715815773465973e-01 3.370064329271928 0.005291978735958442
7.865670526963136622e-01 3.739937302478798 0.005291978735958442
7.635806119556317606e-01 4.150404757850477 0.005291978735958442
7.384497813224600860e-01 4.605922041145108 0.005291978735958442
7.115179475191369951e-01 5.1114334834401705 0.005291978735958442
6.831263950774193461e-01 5.672426068491977 0.005291978735958442
6.536076123728520315e-01 6.294988990221888 0.005291978735958442
6.232798266108766638e-01 6.985879746785249 0.005291978735958442
5.924428582040297542e-01 7.752597488629465 0.005291978735958442
5.613751049842944374e-01 8.60346441668451 0.005291978735958442
5.303314984786983155e-01 9.547716114208066 0.005291978735958442
4.995423687058486717e-01 10.59560179277617 0.005291978735958442
4.692129195491072102e-01 11.758495540521581 0.005291978735958442
4.395232709670218729e-01 13.049019780144016 0.005291978735958442
4.106289605094422535e-01 14.481182276745331 0.005291978735958442
3.854016150185310408e-01 16.070528182616385 0.005291978735958442
3.640114213505891150e-01 17.834308769319094 0.005291978735958442
3.431636253276419968e-01 19.791668678535572 0.005291978735958442
3.229563708950602408e-01 21.96385372416547 0.005291978735958442
3.034780454844912545e-01 24.37444150122222 0.005291978735958442
2.848063420108276622e-01 27.04959730463137 0.005291978735958442
2.670072065938524086e-01 30.01835813575592 0.005291978735958442
2.501864602653537384e-01 33.31294787934677 0.005291978735958442
2.358708295842690261e-01 36.96912707195032 0.005291978735958442
2.222314257590151942e-01 41.0265810582719 0.005291978735958442
2.093041228965954181e-01 45.52935074866948 0.005291978735958442
1.971061137521932238e-01 50.526310653356795 0.005291978735958442
1.856370053685426069e-01 56.07169938205458 0.005291978735958442
1.748804334826817297e-01 62.22570836730231 0.005291978735958442
1.649074164063839831e-01 69.0551352016233 0.005291978735958442
1.557881478765937300e-01 76.63410868007462 0.005291978735958442
1.472423033887214905e-01 85.04489341802686 0.005291978735958442
1.392129535547733943e-01 94.37878277775391 0.005291978735958442
1.316405324991828940e-01 104.73708979594508 0.005291978735958442
1.247208311621721688e-01 116.23224686798542 0.005291978735958442
1.184266372311546384e-01 128.9890261253308 0.005291978735958442
1.124322151902787392e-01 143.14589375234786 0.005291978735958442
1.066952691712282353e-01 158.85651294280527 0.005291978735958442
1.011825416568060271e-01 176.2914118095948 0.005291978735958442
9.587057022785068494e-02 195.63983435170647 0.005291978735958442
9.074575572093046549e-02 217.11179456945052 0.005291978735958442
8.594603231448331992e-02 240.9403560239527 0.005291978735958442
8.143665129109013689e-02 267.38416158399497 0.005291978735958442
7.745773878703539339e-02 296.73024081888724 0.005291978735958442
7.363942211173661601e-02 329.2971255097155 0.005291978735958442
6.998971977966184088e-02 365.43830709572546 0.005291978735958442
6.651340380671688646e-02 405.54607358408276 0.005291978735958442
6.321085866595894942e-02 450.05576757004974 0.005291978735958442
6.007765766714693451e-02 499.450511585514 0.005291978735958442
5.710486501762795930e-02 554.2664520663108 0.005291978735958442
5.428001601523147618e-02 615.0985788580505 0.005291978735958442
5.158863102229785391e-02 682.6071834272393 0.005291978735958442
4.901600132585615804e-02 757.525025877192 0.005291978735958442
4.654892828353693335e-02 840.6652885618333 0.005291978735958442
4.417714891012827771e-02 932.9304026284696 0.005291978735958442
4.210910358035304529e-02 1035.3218432956637 0.005291978735958442
4.011357381993724963e-02 1148.9510001873086 0.005291978735958442
3.817194509068697755e-02 1275.051240713013 0.005291978735958442
3.657953555931356404e-02 1414.991297434576 0.005291978735958442
3.498995611105311376e-02 1570.2901247293776 0.005291978735958442
3.341713664270708900e-02 1742.6333860096508 0.005291978735958442
3.187687574212533237e-02 1933.891750455232 0.005291978735958442
3.038544712191110220e-02 2146.141197858406 0.005291978735958442
2.895834296051314274e-02 2381.6855519761607 0.005291978735958442
2.760921652360545306e-02 2643.0814869741084 0.005291978735958442
2.634905141527453185e-02 2933.1662783900483 0.005291978735958442
2.518555837817567852e-02 3255.0885998350564 0.005291978735958442
2.412280235514161972e-02 3612.3426997094302 0.005291978735958442
2.357775502206081730e-02 4008.8063288984645 0.005291978735958442
2.339398816406406539e-02 4448.782831127585 0.005291978735958442
2.338290924014078606e-02 4937.047852839004 0.005291978735958442
2.354108525523212342e-02 5478.901179593945 0.005291978735958442
2.386375023583414690e-02 6080.224261649427 0.005291978735958442
2.434743985747605741e-02 6747.5440531107 0.005291978735958442
2.498846178567728019e-02 7488.10385759003 0.005291978735958442
2.578023120996150372e-02 8309.941949353404 0.005291978735958442
2.672250297056759025e-02 9221.97882333434 0.005291978735958442
2.781921519755722536e-02 10234.114021054527 0.005291978735958442
2.907950611556892745e-02 11357.333583431051 0.005291978735958442
3.051832101711668063e-02 12603.829296797274 0.005291978735958442
3.215651551789933116e-02 13987.131026472387 0.005291978735958442
3.402046299324709006e-02 15522.25357427048 0.005291978735958442
3.614126740869167548e-02 17225.859653987874 0.005291978735958442
3.855374854475170782e-02 19116.440753857038 0.005291978735958442
4.129539067747303033e-02 21214.51784910632 0.005291978735958442
4.440543805357050067e-02 23542.864143224204 0.005291978735958442
4.792425828383294756e-02 26126.752255633317 0.005291978735958442
5.189303568571835418e-02 28994.22853882881 0.005291978735958442
5.635378477078284432e-02 32176.417502507353 0.005291978735958442
6.134961706253294622e-02 35707.859649004626 0.005291978735958442
6.692516316076400906e-02 39626.88638701478 0.005291978735958442
7.312702998762789230e-02 43976.036093027215 0.005291978735958442
8.000417732491975353e-02 48802.515836544335 0.005291978735958442
8.760811620285297030e-02 54158.71378079476 0.005291978735958442
9.599402644669914608e-02 60102.76782070388 0.005291978735958442
1.052217376974050184e-01 66699.19663030129 0.005291978735958442
1.153439225815264674e-01 74019.59996915652 0.005291978735958442
1.264188371088200147e-01 82143.43584919439 0.005291978735958442
1.385039575249986665e-01 91158.88299750836 0.005291978735958442
1.516545756186992722e-01 101163.7979766207 0.005291978735958442
1.659223583112917344e-01 112266.77735108159 0.005291978735958442
1.813539658358494233e-01 124588.33642950082 0.005291978735958442
1.980848529049614171e-01 138262.2173764659 0.005291978735958442
2.163512593174700405e-01 153436.84089300132 0.005291978735958442
2.360031450338401504e-01 170276.91722258978 0.005291978735958442
2.569669838283098473e-01 188965.23396912115 0.005291978735958442
2.792440278096617323e-01 209704.64013232305 0.005291978735958442
3.028243378884425407e-01 232720.2478960412 0.005291978735958442
3.276867185264072391e-01 258261.87606826748 0.005291978735958442
3.537987553388391437e-01 286606.7616948256 0.005291978735958442
3.811171057894457426e-01 318062.5692794119 0.005291978735958442
4.095874386379785292e-01 352970.73027306574 0.005291978735958442
4.391442793704131708e-01 391710.1490809261 0.005291978735958442
4.697101784708618832e-01 434701.3158125035 0.005291978735958442
5.011941832746644732e-01 482410.8704165374 0.005291978735958442
5.334898537895316206e-01 535356.6677410719 0.005291978735958442
5.664728406077658152e-01 594113.3984965039 0.005291978735958442
5.999979004334327071e-01 659318.8271333541 0.005291978735958442
6.342534076045491798e-01 731680.7143427207 0.005291978735958442
6.743650137805126121e-01 811984.4993184009 0.005291978735958442
7.156960711220636817e-01 901101.8251665037 0.005291978735958442
7.572603929746872797e-01 1000000.0 0.005291978735958442
8.243366563681775103e-03 0.001 0.005872786613189483
8.373326431840440523e-03 0.0011097524964120721 0.005872786613189483
8.512411281176943817e-03 0.0012315506032928262 0.005872786613189483
8.663536065829599911e-03 0.001366716356462006 0.005872786613189483
8.829999696233213277e-03 0.0015167168884709225 0.005872786613189483
9.015604414133371672e-03 0.0016831803533309566 0.005872786613189483
9.224656618747382672e-03 0.0018679135990207828 0.005872786613189483
9.462062214685073788e-03 0.002072921779595372 0.005872786613189483
9.733349198761617055e-03 0.002300430119772917 0.005872786613189483
1.004476443551128445e-02 0.0025529080682395165 0.005872786613189483
1.040330847206044802e-02 0.002833096101839324 0.005872786613189483
1.081680772395886107e-02 0.0031440354715915 0.005872786613189483
1.129397025979954859e-02 0.0034891012134067737 0.005872786613189483
1.184446231020507001e-02 0.003872038781812557 0.005872786613189483
1.247892652801137724e-02 0.004297004704320844 0.005872786613189483
1.320909608063005648e-02 0.004768611697714469 0.005872786613189483
1.404781421481969897e-02 0.005291978735958442 0.005872786613189483
1.500911564076145947e-02 0.005872786613189483 0.005872786613189483
1.610826617858467091e-02 0.00651733960488242 0.005872786613189483
1.736188977252222862e-02 0.007232633896483534 0.005872786613189483
1.878795407087178321e-02 0.008026433522257174 0.005872786613189483
2.040596674375242531e-02 0.00890735463861044 0.005872786613189483
2.223696966594111701e-02 0.009884959046625586 0.005872786613189483
2.439091508076809967e-02 0.010969857978923836 0.005872786613189483
2.684347242449649021e-02 0.012173827277396614 0.005872786613189483
2.959650284585794294e-02 0.013509935211980273 0.005872786613189483
3.267933548361470070e-02 0.014992684327860457 0.005872786613189483
3.612344740457831826e-02 0.01663816886076129 0.005872786613189483
3.996251790728404252e-02 0.018464249428955443 0.005872786613189483
4.423254291859462367e-02 0.020490746898158472 0.005872786613189483
4.897190101581212762e-02 0.022739657523579287 0.005872786613189483
5.428108740855216302e-02 0.02523539170434766 0.005872786613189483
6.015633039578478086e-02 0.02800503894183631 0.005872786613189483
6.664195312211616817e-02 0.03107866187782014 0.005872786613189483
7.378753031186383038e-02 0.03448962260405758 0.005872786613189483
8.164527373653103492e-02 0.038274944785163134 0.005872786613189483
9.027248418915376216e-02 0.04247571552536898 0.005872786613189483
9.972125098757131378e-02 0.047137531341167244 0.005872786613189483
1.100482854747257683e-01 0.05231099308056263 0.005872786613189483
1.213470051508424991e-01 0.05805225516094899 0.005872786613189483
1.336408049630192496e-01 0.06442363508721373 0.005872786613189483
1.469845230023923977e-01 0.07149428986597581 0.005872786613189483
1.614299950410232609e-01 0.07934096665797492 0.005872786613189483
1.770245573972565878e-01 0.08804883581643465 0.005872786613189483
1.938092185052348038e-01 0.09771241535346502 0.005872786613189483
2.118166583305967077e-01 0.1084365968689611 0.005872786613189483
2.310690866819525568e-01 0.12033778407775893 0.005872786613189483
2.520103221568972818e-01 0.13354515629298988 0.005872786613189483
2.748050145140399358e-01 0.14820207057988585 0.005872786613189483
2.990634127817952126e-01 0.16446761779946645 0.005872786613189483
3.247732841456949515e-01 0.18251834943190443 0.005872786613189483
3.518999185843530997e-01 0.20255019392306664 0.005872786613189483
3.803827909317863964e-01 0.22478058335487253 0.005872786613189483
4.101324633341043024e-01 0.24945081352303167 0.005872786613189483
4.410276335542759885e-01 0.27682866303920667 0.005872786613189483
4.729126846063252954e-01 0.3072112998861759 0.005872786613189483
5.055958102682152067e-01 0.34092850697468147 0.005872786613189483
5.388479451507823814e-01 0.3783462617131929 0.005872786613189483
5.724027742564272714e-01 0.419870708444391 0.005872786613189483
6.059577925736712167e-01 0.4659525668664682 0.005872786613189483
6.391768625873983645e-01 0.517092024289676 0.005872786613189483
6.716941299611324245e-01 0.5738441648302398 0.005872786613189483
7.031195838631064676e-01 0.6368249944718586 0.005872786613189483
7.330460060039822867e-01 0.7067181273927491 0.005872786613189483
7.610575410991116119e-01 0.7842822061337682 0.005872786613189483
7.867394321734775264e-01 0.8703591361485166 0.005872786613189483
8.100205682343498692e-01 0.9658832241158708 0.005872786613189483
8.306567294505664556e-01 1.0718913192051276 0.005872786613189483
8.488480230473441912e-01 1.1895340673703196 0.005872786613189483
8.640743570771510784e-01 1.3200884008314182 0.005872786613189483
8.752211791092792126e-01 1.4649713983072863 0.005872786613189483
8.820543757724376155e-01 1.625755666443795 0.005872786613189483
8.844147965387183508e-01 1.8041864093920719 0.005872786613189483
8.822248843396141016e-01 2.0022003718155843 0.005872786613189483
8.754924496716932625e-01 2.2219468609395236 0.005872786613189483
8.643113932805799315e-01 2.4658110758226037 0.005872786613189483
8.526383636921696096e-01 2.736439997074672 0.005872786613189483
8.385199667877046847e-01 3.0367711180354604 0.005872786613189483
8.239593125041521082e-01 3.370064329271928 0.005872786613189483
8.063021240082453023e-01 3.739937302478798 0.005872786613189483
7.858444556845136653e-01 4.150404757850477 0.005872786613189483
7.629066948200756704e-01 4.605922041145108 0.005872786613189483
7.378240567310662135e-01 5.1114334834401705 0.005872786613189483
7.109377844146669290e-01 5.672426068491977 0.005872786613189483
6.825873454712618749e-01 6.294988990221888 0.005872786613189483
6.531038051975450731e-01 6.985879746785249 0.005872786613189483
6.228044443761036053e-01 7.752597488629465 0.005872786613189483
5.919885816513743571e-01 8.60346441668451 0.005872786613189483
5.609345083034816826e-01 9.547716114208066 0.005872786613189483
5.298974005997036940e-01 10.59560179277617 0.005872786613189483
4.991080718757954782e-01 11.758495540521581 0.005872786613189483
4.687724309610059037e-01 13.049019780144016 0.005872786613189483
4.390714698854021325e-01 14.481182276745331 0.005872786613189483
4.101617180998247125e-01 16.070528182616385 0.005872786613189483
3.850699814179914804e-01 17.834308769319094 0.005872786613189483
3.636627790367256696e-01 19.791668678535572 0.005872786613189483
3.427968683097149527e-01 21.96385372416547 0.005872786613189483
3.225718489011028534e-01 24.37444150122222 0.005872786613189483
3.030777827648458156e-01 27.04959730463137 0.005872786613189483
2.843942042638517020e-01 30.01835813575592 0.005872786613189483
2.665890494428035384e-01 33.31294787934677 0.005872786613189483
2.506270343795757305e-01 36.96912707195032 0.005872786613189483
2.363206049607200487e-01 41.0265810582719 0.005872786613189483
2.226842376303750370e-01 45.52935074866948 0.005872786613189483
2.097540519393662484e-01 50.526310653356795 0.005872786613189483
1.975476358895278395e-01 56.07169938205458 0.005872786613189483
1.860650537928249804e-01 62.22570836730231 0.005872786613189483
1.752903846411964506e-01 69.0551352016233 0.005872786613189483
1.652946886159507578e-01 76.63410868007462 0.005872786613189483
1.561522124886380036e-01 85.04489341802686 0.005872786613189483
1.475796476798629797e-01 94.37878277775391 0.005872786613189483
1.395200596477386423e-01 104.73708979594508 0.005872786613189483
1.320813328031497647e-01 116.23224686798542 0.005872786613189483
1.254349843705439005e-01 128.9890261253308 0.005872786613189483
1.191366679495790698e-01 143.14589375234786 0.005872786613189483
1.131375755742272532e-01 158.85651294280527 0.005872786613189483
1.073970681002479194e-01 176.2914118095948 0.005872786613189483
1.018840607403139337e-01 195.63983435170647 0.005872786613189483
9.657766587144497872e-02 217.11179456945052 0.005872786613189483
9.163552907270811065e-02 240.9403560239527 0.005872786613189483
8.691909786911813929e-02 267.38416158399497 0.005872786613189483
8.247240639509537119e-02 296.73024081888724 0.005872786613189483
7.855083672871344957e-02 329.2971255097155 0.005872786613189483
7.479534818845555433e-02 365.43830709572546 0.005872786613189483
7.120912858855725502e-02 405.54607358408276 0.005872786613189483
6.779198405311270825e-02 450.05576757004974 0.005872786613189483
6.453965071137185427e-02 499.450511585514 0.005872786613189483
6.144384538719514094e-02 554.2664520663108 0.005872786613189483
5.849299824449389479e-02 615.0985788580505 0.005872786613189483
5.567357521058914627e-02 682.6071834272393 0.005872786613189483
5.297171869542155465e-02 757.525025877192 0.005872786613189483
5.037492537906550216e-02 840.6652885618333 0.005872786613189483
4.787346424025826219e-02 932.9304026284696 0.005872786613189483
4.560418179313087406e-02 1035.3218432956637 0.005872786613189483
4.350984327471939944e-02 1148.9510001873086 0.005872786613189483
4.143657730355473218e-02 1275.051240713013 0.005872786613189483
3.976624707717277968e-02 1414.991297434576 0.005872786613189483
3.809574493464139289e-02 1570.2901247293776 0.005872786613189483
3.643625220675669740e-02 1742.6333860096508 0.005872786613189483
3.480520206622860629e-02 1933.891750455232 0.005872786613189483
3.322063101869365820e-02 2146.141197858406 0.005872786613189483
3.169984265252410310e-02 2381.6855519761607 0.005872786613189483
3.025825467242967970e-02 2643.0814869741084 0.005872786613189483
2.890846351940706827e-02 2933.1662783900483 0.005872786613189483
2.765954550335640583e-02 3255.0885998350564 0.005872786613189483
2.651660898077610323e-02 3612.3426997094302 0.005872786613189483
2.599611987033765420e-02 4008.8063288984645 0.005872786613189483
2.581136599511839325e-02 4448.782831127585 0.005872786613189483
2.581500888221936393e-02 4937.047852839004 0.005872786613189483
2.600365931781876971e-02 5478.901179593945 0.005872786613189483
2.637239014063654310e-02 6080.224261649427 0.005872786613189483
2.691791462574834315e-02 6747.5440531107 0.005872786613189483
2.763577945966687668e-02 7488.10385759003 0.005872786613189483
2.851915805989446370e-02 8309.941949353404 0.005872786613189483
2.956784626727888832e-02 9221.97882333434 0.005872786613189483
3.078620078987057487e-02 10234.114021054527 0.005872786613189483
3.218426818208479367e-02 11357.333583431051 0.005872786613189483
3.377845521804280493e-02 12603.829296797274 0.005872786613189483
3.559164255734315052e-02 13987.131026472387 0.005872786613189483
3.765274653228212892e-02 15522.25357427048 0.005872786613189483
3.999583907711443120e-02 17225.859653987874 0.005872786613189483
4.265901124207030493e-02 19116.440753857038 0.005872786613189483
4.568319301937790594e-02 21214.51784910632 0.005872786613189483
4.911112688314586694e-02 23542.864143224204 0.005872786613189483
5.298663646350213613e-02 26126.752255633317 0.005872786613189483
5.735425449954641153e-02 28994.22853882881 0.005872786613189483
6.225919823191244928e-02 32176.417502507353 0.005872786613189483
6.774762410732251827e-02 35707.859649004626 0.005872786613189483
7.386704384015561897e-02 39626.88638701478 0.005872786613189483
8.066677756708433289e-02 43976.036093027215 0.005872786613189483
8.819831273738593103e-02 48802.515836544335 0.005872786613189483
9.651545432228239574e-02 54158.71378079476 0.005872786613189483
1.056757128969830484e-01 60102.76782070388 0.005872786613189483
1.157404604944729937e-01 66699.19663030129 0.005872786613189483
1.267630528663306055e-01 74019.59996915652 0.005872786613189483
1.388020270988980509e-01 82143.43584919439 0.005872786613189483
1.519142002227872323e-01 91158.88299750836 0.005872786613189483
1.661530496062512130e-01 101163.7979766207 0.005872786613189483
1.815670802150953778e-01 112266.77735108159 0.005872786613189483
1.981982569301197206e-01 124588.33642950082 0.005872786613189483
2.161589262910020015e-01 138262.2173764659 0.005872786613189483
2.357366470871948005e-01 153436.84089300132 0.005872786613189483
2.567475047158969126e-01 170276.91722258978 0.005872786613189483
2.790890424808087356e-01 188965.23396912115 0.005872786613189483
3.027483131073286371e-01 209704.64013232305 0.005872786613189483
3.276995732872721168e-01 232720.2478960412 0.005872786613189483
3.539043706071638429e-01 258261.87606826748 0.005872786613189483
3.813118766534845383e-01 286606.7616948256 0.005872786613189483
4.098595435591879665e-01 318062.5692794119 0.005872786613189483
4.394733545593521029e-01 352970.73027306574 0.005872786613189483
4.700679930676195939e-01 391710.1490809261 0.005872786613189483
5.015463965185544826e-01 434701.3158125035 0.005872786613189483
5.337984857269435501e-01 482410.8704165374 0.005872786613189483
5.666991668466361265e-01 535356.6677410719 0.005872786613189483
6.001063202352062698e-01 594113.3984965039 0.005872786613189483
6.338581391373228069e-01 659318.8271333541 0.005872786613189483
6.712562617832948941e-01 731680.7143427207 0.005872786613189483
7.123616117859067343e-01 811984.4993184009 0.005872786613189483
7.537372754797634355e-01 901101.8251665037 0.005872786613189483
7.950374706888108101e-01 1000000.0 0.005872786613189483
8.120024886809655215e-03 0.001 0.00651733960488242
8.243368503170776795e-03 0.0011097524964120721 0.00651733960488242
8.373319209889911602e-03 0.0012315506032928262 0.00651733960488242
8.512413067953097934e-03 0.001366716356462006 0.00651733960488242
8.663531660854591893e-03 0.0015167168884709225 0.00651733960488242
8.829998998370161209e-03 0.0016831803533309566 0.00651733960488242
9.015603160245166600e-03 0.0018679135990207828 0.00651733960488242
9.224653767956626435e-03 0.002072921779595372 0.00651733960488242
9.462053837539301585e-03 0.002300430119772917 0.00651733960488242
9.733343933744871557e-03 0.0025529080682395165 0.00651733960488242
1.004476250833470641e-02 0.002833096101839324 0.00651733960488242
1.040330555288334138e-02 0.0031440354715915 0.00651733960488242
1.081680148980750968e-02 0.0034891012134067737 0.00651733960488242
1.129397040887016035e-02 0.003872038781812557 0.00651733960488242
1.184445195314061394e-02 0.004297004704320844 0.00651733960488242
1.247891885067926691e-02 0.004768611697714469 0.00651733960488242
1.320908863648885025e-02 0.005291978735958442 0.00651733960488242
1.404780183090981009e-02 0.005872786613189483 0.00651733960488242
1.500909934895751537e-02 0.00651733960488242 0.00651733960488242
1.610825555888576940e-02 0.007232633896483534 0.00651733960488242
1.736186987230124365e-02 0.008026433522257174 0.00651733960488242
1.878794261677625699e-02 0.00890735463861044 0.00651733960488242
2.040594626967534575e-02 0.009884959046625586 0.00651733960488242
2.223694424991639815e-02 0.010969857978923836 0.00651733960488242
2.439089404572095804e-02 0.012173827277396614 0.00651733960488242
2.684344327706583710e-02 0.013509935211980273 0.00651733960488242
2.959646927228129498e-02 0.014992684327860457 0.00651733960488242
3.267929382554293077e-02 0.01663816886076129 0.00651733960488242
3.612340327427504549e-02 0.018464249428955443 0.00651733960488242
3.996247304426470137e-02 0.020490746898158472 0.00651733960488242
4.423250193674491820e-02 0.022739657523579287 0.00651733960488242
4.897183940897171378e-02 0.02523539170434766 0.00651733960488242
5.428103799506159288e-02 0.02800503894183631 0.00651733960488242
6.015627348324768808e-02 0.03107866187782014 0.00651733960488242
6.664188750077963685e-02 0.03448962260405758 0.00651733960488242
7.378745544676072743e-02 0.038274944785163134 0.00651733960488242
8.164521212901819369e-02 0.04247571552536898 0.00651733960488242
9.027241588290282892e-02 0.047137531341167244 0.00651733960488242
9.972117351294861043e-02 0.05231099308056263 0.00651733960488242
1.100494065688701895e-01 0.05805225516094899 0.00651733960488242
1.213482581183948500e-01 0.06442363508721373 0.00651733960488242
1.336422168793868492e-01 0.07149428986597581 0.00651733960488242
1.469860989107495131e-01 0.07934096665797492 0.00651733960488242
1.614317796596712318e-01 0.08804883581643465 0.00651733960488242
1.770265597948494640e-01 0.09771241535346502 0.00651733960488242
1.938114672950786710e-01 0.1084365968689611 0.00651733960488242
2.118191983672697287e-01 0.12033778407775893 0.00651733960488242
2.310719261484478204e-01 0.13354515629298988 0.00651733960488242
2.520011170463679617e-01 0.14820207057988585 0.00651733960488242
2.747947692941470899e-01 0.16446761779946645 0.00651733960488242
2.990520180199934819e-01 0.18251834943190443 0.00651733960488242
3.247606330813708198e-01 0.20255019392306664 0.00651733960488242
3.518858640892188472e-01 0.22478058335487253 0.00651733960488242
3.803672010768966438e-01 0.24945081352303167 0.00651733960488242
4.101151795677634437e-01 0.27682866303920667 0.00651733960488242
4.410084829788812333e-01 0.3072112998861759 0.00651733960488242
4.728914890055270770e-01 0.34092850697468147 0.00651733960488242
5.055723376541584324e-01 0.3783462617131929 0.00651733960488242
5.388219967325024173e-01 0.419870708444391 0.00651733960488242
5.723741051696493720e-01 0.4659525668664682 0.00651733960488242
6.059261411349431414e-01 0.517092024289676 0.00651733960488242
6.391419437108433188e-01 0.5738441648302398 0.00651733960488242
6.716556603628375255e-01 0.6368249944718586 0.00651733960488242
7.030772380059263638e-01 0.7067181273927491 0.00651733960488242
7.329994381648010648e-01 0.7842822061337682 0.00651733960488242
7.610063954709397338e-01 0.8703591361485166 0.00651733960488242
7.866833322291106878e-01 0.9658832241158708 0.00651733960488242
8.096273786360755897e-01 1.0718913192051276 0.00651733960488242
8.298698156459589637e-01 1.1895340673703196 0.00651733960488242
8.479863347217008185e-01 1.3200884008314182 0.00651733960488242
8.631783243235910952e-01 1.4649713983072863 0.00651733960488242
8.742965266375440914e-01 1.625755666443795 0.00651733960488242
8.811079993379427044e-01 1.8041864093920719 0.00651733960488242
8.834546115459739335e-01 2.0022003718155843 0.00651733960488242
8.812595242125567108e-01 2.2219468609395236 0.00651733960488242
8.745309365300513171e-01 2.4658110758226037 0.00651733960488242
8.633625869184868851e-01 2.736439997074672 0.00651733960488242
8.517404684399288994e-01 3.0367711180354604 0.00651733960488242
8.376857286728754959e-01 3.370064329271928 0.00651733960488242
8.231656062120042971e-01 3.739937302478798 0.00651733960488242
8.055530382946513024e-01 4.150404757850477 0.00651733960488242
7.851418753798937722e-01 4.605922041145108 0.00651733960488242
7.622502768744759960e-01 5.1114334834401705 0.00651733960488242
7.372113519051117780e-01 5.672426068491977 0.00651733960488242
7.103645229794584015e-01 6.294988990221888 0.00651733960488242
6.820478264451813599e-01 6.985879746785249 0.00651733960488242
6.525913359336352748e-01 7.752597488629465 0.00651733960488242
6.223117740037352741e-01 8.60346441668451 0.00651733960488242
5.915082993903038044e-01 9.547716114208066 0.00651733960488242
5.604593874430160438e-01 10.59560179277617 0.00651733960488242
5.294206836585696463e-01 11.758495540521581 0.00651733960488242
4.986237200119432722e-01 13.049019780144016 0.00651733960488242
4.682752792389010543e-01 14.481182276745331 0.00651733960488242
4.385574034236233709e-01 16.070528182616385 0.00651733960488242
4.096278329062663093e-01 17.834308769319094 0.00651733960488242
3.846891512520258516e-01 19.791668678535572 0.00651733960488242
3.632641688046383543e-01 21.96385372416547 0.00651733960488242
3.423812586119744927e-01 24.37444150122222 0.00651733960488242
3.221418593105257466e-01 27.04959730463137 0.00651733960488242
3.026380643709946083e-01 30.01835813575592 0.00651733960488242
2.839516095549033392e-01 33.31294787934677 0.00651733960488242
2.661526340087800868e-01 36.96912707195032 0.00651733960488242
2.511772396461220969e-01 41.0265810582719 0.00651733960488242
2.368794952235838136e-01 45.52935074866948 0.00651733960488242
2.232457070218676620e-01 50.526310653356795 0.00651733960488242
2.103122907619390247e-01 56.07169938205458 0.00651733960488242
1.980971896128082832e-01 62.22570836730231 0.00651733960488242
1.866007643761711798e-01 69.0551352016233 0.00651733960488242
1.758073031478949166e-01 76.63410868007462 0.00651733960488242
1.657752891829749886e-01 85.04489341802686 0.00651733960488242
1.566092552128382775e-01 94.37878277775391 0.00651733960488242
1.480087318523227169e-01 104.73708979594508 0.00651733960488242
1.399769789343604243e-01 116.23224686798542 0.00651733960488242
1.329243101973190400e-01 128.9890261253308 0.00651733960488242
1.262715823047932118e-01 143.14589375234786 0.00651733960488242
1.199651176312897111e-01 158.85651294280527 0.00651733960488242
1.139579567652927866e-01 176.2914118095948 0.00651733960488242
1.082119011154688420e-01 195.63983435170647 0.00651733960488242
1.026987608122441054e-01 217.11179456945052 0.00651733960488242
9.759332165003201109e-02 240.9403560239527 0.00651733960488242
9.269891900962923259e-02 267.38416158399497 0.00651733960488242
8.799842714285059653e-02 296.73024081888724 0.00651733960488242
8.363310761552286698e-02 329.2971255097155 0.00651733960488242
7.977081183075730719e-02 365.43830709572546 0.00651733960488242
7.607618252264183867e-02 405.54607358408276 0.00651733960488242
7.254758810250018508e-02 450.05576757004974 0.00651733960488242
6.918025534703431401e-02 499.450511585514 0.00651733960488242
6.596605003464198203e-02 554.2664520663108 0.00651733960488242
6.289395994108672172e-02 615.0985788580505 0.00651733960488242
5.995117979883544945e-02 682.6071834272393 0.00651733960488242
5.712457496203834223e-02 757.525025877192 0.00651733960488242
5.440225319683694022e-02 840.6652885618333 0.00651733960488242
5.177494654680594999e-02 932.9304026284696 0.00651733960488242
4.933266905087259346e-02 1035.3218432956637 0.00651733960488242
4.709738932698179226e-02 1148.9510001873086 0.00651733960488242
4.492549115677072630e-02 1275.051240713013 0.00651733960488242
4.314779706365741430e-02 1414.991297434576 0.00651733960488242
4.140294997725116333e-02 1570.2901247293776 0.00651733960488242
3.966184392492509009e-02 1742.6333860096508 0.00651733960488242
3.794362308134013179e-02 1933.891750455232 0.00651733960488242
3.626819772531154201e-02 2146.141197858406 0.00651733960488242
3.465483259483353312e-02 2381.6855519761607 0.00651733960488242
3.312088623555780459e-02 2643.0814869741084 0.00651733960488242
3.168076143640986136e-02 2933.1662783900483 0.00651733960488242
3.034509751488326593e-02 3255.0885998350564 0.00651733960488242
2.912022877981193525e-02 3612.3426997094302 0.00651733960488242
2.864401883887424463e-02 4008.8063288984645 0.00651733960488242
2.846197068099905192e-02 4448.782831127585 0.00651733960488242
2.848513595275641713e-02 4937.047852839004 0.00651733960488242
2.871024273925208356e-02 5478.901179593945 0.00651733960488242
2.913224654164553798e-02 6080.224261649427 0.00651733960488242
2.974816561805438200e-02 6747.5440531107 0.00651733960488242
3.055261467739674164e-02 7488.10385759003 0.00651733960488242
3.153859614527577265e-02 8309.941949353404 0.00651733960488242
3.270596022794371865e-02 9221.97882333434 0.00651733960488242
3.405952230295872935e-02 10234.114021054527 0.00651733960488242
3.561031236883820811e-02 11357.333583431051 0.00651733960488242
3.737631811082356426e-02 12603.829296797274 0.00651733960488242
3.938260920725600994e-02 13987.131026472387 0.00651733960488242
4.166084742022248960e-02 15522.25357427048 0.00651733960488242
4.424830315328430463e-02 17225.859653987874 0.00651733960488242
4.718658200412257503e-02 19116.440753857038 0.00651733960488242
5.052029790715869412e-02 21214.51784910632 0.00651733960488242
5.429591076283198786e-02 23542.864143224204 0.00651733960488242
5.856088340945856535e-02 26126.752255633317 0.00651733960488242
6.336323183228001477e-02 28994.22853882881 0.00651733960488242
6.875145579352892611e-02 32176.417502507353 0.00651733960488242
7.477476891819365146e-02 35707.859649004626 0.00651733960488242
8.148350654014901995e-02 39626.88638701478 0.00651733960488242
8.892956497291126805e-02 43976.036093027215 0.00651733960488242
9.716673437836095828e-02 48802.515836544335 0.00651733960488242
1.062507934299944806e-01 54158.71378079476 0.00651733960488242
1.162412409185351464e-01 60102.76782070388 0.00651733960488242
1.272003366840841199e-01 66699.19663030129 0.00651733960488242
1.391814486731522971e-01 74019.59996915652 0.00651733960488242
1.522425555906227745e-01 82143.43584919439 0.00651733960488242
1.664388124079084486e-01 91158.88299750836 0.00651733960488242
1.818207157179285438e-01 101163.7979766207 0.00651733960488242
1.984322560078175257e-01 112266.77735108159 0.00651733960488242
2.163092046307684979e-01 124588.33642950082 0.00651733960488242
2.355317062049175070e-01 138262.2173764659 0.00651733960488242
2.564510994031788949e-01 153436.84089300132 0.00651733960488242
2.788441778246663061e-01 170276.91722258978 0.00651733960488242
3.025742418835543623e-01 188965.23396912115 0.00651733960488242
3.276122713470595582e-01 209704.64013232305 0.00651733960488242
3.539148531943023257e-01 232720.2478960412 0.00651733960488242
3.814245975706225811e-01 258261.87606826748 0.00651733960488242
4.100708607551179496e-01 286606.7616948256 0.00651733960488242
4.397706626787766249e-01 318062.5692794119 0.00651733960488242
4.704295802022396278e-01 352970.73027306574 0.00651733960488242
5.019419815407771823e-01 391710.1490809261 0.00651733960488242
5.341911104464334148e-01 434701.3158125035 0.00651733960488242
5.670479936022037037e-01 482410.8704165374 0.00651733960488242
6.003697436153087041e-01 535356.6677410719 0.00651733960488242
6.339974798455558780e-01 594113.3984965039 0.00651733960488242
6.685643022146195991e-01 659318.8271333541 0.00651733960488242
7.090197334322713152e-01 731680.7143427207 0.00651733960488242
7.501551539999774532e-01 811984.4993184009 0.00651733960488242
7.912548279606763657e-01 901101.8251665037 0.00651733960488242
8.319487427782902289e-01 1000000.0 0.00651733960488242
8.001100348537603865e-03 0.001 0.007232633896483534
8.120020573934029137e-03 0.0011097524964120721 0.007232633896483534
8.243363552594839758e-03 0.0012315506032928262 0.007232633896483534
8.373323412661289045e-03 0.001366716356462006 0.007232633896483534
8.512412399829562271e-03 0.0015167168884709225 0.007232633896483534
8.663529780008474152e-03 0.0016831803533309566 0.007232633896483534
8.829996789872037247e-03 0.0018679135990207828 0.007232633896483534
9.015599236697464589e-03 0.002072921779595372 0.007232633896483534
9.224650832435375009e-03 0.002300430119772917 0.007232633896483534
9.462052642419413115e-03 0.0025529080682395165 0.007232633896483534
9.733338331354023445e-03 0.002833096101839324 0.007232633896483534
1.004475465914535411e-02 0.0031440354715915 0.007232633896483534
1.040329946800416273e-02 0.0034891012134067737 0.007232633896483534
1.081679666989392857e-02 0.003872038781812557 0.007232633896483534
1.129396221772417143e-02 0.004297004704320844 0.007232633896483534
1.184444447142551753e-02 0.004768611697714469 0.007232633896483534
1.247890967497991034e-02 0.005291978735958442 0.007232633896483534
1.320907753166683865e-02 0.005872786613189483 0.007232633896483534
1.404779017689356500e-02 0.00651733960488242 0.007232633896483534
1.500908512392738411e-02 0.007232633896483534 0.007232633896483534
1.610823995102037692e-02 0.008026433522257174 0.007232633896483534
1.736184699069588666e-02 0.00890735463861044 0.007232633896483534
1.878791726303232282e-02 0.009884959046625586 0.007232633896483534
2.040591656252584152e-02 0.010969857978923836 0.007232633896483534
2.223691680908713650e-02 0.012173827277396614 0.007232633896483534
2.439087084374177983e-02 0.013509935211980273 0.007232633896483534
2.684341072632440844e-02 0.014992684327860457 0.007232633896483534
2.959642860213787877e-02 0.01663816886076129 0.007232633896483534
3.267925181800320628e-02 0.018464249428955443 0.007232633896483534
3.612335687773769732e-02 0.020490746898158472 0.007232633896483534
3.996241638006808872e-02 0.022739657523579287 0.007232633896483534
4.423242809405295711e-02 0.02523539170434766 0.007232633896483534
4.897177007373141461e-02 0.02800503894183631 0.007232633896483534
5.428097304584581645e-02 0.03107866187782014 0.007232633896483534
6.015620468153686645e-02 0.03448962260405758 0.007232633896483534
6.664181111787172151e-02 0.038274944785163134 0.007232633896483534
7.378736993384900356e-02 0.04247571552536898 0.007232633896483534
8.164512080421487683e-02 0.047137531341167244 0.007232633896483534
9.027231700125298852e-02 0.05231099308056263 0.007232633896483534
9.972105774374048770e-02 0.05805225516094899 0.007232633896483534
1.100506511596551357e-01 0.06442363508721373 0.007232633896483534
1.213496710812054374e-01 0.07149428986597581 0.007232633896483534
1.336437903354920353e-01 0.07934096665797492 0.007232633896483534
1.469878781733669204e-01 0.08804883581643465 0.007232633896483534
1.614337684916773152e-01 0.09771241535346502 0.007232633896483534
1.770287967424007680e-01 0.1084365968689611 0.007232633896483534
1.938139753839088764e-01 0.12033778407775893 0.007232633896483534
2.118220082737640730e-01 0.13354515629298988 0.007232633896483534
2.310750804378792767e-01 0.14820207057988585 0.007232633896483534
2.519895125761612009e-01 0.16446761779946645 0.007232633896483534
2.747818613444664160e-01 0.18251834943190443 0.007232633896483534
2.990376613271776840e-01 0.20255019392306664 0.007232633896483534
3.247446761071837162e-01 0.22478058335487253 0.007232633896483534
3.518681622174718582e-01 0.24945081352303167 0.007232633896483534
3.803475480456209867e-01 0.27682866303920667 0.007232633896483534
4.100933860645119555e-01 0.3072112998861759 0.007232633896483534
4.409843295990745760e-01 0.34092850697468147 0.007232633896483534
4.728647161138032629e-01 0.3783462617131929 0.007232633896483534
5.055427164779298099e-01 0.419870708444391 0.007232633896483534
5.387892282778881103e-01 0.4659525668664682 0.007232633896483534
5.723378773344915960e-01 0.517092024289676 0.007232633896483534
6.058861325377067342e-01 0.5738441648302398 0.007232633896483534
6.390977968510316298e-01 0.6368249944718586 0.007232633896483534
6.716069991666235861e-01 0.7067181273927491 0.007232633896483534
7.030236251484034415e-01 0.7842822061337682 0.007232633896483534
7.329404573064095541e-01 0.8703591361485166 0.007232633896483534
7.609415712352475269e-01 0.9658832241158708 0.007232633896483534
7.866121748339038877e-01 1.0718913192051276 0.007232633896483534
8.095493530433253149e-01 1.1895340673703196 0.007232633896483534
8.293735023576440657e-01 1.3200884008314182 0.007232633896483534
8.470825722419835779e-01 1.4649713983072863 0.007232633896483534
8.622453113090661203e-01 1.625755666443795 0.007232633896483534
8.733408171266439091e-01 1.8041864093920719 0.007232633896483534
8.801370997867475898e-01 2.0022003718155843 0.007232633896483534
8.824767049383681616e-01 2.2219468609395236 0.007232633896483534
8.802831397718110518e-01 2.4658110758226037 0.007232633896483534
8.735644642541596783e-01 2.736439997074672 0.007232633896483534
8.624138369724136943e-01 3.0367711180354604 0.007232633896483534
8.508479939871674835e-01 3.370064329271928 0.007232633896483534
8.368715685019786354e-01 3.739937302478798 0.007232633896483534
8.223929288005598082e-01 4.150404757850477 0.007232633896483534
8.048237818863466231e-01 4.605922041145108 0.007232633896483534
7.844558439393314320e-01 5.1114334834401705 0.007232633896483534
7.616052200005495321e-01 5.672426068491977 0.007232633896483534
7.366032399442395961e-01 6.294988990221888 0.007232633896483534
7.097878868888495285e-01 6.985879746785249 0.007232633896483534
6.814961613856450606e-01 7.752597488629465 0.007232633896483534
6.520575238758828940e-01 8.60346441668451 0.007232633896483534
6.217884850547116260e-01 9.547716114208066 0.007232633896483534
5.909883416945009849e-01 10.59560179277617 0.007232633896483534
5.599360220154799839e-01 11.758495540521581 0.007232633896483534
5.288878596038023572e-01 13.049019780144016 0.007232633896483534
4.980762846936100385e-01 14.481182276745331 0.007232633896483534
4.677091887941683956e-01 16.070528182616385 0.007232633896483534
4.379699045083447206e-01 17.834308769319094 0.007232633896483534
4.090176698937961763e-01 19.791668678535572 0.007232633896483534
3.842550940388219649e-01 21.96385372416547 0.007232633896483534
3.628139978729335580e-01 24.37444150122222 0.007232633896483534
3.419182796611046071e-01 27.04959730463137 0.007232633896483534
3.216716358093782979e-01 30.01835813575592 0.007232633896483534
3.021685791532290333e-01 33.31294787934677 0.007232633896483534
2.834932628990510795e-01 36.96912707195032 0.007232633896483534
2.667457491315390894e-01 41.0265810582719 0.007232633896483534
2.518542293628390216e-01 45.52935074866948 0.007232633896483534
2.375651903479921445e-01 50.526310653356795 0.007232633896483534
2.239340510428357855e-01 56.07169938205458 0.007232633896483534
2.109974594798495751e-01 62.22570836730231 0.007232633896483534
1.987735052445140094e-01 69.0551352016233 0.007232633896483534
1.872625836973154101e-01 76.63410868007462 0.007232633896483534
1.764488896647932181e-01 85.04489341802686 0.007232633896483534
1.663684780417799824e-01 94.37878277775391 0.007232633896483534
1.571774219303986309e-01 104.73708979594508 0.007232633896483534
1.485464854545849311e-01 116.23224686798542 0.007232633896483534
1.409620681475786119e-01 128.9890261253308 0.007232633896483534
1.339004446014182559e-01 143.14589375234786 0.007232633896483534
1.272356419825180773e-01 158.85651294280527 0.007232633896483534
1.209160167427073135e-01 176.2914118095948 0.007232633896483534
1.148973233718717929e-01 195.63983435170647 0.007232633896483534
1.091619456800985849e-01 217.11179456945052 0.007232633896483534
1.038459969732151017e-01 240.9403560239527 0.007232633896483534
9.875238956110818367e-02 267.38416158399497 0.007232633896483534
9.386827022878770077e-02 296.73024081888724 0.007232633896483534
8.918896859031617830e-02 329.2971255097155 0.007232633896483534
8.491519750530790445e-02 365.43830709572546 0.007232633896483534
8.110994087887340998e-02 405.54607358408276 0.007232633896483534
7.747045789036330343e-02 450.05576757004974 0.007232633896483534
7.399066019534936145e-02 499.450511585514 0.007232633896483534
7.066192431220279235e-02 554.2664520663108 0.007232633896483534
6.747330934690193294e-02 615.0985788580505 0.007232633896483534
6.441238601868613800e-02 682.6071834272393 0.007232633896483534
6.146649127944221053e-02 757.525025877192 0.007232633896483534
5.862415376399719713e-02 840.6652885618333 0.007232633896483534
5.587641371008323504e-02 932.9304026284696 0.007232633896483534
5.333337383996423348e-02 1035.3218432956637 0.007232633896483534
5.087638149862192677e-02 1148.9510001873086 0.007232633896483534
4.860790316735106448e-02 1275.051240713013 0.007232633896483534
4.672078300679610718e-02 1414.991297434576 0.007232633896483534
4.491071817170858710e-02 1570.2901247293776 0.007232633896483534
4.309545579695490958e-02 1742.6333860096508 0.007232633896483534
4.129589814230113370e-02 1933.891750455232 0.007232633896483534
3.953392166843614636e-02 2146.141197858406 0.007232633896483534
3.783088675632421266e-02 2381.6855519761607 0.007232633896483534
3.620626902347892639e-02 2643.0814869741084 0.007232633896483534
3.467647775431811213e-02 2933.1662783900483 0.007232633896483534
3.325392401823515365e-02 3255.0885998350564 0.007232633896483534
3.194636972876212233e-02 3612.3426997094302 0.007232633896483534
3.153944709664205370e-02 4008.8063288984645 0.007232633896483534
3.136487661407656724e-02 4448.782831127585 0.007232633896483534
3.141346390319267601e-02 4937.047852839004 0.007232633896483534
3.168214362507605630e-02 5478.901179593945 0.007232633896483534
3.216581136799833568e-02 6080.224261649427 0.007232633896483534
3.286195029208455187e-02 6747.5440531107 0.007232633896483534
3.376403145613662837e-02 7488.10385759003 0.007232633896483534
3.486498245724528600e-02 8309.941949353404 0.007232633896483534
3.616472349738786285e-02 9221.97882333434 0.007232633896483534
3.766856925092875591e-02 10234.114021054527 0.007232633896483534
3.938861112168036416e-02 11357.333583431051 0.007232633896483534
4.134454130090577106e-02 12603.829296797274 0.007232633896483534
4.356378753522670982e-02 13987.131026472387 0.007232633896483534
4.608096602885203286e-02 15522.25357427048 0.007232633896483534
4.893678161536712395e-02 17225.859653987874 0.007232633896483534
5.217660135812195177e-02 19116.440753857038 0.007232633896483534
5.584896132746309388e-02 21214.51784910632 0.007232633896483534
6.000424998255654563e-02 23542.864143224204 0.007232633896483534
6.469373711429612928e-02 26126.752255633317 0.007232633896483534
6.996903186079962700e-02 28994.22853882881 0.007232633896483534
7.588195688912081904e-02 32176.417502507353 0.007232633896483534
8.248474519424252305e-02 35707.859649004626 0.007232633896483534
8.983043253371683634e-02 39626.88638701478 0.007232633896483534
9.797327695686469662e-02 43976.036093027215 0.007232633896483534
1.069690515656592511e-01 48802.515836544335 0.007232633896483534
1.168750833052701193e-01 54158.71378079476 0.007232633896483534
1.277524082398770466e-01 60102.76782070388 0.007232633896483534
1.396633545662185338e-01 66699.19663030129 0.007232633896483534
1.526604975667293640e-01 74019.59996915652 0.007232633896483534
1.668002646916911524e-01 82143.43584919439 0.007232633896483534
1.821349908897741399e-01 91158.88299750836 0.007232633896483534
1.987108615586061777e-01 101163.7979766207 0.007232633896483534
2.165658717012783618e-01 112266.77735108159 0.007232633896483534
2.357279632242467171e-01 124588.33642950082 0.007232633896483534
2.562339613223749701e-01 138262.2173764659 0.007232633896483534
2.785144962065425611e-01 153436.84089300132 0.007232633896483534
3.023010012025185156e-01 170276.91722258978 0.007232633896483534
3.274166556457239197e-01 188965.23396912115 0.007232633896483534
3.538144395253823848e-01 209704.64013232305 0.007232633896483534
3.814316287238270209e-01 232720.2478960412 0.007232633896483534
4.101904436762807138e-01 258261.87606826748 0.007232633896483534
4.399992329308554662e-01 286606.7616948256 0.007232633896483534
4.707538067788870628e-01 318062.5692794119 0.007232633896483534
5.023386886898655312e-01 352970.73027306574 0.007232633896483534
5.346279931038537825e-01 391710.1490809261 0.007232633896483534
5.674854480779654153e-01 434701.3158125035 0.007232633896483534
6.007639680724868869e-01 482410.8704165374 0.007232633896483534
6.343037138355267501e-01 535356.6677410719 0.007232633896483534
6.679304948566340272e-01 594113.3984965039 0.007232633896483534
7.061344797760765735e-01 659318.8271333541 0.007232633896483534
7.465750176045086173e-01 731680.7143427207 0.007232633896483534
7.874197367040709494e-01 811984.4993184009 0.007232633896483534
8.279009687624460101e-01 901101.8251665037 0.007232633896483534
8.677560993251629551e-01 1000000.0 0.007232633896483534
7.884711412695564331e-03 0.001 0.008026433522257174
8.001094539922610355e-03 0.0011097524964120721 0.008026433522257174
8.120011406004682894e-03 0.0012315506032928262 0.008026433522257174
8.243359015846711546e-03 0.001366716356462006 0.008026433522257174
8.373317080721000977e-03 0.0015167168884709225 0.008026433522257174
8.512408048003411096e-03 0.0016831803533309566 0.008026433522257174
8.663526934521598513e-03 0.0018679135990207828 0.008026433522257174
8.829990727739090578e-03 0.002072921779595372 0.008026433522257174
9.015594166503064846e-03 0.002300430119772917 0.008026433522257174
9.224644029009677199e-03 0.0025529080682395165 0.008026433522257174
9.462046910945197745e-03 0.002833096101839324 0.008026433522257174
9.733337632793052224e-03 0.0031440354715915 0.008026433522257174
1.004474895686342795e-02 0.0034891012134067737 0.008026433522257174
1.040329181763739903e-02 0.003872038781812557 0.008026433522257174
1.081679083451172682e-02 0.004297004704320844 0.008026433522257174
1.129395050808313511e-02 0.004768611697714469 0.008026433522257174
1.184443518339885204e-02 0.005291978735958442 0.008026433522257174
1.247889865743032241e-02 0.005872786613189483 0.008026433522257174
1.320906481310892173e-02 0.00651733960488242 0.008026433522257174
1.404777723990033658e-02 0.007232633896483534 0.008026433522257174
1.500906746979078187e-02 0.008026433522257174 0.008026433522257174
1.610821629913779945e-02 0.00890735463861044 0.008026433522257174
1.736182404060047924e-02 0.009884959046625586 0.008026433522257174
1.878788579422577612e-02 0.010969857978923836 0.008026433522257174
2.040588763576893505e-02 0.012173827277396614 0.008026433522257174
2.223687209685428975e-02 0.013509935211980273 0.008026433522257174
2.439083395887342576e-02 0.014992684327860457 0.008026433522257174
2.684337338573449319e-02 0.01663816886076129 0.008026433522257174
2.959638320440213452e-02 0.018464249428955443 0.008026433522257174
3.267919894026008465e-02 0.020490746898158472 0.008026433522257174
3.612329243597783152e-02 0.022739657523579287 0.008026433522257174
3.996234446277698027e-02 0.02523539170434766 0.008026433522257174
4.423235222596869076e-02 0.02800503894183631 0.008026433522257174
4.897168578709665959e-02 0.03107866187782014 0.008026433522257174
5.428089282948331262e-02 0.03448962260405758 0.008026433522257174
6.015610884590827379e-02 0.038274944785163134 0.008026433522257174
6.664170939772165458e-02 0.04247571552536898 0.008026433522257174
7.378724669808690850e-02 0.047137531341167244 0.008026433522257174
8.164501211041992612e-02 0.05231099308056263 0.008026433522257174
9.027220018188575335e-02 0.05805225516094899 0.008026433522257174
9.972092645153850243e-02 0.06442363508721373 0.008026433522257174
1.100520106898012634e-01 0.07149428986597581 0.008026433522257174
1.213511980297273113e-01 0.07934096665797492 0.008026433522257174
1.336455163706775362e-01 0.08804883581643465 0.008026433522257174
1.469898127210361727e-01 0.09771241535346502 0.008026433522257174
1.614359392806743176e-01 0.1084365968689611 0.008026433522257174
1.770312395987200527e-01 0.12033778407775893 0.008026433522257174
1.938167123620979648e-01 0.13354515629298988 0.008026433522257174
2.118250850960924636e-01 0.14820207057988585 0.008026433522257174
2.310785310612266941e-01 0.16446761779946645 0.008026433522257174
2.519749063516348864e-01 0.18251834943190443 0.008026433522257174
2.747656118329401820e-01 0.20255019392306664 0.008026433522257174
2.990196025338157093e-01 0.22478058335487253 0.008026433522257174
3.247246078332056141e-01 0.24945081352303167 0.008026433522257174
3.518458621043760726e-01 0.27682866303920667 0.008026433522257174
3.803228024008495356e-01 0.3072112998861759 0.008026433522257174
4.100659237292656467e-01 0.34092850697468147 0.008026433522257174
4.409538823116910256e-01 0.3783462617131929 0.008026433522257174
4.728309912555803685e-01 0.419870708444391 0.008026433522257174
5.055053693510570545e-01 0.4659525668664682 0.008026433522257174
5.387479090300626439e-01 0.517092024289676 0.008026433522257174
5.722921933377582704e-01 0.5738441648302398 0.008026433522257174
6.058356499607340240e-01 0.6368249944718586 0.008026433522257174
6.390420731852421987e-01 0.7067181273927491 0.008026433522257174
6.715455306227512411e-01 0.7842822061337682 0.008026433522257174
7.029559020549041026e-01 0.8703591361485166 0.008026433522257174
7.328659066473842687e-01 0.9658832241158708 0.008026433522257174
7.608595962066474483e-01 1.0718913192051276 0.008026433522257174
7.865221425300665814e-01 1.1895340673703196 0.008026433522257174
8.094505904383019201e-01 1.3200884008314182 0.008026433522257174
8.292652865694599695e-01 1.4649713983072863 0.008026433522257174
8.464707398333677357e-01 1.625755666443795 0.008026433522257174
8.612881625859756252e-01 1.8041864093920719 0.008026433522257174
8.723667646368753470e-01 2.0022003718155843 0.008026433522257174
8.791537577179662222e-01 2.2219468609395236 0.008026433522257174
8.814919887742639348e-01 2.4658110758226037 0.008026433522257174
8.793048530335889623e-01 2.736439997074672 0.008026433522257174
8.725998690524524593e-01 3.0367711180354604 0.008026433522257174
8.614691605797590856e-01 3.370064329271928 0.008026433522257174
8.499620393502099747e-01 3.739937302478798 0.008026433522257174
8.360784408950535651e-01 4.150404757850477 0.008026433522257174
8.216391885970310005e-01 4.605922041145108 0.008026433522257174
8.041093639872388676e-01 5.1114334834401705 0.008026433522257174
7.837787377318800042e-01 5.672426068491977 0.008026433522257174
7.609616689986132831e-01 6.294988990221888 0.008026433522257174
7.359880472363136139e-01 6.985879746785249 0.008026433522257174
7.091948018500289219e-01 7.752597488629465 0.008026433522257174
6.809182754454310427e-01 8.60346441668451 0.008026433522257174
6.514876628887258381e-01 9.547716114208066 0.008026433522257174
6.212195697449864884e-01 10.59560179277617 0.008026433522257174
5.904136986510981622e-01 11.758495540521581 0.008026433522257174
5.593496512086970629e-01 13.049019780144016 0.008026433522257174
5.282847026395892653e-01 14.481182276745331 0.008026433522257174
4.974524252006596314e-01 16.070528182616385 0.008026433522257174
4.670620997268541408e-01 17.834308769319094 0.008026433522257174
4.372986761436328806e-01 19.791668678535572 0.008026433522257174
4.083232483993957107e-01 21.96385372416547 0.008026433522257174
3.838065893537121465e-01 24.37444150122222 0.008026433522257174
3.623141751557494294e-01 27.04959730463137 0.008026433522257174
3.414140153098223496e-01 30.01835813575592 0.008026433522257174
3.211721843862937464e-01 33.31294787934677 0.008026433522257174
3.016858486697560071e-01 36.96912707195032 0.008026433522257174
2.830415395630569431e-01 41.0265810582719 0.008026433522257174
2.675531649933257095e-01 45.52935074866948 0.008026433522257174
2.526770844358601775e-01 50.526310653356795 0.008026433522257174
2.383972150706303306e-01 56.07169938205458 0.008026433522257174
2.247690746611108181e-01 62.22570836730231 0.008026433522257174
2.118293031756516009e-01 69.0551352016233 0.008026433522257174
1.995958252739024330e-01 76.63410868007462 0.008026433522257174
1.880687258517194649e-01 85.04489341802686 0.008026433522257174
1.772318736029692421e-01 94.37878277775391 0.008026433522257174
1.670929441586084807e-01 104.73708979594508 0.008026433522257174
1.578737419601864422e-01 116.23224686798542 0.008026433522257174
1.496171271233006639e-01 128.9890261253308 0.008026433522257174
1.420904277886523848e-01 143.14589375234786 0.008026433522257174
1.350123551785676612e-01 158.85651294280527 0.008026433522257174
1.283287288530936820e-01 176.2914118095948 0.008026433522257174
1.219908805457756151e-01 195.63983435170647 0.008026433522257174
1.159988287428443815e-01 217.11179456945052 0.008026433522257174
1.104271388434962115e-01 240.9403560239527 0.008026433522257174
1.051058030075188304e-01 267.38416158399497 0.008026433522257174
1.000157116340440744e-01 296.73024081888724 0.008026433522257174
9.514648757876308094e-02 329.2971255097155 0.008026433522257174
9.049482065476877057e-02 365.43830709572546 0.008026433522257174
8.630857913945071125e-02 405.54607358408276 0.008026433522257174
8.255500630691980923e-02 450.05576757004974 0.008026433522257174
7.896264952223157330e-02 499.450511585514 0.008026433522257174
7.552163286600158121e-02 554.2664520663108 0.008026433522257174
7.222046371918765251e-02 615.0985788580505 0.008026433522257174
6.904659748247771178e-02 682.6071834272393 0.008026433522257174
6.598745336706096642e-02 757.525025877192 0.008026433522257174
6.303167160020534121e-02 840.6652885618333 0.008026433522257174
6.017033545589901139e-02 932.9304026284696 0.008026433522257174
5.753709070103057294e-02 1035.3218432956637 0.008026433522257174
5.497558384796067538e-02 1148.9510001873086 0.008026433522257174
5.248624235114734277e-02 1275.051240713013 0.008026433522257174
5.047872838399901363e-02 1414.991297434576 0.008026433522257174
4.861539428350272057e-02 1570.2901247293776 0.008026433522257174
4.673613232346697510e-02 1742.6333860096508 0.008026433522257174
4.486360820086674611e-02 1933.891750455232 0.008026433522257174
4.302172334145690225e-02 2146.141197858406 0.008026433522257174
4.123405129365758509e-02 2381.6855519761607 0.008026433522257174
3.952234721581956295e-02 2643.0814869741084 0.008026433522257174
3.790522872279342148e-02 2933.1662783900483 0.008026433522257174
3.639709590250732318e-02 3255.0885998350564 0.008026433522257174
3.510410192235725174e-02 3612.3426997094302 0.008026433522257174
3.470107014493584163e-02 4008.8063288984645 0.008026433522257174
3.454003647732913074e-02 4448.782831127585 0.008026433522257174
3.462124455584505295e-02 4937.047852839004 0.008026433522257174
3.494194394604414888e-02 5478.901179593945 0.008026433522257174
3.549703777042786251e-02 6080.224261649427 0.008026433522257174
3.628467445191076862e-02 6747.5440531107 0.008026433522257174
3.729691933133678916e-02 7488.10385759003 0.008026433522257174
3.852675223657290454e-02 8309.941949353404 0.008026433522257174
3.997418042026258667e-02 9221.97882333434 0.008026433522257174
4.164505876960096498e-02 10234.114021054527 0.008026433522257174
4.355261996174957656e-02 11357.333583431051 0.008026433522257174
4.571838596564469642e-02 12603.829296797274 0.008026433522257174
4.817231535444924106e-02 13987.131026472387 0.008026433522257174
5.095219166686415502e-02 15522.25357427048 0.008026433522257174
5.410239290625427910e-02 17225.859653987874 0.008026433522257174
5.767229384741507509e-02 19116.440753857038 0.008026433522257174
6.171458652088701591e-02 21214.51784910632 0.008026433522257174
6.628378572112045286e-02 23542.864143224204 0.008026433522257174
7.143511329696880519e-02 26126.752255633317 0.008026433522257174
7.722384704546568501e-02 28994.22853882881 0.008026433522257174
8.370512459248023729e-02 32176.417502507353 0.008026433522257174
9.093410036248332495e-02 35707.859649004626 0.008026433522257174
9.896630965511474254e-02 39626.88638701478 0.008026433522257174
1.078580619952680675e-01 43976.036093027215 0.008026433522257174
1.176666919225857200e-01 48802.515836544335 0.008026433522257174
1.284505173367549158e-01 54158.71378079476 0.008026433522257174
1.402715595931741666e-01 60102.76782070388 0.008026433522257174
1.531912122173945123e-01 66699.19663030129 0.008026433522257174
1.672603028736165398e-01 74019.59996915652 0.008026433522257174
1.825325625380307404e-01 82143.43584919439 0.008026433522257174
1.990561969947361731e-01 91158.88299750836 0.008026433522257174
2.168716036995523011e-01 101163.7979766207 0.008026433522257174
2.360091665760676582e-01 112266.77735108159 0.008026433522257174
2.564872739313516226e-01 124588.33642950082 0.008026433522257174
2.783107255522796475e-01 138262.2173764659 0.008026433522257174
3.019342850184407179e-01 153436.84089300132 0.008026433522257174
3.271116302928750996e-01 170276.91722258978 0.008026433522257174
3.535944035825723253e-01 188965.23396912115 0.008026433522257174
3.813159553565601545e-01 209704.64013232305 0.008026433522257174
4.101927074013393959e-01 232720.2478960412 0.008026433522257174
4.401252817622833269e-01 258261.87606826748 0.008026433522257174
4.710001474711172920e-01 286606.7616948256 0.008026433522257174
5.026913643290099598e-01 318062.5692794119 0.008026433522257174
5.350624015738382200e-01 352970.73027306574 0.008026433522257174
5.679672060716232096e-01 391710.1490809261 0.008026433522257174
6.012507906510637934e-01 434701.3158125035 0.008026433522257174
6.347487694323176166e-01 482410.8704165374 0.008026433522257174
6.682858652335165184e-01 535356.6677410719 0.008026433522257174
7.036724063127799411e-01 594113.3984965039 0.008026433522257174
7.434952612916890802e-01 659318.8271333541 0.008026433522257174
7.835980319152990869e-01 731680.7143427207 0.008026433522257174
8.238106081683819193e-01 811984.4993184009 0.008026433522257174
8.638269958644861912e-01 901101.8251665037 0.008026433522257174
9.028495353409113910e-01 1000000.0 0.008026433522257174
7.769241730088400841e-03 0.001 0.00890735463861044
7.884712674596285401e-03 0.0011097524964120721 0.00890735463861044
8.001090465299410745e-03 0.0012315506032928262 0.00890735463861044
8.120013748938727585e-03 0.001366716356462006 0.00890735463861044
8.243354002647359374e-03 0.0015167168884709225 0.00890735463861044
8.373310857806043339e-03 0.0016831803533309566 0.00890735463861044
8.512403508279005673e-03 0.0018679135990207828 0.00890735463861044
8.663522959204207272e-03 0.002072921779595372 0.00890735463861044
8.829987828945159989e-03 0.002300430119772917 0.00890735463861044
9.015589091086047627e-03 0.0025529080682395165 0.00890735463861044
9.224638702919519748e-03 0.002833096101839324 0.00890735463861044
9.462040147271944326e-03 0.0031440354715915 0.00890735463861044
9.733329204459387554e-03 0.0034891012134067737 0.00890735463861044
1.004474234515233613e-02 0.003872038781812557 0.00890735463861044
1.040328352123913100e-02 0.004297004704320844 0.00890735463861044
1.081677972626421055e-02 0.004768611697714469 0.00890735463861044
1.129393932894385243e-02 0.005291978735958442 0.00890735463861044
1.184442056565796451e-02 0.005872786613189483 0.00890735463861044
1.247888181307523978e-02 0.00651733960488242 0.00890735463861044
1.320904533588591889e-02 0.007232633896483534 0.00890735463861044
1.404775689691308178e-02 0.008026433522257174 0.00890735463861044
1.500904120991739844e-02 0.00890735463861044 0.00890735463861044
1.610819113589049417e-02 0.009884959046625586 0.00890735463861044
1.736179407316148712e-02 0.010969857978923836 0.00890735463861044
1.878785035702113665e-02 0.012173827277396614 0.00890735463861044
2.040584227029721906e-02 0.013509935211980273 0.00890735463861044
2.223682881562746849e-02 0.014992684327860457 0.00890735463861044
2.439078757677385148e-02 0.01663816886076129 0.00890735463861044
2.684331643476236401e-02 0.018464249428955443 0.00890735463861044
2.959631821875697774e-02 0.020490746898158472 0.00890735463861044
3.267912801971292747e-02 0.022739657523579287 0.00890735463861044
3.612321578254937271e-02 0.02523539170434766 0.00890735463861044
3.996225993161940659e-02 0.02800503894183631 0.00890735463861044
4.423225072526432156e-02 0.03107866187782014 0.00890735463861044
4.897156643585046099e-02 0.03448962260405758 0.00890735463861044
5.428078991965722133e-02 0.038274944785163134 0.00890735463861044
6.015599526927544599e-02 0.04247571552536898 0.00890735463861044
6.664157843698149952e-02 0.047137531341167244 0.00890735463861044
7.378710726188633662e-02 0.05231099308056263 0.00890735463861044
8.164486464497820728e-02 0.05805225516094899 0.00890735463861044
9.027203279999319874e-02 0.06442363508721373 0.00890735463861044
9.972074298746634591e-02 0.07149428986597581 0.00890735463861044
1.100534746395077507e-01 0.07934096665797492 0.00890735463861044
1.213528419155174010e-01 0.08804883581643465 0.00890735463861044
1.336473645536092603e-01 0.09771241535346502 0.00890735463861044
1.469918903620227035e-01 0.1084365968689611 0.00890735463861044
1.614382800491736825e-01 0.12033778407775893 0.00890735463861044
1.770338543886620652e-01 0.13354515629298988 0.00890735463861044
1.938196536044101970e-01 0.14820207057988585 0.00890735463861044
2.118283869734543245e-01 0.16446761779946645 0.00890735463861044
2.310822398501468644e-01 0.18251834943190443 0.00890735463861044
2.519565786923628758e-01 0.20255019392306664 0.00890735463861044
2.747452169635789532e-01 0.22478058335487253 0.00890735463861044
2.989969099532449048e-01 0.24945081352303167 0.00890735463861044
3.246993978995307839e-01 0.27682866303920667 0.00890735463861044
3.518178531690568933e-01 0.3072112998861759 0.00890735463861044
3.802917021044658341e-01 0.34092850697468147 0.00890735463861044
4.100314220494898354e-01 0.3783462617131929 0.00890735463861044
4.409156257537168999e-01 0.419870708444391 0.00890735463861044
4.727885943272019387e-01 0.4659525668664682 0.00890735463861044
5.054584153991134032e-01 0.517092024289676 0.00890735463861044
5.386959388337533294e-01 0.5738441648302398 0.00890735463861044
5.722347143500163824e-01 0.6368249944718586 0.00890735463861044
6.057721377555295161e-01 0.7067181273927491 0.00890735463861044
6.389719387765953051e-01 0.7842822061337682 0.00890735463861044
6.714681529718724562e-01 0.8703591361485166 0.00890735463861044
7.028706078683721881e-01 0.9658832241158708 0.00890735463861044
7.327719897021043316e-01 1.0718913192051276 0.00890735463861044
7.607562911194997168e-01 1.1895340673703196 0.00890735463861044
7.864086325827881474e-01 1.3200884008314182 0.00890735463861044
8.093260138125168979e-01 1.4649713983072863 0.00890735463861044
8.291287563889413459e-01 1.625755666443795 0.00890735463861044
8.462690550847121740e-01 1.8041864093920719 0.00890735463861044
8.605854989684235123e-01 2.0022003718155843 0.00890735463861044
8.713851197344750776e-01 2.2219468609395236 0.00890735463861044
8.781672518320225995e-01 2.4658110758226037 0.00890735463861044
8.805077269419340213e-01 2.736439997074672 0.00890735463861044
8.783294583857085280e-01 3.0367711180354604 0.00890735463861044
8.716390263516464731e-01 3.370064329271928 0.00890735463861044
8.605272290072045749e-01 3.739937302478798 0.00890735463861044
8.490783159966710514e-01 4.150404757850477 0.00890735463861044
8.353024877809299698e-01 4.605922041145108 0.00890735463861044
8.208976975640330798e-01 5.1114334834401705 0.00890735463861044
8.034005528542105257e-01 5.672426068491977 0.00890735463861044
7.830991402866908091e-01 6.294988990221888 0.00890735463861044
7.603064163471212611e-01 6.985879746785249 0.00890735463861044
7.353511962213348241e-01 7.752597488629465 0.00890735463861044
7.085697224012686979e-01 8.60346441668451 0.00890735463861044
6.802980132048260797e-01 9.547716114208066 0.00890735463861044
6.508653141630776906e-01 10.59560179277617 0.00890735463861044
6.205885999928740793e-01 11.758495540521581 0.00890735463861044
5.897682461493923833e-01 13.049019780144016 0.00890735463861044
5.586848118463666468e-01 14.481182276745331 0.00890735463861044
5.275967690053090520e-01 16.070528182616385 0.00890735463861044
4.967391778005351144e-01 17.834308769319094 0.00890735463861044
4.663230632992981239e-01 19.791668678535572 0.00890735463861044
4.365354134286257848e-01 21.96385372416547 0.00890735463861044
4.082250420159389548e-01 24.37444150122222 0.00890735463861044
3.840796217199130003e-01 27.04959730463137 0.00890735463861044
3.617716440059720595e-01 30.01835813575592 0.00890735463861044
3.408808224745496496e-01 33.31294787934677 0.00890735463861044
3.206619147764728228e-01 36.96912707195032 0.00890735463861044
3.012146656771282349e-01 41.0265810582719 0.00890735463861044
2.839019556247863729e-01 45.52935074866948 0.00890735463861044
2.685262943841038030e-01 50.526310653356795 0.00890735463861044
2.536664574412203499e-01 56.07169938205458 0.00890735463861044
2.393963429121611919e-01 62.22570836730231 0.00890735463861044
2.257712942388796495e-01 69.0551352016233 0.00890735463861044
2.128275763696899359e-01 76.63410868007462 0.00890735463861044
2.005825726829693900e-01 85.04489341802686 0.00890735463861044
1.890357852418420581e-01 94.37878277775391 0.00890735463861044
1.781707009852235846e-01 104.73708979594508 0.00890735463861044
1.679652579743362295e-01 116.23224686798542 0.00890735463861044
1.589568912500400055e-01 128.9890261253308 0.00890735463861044
1.509099234041595405e-01 143.14589375234786 0.00890735463861044
1.433619530137773823e-01 158.85651294280527 0.00890735463861044
1.362588295549703732e-01 176.2914118095948 0.00890735463861044
1.295495962321780992e-01 195.63983435170647 0.00890735463861044
1.232473417443219338e-01 217.11179456945052 0.00890735463861044
1.173775325934231090e-01 240.9403560239527 0.00890735463861044
1.117923842571824228e-01 267.38416158399497 0.00890735463861044
1.064666282445752427e-01 296.73024081888724 0.00890735463861044
1.013838697123226607e-01 329.2971255097155 0.00890735463861044
9.653533542194456252e-02 365.43830709572546 0.00890735463861044
9.191785878350097749e-02 405.54607358408276 0.00890735463861044
8.779857952667925736e-02 450.05576757004974 0.00890735463861044
8.408978571966710391e-02 499.450511585514 0.00890735463861044
8.053609262514642431e-02 554.2664520663108 0.00890735463861044
7.712471645635429751e-02 615.0985788580505 0.00890735463861044
7.384236839934087138e-02 682.6071834272393 0.00890735463861044
7.067603077719804283e-02 757.525025877192 0.00890735463861044
6.761401210004246154e-02 840.6652885618333 0.00890735463861044
6.465714403283812084e-02 932.9304026284696 0.00890735463861044
6.193629267334985894e-02 1035.3218432956637 0.00890735463861044
5.927933554458875848e-02 1148.9510001873086 0.00890735463861044
5.669267989288714893e-02 1275.051240713013 0.00890735463861044
5.441182925318372582e-02 1414.991297434576 0.00890735463861044
5.251021684745133672e-02 1570.2901247293776 0.00890735463861044
5.058007902545345880e-02 1742.6333860096508 0.00890735463861044
4.864579550115617768e-02 1933.891750455232 0.00890735463861044
4.673330759547363045e-02 2146.141197858406 0.00890735463861044
4.486848391064895969e-02 2381.6855519761607 0.00890735463861044
4.307550558878334851e-02 2643.0814869741084 0.00890735463861044
4.137538920713956792e-02 2933.1662783900483 0.00890735463861044
3.978474589792894284e-02 3255.0885998350564 0.00890735463861044
3.854941047457820930e-02 3612.3426997094302 0.00890735463861044
3.814810063981723814e-02 4008.8063288984645 0.00890735463861044
3.800818742897316138e-02 4448.782831127585 0.00890735463861044
3.813074307485091879e-02 4937.047852839004 0.00890735463861044
3.851345592317294286e-02 5478.901179593945 0.00890735463861044
3.915132147159445380e-02 6080.224261649427 0.00890735463861044
4.004339776135839440e-02 6747.5440531107 0.00890735463861044
4.118001895399315410e-02 7488.10385759003 0.00890735463861044
4.255438311941447255e-02 8309.941949353404 0.00890735463861044
4.416660192248040434e-02 9221.97882333434 0.00890735463861044
4.602311101980425395e-02 10234.114021054527 0.00890735463861044
4.813836348106758506e-02 11357.333583431051 0.00890735463861044
5.053583668108815874e-02 12603.829296797274 0.00890735463861044
5.324819340801819484e-02 13987.131026472387 0.00890735463861044
5.631659723043446614e-02 15522.25357427048 0.00890735463861044
5.978933790303274376e-02 17225.859653987874 0.00890735463861044
6.372003980508963994e-02 19116.440753857038 0.00890735463861044
6.816577246689289882e-02 21214.51784910632 0.00890735463861044
7.318535646663307248e-02 23542.864143224204 0.00890735463861044
7.883807942674188329e-02 26126.752255633317 0.00890735463861044
8.518291876183584077e-02 28994.22853882881 0.00890735463861044
9.227826164749994287e-02 32176.417502507353 0.00890735463861044
1.001820094338643496e-01 35707.859649004626 0.00890735463861044
1.089519076975268841e-01 39626.88638701478 0.00890735463861044
1.186459027079843770e-01 43976.036093027215 0.00890735463861044
1.293223414538665905e-01 48802.515836544335 0.00890735463861044
1.410398524677250742e-01 54158.71378079476 0.00890735463861044
1.538607621318029139e-01 60102.76782070388 0.00890735463861044
1.678443203172679532e-01 66699.19663030129 0.00890735463861044
1.830385278781019032e-01 74019.59996915652 0.00890735463861044
1.994931213726779118e-01 82143.43584919439 0.00890735463861044
2.172507086998492210e-01 91158.88299750836 0.00890735463861044
2.363443079065812302e-01 101163.7979766207 0.00890735463861044
2.567949746747723028e-01 112266.77735108159 0.00890735463861044
2.786097355458178049e-01 124588.33642950082 0.00890735463861044
3.017800245954756488e-01 138262.2173764659 0.00890735463861044
3.267037018924296987e-01 153436.84089300132 0.00890735463861044
3.532538210207868401e-01 170276.91722258978 0.00890735463861044
3.810682690077945023e-01 188965.23396912115 0.00890735463861044
4.100592417572585524e-01 209704.64013232305 0.00890735463861044
4.401210776045856865e-01 232720.2478960412 0.00890735463861044
4.711319190743278873e-01 258261.87606826748 0.00890735463861044
5.029557985873004400e-01 286606.7616948256 0.00890735463861044
5.354449230448159458e-01 318062.5692794119 0.00890735463861044
5.684418633114390884e-01 352970.73027306574 0.00890735463861044
6.017811136211110856e-01 391710.1490809261 0.00890735463861044
6.352898605454982972e-01 434701.3158125035 0.00890735463861044
6.687879345470720827e-01 482410.8704165374 0.00890735463861044
7.020861139687645247e-01 535356.6677410719 0.00890735463861044
7.408639782692788556e-01 594113.3984965039 0.00890735463861044
7.805671028316372162e-01 659318.8271333541 0.00890735463861044
8.203652066069696547e-01 731680.7143427207 0.00890735463861044
8.600283329828364298e-01 811984.4993184009 0.00890735463861044
8.986987794744831781e-01 901101.8251665037 0.00890735463861044
9.359656222639866074e-01 1000000.0 0.00890735463861044
7.653301505912563953e-03 0.001 0.009884959046625586
7.769241328207743616e-03 0.0011097524964120721 0.009884959046625586
7.884707692994883180e-03 0.0012315506032928262 0.009884959046625586
8.001088501215065929e-03 0.001366716356462006 0.009884959046625586
8.120004374269967559e-03 0.0015167168884709225 0.009884959046625586
8.243352132014148542e-03 0.0016831803533309566 0.009884959046625586
8.373311759219584371e-03 0.0018679135990207828 0.009884959046625586
8.512401035115847031e-03 0.002072921779595372 0.009884959046625586
8.663517227523134800e-03 0.002300430119772917 0.009884959046625586
8.829982031653698868e-03 0.0025529080682395165 0.009884959046625586
9.015584971976251319e-03 0.002833096101839324 0.009884959046625586
9.224634032299103281e-03 0.0031440354715915 0.009884959046625586
9.462034189749928687e-03 0.0034891012134067737 0.009884959046625586
9.733322535327401312e-03 0.003872038781812557 0.009884959046625586
1.004473376159730272e-02 0.004297004704320844 0.009884959046625586
1.040327480302442181e-02 0.004768611697714469 0.009884959046625586
1.081676756418186412e-02 0.005291978735958442 0.009884959046625586
1.129392544718331101e-02 0.005872786613189483 0.009884959046625586
1.184440706355778701e-02 0.00651733960488242 0.009884959046625586
1.247886433775396813e-02 0.007232633896483534 0.009884959046625586
1.320902745847300601e-02 0.008026433522257174 0.009884959046625586
1.404773202942193912e-02 0.00890735463861044 0.009884959046625586
1.500901528648739339e-02 0.009884959046625586 0.009884959046625586
1.610815755093748108e-02 0.010969857978923836 0.009884959046625586
1.736175393642114262e-02 0.012173827277396614 0.009884959046625586
1.878780634747173953e-02 0.013509935211980273 0.009884959046625586
2.040579368876014113e-02 0.014992684327860457 0.009884959046625586
2.223676918428742211e-02 0.01663816886076129 0.009884959046625586
2.439073136655259960e-02 0.018464249428955443 0.009884959046625586
2.684325416034101172e-02 0.020490746898158472 0.009884959046625586
2.959624936551029373e-02 0.022739657523579287 0.009884959046625586
3.267904815465811491e-02 0.02523539170434766 0.009884959046625586
3.612311812778017106e-02 0.02800503894183631 0.009884959046625586
3.996215316979553206e-02 0.03107866187782014 0.009884959046625586
4.423212472998372391e-02 0.03448962260405758 0.009884959046625586
4.897142710532234600e-02 0.038274944785163134 0.009884959046625586
5.428065078220100509e-02 0.04247571552536898 0.009884959046625586
6.015584096072554288e-02 0.047137531341167244 0.009884959046625586
6.664140015934674754e-02 0.05231099308056263 0.009884959046625586
7.378690799571595293e-02 0.05805225516094899 0.009884959046625586
8.164467981755735293e-02 0.06442363508721373 0.009884959046625586
9.027182387132338948e-02 0.07149428986597581 0.009884959046625586
9.972050608305614572e-02 0.07934096665797492 0.009884959046625586
1.100550228504922484e-01 0.08804883581643465 0.009884959046625586
1.213545858058158872e-01 0.09771241535346502 0.009884959046625586
1.336493183736391921e-01 0.1084365968689611 0.009884959046625586
1.469940784080749629e-01 0.12033778407775893 0.009884959046625586
1.614407407981695575e-01 0.13354515629298988 0.009884959046625586
1.770366222453692850e-01 0.14820207057988585 0.009884959046625586
1.938227648733532871e-01 0.16446761779946645 0.009884959046625586
2.118318730735664068e-01 0.18251834943190443 0.009884959046625586
2.310861506502192020e-01 0.20255019392306664 0.009884959046625586
2.519336207693603780e-01 0.22478058335487253 0.009884959046625586
2.747196666958725553e-01 0.24945081352303167 0.009884959046625586
2.989685003440964439e-01 0.27682866303920667 0.009884959046625586
3.246678064116678697e-01 0.3072112998861759 0.009884959046625586
3.517827620011128587e-01 0.34092850697468147 0.009884959046625586
3.802527468945290923e-01 0.3783462617131929 0.009884959046625586
4.099881946734605931e-01 0.419870708444391 0.009884959046625586
4.408676878101073782e-01 0.4659525668664682 0.009884959046625586
4.727354571494044033e-01 0.517092024289676 0.009884959046625586
5.053995599457159482e-01 0.5738441648302398 0.009884959046625586
5.386307907851461962e-01 0.6368249944718586 0.009884959046625586
5.721626560373963555e-01 0.7067181273927491 0.009884959046625586
6.056924887641003119e-01 0.7842822061337682 0.009884959046625586
6.388839825072077927e-01 0.8703591361485166 0.009884959046625586
6.713710964838266460e-01 0.9658832241158708 0.009884959046625586
7.027636179601611799e-01 1.0718913192051276 0.009884959046625586
7.326541491682213580e-01 1.1895340673703196 0.009884959046625586
7.606266384405989678e-01 1.3200884008314182 0.009884959046625586
7.862661531938399673e-01 1.4649713983072863 0.009884959046625586
8.091696212871581917e-01 1.625755666443795 0.009884959046625586
8.289572920803051082e-01 1.8041864093920719 0.009884959046625586
8.460257259564465393e-01 2.0022003718155843 0.009884959046625586
8.603184557889803630e-01 2.2219468609395236 0.009884959046625586
8.705133137103121532e-01 2.4658110758226037 0.009884959046625586
8.771825436689969502e-01 2.736439997074672 0.009884959046625586
8.795262852242905494e-01 3.0367711180354604 0.009884959046625586
8.773563395656883701e-01 3.370064329271928 0.009884959046625586
8.706780955070879680e-01 3.739937302478798 0.009884959046625586
8.595808337728988446e-01 4.150404757850477 0.009884959046625586
8.481869066520064671e-01 4.605922041145108 0.009884959046625586
8.345351651756272027e-01 5.1114334834401705 0.009884959046625586
8.201574453361027972e-01 5.672426068491977 0.009884959046625586
8.026842202901459666e-01 6.294988990221888 0.009884959046625586
7.824022018221874486e-01 6.985879746785249 0.009884959046625586
7.596232809143264042e-01 7.752597488629465 0.009884959046625586
7.346755646502459713e-01 8.60346441668451 0.009884959046625586
7.078949220525981856e-01 9.547716114208066 0.009884959046625586
6.796173928423790978e-01 10.59560179277617 0.009884959046625586
6.501725560236027990e-01 11.758495540521581 0.009884959046625586
6.198780492895156202e-01 13.049019780144016 0.009884959046625586
5.890352323777691135e-01 14.481182276745331 0.009884959046625586
5.579259248935216631e-01 16.070528182616385 0.009884959046625586
5.268101880580503549e-01 17.834308769319094 0.009884959046625586
4.959249785734348159e-01 19.791668678535572 0.009884959046625586
4.654835451707207139e-01 21.96385372416547 0.009884959046625586
4.356754018878514212e-01 24.37444150122222 0.009884959046625586
4.085162327333297649e-01 27.04959730463137 0.009884959046625586
3.843354153260525874e-01 30.01835813575592 0.009884959046625586
3.612001768302290916e-01 33.31294787934677 0.009884959046625586
3.403390881915550059e-01 36.96912707195032 0.009884959046625586
3.201681511301113225e-01 41.0265810582719 0.009884959046625586
3.010984984219399196e-01 45.52935074866948 0.009884959046625586
2.850386396208716699e-01 50.526310653356795 0.009884959046625586
2.696867545019956403e-01 56.07169938205458 0.009884959046625586
2.548439053435386237e-01 62.22570836730231 0.009884959046625586
2.405836427999816229e-01 69.0551352016233 0.009884959046625586
2.269607224204973905e-01 76.63410868007462 0.009884959046625586
2.140106169832682592e-01 85.04489341802686 0.009884959046625586
2.017498595482004331e-01 94.37878277775391 0.009884959046625586
1.901773141777849119e-01 104.73708979594508 0.009884959046625586
1.792763494467721486e-01 116.23224686798542 0.009884959046625586
1.691775579674616448e-01 128.9890261253308 0.009884959046625586
1.604257442816057477e-01 143.14589375234786 0.009884959046625586
1.523522199170556923e-01 158.85651294280527 0.009884959046625586
1.447724039749225533e-01 176.2914118095948 0.009884959046625586
1.376355947080582787e-01 195.63983435170647 0.009884959046625586
1.309619541223673855e-01 217.11179456945052 0.009884959046625586
1.247449720662393291e-01 240.9403560239527 0.009884959046625586
1.188525410231650037e-01 267.38416158399497 0.009884959046625586
1.132538180452584003e-01 296.73024081888724 0.009884959046625586
1.079265030806495773e-01 329.2971255097155 0.009884959046625586
1.028560849221333978e-01 365.43830709572546 0.009884959046625586
9.803425978936393392e-02 405.54607358408276 0.009884959046625586
9.345671478862153936e-02 450.05576757004974 0.009884959046625586
8.936880580252039297e-02 499.450511585514 0.009884959046625586
8.569824791844218859e-02 554.2664520663108 0.009884959046625586
8.217635358247747657e-02 615.0985788580505 0.009884959046625586
7.878835433553556256e-02 682.6071834272393 0.009884959046625586
7.552014593869389725e-02 757.525025877192 0.009884959046625586
7.235913334164392752e-02 840.6652885618333 0.009884959046625586
6.932546911756930219e-02 932.9304026284696 0.009884959046625586
6.652151561615876618e-02 1035.3218432956637 0.009884959046625586
6.377979766726832311e-02 1148.9510001873086 0.009884959046625586
6.110655509126514118e-02 1275.051240713013 0.009884959046625586
5.851246684485766208e-02 1414.991297434576 0.009884959046625586
5.658509085023710056e-02 1570.2901247293776 0.009884959046625586
5.462037557078430056e-02 1742.6333860096508 0.009884959046625586
5.263863620028715051e-02 1933.891750455232 0.009884959046625586
5.066780936134625962e-02 2146.141197858406 0.009884959046625586
4.873609428964841006e-02 2381.6855519761607 0.009884959046625586
4.687020950353877613e-02 2643.0814869741084 0.009884959046625586
4.509374494447281057e-02 2933.1662783900483 0.009884959046625586
4.342573752070291726e-02 3255.0885998350564 0.009884959046625586
4.229132274130760483e-02 3612.3426997094302 0.009884959046625586
4.190015150480198847e-02 4008.8063288984645 0.009884959046625586
4.179072881728950611e-02 4448.782831127585 0.009884959046625586
4.196513980834593732e-02 4937.047852839004 0.009884959046625586
4.242165262324718022e-02 5478.901179593945 0.009884959046625586
4.315545479378858629e-02 6080.224261649427 0.009884959046625586
4.416681070300704226e-02 6747.5440531107 0.009884959046625586
4.544392215338141638e-02 7488.10385759003 0.009884959046625586
4.698041548550060953e-02 8309.941949353404 0.009884959046625586
4.877652329790129609e-02 9221.97882333434 0.009884959046625586
5.083930110965113186e-02 10234.114021054527 0.009884959046625586
5.318449794996842755e-02 11357.333583431051 0.009884959046625586
5.583766956313095803e-02 12603.829296797274 0.009884959046625586
5.883435352656628953e-02 13987.131026472387 0.009884959046625586
6.221930328972944541e-02 15522.25357427048 0.009884959046625586
6.604495242706537317e-02 17225.859653987874 0.009884959046625586
7.036940640886375775e-02 19116.440753857038 0.009884959046625586
7.525431622734421455e-02 21214.51784910632 0.009884959046625586
8.076295947601833114e-02 23542.864143224204 0.009884959046625586
8.695876295573570780e-02 26126.752255633317 0.009884959046625586
9.390438075700166531e-02 28994.22853882881 0.009884959046625586
1.016613131375764811e-01 32176.417502507353 0.009884959046625586
1.102899487541662837e-01 35707.859649004626 0.009884959046625586
1.198498470450651970e-01 39626.88638701478 0.009884959046625586
1.304000577705502761e-01 43976.036093027215 0.009884959046625586
1.419992608595549710e-01 48802.515836544335 0.009884959046625586
1.547055628359709500e-01 54158.71378079476 0.009884959046625586
1.685808053076473523e-01 60102.76782070388 0.009884959046625586
1.836806672942730423e-01 66699.19663030129 0.009884959046625586
2.000491110947527629e-01 74019.59996915652 0.009884959046625586
2.177304289147596328e-01 82143.43584919439 0.009884959046625586
2.367600519192253616e-01 91158.88299750836 0.009884959046625586
2.571619196657127238e-01 101163.7979766207 0.009884959046625586
2.789459777852556499e-01 112266.77735108159 0.009884959046625586
3.021060870561733114e-01 124588.33642950082 0.009884959046625586
3.266184897308473944e-01 138262.2173764659 0.009884959046625586
3.528000592409120117e-01 153436.84089300132 0.009884959046625586
3.806878681026511502e-01 170276.91722258978 0.009884959046625586
4.097802030744526758e-01 188965.23396912115 0.009884959046625586
4.399668382576663039e-01 209704.64013232305 0.009884959046625586
4.711191545128645131e-01 232720.2478960412 0.009884959046625586
5.030922084169661135e-01 258261.87606826748 0.009884959046625586
5.357274558808573506e-01 286606.7616948256 0.009884959046625586
5.688554122957559800e-01 318062.5692794119 0.009884959046625586
6.022984430110177589e-01 352970.73027306574 0.009884959046625586
6.358725254514958625e-01 391710.1490809261 0.009884959046625586
6.693883595691783039e-01 434701.3158125035 0.009884959046625586
7.026514803276554533e-01 482410.8704165374 0.009884959046625586
7.390633693860668707e-01 535356.6677410719 0.009884959046625586
7.785988798538042710e-01 594113.3984965039 0.009884959046625586
8.176895807897555102e-01 659318.8271333541 0.009884959046625586
8.564310452981590549e-01 731680.7143427207 0.009884959046625586
8.947032602378143240e-01 811984.4993184009 0.009884959046625586
9.316036905715103789e-01 901101.8251665037 0.009884959046625586
9.667209698919289051e-01 1000000.0 0.009884959046625586
7.535712198723250495e-03 0.001 0.010969857978923836
7.653293367613963824e-03 0.0011097524964120721 0.010969857978923836
7.769233190822820607e-03 0.0012315506032928262 0.010969857978923836
7.884706010363414994e-03 0.001366716356462006 0.010969857978923836
8.001081494369722408e-03 0.0015167168884709225 0.010969857978923836
8.120004706746604059e-03 0.0016831803533309566 0.010969857978923836
8.243348654463864347e-03 0.0018679135990207828 0.010969857978923836
8.373303590717308745e-03 0.002072921779595372 0.010969857978923836
8.512396485869428223e-03 0.002300430119772917 0.010969857978923836
8.663513514004213614e-03 0.0025529080682395165 0.010969857978923836
8.829976436617160626e-03 0.002833096101839324 0.010969857978923836
9.015577468170610231e-03 0.0031440354715915 0.010969857978923836
9.224630348193853246e-03 0.0034891012134067737 0.010969857978923836
9.462029224004539149e-03 0.003872038781812557 0.010969857978923836
9.733312562086078243e-03 0.004297004704320844 0.010969857978923836
1.004472406115225827e-02 0.004768611697714469 0.010969857978923836
1.040326050623665774e-02 0.005291978735958442 0.010969857978923836
1.081675492466165588e-02 0.005872786613189483 0.010969857978923836
1.129391163912450875e-02 0.00651733960488242 0.010969857978923836
1.184438923621196869e-02 0.007232633896483534 0.010969857978923836
1.247884493039231463e-02 0.008026433522257174 0.010969857978923836
1.320899976537086816e-02 0.00890735463861044 0.010969857978923836
1.404770076690814440e-02 0.009884959046625586 0.010969857978923836
1.500898203504472291e-02 0.010969857978923836 0.010969857978923836
1.610811718605753562e-02 0.012173827277396614 0.010969857978923836
1.736170562597659853e-02 0.013509935211980273 0.010969857978923836
1.878775108999120730e-02 0.014992684327860457 0.010969857978923836
2.040572900550580160e-02 0.01663816886076129 0.010969857978923836
2.223669490156734291e-02 0.018464249428955443 0.010969857978923836
2.439066048163204131e-02 0.020490746898158472 0.010969857978923836
2.684317742717574201e-02 0.022739657523579287 0.010969857978923836
2.959615469492518636e-02 0.02523539170434766 0.010969857978923836
3.267894366709366005e-02 0.02800503894183631 0.010969857978923836
3.612300396265919616e-02 0.03107866187782014 0.010969857978923836
3.996201228978293191e-02 0.03448962260405758 0.010969857978923836
4.423197353334009513e-02 0.038274944785163134 0.010969857978923836
4.897125342016351440e-02 0.04247571552536898 0.010969857978923836
5.428047842756832803e-02 0.047137531341167244 0.010969857978923836
6.015564590544445617e-02 0.05231099308056263 0.010969857978923836
6.664118604951461966e-02 0.05805225516094899 0.010969857978923836
7.378666654506225997e-02 0.06442363508721373 0.010969857978923836
8.164443456959374901e-02 0.07149428986597581 0.010969857978923836
9.027155714187003188e-02 0.07934096665797492 0.010969857978923836
9.972020548992313604e-02 0.08804883581643465 0.010969857978923836
1.100566175437996952e-01 0.09771241535346502 0.010969857978923836
1.213563799591406561e-01 0.1084365968689611 0.010969857978923836
1.336513367992477608e-01 0.12033778407775893 0.010969857978923836
1.469963526634510409e-01 0.13354515629298988 0.010969857978923836
1.614432864424738545e-01 0.14820207057988585 0.010969857978923836
1.770394862498245736e-01 0.16446761779946645 0.010969857978923836
1.938259729592854697e-01 0.18251834943190443 0.010969857978923836
2.118354839889955432e-01 0.20255019392306664 0.010969857978923836
2.310902064974656722e-01 0.22478058335487253 0.010969857978923836
2.519049714174186327e-01 0.24945081352303167 0.010969857978923836
2.746877844058039364e-01 0.27682866303920667 0.010969857978923836
2.989330427065840512e-01 0.3072112998861759 0.010969857978923836
3.246284015938216694e-01 0.34092850697468147 0.010969857978923836
3.517389779009139628e-01 0.3783462617131929 0.010969857978923836
3.802041306301700563e-01 0.419870708444391 0.010969857978923836
4.099342430496971668e-01 0.4659525668664682 0.010969857978923836
4.408078468619336943e-01 0.517092024289676 0.010969857978923836
4.726691354591747163e-01 0.5738441648302398 0.010969857978923836
5.053260942175217263e-01 0.6368249944718586 0.010969857978923836
5.385494738908011003e-01 0.7067181273927491 0.010969857978923836
5.720727025935299359e-01 0.7842822061337682 0.010969857978923836
6.055930588941217385e-01 0.8703591361485166 0.010969857978923836
6.387741663313832863e-01 0.9658832241158708 0.010969857978923836
6.712499136255816179e-01 1.0718913192051276 0.010969857978923836
7.026300088550098133e-01 1.1895340673703196 0.010969857978923836
7.325069930836027865e-01 1.3200884008314182 0.010969857978923836
7.604647322274152854e-01 1.4649713983072863 0.010969857978923836
7.860882072426487177e-01 1.625755666443795 0.010969857978923836
8.089742739680286787e-01 1.8041864093920719 0.010969857978923836
8.287431083371241680e-01 2.0022003718155843 0.010969857978923836
8.457325377496786034e-01 2.2219468609395236 0.010969857978923836
8.599969232002728781e-01 2.4658110758226037 0.010969857978923836
8.701611764462755527e-01 2.736439997074672 0.010969857978923836
8.761992023969685794e-01 3.0367711180354604 0.010969857978923836
8.785442426634164637e-01 3.370064329271928 0.010969857978923836
8.763788777779631944e-01 3.739937302478798 0.010969857978923836
8.697071438056656056e-01 4.150404757850477 0.010969857978923836
8.586167334007933638e-01 4.605922041145108 0.010969857978923836
8.472723416087724058e-01 5.1114334834401705 0.010969857978923836
8.337635641048857238e-01 5.672426068491977 0.010969857978923836
8.194035061177232793e-01 6.294988990221888 0.010969857978923836
8.019437724828886171e-01 6.985879746785249 0.010969857978923836
7.816700355347886431e-01 7.752597488629465 0.010969857978923836
7.588934644899734128e-01 8.60346441668451 0.010969857978923836
7.339417735393675146e-01 9.547716114208066 0.010969857978923836
7.071508130885252319e-01 10.59560179277617 0.010969857978923836
6.788569375110081738e-01 11.758495540521581 0.010969857978923836
6.493903909748853787e-01 13.049019780144016 0.010969857978923836
6.190698223900990005e-01 14.481182276745331 0.010969857978923836
5.881979238373419294e-01 16.070528182616385 0.010969857978923836
5.570582228743958808e-01 17.834308769319094 0.010969857978923836
5.259128393865901696e-01 19.791668678535572 0.010969857978923836
4.950011601392065863e-01 21.96385372416547 0.010969857978923836
4.645392098296254879e-01 24.37444150122222 0.010969857978923836
4.347195553982339811e-01 27.04959730463137 0.010969857978923836
4.087911190907857484e-01 30.01835813575592 0.010969857978923836
3.845677906478407460e-01 33.31294787934677 0.010969857978923836
3.609325176643390365e-01 36.96912707195032 0.010969857978923836
3.398188478419533753e-01 41.0265810582719 0.010969857978923836
3.197281674010570285e-01 45.52935074866948 0.010969857978923836
3.023581552268695405e-01 50.526310653356795 0.010969857978923836
2.863840366365484336e-01 56.07169938205458 0.010969857978923836
2.710567253590655534e-01 62.22570836730231 0.010969857978923836
2.562308471813679600e-01 69.0551352016233 0.010969857978923836
2.419791482706979135e-01 76.63410868007462 0.010969857978923836
2.283553269937602381e-01 85.04489341802686 0.010969857978923836
2.153937293534873010e-01 94.37878277775391 0.010969857978923836
2.031099776387154110e-01 104.73708979594508 0.010969857978923836
1.915025867296382689e-01 116.23224686798542 0.010969857978923836
1.805554706559315825e-01 128.9890261253308 0.010969857978923836
1.708940219123560866e-01 143.14589375234786 0.010969857978923836
1.620745651603673343e-01 158.85651294280527 0.010969857978923836
1.539365813498000113e-01 176.2914118095948 0.010969857978923836
1.463142893595403282e-01 195.63983435170647 0.010969857978923836
1.392023072284964691e-01 217.11179456945052 0.010969857978923836
1.325836330014305564e-01 240.9403560239527 0.010969857978923836
1.263337362194371649e-01 267.38416158399497 0.010969857978923836
1.204173112919666860e-01 296.73024081888724 0.010969857978923836
1.148067574864049395e-01 329.2971255097155 0.010969857978923836
1.094819765429022179e-01 365.43830709572546 0.010969857978923836
1.044293111735882934e-01 405.54607358408276 0.010969857978923836
9.963974919386087148e-02 450.05576757004974 0.010969857978923836
9.510669486753535462e-02 499.450511585514 0.010969857978923836
9.100456844950507995e-02 554.2664520663108 0.010969857978923836
8.736803143507852754e-02 615.0985788580505 0.010969857978923836
8.387452637760328678e-02 682.6071834272393 0.010969857978923836
8.050810946000981627e-02 757.525025877192 0.010969857978923836
7.725459729452230362e-02 840.6652885618333 0.010969857978923836
7.415791520485509603e-02 932.9304026284696 0.010969857978923836
7.128185962641887807e-02 1035.3218432956637 0.010969857978923836
6.846732529988013016e-02 1148.9510001873086 0.010969857978923836
6.571992530350297124e-02 1275.051240713013 0.010969857978923836
6.305000210144727502e-02 1414.991297434576 0.010969857978923836
6.082647616980656202e-02 1570.2901247293776 0.010969857978923836
5.884677865410747194e-02 1742.6333860096508 0.010969857978923836
5.683517551613846003e-02 1933.891750455232 0.010969857978923836
5.482147990795874226e-02 2146.141197858406 0.010969857978923836
5.283619598275839796e-02 2381.6855519761607 0.010969857978923836
5.090864370900633623e-02 2643.0814869741084 0.010969857978923836
4.906512810673656355e-02 2933.1662783900483 0.010969857978923836
4.732730784826479076e-02 3255.0885998350564 0.010969857978923836
4.634757460099411808e-02 3612.3426997094302 0.010969857978923836
4.597706127307951696e-02 4008.8063288984645 0.010969857978923836
4.590957158542723071e-02 4448.782831127585 0.010969857978923836
4.614840366180157638e-02 4937.047852839004 0.010969857978923836
4.669256577454292123e-02 5478.901179593945 0.010969857978923836
4.753754991746213937e-02 6080.224261649427 0.010969857978923836
4.868518484435113702e-02 6747.5440531107 0.010969857978923836
5.012104191049805701e-02 7488.10385759003 0.010969857978923836
5.183944097290021924e-02 8309.941949353404 0.010969857978923836
5.384074971920951858e-02 9221.97882333434 0.010969857978923836
5.613267724099475081e-02 10234.114021054527 0.010969857978923836
5.873233864592627279e-02 11357.333583431051 0.010969857978923836
6.166748450044967633e-02 12603.829296797274 0.010969857978923836
6.497669022580107590e-02 13987.131026472387 0.010969857978923836
6.870850034760697667e-02 15522.25357427048 0.010969857978923836
7.291971195006262396e-02 17225.859653987874 0.010969857978923836
7.767312545712067029e-02 19116.440753857038 0.010969857978923836
8.303515253245612182e-02 21214.51784910632 0.010969857978923836
8.907364098927186835e-02 23542.864143224204 0.010969857978923836
9.585618067843934553e-02 26126.752255633317 0.010969857978923836
1.034490124635430164e-01 28994.22853882881 0.010969857978923836
1.119165312222666075e-01 32176.417502507353 0.010969857978923836
1.213212498504112891e-01 35707.859649004626 0.010969857978923836
1.317240331396829223e-01 39626.88638701478 0.010969857978923836
1.431843670408229074e-01 43976.036093027215 0.010969857978923836
1.557604409507851728e-01 48802.515836544335 0.010969857978923836
1.695088558638639664e-01 54158.71378079476 0.010969857978923836
1.844900621941639451e-01 60102.76782070388 0.010969857978923836
2.007545114115179830e-01 66699.19663030129 0.010969857978923836
2.183408106411360017e-01 74019.59996915652 0.010969857978923836
2.372862267536052228e-01 82143.43584919439 0.010969857978923836
2.576173374676981043e-01 91158.88299750836 0.010969857978923836
2.793472390845917475e-01 101163.7979766207 0.010969857978923836
3.024729744417989363e-01 112266.77735108159 0.010969857978923836
3.269734540743083340e-01 124588.33642950082 0.010969857978923836
3.528080367560822994e-01 138262.2173764659 0.010969857978923836
3.801831565137168689e-01 153436.84089300132 0.010969857978923836
4.093552314283997462e-01 170276.91722258978 0.010969857978923836
4.396522748922125357e-01 188965.23396912115 0.010969857978923836
4.709406979926142323e-01 209704.64013232305 0.010969857978923836
5.030682906493588735e-01 232720.2478960412 0.010969857978923836
5.358669066974036665e-01 258261.87606826748 0.010969857978923836
5.691555873352095452e-01 286606.7616948256 0.010969857978923836
6.027438348700711046e-01 318062.5692794119 0.010969857978923836
6.364346634903862432e-01 352970.73027306574 0.010969857978923836
6.700269169710106887e-01 391710.1490809261 0.010969857978923836
7.033164433990783948e-01 434701.3158125035 0.010969857978923836
7.374797072060637060e-01 482410.8704165374 0.010969857978923836
7.767817728811428069e-01 535356.6677410719 0.010969857978923836
8.156140921600875116e-01 594113.3984965039 0.010969857978923836
8.536400155501172593e-01 659318.8271333541 0.010969857978923836
8.909355600434601952e-01 731680.7143427207 0.010969857978923836
9.274245005816900145e-01 811984.4993184009 0.010969857978923836
9.621627488744689538e-01 901101.8251665037 0.010969857978923836
9.947457748543198086e-01 1000000.0 0.010969857978923836
7.415502168641328364e-03 0.001 0.012173827277396614
7.535705459422047461e-03 0.0011097524964120721 0.012173827277396614
7.653297273525394052e-03 0.0012315506032928262 0.012173827277396614
7.769231406747819160e-03 0.001366716356462006 0.012173827277396614
7.884699256300297179e-03 0.0015167168884709225 0.012173827277396614
8.001078975213177583e-03 0.0016831803533309566 0.012173827277396614
8.119997591861632946e-03 0.0018679135990207828 0.012173827277396614
8.243341728136174135e-03 0.002072921779595372 0.012173827277396614
8.373300670153167521e-03 0.002300430119772917 0.012173827277396614
8.512389064680185233e-03 0.0025529080682395165 0.012173827277396614
8.663506831378193357e-03 0.002833096101839324 0.012173827277396614
8.829970992783289091e-03 0.0031440354715915 0.012173827277396614
9.015571165138317952e-03 0.0034891012134067737 0.012173827277396614
9.224621059998357533e-03 0.003872038781812557 0.012173827277396614
9.462018506522264227e-03 0.004297004704320844 0.012173827277396614
9.733302052180856090e-03 0.004768611697714469 0.012173827277396614
1.004471090383193647e-02 0.005291978735958442 0.012173827277396614
1.040324783663724301e-02 0.005872786613189483 0.012173827277396614
1.081673755638742733e-02 0.00651733960488242 0.012173827277396614
1.129389235468235969e-02 0.007232633896483534 0.012173827277396614
1.184436575950367776e-02 0.008026433522257174 0.012173827277396614
1.247881773319658646e-02 0.00890735463861044 0.012173827277396614
1.320896833034035898e-02 0.009884959046625586 0.012173827277396614
1.404766590718748570e-02 0.010969857978923836 0.012173827277396614
1.500893711397520945e-02 0.012173827277396614 0.012173827277396614
1.610806858386432464e-02 0.013509935211980273 0.012173827277396614
1.736164817480490008e-02 0.014992684327860457 0.012173827277396614
1.878768380732696516e-02 0.01663816886076129 0.012173827277396614
2.040565165284853252e-02 0.018464249428955443 0.012173827277396614
2.223660806165258380e-02 0.020490746898158472 0.012173827277396614
2.439057519499741519e-02 0.022739657523579287 0.012173827277396614
2.684307511688546408e-02 0.02523539170434766 0.012173827277396614
2.959604254405412069e-02 0.02800503894183631 0.012173827277396614
3.267881216252918608e-02 0.03107866187782014 0.012173827277396614
3.612284969287810066e-02 0.03448962260405758 0.012173827277396614
3.996184310501217640e-02 0.038274944785163134 0.012173827277396614
4.423178252069964039e-02 0.04247571552536898 0.012173827277396614
4.897103742693308809e-02 0.047137531341167244 0.012173827277396614
5.428026196440884771e-02 0.05231099308056263 0.012173827277396614
6.015539576559312401e-02 0.05805225516094899 0.012173827277396614
6.664090774203207390e-02 0.06442363508721373 0.012173827277396614
7.378635375928299656e-02 0.07149428986597581 0.012173827277396614
8.164412126138689829e-02 0.07934096665797492 0.012173827277396614
9.027120372910051038e-02 0.08804883581643465 0.012173827277396614
9.971981116166279968e-02 0.09771241535346502 0.012173827277396614
1.100582323764565246e-01 0.1084365968689611 0.012173827277396614
1.213581948243194625e-01 0.12033778407775893 0.012173827277396614
1.336533823641272989e-01 0.13354515629298988 0.012173827277396614
1.469986498030229627e-01 0.14820207057988585 0.012173827277396614
1.614458736105797709e-01 0.16446761779946645 0.012173827277396614
1.770423920511676186e-01 0.18251834943190443 0.012173827277396614
1.938292357147061162e-01 0.20255019392306664 0.012173827277396614
2.118391425471121414e-01 0.22478058335487253 0.012173827277396614
2.310943186141639627e-01 0.24945081352303167 0.012173827277396614
2.518693828947097257e-01 0.27682866303920667 0.012173827277396614
2.746481774903206108e-01 0.3072112998861759 0.012173827277396614
2.988889873037593459e-01 0.34092850697468147 0.012173827277396614
3.245794260535356801e-01 0.3783462617131929 0.012173827277396614
3.516845737451412268e-01 0.419870708444391 0.012173827277396614
3.801437222808165539e-01 0.4659525668664682 0.012173827277396614
4.098672065512839469e-01 0.517092024289676 0.012173827277396614
4.407335008244831487e-01 0.5738441648302398 0.012173827277396614
4.725867331468522892e-01 0.6368249944718586 0.012173827277396614
5.052348168957202512e-01 0.7067181273927491 0.012173827277396614
5.384484325595138010e-01 0.7842822061337682 0.012173827277396614
5.719609317179978891e-01 0.8703591361485166 0.012173827277396614
6.054695234519842373e-01 0.9658832241158708 0.012173827277396614
6.386377168004563343e-01 1.0718913192051276 0.012173827277396614
6.710993485147838111e-01 1.1895340673703196 0.012173827277396614
7.024640153823974442e-01 1.3200884008314182 0.012173827277396614
7.323241716579030891e-01 1.4649713983072863 0.012173827277396614
7.602635860317029648e-01 1.625755666443795 0.012173827277396614
7.858671407569524092e-01 1.8041864093920719 0.012173827277396614
8.087316065163810963e-01 2.0022003718155843 0.012173827277396614
8.284770490766465434e-01 2.2219468609395236 0.012173827277396614
8.453796608446493277e-01 2.4658110758226037 0.012173827277396614
8.596101626308815247e-01 2.736439997074672 0.012173827277396614
8.697378578841827856e-01 3.0367711180354604 0.012173827277396614
8.755358626353332285e-01 3.370064329271928 0.012173827277396614
8.775519525822566003e-01 3.739937302478798 0.012173827277396614
8.753841900510435092e-01 4.150404757850477 0.012173827277396614
8.687100655296596807e-01 4.605922041145108 0.012173827277396614
8.576157089460777483e-01 5.1114334834401705 0.012173827277396614
8.463137476948164872e-01 5.672426068491977 0.012173827277396614
8.329708613269374284e-01 6.294988990221888 0.012173827277396614
8.186174483173980221e-01 6.985879746785249 0.012173827277396614
8.011595393203927440e-01 7.752597488629465 0.012173827277396614
7.808820877735317412e-01 8.60346441668451 0.012173827277396614
7.580958650324844950e-01 9.547716114208066 0.012173827277396614
7.331285471607829063e-01 10.59560179277617 0.012173827277396614
7.063162888212961565e-01 11.758495540521581 0.012173827277396614
6.779961239940796025e-01 13.049019780144016 0.012173827277396614
6.484993424914233806e-01 14.481182276745331 0.012173827277396614
6.181460204308686368e-01 16.070528182616385 0.012173827277396614
5.872406847233732075e-01 17.834308769319094 0.012173827277396614
5.560690960761658364e-01 19.791668678535572 0.012173827277396614
5.248960387903756075e-01 21.96385372416547 0.012173827277396614
4.939639461883404969e-01 24.37444150122222 0.012173827277396614
4.634921879950151813e-01 27.04959730463137 0.012173827277396614
4.337760850314424377e-01 30.01835813575592 0.012173827277396614
4.090443650962505839e-01 33.31294787934677 0.012173827277396614
3.847767076311614520e-01 36.96912707195032 0.012173827277396614
3.611020376411830934e-01 41.0265810582719 0.012173827277396614
3.393608516758744309e-01 45.52935074866948 0.012173827277396614
3.205360088015278830e-01 50.526310653356795 0.012173827277396614
3.038510491040465888e-01 56.07169938205458 0.012173827277396614
2.879608366488860538e-01 62.22570836730231 0.012173827277396614
2.726578323262483505e-01 69.0551352016233 0.012173827277396614
2.578471555464159626e-01 76.63410868007462 0.012173827277396614
2.436002267505079921e-01 85.04489341802686 0.012173827277396614
2.299693337664026338e-01 94.37878277775391 0.012173827277396614
2.169876244234863194e-01 104.73708979594508 0.012173827277396614
2.046701271862466087e-01 116.23224686798542 0.012173827277396614
1.930157237483920429e-01 128.9890261253308 0.012173827277396614
1.822491062194711298e-01 143.14589375234786 0.012173827277396614
1.727549883205891645e-01 158.85651294280527 0.012173827277396614
1.638953400237024016e-01 176.2914118095948 0.012173827277396614
1.556521917376576247e-01 195.63983435170647 0.012173827277396614
1.480316232102738272e-01 217.11179456945052 0.012173827277396614
1.409529953563901927e-01 240.9403560239527 0.012173827277396614
1.342899396308762650e-01 267.38416158399497 0.012173827277396614
1.280043267741643453e-01 296.73024081888724 0.012173827277396614
1.220643830813685771e-01 329.2971255097155 0.012173827277396614
1.164450665052960687e-01 365.43830709572546 0.012173827277396614
1.111275730826696562e-01 405.54607358408276 0.012173827277396614
1.060980543460612185e-01 450.05576757004974 0.012173827277396614
1.013457726562960459e-01 499.450511585514 0.012173827277396614
9.686102733451153191e-02 554.2664520663108 0.012173827277396614
9.269636611088206968e-02 615.0985788580505 0.012173827277396614
8.909363521811558551e-02 682.6071834272393 0.012173827277396614
8.562992627365544063e-02 757.525025877192 0.012173827277396614
8.228868890285592763e-02 840.6652885618333 0.012173827277396614
7.914290328968376365e-02 932.9304026284696 0.012173827277396614
7.620574294875134824e-02 1035.3218432956637 0.012173827277396614
7.333103808932027456e-02 1148.9510001873086 0.012173827277396614
7.052319878120472119e-02 1275.051240713013 0.012173827277396614
6.779170462916399298e-02 1414.991297434576 0.012173827277396614
6.521743834979870647e-02 1570.2901247293776 0.012173827277396614
6.324564458636429409e-02 1742.6333860096508 0.012173827277396614
6.122515201208451191e-02 1933.891750455232 0.012173827277396614
5.918743798504385450e-02 2146.141197858406 0.012173827277396614
5.716520516006170366e-02 2381.6855519761607 0.012173827277396614
5.519037422580624214e-02 2643.0814869741084 0.012173827277396614
5.329205797071986245e-02 2933.1662783900483 0.012173827277396614
5.149470380445336087e-02 3255.0885998350564 0.012173827277396614
5.073562030335886097e-02 3612.3426997094302 0.012173827277396614
5.039869301853327349e-02 4008.8063288984645 0.012173827277396614
5.038695585612855410e-02 4448.782831127585 0.012173827277396614
5.070513393038389438e-02 4937.047852839004 0.012173827277396614
5.135314995798816173e-02 5478.901179593945 0.012173827277396614
5.232692499416136817e-02 6080.224261649427 0.012173827277396614
5.363028173234829499e-02 6747.5440531107 0.012173827277396614
5.524554513773884817e-02 7488.10385759003 0.012173827277396614
5.716805454872761483e-02 8309.941949353404 0.012173827277396614
5.939832346180839301e-02 9221.97882333434 0.012173827277396614
6.194474074022869592e-02 10234.114021054527 0.012173827277396614
6.482584780592508256e-02 11357.333583431051 0.012173827277396614
6.807169428737085137e-02 12603.829296797274 0.012173827277396614
7.172404381963184972e-02 13987.131026472387 0.012173827277396614
7.583541765997696416e-02 15522.25357427048 0.012173827277396614
8.046717752926343947e-02 17225.859653987874 0.012173827277396614
8.568700689201287635e-02 19116.440753857038 0.012173827277396614
9.156622048143416015e-02 21214.51784910632 0.012173827277396614
9.817730438103952628e-02 23542.864143224204 0.012173827277396614
1.055919721424229824e-01 26126.752255633317 0.012173827277396614
1.138798836344120380e-01 28994.22853882881 0.012173827277396614
1.231080119050713823e-01 32176.417502507353 0.012173827277396614
1.333405230743773540e-01 35707.859649004626 0.012173827277396614
1.446389462163658879e-01 39626.88638701478 0.012173827277396614
1.570623962683867780e-01 43976.036093027215 0.012173827277396614
1.706675972401087982e-01 48802.515836544335 0.012173827277396614
1.855085049524018426e-01 54158.71378079476 0.012173827277396614
2.016431725918813589e-01 60102.76782070388 0.012173827277396614
2.191149341743927892e-01 66699.19663030129 0.012173827277396614
2.379556272164158603e-01 74019.59996915652 0.012173827277396614
2.581938267544316989e-01 82143.43584919439 0.012173827277396614
2.798455121625395003e-01 91158.88299750836 0.012173827277396614
3.029111523318830379e-01 101163.7979766207 0.012173827277396614
3.273731313608010396e-01 112266.77735108159 0.012173827277396614
3.531937239566905196e-01 124588.33642950082 0.012173827277396614
3.803138582815475122e-01 138262.2173764659 0.012173827277396614
4.087939058647464541e-01 153436.84089300132 0.012173827277396614
4.391774230573032844e-01 170276.91722258978 0.012173827277396614
4.705858174675923711e-01 188965.23396912115 0.012173827277396614
5.028615598128688413e-01 209704.64013232305 0.012173827277396614
5.358286918059845805e-01 232720.2478960412 0.012173827277396614
5.692959798856283005e-01 258261.87606826748 0.012173827277396614
6.030606981109880582e-01 286606.7616948256 0.012173827277396614
6.369122389911863191e-01 318062.5692794119 0.012173827277396614
6.706356669666294623e-01 352970.73027306574 0.012173827277396614
7.040142308415290318e-01 391710.1490809261 0.012173827277396614
7.368308979320015162e-01 434701.3158125035 0.012173827277396614
7.751059654272893784e-01 482410.8704165374 0.012173827277396614
8.136995520894140244e-01 535356.6677410719 0.012173827277396614
8.514615520354097411e-01 594113.3984965039 0.012173827277396614
8.880448593067711283e-01 659318.8271333541 0.012173827277396614
9.235011073854040298e-01 731680.7143427207 0.012173827277396614
9.578175529205943395e-01 811984.4993184009 0.012173827277396614
9.900122422349284523e-01 901101.8251665037 0.012173827277396614
1.019694944021133143e+00 1000000.0 0.012173827277396614
7.291875186034110605e-03 0.001 0.013509935211980273
7.415507197477602848e-03 0.0011097524964120721 0.013509935211980273
7.535708915240149630e-03 0.0012315506032928262 0.013509935211980273
7.653287663673040073e-03 0.001366716356462006 0.013509935211980273
7.769225960228456039e-03 0.0015167168884709225 0.013509935211980273
7.884694575357837146e-03 0.0016831803533309566 0.013509935211980273
8.001072231087572387e-03 0.0018679135990207828 0.013509935211980273
8.119991591650053617e-03 0.002072921779595372 0.013509935211980273
8.243341638471939764e-03 0.002300430119772917 0.013509935211980273
8.373293686399805452e-03 0.0025529080682395165 0.013509935211980273
8.512384421934807849e-03 0.002833096101839324 0.013509935211980273
8.663499577734577045e-03 0.0031440354715915 0.013509935211980273
8.829963044204240663e-03 0.0034891012134067737 0.013509935211980273
9.015561411775714282e-03 0.003872038781812557 0.013509935211980273
9.224610255407625012e-03 0.004297004704320844 0.013509935211980273
9.462007002771891800e-03 0.004768611697714469 0.013509935211980273
9.733288622755477057e-03 0.005291978735958442 0.013509935211980273
1.004469536593211205e-02 0.005872786613189483 0.013509935211980273
1.040323073520973626e-02 0.00651733960488242 0.013509935211980273
1.081671762611737496e-02 0.007232633896483534 0.013509935211980273
1.129386764936142831e-02 0.008026433522257174 0.013509935211980273
1.184433631065297601e-02 0.00890735463861044 0.013509935211980273
1.247878250145965581e-02 0.009884959046625586 0.013509935211980273
1.320892599374105976e-02 0.010969857978923836 0.013509935211980273
1.404762099018144750e-02 0.012173827277396614 0.013509935211980273
1.500888361875861096e-02 0.013509935211980273 0.013509935211980273
1.610800222424738082e-02 0.014992684327860457 0.013509935211980273
1.736157690605857548e-02 0.01663816886076129 0.013509935211980273
1.878759928459032905e-02 0.018464249428955443 0.013509935211980273
2.040555680172959768e-02 0.020490746898158472 0.013509935211980273
2.223649428033494871e-02 0.022739657523579287 0.013509935211980273
2.439046623230738814e-02 0.02523539170434766 0.013509935211980273
2.684295071833714755e-02 0.02800503894183631 0.013509935211980273
2.959589913932457808e-02 0.03107866187782014 0.013509935211980273
3.267865179674521448e-02 0.03448962260405758 0.013509935211980273
3.612266988546918717e-02 0.038274944785163134 0.013509935211980273
3.996163583418697873e-02 0.04247571552536898 0.013509935211980273
4.423154744579152475e-02 0.047137531341167244 0.013509935211980273
4.897076981480743413e-02 0.05231099308056263 0.013509935211980273
5.427998210634764342e-02 0.05805225516094899 0.013509935211980273
6.015508382059002457e-02 0.06442363508721373 0.013509935211980273
6.664055434464354055e-02 0.07149428986597581 0.013509935211980273
7.378595939846485652e-02 0.07934096665797492 0.013509935211980273
8.164372546812238840e-02 0.08804883581643465 0.013509935211980273
9.027075979170189057e-02 0.09771241535346502 0.013509935211980273
9.971931954355496563e-02 0.1084365968689611 0.013509935211980273
1.100598427333902563e-01 0.12033778407775893 0.013509935211980273
1.213600113273930886e-01 0.13354515629298988 0.013509935211980273
1.336554230042023006e-01 0.14820207057988585 0.013509935211980273
1.470009405283951853e-01 0.16446761779946645 0.013509935211980273
1.614484485886336362e-01 0.18251834943190443 0.013509935211980273
1.770452854669543885e-01 0.20255019392306664 0.013509935211980273
1.938324926824541994e-01 0.22478058335487253 0.013509935211980273
2.118428014021078165e-01 0.24945081352303167 0.013509935211980273
2.310984257245341233e-01 0.27682866303920667 0.013509935211980273
2.518253564813131562e-01 0.3072112998861759 0.013509935211980273
2.745991843330304882e-01 0.34092850697468147 0.013509935211980273
2.988344984747204336e-01 0.3783462617131929 0.013509935211980273
3.245188580872028772e-01 0.419870708444391 0.013509935211980273
3.516172817697699182e-01 0.4659525668664682 0.013509935211980273
3.800690078409907358e-01 0.517092024289676 0.013509935211980273
4.097843009654585922e-01 0.5738441648302398 0.013509935211980273
4.406415582754812932e-01 0.6368249944718586 0.013509935211980273
4.724848240353248796e-01 0.7067181273927491 0.013509935211980273
5.051219451090409596e-01 0.7842822061337682 0.013509935211980273
5.383234925477945465e-01 0.8703591361485166 0.013509935211980273
5.718227406020967019e-01 0.9658832241158708 0.013509935211980273
6.053167829336585370e-01 1.0718913192051276 0.013509935211980273
6.384690429555658353e-01 1.1895340673703196 0.013509935211980273
6.709132316160520970e-01 1.3200884008314182 0.013509935211980273
7.022588461968765072e-01 1.4649713983072863 0.013509935211980273
7.320982232845550941e-01 1.625755666443795 0.013509935211980273
7.600150102816620734e-01 1.8041864093920719 0.013509935211980273
7.855939820688363495e-01 2.0022003718155843 0.013509935211980273
8.084317839090852109e-01 2.2219468609395236 0.013509935211980273
8.281483607861515051e-01 2.4658110758226037 0.013509935211980273
8.449553093519012181e-01 2.736439997074672 0.013509935211980273
8.591453064964393871e-01 3.0367711180354604 0.013509935211980273
8.692293233256742635e-01 3.370064329271928 0.013509935211980273
8.749803218436567054e-01 3.739937302478798 0.013509935211980273
8.765334387128180804e-01 4.150404757850477 0.013509935211980273
8.743531656448118028e-01 4.605922041145108 0.013509935211980273
8.676646950610827913e-01 5.1114334834401705 0.013509935211980273
8.565526712321276381e-01 5.672426068491977 0.013509935211980273
8.452850782369997207e-01 6.294988990221888 0.013509935211980273
8.321367175580549613e-01 6.985879746785249 0.013509935211980273
8.177777406452004794e-01 7.752597488629465 0.013509935211980273
8.003091304566769537e-01 8.60346441668451 0.013509935211980273
7.800154540833270644e-01 9.547716114208066 0.013509935211980273
7.572074438161181531e-01 10.59560179277617 0.013509935211980273
7.322130880685113752e-01 11.758495540521581 0.013509935211980273
7.053692515006967367e-01 13.049019780144016 0.013509935211980273
6.770140666623657433e-01 14.481182276745331 0.013509935211980273
6.474803575924624743e-01 16.070528182616385 0.013509935211980273
6.170901738226343136e-01 17.834308769319094 0.013509935211980273
5.861504862418041029e-01 19.791668678535572 0.013509935211980273
5.549499677840693534e-01 21.96385372416547 0.013509935211980273
5.237567401200425854e-01 24.37444150122222 0.013509935211980273
4.928169096300967222e-01 27.04959730463137 0.013509935211980273
4.623536678261423449e-01 30.01835813575592 0.013509935211980273
4.340537791419577518e-01 33.31294787934677 0.013509935211980273
4.092774405603272214e-01 36.96912707195032 0.013509935211980273
3.849716669861402707e-01 41.0265810582719 0.013509935211980273
3.612710750798742709e-01 45.52935074866948 0.013509935211980273
3.393448394104552346e-01 50.526310653356795 0.013509935211980273
3.224049963069895997e-01 56.07169938205458 0.013509935211980273
3.056865022779532426e-01 62.22570836730231 0.013509935211980273
2.897907989126567441e-01 69.0551352016233 0.013509935211980273
2.745096717171949252e-01 76.63410868007462 0.013509935211980273
2.597094436094707359e-01 85.04489341802686 0.013509935211980273
2.454598257074505352e-01 94.37878277775391 0.013509935211980273
2.318116194897077986e-01 104.73708979594508 0.013509935211980273
2.187971259110521038e-01 116.23224686798542 0.013509935211980273
2.064315529499414492e-01 128.9890261253308 0.013509935211980273
1.947152852352647956e-01 143.14589375234786 0.013509935211980273
1.842898960963683941e-01 158.85651294280527 0.013509935211980273
1.747477689452716088e-01 176.2914118095948 0.013509935211980273
1.658319677961898886e-01 195.63983435170647 0.013509935211980273
1.575147522119479671e-01 217.11179456945052 0.013509935211980273
1.499163514822985654e-01 240.9403560239527 0.013509935211980273
1.427806537794816255e-01 267.38416158399497 0.013509935211980273
1.360688195385141852e-01 296.73024081888724 0.013509935211980273
1.297465579955195125e-01 329.2971255097155 0.013509935211980273
1.237850480505089945e-01 365.43830709572546 0.013509935211980273
1.181610347538010891e-01 405.54607358408276 0.013509935211980273
1.128561171518334960e-01 450.05576757004974 0.013509935211980273
1.078553623548543505e-01 499.450511585514 0.013509935211980273
1.031455540323768516e-01 554.2664520663108 0.013509935211980273
9.871343124126714941e-02 615.0985788580505 0.013509935211980273
9.454431862345090420e-02 682.6071834272393 0.013509935211980273
9.087883608792494960e-02 757.525025877192 0.013509935211980273
8.745179733910522779e-02 840.6652885618333 0.013509935211980273
8.427009932904164224e-02 932.9304026284696 0.013509935211980273
8.128192117340293787e-02 1035.3218432956637 0.013509935211980273
7.835963278095174622e-02 1148.9510001873086 0.013509935211980273
7.550575352771442261e-02 1275.051240713013 0.013509935211980273
7.272826365882367750e-02 1414.991297434576 0.013509935211980273
7.004004014812825751e-02 1570.2901247293776 0.013509935211980273
6.780002607381788171e-02 1742.6333860096508 0.013509935211980273
6.579496084639739617e-02 1933.891750455232 0.013509935211980273
6.375552141165632958e-02 2146.141197858406 0.013509935211980273
6.171640541896752236e-02 2381.6855519761607 0.013509935211980273
5.971205101591643000e-02 2643.0814869741084 0.013509935211980273
5.777440477733684215e-02 2933.1662783900483 0.013509935211980273
5.609638592615676794e-02 3255.0885998350564 0.013509935211980273
5.547240833127978915e-02 3612.3426997094302 0.013509935211980273
5.518471656647305768e-02 4008.8063288984645 0.013509935211980273
5.524524426653932424e-02 4448.782831127585 0.013509935211980273
5.566036834922897386e-02 4937.047852839004 0.013509935211980273
5.643111005038840139e-02 5478.901179593945 0.013509935211980273
5.755537665960288457e-02 6080.224261649427 0.013509935211980273
5.903522541041906352e-02 6747.5440531107 0.013509935211980273
6.085324064034539765e-02 7488.10385759003 0.013509935211980273
6.300475978171359015e-02 8309.941949353404 0.013509935211980273
6.549044404172058020e-02 9221.97882333434 0.013509935211980273
6.831937568348471490e-02 10234.114021054527 0.013509935211980273
7.151156763585722609e-02 11357.333583431051 0.013509935211980273
7.509945538082596350e-02 12603.829296797274 0.013509935211980273
7.912812161364313202e-02 13987.131026472387 0.013509935211980273
8.365422663348098808e-02 15522.25357427048 0.013509935211980273
8.874386903824091344e-02 17225.859653987874 0.013509935211980273
9.446976792292167968e-02 19116.440753857038 0.013509935211980273
1.009082392443330090e-01 21214.51784910632 0.013509935211980273
1.081364148736227854e-01 23542.864143224204 0.013509935211980273
1.162300191010903760e-01 26126.752255633317 0.013509935211980273
1.252618726121798587e-01 28994.22853882881 0.013509935211980273
1.353011046312488919e-01 32176.417502507353 0.013509935211980273
1.464129336537203230e-01 35707.859649004626 0.013509935211980273
1.586587772794921247e-01 39626.88638701478 0.013509935211980273
1.720964245428650563e-01 43976.036093027215 0.013509935211980273
1.867800033857802688e-01 48802.515836544335 0.013509935211980273
2.027595367771730939e-01 54158.71378079476 0.013509935211980273
2.200895886607211471e-01 60102.76782070388 0.013509935211980273
2.388042465415832205e-01 66699.19663030129 0.013509935211980273
2.589271245682125411e-01 74019.59996915652 0.013509935211980273
2.804763716898157067e-01 82143.43584919439 0.013509935211980273
3.034555949638445549e-01 91158.88299750836 0.013509935211980273
3.278509105451143379e-01 101163.7979766207 0.013509935211980273
3.536283685852241732e-01 112266.77735108159 0.013509935211980273
3.807320738415003181e-01 124588.33642950082 0.013509935211980273
4.090831907786594557e-01 138262.2173764659 0.013509935211980273
4.385935434872499927e-01 153436.84089300132 0.013509935211980273
4.700551412177434996e-01 170276.91722258978 0.013509935211980273
5.024609577909278091e-01 188965.23396912115 0.013509935211980273
5.355889635460400200e-01 209704.64013232305 0.013509935211980273
5.692395845501361240e-01 232720.2478960412 0.013509935211980273
6.031991620137289178e-01 258261.87606826748 0.013509935211980273
6.372441124754301134e-01 286606.7616948256 0.013509935211980273
6.711450821403731615e-01 318062.5692794119 0.013509935211980273
7.046707871213567786e-01 352970.73027306574 0.013509935211980273
7.375908498114759348e-01 391710.1490809261 0.013509935211980273
7.735519963145359723e-01 434701.3158125035 0.013509935211980273
8.119334180001723800e-01 482410.8704165374 0.013509935211980273
8.494538237363123967e-01 535356.6677410719 0.013509935211980273
8.857701687552331782e-01 594113.3984965039 0.013509935211980273
9.205309801327374863e-01 659318.8271333541 0.013509935211980273
9.537579592245222226e-01 731680.7143427207 0.013509935211980273
9.855242687805275681e-01 811984.4993184009 0.013509935211980273
1.014812600840451884e+00 901101.8251665037 0.013509935211980273
1.041255051703749990e+00 1000000.0 0.013509935211980273
7.164203812799112801e-03 0.001 0.014992684327860457
7.291876885436665047e-03 0.0011097524964120721 0.014992684327860457
7.415498232351270570e-03 0.0012315506032928262 0.014992684327860457
7.535701108755213720e-03 0.001366716356462006 0.014992684327860457
7.653279605364449352e-03 0.0015167168884709225 0.014992684327860457
7.769223046281634355e-03 0.0016831803533309566 0.014992684327860457
7.884683244106118968e-03 0.0018679135990207828 0.014992684327860457
8.001070293578866829e-03 0.002072921779595372 0.014992684327860457
8.119989417316253802e-03 0.002300430119772917 0.014992684327860457
8.243331215796349115e-03 0.0025529080682395165 0.014992684327860457
8.373288987779963291e-03 0.002833096101839324 0.014992684327860457
8.512376251023643162e-03 0.0031440354715915 0.014992684327860457
8.663492000855050473e-03 0.0034891012134067737 0.014992684327860457
8.829952903491056562e-03 0.003872038781812557 0.014992684327860457
9.015551861196896902e-03 0.004297004704320844 0.014992684327860457
9.224596481912029217e-03 0.004768611697714469 0.014992684327860457
9.461993146206467212e-03 0.005291978735958442 0.014992684327860457
9.733273476361419679e-03 0.005872786613189483 0.014992684327860457
1.004467928117057374e-02 0.00651733960488242 0.014992684327860457
1.040320781061208379e-02 0.007232633896483534 0.014992684327860457
1.081669217005856894e-02 0.008026433522257174 0.014992684327860457
1.129383766224247021e-02 0.00890735463861044 0.014992684327860457
1.184430210225826188e-02 0.009884959046625586 0.014992684327860457
1.247874061482737336e-02 0.010969857978923836 0.014992684327860457
1.320887972165084995e-02 0.012173827277396614 0.014992684327860457
1.404756199565383896e-02 0.013509935211980273 0.014992684327860457
1.500881885838899199e-02 0.014992684327860457 0.014992684327860457
1.610792616311184852e-02 0.01663816886076129 0.014992684327860457
1.736148564129783717e-02 0.018464249428955443 0.014992684327860457
1.878749546777087540e-02 0.020490746898158472 0.014992684327860457
2.040543376087386451e-02 0.022739657523579287 0.014992684327860457
2.223635603506771141e-02 0.02523539170434766 0.014992684327860457
2.439033290683629077e-02 0.02800503894183631 0.014992684327860457
2.684280116861281762e-02 0.03107866187782014 0.014992684327860457
2.959572492665702576e-02 0.03448962260405758 0.014992684327860457
3.267845360524759130e-02 0.038274944785163134 0.014992684327860457
3.612244168384094040e-02 0.04247571552536898 0.014992684327860457
3.996137649323824870e-02 0.047137531341167244 0.014992684327860457
4.423125678621804557e-02 0.05231099308056263 0.014992684327860457
4.897043632307052086e-02 0.05805225516094899 0.014992684327860457
5.427963090337639684e-02 0.06442363508721373 0.014992684327860457
6.015469224602515430e-02 0.07149428986597581 0.014992684327860457
6.664011166935822350e-02 0.07934096665797492 0.014992684327860457
7.378546388731484218e-02 0.08804883581643465 0.014992684327860457
8.164322093845052808e-02 0.09771241535346502 0.014992684327860457
9.027019497688879013e-02 0.1084365968689611 0.014992684327860457
9.971869156966174652e-02 0.12033778407775893 0.014992684327860457
1.100614152472640661e-01 0.13354515629298988 0.014992684327860457
1.213617780432266618e-01 0.14820207057988585 0.014992684327860457
1.336574143938547010e-01 0.16446761779946645 0.014992684327860457
1.470031881318891731e-01 0.18251834943190443 0.014992684327860457
1.614509754642411143e-01 0.20255019392306664 0.014992684327860457
1.770481220844731252e-01 0.22478058335487253 0.014992684327860457
1.938356853416141057e-01 0.24945081352303167 0.014992684327860457
2.118463879467187838e-01 0.27682866303920667 0.014992684327860457
2.311024629734595159e-01 0.3072112998861759 0.014992684327860457
2.517711482726174843e-01 0.34092850697468147 0.014992684327860457
2.745388612944454354e-01 0.3783462617131929 0.014992684327860457
2.987674128372093119e-01 0.419870708444391 0.014992684327860457
3.244442857778692124e-01 0.4659525668664682 0.014992684327860457
3.515344392856343814e-01 0.517092024289676 0.014992684327860457
3.799770368278896360e-01 0.5738441648302398 0.014992684327860457
4.096822494365972012e-01 0.6368249944718586 0.014992684327860457
4.405283878272234221e-01 0.7067181273927491 0.014992684327860457
4.723594008055912452e-01 0.7842822061337682 0.014992684327860457
5.049830333676363914e-01 0.8703591361485166 0.014992684327860457
5.381697488356461667e-01 0.9658832241158708 0.014992684327860457
5.716527009688106009e-01 1.0718913192051276 0.014992684327860457
6.051288677812783900e-01 1.1895340673703196 0.014992684327860457
6.382615435155685191e-01 1.3200884008314182 0.014992684327860457
6.706843041053049959e-01 1.4649713983072863 0.014992684327860457
7.020065153472747621e-01 1.625755666443795 0.014992684327860457
7.318203688540586560e-01 1.8041864093920719 0.014992684327860457
7.597093841931182867e-01 2.0022003718155843 0.014992684327860457
7.852581795754499661e-01 2.2219468609395236 0.014992684327860457
8.080632596652304045e-01 2.4658110758226037 0.014992684327860457
8.277444304538741360e-01 2.736439997074672 0.014992684327860457
8.444453459798983985e-01 3.0367711180354604 0.014992684327860457
8.585869148491488412e-01 3.370064329271928 0.014992684327860457
8.686187322262293176e-01 3.739937302478798 0.014992684327860457
8.743135756079980503e-01 4.150404757850477 0.014992684327860457
8.755179369983610016e-01 4.605922041145108 0.014992684327860457
8.732605716696247855e-01 5.1114334834401705 0.014992684327860457
8.665429024799996549e-01 5.672426068491977 0.014992684327860457
8.553967593297994165e-01 6.294988990221888 0.014992684327860457
8.441552124857080175e-01 6.985879746785249 0.014992684327860457
8.312376762388667961e-01 7.752597488629465 0.014992684327860457
8.168600984705333135e-01 8.60346441668451 0.014992684327860457
7.993677790292742502e-01 9.547716114208066 0.014992684327860457
7.790452768167380748e-01 10.59560179277617 0.014992684327860457
7.562036671288707712e-01 11.758495540521581 0.014992684327860457
7.311716898967335343e-01 13.049019780144016 0.014992684327860457
7.042873907096504071e-01 14.481182276745331 0.014992684327860457
6.758905601931758378e-01 16.070528182616385 0.014992684327860457
6.463161642485401037e-01 17.834308769319094 0.014992684327860457
6.158889267898274289e-01 19.791668678535572 0.014992684327860457
5.849189984803777609e-01 21.96385372416547 0.014992684327860457
5.536987131191506428e-01 24.37444150122222 0.014992684327860457
5.225002133849568908e-01 27.04959730463137 0.014992684327860457
4.915737768833766119e-01 30.01835813575592 0.014992684327860457
4.611465825291866660e-01 33.31294787934677 0.014992684327860457
4.343146644855898075e-01 36.96912707195032 0.014992684327860457
4.095021901173844237e-01 41.0265810582719 0.014992684327860457
3.851747677945293047e-01 45.52935074866948 0.014992684327860457
3.614721287832508012e-01 50.526310653356795 0.014992684327860457
3.413986864911187635e-01 56.07169938205458 0.014992684327860457
3.245216589853929245e-01 62.22570836730231 0.014992684327860457
3.078603936978520084e-01 69.0551352016233 0.014992684327860457
2.918932162175144618e-01 76.63410868007462 0.014992684327860457
2.766280342704742212e-01 85.04489341802686 0.014992684327860457
2.618292588451406888e-01 94.37878277775391 0.014992684327860457
2.475648211321126169e-01 104.73708979594508 0.014992684327860457
2.338844197818885084e-01 116.23224686798542 0.014992684327860457
2.208203493536536333e-01 128.9890261253308 0.014992684327860457
2.083892129929831583e-01 143.14589375234786 0.014992684327860457
1.967725462150975713e-01 158.85651294280527 0.014992684327860457
1.864655184908723673e-01 176.2914118095948 0.014992684327860457
1.768570090046980847e-01 195.63983435170647 0.014992684327860457
1.678699390669488034e-01 217.11179456945052 0.014992684327860457
1.595389496192293755e-01 240.9403560239527 0.014992684327860457
1.518695111054591818e-01 267.38416158399497 0.014992684327860457
1.446705964391326593e-01 296.73024081888724 0.014992684327860457
1.379075298626453172e-01 329.2971255097155 0.014992684327860457
1.315493952689827106e-01 365.43830709572546 0.014992684327860457
1.255697027496417706e-01 405.54607358408276 0.014992684327860457
1.199462558589336481e-01 450.05576757004974 0.014992684327860457
1.146602896688286577e-01 499.450511585514 0.014992684327860457
1.096951035575901845e-01 554.2664520663108 0.014992684327860457
1.050345245193541610e-01 615.0985788580505 0.014992684327860457
1.006615716653616877e-01 682.6071834272393 0.014992684327860457
9.655762352743046950e-02 757.525025877192 0.014992684327860457
9.273802667441410907e-02 840.6652885618333 0.014992684327860457
8.953189641228338769e-02 932.9304026284696 0.014992684327860457
8.650077877595094278e-02 1035.3218432956637 0.014992684327860457
8.354247107158566110e-02 1148.9510001873086 0.014992684327860457
8.065682038238458640e-02 1275.051240713013 0.014992684327860457
7.784955945826062262e-02 1414.991297434576 0.014992684327860457
7.513186698955512388e-02 1570.2901247293776 0.014992684327860457
7.251960928712578025e-02 1742.6333860096508 0.014992684327860457
7.052778972545437064e-02 1933.891750455232 0.014992684327860457
6.851228313999052633e-02 2146.141197858406 0.014992684327860457
6.647982970229562860e-02 2381.6855519761607 0.014992684327860457
6.446719653824398155e-02 2643.0814869741084 0.014992684327860457
6.250910537566002623e-02 2933.1662783900483 0.014992684327860457
6.115170899237378638e-02 3255.0885998350564 0.014992684327860457
6.057415626573083023e-02 3612.3426997094302 0.014992684327860457
6.035437483960307686e-02 4008.8063288984645 0.014992684327860457
6.050669301220330809e-02 4448.782831127585 0.014992684327860457
6.103936355325194352e-02 4937.047852839004 0.014992684327860457
6.195469430323160415e-02 5478.901179593945 0.014992684327860457
6.325331745871295985e-02 6080.224261649427 0.014992684327860457
6.493432649479261021e-02 6747.5440531107 0.014992684327860457
6.698142071182716650e-02 7488.10385759003 0.014992684327860457
6.938982291173571848e-02 8309.941949353404 0.014992684327860457
7.216033059693174878e-02 9221.97882333434 0.014992684327860457
7.530271719331087243e-02 10234.114021054527 0.014992684327860457
7.883848929765302493e-02 11357.333583431051 0.014992684327860457
8.280253125378235490e-02 12603.829296797274 0.014992684327860457
8.724334519287565981e-02 13987.131026472387 0.014992684327860457
9.222186093419497410e-02 15522.25357427048 0.014992684327860457
9.780904784243560357e-02 17225.859653987874 0.014992684327860457
1.040827661425589717e-01 19116.440753857038 0.014992684327860457
1.111243739400005898e-01 21214.51784910632 0.014992684327860457
1.190155848147730067e-01 23542.864143224204 0.014992684327860457
1.278359358955197256e-01 26126.752255633317 0.014992684327860457
1.376610461237994798e-01 28994.22853882881 0.014992684327860457
1.485616588783349179e-01 32176.417502507353 0.014992684327860457
1.606033143047566336e-01 35707.859649004626 0.014992684327860457
1.738463965346572770e-01 39626.88638701478 0.014992684327860457
1.883462595861650490e-01 43976.036093027215 0.014992684327860457
2.041531603224939206e-01 48802.515836544335 0.014992684327860457
2.213117538017038977e-01 54158.71378079476 0.014992684327860457
2.398719798818149396e-01 60102.76782070388 0.014992684327860457
2.598563094630066961e-01 66699.19663030129 0.014992684327860457
2.812786766098543390e-01 74019.59996915652 0.014992684327860457
3.041450553280529157e-01 82143.43584919439 0.014992684327860457
3.284449547572348971e-01 91158.88299750836 0.014992684327860457
3.541484816475963249e-01 101163.7979766207 0.014992684327860457
3.812038438377010618e-01 112266.77735108159 0.014992684327860457
4.095356535471949555e-01 124588.33642950082 0.014992684327860457
4.390442565338367187e-01 138262.2173764659 0.014992684327860457
4.696066929844446292e-01 153436.84089300132 0.014992684327860457
5.018678458555285715e-01 170276.91722258978 0.014992684327860457
5.351364911375701139e-01 188965.23396912115 0.014992684327860457
5.689613754739679674e-01 209704.64013232305 0.014992684327860457
6.031199350469099718e-01 232720.2478960412 0.014992684327860457
6.373769895446057543e-01 258261.87606826748 0.014992684327860457
6.714894469782747288e-01 286606.7616948256 0.014992684327860457
7.052108513163239945e-01 318062.5692794119 0.014992684327860457
7.382955986129831061e-01 352970.73027306574 0.014992684327860457
7.720948774868795494e-01 391710.1490809261 0.014992684327860457
8.102935572443599188e-01 434701.3158125035 0.014992684327860457
8.476006279117375142e-01 482410.8704165374 0.014992684327860457
8.836746862784004009e-01 535356.6677410719 0.014992684327860457
9.181684779849984546e-01 594113.3984965039 0.014992684327860457
9.507326260091164549e-01 659318.8271333541 0.014992684327860457
9.813519017320243565e-01 731680.7143427207 0.014992684327860457
1.010209682001911968e+00 811984.4993184009 0.014992684327860457
1.036256192106442375e+00 901101.8251665037 0.014992684327860457
1.059152872901061970e+00 1000000.0 0.014992684327860457
7.031975651410754535e-03 0.001 0.01663816886076129
7.164184296988248754e-03 0.0011097524964120721 0.01663816886076129
7.291864843806930042e-03 0.0012315506032928262 0.01663816886076129
7.415495699046736541e-03 0.001366716356462006 0.01663816886076129
7.535696078665970153e-03 0.0015167168884709225 0.01663816886076129
7.653277965715020101e-03 0.0016831803533309566 0.01663816886076129
7.769213994687712045e-03 0.0018679135990207828 0.01663816886076129
7.884680925089275830e-03 0.002072921779595372 0.01663816886076129
8.001061470355841365e-03 0.002300430119772917 0.01663816886076129
8.119978270095471948e-03 0.0025529080682395165 0.01663816886076129
8.243321818343486360e-03 0.002833096101839324 0.01663816886076129
8.373279232513786835e-03 0.0031440354715915 0.01663816886076129
8.512366128429080248e-03 0.0034891012134067737 0.01663816886076129
8.663483189395302861e-03 0.003872038781812557 0.01663816886076129
8.829942431064274899e-03 0.004297004704320844 0.01663816886076129
9.015537258878599663e-03 0.004768611697714469 0.01663816886076129
9.224584386542243608e-03 0.005291978735958442 0.01663816886076129
9.461977589996997326e-03 0.005872786613189483 0.01663816886076129
9.733253501583691986e-03 0.00651733960488242 0.01663816886076129
1.004465513401676599e-02 0.007232633896483534 0.01663816886076129
1.040318201569081537e-02 0.008026433522257174 0.01663816886076129
1.081666086655244489e-02 0.00890735463861044 0.01663816886076129
1.129380084472664421e-02 0.009884959046625586 0.01663816886076129
1.184425777707928673e-02 0.010969857978923836 0.01663816886076129
1.247869074118202089e-02 0.012173827277396614 0.01663816886076129
1.320882114692333541e-02 0.013509935211980273 0.01663816886076129
1.404749196570532176e-02 0.014992684327860457 0.01663816886076129
1.500873497256171966e-02 0.01663816886076129 0.01663816886076129
1.610782826350648858e-02 0.018464249428955443 0.01663816886076129
1.736137569593285829e-02 0.020490746898158472 0.01663816886076129
1.878736735559532675e-02 0.022739657523579287 0.01663816886076129
2.040528436340961413e-02 0.02523539170434766 0.01663816886076129
2.223618399550044214e-02 0.02800503894183631 0.01663816886076129
2.439017210659739920e-02 0.03107866187782014 0.01663816886076129
2.684261237367691760e-02 0.03448962260405758 0.01663816886076129
2.959551138362704475e-02 0.038274944785163134 0.01663816886076129
3.267820868443592486e-02 0.04247571552536898 0.01663816886076129
3.612216380496339335e-02 0.047137531341167244 0.01663816886076129
3.996106328235168176e-02 0.05231099308056263 0.01663816886076129
4.423089638472339075e-02 0.05805225516094899 0.01663816886076129
4.897003117802151140e-02 0.06442363508721373 0.01663816886076129
5.427919697682021677e-02 0.07149428986597581 0.01663816886076129
6.015419987682993352e-02 0.07934096665797492 0.01663816886076129
6.663956283433837557e-02 0.08804883581643465 0.01663816886076129
7.378484177441226033e-02 0.09771241535346502 0.01663816886076129
8.164258542341461256e-02 0.1084365968689611 0.01663816886076129
9.026948822352558188e-02 0.12033778407775893 0.01663816886076129
9.971790008166371566e-02 0.13354515629298988 0.01663816886076129
1.100629287198242878e-01 0.14820207057988585 0.01663816886076129
1.213634857437704689e-01 0.16446761779946645 0.01663816886076129
1.336593321039659388e-01 0.18251834943190443 0.01663816886076129
1.470053520679306391e-01 0.20255019392306664 0.01663816886076129
1.614534069825088736e-01 0.22478058335487253 0.01663816886076129
1.770508667262273295e-01 0.24945081352303167 0.01663816886076129
1.938387684245164444e-01 0.27682866303920667 0.01663816886076129
2.118498650016548968e-01 0.3072112998861759 0.01663816886076129
2.311063748977016941e-01 0.34092850697468147 0.01663816886076129
2.517046968383795935e-01 0.3783462617131929 0.01663816886076129
2.744649143757509901e-01 0.419870708444391 0.01663816886076129
2.986851763671931614e-01 0.4659525668664682 0.01663816886076129
3.243528844825857016e-01 0.517092024289676 0.01663816886076129
3.514329139759715948e-01 0.5738441648302398 0.01663816886076129
3.798643194389808575e-01 0.6368249944718586 0.01663816886076129
4.095571908886869728e-01 0.7067181273927491 0.01663816886076129
4.403897114552867698e-01 0.7842822061337682 0.01663816886076129
4.722057272073006962e-01 0.8703591361485166 0.01663816886076129
5.048128504005835460e-01 0.9658832241158708 0.01663816886076129
5.379814131509523811e-01 1.0718913192051276 0.01663816886076129
5.714444277159659302e-01 1.1895340673703196 0.01663816886076129
6.048987251090152117e-01 1.3200884008314182 0.01663816886076129
6.380074439309275647e-01 1.4649713983072863 0.01663816886076129
6.704040077619782823e-01 1.625755666443795 0.01663816886076129
7.016976122510575342e-01 1.8041864093920719 0.01663816886076129
7.314802815595938812e-01 2.0022003718155843 0.01663816886076129
7.593353629712503716e-01 2.2219468609395236 0.01663816886076129
7.848473078688916749e-01 2.4658110758226037 0.01663816886076129
8.076124430591198333e-01 2.736439997074672 0.01663816886076129
8.272504063161266741e-01 3.0367711180354604 0.01663816886076129
8.438328069011595822e-01 3.370064329271928 0.01663816886076129
8.579164691470393400e-01 3.739937302478798 0.01663816886076129
8.678858908431908992e-01 4.150404757850477 0.01663816886076129
8.735136424351654938e-01 4.605922041145108 0.01663816886076129
8.746460055677630629e-01 5.1114334834401705 0.01663816886076129
8.720751229356575873e-01 5.672426068491977 0.01663816886076129
8.653106328894191179e-01 6.294988990221888 0.01663816886076129
8.541113044715247238e-01 6.985879746785249 0.01663816886076129
8.428880416511479456e-01 7.752597488629465 0.01663816886076129
8.302475102387658623e-01 8.60346441668451 0.01663816886076129
8.158378382588723499e-01 9.547716114208066 0.01663816886076129
7.983087622196411992e-01 10.59560179277617 0.01663816886076129
7.779452453498839626e-01 11.758495540521581 0.01663816886076129
7.550591849384360454e-01 13.049019780144016 0.01663816886076129
7.299806152028930351e-01 14.481182276745331 0.01663816886076129
7.030493794989826073e-01 16.070528182616385 0.01663816886076129
6.746076123286097737e-01 17.834308769319094 0.01663816886076129
6.449932014342599773e-01 19.791668678535572 0.01663816886076129
6.145343556796130091e-01 21.96385372416547 0.01663816886076129
5.835452366825832904e-01 24.37444150122222 0.01663816886076129
5.523225671095163269e-01 27.04959730463137 0.01663816886076129
5.211430298951937878e-01 30.01835813575592 0.01663816886076129
4.902612166394301751e-01 33.31294787934677 0.01663816886076129
4.599078811350154616e-01 36.96912707195032 0.01663816886076129
4.345728840329156073e-01 41.0265810582719 0.01663816886076129
4.097439470949255647e-01 45.52935074866948 0.01663816886076129
3.854225246011077077e-01 50.526310653356795 0.01663816886076129
3.632906922494322788e-01 56.07169938205458 0.01663816886076129
3.437231346488873185e-01 62.22570836730231 0.01663816886076129
3.269064159550649218e-01 69.0551352016233 0.01663816886076129
3.102970683248974515e-01 76.63410868007462 0.01663816886076129
2.942830739057745171e-01 85.04489341802686 0.01663816886076129
2.790230430929095395e-01 94.37878277775391 0.01663816886076129
2.642114068880159206e-01 104.73708979594508 0.01663816886076129
2.499147471114154806e-01 116.23224686798542 0.01663816886076129
2.361825724764249623e-01 128.9890261253308 0.01663816886076129
2.230484750103576552e-01 143.14589375234786 0.01663816886076129
2.106448721116806477e-01 158.85651294280527 0.01663816886076129
1.991022126808115467e-01 176.2914118095948 0.01663816886076129
1.887579285132880702e-01 195.63983435170647 0.01663816886076129
1.790653924923768514e-01 217.11179456945052 0.01663816886076129
1.699932661361455710e-01 240.9403560239527 0.01663816886076129
1.616225152014960365e-01 267.38416158399497 0.01663816886076129
1.538740142548803425e-01 296.73024081888724 0.01663816886076129
1.466078209595014226e-01 329.2971255097155 0.01663816886076129
1.397930885729842532e-01 365.43830709572546 0.01663816886076129
1.334018164086907543e-01 405.54607358408276 0.01663816886076129
1.274092826928791555e-01 450.05576757004974 0.01663816886076129
1.217937117752685705e-01 499.450511585514 0.01663816886076129
1.165353542605169906e-01 554.2664520663108 0.01663816886076129
1.116152342257345775e-01 615.0985788580505 0.01663816886076129
1.070139324326407071e-01 682.6071834272393 0.01663816886076129
1.027107147732988085e-01 757.525025877192 0.01663816886076129
9.868323649191361457e-02 840.6652885618333 0.01663816886076129
9.492511819996635181e-02 932.9304026284696 0.01663816886076129
9.185586372176940406e-02 1035.3218432956637 0.01663816886076129
8.887092432379688212e-02 1148.9510001873086 0.01663816886076129
8.596661860161956825e-02 1275.051240713013 0.01663816886076129
8.314559415296045308e-02 1414.991297434576 0.01663816886076129
8.041653203320905940e-02 1570.2901247293776 0.01663816886076129
7.779351615007169818e-02 1742.6333860096508 0.01663816886076129
7.540397494205833273e-02 1933.891750455232 0.01663816886076129
7.344116770981293230e-02 2146.141197858406 0.01663816886076129
7.144228110815969979e-02 2381.6855519761607 0.01663816886076129
6.944610343829463184e-02 2643.0814869741084 0.01663816886076129
6.748996353161466899e-02 2933.1662783900483 0.01663816886076129
6.656592981256280461e-02 3255.0885998350564 0.01663816886076129
6.605614196185201348e-02 3612.3426997094302 0.01663816886076129
6.592625417647926533e-02 4008.8063288984645 0.01663816886076129
6.619320898266901898e-02 4448.782831127585 0.01663816886076129
6.686734811587875804e-02 4937.047852839004 0.01663816886076129
6.795245142674866123e-02 5478.901179593945 0.01663816886076129
6.945260332807914883e-02 6080.224261649427 0.01663816886076129
7.136285727833027726e-02 6747.5440531107 0.01663816886076129
7.366864444934756451e-02 7488.10385759003 0.01663816886076129
7.636506385487693005e-02 8309.941949353404 0.01663816886076129
7.945302027696535263e-02 9221.97882333434 0.01663816886076129
8.294294955508405010e-02 10234.114021054527 0.01663816886076129
8.685784617579284106e-02 11357.333583431051 0.01663816886076129
9.123507018206393482e-02 12603.829296797274 0.01663816886076129
9.612660667045690166e-02 13987.131026472387 0.01663816886076129
1.015977394889082813e-01 15522.25357427048 0.01663816886076129
1.077243934175109441e-01 17225.859653987874 0.01663816886076129
1.145896155629435864e-01 19116.440753857038 0.01663816886076129
1.222797757017967391e-01 21214.51784910632 0.01663816886076129
1.308810235652879128e-01 23542.864143224204 0.01663816886076129
1.404764104973043326e-01 26126.752255633317 0.01663816886076129
1.511438780566761730e-01 28994.22853882881 0.01663816886076129
1.629551138667653942e-01 32176.417502507353 0.01663816886076129
1.759751091007619450e-01 35707.859649004626 0.01663816886076129
1.902621439524520008e-01 39626.88638701478 0.01663816886076129
2.058678883239037916e-01 43976.036093027215 0.01663816886076129
2.228373066099795519e-01 48802.515836544335 0.01663816886076129
2.412081306345091047e-01 54158.71378079476 0.01663816886076129
2.610245301268491191e-01 60102.76782070388 0.01663816886076129
2.822947703344376724e-01 66699.19663030129 0.01663816886076129
3.050216978240253285e-01 74019.59996915652 0.01663816886076129
3.291973961930362846e-01 82143.43584919439 0.01663816886076129
3.547956497890119576e-01 91158.88299750836 0.01663816886076129
3.817690519955722062e-01 101163.7979766207 0.01663816886076129
4.100466687712816527e-01 112266.77735108159 0.01663816886076129
4.395325822925559289e-01 124588.33642950082 0.01663816886076129
4.701055414022463075e-01 138262.2173764659 0.01663816886076129
5.016198777379370366e-01 153436.84089300132 0.01663816886076129
5.344736043216888888e-01 170276.91722258978 0.01663816886076129
5.684501044438028394e-01 188965.23396912115 0.01663816886076129
6.027968815342240605e-01 209704.64013232305 0.01663816886076129
6.372693059810514704e-01 232720.2478960412 0.01663816886076129
6.716120389230088028e-01 258261.87606826748 0.01663816886076129
7.055641200771154420e-01 286606.7616948256 0.01663816886076129
7.388641217751936718e-01 318062.5692794119 0.01663816886076129
7.712543163688412307e-01 352970.73027306574 0.01663816886076129
8.087524751469323814e-01 391710.1490809261 0.01663816886076129
8.458771623773211346e-01 434701.3158125035 0.01663816886076129
8.817391990748155717e-01 482410.8704165374 0.01663816886076129
9.159927307696299481e-01 535356.6677410719 0.01663816886076129
9.482928036004273364e-01 594113.3984965039 0.01663816886076129
9.782994980662267359e-01 659318.8271333541 0.01663816886076129
1.005952974585457182e+00 731680.7143427207 0.01663816886076129
1.031571571409003685e+00 811984.4993184009 0.01663816886076129
1.054075264908820087e+00 901101.8251665037 0.01663816886076129
1.073162360841029672e+00 1000000.0 0.01663816886076129
6.894885353762398618e-03 0.001 0.018464249428955443
7.031973241765177712e-03 0.0011097524964120721 0.018464249428955443
7.164185122312466576e-03 0.0012315506032928262 0.018464249428955443
7.291861664643776823e-03 0.001366716356462006 0.018464249428955443
7.415490741810614947e-03 0.0015167168884709225 0.018464249428955443
7.535690096495944318e-03 0.0016831803533309566 0.018464249428955443
7.653270504394552379e-03 0.0018679135990207828 0.018464249428955443
7.769208631443126623e-03 0.002072921779595372 0.018464249428955443
7.884674672008986154e-03 0.002300430119772917 0.018464249428955443
8.001054133757689452e-03 0.0025529080682395165 0.018464249428955443
8.119972804193789293e-03 0.002833096101839324 0.018464249428955443
8.243316476359646705e-03 0.0031440354715915 0.018464249428955443
8.373271618734646690e-03 0.0034891012134067737 0.018464249428955443
8.512356686787438120e-03 0.003872038781812557 0.018464249428955443
8.663471348531088384e-03 0.004297004704320844 0.018464249428955443
8.829931381062946019e-03 0.004768611697714469 0.018464249428955443
9.015524689229384089e-03 0.005291978735958442 0.018464249428955443
9.224567601420806742e-03 0.005872786613189483 0.018464249428955443
9.461957107341064863e-03 0.00651733960488242 0.018464249428955443
9.733231081634647133e-03 0.007232633896483534 0.018464249428955443
1.004462749414569353e-02 0.008026433522257174 0.018464249428955443
1.040314986441218288e-02 0.00890735463861044 0.018464249428955443
1.081662128789368134e-02 0.009884959046625586 0.018464249428955443
1.129375547167790240e-02 0.010969857978923836 0.018464249428955443
1.184420423225058389e-02 0.012173827277396614 0.018464249428955443
1.247862794229406998e-02 0.013509935211980273 0.018464249428955443
1.320874490724370000e-02 0.014992684327860457 0.018464249428955443
1.404740506778897301e-02 0.01663816886076129 0.018464249428955443
1.500863538827118364e-02 0.018464249428955443 0.018464249428955443
1.610771145871449025e-02 0.020490746898158472 0.018464249428955443
1.736123576921793504e-02 0.022739657523579287 0.018464249428955443
1.878720743164476875e-02 0.02523539170434766 0.018464249428955443
2.040509749187703614e-02 0.02800503894183631 0.018464249428955443
2.223596981345224780e-02 0.03107866187782014 0.018464249428955443
2.438997025325599297e-02 0.03448962260405758 0.018464249428955443
2.684238256945289600e-02 0.038274944785163134 0.018464249428955443
2.959524875055224991e-02 0.04247571552536898 0.018464249428955443
3.267790763639607382e-02 0.047137531341167244 0.018464249428955443
3.612182141175240141e-02 0.05231099308056263 0.018464249428955443
3.996067116550897774e-02 0.05805225516094899 0.018464249428955443
4.423045664770017260e-02 0.06442363508721373 0.018464249428955443
4.896953237603124398e-02 0.07149428986597581 0.018464249428955443
5.427865568494384674e-02 0.07934096665797492 0.018464249428955443
6.015359515017125458e-02 0.08804883581643465 0.018464249428955443
6.663887892873227026e-02 0.09771241535346502 0.018464249428955443
7.378407768604149097e-02 0.1084365968689611 0.018464249428955443
8.164180206200490064e-02 0.12033778407775893 0.018464249428955443
9.026860915959214471e-02 0.13354515629298988 0.018464249428955443
9.971692217171027051e-02 0.14820207057988585 0.018464249428955443
1.100643610468818867e-01 0.16446761779946645 0.018464249428955443
1.213651027818490602e-01 0.18251834943190443 0.018464249428955443
1.336611575708492039e-01 0.20255019392306664 0.018464249428955443
1.470074049725587917e-01 0.22478058335487253 0.018464249428955443
1.614557264826058935e-01 0.24945081352303167 0.018464249428955443
1.770534772069513318e-01 0.27682866303920667 0.018464249428955443
1.938417173397920801e-01 0.3072112998861759 0.018464249428955443
2.118531872138960659e-01 0.34092850697468147 0.018464249428955443
2.311101210763973901e-01 0.3783462617131929 0.018464249428955443
2.516235630007807589e-01 0.419870708444391 0.018464249428955443
2.743746357552142578e-01 0.4659525668664682 0.018464249428955443
2.985847823262523515e-01 0.517092024289676 0.018464249428955443
3.242413070179225310e-01 0.5738441648302398 0.018464249428955443
3.513089781472772954e-01 0.6368249944718586 0.018464249428955443
3.797267410305782964e-01 0.7067181273927491 0.018464249428955443
4.094045506273474300e-01 0.7842822061337682 0.018464249428955443
4.402204724955380843e-01 0.8703591361485166 0.018464249428955443
4.720182018049927097e-01 0.9658832241158708 0.018464249428955443
5.046051991642594992e-01 1.0718913192051276 0.018464249428955443
5.377516349266767692e-01 1.1895340673703196 0.018464249428955443
5.711903572157703834e-01 1.3200884008314182 0.018464249428955443
6.046180141201963343e-01 1.4649713983072863 0.018464249428955443
6.376975638381947586e-01 1.625755666443795 0.018464249428955443
6.700622278514282160e-01 1.8041864093920719 0.018464249428955443
7.013210104177497461e-01 2.0022003718155843 0.018464249428955443
7.310657347311105836e-01 2.2219468609395236 0.018464249428955443
7.588795405935011562e-01 2.4658110758226037 0.018464249428955443
7.843466782814692007e-01 2.736439997074672 0.018464249428955443
8.070632709874806521e-01 3.0367711180354604 0.018464249428955443
8.266487438486824768e-01 3.370064329271928 0.018464249428955443
8.430973502289585975e-01 3.739937302478798 0.018464249428955443
8.571117631230185108e-01 4.150404757850477 0.018464249428955443
8.670066119264677740e-01 4.605922041145108 0.018464249428955443
8.725542253031652873e-01 5.1114334834401705 0.018464249428955443
8.736006433927233639e-01 5.672426068491977 0.018464249428955443
8.707594682882331405e-01 6.294988990221888 0.018464249428955443
8.639278217040614605e-01 6.985879746785249 0.018464249428955443
8.526536792966176170e-01 7.752597488629465 0.018464249428955443
8.414424791565978667e-01 8.60346441668451 0.018464249428955443
8.291375957937212604e-01 9.547716114208066 0.018464249428955443
8.146823452988516401e-01 10.59560179277617 0.018464249428955443
7.971039804113811966e-01 11.758495540521581 0.018464249428955443
7.766883840731121369e-01 13.049019780144016 0.018464249428955443
7.537488837378543138e-01 14.481182276745331 0.018464249428955443
7.286174903109521317e-01 16.070528182616385 0.018464249428955443
7.016366220409548937e-01 17.834308769319094 0.018464249428955443
6.731516120589294827e-01 19.791668678535572 0.018464249428955443
6.435041722849689227e-01 21.96385372416547 0.018464249428955443
6.130268935302465305e-01 24.37444150122222 0.018464249428955443
5.820387205527822738e-01 27.04959730463137 0.018464249428955443
5.508413051432327068e-01 30.01835813575592 0.018464249428955443
5.197159754091557060e-01 33.31294787934677 0.018464249428955443
4.889211264142288571e-01 36.96912707195032 0.018464249428955443
4.600456469489212497e-01 41.0265810582719 0.018464249428955443
4.348570570270799407e-01 45.52935074866948 0.018464249428955443
4.100432688045020924e-01 50.526310653356795 0.018464249428955443
3.859052909390295327e-01 56.07169938205458 0.018464249428955443
3.661517722563400468e-01 62.22570836730231 0.018464249428955443
3.464017232872447227e-01 69.0551352016233 0.018464249428955443
3.295780026880423819e-01 76.63410868007462 0.018464249428955443
3.130104940837949989e-01 85.04489341802686 0.018464249428955443
2.969691191819728293e-01 94.37878277775391 0.018464249428955443
2.816974424216758810e-01 104.73708979594508 0.018464249428955443
2.668526992106572404e-01 116.23224686798542 0.018464249428955443
2.525011165202145635e-01 128.9890261253308 0.018464249428955443
2.386934215984515273e-01 143.14589375234786 0.018464249428955443
2.254951188814987850e-01 158.85651294280527 0.018464249428955443
2.131734047714663460e-01 176.2914118095948 0.018464249428955443
2.015878196022573288e-01 195.63983435170647 0.018464249428955443
1.911470709847364058e-01 217.11179456945052 0.018464249428955443
1.813541517495090294e-01 240.9403560239527 0.018464249428955443
1.721847399947932233e-01 267.38416158399497 0.018464249428955443
1.637462721424940704e-01 296.73024081888724 0.018464249428955443
1.559129861653603122e-01 329.2971255097155 0.018464249428955443
1.485778769865634952e-01 365.43830709572546 0.018464249428955443
1.417136302133132630e-01 405.54607358408276 0.018464249428955443
1.352947657188801611e-01 450.05576757004974 0.018464249428955443
1.292978194272783043e-01 499.450511585514 0.018464249428955443
1.237008728975367566e-01 554.2664520663108 0.018464249428955443
1.184826432692401010e-01 615.0985788580505 0.018464249428955443
1.136214488380815207e-01 682.6071834272393 0.018464249428955443
1.090943650667800940e-01 757.525025877192 0.018464249428955443
1.048768461942657659e-01 840.6652885618333 0.018464249428955443
1.009429760258217096e-01 932.9304026284696 0.018464249428955443
9.734562123675367940e-02 1035.3218432956637 0.018464249428955443
9.433994840578335817e-02 1148.9510001873086 0.018464249428955443
9.142774491797989178e-02 1275.051240713013 0.018464249428955443
8.860767707143656080e-02 1414.991297434576 0.018464249428955443
8.588503832808200289e-02 1570.2901247293776 0.018464249428955443
8.327128320710873444e-02 1742.6333860096508 0.018464249428955443
8.078319945179886219e-02 1933.891750455232 0.018464249428955443
7.852291196409076635e-02 2146.141197858406 0.018464249428955443
7.658755050344709381e-02 2381.6855519761607 0.018464249428955443
7.463588871268728164e-02 2643.0814869741084 0.018464249428955443
7.314363579601101950e-02 2933.1662783900483 0.018464249428955443
7.234975187363755500e-02 3255.0885998350564 0.018464249428955443
7.193253044540186270e-02 3612.3426997094302 0.018464249428955443
7.191806824298767331e-02 4008.8063288984645 0.018464249428955443
7.232610426709629170e-02 4448.782831127585 0.018464249428955443
7.316926080980683256e-02 4937.047852839004 0.018464249428955443
7.445295742494859037e-02 5478.901179593945 0.018464249428955443
7.618557806682610400e-02 6080.224261649427 0.018464249428955443
7.835677703542595629e-02 6747.5440531107 0.018464249428955443
8.095446294359874562e-02 7488.10385759003 0.018464249428955443
8.397358089968046113e-02 8309.941949353404 0.018464249428955443
8.741508736564690407e-02 9221.97882333434 0.018464249428955443
9.129001921429749644e-02 10234.114021054527 0.018464249428955443
9.562281248953553858e-02 11357.333583431051 0.018464249428955443
1.004532846455931105e-01 12603.829296797274 0.018464249428955443
1.058369153954526048e-01 13987.131026472387 0.018464249428955443
1.118433714298513321e-01 15522.25357427048 0.018464249428955443
1.185535511472676912e-01 17225.859653987874 0.018464249428955443
1.260556628633642262e-01 19116.440753857038 0.018464249428955443
1.344409737729558574e-01 21214.51784910632 0.018464249428955443
1.437998263531189425e-01 23542.864143224204 0.018464249428955443
1.542183781537536935e-01 26126.752255633317 0.018464249428955443
1.657762952006701929e-01 28994.22853882881 0.018464249428955443
1.785454044090817594e-01 32176.417502507353 0.018464249428955443
1.925891359527992786e-01 35707.859649004626 0.018464249428955443
2.079624575089665250e-01 39626.88638701478 0.018464249428955443
2.247119624170503815e-01 43976.036093027215 0.018464249428955443
2.428757878746173327e-01 48802.515836544335 0.018464249428955443
2.624830888921763639e-01 54158.71378079476 0.018464249428955443
2.835711659003645191e-01 60102.76782070388 0.018464249428955443
3.061312627659294461e-01 66699.19663030129 0.018464249428955443
3.301538790160906678e-01 74019.59996915652 0.018464249428955443
3.556155712201268249e-01 82143.43584919439 0.018464249428955443
3.824729145212684145e-01 91158.88299750836 0.018464249428955443
4.106597189890393573e-01 101163.7979766207 0.018464249428955443
4.400848629441647675e-01 112266.77735108159 0.018464249428955443
4.706311469704382300e-01 124588.33642950082 0.018464249428955443
5.021553329136346777e-01 138262.2173764659 0.018464249428955443
5.344894730044515985e-01 153436.84089300132 0.018464249428955443
5.677093075087426000e-01 170276.91722258978 0.018464249428955443
6.022189949244333151e-01 188965.23396912115 0.018464249428955443
6.368940888825348479e-01 209704.64013232305 0.018464249428955443
6.714692048293818827e-01 232720.2478960412 0.018464249428955443
7.056705569518219034e-01 258261.87606826748 0.018464249428955443
7.392214379159733895e-01 286606.7616948256 0.018464249428955443
7.718476665404417902e-01 318062.5692794119 0.018464249428955443
8.072807016297106619e-01 352970.73027306574 0.018464249428955443
8.442533254899056150e-01 391710.1490809261 0.018464249428955443
8.799355010079462636e-01 434701.3158125035 0.018464249428955443
9.139807987016818069e-01 482410.8704165374 0.018464249428955443
9.460456753743695657e-01 535356.6677410719 0.018464249428955443
9.757947052497977225e-01 594113.3984965039 0.018464249428955443
1.002904672374609341e+00 659318.8271333541 0.018464249428955443
1.027262319861601103e+00 731680.7143427207 0.018464249428955443
1.049346109406684935e+00 811984.4993184009 0.018464249428955443
1.068048521667329886e+00 901101.8251665037 0.018464249428955443
1.083110357078479691e+00 1000000.0 0.018464249428955443
6.752706676230413492e-03 0.001 0.020490746898158472
6.894873849333078841e-03 0.0011097524964120721 0.020490746898158472
7.031964022990293620e-03 0.0012315506032928262 0.020490746898158472
7.164179624818935860e-03 0.001366716356462006 0.020490746898158472
7.291857427394049518e-03 0.0015167168884709225 0.020490746898158472
7.415478474734442382e-03 0.0016831803533309566 0.020490746898158472
7.535685286051097172e-03 0.0018679135990207828 0.020490746898158472
7.653264778211692904e-03 0.002072921779595372 0.020490746898158472
7.769198713615190106e-03 0.002300430119772917 0.020490746898158472
7.884667134559399798e-03 0.0025529080682395165 0.020490746898158472
8.001045478836146113e-03 0.002833096101839324 0.020490746898158472
8.119963384070796875e-03 0.0031440354715915 0.020490746898158472
8.243306910917942362e-03 0.0034891012134067737 0.020490746898158472
8.373260167510384461e-03 0.003872038781812557 0.020490746898158472
8.512345210016800112e-03 0.004297004704320844 0.020490746898158472
8.663457923647487763e-03 0.004768611697714469 0.020490746898158472
8.829915472216768105e-03 0.005291978735958442 0.020490746898158472
9.015506167931517170e-03 0.005872786613189483 0.020490746898158472
9.224547001501631760e-03 0.00651733960488242 0.020490746898158472
9.461932725598212746e-03 0.007232633896483534 0.020490746898158472
9.733202718762002867e-03 0.008026433522257174 0.020490746898158472
1.004459436371603342e-02 0.00890735463861044 0.020490746898158472
1.040310905528405924e-02 0.009884959046625586 0.020490746898158472
1.081657357507999004e-02 0.010969857978923836 0.020490746898158472
1.129369803665067687e-02 0.012173827277396614 0.020490746898158472
1.184413720063470267e-02 0.013509935211980273 0.020490746898158472
1.247854827979519472e-02 0.014992684327860457 0.020490746898158472
1.320865364397131973e-02 0.01663816886076129 0.020490746898158472
1.404729611844483111e-02 0.018464249428955443 0.020490746898158472
1.500850797481861204e-02 0.020490746898158472 0.020490746898158472
1.610756449281094266e-02 0.022739657523579287 0.020490746898158472
1.736106663265404859e-02 0.02523539170434766 0.020490746898158472
1.878701226440767508e-02 0.02800503894183631 0.020490746898158472
2.040487240362143587e-02 0.03107866187782014 0.020490746898158472
2.223570708079298033e-02 0.03448962260405758 0.020490746898158472
2.438972579446139002e-02 0.038274944785163134 0.020490746898158472
2.684210261276742671e-02 0.04247571552536898 0.020490746898158472
2.959492808493120394e-02 0.047137531341167244 0.020490746898158472
3.267754156164274365e-02 0.05231099308056263 0.020490746898158472
3.612140607932306374e-02 0.05805225516094899 0.020490746898158472
3.996020039221963305e-02 0.06442363508721373 0.020490746898158472
4.422991883736879931e-02 0.07149428986597581 0.020490746898158472
4.896892616341513849e-02 0.07934096665797492 0.020490746898158472
5.427799640208463144e-02 0.08804883581643465 0.020490746898158472
6.015284677317312562e-02 0.09771241535346502 0.020490746898158472
6.663803854274766292e-02 0.1084365968689611 0.020490746898158472
7.378313453880532002e-02 0.12033778407775893 0.020490746898158472
8.164082834865182825e-02 0.13354515629298988 0.020490746898158472
9.026752460269558964e-02 0.14820207057988585 0.020490746898158472
9.971570843157456787e-02 0.16446761779946645 0.020490746898158472
1.100657009442647105e-01 0.18251834943190443 0.020490746898158472
1.213666144518248530e-01 0.20255019392306664 0.020490746898158472
1.336628647144405269e-01 0.22478058335487253 0.020490746898158472
1.470093330019592859e-01 0.24945081352303167 0.020490746898158472
1.614579040371214025e-01 0.27682866303920667 0.020490746898158472
1.770559405938322561e-01 0.3072112998861759 0.020490746898158472
1.938444992554765045e-01 0.34092850697468147 0.020490746898158472
2.118563301037177660e-01 0.3783462617131929 0.020490746898158472
2.311136794122473637e-01 0.419870708444391 0.020490746898158472
2.516258917887378432e-01 0.4659525668664682 0.020490746898158472
2.742648000715165457e-01 0.517092024289676 0.020490746898158472
2.984626480883547095e-01 0.5738441648302398 0.020490746898158472
3.241055761934650836e-01 0.6368249944718586 0.020490746898158472
3.511582222016442767e-01 0.7067181273927491 0.020490746898158472
3.795593989192531104e-01 0.7842822061337682 0.020490746898158472
4.092189058321780704e-01 0.8703591361485166 0.020490746898158472
4.400146602479226843e-01 0.9658832241158708 0.020490746898158472
4.717901697702886477e-01 1.0718913192051276 0.020490746898158472
5.043527206372800942e-01 1.1895340673703196 0.020490746898158472
5.374722908808979849e-01 1.3200884008314182 0.020490746898158472
5.708815154060469244e-01 1.4649713983072863 0.020490746898158472
6.042768349452387611e-01 1.625755666443795 0.020490746898158472
6.373209802915555944e-01 1.8041864093920719 0.020490746898158472
6.696469468407729719e-01 2.0022003718155843 0.020490746898158472
7.008635007566348385e-01 2.2219468609395236 0.020490746898158472
7.305622232972343033e-01 2.4658110758226037 0.020490746898158472
7.583260166773543309e-01 2.736439997074672 0.020490746898158472
7.837388793548135668e-01 3.0367711180354604 0.020490746898158472
8.063967024952213292e-01 3.370064329271928 0.020490746898158472
8.259186801464576400e-01 3.739937302478798 0.020490746898158472
8.422146037205459068e-01 4.150404757850477 0.020490746898158472
8.561462334675079555e-01 4.605922041145108 0.020490746898158472
8.659519959950587875e-01 5.1114334834401705 0.020490746898158472
8.714039553645573921e-01 5.672426068491977 0.020490746898158472
8.723479042926849392e-01 6.294988990221888 0.020490746898158472
8.692700422567307683e-01 6.985879746785249 0.020490746898158472
8.623482071689725359e-01 7.752597488629465 0.020490746898158472
8.509751203275605080e-01 8.60346441668451 0.020490746898158472
8.397725907001906132e-01 9.547716114208066 0.020490746898158472
8.278774662092036607e-01 10.59560179277617 0.020490746898158472
8.133637946469681745e-01 11.758495540521581 0.020490746898158472
7.957249107376759278e-01 13.049019780144016 0.020490746898158472
7.752483031299807203e-01 14.481182276745331 0.020490746898158472
7.522494858655960348e-01 16.070528182616385 0.020490746898158472
7.270633065474406687e-01 17.834308769319094 0.020490746898158472
7.000357032200001939e-01 19.791668678535572 0.020490746898158472
6.715161960129036878e-01 21.96385372416547 0.020490746898158472
6.418512812781547172e-01 24.37444150122222 0.020490746898158472
6.113787524619997971e-01 27.04959730463137 0.020490746898158472
5.804228807314053551e-01 30.01835813575592 0.020490746898158472
5.492902919395398209e-01 33.31294787934677 0.020490746898158472
5.182663406725470656e-01 36.96912707195032 0.020490746898158472
4.876117660818138355e-01 41.0265810582719 0.020490746898158472
4.603751280317474603e-01 45.52935074866948 0.020490746898158472
4.352119507260701070e-01 50.526310653356795 0.020490746898158472
4.104554220023382549e-01 56.07169938205458 0.020490746898158472
3.890687774546937594e-01 62.22570836730231 0.020490746898158472
3.691917330166820665e-01 69.0551352016233 0.020490746898158472
3.493180367251765839e-01 76.63410868007462 0.020490746898158472
3.325515378854327353e-01 85.04489341802686 0.020490746898158472
3.160095701545982960e-01 94.37878277775391 0.020490746898158472
2.999521082054641408e-01 104.73708979594508 0.020490746898158472
2.846453659515956747e-01 116.23224686798542 0.020490746898158472
2.697413595136838316e-01 128.9890261253308 0.020490746898158472
2.553074794435328809e-01 143.14589375234786 0.020490746898158472
2.413973805456135768e-01 158.85651294280527 0.020490746898158472
2.282389913065246967e-01 176.2914118095948 0.020490746898158472
2.158083537383057859e-01 195.63983435170647 0.020490746898158472
2.041695201293008410e-01 217.11179456945052 0.020490746898158472
1.936115831021104072e-01 240.9403560239527 0.020490746898158472
1.837035763446641379e-01 267.38416158399497 0.020490746898158472
1.744264354156440655e-01 296.73024081888724 0.020490746898158472
1.658919179910554875e-01 329.2971255097155 0.020490746898158472
1.579710425054477729e-01 365.43830709572546 0.020490746898158472
1.505686786648215980e-01 405.54607358408276 0.020490746898158472
1.436608114423328642e-01 450.05576757004974 0.020490746898158472
1.372240941990055529e-01 499.450511585514 0.020490746898158472
1.312358042357966992e-01 554.2664520663108 0.020490746898158472
1.256732838334111424e-01 615.0985788580505 0.020490746898158472
1.205131355291015061e-01 682.6071834272393 0.020490746898158472
1.157304732036630590e-01 757.525025877192 0.020490746898158472
1.112985172897144326e-01 840.6652885618333 0.020490746898158472
1.071887619446406092e-01 932.9304026284696 0.020490746898158472
1.033718423682999793e-01 1035.3218432956637 0.020490746898158472
9.994983021928841027e-02 1148.9510001873086 0.020490746898158472
9.703677807557231638e-02 1275.051240713013 0.020490746898158472
9.422984708386562824e-02 1414.991297434576 0.020490746898158472
9.153000239558684026e-02 1570.2901247293776 0.020490746898158472
8.894513515828297856e-02 1742.6333860096508 0.020490746898158472
8.648939547759629254e-02 1933.891750455232 0.020490746898158472
8.418209015970443132e-02 2146.141197858406 0.020490746898158472
8.204617458667300134e-02 2381.6855519761607 0.020490746898158472
8.026234184060176968e-02 2643.0814869741084 0.020490746898158472
7.920605592607374290e-02 2933.1662783900483 0.020490746898158472
7.851255145698007865e-02 3255.0885998350564 0.020490746898158472
7.821625910975553431e-02 3612.3426997094302 0.020490746898158472
7.834647471289703236e-02 4008.8063288984645 0.020490746898158472
7.892586379426415333e-02 4448.782831127585 0.020490746898158472
7.996947939726459231e-02 4937.047852839004 0.020490746898158472
8.148451912409156173e-02 5478.901179593945 0.020490746898158472
8.348464291697742234e-02 6080.224261649427 0.020490746898158472
8.595240447161520136e-02 6747.5440531107 0.020490746898158472
8.887907922809365480e-02 7488.10385759003 0.020490746898158472
9.225939944760744305e-02 8309.941949353404 0.020490746898158472
9.609427977934287268e-02 9221.97882333434 0.020490746898158472
1.003952529003168948e-01 10234.114021054527 0.020490746898158472
1.051880983463375635e-01 11357.333583431051 0.020490746898158472
1.105150143883078945e-01 12603.829296797274 0.020490746898158472
1.164349207905249345e-01 13987.131026472387 0.020490746898158472
1.230218241882215097e-01 15522.25357427048 0.020490746898158472
1.303615357740526559e-01 17225.859653987874 0.020490746898158472
1.385473109556014104e-01 19116.440753857038 0.020490746898158472
1.476751012351919523e-01 21214.51784910632 0.020490746898158472
1.578390903183473359e-01 23542.864143224204 0.020490746898158472
1.691280153915036555e-01 26126.752255633317 0.020490746898158472
1.816225371702388791e-01 28994.22853882881 0.020490746898158472
1.953936842888146230e-01 32176.417502507353 0.020490746898158472
2.105021759030031858e-01 35707.859649004626 0.020490746898158472
2.269983253231837861e-01 39626.88638701478 0.020490746898158472
2.449221463964822987e-01 43976.036093027215 0.020490746898158472
2.643033144683866187e-01 48802.515836544335 0.020490746898158472
2.851607002977678551e-01 54158.71378079476 0.020490746898158472
3.075237455766095529e-01 60102.76782070388 0.020490746898158472
3.313636586352787239e-01 66699.19663030129 0.020490746898158472
3.566575195781060970e-01 74019.59996915652 0.020490746898158472
3.833648915642624000e-01 82143.43584919439 0.020490746898158472
4.114238663109749394e-01 91158.88299750836 0.020490746898158472
4.407484370436899335e-01 101163.7979766207 0.020490746898158472
4.712265835714802287e-01 112266.77735108159 0.020490746898158472
5.027194195043368508e-01 124588.33642950082 0.020490746898158472
5.350616485868394667e-01 138262.2173764659 0.020490746898158472
5.680633521758814419e-01 153436.84089300132 0.020490746898158472
6.015620186529975211e-01 170276.91722258978 0.020490746898158472
6.362408121673001071e-01 188965.23396912115 0.020490746898158472
6.710334029256070920e-01 209704.64013232305 0.020490746898158472
7.054846794849777281e-01 232720.2478960412 0.020490746898158472
7.393044739009352329e-01 258261.87606826748 0.020490746898158472
7.722027016868227012e-01 286606.7616948256 0.020490746898158472
8.058488160354312368e-01 318062.5692794119 0.020490746898158472
8.426973979099288137e-01 352970.73027306574 0.020490746898158472
8.782310086281620576e-01 391710.1490809261 0.020490746898158472
9.121013584521446838e-01 434701.3158125035 0.020490746898158472
9.439645419404033566e-01 482410.8704165374 0.020490746898158472
9.734866695633165312e-01 535356.6677410719 0.020490746898158472
1.000348781350385075e+00 594113.3984965039 0.020490746898158472
1.024251590448591154e+00 659318.8271333541 0.020490746898158472
1.045019896890150513e+00 731680.7143427207 0.020490746898158472
1.063315731352340920e+00 811984.4993184009 0.020490746898158472
1.078006471891004514e+00 901101.8251665037 0.020490746898158472
1.088880795943422575e+00 1000000.0 0.020490746898158472
6.605382919157827895e-03 0.001 0.022739657523579287
6.752703182901973605e-03 0.0011097524964120721 0.022739657523579287
6.894867869023557812e-03 0.0012315506032928262 0.022739657523579287
7.031958612237636935e-03 0.001366716356462006 0.022739657523579287
7.164172009439204528e-03 0.0015167168884709225 0.022739657523579287
7.291851068975576354e-03 0.0016831803533309566 0.022739657523579287
7.415470660963198631e-03 0.0018679135990207828 0.022739657523579287
7.535676611735186645e-03 0.002072921779595372 0.022739657523579287
7.653255712737204626e-03 0.002300430119772917 0.022739657523579287
7.769192575811681607e-03 0.0025529080682395165 0.022739657523579287
7.884656571630722227e-03 0.002833096101839324 0.022739657523579287
8.001037939804840626e-03 0.0031440354715915 0.022739657523579287
8.119954740389047354e-03 0.0034891012134067737 0.022739657523579287
8.243295949152795732e-03 0.003872038781812557 0.022739657523579287
8.373246424620226988e-03 0.004297004704320844 0.022739657523579287
8.512330997962239132e-03 0.004768611697714469 0.022739657523579287
8.663442632266746268e-03 0.005291978735958442 0.022739657523579287
8.829895132665193866e-03 0.005872786613189483 0.022739657523579287
9.015485741748957560e-03 0.00651733960488242 0.022739657523579287
9.224521659333134380e-03 0.007232633896483534 0.022739657523579287
9.461902798430722045e-03 0.008026433522257174 0.022739657523579287
9.733165649580204082e-03 0.00890735463861044 0.022739657523579287
1.004455080580280053e-02 0.009884959046625586 0.022739657523579287
1.040305955518838754e-02 0.010969857978923836 0.022739657523579287
1.081651429797852657e-02 0.012173827277396614 0.022739657523579287
1.129362919939766279e-02 0.013509935211980273 0.022739657523579287
1.184405519915293289e-02 0.014992684327860457 0.022739657523579287
1.247845123596426874e-02 0.01663816886076129 0.022739657523579287
1.320853936048403503e-02 0.018464249428955443 0.022739657523579287
1.404716380427703179e-02 0.020490746898158472 0.022739657523579287
1.500835279293596947e-02 0.022739657523579287 0.022739657523579287
1.610738262969533055e-02 0.02523539170434766 0.022739657523579287
1.736085645856782697e-02 0.02800503894183631 0.022739657523579287
1.878676568843513223e-02 0.03107866187782014 0.022739657523579287
2.040458970109220588e-02 0.03448962260405758 0.022739657523579287
2.223537909130887322e-02 0.038274944785163134 0.022739657523579287
2.438942732726100820e-02 0.04247571552536898 0.022739657523579287
2.684176013655927007e-02 0.047137531341167244 0.022739657523579287
2.959453672342808594e-02 0.05231099308056263 0.022739657523579287
3.267709536488400124e-02 0.05805225516094899 0.022739657523579287
3.612089637666240916e-02 0.06442363508721373 0.022739657523579287
3.995962208750875044e-02 0.07149428986597581 0.022739657523579287
4.422926274343984276e-02 0.07934096665797492 0.022739657523579287
4.896818234522128804e-02 0.08804883581643465 0.022739657523579287
5.427718134536971273e-02 0.09771241535346502 0.022739657523579287
6.015192841523967632e-02 0.1084365968689611 0.022739657523579287
6.663700992019072622e-02 0.12033778407775893 0.022739657523579287
7.378197735899184873e-02 0.13354515629298988 0.022739657523579287
8.163962845098925170e-02 0.14820207057988585 0.022739657523579287
9.026618532337990497e-02 0.16446761779946645 0.022739657523579287
9.971421403511653014e-02 0.18251834943190443 0.022739657523579287
1.100669322506566544e-01 0.20255019392306664 0.022739657523579287
1.213680086887233556e-01 0.22478058335487253 0.022739657523579287
1.336644466676368548e-01 0.24945081352303167 0.022739657523579287
1.470111223166650494e-01 0.27682866303920667 0.022739657523579287
1.614599283636758420e-01 0.3072112998861759 0.022739657523579287
1.770582350713188480e-01 0.34092850697468147 0.022739657523579287
1.938471006117606088e-01 0.3783462617131929 0.022739657523579287
2.118592795020551034e-01 0.419870708444391 0.022739657523579287
2.311170211703711397e-01 0.4659525668664682 0.022739657523579287
2.516296839029183441e-01 0.517092024289676 0.022739657523579287
2.741315709408786438e-01 0.5738441648302398 0.022739657523579287
2.983145056085924063e-01 0.6368249944718586 0.022739657523579287
3.239409489472913073e-01 0.7067181273927491 0.022739657523579287
3.509753891076539123e-01 0.7842822061337682 0.022739657523579287
3.793564633484851067e-01 0.8703591361485166 0.022739657523579287
4.089938040004423292e-01 0.9658832241158708 0.022739657523579287
4.397651130024663457e-01 1.0718913192051276 0.022739657523579287
4.715137123144227393e-01 1.1895340673703196 0.022739657523579287
5.040466530321046079e-01 1.3200884008314182 0.022739657523579287
5.371336913338532471e-01 1.4649713983072863 0.022739657523579287
5.705072091290802616e-01 1.625755666443795 0.022739657523579287
6.038633910438658825e-01 1.8041864093920719 0.022739657523579287
6.368647057220369057e-01 2.0022003718155843 0.022739657523579287
6.691438689402238182e-01 2.2219468609395236 0.022739657523579287
7.003093685391775791e-01 2.4658110758226037 0.022739657523579287
7.299525021410516734e-01 2.736439997074672 0.022739657523579287
7.576558847017365039e-01 3.0367711180354604 0.022739657523579287
7.830032340959834913e-01 3.370064329271928 0.022739657523579287
8.055901622521282057e-01 3.739937302478798 0.022739657523579287
8.250356028037327816e-01 4.150404757850477 0.022739657523579287
8.411554576561287577e-01 4.605922041145108 0.022739657523579287
8.549882033050244523e-01 5.1114334834401705 0.022739657523579287
8.646876622326251649e-01 5.672426068491977 0.022739657523579287
8.700256297997668309e-01 6.294988990221888 0.022739657523579287
8.708476719599140825e-01 6.985879746785249 0.022739657523579287
8.675568735314433955e-01 7.752597488629465 0.022739657523579287
8.605191607740186877e-01 8.60346441668451 0.022739657523579287
8.491090553049193135e-01 9.547716114208066 0.022739657523579287
8.378279201721086089e-01 10.59560179277617 0.022739657523579287
8.264356663264501579e-01 11.758495540521581 0.022739657523579287
8.118522547941491307e-01 13.049019780144016 0.022739657523579287
7.941440754868970275e-01 14.481182276745331 0.022739657523579287
7.736010611647498036e-01 16.070528182616385 0.022739657523579287
7.505418664625442826e-01 17.834308769319094 0.022739657523579287
7.253052100473356134e-01 19.791668678535572 0.022739657523579287
6.982416175375897316e-01 21.96385372416547 0.022739657523579287
6.697058252145905444e-01 24.37444150122222 0.022739657523579287
6.400499724038494209e-01 27.04959730463137 0.022739657523579287
6.096175779396367789e-01 30.01835813575592 0.022739657523579287
5.787382242812254551e-01 33.31294787934677 0.022739657523579287
5.477227592386655353e-01 36.96912707195032 0.022739657523579287
5.168588799691509195e-01 41.0265810582719 0.022739657523579287
4.864069925780957204e-01 45.52935074866948 0.022739657523579287
4.607888600709246774e-01 50.526310653356795 0.022739657523579287
4.356976363063464475e-01 56.07169938205458 0.022739657523579287
4.122862390565080748e-01 62.22570836730231 0.022739657523579287
3.924336575001667882e-01 69.0551352016233 0.022739657523579287
3.724265288201007995e-01 76.63410868007462 0.022739657523579287
3.526286715155924067e-01 85.04489341802686 0.022739657523579287
3.358362181299530680e-01 94.37878277775391 0.022739657523579287
3.192961211058011339e-01 104.73708979594508 0.022739657523579287
3.032235674779228396e-01 116.23224686798542 0.022739657523579287
2.878518237063604768e-01 128.9890261253308 0.022739657523579287
2.728572363761094244e-01 143.14589375234786 0.022739657523579287
2.583101979313855989e-01 158.85651294280527 0.022739657523579287
2.443101763908066826e-01 176.2914118095948 0.022739657523579287
2.310919759807845697e-01 195.63983435170647 0.022739657523579287
2.185253049827901306e-01 217.11179456945052 0.022739657523579287
2.068218825716803821e-01 240.9403560239527 0.022739657523579287
1.961295387548592783e-01 267.38416158399497 0.022739657523579287
1.860938048592922223e-01 296.73024081888724 0.022739657523579287
1.767008079221671357e-01 329.2971255097155 0.022739657523579287
1.680436623967078991e-01 365.43830709572546 0.022739657523579287
1.600364858644097443e-01 405.54607358408276 0.022739657523579287
1.525732689089886740e-01 450.05576757004974 0.022739657523579287
1.456330280869017335e-01 499.450511585514 0.022739657523579287
1.391940715826501251e-01 554.2664520663108 0.022739657523579287
1.332337641802312234e-01 615.0985788580505 0.022739657523579287
1.277279677338637176e-01 682.6071834272393 0.022739657523579287
1.226504264631467916e-01 757.525025877192 0.022739657523579287
1.179723994156328948e-01 840.6652885618333 0.022739657523579287
1.136627992611532745e-01 932.9304026284696 0.022739657523579287
1.096890250883517798e-01 1035.3218432956637 0.022739657523579287
1.060185376620662451e-01 1148.9510001873086 0.022739657523579287
1.027960277376627901e-01 1275.051240713013 0.022739657523579287
1.000104921189637341e-01 1414.991297434576 0.022739657523579287
9.734710157245130002e-02 1570.2901247293776 0.022739657523579287
9.480920260135529409e-02 1742.6333860096508 0.022739657523579287
9.240733409274139165e-02 1933.891750455232 0.022739657523579287
9.015826347397057350e-02 2146.141197858406 0.022739657523579287
8.808352234423766358e-02 2381.6855519761607 0.022739657523579287
8.656860258972112754e-02 2643.0814869741084 0.022739657523579287
8.562483102703526139e-02 2933.1662783900483 0.022739657523579287
8.506245854291760722e-02 3255.0885998350564 0.022739657523579287
8.491900526641070479e-02 3612.3426997094302 0.022739657523579287
8.522695118409023829e-02 4008.8063288984645 0.022739657523579287
8.601194522132470099e-02 4448.782831127585 0.022739657523579287
8.729156132261899070e-02 4937.047852839004 0.022739657523579287
8.907757019380885266e-02 5478.901179593945 0.022739657523579287
9.138191226749549367e-02 6080.224261649427 0.022739657523579287
9.418604107818485949e-02 6747.5440531107 0.022739657523579287
9.748294435118252943e-02 7488.10385759003 0.022739657523579287
1.012670398062222032e-01 8309.941949353404 0.022739657523579287
1.055390589387462108e-01 9221.97882333434 0.022739657523579287
1.103108667327049042e-01 10234.114021054527 0.022739657523579287
1.156094227629394788e-01 11357.333583431051 0.022739657523579287
1.214791553876112262e-01 12603.829296797274 0.022739657523579287
1.279822886040905272e-01 13987.131026472387 0.022739657523579287
1.351970357701485492e-01 15522.25357427048 0.022739657523579287
1.432139652951672781e-01 17225.859653987874 0.022739657523579287
1.521311604487318170e-01 19116.440753857038 0.022739657523579287
1.620489337900470617e-01 21214.51784910632 0.022739657523579287
1.730648387242262054e-01 23542.864143224204 0.022739657523579287
1.852695364831357383e-01 26126.752255633317 0.022739657523579287
1.987438256275852466e-01 28994.22853882881 0.022739657523579287
2.135568625049408531e-01 32176.417502507353 0.022739657523579287
2.297653833047903216e-01 35707.859649004626 0.022739657523579287
2.474135940849166437e-01 39626.88638701478 0.022739657523579287
2.665333344300462870e-01 43976.036093027215 0.022739657523579287
2.871441338892347095e-01 48802.515836544335 0.022739657523579287
3.092544790647547837e-01 54158.71378079476 0.022739657523579287
3.328802749764011026e-01 60102.76782070388 0.022739657523579287
3.579743657583843164e-01 66699.19663030129 0.022739657523579287
3.844980012089868615e-01 74019.59996915652 0.022739657523579287
4.123924849395454451e-01 82143.43584919439 0.022739657523579287
4.415764129813322114e-01 91158.88299750836 0.022739657523579287
4.719432534226375431e-01 101163.7979766207 0.022739657523579287
5.033596904784934933e-01 112266.77735108159 0.022739657523579287
5.356651089631195850e-01 124588.33642950082 0.022739657523579287
5.686724632362408771e-01 138262.2173764659 0.022739657523579287
6.021705138069609609e-01 153436.84089300132 0.022739657523579287
6.359494262669403986e-01 170276.91722258978 0.022739657523579287
6.702949542230591806e-01 188965.23396912115 0.022739657523579287
7.049786807664112365e-01 209704.64013232305 0.022739657523579287
7.390662611378382429e-01 232720.2478960412 0.022739657523579287
7.722535009697090169e-01 258261.87606826748 0.022739657523579287
8.044279179225988230e-01 286606.7616948256 0.022739657523579287
8.411779355092273702e-01 318062.5692794119 0.022739657523579287
8.765918018219549523e-01 352970.73027306574 0.022739657523579287
9.103191658083349402e-01 391710.1490809261 0.022739657523579287
9.420148076730621156e-01 434701.3158125035 0.022739657523579287
9.713446385774527903e-01 482410.8704165374 0.022739657523579287
9.979913734374353806e-01 535356.6677410719 0.022739657523579287
1.021659882226227944e+00 594113.3984965039 0.022739657523579287
1.042081131702571994e+00 659318.8271333541 0.022739657523579287
1.059016735193474723e+00 731680.7143427207 0.022739657523579287
1.073313468808491544e+00 811984.4993184009 0.022739657523579287
1.083835538285567779e+00 901101.8251665037 0.022739657523579287
1.090417276158307303e+00 1000000.0 0.022739657523579287
6.452952188729606242e-03 0.001 0.02523539170434766
6.605377417775089646e-03 0.0011097524964120721 0.02523539170434766
[truncated: 2,112,472 more chars]
