# Supplementary material for: Magnetosensitivity of tightly bound radical pairs in cryptochrome is enabled by the quantum Zeno effect
Source: Nat Commun. 2024 Dec 30;15:10823. doi: 10.1038/s41467-024-55124-x (PMC11686217; doi:10.1038/s41467-024-55124-x)
Supplement: Supplementary file 6 — Source Data [file 41467_2024_55124_MOESM6_ESM.zip › Source_Data/supplementary/figure_s5_5spins.txt]

# \% sensitivity  kS/microsecond kT/microsecond
4.751293376447881731e-03 0.001 0.001
4.311675212937148005e-03 0.0011097524964120721 0.001
3.888218662554255092e-03 0.0012315506032928262 0.001
3.452661483011683699e-03 0.001366716356462006 0.001
3.008857490599859113e-03 0.0015167168884709225 0.001
3.619679456115286378e-03 0.0016831803533309566 0.001
4.899203219171819126e-03 0.0018679135990207828 0.001
6.629104903750594573e-03 0.002072921779595372 0.001
8.573940788728549867e-03 0.002300430119772917 0.001
1.075507790305646819e-02 0.0025529080682395165 0.001
1.319552108394292725e-02 0.002833096101839324 0.001
1.591970144290819414e-02 0.0031440354715915 0.001
1.895442968463098565e-02 0.0034891012134067737 0.001
2.232792100075700961e-02 0.003872038781812557 0.001
2.607090226508138389e-02 0.004297004704320844 0.001
3.021598247873883217e-02 0.004768611697714469 0.001
3.479774305031035908e-02 0.005291978735958442 0.001
3.985304470715840541e-02 0.005872786613189483 0.001
4.542052660220305405e-02 0.00651733960488242 0.001
5.154099096433994304e-02 0.007232633896483534 0.001
5.825661061061720991e-02 0.008026433522257174 0.001
6.561114495373257527e-02 0.00890735463861044 0.001
7.364903152460709757e-02 0.009884959046625586 0.001
8.241860351072011204e-02 0.010969857978923836 0.001
9.197327857705518694e-02 0.012173827277396614 0.001
1.023445095256250853e-01 0.013509935211980273 0.001
1.135732642100197587e-01 0.014992684327860457 0.001
1.256973771576987142e-01 0.01663816886076129 0.001
1.387496033382535077e-01 0.018464249428955443 0.001
1.527565812918590393e-01 0.020490746898158472 0.001
1.677366188928405555e-01 0.022739657523579287 0.001
1.836983247876992631e-01 0.02523539170434766 0.001
2.006380448923127113e-01 0.02800503894183631 0.001
2.185382571120330630e-01 0.03107866187782014 0.001
2.373652774846221614e-01 0.03448962260405758 0.001
2.570671740701317987e-01 0.038274944785163134 0.001
2.775720525624002510e-01 0.04247571552536898 0.001
2.987864205493638292e-01 0.047137531341167244 0.001
3.205938171182339258e-01 0.05231099308056263 0.001
3.428546721670196473e-01 0.05805225516094899 0.001
3.654334899277622006e-01 0.06442363508721373 0.001
3.881360795992863655e-01 0.07149428986597581 0.001
4.107407227836912811e-01 0.07934096665797492 0.001
4.330188777891861296e-01 0.08804883581643465 0.001
4.547254796358154438e-01 0.09771241535346502 0.001
4.756026079701259346e-01 0.1084365968689611 0.001
4.953844905267407173e-01 0.12033778407775893 0.001
5.138032981830790158e-01 0.13354515629298988 0.001
5.305954626633252458e-01 0.14820207057988585 0.001
5.455087304614500976e-01 0.16446761779946645 0.001
5.583091593162402555e-01 0.18251834943190443 0.001
5.687884498581043946e-01 0.20255019392306664 0.001
5.767708389413321868e-01 0.22478058335487253 0.001
5.821192507225615431e-01 0.24945081352303167 0.001
5.847405711943712836e-01 0.27682866303920667 0.001
5.845896131931929141e-01 0.3072112998861759 0.001
5.816711965748138091e-01 0.34092850697468147 0.001
5.760408199900108883e-01 0.3783462617131929 0.001
5.678029724700160985e-01 0.419870708444391 0.001
5.582262718620529807e-01 0.4659525668664682 0.001
5.483209710440281048e-01 0.517092024289676 0.001
5.365466178434872280e-01 0.5738441648302398 0.001
5.231940691608460980e-01 0.6368249944718586 0.001
5.084815103208730758e-01 0.7067181273927491 0.001
4.925444053165172753e-01 0.7842822061337682 0.001
4.756025594179107419e-01 0.8703591361485166 0.001
4.578697515187418743e-01 0.9658832241158708 0.001
4.395488873190271928e-01 1.0718913192051276 0.001
4.208286599648758397e-01 1.1895340673703196 0.001
4.018812145258737756e-01 1.3200884008314182 0.001
3.828607140373683215e-01 1.4649713983072863 0.001
3.639030270226542019e-01 1.625755666443795 0.001
3.451261807550232708e-01 1.8041864093920719 0.001
3.266313167779101856e-01 2.0022003718155843 0.001
3.085039376183036364e-01 2.2219468609395236 0.001
2.908154298683234829e-01 2.4658110758226037 0.001
2.736246975648118362e-01 2.736439997074672 0.001
2.569793706848970682e-01 3.0367711180354604 0.001
2.409173938629007028e-01 3.370064329271928 0.001
2.254679727355440588e-01 3.739937302478798 0.001
2.106525559613131593e-01 4.150404757850477 0.001
1.964856908548165138e-01 4.605922041145108 0.001
1.829757206194204677e-01 5.1114334834401705 0.001
1.701253489890530990e-01 5.672426068491977 0.001
1.579321574002776341e-01 6.294988990221888 0.001
1.463891749124636710e-01 6.985879746785249 0.001
1.355142856033723919e-01 7.752597488629465 0.001
1.253090406855270900e-01 8.60346441668451 0.001
1.157050847154885570e-01 9.547716114208066 0.001
1.066813284812000440e-01 10.59560179277617 0.001
9.821491390448633396e-02 11.758495540521581 0.001
9.028181788691705401e-02 13.049019780144016 0.001
8.285754182493459963e-02 14.481182276745331 0.001
7.591770349451350264e-02 16.070528182616385 0.001
6.943849669687437998e-02 17.834308769319094 0.001
6.339709832158024749e-02 19.791668678535572 0.001
5.777187476986445080e-02 21.96385372416547 0.001
5.254225979298211141e-02 24.37444150122222 0.001
4.768885112995395470e-02 27.04959730463137 0.001
4.319310268497510846e-02 30.01835813575592 0.001
3.903717474355199168e-02 33.31294787934677 0.001
3.520378473027476612e-02 36.96912707195032 0.001
3.167611007272843476e-02 41.0265810582719 0.001
2.843776061296262453e-02 45.52935074866948 0.001
2.547277306222519438e-02 50.526310653356795 0.001
2.276563661669468719e-02 56.07169938205458 0.001
2.030130018335357667e-02 62.22570836730231 0.001
1.806511501722568580e-02 69.0551352016233 0.001
1.604281931345369686e-02 76.63410868007462 0.001
1.429488725941397732e-02 85.04489341802686 0.001
1.285963650387707269e-02 94.37878277775391 0.001
1.155731549234868469e-02 104.73708979594508 0.001
1.037995681427852229e-02 116.23224686798542 0.001
9.351702693478484638e-03 128.9890261253308 0.001
8.432875072832650767e-03 143.14589375234786 0.001
7.608900543121125369e-03 158.85651294280527 0.001
6.871914674792836859e-03 176.2914118095948 0.001
6.214631175221305322e-03 195.63983435170647 0.001
5.630278527860847759e-03 217.11179456945052 0.001
5.112513677024537080e-03 240.9403560239527 0.001
4.655307366267439143e-03 267.38416158399497 0.001
4.252843276920460595e-03 296.73024081888724 0.001
3.901783880458929970e-03 329.2971255097155 0.001
3.594908010254964804e-03 365.43830709572546 0.001
3.325502306520197390e-03 405.54607358408276 0.001
3.089477330123464784e-03 450.05576757004974 0.001
2.879427502330103670e-03 499.450511585514 0.001
2.690848424957068691e-03 554.2664520663108 0.001
2.519652595882955221e-03 615.0985788580505 0.001
2.362273984611305486e-03 682.6071834272393 0.001
2.215747720311267779e-03 757.525025877192 0.001
2.079641588664680064e-03 840.6652885618333 0.001
1.950947132295037306e-03 932.9304026284696 0.001
1.828040409382467989e-03 1035.3218432956637 0.001
1.710424279394264120e-03 1148.9510001873086 0.001
1.598057533671555681e-03 1275.051240713013 0.001
1.491197649142895999e-03 1414.991297434576 0.001
1.390249639128882499e-03 1570.2901247293776 0.001
1.295639223694352010e-03 1742.6333860096508 0.001
1.207730076528237481e-03 1933.891750455232 0.001
1.126777481985114177e-03 2146.141197858406 0.001
1.052924467372142511e-03 2381.6855519761607 0.001
9.896229590360581477e-04 2643.0814869741084 0.001
9.340331437906012994e-04 2933.1662783900483 0.001
8.848531706525487395e-04 3255.0885998350564 0.001
8.419762943741172356e-04 3612.3426997094302 0.001
8.052903230660302634e-04 4008.8063288984645 0.001
7.810805993118523924e-04 4448.782831127585 0.001
7.698763251752574477e-04 4937.047852839004 0.001
7.698387000407026087e-04 5478.901179593945 0.001
7.753688804855357391e-04 6080.224261649427 0.001
7.916164683978645263e-04 6747.5440531107 0.001
8.176065773159228419e-04 7488.10385759003 0.001
8.529261811212549829e-04 8309.941949353404 0.001
9.044381029784095754e-04 9221.97882333434 0.001
9.881022261772343107e-04 10234.114021054527 0.001
1.089183232556858181e-03 11357.333583431051 0.001
1.211181010338523633e-03 12603.829296797274 0.001
1.362771182371958715e-03 13987.131026472387 0.001
1.541743981178075353e-03 15522.25357427048 0.001
1.747863603080720236e-03 17225.859653987874 0.001
1.981956981280468769e-03 19116.440753857038 0.001
2.254408600030267506e-03 21214.51784910632 0.001
2.562699111987681595e-03 23542.864143224204 0.001
2.899829373059959262e-03 26126.752255633317 0.001
3.272132115857329885e-03 28994.22853882881 0.001
3.673660780017872374e-03 32176.417502507353 0.001
4.101763660871993004e-03 35707.859649004626 0.001
4.557308002430105962e-03 39626.88638701478 0.001
5.042502475884815850e-03 43976.036093027215 0.001
5.563857913922724135e-03 48802.515836544335 0.001
6.124434521072408093e-03 54158.71378079476 0.001
6.728796960334857205e-03 60102.76782070388 0.001
7.383147561916728052e-03 66699.19663030129 0.001
8.094008563272869078e-03 74019.59996915652 0.001
8.876554224892621928e-03 82143.43584919439 0.001
9.732772968054428930e-03 91158.88299750836 0.001
1.066689319651033946e-02 101163.7979766207 0.001
1.168751922515755270e-02 112266.77735108159 0.001
1.281004090557009457e-02 124588.33642950082 0.001
1.403133469199259291e-02 138262.2173764659 0.001
1.535745415970039135e-02 153436.84089300132 0.001
1.679463143500253136e-02 170276.91722258978 0.001
1.834964211070447618e-02 188965.23396912115 0.001
2.003020367143027933e-02 209704.64013232305 0.001
2.184545391306222037e-02 232720.2478960412 0.001
2.380636285982947950e-02 258261.87606826748 0.001
2.593657800093230811e-02 286606.7616948256 0.001
2.826198935220598438e-02 318062.5692794119 0.001
3.078570841873978434e-02 352970.73027306574 0.001
3.352803660311082234e-02 391710.1490809261 0.001
3.678280560079483924e-02 434701.3158125035 0.001
4.033424100481056845e-02 482410.8704165374 0.001
4.419756758308840405e-02 535356.6677410719 0.001
4.838943759087063756e-02 594113.3984965039 0.001
5.292481202997905559e-02 659318.8271333541 0.001
5.781683328383861037e-02 731680.7143427207 0.001
6.307604408677004726e-02 811984.4993184009 0.001
6.871011646419813990e-02 901101.8251665037 0.001
7.472320343017363475e-02 1000000.0 0.001
5.132479768883585827e-03 0.001 0.0011097524964120721
4.751018034689043386e-03 0.0011097524964120721 0.0011097524964120721
4.311405853785370453e-03 0.0012315506032928262 0.0011097524964120721
3.888192572007649530e-03 0.001366716356462006 0.0011097524964120721
3.452615562635857633e-03 0.0015167168884709225 0.0011097524964120721
3.008915381911196705e-03 0.0016831803533309566 0.0011097524964120721
3.619650243557113577e-03 0.0018679135990207828 0.0011097524964120721
4.899282109685773948e-03 0.002072921779595372 0.0011097524964120721
6.629081288848124448e-03 0.002300430119772917 0.0011097524964120721
8.573948404077692820e-03 0.0025529080682395165 0.0011097524964120721
1.075510532646136233e-02 0.002833096101839324 0.0011097524964120721
1.319546246686965213e-02 0.0031440354715915 0.0011097524964120721
1.591970962811059195e-02 0.0034891012134067737 0.0011097524964120721
1.895434810057669214e-02 0.003872038781812557 0.0011097524964120721
2.232794273501887902e-02 0.004297004704320844 0.0011097524964120721
2.607095429581301679e-02 0.004768611697714469 0.0011097524964120721
3.021596032640348067e-02 0.005291978735958442 0.0011097524964120721
3.479771771361544336e-02 0.005872786613189483 0.0011097524964120721
3.985298274541693164e-02 0.00651733960488242 0.0011097524964120721
4.542048450135489218e-02 0.007232633896483534 0.0011097524964120721
5.154098592014835084e-02 0.008026433522257174 0.0011097524964120721
5.825659705762815943e-02 0.00890735463861044 0.0011097524964120721
6.561107382495820484e-02 0.009884959046625586 0.0011097524964120721
7.364896466376612272e-02 0.010969857978923836 0.0011097524964120721
8.241859080215450939e-02 0.012173827277396614 0.0011097524964120721
9.197316604448513289e-02 0.013509935211980273 0.0011097524964120721
1.023444766794139454e-01 0.014992684327860457 0.0011097524964120721
1.135732732605783807e-01 0.01663816886076129 0.0011097524964120721
1.256973259339880244e-01 0.018464249428955443 0.0011097524964120721
1.387495748737189727e-01 0.020490746898158472 0.0011097524964120721
1.527565064959962304e-01 0.022739657523579287 0.0011097524964120721
1.677365715392210022e-01 0.02523539170434766 0.0011097524964120721
1.836982595500643856e-01 0.02800503894183631 0.0011097524964120721
2.006378718027922448e-01 0.03107866187782014 0.0011097524964120721
2.185382836426413844e-01 0.03448962260405758 0.0011097524964120721
2.373652333404761006e-01 0.038274944785163134 0.0011097524964120721
2.570671027985508839e-01 0.04247571552536898 0.0011097524964120721
2.775719211316498014e-01 0.047137531341167244 0.0011097524964120721
2.987862790501703558e-01 0.05231099308056263 0.0011097524964120721
3.205937223597120633e-01 0.05805225516094899 0.0011097524964120721
3.428545237301694470e-01 0.06442363508721373 0.0011097524964120721
3.654330871745263276e-01 0.07149428986597581 0.0011097524964120721
3.881355780153829538e-01 0.07934096665797492 0.0011097524964120721
4.107401599641949952e-01 0.08804883581643465 0.0011097524964120721
4.330182237305150172e-01 0.09771241535346502 0.0011097524964120721
4.547247570495980273e-01 0.1084365968689611 0.0011097524964120721
4.756016977909529597e-01 0.12033778407775893 0.0011097524964120721
4.953834141033813254e-01 0.13354515629298988 0.0011097524964120721
5.138020575652937350e-01 0.14820207057988585 0.0011097524964120721
5.305940315294100929e-01 0.16446761779946645 0.0011097524964120721
5.455070989669913439e-01 0.18251834943190443 0.0011097524964120721
5.583073012133388247e-01 0.20255019392306664 0.0011097524964120721
5.687862643287120434e-01 0.22478058335487253 0.0011097524964120721
5.767682903674882233e-01 0.24945081352303167 0.0011097524964120721
5.821163076822130078e-01 0.27682866303920667 0.0011097524964120721
5.847371595703986236e-01 0.3072112998861759 0.0011097524964120721
5.845856865742662389e-01 0.34092850697468147 0.0011097524964120721
5.816666479688491487e-01 0.3783462617131929 0.0011097524964120721
5.760355299816747321e-01 0.419870708444391 0.0011097524964120721
5.677968482051978238e-01 0.4659525668664682 0.0011097524964120721
5.581925012864490387e-01 0.517092024289676 0.0011097524964120721
5.482823319083738323e-01 0.5738441648302398 0.0011097524964120721
5.365024616484848075e-01 0.6368249944718586 0.0011097524964120721
5.231412177420113885e-01 0.7067181273927491 0.0011097524964120721
5.084212656841236022e-01 0.7842822061337682 0.0011097524964120721
4.924758237244970527e-01 0.8703591361485166 0.0011097524964120721
4.755245967866841839e-01 0.9658832241158708 0.0011097524964120721
4.577813355230430648e-01 1.0718913192051276 0.0011097524964120721
4.394487775533699736e-01 1.1895340673703196 0.0011097524964120721
4.207156203361095970e-01 1.3200884008314182 0.0011097524964120721
4.017538483333440436e-01 1.4649713983072863 0.0011097524964120721
3.827175734148897668e-01 1.625755666443795 0.0011097524964120721
3.637426993751254889e-01 1.8041864093920719 0.0011097524964120721
3.449471396427192249e-01 2.0022003718155843 0.0011097524964120721
3.264321424906412306e-01 2.2219468609395236 0.0011097524964120721
3.082832428288974635e-01 2.4658110758226037 0.0011097524964120721
2.905720199119615765e-01 2.736439997074672 0.0011097524964120721
2.733574472968912095e-01 3.0367711180354604 0.0011097524964120721
2.566875446260030724e-01 3.370064329271928 0.0011097524964120721
2.406004970086116912e-01 3.739937302478798 0.0011097524964120721
2.251258975669972739e-01 4.150404757850477 0.0011097524964120721
2.102856772468428281e-01 4.605922041145108 0.0011097524964120721
1.960948311086240237e-01 5.1114334834401705 0.0011097524964120721
1.825621317468755223e-01 5.672426068491977 0.0011097524964120721
1.696906360104513400e-01 6.294988990221888 0.0011097524964120721
1.574782116058229819e-01 6.985879746785249 0.0011097524964120721
1.459179638348060970e-01 7.752597488629465 0.0011097524964120721
1.350479067798356914e-01 8.60346441668451 0.0011097524964120721
1.248291077445183167e-01 9.547716114208066 0.0011097524964120721
1.152127168864861551e-01 10.59560179277617 0.0011097524964120721
1.061772919182444874e-01 11.758495540521581 0.0011097524964120721
9.769964636890064724e-02 13.049019780144016 0.0011097524964120721
8.975564478269111579e-02 14.481182276745331 0.0011097524964120721
8.232087488351827465e-02 16.070528182616385 0.0011097524964120721
7.537124078587410791e-02 17.834308769319094 0.0011097524964120721
6.888345226696952761e-02 19.791668678535572 0.0011097524964120721
6.283519482559381253e-02 21.96385372416547 0.0011097524964120721
5.720533765417352284e-02 24.37444150122222 0.0011097524964120721
5.197379577277676244e-02 27.04959730463137 0.0011097524964120721
4.712139764115455542e-02 30.01835813575592 0.0011097524964120721
4.262972839419366250e-02 33.31294787934677 0.0011097524964120721
3.848094488933640617e-02 36.96912707195032 0.0011097524964120721
3.465771625214137536e-02 41.0265810582719 0.0011097524964120721
3.114316519017312421e-02 45.52935074866948 0.0011097524964120721
2.792085747222067607e-02 50.526310653356795 0.0011097524964120721
2.497481757919776252e-02 56.07169938205458 0.0011097524964120721
2.228950639976830586e-02 62.22570836730231 0.0011097524964120721
1.984977418204190297e-02 69.0551352016233 0.0011097524964120721
1.764077422432749898e-02 76.63410868007462 0.0011097524964120721
1.568817857002808430e-02 85.04489341802686 0.0011097524964120721
1.412470359014308605e-02 94.37878277775391 0.0011097524964120721
1.270429111645096122e-02 104.73708979594508 0.0011097524964120721
1.141867190675459331e-02 116.23224686798542 0.0011097524964120721
1.029458806275989138e-02 128.9890261253308 0.0011097524964120721
9.289780787127764963e-03 143.14589375234786 0.0011097524964120721
8.387710160056200542e-03 158.85651294280527 0.0011097524964120721
7.580034945778654429e-03 176.2914118095948 0.0011097524964120721
6.858998272472341395e-03 195.63983435170647 0.0011097524964120721
6.217373458692596923e-03 217.11179456945052 0.0011097524964120721
5.648364493077064757e-03 240.9403560239527 0.0011097524964120721
5.145491504695428112e-03 267.38416158399497 0.0011097524964120721
4.702485271502146458e-03 296.73024081888724 0.0011097524964120721
4.315459778900434390e-03 329.2971255097155 0.0011097524964120721
3.977251001179564482e-03 365.43830709572546 0.0011097524964120721
3.680212745609538066e-03 405.54607358408276 0.0011097524964120721
3.419742322740041210e-03 450.05576757004974 0.0011097524964120721
3.187807819347309151e-03 499.450511585514 0.0011097524964120721
2.979478950676819633e-03 554.2664520663108 0.0011097524964120721
2.790274382791951922e-03 615.0985788580505 0.0011097524964120721
2.616277438078575771e-03 682.6071834272393 0.0011097524964120721
2.454234059125770268e-03 757.525025877192 0.0011097524964120721
2.303754642878793040e-03 840.6652885618333 0.0011097524964120721
2.161363373124243221e-03 932.9304026284696 0.0011097524964120721
2.025357861673112835e-03 1035.3218432956637 0.0011097524964120721
1.895192006622425668e-03 1148.9510001873086 0.0011097524964120721
1.770822474106798763e-03 1275.051240713013 0.0011097524964120721
1.652536468458518527e-03 1414.991297434576 0.0011097524964120721
1.540783294730954699e-03 1570.2901247293776 0.0011097524964120721
1.436035745203270405e-03 1742.6333860096508 0.0011097524964120721
1.338696533081866090e-03 1933.891750455232 0.0011097524964120721
1.249051386829441029e-03 2146.141197858406 0.0011097524964120721
1.167260070985164837e-03 2381.6855519761607 0.0011097524964120721
1.097148395287672650e-03 2643.0814869741084 0.0011097524964120721
1.035571731739121657e-03 2933.1662783900483 0.0011097524964120721
9.810919643527772280e-04 3255.0885998350564 0.0011097524964120721
9.335916673035677630e-04 3612.3426997094302 0.0011097524964120721
8.929482304649663006e-04 4008.8063288984645 0.0011097524964120721
8.661210832548325769e-04 4448.782831127585 0.0011097524964120721
8.537312084810501746e-04 4937.047852839004 0.0011097524964120721
8.536944220961557731e-04 5478.901179593945 0.0011097524964120721
8.598261585376015077e-04 6080.224261649427 0.0011097524964120721
8.778465590480113859e-04 6747.5440531107 0.0011097524964120721
9.066475834780755427e-04 7488.10385759003 0.0011097524964120721
9.457838301187749966e-04 8309.941949353404 0.0011097524964120721
1.002998310766092501e-03 9221.97882333434 0.0011097524964120721
1.095726148354661230e-03 10234.114021054527 0.0011097524964120721
1.207757161854506635e-03 11357.333583431051 0.0011097524964120721
1.342946451015272682e-03 12603.829296797274 0.0011097524964120721
1.510951445191001646e-03 13987.131026472387 0.0011097524964120721
1.709264957051947727e-03 15522.25357427048 0.0011097524964120721
1.937639726899292175e-03 17225.859653987874 0.0011097524964120721
2.196987674005768804e-03 19116.440753857038 0.0011097524964120721
2.498857346366872411e-03 21214.51784910632 0.0011097524964120721
2.840377307162604212e-03 23542.864143224204 0.0011097524964120721
3.213810444383729571e-03 26126.752255633317 0.0011097524964120721
3.625956338382941516e-03 28994.22853882881 0.0011097524964120721
4.070610288450139322e-03 32176.417502507353 0.0011097524964120721
4.544627397922306085e-03 35707.859649004626 0.0011097524964120721
5.048948993544952191e-03 39626.88638701478 0.0011097524964120721
5.585994289525866331e-03 43976.036093027215 0.0011097524964120721
6.162822530115904390e-03 48802.515836544335 0.0011097524964120721
6.782997473551991702e-03 54158.71378079476 0.0011097524964120721
7.451420118320643479e-03 60102.76782070388 0.0011097524964120721
8.174894504377572951e-03 66699.19663030129 0.0011097524964120721
8.960563516034499368e-03 74019.59996915652 0.0011097524964120721
9.825580260283579836e-03 82143.43584919439 0.0011097524964120721
1.077120724571792830e-02 91158.88299750836 0.0011097524964120721
1.180237097555751798e-02 101163.7979766207 0.0011097524964120721
1.292745466730733581e-02 112266.77735108159 0.0011097524964120721
1.416497966885155342e-02 124588.33642950082 0.0011097524964120721
1.551047446172106742e-02 138262.2173764659 0.0011097524964120721
1.697034430471729832e-02 153436.84089300132 0.0011097524964120721
1.855112366311102018e-02 170276.91722258978 0.0011097524964120721
2.025988814576037272e-02 188965.23396912115 0.0011097524964120721
2.210467044666028849e-02 209704.64013232305 0.0011097524964120721
2.409495964242931720e-02 232720.2478960412 0.0011097524964120721
2.624217759134289674e-02 258261.87606826748 0.0011097524964120721
2.857288855616104545e-02 286606.7616948256 0.0011097524964120721
3.111213665266775869e-02 318062.5692794119 0.0011097524964120721
3.386332475379166818e-02 352970.73027306574 0.0011097524964120721
3.684728799861407278e-02 391710.1490809261 0.0011097524964120721
4.038755133294750360e-02 434701.3158125035 0.0011097524964120721
4.424014233988004391e-02 482410.8704165374 0.0011097524964120721
4.842176764608288608e-02 535356.6677410719 0.0011097524964120721
5.294798592275008070e-02 594113.3984965039 0.0011097524964120721
5.783220896756605112e-02 659318.8271333541 0.0011097524964120721
6.308517266469183815e-02 731680.7143427207 0.0011097524964120721
6.871476632619082092e-02 811984.4993184009 0.0011097524964120721
7.472460136153245835e-02 901101.8251665037 0.0011097524964120721
8.111417229622394642e-02 1000000.0 0.0011097524964120721
5.461470063100814024e-03 0.001 0.0012315506032928262
5.132167001170263518e-03 0.0011097524964120721 0.0012315506032928262
4.750723507623619453e-03 0.0012315506032928262 0.0012315506032928262
4.310986679164993500e-03 0.001366716356462006 0.0012315506032928262
3.888175952999305563e-03 0.0015167168884709225 0.0012315506032928262
3.452677821714143693e-03 0.0016831803533309566 0.0012315506032928262
3.008874648318192024e-03 0.0018679135990207828 0.0012315506032928262
3.619645834967803559e-03 0.002072921779595372 0.0012315506032928262
4.899209647381400946e-03 0.002300430119772917 0.0012315506032928262
6.629025775145895583e-03 0.0025529080682395165 0.0012315506032928262
8.573924072015232448e-03 0.002833096101839324 0.0012315506032928262
1.075504661993484379e-02 0.0031440354715915 0.0012315506032928262
1.319547039261350502e-02 0.0034891012134067737 0.0012315506032928262
1.591970468787809109e-02 0.003872038781812557 0.0012315506032928262
1.895432244254076359e-02 0.004297004704320844 0.0012315506032928262
2.232791597598058134e-02 0.004768611697714469 0.0012315506032928262
2.607085250773888419e-02 0.005291978735958442 0.0012315506032928262
3.021594485034374139e-02 0.005872786613189483 0.0012315506032928262
3.479767701714398670e-02 0.00651733960488242 0.0012315506032928262
3.985293831776502704e-02 0.007232633896483534 0.0012315506032928262
4.542046802598762034e-02 0.008026433522257174 0.0012315506032928262
5.154087044880265034e-02 0.00890735463861044 0.0012315506032928262
5.825656930998172195e-02 0.009884959046625586 0.0012315506032928262
6.561102598397917929e-02 0.010969857978923836 0.0012315506032928262
7.364893021828280983e-02 0.012173827277396614 0.0012315506032928262
8.241856508962704109e-02 0.013509935211980273 0.0012315506032928262
9.197318459194307738e-02 0.014992684327860457 0.0012315506032928262
1.023444241477458605e-01 0.01663816886076129 0.0012315506032928262
1.135732265258916907e-01 0.018464249428955443 0.0012315506032928262
1.256973260940209280e-01 0.020490746898158472 0.0012315506032928262
1.387495409959530746e-01 0.022739657523579287 0.0012315506032928262
1.527565353526915137e-01 0.02523539170434766 0.0012315506032928262
1.677365912303744044e-01 0.02800503894183631 0.0012315506032928262
1.836982219087995305e-01 0.03107866187782014 0.0012315506032928262
2.006378959487024050e-01 0.03448962260405758 0.0012315506032928262
2.185381911274215661e-01 0.038274944785163134 0.0012315506032928262
2.373651137513352605e-01 0.04247571552536898 0.0012315506032928262
2.570670233037187224e-01 0.047137531341167244 0.0012315506032928262
2.775718019591279506e-01 0.05231099308056263 0.0012315506032928262
2.987861237110441270e-01 0.05805225516094899 0.0012315506032928262
3.205935491092956058e-01 0.06442363508721373 0.0012315506032928262
3.428543406743529420e-01 0.07149428986597581 0.0012315506032928262
3.654324626380452967e-01 0.07934096665797492 0.0012315506032928262
3.881349414900575612e-01 0.08804883581643465 0.0012315506032928262
4.107393873284488350e-01 0.09771241535346502 0.0012315506032928262
4.330174107264706529e-01 0.1084365968689611 0.0012315506032928262
4.547237704174471595e-01 0.12033778407775893 0.0012315506032928262
4.756006164613316156e-01 0.13354515629298988 0.0012315506032928262
4.953821134417331074e-01 0.14820207057988585 0.0012315506032928262
5.138005552199377268e-01 0.16446761779946645 0.0012315506032928262
5.305923337633383641e-01 0.18251834943190443 0.0012315506032928262
5.455050615617100807e-01 0.20255019392306664 0.0012315506032928262
5.583049342278821880e-01 0.22478058335487253 0.0012315506032928262
5.687835522795900989e-01 0.24945081352303167 0.0012315506032928262
5.767651775296720462e-01 0.27682866303920667 0.0012315506032928262
5.821126892617849435e-01 0.3072112998861759 0.0012315506032928262
5.847329850231050008e-01 0.34092850697468147 0.0012315506032928262
5.845808318895986400e-01 0.3783462617131929 0.0012315506032928262
5.816610740817926839e-01 0.419870708444391 0.0012315506032928262
5.760290869793648350e-01 0.4659525668664682 0.0012315506032928262
5.677893866558223479e-01 0.517092024289676 0.0012315506032928262
5.581512884001711416e-01 0.5738441648302398 0.0012315506032928262
5.482352599504412005e-01 0.6368249944718586 0.0012315506032928262
5.364487296667275196e-01 0.7067181273927491 0.0012315506032928262
5.230768654681010599e-01 0.7842822061337682 0.0012315506032928262
5.083480211691150386e-01 0.8703591361485166 0.0012315506032928262
4.923925542318826065e-01 0.9658832241158708 0.0012315506032928262
4.754301536606638234e-01 1.0718913192051276 0.0012315506032928262
4.576743309814481631e-01 1.1895340673703196 0.0012315506032928262
4.393278531070631820e-01 1.3200884008314182 0.0012315506032928262
4.205792703313406822e-01 1.4649713983072863 0.0012315506032928262
4.016005413908589339e-01 1.625755666443795 0.0012315506032928262
3.825457074718340289e-01 1.8041864093920719 0.0012315506032928262
3.635506706441964941e-01 2.0022003718155843 0.0012315506032928262
3.447334424520703822e-01 2.2219468609395236 0.0012315506032928262
3.261952361446255888e-01 2.4658110758226037 0.0012315506032928262
3.080218030568043219e-01 2.736439997074672 0.0012315506032928262
2.902848425921463194e-01 3.0367711180354604 0.0012315506032928262
2.730436958987514928e-01 3.370064329271928 0.0012315506032928262
2.563467071873929415e-01 3.739937302478798 0.0012315506032928262
2.402324583067161623e-01 4.150404757850477 0.0012315506032928262
2.247310410267668590e-01 4.605922041145108 0.0012315506032928262
2.098648497783366929e-01 5.1114334834401705 0.0012315506032928262
1.956493173613349790e-01 5.672426068491977 0.0012315506032928262
1.820936484070639350e-01 6.294988990221888 0.0012315506032928262
1.692011497462530267e-01 6.985879746785249 0.0012315506032928262
1.569697765832809011e-01 7.752597488629465 0.0012315506032928262
1.453925856350249679e-01 8.60346441668451 0.0012315506032928262
1.345300346006012837e-01 9.547716114208066 0.0012315506032928262
1.242973413662617627e-01 10.59560179277617 0.0012315506032928262
1.146678450199189181e-01 11.758495540521581 0.0012315506032928262
1.056197652489656025e-01 13.049019780144016 0.0012315506032928262
9.712980957724137721e-02 14.481182276745331 0.0012315506032928262
8.917392886505229321e-02 16.070528182616385 0.0012315506032928262
8.172804648526731108e-02 17.834308769319094 0.0012315506032928262
7.476855246770268415e-02 19.791668678535572 0.0012315506032928262
6.827272977242984653e-02 21.96385372416547 0.0012315506032928262
6.221885345334474127e-02 24.37444150122222 0.0012315506032928262
5.658625365891920000e-02 27.04959730463137 0.0012315506032928262
5.135513708176500658e-02 30.01835813575592 0.0012315506032928262
4.650648202950612153e-02 33.31294787934677 0.0012315506032928262
4.202190269075924828e-02 36.96912707195032 0.0012315506032928262
3.788353647698495391e-02 41.0265810582719 0.0012315506032928262
3.407401867074673352e-02 45.52935074866948 0.0012315506032928262
3.057644962540014694e-02 50.526310653356795 0.0012315506032928262
2.737440201894419251e-02 56.07169938205458 0.0012315506032928262
2.445188040041264971e-02 62.22570836730231 0.0012315506032928262
2.179324658869126463e-02 69.0551352016233 0.0012315506032928262
1.938311762939657137e-02 76.63410868007462 0.0012315506032928262
1.720627090110540824e-02 85.04489341802686 0.0012315506032928262
1.550050486568781312e-02 94.37878277775391 0.0012315506032928262
1.395341554554895697e-02 104.73708979594508 0.0012315506032928262
1.255144804946849504e-02 116.23224686798542 0.0012315506032928262
1.132413926996738048e-02 128.9890261253308 0.0012315506032928262
1.022672964788010758e-02 143.14589375234786 0.0012315506032928262
9.240374192051908214e-03 158.85651294280527 0.0012315506032928262
8.356252709725970479e-03 176.2914118095948 0.0012315506032928262
7.566139612582368015e-03 195.63983435170647 0.0012315506032928262
6.862341168423845283e-03 217.11179456945052 0.0012315506032928262
6.237605862880176398e-03 240.9403560239527 0.0012315506032928262
5.684989138865598375e-03 267.38416158399497 0.0012315506032928262
5.197746391302836104e-03 296.73024081888724 0.0012315506032928262
4.771345937760456714e-03 329.2971255097155 0.0012315506032928262
4.398864372878724151e-03 365.43830709572546 0.0012315506032928262
4.071573378214080052e-03 405.54607358408276 0.0012315506032928262
3.784290140075186742e-03 450.05576757004974 0.0012315506032928262
3.528321853362263727e-03 499.450511585514 0.0012315506032928262
3.298282187342343498e-03 554.2664520663108 0.0012315506032928262
3.089263004501587983e-03 615.0985788580505 0.0012315506032928262
2.896970197850178095e-03 682.6071834272393 0.0012315506032928262
2.717831156060562890e-03 757.525025877192 0.0012315506032928262
2.551526889325405559e-03 840.6652885618333 0.0012315506032928262
2.394031916401420049e-03 932.9304026284696 0.0012315506032928262
2.243577409930064357e-03 1035.3218432956637 0.0012315506032928262
2.099565497900195751e-03 1148.9510001873086 0.0012315506032928262
1.961950595467055504e-03 1275.051240713013 0.0012315506032928262
1.831052849133799195e-03 1414.991297434576 0.0012315506032928262
1.707370238717178341e-03 1570.2901247293776 0.0012315506032928262
1.591428650862993259e-03 1742.6333860096508 0.0012315506032928262
1.483674842069982033e-03 1933.891750455232 0.0012315506032928262
1.384427021796602857e-03 2146.141197858406 0.0012315506032928262
1.293863865463948035e-03 2381.6855519761607 0.0012315506032928262
1.216225781262747887e-03 2643.0814869741084 0.0012315506032928262
1.148031629855336168e-03 2933.1662783900483 0.0012315506032928262
1.087692332331009195e-03 3255.0885998350564 0.0012315506032928262
1.035080135477391096e-03 3612.3426997094302 0.0012315506032928262
9.900605826932353144e-04 4008.8063288984645 0.0012315506032928262
9.603375080935018602e-04 4448.782831127585 0.0012315506032928262
9.466427646491397223e-04 4937.047852839004 0.0012315506032928262
9.466074597831761845e-04 5478.901179593945 0.0012315506032928262
9.534057869700549286e-04 6080.224261649427 0.0012315506032928262
9.733910255944884342e-04 6747.5440531107 0.0012315506032928262
1.005302147744855214e-03 7488.10385759003 0.0012315506032928262
1.048659975811185724e-03 8309.941949353404 0.0012315506032928262
1.112214397895649196e-03 9221.97882333434 0.0012315506032928262
1.214973543967870365e-03 10234.114021054527 0.0012315506032928262
1.339123205348583629e-03 11357.333583431051 0.0012315506032928262
1.488906566373462146e-03 12603.829296797274 0.0012315506032928262
1.675077185863304424e-03 13987.131026472387 0.0012315506032928262
1.894784869629161268e-03 15522.25357427048 0.0012315506032928262
2.147773881225578142e-03 17225.859653987874 0.0012315506032928262
2.435047631682449483e-03 19116.440753857038 0.0012315506032928262
2.769453627112416529e-03 21214.51784910632 0.0012315506032928262
3.147711447634495528e-03 23542.864143224204 0.0012315506032928262
3.561273327104570209e-03 26126.752255633317 0.0012315506032928262
4.017403513121719713e-03 28994.22853882881 0.0012315506032928262
4.509700908425403644e-03 32176.417502507353 0.0012315506032928262
5.034428360952545277e-03 35707.859649004626 0.0012315506032928262
5.592602712001595172e-03 39626.88638701478 0.0012315506032928262
6.186873023589760205e-03 43976.036093027215 0.0012315506032928262
6.824867370034539554e-03 48802.515836544335 0.0012315506032928262
7.510746739558383719e-03 54158.71378079476 0.0012315506032928262
8.249749387132951362e-03 60102.76782070388 0.0012315506032928262
9.049329406937128145e-03 66699.19663030129 0.0012315506032928262
9.917294734085074087e-03 74019.59996915652 0.0012315506032928262
1.087307105249701866e-02 82143.43584919439 0.0012315506032928262
1.191690155180204734e-02 91158.88299750836 0.0012315506032928262
1.305454534572321468e-02 101163.7979766207 0.0012315506032928262
1.429387918419512335e-02 112266.77735108159 0.0012315506032928262
1.565723507056441394e-02 124588.33642950082 0.0012315506032928262
1.713840716962121077e-02 138262.2173764659 0.0012315506032928262
1.874412965606787190e-02 153436.84089300132 0.0012315506032928262
2.048122253939946291e-02 170276.91722258978 0.0012315506032928262
2.235698586347003441e-02 188965.23396912115 0.0012315506032928262
2.437969559529399449e-02 209704.64013232305 0.0012315506032928262
2.655912267622978495e-02 232720.2478960412 0.0012315506032928262
2.890702416539684544e-02 258261.87606826748 0.0012315506032928262
3.145333413992440486e-02 286606.7616948256 0.0012315506032928262
3.422140661000679790e-02 318062.5692794119 0.0012315506032928262
3.721494677981587729e-02 352970.73027306574 0.0012315506032928262
4.045743367411269720e-02 391710.1490809261 0.0012315506032928262
4.429799042651957897e-02 434701.3158125035 0.0012315506032928262
4.846741989189639471e-02 482410.8704165374 0.0012315506032928262
5.298195587694163461e-02 535356.6677410719 0.0012315506032928262
5.785553643069327179e-02 594113.3984965039 0.0012315506032928262
6.309938221761891841e-02 659318.8271333541 0.0012315506032928262
6.872137531455227433e-02 731680.7143427207 0.0012315506032928262
7.472533914748748229e-02 811984.4993184009 0.0012315506032928262
8.111075694820749082e-02 901101.8251665037 0.0012315506032928262
8.787151359239479820e-02 1000000.0 0.0012315506032928262
5.754418581400006123e-03 0.001 0.001366716356462006
5.461174953802053027e-03 0.0011097524964120721 0.001366716356462006
5.131858401957972542e-03 0.0012315506032928262 0.001366716356462006
4.750328541381401357e-03 0.001366716356462006 0.001366716356462006
4.310550135425922011e-03 0.0015167168884709225 0.001366716356462006
3.888135215575025307e-03 0.0016831803533309566 0.001366716356462006
3.452651334946132185e-03 0.0018679135990207828 0.001366716356462006
3.008850538545283435e-03 0.002072921779595372 0.001366716356462006
3.619633072221959888e-03 0.002300430119772917 0.001366716356462006
4.899216325562110765e-03 0.0025529080682395165 0.001366716356462006
6.629030904206771255e-03 0.002833096101839324 0.001366716356462006
8.573853647433519326e-03 0.0031440354715915 0.001366716356462006
1.075505053640475432e-02 0.0034891012134067737 0.001366716356462006
1.319542289061346498e-02 0.003872038781812557 0.001366716356462006
1.591969827579152799e-02 0.004297004704320844 0.001366716356462006
1.895435207980847650e-02 0.004768611697714469 0.001366716356462006
2.232789613900542508e-02 0.005291978735958442 0.001366716356462006
2.607090620112623852e-02 0.005872786613189483 0.001366716356462006
3.021591933237474659e-02 0.00651733960488242 0.001366716356462006
3.479764268565771479e-02 0.007232633896483534 0.001366716356462006
3.985291972530006360e-02 0.008026433522257174 0.001366716356462006
4.542045327707758956e-02 0.00890735463861044 0.001366716356462006
5.154085112456138068e-02 0.009884959046625586 0.001366716356462006
5.825647731032428805e-02 0.010969857978923836 0.001366716356462006
6.561094970740026511e-02 0.012173827277396614 0.001366716356462006
7.364888185947617016e-02 0.013509935211980273 0.001366716356462006
8.241854007981123942e-02 0.014992684327860457 0.001366716356462006
9.197323610933243188e-02 0.01663816886076129 0.001366716356462006
1.023443856740623992e-01 0.018464249428955443 0.001366716356462006
1.135731807727689557e-01 0.020490746898158472 0.001366716356462006
1.256972762566401502e-01 0.022739657523579287 0.001366716356462006
1.387495219987544826e-01 0.02523539170434766 0.001366716356462006
1.527564586216893505e-01 0.02800503894183631 0.001366716356462006
1.677365043926693777e-01 0.03107866187782014 0.001366716356462006
1.836981449300195413e-01 0.03448962260405758 0.001366716356462006
2.006378592554402263e-01 0.038274944785163134 0.001366716356462006
2.185380896561451292e-01 0.04247571552536898 0.001366716356462006
2.373650408629016384e-01 0.047137531341167244 0.001366716356462006
2.570668626361479747e-01 0.05231099308056263 0.001366716356462006
2.775716506720798393e-01 0.05805225516094899 0.001366716356462006
2.987859335963971574e-01 0.06442363508721373 0.001366716356462006
3.205933312392389989e-01 0.07149428986597581 0.001366716356462006
3.428540520919215462e-01 0.07934096665797492 0.001366716356462006
3.654318439654511974e-01 0.08804883581643465 0.001366716356462006
3.881342197796289750e-01 0.09771241535346502 0.001366716356462006
4.107385543768677372e-01 0.1084365968689611 0.001366716356462006
4.330164378227073785e-01 0.12033778407775893 0.001366716356462006
4.547226111351661548e-01 0.13354515629298988 0.001366716356462006
4.755992634978445377e-01 0.14820207057988585 0.001366716356462006
4.953805643653352297e-01 0.16446761779946645 0.001366716356462006
5.137987666289334232e-01 0.18251834943190443 0.001366716356462006
5.305902284798102997e-01 0.20255019392306664 0.001366716356462006
5.455026528469135716e-01 0.22478058335487253 0.001366716356462006
5.583021336505009646e-01 0.24945081352303167 0.001366716356462006
5.687802760238221955e-01 0.27682866303920667 0.001366716356462006
5.767613529510533521e-01 0.3072112998861759 0.001366716356462006
5.821082368772584337e-01 0.34092850697468147 0.001366716356462006
5.847279273018828327e-01 0.3783462617131929 0.001366716356462006
5.845749516024234538e-01 0.419870708444391 0.001366716356462006
5.816542632266635815e-01 0.4659525668664682 0.001366716356462006
5.760212240263078431e-01 0.517092024289676 0.001366716356462006
5.677803302023263221e-01 0.5738441648302398 0.001366716356462006
5.581012135037116684e-01 0.6368249944718586 0.001366716356462006
5.481780612092878036e-01 0.7067181273927491 0.001366716356462006
5.363834722142764022e-01 0.7842822061337682 0.001366716356462006
5.229988957954807560e-01 0.8703591361485166 0.001366716356462006
5.082593376554205289e-01 0.9658832241158708 0.001366716356462006
4.922918691632620081e-01 1.0718913192051276 0.001366716356462006
4.753160342130261506e-01 1.1895340673703196 0.001366716356462006
4.575452772542890623e-01 1.3200884008314182 0.001366716356462006
4.391822884058197429e-01 1.4649713983072863 0.001366716356462006
4.204155109983049310e-01 1.625755666443795 0.001366716356462006
4.014168665879547238e-01 1.8041864093920719 0.001366716356462006
3.823404375911189645e-01 2.0022003718155843 0.001366716356462006
3.633220355982664240e-01 2.2219468609395236 0.001366716356462006
3.444798703110524829e-01 2.4658110758226037 0.001366716356462006
3.259152592360771150e-01 2.736439997074672 0.001366716356462006
3.077141486115667068e-01 3.0367711180354604 0.001366716356462006
2.899485828644310370e-01 3.370064329271928 0.001366716356462006
2.726782660214689402e-01 3.739937302478798 0.001366716356462006
2.559519405626315414e-01 4.150404757850477 0.001366716356462006
2.398087311255485410e-01 4.605922041145108 0.001366716356462006
2.242792468175371368e-01 5.1114334834401705 0.001366716356462006
2.093863152875861111e-01 5.672426068491977 0.001366716356462006
1.951458307346347620e-01 6.294988990221888 0.001366716356462006
1.815672372356912367e-01 6.985879746785249 0.001366716356462006
1.686539629293999643e-01 7.752597488629465 0.001366716356462006
1.564038955516935392e-01 8.60346441668451 0.001366716356462006
1.448278204056826779e-01 9.547716114208066 0.001366716356462006
1.339570535186376532e-01 10.59560179277617 0.001366716356462006
1.237096389186853052e-01 11.758495540521581 0.001366716356462006
1.140658778269597329e-01 13.049019780144016 0.001366716356462006
1.050038708218341693e-01 14.481182276745331 0.001366716356462006
9.650044112943725882e-02 16.070528182616385 0.001366716356462006
8.853187131325236658e-02 17.834308769319094 0.001366716356462006
8.107462834921512485e-02 19.791668678535572 0.001366716356462006
7.410575924143418536e-02 21.96385372416547 0.001366716356462006
6.760313839669884750e-02 24.37444150122222 0.001366716356462006
6.154553763311480102e-02 27.04959730463137 0.001366716356462006
5.591260895215069415e-02 30.01835813575592 0.001366716356462006
5.068475738772491163e-02 33.31294787934677 0.001366716356462006
4.584302867593340047e-02 36.96912707195032 0.001366716356462006
4.136902373691572765e-02 41.0265810582719 0.001366716356462006
3.724489341774950280e-02 45.52935074866948 0.001366716356462006
3.345328315113823420e-02 50.526310653356795 0.001366716356462006
2.997731726776148992e-02 56.07169938205458 0.001366716356462006
2.680055790297035043e-02 62.22570836730231 0.001366716356462006
2.390691212091661938e-02 69.0551352016233 0.001366716356462006
2.128048039396340796e-02 76.63410868007462 0.001366716356462006
1.890544840729253134e-02 85.04489341802686 0.001366716356462006
1.699443685493067999e-02 94.37878277775391 0.001366716356462006
1.531176042900821849e-02 104.73708979594508 0.001366716356462006
1.378502793948260981e-02 116.23224686798542 0.001366716356462006
1.244676786779670176e-02 128.9890261253308 0.001366716356462006
1.124987512889957277e-02 143.14589375234786 0.001366716356462006
1.017277174817743900e-02 158.85651294280527 0.001366716356462006
9.206165747490203943e-03 176.2914118095948 0.001366716356462006
8.341363810128631789e-03 195.63983435170647 0.001366716356462006
7.570211679026299031e-03 217.11179456945052 0.001366716356462006
6.884988033058423058e-03 240.9403560239527 0.001366716356462006
6.278278596473013326e-03 267.38416158399497 0.001366716356462006
5.742849349156840116e-03 296.73024081888724 0.001366716356462006
5.273395042916575841e-03 329.2971255097155 0.001366716356462006
4.863478997614687112e-03 365.43830709572546 0.001366716356462006
4.503113069322051999e-03 405.54607358408276 0.001366716356462006
4.186450916467319983e-03 450.05576757004974 0.001366716356462006
3.904119945054023919e-03 499.450511585514 0.001366716356462006
3.650236734090192125e-03 554.2664520663108 0.001366716356462006
3.419436294301347705e-03 615.0985788580505 0.001366716356462006
3.207015867436058005e-03 682.6071834272393 0.001366716356462006
3.009057675037022685e-03 757.525025877192 0.001366716356462006
2.825344928622214747e-03 840.6652885618333 0.001366716356462006
2.651206023748866290e-03 932.9304026284696 0.001366716356462006
2.484824156011230037e-03 1035.3218432956637 0.001366716356462006
2.325544941727685552e-03 1148.9510001873086 0.001366716356462006
2.173322366382898514e-03 1275.051240713013 0.001366716356462006
2.028512049379216971e-03 1414.991297434576 0.001366716356462006
1.891667493489718795e-03 1570.2901247293776 0.001366716356462006
1.763371199711019979e-03 1742.6333860096508 0.001366716356462006
1.644120607608418657e-03 1933.891750455232 0.001366716356462006
1.534269288189974486e-03 2146.141197858406 0.001366716356462006
1.434018656873063333e-03 2381.6855519761607 0.001366716356462006
1.348066455824770919e-03 2643.0814869741084 0.001366716356462006
1.272560515517315739e-03 2933.1662783900483 0.001366716356462006
1.205745932079812024e-03 3255.0885998350564 0.001366716356462006
1.147483987022791547e-03 3612.3426997094302 0.001366716356462006
1.097627518173723438e-03 4008.8063288984645 0.001366716356462006
1.064701426682928501e-03 4448.782831127585 0.001366716356462006
1.049570893739174568e-03 4937.047852839004 0.001366716356462006
1.049538709974419132e-03 5478.901179593945 0.001366716356462006
1.057075352481612893e-03 6080.224261649427 0.001366716356462006
1.079238111964641277e-03 6747.5440531107 0.001366716356462006
1.114588955967627882e-03 7488.10385759003 0.001366716356462006
1.162614705177884150e-03 8309.941949353404 0.001366716356462006
1.233218995801098382e-03 9221.97882333434 0.001366716356462006
1.347077141444807166e-03 10234.114021054527 0.001366716356462006
1.484634706860878291e-03 11357.333583431051 0.001366716356462006
1.650558393191627581e-03 12603.829296797274 0.001366716356462006
1.856826125959311563e-03 13987.131026472387 0.001366716356462006
2.100191079570136888e-03 15522.25357427048 0.001366716356462006
2.380393022926113444e-03 17225.859653987874 0.001366716356462006
2.698535300206810535e-03 19116.440753857038 0.001366716356462006
3.068912695626519090e-03 21214.51784910632 0.001366716356462006
3.487771088300902367e-03 23542.864143224204 0.001366716356462006
3.945670375906141364e-03 26126.752255633317 0.001366716356462006
4.450328279925573963e-03 28994.22853882881 0.001366716356462006
4.995235382688127494e-03 32176.417502507353 0.001366716356462006
5.575940050448372626e-03 35707.859649004626 0.001366716356462006
6.193539910248014625e-03 39626.88638701478 0.001366716356462006
6.850926999899397025e-03 43976.036093027215 0.001366716356462006
7.556317548076150331e-03 48802.515836544335 0.001366716356462006
8.314581295365301369e-03 54158.71378079476 0.001366716356462006
9.131285689162542407e-03 60102.76782070388 0.001366716356462006
1.001458446368041523e-02 66699.19663030129 0.001366716356462006
1.097300238708467587e-02 74019.59996915652 0.001366716356462006
1.202856819855172357e-02 82143.43584919439 0.001366716356462006
1.318014095928831710e-02 91158.88299750836 0.001366716356462006
1.443446660809535875e-02 101163.7979766207 0.001366716356462006
1.579857500931339254e-02 112266.77735108159 0.001366716356462006
1.729937544017397244e-02 124588.33642950082 0.001366716356462006
1.892850866422506051e-02 138262.2173764659 0.001366716356462006
2.069298905578856318e-02 153436.84089300132 0.001366716356462006
2.259985092679587734e-02 170276.91722258978 0.001366716356462006
2.465655777322096551e-02 188965.23396912115 0.001366716356462006
2.687153852337790388e-02 209704.64013232305 0.001366716356462006
2.925472638003459233e-02 232720.2478960412 0.001366716356462006
3.181808735078880263e-02 258261.87606826748 0.001366716356462006
3.459543628337666266e-02 286606.7616948256 0.001366716356462006
3.760733762860925256e-02 318062.5692794119 0.001366716356462006
4.085793675944117409e-02 352970.73027306574 0.001366716356462006
4.437409850309734921e-02 391710.1490809261 0.001366716356462006
4.853002963919734319e-02 434701.3158125035 0.001366716356462006
5.303079392393900832e-02 482410.8704165374 0.001366716356462006
5.789101794145216917e-02 535356.6677410719 0.001366716356462006
6.312257157764770976e-02 594113.3984965039 0.001366716356462006
6.873379748807918743e-02 659318.8271333541 0.001366716356462006
7.472872903006816392e-02 731680.7143427207 0.001366716356462006
8.110699410143169807e-02 811984.4993184009 0.001366716356462006
8.786212352693938132e-02 901101.8251665037 0.001366716356462006
9.498213340616294686e-02 1000000.0 0.001366716356462006
6.122010137422816828e-03 0.001 0.0015167168884709225
5.754370010797994414e-03 0.0011097524964120721 0.0015167168884709225
5.460841260708698686e-03 0.0012315506032928262 0.0015167168884709225
5.131451191070714353e-03 0.001366716356462006 0.0015167168884709225
4.749845704987514482e-03 0.0015167168884709225 0.0015167168884709225
4.309968172120824496e-03 0.0016831803533309566 0.0015167168884709225
3.888145253938938856e-03 0.0018679135990207828 0.0015167168884709225
3.452633706991984578e-03 0.002072921779595372 0.0015167168884709225
3.008880350845809671e-03 0.002300430119772917 0.0015167168884709225
3.619632397200784214e-03 0.0025529080682395165 0.0015167168884709225
4.899167579895624854e-03 0.002833096101839324 0.0015167168884709225
6.629000629558090031e-03 0.0031440354715915 0.0015167168884709225
8.573880383923714738e-03 0.0034891012134067737 0.0015167168884709225
1.075502941557564610e-02 0.003872038781812557 0.0015167168884709225
1.319540469188039238e-02 0.004297004704320844 0.0015167168884709225
1.591964984096613106e-02 0.004768611697714469 0.0015167168884709225
1.895431416967214427e-02 0.005291978735958442 0.0015167168884709225
2.232784139269690382e-02 0.005872786613189483 0.0015167168884709225
2.607085813029132518e-02 0.00651733960488242 0.0015167168884709225
3.021585512910357832e-02 0.007232633896483534 0.0015167168884709225
3.479762696531774058e-02 0.008026433522257174 0.0015167168884709225
3.985284543177960992e-02 0.00890735463861044 0.0015167168884709225
4.542037361757216007e-02 0.009884959046625586 0.0015167168884709225
5.154076989786555985e-02 0.010969857978923836 0.0015167168884709225
5.825639061083368042e-02 0.012173827277396614 0.0015167168884709225
6.561092001448971811e-02 0.013509935211980273 0.0015167168884709225
7.364878253828999188e-02 0.014992684327860457 0.0015167168884709225
8.241852978987022904e-02 0.01663816886076129 0.0015167168884709225
9.197319941265602594e-02 0.018464249428955443 0.0015167168884709225
1.023444197073650613e-01 0.020490746898158472 0.0015167168884709225
1.135732005881926604e-01 0.022739657523579287 0.0015167168884709225
1.256972430871272361e-01 0.02523539170434766 0.0015167168884709225
1.387495322174847057e-01 0.02800503894183631 0.0015167168884709225
1.527564194798843866e-01 0.03107866187782014 0.0015167168884709225
1.677364362646766582e-01 0.03448962260405758 0.0015167168884709225
1.836980920030441555e-01 0.038274944785163134 0.0015167168884709225
2.006377755614195679e-01 0.04247571552536898 0.0015167168884709225
2.185380074270870943e-01 0.047137531341167244 0.0015167168884709225
2.373648926172233220e-01 0.05231099308056263 0.0015167168884709225
2.570667243924376622e-01 0.05805225516094899 0.0015167168884709225
2.775714910180717698e-01 0.06442363508721373 0.0015167168884709225
2.987857227243443936e-01 0.07149428986597581 0.0015167168884709225
3.205931970208263371e-01 0.07934096665797492 0.0015167168884709225
3.428537628417620553e-01 0.08804883581643465 0.0015167168884709225
3.654310314762947431e-01 0.09771241535346502 0.0015167168884709225
3.881332971292179579e-01 0.1084365968689611 0.0015167168884709225
4.107374777006801980e-01 0.12033778407775893 0.0015167168884709225
4.330151802496170488e-01 0.13354515629298988 0.0015167168884709225
4.547211853913460944e-01 0.14820207057988585 0.0015167168884709225
4.755975862649402530e-01 0.16446761779946645 0.0015167168884709225
4.953786536584727784e-01 0.18251834943190443 0.0015167168884709225
5.137964953548486147e-01 0.20255019392306664 0.0015167168884709225
5.305876947588159531e-01 0.22478058335487253 0.0015167168884709225
5.454996769045924454e-01 0.24945081352303167 0.0015167168884709225
5.582986402516614266e-01 0.27682866303920667 0.0015167168884709225
5.687763045560545461e-01 0.3072112998861759 0.0015167168884709225
5.767567268476755382e-01 0.34092850697468147 0.0015167168884709225
5.821028930508388433e-01 0.3783462617131929 0.0015167168884709225
5.847216810573448997e-01 0.419870708444391 0.0015167168884709225
5.845677459158110656e-01 0.4659525668664682 0.0015167168884709225
5.816459076703025532e-01 0.517092024289676 0.0015167168884709225
5.760116192317075168e-01 0.5738441648302398 0.0015167168884709225
5.677692688386808406e-01 0.6368249944718586 0.0015167168884709225
5.580404628642758880e-01 0.7067181273927491 0.0015167168884709225
5.481087467615982645e-01 0.7842822061337682 0.0015167168884709225
5.363045013060606658e-01 0.8703591361485166 0.0015167168884709225
5.229046265670882487e-01 0.9658832241158708 0.0015167168884709225
5.081522672540715879e-01 1.0718913192051276 0.0015167168884709225
4.921705012069736984e-01 1.1895340673703196 0.0015167168884709225
4.751787454627150464e-01 1.3200884008314182 0.0015167168884709225
4.573903465960376113e-01 1.4649713983072863 0.0015167168884709225
4.390079059596770361e-01 1.625755666443795 0.0015167168884709225
4.202198584104054335e-01 1.8041864093920719 0.0015167168884709225
4.011980620388798657e-01 2.0022003718155843 0.0015167168884709225
3.820966437688743667e-01 2.2219468609395236 0.0015167168884709225
3.630515363169427578e-01 2.4658110758226037 0.0015167168884709225
3.441810425482079161e-01 2.736439997074672 0.0015167168884709225
3.255867773078715555e-01 3.0367711180354604 0.0015167168884709225
3.073549563462261158e-01 3.370064329271928 0.0015167168884709225
2.895580695800797355e-01 3.739937302478798 0.0015167168884709225
2.722562299689593179e-01 4.150404757850477 0.0015167168884709225
2.554987375994487442e-01 4.605922041145108 0.0015167168884709225
2.393252482070206133e-01 5.1114334834401705 0.0015167168884709225
2.237668439774893603e-01 5.672426068491977 0.0015167168884709225
2.088468243281946246e-01 6.294988990221888 0.0015167168884709225
1.945813557029868746e-01 6.985879746785249 0.0015167168884709225
1.809799837065850237e-01 7.752597488629465 0.0015167168884709225
1.680460639564677339e-01 8.60346441668451 0.0015167168884709225
1.557772106801782741e-01 9.547716114208066 0.0015167168884709225
1.442119947354668641e-01 10.59560179277617 0.0015167168884709225
1.333246310202713392e-01 11.758495540521581 0.0015167168884709225
1.230610941472768116e-01 13.049019780144016 0.0015167168884709225
1.134015439025645444e-01 14.481182276745331 0.0015167168884709225
1.043242147679333126e-01 16.070528182616385 0.0015167168884709225
9.580629803113117904e-02 17.834308769319094 0.0015167168884709225
8.782467761212704727e-02 19.791668678535572 0.0015167168884709225
8.035647100776609209e-02 21.96385372416547 0.0015167168884709225
7.337938214288956817e-02 24.37444150122222 0.0015167168884709225
6.687181334758152129e-02 27.04959730463137 0.0015167168884709225
6.081294550542337002e-02 30.01835813575592 0.0015167168884709225
5.518263632903725596e-02 33.31294787934677 0.0015167168884709225
4.996139306243917860e-02 36.96912707195032 0.0015167168884709225
4.513029555356035116e-02 41.0265810582719 0.0015167168884709225
4.067098949078157277e-02 45.52935074866948 0.0015167168884709225
3.656566685958956286e-02 50.526310653356795 0.0015167168884709225
3.279701782530484999e-02 56.07169938205458 0.0015167168884709225
2.934819325603947246e-02 62.22570836730231 0.0015167168884709225
2.620263938846385809e-02 69.0551352016233 0.0015167168884709225
2.334397453251634350e-02 76.63410868007462 0.0015167168884709225
2.075581606580632205e-02 85.04489341802686 0.0015167168884709225
1.861408787405970447e-02 94.37878277775391 0.0015167168884709225
1.678660639207692207e-02 104.73708979594508 0.0015167168884709225
1.512639115744290712e-02 116.23224686798542 0.0015167168884709225
1.366912498196226448e-02 128.9890261253308 0.0015167168884709225
1.236562127298153693e-02 143.14589375234786 0.0015167168884709225
1.119104877886900086e-02 158.85651294280527 0.0015167168884709225
1.013565361271306225e-02 176.2914118095948 0.0015167168884709225
9.190282376674231007e-03 195.63983435170647 0.0015167168884709225
8.346316693825106200e-03 217.11179456945052 0.0015167168884709225
7.595571171921750887e-03 240.9403560239527 0.0015167168884709225
6.930153743284728565e-03 267.38416158399497 0.0015167168884709225
6.342329024821321062e-03 296.73024081888724 0.0015167168884709225
5.825862479228179069e-03 329.2971255097155 0.0015167168884709225
5.375117831457520458e-03 365.43830709572546 0.0015167168884709225
4.978643188899401807e-03 405.54607358408276 0.0015167168884709225
4.629836256168961932e-03 450.05576757004974 0.0015167168884709225
4.318617719752713448e-03 499.450511585514 0.0015167168884709225
4.038578009862035800e-03 554.2664520663108 0.0015167168884709225
3.783857019260896543e-03 615.0985788580505 0.0015167168884709225
3.549313613018201426e-03 682.6071834272393 0.0015167168884709225
3.330655614279620300e-03 757.525025877192 0.0015167168884709225
3.127811842066711371e-03 840.6652885618333 0.0015167168884709225
2.935344341830208557e-03 932.9304026284696 0.0015167168884709225
2.751418496397999361e-03 1035.3218432956637 0.0015167168884709225
2.575316805231853221e-03 1148.9510001873086 0.0015167168884709225
2.406994218715706544e-03 1275.051240713013 0.0015167168884709225
2.246847001057926483e-03 1414.991297434576 0.0015167168884709225
2.095488624116404342e-03 1570.2901247293776 0.0015167168884709225
1.953565813082827618e-03 1742.6333860096508 0.0015167168884709225
1.821630528423826044e-03 1933.891750455232 0.0015167168884709225
1.700078102788028572e-03 2146.141197858406 0.0015167168884709225
1.589133583162569401e-03 2381.6855519761607 0.0015167168884709225
1.494001696561997545e-03 2643.0814869741084 0.0015167168884709225
1.410420831762860096e-03 2933.1662783900483 0.0015167168884709225
1.336453976904987927e-03 3255.0885998350564 0.0015167168884709225
1.271950135428190354e-03 3612.3426997094302 0.0015167168884709225
1.216749287055264367e-03 4008.8063288984645 0.0015167168884709225
1.180282975169490243e-03 4448.782831127585 0.0015167168884709225
1.163574324337806080e-03 4937.047852839004 0.0015167168884709225
1.163546951441055176e-03 5478.901179593945 0.0015167168884709225
1.171900940644307913e-03 6080.224261649427 0.0015167168884709225
1.196476744316684812e-03 6747.5440531107 0.0015167168884709225
1.235630402899505140e-03 7488.10385759003 0.0015167168884709225
1.288816232608181334e-03 8309.941949353404 0.0015167168884709225
1.367260699598874191e-03 9221.97882333434 0.0015167168884709225
1.493395026477422043e-03 10234.114021054527 0.0015167168884709225
1.645782532759885834e-03 11357.333583431051 0.0015167168884709225
1.829549677458137957e-03 12603.829296797274 0.0015167168884709225
2.058043416469106882e-03 13987.131026472387 0.0015167168884709225
2.327558522177626196e-03 15522.25357427048 0.0015167168884709225
2.637834018800467618e-03 17225.859653987874 0.0015167168884709225
2.990081923773214943e-03 19116.440753857038 0.0015167168884709225
3.400212512037939071e-03 21214.51784910632 0.0015167168884709225
3.863919862048087808e-03 23542.864143224204 0.0015167168884709225
4.370784420739296655e-03 26126.752255633317 0.0015167168884709225
4.928947408924368688e-03 28994.22853882881 0.0015167168884709225
5.531915817619127013e-03 32176.417502507353 0.0015167168884709225
6.174377998335566983e-03 35707.859649004626 0.0015167168884709225
6.857508735873978079e-03 39626.88638701478 0.0015167168884709225
7.584465468698364278e-03 43976.036093027215 0.0015167168884709225
8.364060426978094792e-03 48802.515836544335 0.0015167168884709225
9.202002842083209511e-03 54158.71378079476 0.0015167168884709225
1.010417463151727993e-02 60102.76782070388 0.0015167168884709225
1.107947897210181595e-02 66699.19663030129 0.0015167168884709225
1.213720333282888343e-02 74019.59996915652 0.0015167168884709225
1.330238125623525378e-02 82143.43584919439 0.0015167168884709225
1.457201119715299635e-02 91158.88299750836 0.0015167168884709225
1.595402614114048087e-02 101163.7979766207 0.0015167168884709225
1.745570655775524269e-02 112266.77735108159 0.0015167168884709225
1.910483691372912018e-02 124588.33642950082 0.0015167168884709225
2.089501729340962830e-02 138262.2173764659 0.0015167168884709225
2.283192973257733641e-02 153436.84089300132 0.0015167168884709225
2.492273875791099769e-02 170276.91722258978 0.0015167168884709225
2.717498178550278518e-02 188965.23396912115 0.0015167168884709225
2.959710318191310224e-02 209704.64013232305 0.0015167168884709225
3.219907534607194255e-02 232720.2478960412 0.0015167168884709225
3.499287964734352357e-02 258261.87606826748 0.0015167168884709225
3.801687827728498364e-02 286606.7616948256 0.0015167168884709225
4.128740363249800566e-02 318062.5692794119 0.0015167168884709225
4.480918756434384281e-02 352970.73027306574 0.0015167168884709225
4.861290025913206359e-02 391710.1490809261 0.0015167168884709225
5.309847897905088654e-02 434701.3158125035 0.0015167168884709225
5.794311766949063885e-02 482410.8704165374 0.0015167168884709225
6.315946360216502520e-02 535356.6677410719 0.0015167168884709225
6.875649257559385275e-02 594113.3984965039 0.0015167168884709225
7.473884040889186564e-02 659318.8271333541 0.0015167168884709225
8.110625274797496342e-02 731680.7143427207 0.0015167168884709225
8.785266832181924668e-02 811984.4993184009 0.0015167168884709225
9.496571611370609178e-02 901101.8251665037 0.0015167168884709225
1.024257739529243899e-01 1000000.0 0.0015167168884709225
6.434545683508309695e-03 0.001 0.0016831803533309566
6.121998942025887874e-03 0.0011097524964120721 0.0016831803533309566
5.754389810942004031e-03 0.0012315506032928262 0.0016831803533309566
5.460405030521042063e-03 0.001366716356462006 0.0016831803533309566
5.130926062251028180e-03 0.0015167168884709225 0.0016831803533309566
4.749243362952516347e-03 0.0016831803533309566 0.0016831803533309566
4.309295369890031244e-03 0.0018679135990207828 0.0016831803533309566
3.888098155480734178e-03 0.002072921779595372 0.0016831803533309566
3.452613950641230008e-03 0.002300430119772917 0.0016831803533309566
3.008847861117598492e-03 0.0025529080682395165 0.0016831803533309566
3.619597341770810443e-03 0.002833096101839324 0.0016831803533309566
4.899162689541874428e-03 0.0031440354715915 0.0016831803533309566
6.628962646596068750e-03 0.0034891012134067737 0.0016831803533309566
8.573858935535709838e-03 0.003872038781812557 0.0016831803533309566
1.075502495235994976e-02 0.004297004704320844 0.0016831803533309566
1.319535950134421466e-02 0.004768611697714469 0.0016831803533309566
1.591961897533517023e-02 0.005291978735958442 0.0016831803533309566
1.895424371514167761e-02 0.005872786613189483 0.0016831803533309566
2.232784003241642529e-02 0.00651733960488242 0.0016831803533309566
2.607079861323185685e-02 0.007232633896483534 0.0016831803533309566
3.021581853863126998e-02 0.008026433522257174 0.0016831803533309566
3.479753471581321228e-02 0.00890735463861044 0.0016831803533309566
3.985279503595493683e-02 0.009884959046625586 0.0016831803533309566
4.542028027955328368e-02 0.010969857978923836 0.0016831803533309566
5.154069563554278255e-02 0.012173827277396614 0.0016831803533309566
5.825630424785550876e-02 0.013509935211980273 0.0016831803533309566
6.561079288450864799e-02 0.014992684327860457 0.0016831803533309566
7.364870803829609569e-02 0.01663816886076129 0.0016831803533309566
8.241851689494501809e-02 0.018464249428955443 0.0016831803533309566
9.197316106302683147e-02 0.020490746898158472 0.0016831803533309566
1.023443670390396937e-01 0.022739657523579287 0.0016831803533309566
1.135731528367735221e-01 0.02523539170434766 0.0016831803533309566
1.256972275744883683e-01 0.02800503894183631 0.0016831803533309566
1.387494341066458081e-01 0.03107866187782014 0.0016831803533309566
1.527563453590856102e-01 0.03448962260405758 0.0016831803533309566
1.677363687963025485e-01 0.038274944785163134 0.0016831803533309566
1.836980033278717561e-01 0.04247571552536898 0.0016831803533309566
2.006376715605149019e-01 0.047137531341167244 0.0016831803533309566
2.185378870248583516e-01 0.05231099308056263 0.0016831803533309566
2.373647812200852525e-01 0.05805225516094899 0.0016831803533309566
2.570665675808345707e-01 0.06442363508721373 0.0016831803533309566
2.775713197404897081e-01 0.07149428986597581 0.0016831803533309566
2.987854971130125548e-01 0.07934096665797492 0.0016831803533309566
3.205928352982708174e-01 0.08804883581643465 0.0016831803533309566
3.428534029998939747e-01 0.09771241535346502 0.0016831803533309566
3.654300283477479594e-01 0.1084365968689611 0.0016831803533309566
3.881321188544094580e-01 0.12033778407775893 0.0016831803533309566
4.107361489029761614e-01 0.13354515629298988 0.0016831803533309566
4.330136369160244580e-01 0.14820207057988585 0.0016831803533309566
4.547194380244153900e-01 0.16446761779946645 0.0016831803533309566
4.755955803674797866e-01 0.18251834943190443 0.0016831803533309566
4.953763255595325377e-01 0.20255019392306664 0.0016831803533309566
5.137938288558917543e-01 0.22478058335487253 0.0016831803533309566
5.305845396108571643e-01 0.24945081352303167 0.0016831803533309566
5.454960591684326898e-01 0.27682866303920667 0.0016831803533309566
5.582944716699651533e-01 0.3072112998861759 0.0016831803533309566
5.687714243417786308e-01 0.34092850697468147 0.0016831803533309566
5.767510970368289192e-01 0.3783462617131929 0.0016831803533309566
5.820963727411234689e-01 0.419870708444391 0.0016831803533309566
5.847141166396189194e-01 0.4659525668664682 0.0016831803533309566
5.845589970398263890e-01 0.517092024289676 0.0016831803533309566
5.816358279356261818e-01 0.5738441648302398 0.0016831803533309566
5.759999486044315997e-01 0.6368249944718586 0.0016831803533309566
5.677558274170598773e-01 0.7067181273927491 0.0016831803533309566
5.579670257025816094e-01 0.7842822061337682 0.0016831803533309566
5.480250648283623294e-01 0.8703591361485166 0.0016831803533309566
5.362092420406944226e-01 0.9658832241158708 0.0016831803533309566
5.227911255891677378e-01 1.0718913192051276 0.0016831803533309566
5.080235989645957018e-01 1.1895340673703196 0.0016831803533309566
4.920248917391795151e-01 1.3200884008314182 0.0016831803533309566
4.750143936072347417e-01 1.4649713983072863 0.0016831803533309566
4.572052917969731678e-01 1.625755666443795 0.0016831803533309566
4.388002024792723166e-01 1.8041864093920719 0.0016831803533309566
4.199874639567077184e-01 2.0022003718155843 0.0016831803533309566
4.009390457332279722e-01 2.2219468609395236 0.0016831803533309566
3.818091078105915193e-01 2.4658110758226037 0.0016831803533309566
3.627337814376480618e-01 2.736439997074672 0.0016831803533309566
3.438316038759476889e-01 3.0367711180354604 0.0016831803533309566
3.252044807837257134e-01 3.370064329271928 0.0016831803533309566
3.069391543583348536e-01 3.739937302478798 0.0016831803533309566
2.891084771656971530e-01 4.150404757850477 0.0016831803533309566
2.717731808572484420e-01 4.605922041145108 0.0016831803533309566
2.549830979562415223e-01 5.1114334834401705 0.0016831803533309566
2.387784308728908844e-01 5.672426068491977 0.0016831803533309566
2.231906620442850597e-01 6.294988990221888 0.0016831803533309566
2.082434142273268396e-01 6.985879746785249 0.0016831803533309566
1.939529626149392172e-01 7.752597488629465 0.0016831803533309566
1.803287845297392167e-01 8.60346441668451 0.0016831803533309566
1.673739291129228701e-01 9.547716114208066 0.0016831803533309566
1.550856938605783830e-01 10.59560179277617 0.0016831803533309566
1.435331637614672973e-01 11.758495540521581 0.0016831803533309566
1.326275301849533794e-01 13.049019780144016 0.0016831803533309566
1.223460697824777788e-01 14.481182276745331 0.0016831803533309566
1.126690715423317585e-01 16.070528182616385 0.0016831803533309566
1.035751766608385555e-01 17.834308769319094 0.0016831803533309566
9.504220310710762010e-02 19.791668678535572 0.0016831803533309566
8.704776363536419204e-02 21.96385372416547 0.0016831803533309566
7.956966128600291566e-02 24.37444150122222 0.0016831803533309566
7.258618652765988499e-02 27.04959730463137 0.0016831803533309566
6.607618357036444678e-02 30.01835813575592 0.0016831803533309566
6.001907895534808191e-02 33.31294787934677 0.0016831803533309566
5.439488264400898360e-02 36.96912707195032 0.0016831803533309566
4.918419040619430305e-02 41.0265810582719 0.0016831803533309566
4.436815194990827854e-02 45.52935074866948 0.0016831803533309566
3.992851448121547547e-02 50.526310653356795 0.0016831803533309566
3.584754415571127922e-02 56.07169938205458 0.0016831803533309566
3.210796789048986355e-02 62.22570836730231 0.0016831803533309566
2.869281101275445930e-02 69.0551352016233 0.0016831803533309566
2.558521232164029033e-02 76.63410868007462 0.0016831803533309566
2.276822800763975141e-02 85.04489341802686 0.0016831803533309566
2.036723681638726025e-02 94.37878277775391 0.0016831803533309566
1.838541684287505959e-02 104.73708979594508 0.0016831803533309566
1.658270007502420096e-02 116.23224686798542 0.0016831803533309566
1.499805190754190456e-02 128.9890261253308 0.0016831803533309566
1.358060133078015791e-02 143.14589375234786 0.0016831803533309566
1.230161156494731164e-02 158.85651294280527 0.0016831803533309566
1.115087978355864748e-02 176.2914118095948 0.0016831803533309566
1.011879884251866597e-02 195.63983435170647 0.0016831803533309566
9.196299505730623838e-03 217.11179456945052 0.0016831803533309566
8.374732216866310683e-03 240.9403560239527 0.0016831803533309566
7.645722407751378430e-03 267.38416158399497 0.0016831803533309566
7.001028054591574602e-03 296.73024081888724 0.0016831803533309566
6.433305734611420579e-03 329.2971255097155 0.0016831803533309566
5.938105755483380661e-03 365.43830709572546 0.0016831803533309566
5.502275674455799417e-03 405.54607358408276 0.0016831803533309566
5.118342188346725052e-03 450.05576757004974 0.0016831803533309566
4.775511158487556924e-03 499.450511585514 0.0016831803533309566
4.466808410629281509e-03 554.2664520663108 0.0016831803533309566
4.185847444639066370e-03 615.0985788580505 0.0016831803533309566
3.927010672116010292e-03 682.6071834272393 0.0016831803533309566
3.685606609617463839e-03 757.525025877192 0.0016831803533309566
3.461759575230445325e-03 840.6652885618333 0.0016831803533309566
3.249125921799968664e-03 932.9304026284696 0.0016831803533309566
3.045889029590164061e-03 1035.3218432956637 0.0016831803533309566
2.851266176611320490e-03 1148.9510001873086 0.0016831803533309566
2.665212892061655583e-03 1275.051240713013 0.0016831803533309566
2.488170088013833253e-03 1414.991297434576 0.0016831803533309566
2.320818822838234714e-03 1570.2901247293776 0.0016831803533309566
2.163876042188539461e-03 1742.6333860096508 0.0016831803533309566
2.017955278203768712e-03 1933.891750455232 0.0016831803533309566
1.883497020671541771e-03 2146.141197858406 0.0016831803533309566
1.760754861595127500e-03 2381.6855519761607 0.0016831803533309566
1.655493626771254974e-03 2643.0814869741084 0.0016831803533309566
1.562999420447443166e-03 2933.1662783900483 0.0016831803533309566
1.481136105679481743e-03 3255.0885998350564 0.0016831803533309566
1.409740328382747898e-03 3612.3426997094302 0.0016831803533309566
1.348637816479483819e-03 4008.8063288984645 0.0016831803533309566
1.308258888695287576e-03 4448.782831127585 0.0016831803533309566
1.289817717085323589e-03 4937.047852839004 0.0016831803533309566
1.289797774537662601e-03 5478.901179593945 0.0016831803533309566
1.299056847221746790e-03 6080.224261649427 0.0016831803533309566
1.326306102165852787e-03 6747.5440531107 0.0016831803533309566
1.369662184012296509e-03 7488.10385759003 0.0016831803533309566
1.428548608371014127e-03 8309.941949353404 0.0016831803533309566
1.515714995935862029e-03 9221.97882333434 0.0016831803533309566
1.655422732967758246e-03 10234.114021054527 0.0016831803533309566
1.824207026624154486e-03 11357.333583431051 0.0016831803533309566
2.027692403893246748e-03 12603.829296797274 0.0016831803533309566
2.280757428730496427e-03 13987.131026472387 0.0016831803533309566
2.579165268324634663e-03 15522.25357427048 0.0016831803533309566
2.922660776484076791e-03 17225.859653987874 0.0016831803533309566
3.312573131892066359e-03 19116.440753857038 0.0016831803533309566
3.766616263175072421e-03 21214.51784910632 0.0016831803533309566
4.279839934902528349e-03 23542.864143224204 0.0016831803533309566
4.840751579470599017e-03 26126.752255633317 0.0016831803533309566
5.457865961892712295e-03 28994.22853882881 0.0016831803533309566
6.124874392037487313e-03 32176.417502507353 0.0016831803533309566
6.835424618903778587e-03 35707.859649004626 0.0016831803533309566
7.590773119182710020e-03 39626.88638701478 0.0016831803533309566
8.394353434161687735e-03 43976.036093027215 0.0016831803533309566
9.255577990145504724e-03 48802.515836544335 0.0016831803533309566
1.018115154623209541e-02 54158.71378079476 0.0016831803533309566
1.117724125430454192e-02 60102.76782070388 0.0016831803533309566
1.225355072990149015e-02 66699.19663030129 0.0016831803533309566
1.342069479724302024e-02 74019.59996915652 0.0016831803533309566
1.470561897541911023e-02 82143.43584919439 0.0016831803533309566
1.610443073671330091e-02 91158.88299750836 0.0016831803533309566
1.762596470129959916e-02 101163.7979766207 0.0016831803533309566
1.927791904549501847e-02 112266.77735108159 0.0016831803533309566
2.108789506209624021e-02 124588.33642950082 0.0016831803533309566
2.305298221329916963e-02 138262.2173764659 0.0016831803533309566
2.517672838945328104e-02 153436.84089300132 0.0016831803533309566
2.746632858997456045e-02 170276.91722258978 0.0016831803533309566
2.992924432632879106e-02 188965.23396912115 0.0016831803533309566
3.257380573589017947e-02 209704.64013232305 0.0016831803533309566
3.540981345354754506e-02 232720.2478960412 0.0016831803533309566
3.844907573791846167e-02 258261.87606826748 0.0016831803533309566
4.173520694529828101e-02 286606.7616948256 0.0016831803533309566
4.527858768968320152e-02 318062.5692794119 0.0016831803533309566
4.908482449232109968e-02 352970.73027306574 0.0016831803533309566
5.318852592218046432e-02 391710.1490809261 0.0016831803533309566
5.801623321853328213e-02 434701.3158125035 0.0016831803533309566
6.321497144582571837e-02 482410.8704165374 0.0016831803533309566
6.879467166878415474e-02 535356.6677410719 0.0016831803533309566
7.476066938796940842e-02 594113.3984965039 0.0016831803533309566
8.111332576249333237e-02 659318.8271333541 0.0016831803533309566
8.784702856571884044e-02 731680.7143427207 0.0016831803533309566
9.494949041404408818e-02 811984.4993184009 0.0016831803533309566
1.024010581705301626e-01 901101.8251665037 0.0016831803533309566
1.101742179358575074e-01 1000000.0 0.0016831803533309566
6.698236001195097614e-03 0.001 0.0018679135990207828
6.434521239005105975e-03 0.0011097524964120721 0.0018679135990207828
6.121973755198117755e-03 0.0012315506032928262 0.0018679135990207828
5.754348433938349938e-03 0.001366716356462006 0.0018679135990207828
5.459869037965835344e-03 0.0015167168884709225 0.0018679135990207828
5.130310011980668966e-03 0.0016831803533309566 0.0018679135990207828
4.748542097354086292e-03 0.0018679135990207828 0.0018679135990207828
4.308441779644858749e-03 0.002072921779595372 0.0018679135990207828
3.888106733688021909e-03 0.002300430119772917 0.0018679135990207828
3.452603220054879535e-03 0.0025529080682395165 0.0018679135990207828
3.008859181219293490e-03 0.002833096101839324 0.0018679135990207828
3.619564846478269017e-03 0.0031440354715915 0.0018679135990207828
4.899135832188270326e-03 0.0034891012134067737 0.0018679135990207828
6.628951932180203802e-03 0.003872038781812557 0.0018679135990207828
8.573825787004111382e-03 0.004297004704320844 0.0018679135990207828
1.075499327376484328e-02 0.004768611697714469 0.0018679135990207828
1.319534208872452305e-02 0.005291978735958442 0.0018679135990207828
1.591957741878812990e-02 0.005872786613189483 0.0018679135990207828
1.895422203717851695e-02 0.00651733960488242 0.0018679135990207828
2.232777849343425478e-02 0.007232633896483534 0.0018679135990207828
2.607076591199296647e-02 0.008026433522257174 0.0018679135990207828
3.021576908810515855e-02 0.00890735463861044 0.0018679135990207828
3.479745201605700944e-02 0.009884959046625586 0.0018679135990207828
3.985272349263232344e-02 0.010969857978923836 0.0018679135990207828
4.542021594995897943e-02 0.012173827277396614 0.0018679135990207828
5.154059223384191424e-02 0.013509935211980273 0.0018679135990207828
5.825622770968802433e-02 0.014992684327860457 0.0018679135990207828
6.561069497415669693e-02 0.01663816886076129 0.0018679135990207828
7.364856394664981432e-02 0.018464249428955443 0.0018679135990207828
8.241849220870268999e-02 0.020490746898158472 0.0018679135990207828
9.197312571997735831e-02 0.022739657523579287 0.0018679135990207828
1.023443289136788809e-01 0.02523539170434766 0.0018679135990207828
1.135731440586153496e-01 0.02800503894183631 0.0018679135990207828
1.256971754885676251e-01 0.03107866187782014 0.0018679135990207828
1.387493775548405139e-01 0.03448962260405758 0.0018679135990207828
1.527562663523234221e-01 0.038274944785163134 0.0018679135990207828
1.677362868251723038e-01 0.04247571552536898 0.0018679135990207828
1.836979492571086670e-01 0.047137531341167244 0.0018679135990207828
2.006375974364669190e-01 0.05231099308056263 0.0018679135990207828
2.185377284454795010e-01 0.05805225516094899 0.0018679135990207828
2.373646003518523895e-01 0.06442363508721373 0.0018679135990207828
2.570663676698566880e-01 0.07149428986597581 0.0018679135990207828
2.775710497109418751e-01 0.07934096665797492 0.0018679135990207828
2.987852000265004970e-01 0.08804883581643465 0.0018679135990207828
3.205925053000934777e-01 0.09771241535346502 0.0018679135990207828
3.428529616074140196e-01 0.1084365968689611 0.0018679135990207828
3.654288323979409392e-01 0.12033778407775893 0.0018679135990207828
3.881307589417834492e-01 0.13354515629298988 0.0018679135990207828
4.107345565727641978e-01 0.14820207057988585 0.0018679135990207828
4.330118460167061700e-01 0.16446761779946645 0.0018679135990207828
4.547173148481937766e-01 0.18251834943190443 0.0018679135990207828
4.755931340546187269e-01 0.20255019392306664 0.0018679135990207828
4.953734871914928228e-01 0.22478058335487253 0.0018679135990207828
5.137905485402133321e-01 0.24945081352303167 0.0018679135990207828
5.305807201274372886e-01 0.27682866303920667 0.0018679135990207828
5.454916410198842325e-01 0.3072112998861759 0.0018679135990207828
5.582893607839557459e-01 0.34092850697468147 0.0018679135990207828
5.687655106496336543e-01 0.3783462617131929 0.0018679135990207828
5.767442509477862522e-01 0.419870708444391 0.0018679135990207828
5.820884429834676244e-01 0.4659525668664682 0.0018679135990207828
5.847049439775858781e-01 0.517092024289676 0.0018679135990207828
5.845483927135538549e-01 0.5738441648302398 0.0018679135990207828
5.816235799903883841e-01 0.6368249944718586 0.0018679135990207828
5.759858335599737922e-01 0.7067181273927491 0.0018679135990207828
5.677395857939575574e-01 0.7842822061337682 0.0018679135990207828
5.578786563594703152e-01 0.8703591361485166 0.0018679135990207828
5.479244632251347724e-01 0.9658832241158708 0.0018679135990207828
5.360949269591750443e-01 1.0718913192051276 0.0018679135990207828
5.226551501381830889e-01 1.1895340673703196 0.0018679135990207828
5.078696993388102099e-01 1.3200884008314182 0.0018679135990207828
4.918511389484981344e-01 1.4649713983072863 0.0018679135990207828
4.748187269702934254e-01 1.625755666443795 0.0018679135990207828
4.569856058137216070e-01 1.8041864093920719 0.0018679135990207828
4.385543252263818803e-01 2.0022003718155843 0.0018679135990207828
4.197133242811532106e-01 2.2219468609395236 0.0018679135990207828
4.006346066185296761e-01 2.4658110758226037 0.0018679135990207828
3.814725371648848284e-01 2.736439997074672 0.0018679135990207828
3.623634993948203209e-01 3.0367711180354604 0.0018679135990207828
3.434263695629732882e-01 3.370064329271928 0.0018679135990207828
3.247634912368653204e-01 3.739937302478798 0.0018679135990207828
3.064620766158471232e-01 4.150404757850477 0.0018679135990207828
2.885956158075732580e-01 4.605922041145108 0.0018679135990207828
2.712253423353848114e-01 5.1114334834401705 0.0018679135990207828
2.544016686838990737e-01 5.672426068491977 0.0018679135990207828
2.381652176457999259e-01 6.294988990221888 0.0018679135990207828
2.225478070564725075e-01 6.985879746785249 0.0018679135990207828
2.075731632774489299e-01 7.752597488629465 0.0018679135990207828
1.932574784954419478e-01 8.60346441668451 0.0018679135990207828
1.796099574787833053e-01 9.547716114208066 0.0018679135990207828
1.666333313585799114e-01 10.59560179277617 0.0018679135990207828
1.543534049658868423e-01 11.758495540521581 0.0018679135990207828
1.427857189536317906e-01 13.049019780144016 0.0018679135990207828
1.318596832913110362e-01 14.481182276745331 0.0018679135990207828
1.215583058211870959e-01 16.070528182616385 0.0018679135990207828
1.118623354128618907e-01 17.834308769319094 0.0018679135990207828
1.027510769798045537e-01 19.791668678535572 0.0018679135990207828
9.420311495438191129e-02 21.96385372416547 0.0018679135990207828
8.619679575686391149e-02 24.37444150122222 0.0018679135990207828
7.871058071889365515e-02 27.04959730463137 0.0018679135990207828
7.172323321751800096e-02 30.01835813575592 0.0018679135990207828
6.521391011330449072e-02 33.31294787934677 0.0018679135990207828
5.916223219160607338e-02 36.96912707195032 0.0018679135990207828
5.354835145908611038e-02 41.0265810582719 0.0018679135990207828
4.835297914458405732e-02 45.52935074866948 0.0018679135990207828
4.355742571248066852e-02 50.526310653356795 0.0018679135990207828
3.914354031995788408e-02 56.07169938205458 0.0018679135990207828
3.509364136924277705e-02 62.22570836730231 0.0018679135990207828
3.139033648695985917e-02 69.0551352016233 0.0018679135990207828
2.801629784992839406e-02 76.63410868007462 0.0018679135990207828
2.495403694370843320e-02 85.04489341802686 0.0018679135990207828
2.226186669495624701e-02 94.37878277775391 0.0018679135990207828
2.011584606994538948e-02 104.73708979594508 0.0018679135990207828
1.816131320376231095e-02 116.23224686798542 0.0018679135990207828
1.644058654807552602e-02 128.9890261253308 0.0018679135990207828
1.490165935862471612e-02 143.14589375234786 0.0018679135990207828
1.351109891887634570e-02 158.85651294280527 0.0018679135990207828
1.225826174286357220e-02 176.2914118095948 0.0018679135990207828
1.113309742176923911e-02 195.63983435170647 0.0018679135990207828
1.012609565566241661e-02 217.11179456945052 0.0018679135990207828
9.228152495201874181e-03 240.9403560239527 0.0018679135990207828
8.430411016650435005e-03 267.38416158399497 0.0018679135990207828
7.724117889153294357e-03 296.73024081888724 0.0018679135990207828
7.100594139104454521e-03 329.2971255097155 0.0018679135990207828
6.557077294650892792e-03 365.43830709572546 0.0018679135990207828
6.078424222016616703e-03 405.54607358408276 0.0018679135990207828
5.656165999682376266e-03 450.05576757004974 0.0018679135990207828
5.278784678745832015e-03 499.450511585514 0.0018679135990207828
4.938713004855379077e-03 554.2664520663108 0.0018679135990207828
4.628998629305214330e-03 615.0985788580505 0.0018679135990207828
4.343517086384527867e-03 682.6071834272393 0.0018679135990207828
4.077286324794905659e-03 757.525025877192 0.0018679135990207828
3.830262565008688783e-03 840.6652885618333 0.0018679135990207828
3.595461219176485871e-03 932.9304026284696 0.0018679135990207828
3.370988219109766031e-03 1035.3218432956637 0.0018679135990207828
3.155990877697256898e-03 1148.9510001873086 0.0018679135990207828
2.950426355068808473e-03 1275.051240713013 0.0018679135990207828
2.754785754536039164e-03 1414.991297434576 0.0018679135990207828
2.569824837030815819e-03 1570.2901247293776 0.0018679135990207828
2.396338585185554121e-03 1742.6333860096508 0.0018679135990207828
2.235008820690937217e-03 1933.891750455232 0.0018679135990207828
2.086326738208490756e-03 2146.141197858406 0.0018679135990207828
1.950577646174277060e-03 2381.6855519761607 0.0018679135990207828
1.834145276454134457e-03 2643.0814869741084 0.0018679135990207828
1.731818339635845258e-03 2933.1662783900483 0.0018679135990207828
1.641242259158786883e-03 3255.0885998350564 0.0018679135990207828
1.562240444492268626e-03 3612.3426997094302 0.0018679135990207828
1.494624157315673678e-03 4008.8063288984645 0.0018679135990207828
1.449923806204569997e-03 4448.782831127585 0.0018679135990207828
1.429583191088746935e-03 4937.047852839004 0.0018679135990207828
1.429573705984357301e-03 5478.901179593945 0.0018679135990207828
1.439834173585729203e-03 6080.224261649427 0.0018679135990207828
1.470044749481435025e-03 6747.5440531107 0.0018679135990207828
1.518043245147653432e-03 7488.10385759003 0.0018679135990207828
1.583225182776314870e-03 8309.941949353404 0.0018679135990207828
1.680096105048842301e-03 9221.97882333434 0.0018679135990207828
1.834805440882602895e-03 10234.114021054527 0.0018679135990207828
2.021711282759756402e-03 11357.333583431051 0.0018679135990207828
2.246976541425593950e-03 12603.829296797274 0.0018679135990207828
2.527194458072280596e-03 13987.131026472387 0.0018679135990207828
2.857510120829661552e-03 15522.25357427048 0.0018679135990207828
3.237682067072837708e-03 17225.859653987874 0.0018679135990207828
3.669167659993776733e-03 19116.440753857038 0.0018679135990207828
4.171692893951823439e-03 21214.51784910632 0.0018679135990207828
4.739556465822707468e-03 23542.864143224204 0.0018679135990207828
5.360088693587208332e-03 26126.752255633317 0.0018679135990207828
6.042102899312888631e-03 28994.22853882881 0.0018679135990207828
6.779698322052473032e-03 32176.417502507353 0.0018679135990207828
7.565264740180069510e-03 35707.859649004626 0.0018679135990207828
8.400136566898957352e-03 39626.88638701478 0.0018679135990207828
9.288042895265056359e-03 43976.036093027215 0.0018679135990207828
1.023897725366422831e-02 48802.515836544335 0.0018679135990207828
1.126083424009549985e-02 54158.71378079476 0.0018679135990207828
1.236001598794041027e-02 60102.76782070388 0.0018679135990207828
1.354708025856485136e-02 66699.19663030129 0.0018679135990207828
1.483461971739881251e-02 74019.59996915652 0.0018679135990207828
1.625020787553021692e-02 82143.43584919439 0.0018679135990207828
1.779016053307274844e-02 91158.88299750836 0.0018679135990207828
1.946387441315058572e-02 101163.7979766207 0.0018679135990207828
2.127945238617663312e-02 112266.77735108159 0.0018679135990207828
2.326363095104194700e-02 124588.33642950082 0.0018679135990207828
2.541823452973474354e-02 138262.2173764659 0.0018679135990207828
2.774388919548444188e-02 153436.84089300132 0.0018679135990207828
3.024767237929407854e-02 170276.91722258978 0.0018679135990207828
3.293682689526192947e-02 188965.23396912115 0.0018679135990207828
3.581935588506689194e-02 209704.64013232305 0.0018679135990207828
3.890465690010685290e-02 232720.2478960412 0.0018679135990207828
4.220414245891375427e-02 258261.87606826748 0.0018679135990207828
4.576751869942358164e-02 286606.7616948256 0.0018679135990207828
4.959713383539899462e-02 318062.5692794119 0.0018679135990207828
5.369970692015742925e-02 352970.73027306574 0.0018679135990207828
5.811401825167539226e-02 391710.1490809261 0.0018679135990207828
6.329379226863383889e-02 434701.3158125035 0.0018679135990207828
6.885365274562414706e-02 482410.8704165374 0.0018679135990207828
7.479996075900578745e-02 535356.6677410719 0.0018679135990207828
8.113389976351687016e-02 594113.3984965039 0.0018679135990207828
8.785038427622846036e-02 659318.8271333541 0.0018679135990207828
9.493783409289689723e-02 731680.7143427207 0.0018679135990207828
1.023766346141096184e-01 811984.4993184009 0.0018679135990207828
1.101394127879213175e-01 901101.8251665037 0.0018679135990207828
1.181896954851272413e-01 1000000.0 0.0018679135990207828
6.918781061403980574e-03 0.001 0.002072921779595372
6.698233464230380317e-03 0.0011097524964120721 0.002072921779595372
6.434506885658638868e-03 0.0012315506032928262 0.002072921779595372
6.121955507958514765e-03 0.001366716356462006 0.002072921779595372
5.754320519801413118e-03 0.0015167168884709225 0.002072921779595372
5.459219766927176677e-03 0.0016831803533309566 0.002072921779595372
5.129558172677343118e-03 0.0018679135990207828 0.002072921779595372
4.747629061978616422e-03 0.002072921779595372 0.002072921779595372
4.307392898890007732e-03 0.002300430119772917 0.002072921779595372
3.888052465157771590e-03 0.0025529080682395165 0.002072921779595372
3.452582464928315945e-03 0.002833096101839324 0.002072921779595372
3.008880502427791447e-03 0.0031440354715915 0.002072921779595372
3.619516031208929677e-03 0.0034891012134067737 0.002072921779595372
4.899077950375510006e-03 0.003872038781812557 0.002072921779595372
6.628934890297132412e-03 0.004297004704320844 0.002072921779595372
8.573803024535132239e-03 0.004768611697714469 0.002072921779595372
1.075494980557924370e-02 0.005291978735958442 0.002072921779595372
1.319530551714522687e-02 0.005872786613189483 0.002072921779595372
1.591952449340785017e-02 0.00651733960488242 0.002072921779595372
1.895415667358721010e-02 0.007232633896483534 0.002072921779595372
2.232769938524896761e-02 0.008026433522257174 0.002072921779595372
2.607069782158489071e-02 0.00890735463861044 0.002072921779595372
3.021568701663503512e-02 0.009884959046625586 0.002072921779595372
3.479743440107103264e-02 0.010969857978923836 0.002072921779595372
3.985263269435051353e-02 0.012173827277396614 0.002072921779595372
4.542012841331118100e-02 0.013509935211980273 0.002072921779595372
5.154054015725808430e-02 0.014992684327860457 0.002072921779595372
5.825611849038833667e-02 0.01663816886076129 0.002072921779595372
6.561055479087647690e-02 0.018464249428955443 0.002072921779595372
7.364842857126500941e-02 0.020490746898158472 0.002072921779595372
8.241846750543108113e-02 0.022739657523579287 0.002072921779595372
9.197311966027449381e-02 0.02523539170434766 0.002072921779595372
1.023443139003483299e-01 0.02800503894183631 0.002072921779595372
1.135730554447181573e-01 0.03107866187782014 0.002072921779595372
1.256971558532988809e-01 0.03448962260405758 0.002072921779595372
1.387493267168731226e-01 0.038274944785163134 0.002072921779595372
1.527562229584923104e-01 0.04247571552536898 0.002072921779595372
1.677361844791970535e-01 0.047137531341167244 0.002072921779595372
1.836977931133900732e-01 0.05231099308056263 0.002072921779595372
2.006374222611522207e-01 0.05805225516094899 0.002072921779595372
2.185375750666916084e-01 0.06442363508721373 0.002072921779595372
2.373644295578939689e-01 0.07149428986597581 0.002072921779595372
2.570661208297476685e-01 0.07934096665797492 0.002072921779595372
2.775707904169790186e-01 0.08804883581643465 0.002072921779595372
2.987848576585874771e-01 0.09771241535346502 0.002072921779595372
3.205920309091376819e-01 0.1084365968689611 0.002072921779595372
3.428524470562642756e-01 0.12033778407775893 0.002072921779595372
3.654273968943313466e-01 0.13354515629298988 0.002072921779595372
3.881290990754657777e-01 0.14820207057988585 0.002072921779595372
4.107326617466522389e-01 0.16446761779946645 0.002072921779595372
4.330096253140915952e-01 0.18251834943190443 0.002072921779595372
4.547147922006897214e-01 0.20255019392306664 0.002072921779595372
4.755901823120018412e-01 0.22478058335487253 0.002072921779595372
4.953700647989046080e-01 0.24945081352303167 0.002072921779595372
5.137865811622511769e-01 0.27682866303920667 0.002072921779595372
5.305761221557225848e-01 0.3072112998861759 0.002072921779595372
5.454863293162535154e-01 0.34092850697468147 0.002072921779595372
5.582831754586646822e-01 0.3783462617131929 0.002072921779595372
5.687583405272298442e-01 0.419870708444391 0.002072921779595372
5.767359527592536006e-01 0.4659525668664682 0.002072921779595372
5.820788401859452454e-01 0.517092024289676 0.002072921779595372
5.846938341534756445e-01 0.5738441648302398 0.002072921779595372
5.845355705217789577e-01 0.6368249944718586 0.002072921779595372
5.816088152903915454e-01 0.7067181273927491 0.002072921779595372
5.759688127657046630e-01 0.7842822061337682 0.002072921779595372
5.677199967263499847e-01 0.8703591361485166 0.002072921779595372
5.577727619520401747e-01 0.9658832241158708 0.002072921779595372
5.478041713286752046e-01 1.0718913192051276 0.002072921779595372
5.359584171759227411e-01 1.1895340673703196 0.002072921779595372
5.224931169273659970e-01 1.3200884008314182 0.002072921779595372
5.076867447388013765e-01 1.4649713983072863 0.002072921779595372
4.916450993686143911e-01 1.625755666443795 0.002072921779595372
4.745873013432832521e-01 1.8041864093920719 0.002072921779595372
4.567265647675702867e-01 2.0022003718155843 0.002072921779595372
4.382654142663000574e-01 2.2219468609395236 0.002072921779595372
4.193923891969160156e-01 2.4658110758226037 0.002072921779595372
4.002796716810911870e-01 2.736439997074672 0.002072921779595372
3.810818891205458581e-01 3.0367711180354604 0.002072921779595372
3.619357873848607632e-01 3.370064329271928 0.002072921779595372
3.429606568245999743e-01 3.739937302478798 0.002072921779595372
3.242594299188309992e-01 4.150404757850477 0.002072921779595372
3.059197998637638305e-01 4.605922041145108 0.002072921779595372
2.880158982137349111e-01 5.1114334834401705 0.002072921779595372
2.706095205460126718e-01 5.672426068491977 0.002072921779595372
2.537515012975308792e-01 6.294988990221888 0.002072921779595372
2.374827990705872804e-01 6.985879746785249 0.002072921779595372
2.218353490426361041e-01 7.752597488629465 0.002072921779595372
2.068327827377610395e-01 8.60346441668451 0.002072921779595372
1.924910708414640514e-01 9.547716114208066 0.002072921779595372
1.788190235848879373e-01 10.59560179277617 0.002072921779595372
1.658190108928911388e-01 11.758495540521581 0.002072921779595372
1.535540366824684477e-01 13.049019780144016 0.002072921779595372
1.419630909199961766e-01 14.481182276745331 0.002072921779595372
1.310142990874842706e-01 16.070528182616385 0.002072921779595372
1.206911656168433572e-01 17.834308769319094 0.002072921779595372
1.109751436725636975e-01 19.791668678535572 0.002072921779595372
1.018463584455745613e-01 21.96385372416547 0.002072921779595372
9.328420211161216058e-02 24.37444150122222 0.002072921779595372
8.526771265729837790e-02 27.04959730463137 0.002072921779595372
7.777590031788703118e-02 30.01835813575592 0.002072921779595372
7.078787659152789569e-02 33.31294787934677 0.002072921779595372
6.428306587624271762e-02 36.96912707195032 0.002072921779595372
5.824128189048304038e-02 41.0265810582719 0.002072921779595372
5.264286516958058271e-02 45.52935074866948 0.002072921779595372
4.746872081206272159e-02 50.526310653356795 0.002072921779595372
4.270032366613026042e-02 56.07169938205458 0.002072921779595372
3.831958333518159510e-02 62.22570836730231 0.002072921779595372
3.430869943104059711e-02 69.0551352016233 0.002072921779595372
3.064987998211581369e-02 76.63410868007462 0.002072921779595372
2.732510314397656667e-02 85.04489341802686 0.002072921779595372
2.431591923743140274e-02 94.37878277775391 0.002072921779595372
2.198575300173752356e-02 104.73708979594508 0.002072921779595372
1.986977861620969898e-02 116.23224686798542 0.002072921779595372
1.800393199578060113e-02 128.9890261253308 0.002072921779595372
1.633583658145664266e-02 143.14589375234786 0.002072921779595372
1.482637760209241234e-02 158.85651294280527 0.002072921779595372
1.346446701356655146e-02 176.2914118095948 0.002072921779595372
1.223963500303362241e-02 195.63983435170647 0.002072921779595372
1.114193558631598052e-02 217.11179456945052 0.002072921779595372
1.016181848215347641e-02 240.9403560239527 0.002072921779595372
9.289957253490138331e-03 267.38416158399497 0.002072921779595372
8.517084104194778960e-03 296.73024081888724 0.002072921779595372
7.833873245275927918e-03 329.2971255097155 0.002072921779595372
7.236980970233054984e-03 365.43830709572546 0.002072921779595372
6.711816241610780651e-03 405.54607358408276 0.002072921779595372
6.247807635429308316e-03 450.05576757004974 0.002072921779595372
5.832724902803297466e-03 499.450511585514 0.002072921779595372
5.458369246217532715e-03 554.2664520663108 0.002072921779595372
5.117187862815486196e-03 615.0985788580505 0.002072921779595372
4.802513731478047845e-03 682.6071834272393 0.002072921779595372
4.509210141532702699e-03 757.525025877192 0.002072921779595372
4.236652956552948435e-03 840.6652885618333 0.002072921779595372
3.977506484284846176e-03 932.9304026284696 0.002072921779595372
3.729702659757840044e-03 1035.3218432956637 0.002072921779595372
3.492312867616801774e-03 1148.9510001873086 0.002072921779595372
3.265297606261993203e-03 1275.051240713013 0.002072921779595372
3.049204402812516652e-03 1414.991297434576 0.002072921779595372
2.844870174348812075e-03 1570.2901247293776 0.002072921779595372
2.653177361992071354e-03 1742.6333860096508 0.002072921779595372
2.474883100186612249e-03 1933.891750455232 0.002072921779595372
2.310535614878479575e-03 2146.141197858406 0.002072921779595372
2.160456605840931077e-03 2381.6855519761607 0.002072921779595372
2.031712931731327262e-03 2643.0814869741084 0.002072921779595372
1.918546339720536131e-03 2933.1662783900483 0.002072921779595372
1.818362391190317135e-03 3255.0885998350564 0.002072921779595372
1.730972395364095522e-03 3612.3426997094302 0.002072921779595372
1.656170408239777047e-03 4008.8063288984645 0.002072921779595372
1.606699206761214114e-03 4448.782831127585 0.002072921779595372
1.584279317526818710e-03 4937.047852839004 0.002072921779595372
1.584284166216942159e-03 5478.901179593945 0.002072921779595372
1.595652636903594022e-03 6080.224261649427 0.002072921779595372
1.629142830363733592e-03 6747.5440531107 0.002072921779595372
1.682266957612891731e-03 7488.10385759003 0.002072921779595372
1.754396717992793122e-03 8309.941949353404 0.002072921779595372
1.862068840252388210e-03 9221.97882333434 0.002072921779595372
2.033350924192882121e-03 10234.114021054527 0.002072921779595372
2.240275688661700054e-03 11357.333583431051 0.002072921779595372
2.489586073735263350e-03 12603.829296797274 0.002072921779595372
2.799795863082093963e-03 13987.131026472387 0.002072921779595372
3.165330182010300114e-03 15522.25357427048 0.002072921779595372
3.585972545389524979e-03 17225.859653987874 0.002072921779595372
4.063317450189920382e-03 19116.440753857038 0.002072921779595372
4.619340848062377693e-03 21214.51784910632 0.002072921779595372
5.247459643962003838e-03 23542.864143224204 0.002072921779595372
5.933719088958691601e-03 26126.752255633317 0.002072921779595372
6.687118414794754676e-03 28994.22853882881 0.002072921779595372
7.502459133188699170e-03 32176.417502507353 0.002072921779595372
8.370608906402147650e-03 35707.859649004626 0.002072921779595372
9.292976202982109954e-03 39626.88638701478 0.002072921779595372
1.027359921242730449e-02 43976.036093027215 0.002072921779595372
1.132302062794493351e-02 48802.515836544335 0.002072921779595372
1.245055140590041465e-02 54158.71378079476 0.002072921779595372
1.366276239887814076e-02 60102.76782070388 0.002072921779595372
1.497111146464549965e-02 66699.19663030129 0.002072921779595372
1.639057289016444818e-02 74019.59996915652 0.002072921779595372
1.794890488716744184e-02 82143.43584919439 0.002072921779595372
1.964278981213855163e-02 91158.88299750836 0.002072921779595372
2.148218932605861636e-02 101163.7979766207 0.002072921779595372
2.347554521281695200e-02 112266.77735108159 0.002072921779595372
2.564788659115127198e-02 124588.33642950082 0.002072921779595372
2.800729018508855972e-02 138262.2173764659 0.002072921779595372
3.055049294492043210e-02 153436.84089300132 0.002072921779595372
3.328430412882243256e-02 170276.91722258978 0.002072921779595372
3.621552255516304747e-02 188965.23396912115 0.002072921779595372
3.935157260087151360e-02 209704.64013232305 0.002072921779595372
4.270120838534297025e-02 232720.2478960412 0.002072921779595372
4.627508930641048568e-02 258261.87606826748 0.002072921779595372
5.013010772201268589e-02 286606.7616948256 0.002072921779595372
5.425795027416369098e-02 318062.5692794119 0.002072921779595372
5.866687878827549218e-02 352970.73027306574 0.002072921779595372
6.339990284825784694e-02 391710.1490809261 0.002072921779595372
6.893853886582869406e-02 434701.3158125035 0.002072921779595372
7.486257952231518964e-02 482410.8704165374 0.002072921779595372
8.117418153404179493e-02 535356.6677410719 0.002072921779595372
8.786927204120315027e-02 594113.3984965039 0.002072921779595372
9.493684267258516163e-02 659318.8271333541 0.002072921779595372
1.023580512064797277e-01 731680.7143427207 0.002072921779595372
1.101056799589786861e-01 811984.4993184009 0.002072921779595372
1.181435644439261801e-01 901101.8251665037 0.002072921779595372
1.264259668988607643e-01 1000000.0 0.002072921779595372
7.101139559968051330e-03 0.001 0.002300430119772917
6.918758455007049946e-03 0.0011097524964120721 0.002300430119772917
6.698220588230906214e-03 0.0012315506032928262 0.002300430119772917
6.434487339717471187e-03 0.001366716356462006 0.002300430119772917
6.121945877432964124e-03 0.0015167168884709225 0.002300430119772917
5.754306103397311377e-03 0.0016831803533309566 0.002300430119772917
5.458415696274518392e-03 0.0018679135990207828 0.002300430119772917
5.128609960020753984e-03 0.002072921779595372 0.002300430119772917
4.746540854095261143e-03 0.002300430119772917 0.002300430119772917
4.306117765958532642e-03 0.0025529080682395165 0.002300430119772917
3.888013674880839640e-03 0.002833096101839324 0.002300430119772917
3.452534744023091993e-03 0.0031440354715915 0.002300430119772917
3.008873183374688280e-03 0.0034891012134067737 0.002300430119772917
3.619469180114317283e-03 0.003872038781812557 0.002300430119772917
4.899090111495089245e-03 0.004297004704320844 0.002300430119772917
6.628895740686020430e-03 0.004768611697714469 0.002300430119772917
8.573733489481673992e-03 0.005291978735958442 0.002300430119772917
1.075490246405926345e-02 0.005872786613189483 0.002300430119772917
1.319525104697150293e-02 0.00651733960488242 0.002300430119772917
1.591946683825589889e-02 0.007232633896483534 0.002300430119772917
1.895410905063595053e-02 0.008026433522257174 0.002300430119772917
2.232764894052603408e-02 0.00890735463861044 0.002300430119772917
2.607062134984844751e-02 0.009884959046625586 0.002300430119772917
3.021563511944997532e-02 0.010969857978923836 0.002300430119772917
3.479731293156582139e-02 0.012173827277396614 0.002300430119772917
3.985254716969165167e-02 0.013509935211980273 0.002300430119772917
4.542003380546109914e-02 0.014992684327860457 0.002300430119772917
5.154040751846925006e-02 0.01663816886076129 0.002300430119772917
5.825602174730264843e-02 0.018464249428955443 0.002300430119772917
6.561043254065442032e-02 0.020490746898158472 0.002300430119772917
7.364827197421126848e-02 0.022739657523579287 0.002300430119772917
8.241845350145421412e-02 0.02523539170434766 0.002300430119772917
9.197308839270713909e-02 0.02800503894183631 0.002300430119772917
1.023442753705678249e-01 0.03107866187782014 0.002300430119772917
1.135730520139963673e-01 0.03448962260405758 0.002300430119772917
1.256970853349571038e-01 0.038274944785163134 0.002300430119772917
1.387492464334015296e-01 0.04247571552536898 0.002300430119772917
1.527561389648415535e-01 0.047137531341167244 0.002300430119772917
1.677361054073447100e-01 0.05231099308056263 0.002300430119772917
1.836976742808324736e-01 0.05805225516094899 0.002300430119772917
2.006373020504465532e-01 0.06442363508721373 0.002300430119772917
2.185373805547538573e-01 0.07149428986597581 0.002300430119772917
2.373642113449261626e-01 0.07934096665797492 0.002300430119772917
2.570658428013044561e-01 0.08804883581643465 0.002300430119772917
2.775704517694429496e-01 0.09771241535346502 0.002300430119772917
2.987844514671759710e-01 0.1084365968689611 0.002300430119772917
3.205915347882735134e-01 0.12033778407775893 0.002300430119772917
3.428518355615204904e-01 0.13354515629298988 0.002300430119772917
3.654257014717356977e-01 0.14820207057988585 0.002300430119772917
3.881270928559479860e-01 0.16446761779946645 0.002300430119772917
4.107303562710505340e-01 0.18251834943190443 0.002300430119772917
4.330069840233205514e-01 0.20255019392306664 0.002300430119772917
4.547117130434901178e-01 0.22478058335487253 0.002300430119772917
4.755866173601370761e-01 0.24945081352303167 0.002300430119772917
4.953659419835553801e-01 0.27682866303920667 0.002300430119772917
5.137818096143658142e-01 0.3072112998861759 0.002300430119772917
5.305705935917945926e-01 0.34092850697468147 0.002300430119772917
5.454799090756385915e-01 0.3783462617131929 0.002300430119772917
5.582757473968179562e-01 0.419870708444391 0.002300430119772917
5.687497498289273423e-01 0.4659525668664682 0.002300430119772917
5.767259607036137048e-01 0.517092024289676 0.002300430119772917
5.820673092631215573e-01 0.5738441648302398 0.002300430119772917
5.846804982719973065e-01 0.6368249944718586 0.002300430119772917
5.845201830210478011e-01 0.7067181273927491 0.002300430119772917
5.815910410970145383e-01 0.7842822061337682 0.002300430119772917
5.759483621502068385e-01 0.8703591361485166 0.002300430119772917
5.676965099470611120e-01 0.9658832241158708 0.002300430119772917
5.576466204753758316e-01 1.0718913192051276 0.002300430119772917
5.476610964423340722e-01 1.1895340673703196 0.002300430119772917
5.357964256042093698e-01 1.3200884008314182 0.002300430119772917
5.223012840008283142e-01 1.4649713983072863 0.002300430119772917
5.074706834856609339e-01 1.625755666443795 0.002300430119772917
4.914024073676947491e-01 1.8041864093920719 0.002300430119772917
4.743156218745709918e-01 2.0022003718155843 0.002300430119772917
4.564234821534781661e-01 2.2219468609395236 0.002300430119772917
4.379286461401862285e-01 2.4658110758226037 0.002300430119772917
4.190198371133932453e-01 2.736439997074672 0.002300430119772917
3.998694915251837512e-01 3.0367711180354604 0.002300430119772917
3.806325738085035160e-01 3.370064329271928 0.002300430119772917
3.614462861424984630e-01 3.739937302478798 0.002300430119772917
3.424304825508397432e-01 4.150404757850477 0.002300430119772917
3.236886348448183570e-01 4.605922041145108 0.002300430119772917
3.053090675660923847e-01 5.1114334834401705 0.002300430119772917
2.873664260254157332e-01 5.672426068491977 0.002300430119772917
2.699229869589148678e-01 6.294988990221888 0.002300430119772917
2.530298934653115728e-01 6.985879746785249 0.002300430119772917
2.367282390579972806e-01 7.752597488629465 0.002300430119772917
2.210498865701077120e-01 8.60346441668451 0.002300430119772917
2.060182391129601054e-01 9.547716114208066 0.002300430119772917
1.916488897646705103e-01 10.59560179277617 0.002300430119772917
1.779503275270893914e-01 11.758495540521581 0.002300430119772917
1.649480909389358929e-01 13.049019780144016 0.002300430119772917
1.526748883138265012e-01 14.481182276745331 0.002300430119772917
1.410579163619677945e-01 16.070528182616385 0.002300430119772917
1.300841499475112462e-01 17.834308769319094 0.002300430119772917
1.197378554312522603e-01 19.791668678535572 0.002300430119772917
1.100013656622428615e-01 21.96385372416547 0.002300430119772917
1.008556696529328417e-01 24.37444150122222 0.002300430119772917
9.228091271742977497e-02 27.04959730463137 0.002300430119772917
8.425674508535903329e-02 30.01835813575592 0.002300430119772917
7.676260063875695039e-02 33.31294787934677 0.002300430119772917
6.977791673660117822e-02 36.96912707195032 0.002300430119772917
6.328238095063763724e-02 41.0265810582719 0.002300430119772917
5.725605756098767901e-02 45.52935074866948 0.002300430119772917
5.167954747808872068e-02 50.526310653356795 0.002300430119772917
4.653396473111535286e-02 56.07169938205458 0.002300430119772917
4.180084852785782151e-02 62.22570836730231 0.002300430119772917
3.746201063236348494e-02 69.0551352016233 0.002300430119772917
3.349919209579660384e-02 76.63410868007462 0.002300430119772917
2.989383328927312788e-02 85.04489341802686 0.002300430119772917
2.662682640557311603e-02 94.37878277775391 0.002300430119772917
2.400321281578286087e-02 104.73708979594508 0.002300430119772917
2.171583613705700688e-02 116.23224686798542 0.002300430119772917
1.969545903253971247e-02 128.9890261253308 0.002300430119772917
1.789035977276764652e-02 143.14589375234786 0.002300430119772917
1.625450580544654869e-02 158.85651294280527 0.002300430119772917
1.477639033372624838e-02 176.2914118095948 0.002300430119772917
1.344511599734894702e-02 195.63983435170647 0.002300430119772917
1.225031798030934600e-02 217.11179456945052 0.002300430119772917
1.118201199987030499e-02 240.9403560239527 0.002300430119772917
1.023040747936367588e-02 267.38416158399497 0.002300430119772917
9.385729887063395602e-03 296.73024081888724 0.002300430119772917
8.638095372523080240e-03 329.2971255097155 0.002300430119772917
7.983074376398776456e-03 365.43830709572546 0.002300430119772917
7.407496613366378914e-03 405.54607358408276 0.002300430119772917
6.898084081523580928e-03 450.05576757004974 0.002300430119772917
6.441924233505529930e-03 499.450511585514 0.002300430119772917
6.030152145873323398e-03 554.2664520663108 0.002300430119772917
5.654580897892190483e-03 615.0985788580505 0.002300430119772917
5.307965493260160574e-03 682.6071834272393 0.002300430119772917
4.985079020379714308e-03 757.525025877192 0.002300430119772917
4.684528118522910539e-03 840.6652885618333 0.002300430119772917
4.398675754605077537e-03 932.9304026284696 0.002300430119772917
4.125266565331157584e-03 1035.3218432956637 0.002300430119772917
3.863292377628626661e-03 1148.9510001873086 0.002300430119772917
3.612717675894721366e-03 1275.051240713013 0.002300430119772917
3.374152587580646519e-03 1414.991297434576 0.002300430119772917
3.148525284755173542e-03 1570.2901247293776 0.002300430119772917
2.936813354513305788e-03 1742.6333860096508 0.002300430119772917
2.739859038535778172e-03 1933.891750455232 0.002300430119772917
2.558272827321819449e-03 2146.141197858406 0.002300430119772917
2.392418833692115665e-03 2381.6855519761607 0.002300430119772917
2.250117764496293356e-03 2643.0814869741084 0.002300430119772917
2.125009297631827790e-03 2933.1662783900483 0.002300430119772917
2.014238363720492753e-03 3255.0885998350564 0.002300430119772917
1.917602385772449597e-03 3612.3426997094302 0.002300430119772917
1.834880249108463129e-03 4008.8063288984645 0.002300430119772917
1.780145505658670005e-03 4448.782831127585 0.002300430119772917
1.755451988079487257e-03 4937.047852839004 0.002300430119772917
1.755476512661796433e-03 5478.901179593945 0.002300430119772917
1.768070391380990392e-03 6080.224261649427 0.002300430119772917
1.805192053499953984e-03 6747.5440531107 0.002300430119772917
1.863971570982366930e-03 7488.10385759003 0.002300430119772917
1.943765535366663404e-03 8309.941949353404 0.002300430119772917
2.063462866623383147e-03 9221.97882333434 0.002300430119772917
2.253044185271500018e-03 10234.114021054527 0.002300430119772917
2.482073076090740051e-03 11357.333583431051 0.002300430119772917
2.757913534433739742e-03 12603.829296797274 0.002300430119772917
3.101234546222093186e-03 13987.131026472387 0.002300430119772917
3.505618737635426106e-03 15522.25357427048 0.002300430119772917
3.970890372238789628e-03 17225.859653987874 0.002300430119772917
4.498789974737149068e-03 19116.440753857038 0.002300430119772917
5.113809326295884819e-03 21214.51784910632 0.002300430119772917
5.808331158314241835e-03 23542.864143224204 0.002300430119772917
6.566995778925051146e-03 26126.752255633317 0.002300430119772917
7.398836440673644058e-03 28994.22853882881 0.002300430119772917
8.299736764689190707e-03 32176.417502507353 0.002300430119772917
9.258720840746607547e-03 35707.859649004626 0.002300430119772917
1.027726407440995686e-02 39626.88638701478 0.002300430119772917
1.135972680720888708e-02 43976.036093027215 0.002300430119772917
1.251714435524355941e-02 48802.515836544335 0.002300430119772917
1.376051691032654199e-02 54158.71378079476 0.002300430119772917
1.509648809879551162e-02 60102.76782070388 0.002300430119772917
1.653746003221015851e-02 66699.19663030129 0.002300430119772917
1.810127854837823361e-02 74019.59996915652 0.002300430119772917
1.981527702811595668e-02 82143.43584919439 0.002300430119772917
2.167673685649511295e-02 91158.88299750836 0.002300430119772917
2.369613721655748628e-02 101163.7979766207 0.002300430119772917
2.588220606487936018e-02 112266.77735108159 0.002300430119772917
2.825717466705514325e-02 124588.33642950082 0.002300430119772917
3.083724669221132517e-02 138262.2173764659 0.002300430119772917
3.361408499732728566e-02 153436.84089300132 0.002300430119772917
3.659401645190350078e-02 170276.91722258978 0.002300430119772917
3.978314844929253802e-02 188965.23396912115 0.002300430119772917
4.318804609448579496e-02 209704.64013232305 0.002300430119772917
4.681647782919607509e-02 232720.2478960412 0.002300430119772917
5.067797243423759895e-02 258261.87606826748 0.002300430119772917
5.483796585154852160e-02 286606.7616948256 0.002300430119772917
5.927414461626059894e-02 318062.5692794119 0.002300430119772917
6.399704876754053195e-02 352970.73027306574 0.002300430119772917
6.905361969063979199e-02 391710.1490809261 0.002300430119772917
7.495402300313108723e-02 434701.3158125035 0.002300430119772917
8.124066798252524424e-02 482410.8704165374 0.002300430119772917
8.791058812699503733e-02 535356.6677410719 0.002300430119772917
9.495366079909757506e-02 594113.3984965039 0.002300430119772917
1.023520205897811425e-01 659318.8271333541 0.002300430119772917
1.100792108957087123e-01 731680.7143427207 0.002300430119772917
1.180993337964921508e-01 811984.4993184009 0.002300430119772917
1.263669410304378848e-01 901101.8251665037 0.002300430119772917
1.348268205135240150e-01 1000000.0 0.002300430119772917
7.249832333744841983e-03 0.001 0.0025529080682395165
7.101120897075219492e-03 0.0011097524964120721 0.0025529080682395165
6.918740362045872928e-03 0.0012315506032928262 0.0025529080682395165
6.698195713248661191e-03 0.001366716356462006 0.0025529080682395165
6.434467336227825233e-03 0.0015167168884709225 0.0025529080682395165
6.121901722386793518e-03 0.0016831803533309566 0.0025529080682395165
5.754271958062587636e-03 0.0018679135990207828 0.0025529080682395165
5.457430854098402340e-03 0.002072921779595372 0.0025529080682395165
5.127456136200086653e-03 0.002300430119772917 0.0025529080682395165
4.745192858740081288e-03 0.0025529080682395165 0.0025529080682395165
4.304534417088726889e-03 0.002833096101839324 0.0025529080682395165
3.887973047101635823e-03 0.0031440354715915 0.0025529080682395165
3.452494314062362884e-03 0.0034891012134067737 0.0025529080682395165
3.008832039362788549e-03 0.003872038781812557 0.0025529080682395165
3.619395723899068371e-03 0.004297004704320844 0.0025529080682395165
4.899031422485598461e-03 0.004768611697714469 0.0025529080682395165
6.628839271770912284e-03 0.005291978735958442 0.0025529080682395165
8.573710627516033939e-03 0.005872786613189483 0.0025529080682395165
1.075483242480282202e-02 0.00651733960488242 0.0025529080682395165
1.319518338726630158e-02 0.007232633896483534 0.0025529080682395165
1.591940066010352414e-02 0.008026433522257174 0.0025529080682395165
1.895403415092010088e-02 0.00890735463861044 0.0025529080682395165
2.232759938374614256e-02 0.009884959046625586 0.0025529080682395165
2.607055524926015985e-02 0.010969857978923836 0.0025529080682395165
3.021553190653391424e-02 0.012173827277396614 0.0025529080682395165
3.479721227428871078e-02 0.013509935211980273 0.0025529080682395165
3.985243180877427044e-02 0.014992684327860457 0.0025529080682395165
4.541989059126778222e-02 0.01663816886076129 0.0025529080682395165
5.154023117376046320e-02 0.018464249428955443 0.0025529080682395165
5.825582123215981845e-02 0.020490746898158472 0.0025529080682395165
6.561023844085488166e-02 0.022739657523579287 0.0025529080682395165
7.364803580887668844e-02 0.02523539170434766 0.0025529080682395165
8.241840219049752225e-02 0.02800503894183631 0.0025529080682395165
9.197306533550854424e-02 0.03107866187782014 0.0025529080682395165
1.023442272415424487e-01 0.03448962260405758 0.0025529080682395165
1.135729913309219130e-01 0.038274944785163134 0.0025529080682395165
1.256970168367105845e-01 0.04247571552536898 0.0025529080682395165
1.387492038540555361e-01 0.047137531341167244 0.0025529080682395165
1.527560558305128824e-01 0.05231099308056263 0.0025529080682395165
1.677359943556732125e-01 0.05805225516094899 0.0025529080682395165
1.836975360302770810e-01 0.06442363508721373 0.0025529080682395165
2.006371345563912612e-01 0.07149428986597581 0.0025529080682395165
2.185372007679841910e-01 0.07934096665797492 0.0025529080682395165
2.373639547061827393e-01 0.08804883581643465 0.0025529080682395165
2.570655365850847973e-01 0.09771241535346502 0.0025529080682395165
2.775700607761654726e-01 0.1084365968689611 0.0025529080682395165
2.987839886192050209e-01 0.12033778407775893 0.0025529080682395165
3.205909794688993064e-01 0.13354515629298988 0.0025529080682395165
3.428511587431699037e-01 0.14820207057988585 0.0025529080682395165
3.654236112410045312e-01 0.16446761779946645 0.0025529080682395165
3.881247201166271310e-01 0.18251834943190443 0.0025529080682395165
4.107276110502646183e-01 0.20255019392306664 0.0025529080682395165
4.330038015355229253e-01 0.22478058335487253 0.0025529080682395165
4.547080033048727099e-01 0.24945081352303167 0.0025529080682395165
4.755823389723963235e-01 0.27682866303920667 0.0025529080682395165
4.953610041490966731e-01 0.3072112998861759 0.0025529080682395165
5.137760838636492577e-01 0.34092850697468147 0.0025529080682395165
5.305639493371546722e-01 0.3783462617131929 0.0025529080682395165
5.454722089136887497e-01 0.419870708444391 0.0025529080682395165
5.582668284919126700e-01 0.4659525668664682 0.0025529080682395165
5.687393980058573772e-01 0.517092024289676 0.0025529080682395165
5.767140047239222023e-01 0.5738441648302398 0.0025529080682395165
5.820534598876566657e-01 0.6368249944718586 0.0025529080682395165
5.846645041349989302e-01 0.7067181273927491 0.0025529080682395165
5.845017338315330324e-01 0.7842822061337682 0.0025529080682395165
5.815698144021287375e-01 0.8703591361485166 0.0025529080682395165
5.759239463079639521e-01 0.9658832241158708 0.0025529080682395165
5.676684749005861397e-01 1.0718913192051276 0.0025529080682395165
5.574973584127056458e-01 1.1895340673703196 0.0025529080682395165
5.474921097072621423e-01 1.3200884008314182 0.0025529080682395165
5.356055394261154401e-01 1.4649713983072863 0.0025529080682395165
5.220758148430527656e-01 1.625755666443795 0.0025529080682395165
5.072174585064522789e-01 1.8041864093920719 0.0025529080682395165
4.911188951635848121e-01 2.0022003718155843 0.0025529080682395165
4.739992961815747696e-01 2.2219468609395236 0.0025529080682395165
4.560719277291358509e-01 2.4658110758226037 0.0025529080682395165
4.375396204429055080e-01 2.736439997074672 0.0025529080682395165
4.185913177534599794e-01 3.0367711180354604 0.0025529080682395165
3.993998663316170594e-01 3.370064329271928 0.0025529080682395165
3.801206672212609217e-01 3.739937302478798 0.0025529080682395165
3.608914343569220029e-01 4.150404757850477 0.0025529080682395165
3.418325940021517684e-01 4.605922041145108 0.0025529080682395165
3.230482236239992089e-01 5.1114334834401705 0.0025529080682395165
3.046271909607808914e-01 5.672426068491977 0.0025529080682395165
2.866446142772695049e-01 6.294988990221888 0.0025529080682395165
2.691630709041109570e-01 6.985879746785249 0.0025529080682395165
2.522338544745758582e-01 7.752597488629465 0.0025529080682395165
2.358979920648594797e-01 8.60346441668451 0.0025529080682395165
2.201871124771529464e-01 9.547716114208066 0.0025529080682395165
2.051243130489945887e-01 10.59560179277617 0.0025529080682395165
1.907248500288562243e-01 11.758495540521581 0.0025529080682395165
1.769969917004207971e-01 13.049019780144016 0.0025529080682395165
1.640109898452408455e-01 14.481182276745331 0.0025529080682395165
1.517079878815731642e-01 16.070528182616385 0.0025529080682395165
1.400623271936896341e-01 17.834308769319094 0.0025529080682395165
1.290618030978866460e-01 19.791668678535572 0.0025529080682395165
1.186916187198198691e-01 21.96385372416547 0.0025529080682395165
1.089350437543608191e-01 24.37444150122222 0.0025529080682395165
9.977390811133803050e-02 27.04959730463137 0.0025529080682395165
9.118900735063208141e-02 30.01835813575592 0.0025529080682395165
8.316051333477743335e-02 33.31294787934677 0.0025529080682395165
7.566823868239229423e-02 36.96912707195032 0.0025529080682395165
6.869197956662305427e-02 41.0265810582719 0.0025529080682395165
6.221173421986193192e-02 45.52935074866948 0.0025529080682395165
5.620790603114472067e-02 50.526310653356795 0.0025529080682395165
5.066133441055425263e-02 56.07169938205458 0.0025529080682395165
4.555325092657219743e-02 62.22570836730231 0.0025529080682395165
4.086507226543213689e-02 69.0551352016233 0.0025529080682395165
3.657809789445583964e-02 76.63410868007462 0.0025529080682395165
3.267321989560893758e-02 85.04489341802686 0.0025529080682395165
2.913066434229167820e-02 94.37878277775391 0.0025529080682395165
2.617659616560339547e-02 104.73708979594508 0.0025529080682395165
2.370746085341369352e-02 116.23224686798542 0.0025529080682395165
2.152270728804537431e-02 128.9890261253308 0.0025529080682395165
1.957262178315351611e-02 143.14589375234786 0.0025529080682395165
1.780275129047618338e-02 158.85651294280527 0.0025529080682395165
1.620114398344740109e-02 176.2914118095948 0.0025529080682395165
1.475648645875704892e-02 195.63983435170647 0.0025529080682395165
1.345800447361919332e-02 217.11179456945052 0.0025529080682395165
1.229528955028663141e-02 240.9403560239527 0.0025529080682395165
1.125810336787785165e-02 267.38416158399497 0.0025529080682395165
1.033616978644337318e-02 296.73024081888724 0.0025529080682395165
9.519046367862901356e-03 329.2971255097155 0.0025529080682395165
8.800930659079201149e-03 365.43830709572546 0.0025529080682395165
8.170821398815130213e-03 405.54607358408276 0.0025529080682395165
7.612123999848706586e-03 450.05576757004974 0.0025529080682395165
7.111284390261447992e-03 499.450511585514 0.0025529080682395165
6.658743316418628232e-03 554.2664520663108 0.0025529080682395165
6.245643468643766530e-03 615.0985788580505 0.0025529080682395165
5.864127408585346340e-03 682.6071834272393 0.0025529080682395165
5.508967984397739569e-03 757.525025877192 0.0025529080682395165
5.177762440079863859e-03 840.6652885618333 0.0025529080682395165
4.862649027261609774e-03 932.9304026284696 0.0025529080682395165
4.561171802368813033e-03 1035.3218432956637 0.0025529080682395165
4.272236468197973883e-03 1148.9510001873086 0.0025529080682395165
3.995815193836682599e-03 1275.051240713013 0.0025529080682395165
3.732587023283424985e-03 1414.991297434576 0.0025529080682395165
3.483580578032564098e-03 1570.2901247293776 0.0025529080682395165
3.249879075204602751e-03 1742.6333860096508 0.0025529080682395165
3.032418205004688838e-03 1933.891750455232 0.0025529080682395165
2.831879810671041834e-03 2146.141197858406 0.0025529080682395165
2.648674976375357901e-03 2381.6855519761607 0.0025529080682395165
2.491456634329925358e-03 2643.0814869741084 0.0025529080682395165
2.353203045833930293e-03 2933.1662783900483 0.0025529080682395165
2.230775121587273615e-03 3255.0885998350564 0.0025529080682395165
2.123956366678463395e-03 3612.3426997094302 0.0025529080682395165
2.032509248540789563e-03 4008.8063288984645 0.0025529080682395165
1.971970897952069011e-03 4448.782831127585 0.0025529080682395165
1.944797023481560075e-03 4937.047852839004 0.0025529080682395165
1.944847314131364999e-03 5478.901179593945 0.0025529080682395165
1.958796073539142285e-03 6080.224261649427 0.0025529080682395165
1.999937478983377509e-03 6747.5440531107 0.0025529080682395165
2.064953763515036799e-03 7488.10385759003 0.0025529080682395165
2.153195814667472046e-03 8309.941949353404 0.0025529080682395165
2.286285501479544836e-03 9221.97882333434 0.0025529080682395165
2.496061529987890319e-03 10234.114021054527 0.0025529080682395165
2.749483594986663285e-03 11357.333583431051 0.0025529080682395165
3.054578193067406747e-03 12603.829296797274 0.0025529080682395165
3.434432565858341370e-03 13987.131026472387 0.0025529080682395165
3.881644872475057545e-03 15522.25357427048 0.0025529080682395165
4.396096965215604002e-03 17225.859653987874 0.0025529080682395165
4.979687479406787708e-03 19116.440753857038 0.0025529080682395165
5.659721129766710768e-03 21214.51784910632 0.0025529080682395165
6.427364543208482182e-03 23542.864143224204 0.0025529080682395165
7.265729735860889868e-03 26126.752255633317 0.0025529080682395165
8.183669470138080562e-03 28994.22853882881 0.0025529080682395165
9.178642824053419996e-03 32176.417502507353 0.0025529080682395165
1.023744050043161845e-02 35707.859649004626 0.0025529080682395165
1.136159348085553217e-02 39626.88638701478 0.0025529080682395165
1.255579067473807514e-02 43976.036093027215 0.0025529080682395165
1.383147656545676008e-02 48802.515836544335 0.0025529080682395165
1.520166673097247088e-02 54158.71378079476 0.0025529080682395165
1.667294841794220508e-02 60102.76782070388 0.0025529080682395165
1.825870913553979263e-02 66699.19663030129 0.0025529080682395165
1.998025311869324264e-02 74019.59996915652 0.0025529080682395165
2.186369216660932410e-02 82143.43584919439 0.0025529080682395165
2.390718581318035732e-02 91158.88299750836 0.0025529080682395165
2.612168828305317173e-02 101163.7979766207 0.0025529080682395165
2.851611121362151655e-02 112266.77735108159 0.0025529080682395165
3.110855708381549817e-02 124588.33642950082 0.0025529080682395165
3.392560501072276052e-02 138262.2173764659 0.0025529080682395165
3.695244724768643324e-02 153436.84089300132 0.0025529080682395165
4.019464433479311843e-02 170276.91722258978 0.0025529080682395165
4.365731118389199611e-02 188965.23396912115 0.0025529080682395165
4.734582442475959024e-02 209704.64013232305 0.0025529080682395165
5.126655971176471288e-02 232720.2478960412 0.0025529080682395165
5.542748835131088014e-02 258261.87606826748 0.0025529080682395165
5.990413952947648557e-02 286606.7616948256 0.0025529080682395165
6.465637543135510645e-02 318062.5692794119 0.0025529080682395165
6.969777695348473856e-02 352970.73027306574 0.0025529080682395165
7.507872829609713028e-02 391710.1490809261 0.0025529080682395165
8.133912189251808755e-02 434701.3158125035 0.0025529080682395165
8.798111766031310732e-02 482410.8704165374 0.0025529080682395165
9.499591032408601088e-02 535356.6677410719 0.0025529080682395165
1.023665681151977730e-01 594113.3984965039 0.0025529080682395165
1.100675867542782183e-01 659318.8271333541 0.0025529080682395165
1.180639005468609171e-01 731680.7143427207 0.0025529080682395165
1.263108807036494030e-01 811984.4993184009 0.0025529080682395165
1.347534304948877493e-01 901101.8251665037 0.0025529080682395165
1.433265638742029502e-01 1000000.0 0.0025529080682395165
7.368818095271088831e-03 0.001 0.002833096101839324
7.249820015400096698e-03 0.0011097524964120721 0.002833096101839324
7.101112402537354713e-03 0.0012315506032928262 0.002833096101839324
6.918712894248898494e-03 0.001366716356462006 0.002833096101839324
6.698169358811285716e-03 0.0015167168884709225 0.002833096101839324
6.434444725248811628e-03 0.0016831803533309566 0.002833096101839324
6.121890960526697734e-03 0.0018679135990207828 0.002833096101839324
5.754239096614106874e-03 0.002072921779595372 0.002833096101839324
5.456230089553147297e-03 0.002300430119772917 0.002833096101839324
5.126034452708555338e-03 0.0025529080682395165 0.002833096101839324
4.743536439879504803e-03 0.002833096101839324 0.002833096101839324
4.302632905564119162e-03 0.0031440354715915 0.002833096101839324
3.887898953227129917e-03 0.0034891012134067737 0.002833096101839324
3.452467061264195402e-03 0.003872038781812557 0.002833096101839324
3.008833749818189563e-03 0.004297004704320844 0.002833096101839324
3.619337225226421095e-03 0.004768611697714469 0.002833096101839324
4.898969207715324521e-03 0.005291978735958442 0.002833096101839324
6.628771735848947196e-03 0.005872786613189483 0.002833096101839324
8.573641273646730177e-03 0.00651733960488242 0.002833096101839324
1.075476736876475846e-02 0.007232633896483534 0.002833096101839324
1.319510710545928646e-02 0.008026433522257174 0.002833096101839324
1.591932819379678066e-02 0.00890735463861044 0.002833096101839324
1.895395780264164456e-02 0.009884959046625586 0.002833096101839324
2.232747196372275936e-02 0.010969857978923836 0.002833096101839324
2.607044387498414634e-02 0.012173827277396614 0.002833096101839324
3.021541124258117494e-02 0.013509935211980273 0.002833096101839324
3.479711003624889887e-02 0.014992684327860457 0.002833096101839324
3.985230223024573831e-02 0.01663816886076129 0.002833096101839324
4.541974435106389818e-02 0.018464249428955443 0.002833096101839324
5.154010632293157951e-02 0.020490746898158472 0.002833096101839324
5.825568166853493240e-02 0.022739657523579287 0.002833096101839324
6.561003506545035058e-02 0.02523539170434766 0.002833096101839324
7.364782660562523009e-02 0.02800503894183631 0.002833096101839324
8.241841019511136901e-02 0.03107866187782014 0.002833096101839324
9.197303283779346972e-02 0.03448962260405758 0.002833096101839324
1.023442066859156369e-01 0.038274944785163134 0.002833096101839324
1.135729457028319400e-01 0.04247571552536898 0.002833096101839324
1.256969617738205314e-01 0.047137531341167244 0.002833096101839324
1.387491035178632370e-01 0.05231099308056263 0.002833096101839324
1.527559682575542199e-01 0.05805225516094899 0.002833096101839324
1.677358953458344404e-01 0.06442363508721373 0.002833096101839324
1.836974175460173442e-01 0.07149428986597581 0.002833096101839324
2.006369537114870705e-01 0.07934096665797492 0.002833096101839324
2.185369703663161967e-01 0.08804883581643465 0.002833096101839324
2.373637001372875255e-01 0.09771241535346502 0.002833096101839324
2.570652007935029237e-01 0.1084365968689611 0.002833096101839324
2.775696559507195849e-01 0.12033778407775893 0.002833096101839324
2.987834675277262764e-01 0.13354515629298988 0.002833096101839324
3.205903570716485684e-01 0.14820207057988585 0.002833096101839324
3.428503521684425071e-01 0.16446761779946645 0.002833096101839324
3.654211404013849029e-01 0.18251834943190443 0.002833096101839324
3.881218785888566614e-01 0.20255019392306664 0.002833096101839324
4.107243103211498103e-01 0.22478058335487253 0.002833096101839324
4.329999949111990598e-01 0.24945081352303167 0.002833096101839324
4.547036076082314748e-01 0.27682866303920667 0.002833096101839324
4.755772751239464302e-01 0.3072112998861759 0.002833096101839324
4.953551103104813502e-01 0.34092850697468147 0.002833096101839324
5.137692359938700326e-01 0.3783462617131929 0.002833096101839324
5.305560314934550936e-01 0.419870708444391 0.002833096101839324
5.454630100348484278e-01 0.4659525668664682 0.002833096101839324
5.582561894556031801e-01 0.517092024289676 0.002833096101839324
5.687270718655879076e-01 0.5738441648302398 0.002833096101839324
5.766997525987170858e-01 0.6368249944718586 0.002833096101839324
5.820369741526094653e-01 0.7067181273927491 0.002833096101839324
5.846454712640546392e-01 0.7842822061337682 0.002833096101839324
5.844797755194305333e-01 0.8703591361485166 0.002833096101839324
5.815445280467173017e-01 0.9658832241158708 0.002833096101839324
5.758949169211270425e-01 1.0718913192051276 0.002833096101839324
5.676352069780861154e-01 1.1895340673703196 0.002833096101839324
5.573219980222557934e-01 1.3200884008314182 0.002833096101839324
5.472940584608233516e-01 1.4649713983072863 0.002833096101839324
5.353823595913486111e-01 1.625755666443795 0.002833096101839324
5.218130116525764306e-01 1.8041864093920719 0.002833096101839324
5.069232157388279258e-01 2.0022003718155843 0.002833096101839324
4.907905912287319206e-01 2.2219468609395236 0.002833096101839324
4.736343422345906107e-01 2.4658110758226037 0.002833096101839324
4.556679488219826935e-01 2.736439997074672 0.002833096101839324
4.370944664471083096e-01 3.0367711180354604 0.002833096101839324
4.181032113401528805e-01 3.370064329271928 0.002833096101839324
3.988674218637380808e-01 3.739937302478798 0.002833096101839324
3.795430641113792247e-01 4.150404757850477 0.002833096101839324
3.602684052538627779e-01 4.605922041145108 0.002833096101839324
3.411644485237504409e-01 5.1114334834401705 0.002833096101839324
3.223357996804379622e-01 5.672426068491977 0.002833096101839324
3.038717958040634270e-01 6.294988990221888 0.002833096101839324
2.858478607342559985e-01 6.985879746785249 0.002833096101839324
2.683267245919560007e-01 7.752597488629465 0.002833096101839324
2.513596342592998023e-01 8.60346441668451 0.002833096101839324
2.349874006920246172e-01 9.547716114208066 0.002833096101839324
2.192413976210012549e-01 10.59560179277617 0.002833096101839324
2.041444093794305692e-01 11.758495540521581 0.002833096101839324
1.897115239683821730e-01 13.049019780144016 0.002833096101839324
1.759839849444272963e-01 14.481182276745331 0.002833096101839324
1.629806965433206190e-01 16.070528182616385 0.002833096101839324
1.506447380147271919e-01 17.834308769319094 0.002833096101839324
1.389681687306301427e-01 19.791668678535572 0.002833096101839324
1.279398020548696557e-01 21.96385372416547 0.002833096101839324
1.175458634032534727e-01 24.37444150122222 0.002833096101839324
1.077705135202565584e-01 27.04959730463137 0.002833096101839324
9.859633123823613454e-02 30.01835813575592 0.002833096101839324
9.000471440822253866e-02 33.31294787934677 0.002833096101839324
8.197629910911265194e-02 36.96912707195032 0.002833096101839324
7.449133420969901442e-02 41.0265810582719 0.002833096101839324
6.753001868336627744e-02 45.52935074866948 0.002833096101839324
6.107274362008479479e-02 50.526310653356795 0.002833096101839324
5.510022080005522183e-02 56.07169938205458 0.002833096101839324
4.959343808520366714e-02 62.22570836730231 0.002833096101839324
4.453346621637285785e-02 69.0551352016233 0.002833096101839324
3.990118005911660881e-02 76.63410868007462 0.002833096101839324
3.567691707936265083e-02 85.04489341802686 0.002833096101839324
3.184022585430798524e-02 94.37878277775391 0.002833096101839324
2.851464059007576338e-02 104.73708979594508 0.002833096101839324
2.585290817126716448e-02 116.23224686798542 0.002833096101839324
2.349341881425093953e-02 128.9890261253308 0.002833096101839324
2.139021352113630245e-02 143.14589375234786 0.002833096101839324
1.947855722484704080e-02 158.85651294280527 0.002833096101839324
1.774603564383971446e-02 176.2914118095948 0.002833096101839324
1.618091069248517311e-02 195.63983435170647 0.002833096101839324
1.477199708197652998e-02 217.11179456945052 0.002833096101839324
1.350847652217865291e-02 240.9403560239527 0.002833096101839324
1.237966949454522361e-02 267.38416158399497 0.002833096101839324
1.137481278605160726e-02 296.73024081888724 0.002833096101839324
1.048290792809297017e-02 329.2971255097155 0.002833096101839324
9.696424286292863043e-03 365.43830709572546 0.002833096101839324
9.007458482688716558e-03 405.54607358408276 0.002833096101839324
8.395365219728789102e-03 450.05576757004974 0.002833096101839324
7.846016238468898202e-03 499.450511585514 0.002833096101839324
7.349127212231893087e-03 554.2664520663108 0.002833096101839324
6.895139330263177699e-03 615.0985788580505 0.002833096101839324
6.475546360235340249e-03 682.6071834272393 0.002833096101839324
6.085240596493130504e-03 757.525025877192 0.002833096101839324
5.720513706500751118e-03 840.6652885618333 0.002833096101839324
5.373382362597139278e-03 932.9304026284696 0.002833096101839324
5.041175631257658295e-03 1035.3218432956637 0.002833096101839324
4.722710822029352329e-03 1148.9510001873086 0.002833096101839324
4.417968450954663784e-03 1275.051240713013 0.002833096101839324
4.127704272508975723e-03 1414.991297434576 0.002833096101839324
3.853057426519073542e-03 1570.2901247293776 0.002833096101839324
3.595228461264036741e-03 1742.6333860096508 0.002833096101839324
3.355256324370227763e-03 1933.891750455232 0.002833096101839324
3.133902703951383338e-03 2146.141197858406 0.002833096101839324
2.931632473373460644e-03 2381.6855519761607 0.002833096101839324
2.758015636858405801e-03 2643.0814869741084 0.002833096101839324
2.605305187790504535e-03 2933.1662783900483 0.002833096101839324
2.470052624413364688e-03 3255.0885998350564 0.002833096101839324
2.352028669087805491e-03 3612.3426997094302 0.002833096101839324
2.250979094122250099e-03 4008.8063288984645 0.002833096101839324
2.184045486606749596e-03 4448.782831127585 0.002833096101839324
2.154170926672520792e-03 4937.047852839004 0.002833096101839324
2.154254947880185778e-03 5478.901179593945 0.002833096101839324
2.169701090365457746e-03 6080.224261649427 0.002833096101839324
2.215291219767936796e-03 6747.5440531107 0.002833096101839324
2.287180162096566841e-03 7488.10385759003 0.002833096101839324
2.384727525840649349e-03 8309.941949353404 0.002833096101839324
2.532737140332759051e-03 9221.97882333434 0.002833096101839324
2.764786204938541377e-03 10234.114021054527 0.002833096101839324
3.045110905653510697e-03 11357.333583431051 0.002833096101839324
3.382440728108873119e-03 12603.829296797274 0.002833096101839324
3.802579860527744490e-03 13987.131026472387 0.002833096101839324
4.296971175878932202e-03 15522.25357427048 0.002833096101839324
4.865578736659784999e-03 17225.859653987874 0.002833096101839324
5.510468046149752559e-03 19116.440753857038 0.002833096101839324
6.262093796537937865e-03 21214.51784910632 0.002833096101839324
7.110190269074515880e-03 23542.864143224204 0.002833096101839324
8.036206367586579830e-03 26126.752255633317 0.002833096101839324
9.048535582433575239e-03 28994.22853882881 0.002833096101839324
1.014684010831812776e-02 32176.417502507353 0.002833096101839324
1.131520031121737747e-02 35707.859649004626 0.002833096101839324
1.255518663747151077e-02 39626.88638701478 0.002833096101839324
1.387182408882611795e-02 43976.036093027215 0.002833096101839324
1.527684119881701601e-02 48802.515836544335 0.002833096101839324
1.678565945337347903e-02 54158.71378079476 0.002833096101839324
1.840464178082339836e-02 60102.76782070388 0.002833096101839324
2.014818993346283171e-02 66699.19663030129 0.002833096101839324
2.204178378833062529e-02 74019.59996915652 0.002833096101839324
2.410926193503930975e-02 82143.43584919439 0.002833096101839324
2.635003645219222493e-02 91158.88299750836 0.002833096101839324
2.877545741498166443e-02 101163.7979766207 0.002833096101839324
3.139450564156211904e-02 112266.77735108159 0.002833096101839324
3.421947709607938565e-02 124588.33642950082 0.002833096101839324
3.729009825582760979e-02 138262.2173764659 0.002833096101839324
4.058334096507003330e-02 153436.84089300132 0.002833096101839324
4.410372004172207622e-02 170276.91722258978 0.002833096101839324
4.785500207522808830e-02 188965.23396912115 0.002833096101839324
5.184095312924729554e-02 209704.64013232305 0.002833096101839324
5.606607572367341280e-02 232720.2478960412 0.002833096101839324
6.054287038435722523e-02 258261.87606826748 0.002833096101839324
6.533933580227074822e-02 286606.7616948256 0.002833096101839324
7.041225781123292005e-02 318062.5692794119 0.002833096101839324
7.577293077972109547e-02 352970.73027306574 0.002833096101839324
8.147425748933964651e-02 391710.1490809261 0.002833096101839324
8.808717009975913781e-02 434701.3158125035 0.002833096101839324
9.507090670895439188e-02 482410.8704165374 0.002833096101839324
1.024097904020852545e-01 535356.6677410719 0.002833096101839324
1.100795292362889144e-01 594113.3984965039 0.002833096101839324
1.180462601307461501e-01 659318.8271333541 0.002833096101839324
1.262659541621494741e-01 731680.7143427207 0.002833096101839324
1.346844663522537289e-01 811984.4993184009 0.002833096101839324
1.432373202576166238e-01 901101.8251665037 0.002833096101839324
1.518502435137884798e-01 1000000.0 0.002833096101839324
7.461461190648829150e-03 0.001 0.0031440354715915
7.368775597373392224e-03 0.0011097524964120721 0.0031440354715915
7.249807232699356785e-03 0.0012315506032928262 0.0031440354715915
7.101095306679206312e-03 0.001366716356462006 0.0031440354715915
6.918689251378188666e-03 0.0015167168884709225 0.0031440354715915
6.698131231147443597e-03 0.0016831803533309566 0.0031440354715915
6.434401516887464437e-03 0.0018679135990207828 0.0031440354715915
6.121834910073324469e-03 0.002072921779595372 0.0031440354715915
5.754187931321089709e-03 0.002300430119772917 0.0031440354715915
5.454750704259530431e-03 0.0025529080682395165 0.0031440354715915
5.124320693035450125e-03 0.002833096101839324 0.0031440354715915
4.741519040445237032e-03 0.0031440354715915 0.0031440354715915
4.300266344321208335e-03 0.0034891012134067737 0.0031440354715915
3.887822115373803372e-03 0.003872038781812557 0.0031440354715915
3.452402611278896673e-03 0.004297004704320844 0.0031440354715915
3.008817928958893318e-03 0.004768611697714469 0.0031440354715915
3.619246267899575795e-03 0.005291978735958442 0.0031440354715915
4.898920265492746028e-03 0.005872786613189483 0.0031440354715915
6.628719326274252338e-03 0.00651733960488242 0.0031440354715915
8.573575172939636516e-03 0.007232633896483534 0.0031440354715915
1.075470905198919885e-02 0.008026433522257174 0.0031440354715915
1.319503190398867501e-02 0.00890735463861044 0.0031440354715915
1.591926009950923177e-02 0.009884959046625586 0.0031440354715915
1.895386387466683684e-02 0.010969857978923836 0.0031440354715915
2.232736974405880037e-02 0.012173827277396614 0.0031440354715915
2.607031381000795775e-02 0.013509935211980273 0.0031440354715915
3.021528091955714285e-02 0.014992684327860457 0.0031440354715915
3.479696550257712490e-02 0.01663816886076129 0.0031440354715915
3.985214473393763890e-02 0.018464249428955443 0.0031440354715915
4.541957014547850363e-02 0.020490746898158472 0.0031440354715915
5.153993187579970076e-02 0.022739657523579287 0.0031440354715915
5.825545916950711223e-02 0.02523539170434766 0.0031440354715915
6.560982574830818981e-02 0.02800503894183631 0.0031440354715915
7.364756298624811071e-02 0.03107866187782014 0.0031440354715915
8.241839625357244570e-02 0.03448962260405758 0.0031440354715915
9.197302863123692218e-02 0.038274944785163134 0.0031440354715915
1.023441946098588989e-01 0.04247571552536898 0.0031440354715915
1.135729273885696528e-01 0.047137531341167244 0.0031440354715915
1.256969246702917820e-01 0.05231099308056263 0.0031440354715915
1.387490822346340302e-01 0.05805225516094899 0.0031440354715915
1.527558947923128851e-01 0.06442363508721373 0.0031440354715915
1.677357988495319085e-01 0.07149428986597581 0.0031440354715915
1.836972899206513188e-01 0.07934096665797492 0.0031440354715915
2.006368084007697505e-01 0.08804883581643465 0.0031440354715915
2.185367416144523289e-01 0.09771241535346502 0.0031440354715915
2.373633976172394300e-01 0.1084365968689611 0.0031440354715915
2.570648652470230999e-01 0.12033778407775893 0.0031440354715915
2.775692125003249577e-01 0.13354515629298988 0.0031440354715915
2.987828849691226418e-01 0.14820207057988585 0.0031440354715915
3.205896326620714665e-01 0.16446761779946645 0.0031440354715915
3.428494755001457173e-01 0.18251834943190443 0.0031440354715915
3.654182404326664635e-01 0.20255019392306664 0.0031440354715915
3.881185258502399815e-01 0.22478058335487253 0.0031440354715915
4.107204641346555718e-01 0.24945081352303167 0.0031440354715915
4.329954725186148101e-01 0.27682866303920667 0.0031440354715915
4.546984240747782846e-01 0.3072112998861759 0.0031440354715915
4.755712356615956482e-01 0.34092850697468147 0.0031440354715915
4.953481131655454450e-01 0.3783462617131929 0.0031440354715915
5.137611518835257796e-01 0.419870708444391 0.0031440354715915
5.305466299461664148e-01 0.4659525668664682 0.0031440354715915
5.454521167490623546e-01 0.517092024289676 0.0031440354715915
5.582435628221763535e-01 0.5738441648302398 0.0031440354715915
5.687124487653000271e-01 0.6368249944718586 0.0031440354715915
5.766828407426202174e-01 0.7067181273927491 0.0031440354715915
5.820174309050796246e-01 0.7842822061337682 0.0031440354715915
5.846229105266997905e-01 0.8703591361485166 0.0031440354715915
5.844537821811194300e-01 0.9658832241158708 0.0031440354715915
5.815146478458078638e-01 1.0718913192051276 0.0031440354715915
5.758606421147359766e-01 1.1895340673703196 0.0031440354715915
5.675959547629745305e-01 1.3200884008314182 0.0031440354715915
5.571177170623625718e-01 1.4649713983072863 0.0031440354715915
5.470639241861338098e-01 1.625755666443795 0.0031440354715915
5.351237265974144730e-01 1.8041864093920719 0.0031440354715915
5.215094656791967598e-01 2.0022003718155843 0.0031440354715915
5.065845018852352943e-01 2.2219468609395236 0.0031440354715915
4.904140021339314925e-01 2.4658110758226037 0.0031440354715915
4.732173684602389296e-01 2.736439997074672 0.0031440354715915
4.552082719966136781e-01 3.0367711180354604 0.0031440354715915
4.365901135705240743e-01 3.370064329271928 0.0031440354715915
4.175526376511449755e-01 3.739937302478798 0.0031440354715915
3.982695847139265943e-01 4.150404757850477 0.0031440354715915
3.788974276442195754e-01 4.605922041145108 0.0031440354715915
3.595750331329297667e-01 5.1114334834401705 0.0031440354715915
3.404239129023411414e-01 5.672426068491977 0.0031440354715915
3.215491091520956135e-01 6.294988990221888 0.0031440354715915
3.030402818349859362e-01 6.985879746785249 0.0031440354715915
2.849729848751080263e-01 7.752597488629465 0.0031440354715915
2.674099383662618123e-01 8.60346441668451 0.0031440354715915
2.504022087376344685e-01 9.547716114208066 0.0031440354715915
2.339903841442076415e-01 10.59560179277617 0.0031440354715915
2.182055746360462845e-01 11.758495540521581 0.0031440354715915
2.030704667778452932e-01 13.049019780144016 0.0031440354715915
1.886026058636611769e-01 14.481182276745331 0.0031440354715915
1.748889874889802964e-01 16.070528182616385 0.0031440354715915
1.618478498809387545e-01 17.834308769319094 0.0031440354715915
1.494762222743853952e-01 19.791668678535572 0.0031440354715915
1.377672667476986246e-01 21.96385372416547 0.0031440354715915
1.267108892601425119e-01 24.37444150122222 0.0031440354715915
1.162943011172430791e-01 27.04959730463137 0.0031440354715915
1.065025192387769465e-01 30.01835813575592 0.0031440354715915
9.731878506810708040e-02 33.31294787934677 0.0031440354715915
8.872508631666667367e-02 36.96912707195032 0.0031440354715915
8.070257434926970952e-02 41.0265810582719 0.0031440354715915
7.323199165935921628e-02 45.52935074866948 0.0031440354715915
6.629400401036250612e-02 50.526310653356795 0.0031440354715915
5.986937772604149915e-02 56.07169938205458 0.0031440354715915
5.393898505531873055e-02 62.22570836730231 0.0031440354715915
4.848363969365328957e-02 69.0551352016233 0.0031440354715915
4.348381675271308089e-02 76.63410868007462 0.0031440354715915
3.891931496779867800e-02 85.04489341802686 0.0031440354715915
3.476898556973383181e-02 94.37878277775391 0.0031440354715915
3.102658361325923153e-02 104.73708979594508 0.0031440354715915
2.816081453146723063e-02 116.23224686798542 0.0031440354715915
2.561557875814818308e-02 128.9890261253308 0.0031440354715915
2.335093513463570511e-02 143.14589375234786 0.0031440354715915
2.128957603209968505e-02 158.85651294280527 0.0031440354715915
1.941858490009653118e-02 176.2914118095948 0.0031440354715915
1.772576936277330678e-02 195.63983435170647 0.0031440354715915
1.619953096393428327e-02 217.11179456945052 0.0031440354715915
1.482864469479331336e-02 240.9403560239527 0.0031440354715915
1.360199792255291189e-02 267.38416158399497 0.0031440354715915
1.250835036935452754e-02 296.73024081888724 0.0031440354715915
1.153615839827101114e-02 329.2971255097155 0.0031440354715915
1.067571486172376287e-02 365.43830709572546 0.0031440354715915
9.923373938923162399e-03 405.54607358408276 0.0031440354715915
9.253549560131430624e-03 450.05576757004974 0.0031440354715915
8.651633214179377945e-03 499.450511585514 0.0031440354715915
8.106591265773017974e-03 554.2664520663108 0.0031440354715915
7.608129603747671582e-03 615.0985788580505 0.0031440354715915
7.147062535599210849e-03 682.6071834272393 0.0031440354715915
6.718555943767125400e-03 757.525025877192 0.0031440354715915
6.317225218312644101e-03 840.6652885618333 0.0031440354715915
5.935109562496675151e-03 932.9304026284696 0.0031440354715915
5.569308426016653622e-03 1035.3218432956637 0.0031440354715915
5.218544349501431576e-03 1148.9510001873086 0.0031440354715915
4.882811126593834296e-03 1275.051240713013 0.0031440354715915
4.562948416168733853e-03 1414.991297434576 0.0031440354715915
4.260217482372056531e-03 1570.2901247293776 0.0031440354715915
3.975947681933670631e-03 1742.6333860096508 0.0031440354715915
3.711292253850399618e-03 1933.891750455232 0.0031440354715915
3.467103139837529168e-03 2146.141197858406 0.0031440354715915
3.243905891807620425e-03 2381.6855519761607 0.0031440354715915
3.052281052637785628e-03 2643.0814869741084 0.0031440354715915
2.883686590475067601e-03 2933.1662783900483 0.0031440354715915
2.734338461556509812e-03 3255.0885998350564 0.0031440354715915
2.603995833671427472e-03 3612.3426997094302 0.0031440354715915
2.492386387803022414e-03 4008.8063288984645 0.0031440354715915
2.418412118957578589e-03 4448.782831127585 0.0031440354715915
2.385603840816862779e-03 4937.047852839004 0.0031440354715915
2.385731579070667161e-03 5478.901179593945 0.0031440354715915
2.402831418453039384e-03 6080.224261649427 0.0031440354715915
2.453343356211617251e-03 6747.5440531107 0.0031440354715915
2.532799988116762966e-03 7488.10385759003 0.0031440354715915
2.640588587860941052e-03 8309.941949353404 0.0031440354715915
2.805226339821704704e-03 9221.97882333434 0.0031440354715915
3.061824489874304198e-03 10234.114021054527 0.0031440354715915
3.371799413011281402e-03 11357.333583431051 0.0031440354715915
3.744621553646372298e-03 12603.829296797274 0.0031440354715915
4.209151074512497252e-03 13987.131026472387 0.0031440354715915
4.755472965794646685e-03 15522.25357427048 0.0031440354715915
5.383663431178808273e-03 17225.859653987874 0.0031440354715915
6.095964451370667128e-03 19116.440753857038 0.0031440354715915
6.926359570529299139e-03 21214.51784910632 0.0031440354715915
7.862892521805669652e-03 23542.864143224204 0.0031440354715915
8.885210085631530669e-03 26126.752255633317 0.0031440354715915
1.000087533582063627e-02 28994.22853882881 0.0031440354715915
1.121255238454622188e-02 32176.417502507353 0.0031440354715915
1.250103357378109202e-02 35707.859649004626 0.0031440354715915
1.386790642277599232e-02 39626.88638701478 0.0031440354715915
1.531853141066084716e-02 43976.036093027215 0.0031440354715915
1.686475231894724036e-02 48802.515836544335 0.0031440354715915
1.852486093952258189e-02 54158.71378079476 0.0031440354715915
2.030477634911654825e-02 60102.76782070388 0.0031440354715915
2.221993954281941894e-02 66699.19663030129 0.0031440354715915
2.430086439842686977e-02 74019.59996915652 0.0031440354715915
2.656777079658253701e-02 82143.43584919439 0.0031440354715915
2.902179478462255102e-02 91158.88299750836 0.0031440354715915
3.167457267485925682e-02 101163.7979766207 0.0031440354715915
3.453500101515578902e-02 112266.77735108159 0.0031440354715915
3.760880605966619022e-02 124588.33642950082 0.0031440354715915
4.094840226893305124e-02 138262.2173764659 0.0031440354715915
4.452423904385933301e-02 153436.84089300132 0.0031440354715915
4.833816441702273176e-02 170276.91722258978 0.0031440354715915
5.239217727076018322e-02 188965.23396912115 0.0031440354715915
5.668796958385603074e-02 209704.64013232305 0.0031440354715915
6.122769743177057522e-02 232720.2478960412 0.0031440354715915
6.603038775120445569e-02 258261.87606826748 0.0031440354715915
7.115101076437510552e-02 286606.7616948256 0.0031440354715915
7.654552460278730985e-02 318062.5692794119 0.0031440354715915
8.222179823896602624e-02 352970.73027306574 0.0031440354715915
8.823367157355986590e-02 391710.1490809261 0.0031440354715915
9.518532346353474061e-02 434701.3158125035 0.0031440354715915
1.024898326780638996e-01 482410.8704165374 0.0031440354715915
1.101241569820561178e-01 535356.6677410719 0.0031440354715915
1.180557272982286632e-01 594113.3984965039 0.0031440354715915
1.262418730608147743e-01 659318.8271333541 0.0031440354715915
1.346294761773627335e-01 731680.7143427207 0.0031440354715915
1.431549000358777191e-01 811984.4993184009 0.0031440354715915
1.517445985117485685e-01 901101.8251665037 0.0031440354715915
1.603152349159200352e-01 1000000.0 0.0031440354715915
7.530834865933724170e-03 0.001 0.0034891012134067737
7.461431984728205367e-03 0.0011097524964120721 0.0034891012134067737
7.368756288836180411e-03 0.0012315506032928262 0.0034891012134067737
7.249786198406017561e-03 0.001366716356462006 0.0034891012134067737
7.101061085125773276e-03 0.0015167168884709225 0.0034891012134067737
6.918655880661019053e-03 0.0016831803533309566 0.0034891012134067737
6.698095137000401739e-03 0.0018679135990207828 0.0034891012134067737
6.434351389393031320e-03 0.002072921779595372 0.0034891012134067737
6.121789763167450986e-03 0.002300430119772917 0.0034891012134067737
5.754124191331561056e-03 0.0025529080682395165 0.0034891012134067737
5.452938102416843291e-03 0.002833096101839324 0.0034891012134067737
5.122197578196544671e-03 0.0031440354715915 0.0034891012134067737
4.739044122378579041e-03 0.0034891012134067737 0.0034891012134067737
4.297386086794981186e-03 0.003872038781812557 0.0034891012134067737
3.887734352230509845e-03 0.004297004704320844 0.0034891012134067737
3.452331219864121156e-03 0.004768611697714469 0.0034891012134067737
3.008794554376824359e-03 0.005291978735958442 0.0034891012134067737
3.619137897832550195e-03 0.005872786613189483 0.0034891012134067737
4.898845567766297281e-03 0.00651733960488242 0.0034891012134067737
6.628626304961822598e-03 0.007232633896483534 0.0034891012134067737
8.573480394263014240e-03 0.008026433522257174 0.0034891012134067737
1.075461287981953687e-02 0.00890735463861044 0.0034891012134067737
1.319493699667490319e-02 0.009884959046625586 0.0034891012134067737
1.591912599580481633e-02 0.010969857978923836 0.0034891012134067737
1.895374360308721071e-02 0.012173827277396614 0.0034891012134067737
2.232725053723959643e-02 0.013509935211980273 0.0034891012134067737
2.607019397661101620e-02 0.014992684327860457 0.0034891012134067737
3.021515716532897911e-02 0.01663816886076129 0.0034891012134067737
3.479680809378884326e-02 0.018464249428955443 0.0034891012134067737
3.985198348235406002e-02 0.020490746898158472 0.0034891012134067737
4.541940165189578549e-02 0.022739657523579287 0.0034891012134067737
5.153972722496821118e-02 0.02523539170434766 0.0034891012134067737
5.825522445840781993e-02 0.02800503894183631 0.0034891012134067737
6.560954962031589899e-02 0.03107866187782014 0.0034891012134067737
7.364723063050197804e-02 0.03448962260405758 0.0034891012134067737
8.241841452630746523e-02 0.038274944785163134 0.0034891012134067737
9.197304893150445859e-02 0.04247571552536898 0.0034891012134067737
1.023441821194928936e-01 0.047137531341167244 0.0034891012134067737
1.135729233013510892e-01 0.05231099308056263 0.0034891012134067737
1.256969302439409908e-01 0.05805225516094899 0.0034891012134067737
1.387490379932416196e-01 0.06442363508721373 0.0034891012134067737
1.527558318374711843e-01 0.07149428986597581 0.0034891012134067737
1.677357291068910794e-01 0.07934096665797492 0.0034891012134067737
1.836971857210787096e-01 0.08804883581643465 0.0034891012134067737
2.006366568892483104e-01 0.09771241535346502 0.0034891012134067737
2.185365598262911102e-01 0.1084365968689611 0.0034891012134067737
2.373631360034653137e-01 0.12033778407775893 0.0034891012134067737
2.570645184202210443e-01 0.13354515629298988 0.0034891012134067737
2.775687496692618161e-01 0.14820207057988585 0.0034891012134067737
2.987823245935756211e-01 0.16446761779946645 0.0034891012134067737
3.205888925416590651e-01 0.18251834943190443 0.0034891012134067737
3.428485502378522121e-01 0.20255019392306664 0.0034891012134067737
3.654148343311670044e-01 0.22478058335487253 0.0034891012134067737
3.881145893439411076e-01 0.24945081352303167 0.0034891012134067737
4.107158870318632915e-01 0.27682866303920667 0.0034891012134067737
4.329902169418896607e-01 0.3072112998861759 0.0034891012134067737
4.546922866925676154e-01 0.34092850697468147 0.0034891012134067737
4.755641378378484552e-01 0.3783462617131929 0.0034891012134067737
4.953398919070045592e-01 0.419870708444391 0.0034891012134067737
5.137515941424183330e-01 0.4659525668664682 0.0034891012134067737
5.305355612057045533e-01 0.517092024289676 0.0034891012134067737
5.454392813775242876e-01 0.5738441648302398 0.0034891012134067737
5.582286868497438048e-01 0.6368249944718586 0.0034891012134067737
5.686952288302890013e-01 0.7067181273927491 0.0034891012134067737
5.766629085686604261e-01 0.7842822061337682 0.0034891012134067737
5.819944047152255662e-01 0.8703591361485166 0.0034891012134067737
5.845963701946582658e-01 0.9658832241158708 0.0034891012134067737
5.844232337630647089e-01 1.0718913192051276 0.0034891012134067737
5.814795545005998489e-01 1.1895340673703196 0.0034891012134067737
5.758203976194292695e-01 1.3200884008314182 0.0034891012134067737
5.675499692627736792e-01 1.4649713983072863 0.0034891012134067737
5.568819548427778043e-01 1.625755666443795 0.0034891012134067737
5.467990225356459399e-01 1.8041864093920719 0.0034891012134067737
5.348269161430989627e-01 2.0022003718155843 0.0034891012134067737
5.211684221536944106e-01 2.2219468609395236 0.0034891012134067737
5.061984714617501213e-01 2.4658110758226037 0.0034891012134067737
4.899864115662118103e-01 2.736439997074672 0.0034891012134067737
4.727457586339217643e-01 3.0367711180354604 0.0034891012134067737
4.546904672975456974e-01 3.370064329271928 0.0034891012134067737
4.360243490353377105e-01 3.739937302478798 0.0034891012134067737
4.169376076559287991e-01 4.150404757850477 0.0034891012134067737
3.976044733487819616e-01 4.605922041145108 0.0034891012134067737
3.781819862623131967e-01 5.1114334834401705 0.0034891012134067737
3.588094753756346234e-01 5.672426068491977 0.0034891012134067737
3.396088787704720224e-01 6.294988990221888 0.0034891012134067737
3.206855495156823999e-01 6.985879746785249 0.0034891012134067737
3.021292996164987033e-01 7.752597488629465 0.0034891012134067737
2.840156846240278199e-01 8.60346441668451 0.0034891012134067737
2.664072785956849154e-01 9.547716114208066 0.0034891012134067737
2.493549722847481498e-01 10.59560179277617 0.0034891012134067737
2.328991604300720553e-01 11.758495540521581 0.0034891012134067737
2.170709342600684322e-01 13.049019780144016 0.0034891012134067737
2.018931053997362890e-01 14.481182276745331 0.0034891012134067737
1.874420432995143881e-01 16.070528182616385 0.0034891012134067737
1.736850046142049686e-01 17.834308769319094 0.0034891012134067737
1.606027528874739707e-01 19.791668678535572 0.0034891012134067737
1.481935131930576244e-01 21.96385372416547 0.0034891012134067737
1.364516412398888434e-01 24.37444150122222 0.0034891012134067737
1.253681406470716631e-01 27.04959730463137 0.0034891012134067737
1.149311718696171686e-01 30.01835813575592 0.0034891012134067737
1.051265225418972910e-01 33.31294787934677 0.0034891012134067737
9.593813187336738824e-02 36.96912707195032 0.0034891012134067737
8.734859701445703284e-02 41.0265810582719 0.0034891012134067737
7.933966694290869870e-02 45.52935074866948 0.0034891012134067737
7.189263171549403753e-02 50.526310653356795 0.0034891012134067737
6.498858842937126068e-02 56.07169938205458 0.0034891012134067737
5.860848525733507869e-02 62.22570836730231 0.0034891012134067737
5.273300576265901179e-02 69.0551352016233 0.0034891012134067737
4.734229804512978673e-02 76.63410868007462 0.0034891012134067737
4.241564580615597713e-02 85.04489341802686 0.0034891012134067737
3.793118540647989756e-02 94.37878277775391 0.0034891012134067737
3.386579192084165912e-02 104.73708979594508 0.0034891012134067737
3.064031635508367504e-02 116.23224686798542 0.0034891012134067737
2.789751591430335992e-02 128.9890261253308 0.0034891012134067737
2.546285977434170969e-02 143.14589375234786 0.0034891012134067737
2.324369294594904115e-02 158.85651294280527 0.0034891012134067737
2.122651846692115082e-02 176.2914118095948 0.0034891012134067737
1.939865343773387180e-02 195.63983435170647 0.0034891012134067737
1.774806146807222235e-02 217.11179456945052 0.0034891012134067737
1.626309818053387618e-02 240.9403560239527 0.0034891012134067737
1.493222630352816771e-02 267.38416158399497 0.0034891012134067737
1.374373940136901576e-02 296.73024081888724 0.0034891012134067737
1.268555309165805833e-02 329.2971255097155 0.0034891012134067737
1.174523708979692202e-02 365.43830709572546 0.0034891012134067737
1.092481753143858571e-02 405.54607358408276 0.0034891012134067737
1.019270541995035730e-02 450.05576757004974 0.0034891012134067737
9.533938826570539926e-03 499.450511585514 0.0034891012134067737
8.936711790154138260e-03 554.2664520663108 0.0034891012134067737
8.389965403852089887e-03 615.0985788580505 0.0034891012134067737
7.883802335901165040e-03 682.6071834272393 0.0034891012134067737
7.413861415967401905e-03 757.525025877192 0.0034891012134067737
6.972627145825784946e-03 840.6652885618333 0.0034891012134067737
6.552345092986970772e-03 932.9304026284696 0.0034891012134067737
6.149873168798494424e-03 1035.3218432956637 0.0034891012134067737
5.763835587863962509e-03 1148.9510001873086 0.0034891012134067737
5.394240190810905937e-03 1275.051240713013 0.0034891012134067737
5.042020539551735243e-03 1414.991297434576 0.0034891012134067737
4.708571276909985330e-03 1570.2901247293776 0.0034891012134067737
4.395364266862973254e-03 1742.6333860096508 0.0034891012134067737
4.103680011554007058e-03 1933.891750455232 0.0034891012134067737
3.834469718646760662e-03 2146.141197858406 0.0034891012134067737
3.588329418789463522e-03 2381.6855519761607 0.0034891012134067737
3.376950914858988136e-03 2643.0814869741084 0.0034891012134067737
3.190923638090974179e-03 2933.1662783900483 0.0034891012134067737
3.026099769609368832e-03 3255.0885998350564 0.0034891012134067737
2.882226843383401630e-03 3612.3426997094302 0.0034891012134067737
2.759017453339638291e-03 4008.8063288984645 0.0034891012134067737
2.677298304002520470e-03 4448.782831127585 0.0034891012134067737
2.641311237750119424e-03 4937.047852839004 0.0034891012134067737
2.641495071577977267e-03 5478.901179593945 0.0034891012134067737
2.660420697513810745e-03 6080.224261649427 0.0034891012134067737
2.716376364613226711e-03 6747.5440531107 0.0034891012134067737
2.804158688203752404e-03 7488.10385759003 0.0034891012134067737
2.923208350442297199e-03 8309.941949353404 0.0034891012134067737
3.106385740439342354e-03 9221.97882333434 0.0034891012134067737
3.390020801344313054e-03 10234.114021054527 0.0034891012134067737
3.732650229345347084e-03 11357.333583431051 0.0034891012134067737
4.144517860427929766e-03 12603.829296797274 0.0034891012134067737
4.657924600011986195e-03 13987.131026472387 0.0034891012134067737
5.261356103940897574e-03 15522.25357427048 0.0034891012134067737
5.955039185026917911e-03 17225.859653987874 0.0034891012134067737
6.741401460216421559e-03 19116.440753857038 0.0034891012134067737
7.658381295917063118e-03 21214.51784910632 0.0034891012134067737
8.692026202536749790e-03 23542.864143224204 0.0034891012134067737
9.820033756411702952e-03 26126.752255633317 0.0034891012134067737
1.104865917797155130e-02 28994.22853882881 0.0034891012134067737
1.238457216478024668e-02 32176.417502507353 0.0034891012134067737
1.380457796438776599e-02 35707.859649004626 0.0034891012134067737
1.531024902975136083e-02 39626.88638701478 0.0034891012134067737
1.690727487469170093e-02 43976.036093027215 0.0034891012134067737
1.860738668707244414e-02 48802.515836544335 0.0034891012134067737
2.043230649831760670e-02 54158.71378079476 0.0034891012134067737
2.238722594562271920e-02 60102.76782070388 0.0034891012134067737
2.448863051113759487e-02 66699.19663030129 0.0034891012134067737
2.677312077704939106e-02 74019.59996915652 0.0034891012134067737
2.925556640567860550e-02 82143.43584919439 0.0034891012134067737
3.193943258582201267e-02 91158.88299750836 0.0034891012134067737
3.483650654112081108e-02 101163.7979766207 0.0034891012134067737
3.795539488196576772e-02 112266.77735108159 0.0034891012134067737
4.130106769741898054e-02 124588.33642950082 0.0034891012134067737
4.491781555708041634e-02 138262.2173764659 0.0034891012134067737
4.879188291875142386e-02 153436.84089300132 0.0034891012134067737
5.291377893514350589e-02 170276.91722258978 0.0034891012134067737
5.728324834126123644e-02 188965.23396912115 0.0034891012134067737
6.189936301168735139e-02 209704.64013232305 0.0034891012134067737
6.676138793329516874e-02 232720.2478960412 0.0034891012134067737
7.189689982542916968e-02 258261.87606826748 0.0034891012134067737
7.734277091973792984e-02 286606.7616948256 0.0034891012134067737
8.305534803707149971e-02 318062.5692794119 0.0034891012134067737
8.903836672061991864e-02 352970.73027306574 0.0034891012134067737
9.534419362740796655e-02 391710.1490809261 0.0034891012134067737
1.026135408944565119e-01 434701.3158125035 0.0034891012134067737
1.102099480906868212e-01 482410.8704165374 0.0034891012134067737
1.181022273163616215e-01 535356.6677410719 0.0034891012134067737
1.262492164163024622e-01 594113.3984965039 0.0034891012134067737
1.345991131061177182e-01 659318.8271333541 0.0034891012134067737
1.430896824726268224e-01 731680.7143427207 0.0034891012134067737
1.516480818827847799e-01 811984.4993184009 0.0034891012134067737
1.601922614782980703e-01 901101.8251665037 0.0034891012134067737
1.687196941103056569e-01 1000000.0 0.0034891012134067737
7.579494341150697090e-03 0.001 0.003872038781812557
7.530804872043316348e-03 0.0011097524964120721 0.003872038781812557
7.461413785323350693e-03 0.0012315506032928262 0.003872038781812557
7.368733523301726311e-03 0.001366716356462006 0.003872038781812557
7.249760554550636373e-03 0.0015167168884709225 0.003872038781812557
7.101031844156471991e-03 0.0016831803533309566 0.003872038781812557
6.918620730185937213e-03 0.0018679135990207828 0.003872038781812557
6.698063056059761627e-03 0.002072921779595372 0.003872038781812557
6.434302668928726029e-03 0.002300430119772917 0.003872038781812557
6.121730420878033520e-03 0.0025529080682395165 0.003872038781812557
5.754056175003013397e-03 0.002833096101839324 0.003872038781812557
5.450737415099031306e-03 0.0031440354715915 0.003872038781812557
5.119616669824272014e-03 0.0034891012134067737 0.003872038781812557
4.736028000311679267e-03 0.003872038781812557 0.003872038781812557
4.293868013099685563e-03 0.004297004704320844 0.003872038781812557
3.887628804617179485e-03 0.004768611697714469 0.003872038781812557
3.452254045046267584e-03 0.005291978735958442 0.003872038781812557
3.008766218020005653e-03 0.005872786613189483 0.003872038781812557
3.619020019777196076e-03 0.00651733960488242 0.003872038781812557
4.898790315843310796e-03 0.007232633896483534 0.003872038781812557
6.628552995019635491e-03 0.008026433522257174 0.003872038781812557
8.573392597214006539e-03 0.00890735463861044 0.003872038781812557
1.075451037822034925e-02 0.009884959046625586 0.003872038781812557
1.319483703167282154e-02 0.010969857978923836 0.003872038781812557
1.591901358632160854e-02 0.012173827277396614 0.003872038781812557
1.895361993890670727e-02 0.013509935211980273 0.003872038781812557
2.232712108234768608e-02 0.014992684327860457 0.003872038781812557
2.607004023739768750e-02 0.01663816886076129 0.003872038781812557
3.021497678320332961e-02 0.018464249428955443 0.003872038781812557
3.479663934423649768e-02 0.020490746898158472 0.003872038781812557
3.985178438702918768e-02 0.022739657523579287 0.003872038781812557
4.541917096599741577e-02 0.02523539170434766 0.003872038781812557
5.153945386063284867e-02 0.02800503894183631 0.003872038781812557
5.825493529082716865e-02 0.03107866187782014 0.003872038781812557
6.560921840704901642e-02 0.03448962260405758 0.003872038781812557
7.364689740690583131e-02 0.038274944785163134 0.003872038781812557
8.241844792776473194e-02 0.04247571552536898 0.003872038781812557
9.197307748849492537e-02 0.047137531341167244 0.003872038781812557
1.023442401241393823e-01 0.05231099308056263 0.003872038781812557
1.135729809523335077e-01 0.05805225516094899 0.003872038781812557
1.256969437601825335e-01 0.06442363508721373 0.003872038781812557
1.387490760881064100e-01 0.07149428986597581 0.003872038781812557
1.527558543573412364e-01 0.07934096665797492 0.003872038781812557
1.677357270427926039e-01 0.08804883581643465 0.003872038781812557
1.836971418895386177e-01 0.09771241535346502 0.003872038781812557
2.006365591483486588e-01 0.1084365968689611 0.003872038781812557
2.185364096645933396e-01 0.12033778407775893 0.003872038781812557
2.373629310424708039e-01 0.13354515629298988 0.003872038781812557
2.570642224073270143e-01 0.14820207057988585 0.003872038781812557
2.775683223223215368e-01 0.16446761779946645 0.003872038781812557
2.987817633111014559e-01 0.18251834943190443 0.003872038781812557
3.205881599324117981e-01 0.20255019392306664 0.003872038781812557
3.428475803897489405e-01 0.22478058335487253 0.003872038781812557
3.654108884767275356e-01 0.24945081352303167 0.003872038781812557
3.881100066603611620e-01 0.27682866303920667 0.003872038781812557
4.107105861387358448e-01 0.3072112998861759 0.003872038781812557
4.329840699851834618e-01 0.34092850697468147 0.003872038781812557
4.546851681885612506e-01 0.3783462617131929 0.003872038781812557
4.755558570194933221e-01 0.419870708444391 0.003872038781812557
4.953302879319387841e-01 0.4659525668664682 0.003872038781812557
5.137404404898314736e-01 0.517092024289676 0.003872038781812557
5.305226229740958033e-01 0.5738441648302398 0.003872038781812557
5.454242794458663557e-01 0.6368249944718586 0.003872038781812557
5.582112897160154130e-01 0.7067181273927491 0.003872038781812557
5.686750890431482297e-01 0.7842822061337682 0.003872038781812557
5.766396175211089270e-01 0.8703591361485166 0.003872038781812557
5.819675168291612577e-01 0.9658832241158708 0.003872038781812557
5.845653781906742230e-01 1.0718913192051276 0.003872038781812557
5.843875821726800535e-01 1.1895340673703196 0.003872038781812557
5.814386170360223982e-01 1.3200884008314182 0.003872038781812557
5.757735510674504287e-01 1.4649713983072863 0.003872038781812557
5.674964866917240336e-01 1.625755666443795 0.003872038781812557
5.567573723453715928e-01 1.8041864093920719 0.003872038781812557
5.464971925492149163e-01 2.0022003718155843 0.003872038781812557
5.344897332249514132e-01 2.2219468609395236 0.003872038781812557
5.207929974232119452e-01 2.4658110758226037 0.003872038781812557
5.057630847839362787e-01 2.736439997074672 0.003872038781812557
4.895059157013245676e-01 3.0367711180354604 0.003872038781812557
4.722177543944171552e-01 3.370064329271928 0.003872038781812557
4.541129549578347135e-01 3.739937302478798 0.003872038781812557
4.353957144864594175e-01 4.150404757850477 0.003872038781812557
4.162567079608325837e-01 4.605922041145108 0.003872038781812557
3.968706771584392667e-01 5.1114334834401705 0.003872038781812557
3.773950860587968470e-01 5.672426068491977 0.003872038781812557
3.579696676685860113e-01 6.294988990221888 0.003872038781812557
3.387166555590526151e-01 6.985879746785249 0.003872038781812557
3.197415508414204188e-01 7.752597488629465 0.003872038781812557
3.011341872556049237e-01 8.60346441668451 0.003872038781812557
2.829700351919543500e-01 9.547716114208066 0.003872038781812557
2.653115346624148052e-01 10.59560179277617 0.003872038781812557
2.482094905947122010e-01 11.758495540521581 0.003872038781812557
2.317043231961859184e-01 13.049019780144016 0.003872038781812557
2.158273404390732286e-01 14.481182276745331 0.003872038781812557
2.006447049397626914e-01 16.070528182616385 0.003872038781812557
1.861658559646998112e-01 17.834308769319094 0.003872038781812557
1.723614990000884306e-01 19.791668678535572 0.003872038781812557
1.592356704331931994e-01 21.96385372416547 0.003872038781812557
1.467879035997020076e-01 24.37444150122222 0.003872038781812557
1.350137563579728028e-01 27.04959730463137 0.003872038781812557
1.239052977610879402e-01 30.01835813575592 0.003872038781812557
1.134515992704928644e-01 33.31294787934677 0.003872038781812557
1.036392426259197391e-01 36.96912707195032 0.003872038781812557
9.445290664486662158e-02 41.0265810582719 0.003872038781812557
8.587588301771625909e-02 45.52935074866948 0.003872038781812557
7.789055042038782461e-02 50.526310653356795 0.003872038781812557
7.047869379435640902e-02 56.07169938205458 0.003872038781812557
6.362161268387414581e-02 62.22570836730231 0.003872038781812557
5.730004336092375111e-02 69.0551352016233 0.003872038781812557
5.149392127324777663e-02 76.63410868007462 0.003872038781812557
4.618206969952330654e-02 85.04489341802686 0.003872038781812557
4.134194050386597735e-02 94.37878277775391 0.003872038781812557
3.694948939011181988e-02 104.73708979594508 0.003872038781812557
3.330123001670916294e-02 116.23224686798542 0.003872038781812557
3.034799962306917315e-02 128.9890261253308 0.003872038781812557
2.773441279689280517e-02 143.14589375234786 0.003872038781812557
2.534907572068386544e-02 158.85651294280527 0.003872038781812557
2.317781452429038686e-02 176.2914118095948 0.003872038781812557
2.120738174283246652e-02 195.63983435170647 0.003872038781812557
1.942525706959365508e-02 217.11179456945052 0.003872038781812557
1.781936336342979793e-02 240.9403560239527 0.003872038781812557
1.637772797798526386e-02 267.38416158399497 0.003872038781812557
1.508817687773801770e-02 296.73024081888724 0.003872038781812557
1.393810328320715941e-02 329.2971255097155 0.003872038781812557
1.291435647790706645e-02 365.43830709572546 0.003872038781812557
1.201829433643075533e-02 405.54607358408276 0.003872038781812557
1.121912781523064402e-02 450.05576757004974 0.003872038781812557
1.049900840132279856e-02 499.450511585514 0.003872038781812557
9.845338586779736265e-03 554.2664520663108 0.003872038781812557
9.246271186217616331e-03 615.0985788580505 0.003872038781812557
8.691166978502100696e-03 682.6071834272393 0.003872038781812557
8.176387726367813358e-03 757.525025877192 0.003872038781812557
7.691726635922768729e-03 840.6652885618333 0.003872038781812557
7.229878475682223124e-03 932.9304026284696 0.003872038781812557
6.787446335980334630e-03 1035.3218432956637 0.003872038781812557
6.362949585082831698e-03 1148.9510001873086 0.003872038781812557
5.956415346507607823e-03 1275.051240713013 0.003872038781812557
5.568879240642715493e-03 1414.991297434576 0.003872038781812557
5.201883244919804951e-03 1570.2901247293776 0.003872038781812557
4.857054681596256404e-03 1742.6333860096508 0.003872038781812557
4.535814350850202181e-03 1933.891750455232 0.003872038781812557
4.239226298190081586e-03 2146.141197858406 0.003872038781812557
3.967965454290569953e-03 2381.6855519761607 0.003872038781812557
3.734946341862064971e-03 2643.0814869741084 0.003872038781812557
3.529809405720510211e-03 2933.1662783900483 0.003872038781812557
3.348012844776667492e-03 3255.0885998350564 0.003872038781812557
3.189297328121859770e-03 3612.3426997094302 0.003872038781812557
3.053359386727874832e-03 4008.8063288984645 0.003872038781812557
2.963128633449588125e-03 4448.782831127585 0.003872038781812557
2.923708239925667564e-03 4937.047852839004 0.003872038781812557
2.923963022031620795e-03 5478.901179593945 0.003872038781812557
2.944903447064926762e-03 6080.224261649427 0.003872038781812557
3.006877326007085724e-03 6747.5440531107 0.003872038781812557
3.103810966156752074e-03 7488.10385759003 0.003872038781812557
3.235229951583661317e-03 8309.941949353404 0.003872038781812557
3.439087669485381589e-03 9221.97882333434 0.003872038781812557
3.752475911650565276e-03 10234.114021054527 0.003872038781812557
4.131038965806381122e-03 11357.333583431051 0.003872038781812557
4.585819455231195281e-03 12603.829296797274 0.003872038781812557
5.152997543739452208e-03 13987.131026472387 0.003872038781812557
5.819172770928330782e-03 15522.25357427048 0.003872038781812557
6.584769844106938726e-03 17225.859653987874 0.003872038781812557
7.452409661977876278e-03 19116.440753857038 0.003872038781812557
8.464467375208346855e-03 21214.51784910632 0.003872038781812557
9.604629111612198594e-03 23542.864143224204 0.003872038781812557
1.084849207447454410e-02 26126.752255633317 0.003872038781812557
1.220038646098693842e-02 28994.22853882881 0.003872038781812557
1.367225460823293971e-02 32176.417502507353 0.003872038781812557
1.523606059784770629e-02 35707.859649004626 0.003872038781812557
1.689332456170240457e-02 39626.88638701478 0.003872038781812557
1.865004596929165093e-02 43976.036093027215 0.003872038781812557
2.051754928978327328e-02 48802.515836544335 0.003872038781812557
2.252164550596118253e-02 54158.71378079476 0.003872038781812557
2.466645000459259315e-02 60102.76782070388 0.003872038781812557
2.696947678177054331e-02 66699.19663030129 0.003872038781812557
2.947468535051963115e-02 74019.59996915652 0.003872038781812557
3.218940904396351554e-02 82143.43584919439 0.003872038781812557
3.512020773966920834e-02 91158.88299750836 0.003872038781812557
3.827883246107335186e-02 101163.7979766207 0.003872038781812557
4.167336753896002527e-02 112266.77735108159 0.003872038781812557
4.530771272654848109e-02 124588.33642950082 0.003872038781812557
4.921489680708746733e-02 138262.2173764659 0.003872038781812557
5.340188036310000025e-02 153436.84089300132 0.003872038781812557
5.784474980132571498e-02 170276.91722258978 0.003872038781812557
6.254046933867261904e-02 188965.23396912115 0.003872038781812557
6.748491679660287290e-02 209704.64013232305 0.003872038781812557
7.267378177971767217e-02 232720.2478960412 0.003872038781812557
7.814581669266443265e-02 258261.87606826748 0.003872038781812557
8.391357078102876232e-02 286606.7616948256 0.003872038781812557
8.993551061389618018e-02 318062.5692794119 0.003872038781812557
9.621050150130172618e-02 352970.73027306574 0.003872038781812557
1.027860845613567525e-01 391710.1490809261 0.003872038781812557
1.103440955579520072e-01 434701.3158125035 0.003872038781812557
1.181948154477654861e-01 482410.8704165374 0.003872038781812557
1.262984985900244272e-01 535356.6677410719 0.003872038781812557
1.346050177039652962e-01 594113.3984965039 0.003872038781812557
1.430536061012868676e-01 659318.8271333541 0.003872038781812557
1.515729069561833342e-01 731680.7143427207 0.003872038781812557
1.602409313132794610e-01 811984.4993184009 0.003872038781812557
1.688421931524403119e-01 901101.8251665037 0.003872038781812557
1.772897506125249989e-01 1000000.0 0.003872038781812557
7.609688418304233135e-03 0.001 0.004297004704320844
7.579476649273381508e-03 0.0011097524964120721 0.004297004704320844
7.530792560312587688e-03 0.0012315506032928262 0.004297004704320844
7.461392867843513917e-03 0.001366716356462006 0.004297004704320844
7.368698694600685044e-03 0.0015167168884709225 0.004297004704320844
7.249721116130238008e-03 0.0016831803533309566 0.004297004704320844
7.100989721483006410e-03 0.0018679135990207828 0.004297004704320844
6.918575565368562455e-03 0.002072921779595372 0.004297004704320844
6.697996532207079953e-03 0.002300430119772917 0.004297004704320844
6.434234750533522097e-03 0.0025529080682395165 0.004297004704320844
6.121661749658778226e-03 0.002833096101839324 0.004297004704320844
5.753964416855635380e-03 0.0031440354715915 0.004297004704320844
5.448051916382739418e-03 0.0034891012134067737 0.004297004704320844
5.116456408230490339e-03 0.003872038781812557 0.004297004704320844
4.732338428548574227e-03 0.004297004704320844 0.004297004704320844
4.289569179409109985e-03 0.004768611697714469 0.004297004704320844
3.887501421903763466e-03 0.005291978735958442 0.004297004704320844
3.452152305986301833e-03 0.005872786613189483 0.004297004704320844
3.008740527121552769e-03 0.00651733960488242 0.004297004704320844
3.618871599569122716e-03 0.007232633896483534 0.004297004704320844
4.898684282688905642e-03 0.008026433522257174 0.004297004704320844
6.628462762411808928e-03 0.00890735463861044 0.004297004704320844
8.573289153391913317e-03 0.009884959046625586 0.004297004704320844
1.075441943326549757e-02 0.010969857978923836 0.004297004704320844
1.319472525795915147e-02 0.012173827277396614 0.004297004704320844
1.591889328336443254e-02 0.013509935211980273 0.004297004704320844
1.895350082030614752e-02 0.014992684327860457 0.004297004704320844
2.232697464342231139e-02 0.01663816886076129 0.004297004704320844
2.606989172432807450e-02 0.018464249428955443 0.004297004704320844
3.021481643838697800e-02 0.020490746898158472 0.004297004704320844
3.479643771345670988e-02 0.022739657523579287 0.004297004704320844
3.985155694676795896e-02 0.02523539170434766 0.004297004704320844
4.541892506989603229e-02 0.02800503894183631 0.004297004704320844
5.153920009991129481e-02 0.03107866187782014 0.004297004704320844
5.825461082413711800e-02 0.03448962260405758 0.004297004704320844
6.560889434171954249e-02 0.038274944785163134 0.004297004704320844
7.364651476418089537e-02 0.04247571552536898 0.004297004704320844
8.241857523878660940e-02 0.047137531341167244 0.004297004704320844
9.197321472613487203e-02 0.05231099308056263 0.004297004704320844
1.023443505044780849e-01 0.05805225516094899 0.004297004704320844
1.135730792778827519e-01 0.06442363508721373 0.004297004704320844
1.256970759576676033e-01 0.07149428986597581 0.004297004704320844
1.387491898464465190e-01 0.07934096665797492 0.004297004704320844
1.527559352928659908e-01 0.08804883581643465 0.004297004704320844
1.677357850643393100e-01 0.09771241535346502 0.004297004704320844
1.836971887631493050e-01 0.1084365968689611 0.004297004704320844
2.006365721300596150e-01 0.12033778407775893 0.004297004704320844
2.185363709828520296e-01 0.13354515629298988 0.004297004704320844
2.373628224690526589e-01 0.14820207057988585 0.004297004704320844
2.570640064198092545e-01 0.16446761779946645 0.004297004704320844
2.775680084968179528e-01 0.18251834943190443 0.004297004704320844
2.987813026750428813e-01 0.20255019392306664 0.004297004704320844
3.205875069735447114e-01 0.22478058335487253 0.004297004704320844
3.428467020809974897e-01 0.24945081352303167 0.004297004704320844
3.654063503883681618e-01 0.27682866303920667 0.004297004704320844
3.881047517956662252e-01 0.3072112998861759 0.004297004704320844
4.107044738480135071e-01 0.34092850697468147 0.004297004704320844
4.329769893482702248e-01 0.3783462617131929 0.004297004704320844
4.546769484937766559e-01 0.419870708444391 0.004297004704320844
4.755462948616350216e-01 0.4659525668664682 0.004297004704320844
4.953191586871324437e-01 0.517092024289676 0.004297004704320844
5.137275271091144013e-01 0.5738441648302398 0.004297004704320844
5.305076211439181399e-01 0.6368249944718586 0.004297004704320844
5.454068809563226150e-01 0.7067181273927491 0.004297004704320844
5.581911129393077875e-01 0.7842822061337682 0.004297004704320844
5.686517236922061791e-01 0.8703591361485166 0.004297004704320844
5.766126145108970702e-01 0.9658832241158708 0.004297004704320844
5.819363527016523374e-01 1.0718913192051276 0.004297004704320844
5.845294748626470582e-01 1.1895340673703196 0.004297004704320844
5.843463052894815046e-01 1.3200884008314182 0.004297004704320844
5.813913103765588897e-01 1.4649713983072863 0.004297004704320844
5.757194510957418521e-01 1.625755666443795 0.004297004704320844
5.674348095749530696e-01 1.8041864093920719 0.004297004704320844
5.566873079679213188e-01 2.0022003718155843 0.004297004704320844
5.461569030050492657e-01 2.2219468609395236 0.004297004704320844
5.341107257266349828e-01 2.4658110758226037 0.004297004704320844
5.203722885685898580e-01 2.736439997074672 0.004297004704320844
5.052771347987072836e-01 3.0367711180354604 0.004297004704320844
4.889714007758688696e-01 3.370064329271928 0.004297004704320844
4.716324002204155819e-01 3.739937302478798 0.004297004704320844
4.534747993275709543e-01 4.150404757850477 0.004297004704320844
4.347032503646981461e-01 4.605922041145108 0.004297004704320844
4.155088440641316883e-01 5.1114334834401705 0.004297004704320844
3.960667139694925010e-01 5.672426068491977 0.004297004704320844
3.765346945590977157e-01 6.294988990221888 0.004297004704320844
3.570527963528307702e-01 6.985879746785249 0.004297004704320844
3.377433909259479616e-01 7.752597488629465 0.004297004704320844
3.187120349283928400e-01 8.60346441668451 0.004297004704320844
3.000485266348102420e-01 9.547716114208066 0.004297004704320844
2.818282591967602446e-01 10.59560179277617 0.004297004704320844
2.641136695780542110e-01 11.758495540521581 0.004297004704320844
2.469556597374090168e-01 13.049019780144016 0.004297004704320844
2.303949951509570993e-01 14.481182276745331 0.004297004704320844
2.144969267008642044e-01 16.070528182616385 0.004297004704320844
1.992958409014849441e-01 17.834308769319094 0.004297004704320844
1.847626641496926403e-01 19.791668678535572 0.004297004704320844
1.709079614878365738e-01 21.96385372416547 0.004297004704320844
1.577371972652262255e-01 24.37444150122222 0.004297004704320844
1.452512513152444951e-01 27.04959730463137 0.004297004704320844
1.334468817314345135e-01 30.01835813575592 0.004297004704320844
1.223172118769090683e-01 33.31294787934677 0.004297004704320844
1.118522283602460948e-01 36.96912707195032 0.004297004704320844
1.020393907034875258e-01 41.0265810582719 0.004297004704320844
9.286417642345119738e-02 45.52935074866948 0.004297004704320844
8.431060373323034929e-02 50.526310653356795 0.004297004704320844
7.636160044373076217e-02 56.07169938205458 0.004297004704320844
6.899917300408066334e-02 62.22570836730231 0.004297004704320844
6.220437426266817171e-02 69.0551352016233 0.004297004704320844
5.595709942498237888e-02 76.63410868007462 0.004297004704320844
5.023582488679649571e-02 85.04489341802686 0.004297004704320844
4.501735037051458888e-02 94.37878277775391 0.004297004704320844
4.027672032712445449e-02 104.73708979594508 0.004297004704320844
3.615425128589783849e-02 116.23224686798542 0.004297004704320844
3.297641871314416218e-02 128.9890261253308 0.004297004704320844
3.017449603927488400e-02 143.14589375234786 0.004297004704320844
2.761426876821152995e-02 158.85651294280527 0.004297004704320844
2.528074723423906489e-02 176.2914118095948 0.004297004704320844
2.316002322091504501e-02 195.63983435170647 0.004297004704320844
2.123902086411155396e-02 217.11179456945052 0.004297004704320844
1.950518289345389705e-02 240.9403560239527 0.004297004704320844
1.794608520667426155e-02 267.38416158399497 0.004297004704320844
1.654908453494162435e-02 296.73024081888724 0.004297004704320844
1.530104465474602798e-02 329.2971255097155 0.004297004704320844
1.418821171836314073e-02 365.43830709572546 0.004297004704320844
1.321054027743665503e-02 405.54607358408276 0.004297004704320844
1.233934619253308079e-02 450.05576757004974 0.004297004704320844
1.155315832977248970e-02 499.450511585514 0.004297004704320844
1.083857017825731912e-02 554.2664520663108 0.004297004704320844
1.018292416257695135e-02 615.0985788580505 0.004297004704320844
9.574810857908577083e-03 682.6071834272393 0.004297004704320844
9.011630616859623785e-03 757.525025877192 0.004297004704320844
8.479796840261920321e-03 840.6652885618333 0.004297004704320844
7.972764386269570389e-03 932.9304026284696 0.004297004704320844
7.486866899842602348e-03 1035.3218432956637 0.004297004704320844
7.020515296915301115e-03 1148.9510001873086 0.004297004704320844
6.573758027775693062e-03 1275.051240713013 0.004297004704320844
6.147743776536841558e-03 1414.991297434576 0.004297004704320844
5.744173767581350031e-03 1570.2901247293776 0.004297004704320844
5.364846660956478289e-03 1742.6333860096508 0.004297004704320844
5.011338691992179434e-03 1933.891750455232 0.004297004704320844
4.684839435139196047e-03 2146.141197858406 0.004297004704320844
4.386114717023471832e-03 2381.6855519761607 0.004297004704320844
4.129419979214205873e-03 2643.0814869741084 0.004297004704320844
3.903362626761740228e-03 2933.1662783900483 0.004297004704320844
3.702976780394242034e-03 3255.0885998350564 0.004297004704320844
3.527998839533360437e-03 3612.3426997094302 0.004297004704320844
3.378110104625126845e-03 4008.8063288984645 0.004297004704320844
3.278535575254832440e-03 4448.782831127585 0.004297004704320844
3.235420173493435900e-03 4937.047852839004 0.004297004704320844
3.235764743797816655e-03 5478.901179593945 0.004297004704320844
3.258926580864299899e-03 6080.224261649427 0.004297004704320844
3.327551695167430337e-03 6747.5440531107 0.004297004704320844
3.434533046782523198e-03 7488.10385759003 0.004297004704320844
3.579523755544309228e-03 8309.941949353404 0.004297004704320844
3.806460616712525457e-03 9221.97882333434 0.004297004704320844
4.152561065015998587e-03 10234.114021054527 0.004297004704320844
4.570629581607096349e-03 11357.333583431051 0.004297004704320844
5.072524546063113260e-03 12603.829296797274 0.004297004704320844
5.698803117682000978e-03 13987.131026472387 0.004297004704320844
6.433836731599688018e-03 15522.25357427048 0.004297004704320844
7.278308135607875450e-03 17225.859653987874 0.004297004704320844
8.235036816306204321e-03 19116.440753857038 0.004297004704320844
9.351379496514712966e-03 21214.51784910632 0.004297004704320844
1.060822619705923536e-02 23542.864143224204 0.004297004704320844
1.197891806776469475e-02 26126.752255633317 0.004297004704320844
1.346507715877743455e-02 28994.22853882881 0.004297004704320844
1.508549953706233952e-02 32176.417502507353 0.004297004704320844
1.680627513046767732e-02 35707.859649004626 0.004297004704320844
1.862881949524561667e-02 39626.88638701478 0.004297004704320844
2.055941375399380350e-02 43976.036093027215 0.004297004704320844
2.260904075359276497e-02 48802.515836544335 0.004297004704320844
2.480705823670944707e-02 54158.71378079476 0.004297004704320844
2.715738876103474322e-02 60102.76782070388 0.004297004704320844
2.967809879252111815e-02 66699.19663030129 0.004297004704320844
3.242204547538233422e-02 74019.59996915652 0.004297004704320844
3.538627991805733813e-02 82143.43584919439 0.004297004704320844
3.858142154615239183e-02 91158.88299750836 0.004297004704320844
4.201895821064653008e-02 101163.7979766207 0.004297004704320844
4.570615678230868784e-02 112266.77735108159 0.004297004704320844
4.964548944847109457e-02 124588.33642950082 0.004297004704320844
5.385496214022361672e-02 138262.2173764659 0.004297004704320844
5.836814800778407364e-02 153436.84089300132 0.004297004704320844
6.314307671215065032e-02 170276.91722258978 0.004297004704320844
6.817332889092218851e-02 188965.23396912115 0.004297004704320844
7.345094899288637236e-02 209704.64013232305 0.004297004704320844
7.896740901094026488e-02 232720.2478960412 0.004297004704320844
8.477577884481088399e-02 258261.87606826748 0.004297004704320844
9.085693226937653633e-02 286606.7616948256 0.004297004704320844
9.717359743210865486e-02 318062.5692794119 0.004297004704320844
1.037192410815975102e-01 352970.73027306574 0.004297004704320844
1.105317813338467237e-01 391710.1490809261 0.004297004704320844
1.183408678437979089e-01 434701.3158125035 0.004297004704320844
1.263992595740782710e-01 482410.8704165374 0.004297004704320844
1.346584168185174790e-01 535356.6677410719 0.004297004704320844
1.430592237413922940e-01 594113.3984965039 0.004297004704320844
1.516853128652061733e-01 659318.8271333541 0.004297004704320844
1.603556533710716880e-01 731680.7143427207 0.004297004704320844
1.689581001580837127e-01 811984.4993184009 0.004297004704320844
1.774076712068193840e-01 901101.8251665037 0.004297004704320844
1.856155197391308742e-01 1000000.0 0.004297004704320844
7.623283645939126635e-03 0.001 0.004768611697714469
7.609656107353530811e-03 0.0011097524964120721 0.004768611697714469
7.579455972765825923e-03 0.0012315506032928262 0.004768611697714469
7.530779579435284074e-03 0.001366716356462006 0.004768611697714469
7.461372523386069697e-03 0.0015167168884709225 0.004768611697714469
7.368668519715930107e-03 0.0016831803533309566 0.004768611697714469
7.249682968842562081e-03 0.0018679135990207828 0.004768611697714469
7.100942341539296689e-03 0.002072921779595372 0.004768611697714469
6.918509423969469545e-03 0.002300430119772917 0.004768611697714469
6.697935079991081814e-03 0.0025529080682395165 0.004768611697714469
6.434160864506744369e-03 0.002833096101839324 0.004768611697714469
6.121558112260923681e-03 0.0031440354715915 0.004768611697714469
5.753866205701965719e-03 0.0034891012134067737 0.004768611697714469
5.444784386591929731e-03 0.003872038781812557 0.004768611697714469
5.112631019566262099e-03 0.004297004704320844 0.004768611697714469
4.727868937367612871e-03 0.004768611697714469 0.004768611697714469
4.284347828979121441e-03 0.005291978735958442 0.004768611697714469
3.887336089331226360e-03 0.005872786613189483 0.004768611697714469
3.452041593113202092e-03 0.00651733960488242 0.004768611697714469
3.008704159932432814e-03 0.007232633896483534 0.004768611697714469
3.618702714650907145e-03 0.008026433522257174 0.004768611697714469
4.898573973068806771e-03 0.00890735463861044 0.004768611697714469
6.628356826255633535e-03 0.009884959046625586 0.004768611697714469
8.573182229988228487e-03 0.010969857978923836 0.004768611697714469
1.075428519386712085e-02 0.012173827277396614 0.004768611697714469
1.319458509925162427e-02 0.013509935211980273 0.004768611697714469
1.591876045132036704e-02 0.014992684327860457 0.004768611697714469
1.895333443373270130e-02 0.01663816886076129 0.004768611697714469
2.232683249665136718e-02 0.018464249428955443 0.004768611697714469
2.606971440686892127e-02 0.020490746898158472 0.004768611697714469
3.021461685288695867e-02 0.022739657523579287 0.004768611697714469
3.479624262150529668e-02 0.02523539170434766 0.004768611697714469
3.985133999396114207e-02 0.02800503894183631 0.004768611697714469
4.541866996780354049e-02 0.03107866187782014 0.004768611697714469
5.153890468607446457e-02 0.03448962260405758 0.004768611697714469
5.825430568081856053e-02 0.038274944785163134 0.004768611697714469
6.560851802058478843e-02 0.04247571552536898 0.004768611697714469
7.364608048203710733e-02 0.047137531341167244 0.004768611697714469
8.241875999953281184e-02 0.05231099308056263 0.004768611697714469
9.197340276941301518e-02 0.05805225516094899 0.004768611697714469
1.023445734550950670e-01 0.06442363508721373 0.004768611697714469
1.135733226934989570e-01 0.07149428986597581 0.004768611697714469
1.256973103590006136e-01 0.07934096665797492 0.004768611697714469
1.387494292077772473e-01 0.08804883581643465 0.004768611697714469
1.527561789293745420e-01 0.09771241535346502 0.004768611697714469
1.677360228758711658e-01 0.1084365968689611 0.004768611697714469
1.836973942112039848e-01 0.12033778407775893 0.004768611697714469
2.006367660428740596e-01 0.13354515629298988 0.004768611697714469
2.185365174178637293e-01 0.14820207057988585 0.004768611697714469
2.373628898155224487e-01 0.16446761779946645 0.004768611697714469
2.570640235701780463e-01 0.18251834943190443 0.004768611697714469
2.775679126645391737e-01 0.20255019392306664 0.004768611697714469
2.987810493652031663e-01 0.22478058335487253 0.004768611697714469
3.205870538299803729e-01 0.24945081352303167 0.004768611697714469
3.428460000915733441e-01 0.27682866303920667 0.004768611697714469
3.654012281617635138e-01 0.3072112998861759 0.004768611697714469
3.880987900563269699e-01 0.34092850697468147 0.004768611697714469
4.106975332195206829e-01 0.3783462617131929 0.004768611697714469
4.329689074244419955e-01 0.419870708444391 0.004768611697714469
4.546675387012144021e-01 0.4659525668664682 0.004768611697714469
4.755353634590005485e-01 0.517092024289676 0.004768611697714469
4.953064415955847344e-01 0.5738441648302398 0.004768611697714469
5.137127377665735573e-01 0.6368249944718586 0.004768611697714469
5.304904288091956133e-01 0.7067181273927491 0.004768611697714469
5.453869133034005001e-01 0.7842822061337682 0.004768611697714469
5.581679551738227829e-01 0.8703591361485166 0.004768611697714469
5.686249145825876816e-01 0.9658832241158708 0.004768611697714469
5.765815995696577101e-01 1.0718913192051276 0.004768611697714469
5.819005678248122537e-01 1.1895340673703196 0.004768611697714469
5.844882609003364538e-01 1.3200884008314182 0.004768611697714469
5.842989842965979896e-01 1.4649713983072863 0.004768611697714469
5.813371130534075171e-01 1.625755666443795 0.004768611697714469
5.756575541974606747e-01 1.8041864093920719 0.004768611697714469
5.673643614066096186e-01 2.0022003718155843 0.004768611697714469
5.566074167883293677e-01 2.2219468609395236 0.004768611697714469
5.457773974639424930e-01 2.4658110758226037 0.004768611697714469
5.336891882779778440e-01 2.736439997074672 0.004768611697714469
5.199057008511820399e-01 3.0367711180354604 0.004768611697714469
5.047401982198416182e-01 3.370064329271928 0.004768611697714469
4.883825214472260479e-01 3.739937302478798 0.004768611697714469
4.709892593679259054e-01 4.150404757850477 0.004768611697714469
4.527754582233268765e-01 4.605922041145108 0.004768611697714469
4.339460990639787408e-01 5.1114334834401705 0.004768611697714469
4.146926363015422945e-01 5.672426068491977 0.004768611697714469
3.951905210806913593e-01 6.294988990221888 0.004768611697714469
3.755978257360455541e-01 6.985879746785249 0.004768611697714469
3.560546975536141856e-01 7.752597488629465 0.004768611697714469
3.366836038371530115e-01 8.60346441668451 0.004768611697714469
3.175900885065228163e-01 9.547716114208066 0.004768611697714469
2.988639450248200546e-01 10.59560179277617 0.004768611697714469
2.805806520011412397e-01 11.758495540521581 0.004768611697714469
2.628028475081838899e-01 13.049019780144016 0.004768611697714469
2.455818835555872159e-01 14.481182276745331 0.004768611697714469
2.289932086792728083e-01 16.070528182616385 0.004768611697714469
2.130756704587908057e-01 17.834308769319094 0.004768611697714469
1.978123740968848465e-01 19.791668678535572 0.004768611697714469
1.832211907147805463e-01 21.96385372416547 0.004768611697714469
1.693142808097268526e-01 24.37444150122222 0.004768611697714469
1.560986041101474764e-01 27.04959730463137 0.004768611697714469
1.435764099315704756e-01 30.01835813575592 0.004768611697714469
1.317456514810325385e-01 33.31294787934677 0.004768611697714469
1.206005338214664740e-01 36.96912707195032 0.004768611697714469
1.101320529421849492e-01 41.0265810582719 0.004768611697714469
1.003285867340824866e-01 45.52935074866948 0.004768611697714469
9.117644191402549114e-02 50.526310653356795 0.004768611697714469
8.266023029217797746e-02 56.07169938205458 0.004768611697714469
7.476312093758058497e-02 62.22570836730231 0.004768611697714469
6.746682696109432276e-02 69.0551352016233 0.004768611697714469
6.075146840688614575e-02 76.63410868007462 0.004768611697714469
5.459532297133967704e-02 85.04489341802686 0.004768611697714469
4.897463637000520897e-02 94.37878277775391 0.004768611697714469
4.386355650949319562e-02 104.73708979594508 0.004768611697714469
3.930132321181313559e-02 116.23224686798542 0.004768611697714469
3.579296967169955795e-02 128.9890261253308 0.004768611697714469
3.279264848661926635e-02 143.14589375234786 0.004768611697714469
3.004830642145291109e-02 158.85651294280527 0.004768611697714469
2.754398065937897766e-02 176.2914118095948 0.004768611697714469
2.526495382252422206e-02 195.63983435170647 0.004768611697714469
2.319750690957426975e-02 217.11179456945052 0.004768611697714469
2.132852636483170000e-02 240.9403560239527 0.004768611697714469
1.964509694750529376e-02 267.38416158399497 0.004768611697714469
1.813408245904507901e-02 296.73024081888724 0.004768611697714469
1.678182222685538350e-02 329.2971255097155 0.004768611697714469
1.557395239328989225e-02 365.43830709572546 0.004768611697714469
1.450848595852570130e-02 405.54607358408276 0.004768611697714469
1.356009456345332737e-02 450.05576757004974 0.004768611697714469
1.270291320170499269e-02 499.450511585514 0.004768611697714469
1.192271935750824005e-02 554.2664520663108 0.004768611697714469
1.120602037482031250e-02 615.0985788580505 0.004768611697714469
1.054167324174842824e-02 682.6071834272393 0.004768611697714469
9.925327377232263937e-03 757.525025877192 0.004768611697714469
9.342355905131447327e-03 840.6652885618333 0.004768611697714469
8.786305261907576686e-03 932.9304026284696 0.004768611697714469
8.253225644227694946e-03 1035.3218432956637 0.004768611697714469
7.741413524538437799e-03 1148.9510001873086 0.004768611697714469
7.250943755253713013e-03 1275.051240713013 0.004768611697714469
6.783086390826035400e-03 1414.991297434576 0.004768611697714469
6.339717293985827791e-03 1570.2901247293776 0.004768611697714469
5.922821810982769643e-03 1742.6333860096508 0.004768611697714469
5.534147054855452323e-03 1933.891750455232 0.004768611697714469
5.175023296882644286e-03 2146.141197858406 0.004768611697714469
4.846320159843113019e-03 2381.6855519761607 0.004768611697714469
4.563763361777299285e-03 2643.0814869741084 0.004768611697714469
4.314837295432052272e-03 2933.1662783900483 0.004768611697714469
4.094120741662377917e-03 3255.0885998350564 0.004768611697714469
3.901348927041840223e-03 3612.3426997094302 0.004768611697714469
3.736192149256805858e-03 4008.8063288984645 0.004768611697714469
3.626372015385547539e-03 4448.782831127585 0.004768611697714469
3.579295899541057226e-03 4937.047852839004 0.004768611697714469
3.579753120114785494e-03 5478.901179593945 0.004768611697714469
3.605362725253327856e-03 6080.224261649427 0.004768611697714469
3.681335149381779071e-03 6747.5440531107 0.004768611697714469
3.799335297551830869e-03 7488.10385759003 0.004768611697714469
3.959198431659972234e-03 8309.941949353404 0.004768611697714469
4.211905198961052657e-03 9221.97882333434 0.004768611697714469
4.593934856191309729e-03 10234.114021054527 0.004768611697714469
5.055392747723877304e-03 11357.333583431051 0.004768611697714469
5.608954472267169145e-03 12603.829296797274 0.004768611697714469
6.300123338364968344e-03 13987.131026472387 0.004768611697714469
7.110634431381513201e-03 15522.25357427048 0.004768611697714469
8.041503800803399479e-03 17225.859653987874 0.004768611697714469
9.095752962290436922e-03 19116.440753857038 0.004768611697714469
1.032633459604415278e-02 21214.51784910632 0.004768611697714469
1.171082579490635191e-02 23542.864143224204 0.004768611697714469
1.322015602052278339e-02 26126.752255633317 0.004768611697714469
1.485224680929269660e-02 28994.22853882881 0.004768611697714469
1.663471869187346450e-02 32176.417502507353 0.004768611697714469
1.852653373063667050e-02 35707.859649004626 0.004768611697714469
2.052893774004341254e-02 39626.88638701478 0.004768611697714469
2.264845159005522343e-02 43976.036093027215 0.004768611697714469
2.489666790836966154e-02 48802.515836544335 0.004768611697714469
2.730312852091138290e-02 54158.71378079476 0.004768611697714469
2.987531125451823796e-02 60102.76782070388 0.004768611697714469
3.263124772189841816e-02 66699.19663030129 0.004768611697714469
3.563183052821231739e-02 74019.59996915652 0.004768611697714469
3.886313362484101336e-02 82143.43584919439 0.004768611697714469
4.234013093022204188e-02 91158.88299750836 0.004768611697714469
4.607377018342293656e-02 101163.7979766207 0.004768611697714469
5.007014766267284950e-02 112266.77735108159 0.004768611697714469
5.432989940145185881e-02 124588.33642950082 0.004768611697714469
5.885159287227596098e-02 138262.2173764659 0.004768611697714469
6.370232164424009802e-02 153436.84089300132 0.004768611697714469
6.881787353704710286e-02 170276.91722258978 0.004768611697714469
7.418780006976848085e-02 188965.23396912115 0.004768611697714469
7.979961855611586441e-02 209704.64013232305 0.004768611697714469
8.563986498978543027e-02 232720.2478960412 0.004768611697714469
9.177991864996140614e-02 258261.87606826748 0.004768611697714469
9.816007363642829942e-02 286606.7616948256 0.004768611697714469
1.047503348265147738e-01 318062.5692794119 0.004768611697714469
1.115381841527296886e-01 352970.73027306574 0.004768611697714469
1.185455339079264508e-01 391710.1490809261 0.004768611697714469
1.265591059567565679e-01 434701.3158125035 0.004768611697714469
1.347692504581446404e-01 482410.8704165374 0.004768611697714469
1.431499855881915584e-01 535356.6677410719 0.004768611697714469
1.518043446402904950e-01 594113.3984965039 0.004768611697714469
1.604717351045673035e-01 659318.8271333541 0.004768611697714469
1.690724212468457943e-01 731680.7143427207 0.004768611697714469
1.775213050846123630e-01 811984.4993184009 0.004768611697714469
1.857293637709956369e-01 901101.8251665037 0.004768611697714469
1.936050830011853685e-01 1000000.0 0.004768611697714469
7.621837420438320673e-03 0.001 0.005291978735958442
7.623253807622505304e-03 0.0011097524964120721 0.005291978735958442
7.609639425112849076e-03 0.0012315506032928262 0.005291978735958442
7.579436532184762564e-03 0.001366716356462006 0.005291978735958442
7.530729994450467181e-03 0.0015167168884709225 0.005291978735958442
7.461325353277011366e-03 0.0016831803533309566 0.005291978735958442
7.368629142866513562e-03 0.0018679135990207828 0.005291978735958442
7.249627508284185382e-03 0.002072921779595372 0.005291978735958442
7.100884022012283504e-03 0.002300430119772917 0.005291978735958442
6.918449571616811303e-03 0.0025529080682395165 0.005291978735958442
6.697858210462068890e-03 0.002833096101839324 0.005291978735958442
6.434064278857198373e-03 0.0031440354715915 0.005291978735958442
6.121450721999890932e-03 0.0034891012134067737 0.005291978735958442
5.753728030552215759e-03 0.003872038781812557 0.005291978735958442
5.440806271992601473e-03 0.004297004704320844 0.005291978735958442
5.107966422238739007e-03 0.004768611697714469 0.005291978735958442
4.722416334047054021e-03 0.005291978735958442 0.005291978735958442
4.278003107145509319e-03 0.005872786613189483 0.005291978735958442
3.887139994409255853e-03 0.00651733960488242 0.005291978735958442
3.451895080847083332e-03 0.007232633896483534 0.005291978735958442
3.008662702364083615e-03 0.008026433522257174 0.005291978735958442
3.618507661450130752e-03 0.00890735463861044 0.005291978735958442
4.898472685503731973e-03 0.009884959046625586 0.005291978735958442
6.628241972968559013e-03 0.010969857978923836 0.005291978735958442
8.573054086761334319e-03 0.012173827277396614 0.005291978735958442
1.075416804143422556e-02 0.013509935211980273 0.005291978735958442
1.319446064120876130e-02 0.014992684327860457 0.005291978735958442
1.591864027534191720e-02 0.01663816886076129 0.005291978735958442
1.895320100698227872e-02 0.018464249428955443 0.005291978735958442
2.232667436559981899e-02 0.020490746898158472 0.005291978735958442
2.606955206742068293e-02 0.022739657523579287 0.005291978735958442
3.021443576847644003e-02 0.02523539170434766 0.005291978735958442
3.479604521043026810e-02 0.02800503894183631 0.005291978735958442
3.985110485678303172e-02 0.03107866187782014 0.005291978735958442
4.541841254590239796e-02 0.03448962260405758 0.005291978735958442
5.153860117206854330e-02 0.038274944785163134 0.005291978735958442
5.825396303362210398e-02 0.04247571552536898 0.005291978735958442
6.560813613564969726e-02 0.047137531341167244 0.005291978735958442
7.364563913676240581e-02 0.05231099308056263 0.005291978735958442
8.241907967004452606e-02 0.05805225516094899 0.005291978735958442
9.197377001804968311e-02 0.06442363508721373 0.005291978735958442
1.023449595084258007e-01 0.07149428986597581 0.005291978735958442
1.135737138869446078e-01 0.07934096665797492 0.005291978735958442
1.256977234939825883e-01 0.08804883581643465 0.005291978735958442
1.387498640186736187e-01 0.09771241535346502 0.005291978735958442
1.527566329384894284e-01 0.1084365968689611 0.005291978735958442
1.677365074840161674e-01 0.12033778407775893 0.005291978735958442
1.836978801922657667e-01 0.13354515629298988 0.005291978735958442
2.006372412735840938e-01 0.14820207057988585 0.005291978735958442
2.185369689673028748e-01 0.16446761779946645 0.005291978735958442
2.373633167966203439e-01 0.18251834943190443 0.005291978735958442
2.570643564598565911e-01 0.20255019392306664 0.005291978735958442
2.775681593518268264e-01 0.22478058335487253 0.005291978735958442
2.987811689296984707e-01 0.24945081352303167 0.005291978735958442
3.205869897382831457e-01 0.27682866303920667 0.005291978735958442
3.428457088368572214e-01 0.3072112998861759 0.005291978735958442
3.653954742364673991e-01 0.34092850697468147 0.005291978735958442
3.880921015093681814e-01 0.3783462617131929 0.005291978735958442
4.106897523694499896e-01 0.419870708444391 0.005291978735958442
4.329598253868539581e-01 0.4659525668664682 0.005291978735958442
4.546569612401534233e-01 0.517092024289676 0.005291978735958442
4.755230239177650198e-01 0.5738441648302398 0.005291978735958442
4.952920607145447907e-01 0.6368249944718586 0.005291978735958442
5.136959856889229403e-01 0.7067181273927491 0.005291978735958442
5.304709401023558479e-01 0.7842822061337682 0.005291978735958442
5.453642631873060198e-01 0.8703591361485166 0.005291978735958442
5.581416774251283242e-01 0.9658832241158708 0.005291978735958442
5.685944527830933959e-01 1.0718913192051276 0.005291978735958442
5.765463746098262732e-01 1.1895340673703196 0.005291978735958442
5.818599190045183889e-01 1.3200884008314182 0.005291978735958442
5.844414843095191436e-01 1.4649713983072863 0.005291978735958442
5.842452917927296596e-01 1.625755666443795 0.005291978735958442
5.812756606905005174e-01 1.8041864093920719 0.005291978735958442
5.755874733641801466e-01 2.0022003718155843 0.005291978735958442
5.672847376419123400e-01 2.2219468609395236 0.005291978735958442
5.565172810918460611e-01 2.4658110758226037 0.005291978735958442
5.453586097986068415e-01 2.736439997074672 0.005291978735958442
5.332251048039817753e-01 3.0367711180354604 0.005291978735958442
5.193931911362076326e-01 3.370064329271928 0.005291978735958442
5.041524006691665560e-01 3.739937302478798 0.005291978735958442
4.877392467122640407e-01 4.150404757850477 0.005291978735958442
4.702880811321005772e-01 4.605922041145108 0.005291978735958442
4.520142226361681392e-01 5.1114334834401705 0.005291978735958442
4.331229418801056386e-01 5.672426068491977 0.005291978735958442
4.138059479004580488e-01 6.294988990221888 0.005291978735958442
3.942388934509802878e-01 6.985879746785249 0.005291978735958442
3.745799968250302370e-01 7.752597488629465 0.005291978735958442
3.549694839999483764e-01 8.60346441668451 0.005291978735958442
3.355298646850792266e-01 9.547716114208066 0.005291978735958442
3.163667705257124374e-01 10.59560179277617 0.005291978735958442
2.975701274449633060e-01 11.758495540521581 0.005291978735958442
2.792157439573419997e-01 13.049019780144016 0.005291978735958442
2.613668093456068542e-01 14.481182276745331 0.005291978735958442
2.441219129070425486e-01 16.070528182616385 0.005291978735958442
2.275007142421527628e-01 17.834308769319094 0.005291978735958442
2.115121599847679945e-01 19.791668678535572 0.005291978735958442
1.961822661103106713e-01 21.96385372416547 0.005291978735958442
1.815306719462820018e-01 24.37444150122222 0.005291978735958442
1.675712207898532868e-01 27.04959730463137 0.005291978735958442
1.543124139460660127e-01 30.01835813575592 0.005291978735958442
1.417578848757712617e-01 33.31294787934677 0.005291978735958442
1.299068597168593631e-01 36.96912707195032 0.005291978735958442
1.187546778086829291e-01 41.0265810582719 0.005291978735958442
1.082934040236884637e-01 45.52935074866948 0.005291978735958442
9.851233149533911160e-02 50.526310653356795 0.005291978735958442
8.939841556505358222e-02 56.07169938205458 0.005291978735958442
8.093652550164373571e-02 62.22570836730231 0.005291978735958442
7.310948169733758051e-02 69.0551352016233 0.005291978735958442
6.589794986283570299e-02 76.63410868007462 0.005291978735958442
5.928026235764517760e-02 85.04489341802686 0.005291978735958442
5.323224683571023408e-02 94.37878277775391 0.005291978735958442
4.772724060196489176e-02 104.73708979594508 0.005291978735958442
4.273632121855128890e-02 116.23224686798542 0.005291978735958442
3.880890485775054244e-02 128.9890261253308 0.005291978735958442
3.559923962942829201e-02 143.14589375234786 0.005291978735958442
3.266087835699071212e-02 158.85651294280527 0.005291978735958442
2.997667610461866514e-02 176.2914118095948 0.005291978735958442
2.753094567288048508e-02 195.63983435170647 0.005291978735958442
2.530917360187038764e-02 217.11179456945052 0.005291978735958442
2.329760547151196737e-02 240.9403560239527 0.005291978735958442
2.148276232378618783e-02 267.38416158399497 0.005291978735958442
1.985098390851267741e-02 296.73024081888724 0.005291978735958442
1.838805547627211934e-02 329.2971255097155 0.005291978735958442
1.707975494818447793e-02 365.43830709572546 0.005291978735958442
1.592145016559680035e-02 405.54607358408276 0.005291978735958442
1.488826102043325737e-02 450.05576757004974 0.005291978735958442
1.395496408886215227e-02 499.450511585514 0.005291978735958442
1.310427042224451659e-02 554.2664520663108 0.005291978735958442
1.232183592931360844e-02 615.0985788580505 0.005291978735958442
1.159782765844182863e-02 682.6071834272393 0.005291978735958442
1.092342410044841623e-02 757.525025877192 0.005291978735958442
1.028513716902351195e-02 840.6652885618333 0.005291978735958442
9.676024435683430389e-03 932.9304026284696 0.005291978735958442
9.091838777794635645e-03 1035.3218432956637 0.005291978735958442
8.530758341501588557e-03 1148.9510001873086 0.005291978735958442
7.992885703022867272e-03 1275.051240713013 0.005291978735958442
7.479622921075504936e-03 1414.991297434576 0.005291978735958442
6.993034682584089480e-03 1570.2901247293776 0.005291978735958442
6.535309614028136926e-03 1742.6333860096508 0.005291978735958442
6.108382730677082081e-03 1933.891750455232 0.005291978735958442
5.713740628098364256e-03 2146.141197858406 0.005291978735958442
5.352372962385780648e-03 2381.6855519761607 0.005291978735958442
5.041613427267202865e-03 2643.0814869741084 0.005291978735958442
4.767729579852768296e-03 2933.1662783900483 0.005291978735958442
4.524812369216029730e-03 3255.0885998350564 0.005291978735958442
4.312601438086667745e-03 3612.3426997094302 0.005291978735958442
4.130759379227980956e-03 4008.8063288984645 0.005291978735958442
4.009720163427614795e-03 4448.782831127585 0.005291978735958442
3.958418067097320761e-03 4937.047852839004 0.005291978735958442
3.959016141459581126e-03 5478.901179593945 0.005291978735958442
3.987320404049076242e-03 6080.224261649427 0.005291978735958442
4.071405556684766155e-03 6747.5440531107 0.005291978735958442
4.201473875736475364e-03 7488.10385759003 0.005291978735958442
4.377611947440248653e-03 8309.941949353404 0.005291978735958442
4.659108224804972727e-03 9221.97882333434 0.005291978735958442
5.080557454028879032e-03 10234.114021054527 0.005291978735958442
5.589616954195522451e-03 11357.333583431051 0.005291978735958442
6.199764555914015311e-03 12603.829296797274 0.005291978735958442
6.962098636187044783e-03 13987.131026472387 0.005291978735958442
7.855233221173173186e-03 15522.25357427048 0.005291978735958442
8.880608659347888692e-03 17225.859653987874 0.005291978735958442
1.004144923153354324e-02 19116.440753857038 0.005291978735958442
1.139699912643043350e-02 21214.51784910632 0.005291978735958442
1.292090782884771673e-02 23542.864143224204 0.005291978735958442
1.458153910796825166e-02 26126.752255633317 0.005291978735958442
1.637186650728728043e-02 28994.22853882881 0.005291978735958442
1.833078189423437837e-02 32176.417502507353 0.005291978735958442
2.040859970317092029e-02 35707.859649004626 0.005291978735958442
2.260631696459124151e-02 39626.88638701478 0.005291978735958442
2.493063123796980529e-02 43976.036093027215 0.005291978735958442
2.739369803344144164e-02 48802.515836544335 0.005291978735958442
3.002469313658136588e-02 54158.71378079476 0.005291978735958442
3.283563145247498510e-02 60102.76782070388 0.005291978735958442
3.584998275893012259e-02 66699.19663030129 0.005291978735958442
3.912056143234346473e-02 74019.59996915652 0.005291978735958442
4.263658328854890572e-02 82143.43584919439 0.005291978735958442
4.641277549185594820e-02 91158.88299750836 0.005291978735958442
5.045920533280220249e-02 101163.7979766207 0.005291978735958442
5.478038899269367656e-02 112266.77735108159 0.005291978735958442
5.941579429589719658e-02 124588.33642950082 0.005291978735958442
6.429035555562424842e-02 138262.2173764659 0.005291978735958442
6.941307857859282948e-02 153436.84089300132 0.005291978735958442
7.487465637433043941e-02 170276.91722258978 0.005291978735958442
8.058554535055609258e-02 188965.23396912115 0.005291978735958442
8.652802495599090649e-02 209704.64013232305 0.005291978735958442
9.268302004378223269e-02 232720.2478960412 0.005291978735958442
9.914505429448461360e-02 258261.87606826748 0.005291978735958442
1.058033360846094839e-01 286606.7616948256 0.005291978735958442
1.126389450026634292e-01 318062.5692794119 0.005291978735958442
1.196329924567189062e-01 352970.73027306574 0.005291978735958442
1.267829216625388777e-01 391710.1490809261 0.005291978735958442
1.349452077459680488e-01 434701.3158125035 0.005291978735958442
1.432868025783517185e-01 482410.8704165374 0.005291978735958442
1.519341762589095646e-01 535356.6677410719 0.005291978735958442
1.605955167896532254e-01 594113.3984965039 0.005291978735958442
1.691912518945112021e-01 659318.8271333541 0.005291978735958442
1.776364007452815863e-01 731680.7143427207 0.005291978735958442
1.858416714046958740e-01 811984.4993184009 0.005291978735958442
1.937158483752312588e-01 901101.8251665037 0.005291978735958442
2.011673182303317930e-01 1000000.0 0.005291978735958442
7.606724902920800231e-03 0.001 0.005872786613189483
7.621831170001169310e-03 0.0011097524964120721 0.005872786613189483
7.623243496061925945e-03 0.0012315506032928262 0.005872786613189483
7.609615184566083032e-03 0.001366716356462006 0.005872786613189483
7.579402423916652490e-03 0.0015167168884709225 0.005872786613189483
7.530693020073189400e-03 0.0016831803533309566 0.005872786613189483
7.461286275872115216e-03 0.0018679135990207828 0.005872786613189483
7.368583525931470847e-03 0.002072921779595372 0.005872786613189483
7.249568700140108721e-03 0.002300430119772917 0.005872786613189483
7.100814850434136738e-03 0.0025529080682395165 0.005872786613189483
6.918366621818904973e-03 0.002833096101839324 0.005872786613189483
6.697754565042878146e-03 0.0031440354715915 0.005872786613189483
6.433954301123858029e-03 0.0034891012134067737 0.005872786613189483
6.121311560943909318e-03 0.003872038781812557 0.005872786613189483
5.753572291105660610e-03 0.004297004704320844 0.005872786613189483
5.435999517790903422e-03 0.004768611697714469 0.005872786613189483
5.102342359078955968e-03 0.005291978735958442 0.005872786613189483
4.715839314144243052e-03 0.005872786613189483 0.005872786613189483
4.270332542293904174e-03 0.00651733960488242 0.005872786613189483
3.886898386658835334e-03 0.007232633896483534 0.005872786613189483
3.451715653693347881e-03 0.008026433522257174 0.005872786613189483
3.008598735653528027e-03 0.00890735463861044 0.005872786613189483
3.618274699641899420e-03 0.009884959046625586 0.005872786613189483
4.898347766492968866e-03 0.010969857978923836 0.005872786613189483
6.628127485866752364e-03 0.012173827277396614 0.005872786613189483
8.572935775823979990e-03 0.013509935211980273 0.005872786613189483
1.075403993335665408e-02 0.014992684327860457 0.005872786613189483
1.319432555786407592e-02 0.01663816886076129 0.005872786613189483
1.591849363582418381e-02 0.018464249428955443 0.005872786613189483
1.895305146226014884e-02 0.020490746898158472 0.005872786613189483
2.232652462077340180e-02 0.022739657523579287 0.005872786613189483
2.606938457297314563e-02 0.02523539170434766 0.005872786613189483
3.021424879243751055e-02 0.02800503894183631 0.005872786613189483
3.479581916228535049e-02 0.03107866187782014 0.005872786613189483
3.985087030593029156e-02 0.03448962260405758 0.005872786613189483
4.541814089909031182e-02 0.038274944785163134 0.005872786613189483
5.153829399077432261e-02 0.04247571552536898 0.005872786613189483
5.825361445493350276e-02 0.047137531341167244 0.005872786613189483
6.560772343242018967e-02 0.05231099308056263 0.005872786613189483
7.364518866347236070e-02 0.05805225516094899 0.005872786613189483
8.241959519097342979e-02 0.06442363508721373 0.005872786613189483
9.197433144920023895e-02 0.07149428986597581 0.005872786613189483
1.023455547735786370e-01 0.07934096665797492 0.005872786613189483
1.135743789117686225e-01 0.08804883581643465 0.005872786613189483
1.256984383857481791e-01 0.09771241535346502 0.005872786613189483
1.387506145088305554e-01 0.1084365968689611 0.005872786613189483
1.527574498125128521e-01 0.12033778407775893 0.005872786613189483
1.677373458843922915e-01 0.13354515629298988 0.005872786613189483
1.836987603275165581e-01 0.14820207057988585 0.005872786613189483
2.006381496510316054e-01 0.16446761779946645 0.005872786613189483
2.185378859986784605e-01 0.18251834943190443 0.005872786613189483
2.373642487331611151e-01 0.20255019392306664 0.005872786613189483
2.570652544084053304e-01 0.22478058335487253 0.005872786613189483
2.775689986215799654e-01 0.24945081352303167 0.005872786613189483
2.987819010210783222e-01 0.27682866303920667 0.005872786613189483
3.205875905947221383e-01 0.3072112998861759 0.005872786613189483
3.428461047136804329e-01 0.34092850697468147 0.005872786613189483
3.653937932943469025e-01 0.3783462617131929 0.005872786613189483
3.880847706116435925e-01 0.419870708444391 0.005872786613189483
4.106811780676709045e-01 0.4659525668664682 0.005872786613189483
4.329497933232293039e-01 0.517092024289676 0.005872786613189483
4.546452117201910670e-01 0.5738441648302398 0.005872786613189483
4.755093047433792686e-01 0.6368249944718586 0.005872786613189483
4.952760465245110155e-01 0.7067181273927491 0.005872786613189483
5.136772956070858598e-01 0.7842822061337682 0.005872786613189483
5.304491582357986346e-01 0.8703591361485166 0.005872786613189483
5.453389155818029188e-01 0.9658832241158708 0.005872786613189483
5.581122217996737911e-01 1.0718913192051276 0.005872786613189483
5.685602972287667756e-01 1.1895340673703196 0.005872786613189483
5.765068624753650894e-01 1.3200884008314182 0.005872786613189483
5.818143278058141021e-01 1.4649713983072863 0.005872786613189483
5.843890151314136139e-01 1.625755666443795 0.005872786613189483
5.841851109320392865e-01 1.8041864093920719 0.005872786613189483
5.812068497865984229e-01 2.0022003718155843 0.005872786613189483
5.755090864077382351e-01 2.2219468609395236 0.005872786613189483
5.671957754107260774e-01 2.4658110758226037 0.005872786613189483
5.564167607637704460e-01 2.736439997074672 0.005872786613189483
5.449010622050386443e-01 3.0367711180354604 0.005872786613189483
5.327189399789314939e-01 3.370064329271928 0.005872786613189483
5.188351072279550058e-01 3.739937302478798 0.005872786613189483
5.035140932581855244e-01 4.150404757850477 0.005872786613189483
4.870415774945283105e-01 4.605922041145108 0.005872786613189483
4.695283043041109661e-01 5.1114334834401705 0.005872786613189483
4.511897967871578152e-01 5.672426068491977 0.005872786613189483
4.322315224265004252e-01 6.294988990221888 0.005872786613189483
4.128453391451063492e-01 6.985879746785249 0.005872786613189483
3.932070394918552592e-01 7.752597488629465 0.005872786613189483
3.734749008667868631e-01 8.60346441668451 0.005872786613189483
3.537892585628282793e-01 9.547716114208066 0.005872786613189483
3.342727330123858587e-01 10.59560179277617 0.005872786613189483
3.150311888599602872e-01 11.758495540521581 0.005872786613189483
2.961549969823533690e-01 13.049019780144016 0.005872786613189483
2.777277118894919128e-01 14.481182276745331 0.005872786613189483
2.598644841658718785e-01 16.070528182616385 0.005872786613189483
2.425603508760250104e-01 17.834308769319094 0.005872786613189483
2.258583825454202609e-01 19.791668678535572 0.005872786613189483
2.097936567674919262e-01 21.96385372416547 0.005872786613189483
1.943941502613460437e-01 24.37444150122222 0.005872786613189483
1.796814113591601869e-01 27.04959730463137 0.005872786613189483
1.656710296196508003e-01 30.01835813575592 0.005872786613189483
1.523731207826685696e-01 33.31294787934677 0.005872786613189483
1.397927613229139610e-01 36.96912707195032 0.005872786613189483
1.279304854859616425e-01 41.0265810582719 0.005872786613189483
1.167828575199752472e-01 45.52935074866948 0.005872786613189483
1.063429453766658317e-01 50.526310653356795 0.005872786613189483
9.660076071121785624e-02 56.07169938205458 0.005872786613189483
8.754350151612914910e-02 62.22570836730231 0.005872786613189483
7.915563201768038848e-02 69.0551352016233 0.005872786613189483
7.141880638728796693e-02 76.63410868007462 0.005872786613189483
6.431171221565268326e-02 85.04489341802686 0.005872786613189483
5.780999502317189787e-02 94.37878277775391 0.005872786613189483
5.188630619398387073e-02 104.73708979594508 0.005872786613189483
4.651062279457646859e-02 116.23224686798542 0.005872786613189483
4.203681315599244739e-02 128.9890261253308 0.005872786613189483
3.860572042037570262e-02 143.14589375234786 0.005872786613189483
3.546252200187607201e-02 158.85651294280527 0.005872786613189483
3.258865795130230086e-02 176.2914118095948 0.005872786613189483
2.996726257453578499e-02 195.63983435170647 0.005872786613189483
2.758286200745504319e-02 217.11179456945052 0.005872786613189483
2.542092296178890404e-02 240.9403560239527 0.005872786613189483
2.346731227922898080e-02 267.38416158399497 0.005872786613189483
2.170777695155080150e-02 296.73024081888724 0.005872786613189483
2.012752056679461762e-02 329.2971255097155 0.005872786613189483
1.871329252378438335e-02 365.43830709572546 0.005872786613189483
1.745734238345579906e-02 405.54607358408276 0.005872786613189483
1.633084214042956547e-02 450.05576757004974 0.005872786613189483
1.531611133784124661e-02 499.450511585514 0.005872786613189483
1.438982458767991066e-02 554.2664520663108 0.005872786613189483
1.353677273601616368e-02 615.0985788580505 0.005872786613189483
1.274903745701973061e-02 682.6071834272393 0.005872786613189483
1.201203265944703578e-02 757.525025877192 0.005872786613189483
1.131404779100187753e-02 840.6652885618333 0.005872786613189483
1.064762989444633344e-02 932.9304026284696 0.005872786613189483
1.000821971805773876e-02 1035.3218432956637 0.005872786613189483
9.393869891724852816e-03 1148.9510001873086 0.005872786613189483
8.804714235972829761e-03 1275.051240713013 0.005872786613189483
8.242294957123079413e-03 1414.991297434576 0.005872786613189483
7.708880182285928959e-03 1570.2901247293776 0.005872786613189483
7.206877852701570365e-03 1742.6333860096508 0.005872786613189483
6.738431249033918075e-03 1933.891750455232 0.005872786613189483
6.305200002269343088e-03 2146.141197858406 0.005872786613189483
5.908310460467405476e-03 2381.6855519761607 0.005872786613189483
5.566853157394226204e-03 2643.0814869741084 0.005872786613189483
5.265780524099812447e-03 2933.1662783900483 0.005872786613189483
4.998662960679976612e-03 3255.0885998350564 0.005872786613189483
4.765252246441360577e-03 3612.3426997094302 0.005872786613189483
4.565206854831126496e-03 4008.8063288984645 0.005872786613189483
4.431900005466801393e-03 4448.782831127585 0.005872786613189483
4.376114090939066566e-03 4937.047852839004 0.005872786613189483
4.376887154789471483e-03 5478.901179593945 0.005872786613189483
4.408155677546691902e-03 6080.224261649427 0.005872786613189483
4.501193560996820733e-03 6747.5440531107 0.005872786613189483
4.644460360169327950e-03 7488.10385759003 0.005872786613189483
4.838379923415573464e-03 8309.941949353404 0.005872786613189483
5.152059387023487542e-03 9221.97882333434 0.005872786613189483
5.616703680781996548e-03 10234.114021054527 0.005872786613189483
6.177921966374356685e-03 11357.333583431051 0.005872786613189483
6.849954533652952669e-03 12603.829296797274 0.005872786613189483
7.690237315970097250e-03 13987.131026472387 0.005872786613189483
8.673683351465467581e-03 15522.25357427048 0.005872786613189483
9.802272771677575033e-03 17225.859653987874 0.005872786613189483
1.107942843401760712e-02 19116.440753857038 0.005872786613189483
1.257147172118424326e-02 21214.51784910632 0.005872786613189483
1.424739725790269071e-02 23542.864143224204 0.005872786613189483
1.607285131023670349e-02 26126.752255633317 0.005872786613189483
1.803963302518706707e-02 28994.22853882881 0.005872786613189483
2.018494065379023567e-02 32176.417502507353 0.005872786613189483
2.246459383739640020e-02 35707.859649004626 0.005872786613189483
2.487390897338235055e-02 39626.88638701478 0.005872786613189483
2.741967892995718012e-02 43976.036093027215 0.005872786613189483
3.011455170965592065e-02 48802.515836544335 0.005872786613189483
3.298663326417125563e-02 54158.71378079476 0.005872786613189483
3.605366187076344819e-02 60102.76782070388 0.005872786613189483
3.934594643168919104e-02 66699.19663030129 0.005872786613189483
4.290431892975942602e-02 74019.59996915652 0.005872786613189483
4.672253909996024190e-02 82143.43584919439 0.005872786613189483
5.081475800326656217e-02 91158.88299750836 0.005872786613189483
5.518976671148973639e-02 101163.7979766207 0.005872786613189483
5.990784878849027967e-02 112266.77735108159 0.005872786613189483
6.490471437981575054e-02 124588.33642950082 0.005872786613189483
7.014079870199942113e-02 138262.2173764659 0.005872786613189483
7.559990637488936405e-02 153436.84089300132 0.005872786613189483
8.131456163034475604e-02 170276.91722258978 0.005872786613189483
8.736312990633431086e-02 188965.23396912115 0.005872786613189483
9.362747726031973861e-02 209704.64013232305 0.005872786613189483
1.001042281818412677e-01 232720.2478960412 0.005872786613189483
1.068509253034181511e-01 258261.87606826748 0.005872786613189483
1.137593618415759372e-01 286606.7616948256 0.005872786613189483
1.208046122324457766e-01 318062.5692794119 0.005872786613189483
1.279610282381733743e-01 352970.73027306574 0.005872786613189483
1.352009600725109506e-01 391710.1490809261 0.005872786613189483
1.434422197599583004e-01 434701.3158125035 0.005872786613189483
1.520806073408840775e-01 482410.8704165374 0.005872786613189483
1.607335669547435564e-01 535356.6677410719 0.005872786613189483
1.693216085586310149e-01 594113.3984965039 0.005872786613189483
1.777597929014416711e-01 659318.8271333541 0.005872786613189483
1.859592130019479539e-01 731680.7143427207 0.005872786613189483
1.938286708174075945e-01 811984.4993184009 0.005872786613189483
2.012766655272024696e-01 901101.8251665037 0.005872786613189483
2.082134697359923903e-01 1000000.0 0.005872786613189483
7.578990638478807877e-03 0.001 0.00651733960488242
7.606697071912819387e-03 0.0011097524964120721 0.00651733960488242
7.621799560456311851e-03 0.0012315506032928262 0.00651733960488242
7.623197556696850903e-03 0.001366716356462006 0.00651733960488242
7.609586510938177832e-03 0.0015167168884709225 0.00651733960488242
7.579368049833955928e-03 0.0016831803533309566 0.00651733960488242
7.530653435950026946e-03 0.0018679135990207828 0.00651733960488242
7.461226325418218036e-03 0.002072921779595372 0.00651733960488242
7.368509605872491583e-03 0.002300430119772917 0.00651733960488242
7.249500260767302584e-03 0.0025529080682395165 0.00651733960488242
7.100721967571812544e-03 0.002833096101839324 0.00651733960488242
6.918261671583018566e-03 0.0031440354715915 0.00651733960488242
6.697635021851328432e-03 0.0034891012134067737 0.00651733960488242
6.433805916181363320e-03 0.003872038781812557 0.00651733960488242
6.121148521922534572e-03 0.004297004704320844 0.00651733960488242
5.753373855228190344e-03 0.004768611697714469 0.00651733960488242
5.430212389076365977e-03 0.005291978735958442 0.00651733960488242
5.095562034324361590e-03 0.005872786613189483 0.00651733960488242
4.707911503214924978e-03 0.00651733960488242 0.00651733960488242
4.269977542021542553e-03 0.007232633896483534 0.00651733960488242
3.886612787174832054e-03 0.008026433522257174 0.00651733960488242
3.451506392970107862e-03 0.00890735463861044 0.00651733960488242
3.008530110326577880e-03 0.009884959046625586 0.00651733960488242
3.618012742198328715e-03 0.010969857978923836 0.00651733960488242
4.898226159640612677e-03 0.012173827277396614 0.00651733960488242
6.628004627446974426e-03 0.013509935211980273 0.00651733960488242
8.572819805201527602e-03 0.014992684327860457 0.00651733960488242
1.075392157392283422e-02 0.01663816886076129 0.00651733960488242
1.319420963672615806e-02 0.018464249428955443 0.00651733960488242
1.591837858841655198e-02 0.020490746898158472 0.00651733960488242
1.895292737857705648e-02 0.022739657523579287 0.00651733960488242
2.232638319620720846e-02 0.02523539170434766 0.00651733960488242
2.606922773114043676e-02 0.02800503894183631 0.00651733960488242
3.021407945725948160e-02 0.03107866187782014 0.00651733960488242
3.479562156620984170e-02 0.03448962260405758 0.00651733960488242
3.985063443422333374e-02 0.038274944785163134 0.00651733960488242
4.541788897061067171e-02 0.04247571552536898 0.00651733960488242
5.153800361546309605e-02 0.047137531341167244 0.00651733960488242
5.825328591106300469e-02 0.05231099308056263 0.00651733960488242
6.560734200393013305e-02 0.05805225516094899 0.00651733960488242
7.364474061199832722e-02 0.06442363508721373 0.00651733960488242
8.242039154540621582e-02 0.07149428986597581 0.00651733960488242
9.197519368279791219e-02 0.07934096665797492 0.00651733960488242
1.023465084497890143e-01 0.08804883581643465 0.00651733960488242
1.135754039788442749e-01 0.09771241535346502 0.00651733960488242
1.256995594110534020e-01 0.1084365968689611 0.00651733960488242
1.387518383690217461e-01 0.12033778407775893 0.00651733960488242
1.527587539940095107e-01 0.13354515629298988 0.00651733960488242
1.677387391132380834e-01 0.14820207057988585 0.00651733960488242
1.837002431563054539e-01 0.16446761779946645 0.00651733960488242
2.006397135463446335e-01 0.18251834943190443 0.00651733960488242
2.185395335032286890e-01 0.20255019392306664 0.00651733960488242
2.373659342887490531e-01 0.22478058335487253 0.00651733960488242
2.570669826057506158e-01 0.24945081352303167 0.00651733960488242
2.775707426923809673e-01 0.27682866303920667 0.00651733960488242
2.987836233715110423e-01 0.3072112998861759 0.00651733960488242
3.205892245315695166e-01 0.34092850697468147 0.00651733960488242
3.428476039525830688e-01 0.3783462617131929 0.00651733960488242
3.653950783102422051e-01 0.419870708444391 0.00651733960488242
3.880768963789754666e-01 0.4659525668664682 0.00651733960488242
4.106719439812184236e-01 0.517092024289676 0.00651733960488242
4.329389372363080524e-01 0.5738441648302398 0.00651733960488242
4.546324910448647505e-01 0.6368249944718586 0.00651733960488242
4.754943671529250349e-01 0.7067181273927491 0.00651733960488242
4.952585420539042937e-01 0.7842822061337682 0.00651733960488242
5.136568096020518448e-01 0.8703591361485166 0.00651733960488242
5.304252293738543900e-01 0.9658832241158708 0.00651733960488242
5.453110048267001408e-01 1.0718913192051276 0.00651733960488242
5.580797409334009584e-01 1.1895340673703196 0.00651733960488242
5.685226004507721864e-01 1.3200884008314182 0.00651733960488242
5.764632116711642107e-01 1.4649713983072863 0.00651733960488242
5.817639150097858591e-01 1.625755666443795 0.00651733960488242
5.843310081706919457e-01 1.8041864093920719 0.00651733960488242
5.841185688957939437e-01 2.0022003718155843 0.00651733960488242
5.811308169563604853e-01 2.2219468609395236 0.00651733960488242
5.754225293300329058e-01 2.4658110758226037 0.00651733960488242
5.670976686999731342e-01 2.736439997074672 0.00651733960488242
5.563060314958074848e-01 3.0367711180354604 0.00651733960488242
5.444056132199152076e-01 3.370064329271928 0.00651733960488242
5.321713809530722594e-01 3.739937302478798 0.00651733960488242
5.182318161809433832e-01 4.150404757850477 0.00651733960488242
5.028254357692878429e-01 4.605922041145108 0.00651733960488242
4.862890072155969801e-01 5.1114334834401705 0.00651733960488242
4.687085797667257525e-01 5.672426068491977 0.00651733960488242
4.502997826884959087e-01 6.294988990221888 0.00651733960488242
4.312681953492535358e-01 6.985879746785249 0.00651733960488242
4.118057411532096701e-01 7.752597488629465 0.00651733960488242
3.920882919732125993e-01 8.60346441668451 0.00651733960488242
3.722742487812389367e-01 9.547716114208066 0.00651733960488242
3.525041039835046242e-01 10.59560179277617 0.00651733960488242
3.329008035491868855e-01 11.758495540521581 0.00651733960488242
3.135707292446375805e-01 13.049019780144016 0.00651733960488242
2.946592214500447504e-01 14.481182276745331 0.00651733960488242
2.761944405300484906e-01 16.070528182616385 0.00651733960488242
2.582371556775032162e-01 17.834308769319094 0.00651733960488242
2.408415457158888384e-01 19.791668678535572 0.00651733960488242
2.240528147835058603e-01 21.96385372416547 0.00651733960488242
2.079082440844441104e-01 24.37444150122222 0.00651733960488242
1.924379669525871916e-01 27.04959730463137 0.00651733960488242
1.776655185373348100e-01 30.01835813575592 0.00651733960488242
1.636083452121841197e-01 33.31294787934677 0.00651733960488242
1.502782170872689893e-01 36.96912707195032 0.00651733960488242
1.376817325903101907e-01 41.0265810582719 0.00651733960488242
1.258207911059492090e-01 45.52935074866948 0.00651733960488242
1.146930735108187827e-01 50.526310653356795 0.00651733960488242
1.042924170843824022e-01 56.07169938205458 0.00651733960488242
9.460906787773097626e-02 62.22570836730231 0.00651733960488242
8.562975271268093158e-02 69.0551352016233 0.00651733960488242
7.733763007907513976e-02 76.63410868007462 0.00651733960488242
6.971217003397676970e-02 85.04489341802686 0.00651733960488242
6.272913317791359300e-02 94.37878277775391 0.00651733960488242
5.636069624397868627e-02 104.73708979594508 0.00651733960488242
5.057585104695880990e-02 116.23224686798542 0.00651733960488242
4.564219187923187343e-02 128.9890261253308 0.00651733960488242
4.182489021381820965e-02 143.14589375234786 0.00651733960488242
3.846485892233481724e-02 158.85651294280527 0.00651733960488242
3.539059421239883207e-02 176.2914118095948 0.00651733960488242
3.258381799478318741e-02 195.63983435170647 0.00651733960488242
3.002789392919116146e-02 217.11179456945052 0.00651733960488242
2.770733769528432866e-02 240.9403560239527 0.00651733960488242
2.560723419389032349e-02 267.38416158399497 0.00651733960488242
2.371264655366654706e-02 296.73024081888724 0.00651733960488242
2.200813478581176846e-02 329.2971255097155 0.00651733960488242
2.048175905225730481e-02 365.43830709572546 0.00651733960488242
1.912188545643294865e-02 405.54607358408276 0.00651733960488242
1.789738239888847421e-02 450.05576757004974 0.00651733960488242
1.679320664111204689e-02 499.450511585514 0.00651733960488242
1.578604123408059237e-02 554.2664520663108 0.00651733960488242
1.485919387761568296e-02 615.0985788580505 0.00651733960488242
1.400171963968324836e-02 682.6071834272393 0.00651733960488242
1.319737329600056616e-02 757.525025877192 0.00651733960488242
1.243511730551109459e-02 840.6652885618333 0.00651733960488242
1.170696719504235594e-02 932.9304026284696 0.00651733960488242
1.100803427256874176e-02 1035.3218432956637 0.00651733960488242
1.033623823874138710e-02 1148.9510001873086 0.00651733960488242
9.691743591436199554e-03 1275.051240713013 0.00651733960488242
9.076242742511923464e-03 1414.991297434576 0.00651733960488242
8.492218496358651392e-03 1570.2901247293776 0.00651733960488242
7.942318451475456273e-03 1742.6333860096508 0.00651733960488242
7.428909708001469984e-03 1933.891750455232 0.00651733960488242
6.953847708879656343e-03 2146.141197858406 0.00651733960488242
6.518412491996173307e-03 2381.6855519761607 0.00651733960488242
6.143610128806568579e-03 2643.0814869741084 0.00651733960488242
5.812976908026178634e-03 2933.1662783900483 0.00651733960488242
5.519530366875744984e-03 3255.0885998350564 0.00651733960488242
5.263043232753707168e-03 3612.3426997094302 0.00651733960488242
5.043175415172150566e-03 4008.8063288984645 0.00651733960488242
4.896475957483620127e-03 4448.782831127585 0.00651733960488242
4.835964251563904144e-03 4937.047852839004 0.00651733960488242
4.836953626614771094e-03 5478.901179593945 0.00651733960488242
4.871479255424714973e-03 6080.224261649427 0.00651733960488242
4.974390981264648938e-03 6747.5440531107 0.00651733960488242
5.132068622624262090e-03 7488.10385759003 0.00651733960488242
5.345383199963002312e-03 8309.941949353404 0.00651733960488242
5.695061445149059501e-03 9221.97882333434 0.00651733960488242
6.206974304731340507e-03 10234.114021054527 0.00651733960488242
6.825267044225914043e-03 11357.333583431051 0.00651733960488242
7.564872947671667965e-03 12603.829296797274 0.00651733960488242
8.490414414024694684e-03 13987.131026472387 0.00651733960488242
9.572414779082652134e-03 15522.25357427048 0.00651733960488242
1.081353405154571526e-02 17225.859653987874 0.00651733960488242
1.221738434562743419e-02 19116.440753857038 0.00651733960488242
1.385825520674818095e-02 21214.51784910632 0.00651733960488242
1.569962117995836806e-02 23542.864143224204 0.00651733960488242
1.770427223777974388e-02 26126.752255633317 0.00651733960488242
1.986293248029352698e-02 28994.22853882881 0.00651733960488242
2.220872398302315906e-02 32176.417502507353 0.00651733960488242
2.470686527858539927e-02 35707.859649004626 0.00651733960488242
2.734482881273604324e-02 39626.88638701478 0.00651733960488242
3.012939664697400488e-02 43976.036093027215 0.00651733960488242
3.307360700704165685e-02 48802.515836544335 0.00651733960488242
3.620362214520560229e-02 54158.71378079476 0.00651733960488242
3.954431783708223236e-02 60102.76782070388 0.00651733960488242
4.313458004277601066e-02 66699.19663030129 0.00651733960488242
4.699836389800177844e-02 74019.59996915652 0.00651733960488242
5.113574869379869381e-02 82143.43584919439 0.00651733960488242
5.555992775400776101e-02 91158.88299750836 0.00651733960488242
6.031002916984819218e-02 101163.7979766207 0.00651733960488242
6.542351321552256072e-02 112266.77735108159 0.00651733960488242
7.079154323501309076e-02 124588.33642950082 0.00651733960488242
7.639761038278902738e-02 138262.2173764659 0.00651733960488242
8.222055636470712581e-02 153436.84089300132 0.00651733960488242
8.823540532682601356e-02 170276.91722258978 0.00651733960488242
9.451119289472424689e-02 188965.23396912115 0.00651733960488242
1.010826329142153340e-01 209704.64013232305 0.00651733960488242
1.078667001278906523e-01 232720.2478960412 0.00651733960488242
1.148695829662236684e-01 258261.87606826748 0.00651733960488242
1.219927083888313196e-01 286606.7616948256 0.00651733960488242
1.292041417493888789e-01 318062.5692794119 0.00651733960488242
1.364714082525992633e-01 352970.73027306574 0.00651733960488242
1.437603653570003193e-01 391710.1490809261 0.00651733960488242
1.522486415467994014e-01 434701.3158125035 0.00651733960488242
1.608917048428845642e-01 482410.8704165374 0.00651733960488242
1.694701328382377525e-01 535356.6677410719 0.00651733960488242
1.778990960089579521e-01 594113.3984965039 0.00651733960488242
1.860898088282835205e-01 659318.8271333541 0.00651733960488242
1.939514480199655277e-01 731680.7143427207 0.00651733960488242
2.013926061384623545e-01 811984.4993184009 0.00651733960488242
2.083240298545760150e-01 901101.8251665037 0.00651733960488242
2.146599600366606020e-01 1000000.0 0.00651733960488242
7.539593622127857726e-03 0.001 0.007232633896483534
7.578980520900355754e-03 0.0011097524964120721 0.007232633896483534
7.606690269564928691e-03 0.0012315506032928262 0.007232633896483534
7.621773614192526788e-03 0.001366716356462006 0.007232633896483534
7.623177267723568219e-03 0.0015167168884709225 0.007232633896483534
7.609550161588975355e-03 0.0016831803533309566 0.007232633896483534
7.579315432198913474e-03 0.0018679135990207828 0.007232633896483534
7.530589320907317939e-03 0.002072921779595372 0.007232633896483534
7.461161868785078609e-03 0.002300430119772917 0.007232633896483534
7.368438227417417087e-03 0.0025529080682395165 0.007232633896483534
7.249401402550180624e-03 0.002833096101839324 0.007232633896483534
7.100616202645848585e-03 0.0031440354715915 0.007232633896483534
6.918135144311428862e-03 0.0034891012134067737 0.007232633896483534
6.697489715084351154e-03 0.003872038781812557 0.007232633896483534
6.433629264648548472e-03 0.004297004704320844 0.007232633896483534
6.120944398937077507e-03 0.004768611697714469 0.007232633896483534
5.753137603885760155e-03 0.005291978735958442 0.007232633896483534
5.423268612853818227e-03 0.005872786613189483 0.007232633896483534
5.087430570963364686e-03 0.00651733960488242 0.007232633896483534
4.698408193228251380e-03 0.007232633896483534 0.007232633896483534
4.269678084731010244e-03 0.008026433522257174 0.007232633896483534
3.886262187616614221e-03 0.00890735463861044 0.007232633896483534
3.451252549408114628e-03 0.009884959046625586 0.007232633896483534
3.008447293134668479e-03 0.010969857978923836 0.007232633896483534
3.617727539354643248e-03 0.012173827277396614 0.007232633896483534
4.898117841650968980e-03 0.013509935211980273 0.007232633896483534
6.627892831839321194e-03 0.014992684327860457 0.007232633896483534
8.572714425002039146e-03 0.01663816886076129 0.007232633896483534
1.075382111504145748e-02 0.018464249428955443 0.007232633896483534
1.319411777277428033e-02 0.020490746898158472 0.007232633896483534
1.591827034086940387e-02 0.022739657523579287 0.007232633896483534
1.895282879068391560e-02 0.02523539170434766 0.007232633896483534
2.232626543346204889e-02 0.02800503894183631 0.007232633896483534
2.606910610459414745e-02 0.03107866187782014 0.007232633896483534
3.021394403900963185e-02 0.03448962260405758 0.007232633896483534
3.479547156122370088e-02 0.038274944785163134 0.007232633896483534
3.985045242820484807e-02 0.04247571552536898 0.007232633896483534
4.541767897026921519e-02 0.047137531341167244 0.007232633896483534
5.153777037271330824e-02 0.05231099308056263 0.007232633896483534
5.825300978442574107e-02 0.05805225516094899 0.007232633896483534
6.560701984058318892e-02 0.06442363508721373 0.007232633896483534
7.364437724336397872e-02 0.07149428986597581 0.007232633896483534
8.242156578657902632e-02 0.07934096665797492 0.007232633896483534
9.197649207379249292e-02 0.08804883581643465 0.007232633896483534
1.023479265884026240e-01 0.09771241535346502 0.007232633896483534
1.135769715248533679e-01 0.1084365968689611 0.007232633896483534
1.257012635533476530e-01 0.12033778407775893 0.007232633896483534
1.387536881247750931e-01 0.13354515629298988 0.007232633896483534
1.527607767075606082e-01 0.14820207057988585 0.007232633896483534
1.677409190798315464e-01 0.16446761779946645 0.007232633896483534
1.837025774648282928e-01 0.18251834943190443 0.007232633896483534
2.006422261097200455e-01 0.20255019392306664 0.007232633896483534
2.185421953137224038e-01 0.22478058335487253 0.007232633896483534
2.373687657345925905e-01 0.24945081352303167 0.007232633896483534
2.570699573989155273e-01 0.27682866303920667 0.007232633896483534
2.775738132580006234e-01 0.3072112998861759 0.007232633896483534
2.987867726901910492e-01 0.34092850697468147 0.007232633896483534
3.205924303539839926e-01 0.3783462617131929 0.007232633896483534
3.428507889271880105e-01 0.419870708444391 0.007232633896483534
3.653981757664305219e-01 0.4659525668664682 0.007232633896483534
3.880687366674681615e-01 0.517092024289676 0.007232633896483534
4.106622918494096108e-01 0.5738441648302398 0.007232633896483534
4.329275395479393884e-01 0.6368249944718586 0.007232633896483534
4.546190222383498236e-01 0.7067181273927491 0.007232633896483534
4.754784927354658297e-01 0.7842822061337682 0.007232633896483534
4.952398631448449717e-01 0.8703591361485166 0.007232633896483534
5.136348623609471309e-01 0.9658832241158708 0.007232633896483534
5.303994851260133148e-01 1.0718913192051276 0.007232633896483534
5.452808902593868634e-01 1.1895340673703196 0.007232633896483534
5.580446107449102966e-01 1.3200884008314182 0.007232633896483534
5.684817193211384456e-01 1.4649713983072863 0.007232633896483534
5.764158000136545557e-01 1.625755666443795 0.007232633896483534
5.817091143461238234e-01 1.8041864093920719 0.007232633896483534
5.842678780356735935e-01 2.0022003718155843 0.007232633896483534
5.840461211192101709e-01 2.2219468609395236 0.007232633896483534
5.810480111523129709e-01 2.4658110758226037 0.007232633896483534
5.753282891527640164e-01 2.736439997074672 0.007232633896483534
5.669908698643512102e-01 3.0367711180354604 0.007232633896483534
5.561855565754167952e-01 3.370064329271928 0.007232633896483534
5.438732463219636548e-01 3.739937302478798 0.007232633896483534
5.315830064076199069e-01 4.150404757850477 0.007232633896483534
5.175833844821100538e-01 4.605922041145108 0.007232633896483534
5.020908689273612113e-01 5.1114334834401705 0.007232633896483534
4.854801600724431565e-01 5.672426068491977 0.007232633896483534
4.678264153742092701e-01 6.294988990221888 0.007232633896483534
4.493403759846705259e-01 6.985879746785249 0.007232633896483534
4.302276381019612961e-01 7.752597488629465 0.007232633896483534
4.106801968865184671e-01 8.60346441668451 0.007232633896483534
3.908740248950894891e-01 9.547716114208066 0.007232633896483534
3.709677334329899434e-01 10.59560179277617 0.007232633896483534
3.511212369234969488e-01 11.758495540521581 0.007232633896483534
3.314684806511786763e-01 13.049019780144016 0.007232633896483534
3.120897300990689849e-01 14.481182276745331 0.007232633896483534
2.930761713085101583e-01 16.070528182616385 0.007232633896483534
2.745058856654828405e-01 17.834308769319094 0.007232633896483534
2.564454793307671121e-01 19.791668678535572 0.007232633896483534
2.389514974066017650e-01 21.96385372416547 0.007232633896483534
2.220716326274881913e-01 24.37444150122222 0.007232633896483534
2.058455891019178030e-01 27.04959730463137 0.007232633896483534
1.903057855580877200e-01 30.01835813575592 0.007232633896483534
1.754778748700057400e-01 33.31294787934677 0.007232633896483534
1.613812183770701181e-01 36.96912707195032 0.007232633896483534
1.480293206611389689e-01 41.0265810582719 0.007232633896483534
1.354303050256283891e-01 45.52935074866948 0.007232633896483534
1.235873101247023931e-01 50.526310653356795 0.007232633896483534
1.124988391865060777e-01 56.07169938205458 0.007232633896483534
1.021589541724064742e-01 62.22570836730231 0.007232633896483534
9.255735204348622402e-02 69.0551352016233 0.007232633896483534
8.367929706929276568e-02 76.63410868007462 0.007232633896483534
7.550556098675345607e-02 85.04489341802686 0.007232633896483534
6.801241663556195638e-02 94.37878277775391 0.007232633896483534
6.117185574059882253e-02 104.73708979594508 0.007232633896483534
5.495207981398996661e-02 116.23224686798542 0.007232633896483534
4.954502745984337014e-02 128.9890261253308 0.007232633896483534
4.527119405659031648e-02 143.14589375234786 0.007232633896483534
4.168086199355509891e-02 158.85651294280527 0.007232633896483534
3.839423180895024795e-02 176.2914118095948 0.007232633896483534
3.539136195427334403e-02 195.63983435170647 0.007232633896483534
3.265421683401744518e-02 217.11179456945052 0.007232633896483534
3.016616056050418215e-02 240.9403560239527 0.007232633896483534
2.791132969535654179e-02 267.38416158399497 0.007232633896483534
2.587398450881216172e-02 296.73024081888724 0.007232633896483534
2.403795071722318946e-02 329.2971255097155 0.007232633896483534
2.239296097085971202e-02 365.43830709572546 0.007232633896483534
2.092261852056011978e-02 405.54607358408276 0.007232633896483534
1.959635977980194246e-02 450.05576757004974 0.007232633896483534
1.839558914126486824e-02 499.450511585514 0.007232633896483534
1.730155000398321541e-02 554.2664520663108 0.007232633896483534
1.629606122272714286e-02 615.0985788580505 0.007232633896483534
1.536232181630971250e-02 682.6071834272393 0.007232633896483534
1.448570963914341814e-02 757.525025877192 0.007232633896483534
1.365443736946191262e-02 840.6652885618333 0.007232633896483534
1.285996301392466727e-02 932.9304026284696 0.007232633896483534
1.209704999019983046e-02 1035.3218432956637 0.007232633896483534
1.136347546486033561e-02 1148.9510001873086 0.007232633896483534
1.065943308188672944e-02 1275.051240713013 0.007232633896483534
9.986770188802980910e-03 1414.991297434576 0.007232633896483534
9.348198507820221909e-03 1570.2901247293776 0.007232633896483534
8.746619577860539549e-03 1742.6333860096508 0.007232633896483534
8.184648112746630705e-03 1933.891750455232 0.007232633896483534
7.664352769688975893e-03 2146.141197858406 0.007232633896483534
7.187190294962079486e-03 2381.6855519761607 0.007232633896483534
6.776249464529075610e-03 2643.0814869741084 0.007232633896483534
6.413547757234752678e-03 2933.1662783900483 0.007232633896483534
6.091517497638662335e-03 3255.0885998350564 0.007232633896483534
5.809962979840033008e-03 3612.3426997094302 0.007232633896483534
5.568554778114131153e-03 4008.8063288984645 0.007232633896483534
5.407260545124879803e-03 4448.782831127585 0.007232633896483534
5.341806207061633623e-03 4937.047852839004 0.007232633896483534
5.343061990126821321e-03 5478.901179593945 0.007232633896483534
5.381162676336636100e-03 6080.224261649427 0.007232633896483534
5.494957589531898091e-03 6747.5440531107 0.007232633896483534
5.668341499721281200e-03 7488.10385759003 0.007232633896483534
5.902769328306813577e-03 8309.941949353404 0.007232633896483534
6.292741462348656889e-03 9221.97882333434 0.007232633896483534
6.856303533979962901e-03 10234.114021054527 0.007232633896483534
7.536956885597577947e-03 11357.333583431051 0.007232633896483534
8.350217891236053763e-03 12603.829296797274 0.007232633896483534
9.368869736844993162e-03 13987.131026472387 0.007232633896483534
1.055822545923706599e-02 15522.25357427048 0.007232633896483534
1.192179688806280918e-02 17225.859653987874 0.007232633896483534
1.346337103623545736e-02 19116.440753857038 0.007232633896483534
1.526621071978266457e-02 21214.51784910632 0.007232633896483534
1.728724988334677873e-02 23542.864143224204 0.007232633896483534
1.948629819825786758e-02 26126.752255633317 0.007232633896483534
2.185285633641016398e-02 28994.22853882881 0.007232633896483534
2.441380277897378659e-02 32176.417502507353 0.007232633896483534
2.714782732549603922e-02 35707.859649004626 0.007232633896483534
3.003215818031475248e-02 39626.88638701478 0.007232633896483534
3.307342873245741610e-02 43976.036093027215 0.007232633896483534
3.628493393146664525e-02 48802.515836544335 0.007232633896483534
3.968980824810802721e-02 54158.71378079476 0.007232633896483534
4.332175356878757017e-02 60102.76782070388 0.007232633896483534
4.723038025765986803e-02 66699.19663030129 0.007232633896483534
5.141668010238099190e-02 74019.59996915652 0.007232633896483534
5.588929296993194740e-02 82143.43584919439 0.007232633896483534
6.066000169714275830e-02 91158.88299750836 0.007232633896483534
6.584141124942372025e-02 101163.7979766207 0.007232633896483534
7.133522418330554005e-02 112266.77735108159 0.007232633896483534
7.708334503740997545e-02 124588.33642950082 0.007232633896483534
8.306416057292133337e-02 138262.2173764659 0.007232633896483534
8.925081176791754833e-02 153436.84089300132 0.007232633896483534
9.561209515591295727e-02 170276.91722258978 0.007232633896483534
1.021135228422566793e-01 188965.23396912115 0.007232633896483534
1.088707838439610109e-01 209704.64013232305 0.007232633896483534
1.159410095515994027e-01 232720.2478960412 0.007232633896483534
1.231649215127939706e-01 258261.87606826748 0.007232633896483534
1.304596245698087797e-01 286606.7616948256 0.007232633896483534
1.377860324401724013e-01 318062.5692794119 0.007232633896483534
1.451050464268681117e-01 352970.73027306574 0.007232633896483534
1.525556629991320912e-01 391710.1490809261 0.007232633896483534
1.610747439707087281e-01 434701.3158125035 0.007232633896483534
1.696427846243641069e-01 482410.8704165374 0.007232633896483534
1.780611232989084136e-01 535356.6677410719 0.007232633896483534
1.862412390110756155e-01 594113.3984965039 0.007232633896483534
1.940925814150299689e-01 659318.8271333541 0.007232633896483534
2.015241319395393582e-01 731680.7143427207 0.007232633896483534
2.084468281486562546e-01 811984.4993184009 0.007232633896483534
2.147756644005812676e-01 901101.8251665037 0.007232633896483534
2.204310065307344690e-01 1000000.0 0.007232633896483534
7.489210602571298898e-03 0.001 0.008026433522257174
7.539562035355143813e-03 0.0011097524964120721 0.008026433522257174
7.578960151577758195e-03 0.0012315506032928262 0.008026433522257174
7.606636778649005469e-03 0.001366716356462006 0.008026433522257174
7.621733962194375718e-03 0.0015167168884709225 0.008026433522257174
7.623129390555752859e-03 0.0016831803533309566 0.008026433522257174
7.609496027400976768e-03 0.0018679135990207828 0.008026433522257174
7.579264796223066265e-03 0.002072921779595372 0.008026433522257174
7.530531964420689173e-03 0.002300430119772917 0.008026433522257174
7.461088500488706303e-03 0.0025529080682395165 0.008026433522257174
7.368339368116946439e-03 0.002833096101839324 0.008026433522257174
7.249292505771973844e-03 0.0031440354715915 0.008026433522257174
7.100488928958238743e-03 0.0034891012134067737 0.008026433522257174
6.917978915076305503e-03 0.003872038781812557 0.008026433522257174
6.697303525858703740e-03 0.004297004704320844 0.008026433522257174
6.433421061704154738e-03 0.004768611697714469 0.008026433522257174
6.120695810281114556e-03 0.005291978735958442 0.008026433522257174
5.752847692928907998e-03 0.005872786613189483 0.008026433522257174
5.414992211083284948e-03 0.00651733960488242 0.008026433522257174
5.077733304740332868e-03 0.007232633896483534 0.008026433522257174
4.687064413793301174e-03 0.008026433522257174 0.008026433522257174
4.269310394032401444e-03 0.00890735463861044 0.008026433522257174
3.885848649141964480e-03 0.009884959046625586 0.008026433522257174
3.450946654632924132e-03 0.010969857978923836 0.008026433522257174
3.008340237004806378e-03 0.012173827277396614 0.008026433522257174
3.617400808217706952e-03 0.013509935211980273 0.008026433522257174
4.898027215277110484e-03 0.014992684327860457 0.008026433522257174
6.627815687003569926e-03 0.01663816886076129 0.008026433522257174
8.572646623721346879e-03 0.018464249428955443 0.008026433522257174
1.075375602704719755e-02 0.020490746898158472 0.008026433522257174
1.319405462804898281e-02 0.022739657523579287 0.008026433522257174
1.591821226180085980e-02 0.02523539170434766 0.008026433522257174
1.895276423282261230e-02 0.02800503894183631 0.008026433522257174
2.232619379134488311e-02 0.03107866187782014 0.008026433522257174
2.606903154697161676e-02 0.03448962260405758 0.008026433522257174
3.021387623469971168e-02 0.038274944785163134 0.008026433522257174
3.479539674999680005e-02 0.04247571552536898 0.008026433522257174
3.985035885761405855e-02 0.047137531341167244 0.008026433522257174
4.541756800969207891e-02 0.05231099308056263 0.008026433522257174
5.153762243345200861e-02 0.05805225516094899 0.008026433522257174
5.825283231395976535e-02 0.06442363508721373 0.008026433522257174
6.560682185808067168e-02 0.07149428986597581 0.008026433522257174
7.364413300539009166e-02 0.07934096665797492 0.008026433522257174
8.242328243358551521e-02 0.08804883581643465 0.008026433522257174
9.197839112881328605e-02 0.09771241535346502 0.008026433522257174
1.023500309212114073e-01 0.1084365968689611 0.008026433522257174
1.135792785845301106e-01 0.12033778407775893 0.008026433522257174
1.257038028946015074e-01 0.13354515629298988 0.008026433522257174
1.387564698387134809e-01 0.14820207057988585 0.008026433522257174
1.527638018763457783e-01 0.16446761779946645 0.008026433522257174
1.677442074304286435e-01 0.18251834943190443 0.008026433522257174
1.837061625438296819e-01 0.20255019392306664 0.008026433522257174
2.006460807642045374e-01 0.22478058335487253 0.008026433522257174
2.185463441657241324e-01 0.24945081352303167 0.008026433522257174
2.373731917954172155e-01 0.27682866303920667 0.008026433522257174
2.570746785323856365e-01 0.3072112998861759 0.008026433522257174
2.775788079735131419e-01 0.34092850697468147 0.008026433522257174
2.987920254024992728e-01 0.3783462617131929 0.008026433522257174
3.205978924723076329e-01 0.419870708444391 0.008026433522257174
3.428564265059318439e-01 0.4659525668664682 0.008026433522257174
3.654039144484049206e-01 0.517092024289676 0.008026433522257174
3.880606494558294095e-01 0.5738441648302398 0.008026433522257174
4.106526036562855309e-01 0.6368249944718586 0.008026433522257174
4.329159929445406951e-01 0.7067181273927491 0.008026433522257174
4.546052723588583366e-01 0.7842822061337682 0.008026433522257174
4.754621556902073332e-01 0.8703591361485166 0.008026433522257174
4.952204924825697741e-01 0.9658832241158708 0.008026433522257174
5.136119637721887621e-01 1.0718913192051276 0.008026433522257174
5.303724889865233383e-01 1.1895340673703196 0.008026433522257174
5.452491688122929059e-01 1.3200884008314182 0.008026433522257174
5.580074465081423796e-01 1.4649713983072863 0.008026433522257174
5.684383379633441979e-01 1.625755666443795 0.008026433522257174
5.763653410835677393e-01 1.8041864093920719 0.008026433522257174
5.816506435736470415e-01 2.0022003718155843 0.008026433522257174
5.842003888753509733e-01 2.2219468609395236 0.008026433522257174
5.839685564662941974e-01 2.4658110758226037 0.008026433522257174
5.809592418779875311e-01 2.736439997074672 0.008026433522257174
5.752271441860192791e-01 3.0367711180354604 0.008026433522257174
5.668761364057763874e-01 3.370064329271928 0.008026433522257174
5.560559804317570798e-01 3.739937302478798 0.008026433522257174
5.433047294174957464e-01 4.150404757850477 0.008026433522257174
5.309540257671004904e-01 4.605922041145108 0.008026433522257174
5.168892782207614722e-01 5.1114334834401705 0.008026433522257174
5.013268622781102968e-01 5.672426068491977 0.008026433522257174
4.846124738810257404e-01 6.294988990221888 0.008026433522257174
4.668778685283430652e-01 6.985879746785249 0.008026433522257174
4.483060676549626700e-01 7.752597488629465 0.008026433522257174
4.291206474490057432e-01 8.60346441668451 0.008026433522257174
4.095047652645470437e-01 9.547716114208066 0.008026433522257174
3.896316783384799476e-01 10.59560179277617 0.008026433522257174
3.696591160487270322e-01 11.758495540521581 0.008026433522257174
3.497273159108968965e-01 13.049019780144016 0.008026433522257174
3.299596094492557308e-01 14.481182276745331 0.008026433522257174
3.104635054693248297e-01 16.070528182616385 0.008026433522257174
2.913322262466015444e-01 17.834308769319094 0.008026433522257174
2.726462655795970913e-01 19.791668678535572 0.008026433522257174
2.544748921675640263e-01 21.96385372416547 0.008026433522257174
2.368774333092491802e-01 24.37444150122222 0.008026433522257174
2.199043121655690491e-01 27.04959730463137 0.008026433522257174
2.035978540979809515e-01 30.01835813575592 0.008026433522257174
1.879928911215676957e-01 33.31294787934677 0.008026433522257174
1.731172834048823328e-01 36.96912707195032 0.008026433522257174
1.589923527724980690e-01 41.0265810582719 0.008026433522257174
1.456333276361315154e-01 45.52935074866948 0.008026433522257174
1.330496917220551079e-01 50.526310653356795 0.008026433522257174
1.212454658328721985e-01 56.07169938205458 0.008026433522257174
1.102193553125073305e-01 62.22570836730231 0.008026433522257174
9.996479468580780903e-02 69.0551352016233 0.008026433522257174
9.046985251007821915e-02 76.63410868007462 0.008026433522257174
8.171719422149890943e-02 85.04489341802686 0.008026433522257174
7.368410675743856941e-02 94.37878277775391 0.008026433522257174
6.634278882947337863e-02 104.73708979594508 0.008026433522257174
5.966092600281209385e-02 116.23224686798542 0.008026433522257174
5.374224147812692309e-02 128.9890261253308 0.008026433522257174
4.896102383853850881e-02 143.14589375234786 0.008026433522257174
4.512514047082814839e-02 158.85651294280527 0.008026433522257174
4.161265072092451556e-02 176.2914118095948 0.008026433522257174
3.840169003749849957e-02 195.63983435170647 0.008026433522257174
3.547257119912537726e-02 217.11179456945052 0.008026433522257174
3.280727854451161857e-02 240.9403560239527 0.008026433522257174
3.038880300119247563e-02 267.38416158399497 0.008026433522257174
2.820044315462775369e-02 296.73024081888724 0.008026433522257174
2.622517281283526930e-02 329.2971255097155 0.008026433522257174
2.445477420230911594e-02 365.43830709572546 0.008026433522257174
2.286708984180596191e-02 405.54607358408276 0.008026433522257174
2.143257029061258756e-02 450.05576757004974 0.008026433522257174
2.013171493351342128e-02 499.450511585514 0.008026433522257174
1.894478308215223616e-02 554.2664520663108 0.008026433522257174
1.785256276732481717e-02 615.0985788580505 0.008026433522257174
1.683724247986822381e-02 682.6071834272393 0.008026433522257174
1.588327162492839464e-02 757.525025877192 0.008026433522257174
1.497808396721829818e-02 840.6652885618333 0.008026433522257174
1.411255086021558601e-02 932.9304026284696 0.008026433522257174
1.328106864284883844e-02 1035.3218432956637 0.008026433522257174
1.248125585193824924e-02 1148.9510001873086 0.008026433522257174
1.171333088631065257e-02 1275.051240713013 0.008026433522257174
1.097929846620932827e-02 1414.991297434576 0.008026433522257174
1.028210944994360776e-02 1570.2901247293776 0.008026433522257174
9.624936917304899309e-03 1742.6333860096508 0.008026433522257174
9.010660217382169754e-03 1933.891750455232 0.008026433522257174
8.441585722470536235e-03 2146.141197858406 0.008026433522257174
7.919370758822362813e-03 2381.6855519761607 0.008026433522257174
7.469361470359843838e-03 2643.0814869741084 0.008026433522257174
7.071954451337810962e-03 2933.1662783900483 0.008026433522257174
6.718965938489212045e-03 3255.0885998350564 0.008026433522257174
6.410245169450383591e-03 3612.3426997094302 0.008026433522257174
6.145481806115436936e-03 4008.8063288984645 0.008026433522257174
5.968315263724337585e-03 4448.782831127585 0.008026433522257174
5.897739889122499517e-03 4937.047852839004 0.008026433522257174
5.899322543280310742e-03 5478.901179593945 0.008026433522257174
5.941341860936459433e-03 6080.224261649427 0.008026433522257174
6.067123831166624896e-03 6747.5440531107 0.008026433522257174
6.257592200478626944e-03 7488.10385759003 0.008026433522257174
6.514954635019594952e-03 8309.941949353404 0.008026433522257174
6.950059953515752217e-03 9221.97882333434 0.008026433522257174
7.569964129612513637e-03 10234.114021054527 0.008026433522257174
8.318640884814704553e-03 11357.333583431051 0.008026433522257174
9.212031025198704967e-03 12603.829296797274 0.008026433522257174
1.033219463868189324e-02 13987.131026472387 0.008026433522257174
1.163825925962646939e-02 15522.25357427048 0.008026433522257174
1.313479930170107987e-02 17225.859653987874 0.008026433522257174
1.482575344419020079e-02 19116.440753857038 0.008026433522257174
1.680449578503947008e-02 21214.51784910632 0.008026433522257174
1.902021523435427214e-02 23542.864143224204 0.008026433522257174
2.142963789555400733e-02 26126.752255633317 0.008026433522257174
2.402087577346769323e-02 28994.22853882881 0.008026433522257174
2.681181615812357893e-02 32176.417502507353 0.008026433522257174
2.979975425724376570e-02 35707.859649004626 0.008026433522257174
3.294870514053167138e-02 39626.88638701478 0.008026433522257174
3.626498310773949851e-02 43976.036093027215 0.008026433522257174
3.976196275975402844e-02 48802.515836544335 0.008026433522257174
4.345845580842029598e-02 54158.71378079476 0.008026433522257174
4.740266868631113489e-02 60102.76782070388 0.008026433522257174
5.164643100736790449e-02 66699.19663030129 0.008026433522257174
5.617144358865600734e-02 74019.59996915652 0.008026433522257174
6.099398888997870777e-02 82143.43584919439 0.008026433522257174
6.615284677982272155e-02 91158.88299750836 0.008026433522257174
7.176565886155669705e-02 101163.7979766207 0.008026433522257174
7.764916944059856163e-02 112266.77735108159 0.008026433522257174
8.378259300964012446e-02 124588.33642950082 0.008026433522257174
9.013845297444406102e-02 138262.2173764659 0.008026433522257174
9.668337977954755136e-02 153436.84089300132 0.008026433522257174
1.033792154163691857e-01 170276.91722258978 0.008026433522257174
1.101841949480663746e-01 188965.23396912115 0.008026433522257174
1.170541266832518940e-01 209704.64013232305 0.008026433522257174
1.242902098721527793e-01 232720.2478960412 0.008026433522257174
1.316923233137394789e-01 258261.87606826748 0.008026433522257174
1.391077709858657974e-01 286606.7616948256 0.008026433522257174
1.464905778551965909e-01 318062.5692794119 0.008026433522257174
1.538150936770473765e-01 352970.73027306574 0.008026433522257174
1.614826620019909897e-01 391710.1490809261 0.008026433522257174
1.698436865521882055e-01 434701.3158125035 0.008026433522257174
1.782515413127636894e-01 482410.8704165374 0.008026433522257174
1.864205664602675838e-01 535356.6677410719 0.008026433522257174
1.942603388202303605e-01 594113.3984965039 0.008026433522257174
2.016801821424982211e-01 659318.8271333541 0.008026433522257174
2.085916359758916983e-01 731680.7143427207 0.008026433522257174
2.149100313786411476e-01 811984.4993184009 0.008026433522257174
2.205565202581046824e-01 901101.8251665037 0.008026433522257174
2.254601758633424935e-01 1000000.0 0.008026433522257174
7.428498053093982728e-03 0.001 0.00890735463861044
7.489207338021414140e-03 0.0011097524964120721 0.00890735463861044
7.539532598821486152e-03 0.0012315506032928262 0.00890735463861044
7.578925402178288313e-03 0.001366716356462006 0.00890735463861044
7.606601633859504975e-03 0.0015167168884709225 0.00890735463861044
7.621690330565925736e-03 0.0016831803533309566 0.00890735463861044
7.623079329248535173e-03 0.0018679135990207828 0.00890735463861044
7.609432946080644557e-03 0.002072921779595372 0.00890735463861044
7.579185127713425341e-03 0.002300430119772917 0.00890735463861044
7.530446595681469964e-03 0.0025529080682395165 0.00890735463861044
7.460980424946304576e-03 0.002833096101839324 0.00890735463861044
7.368224471025412725e-03 0.0031440354715915 0.00890735463861044
7.249158141099398996e-03 0.0034891012134067737 0.00890735463861044
7.100329470772914417e-03 0.003872038781812557 0.00890735463861044
6.917792727902031917e-03 0.004297004704320844 0.00890735463861044
6.697080517581253251e-03 0.004768611697714469 0.00890735463861044
6.433158800341116750e-03 0.005291978735958442 0.00890735463861044
6.120392731338539748e-03 0.005872786613189483 0.00890735463861044
5.752491605357683453e-03 0.00651733960488242 0.00890735463861044
5.405187062506615001e-03 0.007232633896483534 0.00890735463861044
5.066248905316684224e-03 0.008026433522257174 0.00890735463861044
4.673650591421438412e-03 0.00890735463861044 0.00890735463861044
4.268874394941074395e-03 0.009884959046625586 0.00890735463861044
3.885339059386834232e-03 0.010969857978923836 0.00890735463861044
3.450572868176276370e-03 0.012173827277396614 0.00890735463861044
3.008211902297005559e-03 0.013509935211980273 0.00890735463861044
3.617042774730422176e-03 0.014992684327860457 0.00890735463861044
4.897968678769410410e-03 0.01663816886076129 0.00890735463861044
6.627771603635898394e-03 0.018464249428955443 0.00890735463861044
8.572613092931898049e-03 0.020490746898158472 0.00890735463861044
1.075374386730413787e-02 0.022739657523579287 0.00890735463861044
1.319405380581254068e-02 0.02523539170434766 0.00890735463861044
1.591822280039536033e-02 0.02800503894183631 0.00890735463861044
1.895278328772334250e-02 0.03107866187782014 0.00890735463861044
2.232622337243376706e-02 0.03448962260405758 0.00890735463861044
2.606906573139433983e-02 0.038274944785163134 0.00890735463861044
3.021389693985996119e-02 0.04247571552536898 0.00890735463861044
3.479541495350364083e-02 0.047137531341167244 0.00890735463861044
3.985038989511603680e-02 0.05231099308056263 0.00890735463861044
4.541759049078973598e-02 0.05805225516094899 0.00890735463861044
5.153763738791730664e-02 0.06442363508721373 0.00890735463861044
5.825284394535677063e-02 0.07149428986597581 0.00890735463861044
6.560681133010105859e-02 0.07934096665797492 0.00890735463861044
7.364410509374666458e-02 0.08804883581643465 0.00890735463861044
8.242575070822544259e-02 0.09771241535346502 0.00890735463861044
9.198112175110804978e-02 0.1084365968689611 0.00890735463861044
1.023530372007468991e-01 0.12033778407775893 0.00890735463861044
1.135826068818217294e-01 0.13354515629298988 0.00890735463861044
1.257074695806310594e-01 0.14820207057988585 0.00890735463861044
1.387604898479091464e-01 0.16446761779946645 0.00890735463861044
1.527682003307760383e-01 0.18251834943190443 0.00890735463861044
1.677490226415268015e-01 0.20255019392306664 0.00890735463861044
1.837114045865074485e-01 0.22478058335487253 0.00890735463861044
2.006517815193215870e-01 0.24945081352303167 0.00890735463861044
2.185525233892504082e-01 0.27682866303920667 0.00890735463861044
2.373798632131794706e-01 0.3072112998861759 0.00890735463861044
2.570818488283376779e-01 0.34092850697468147 0.00890735463861044
2.775864875438678880e-01 0.3783462617131929 0.00890735463861044
2.988002056880463275e-01 0.419870708444391 0.00890735463861044
3.206065524435792735e-01 0.4659525668664682 0.00890735463861044
3.428655287055942247e-01 0.517092024289676 0.00890735463861044
3.654134220604742800e-01 0.5738441648302398 0.00890735463861044
3.880633677755483957e-01 0.6368249944718586 0.00890735463861044
4.106434756616248460e-01 0.7067181273927491 0.00890735463861044
4.329049234826520820e-01 0.7842822061337682 0.00890735463861044
4.545918982541187203e-01 0.8703591361485166 0.00890735463861044
4.754460593166938698e-01 0.9658832241158708 0.00890735463861044
4.952012001759383830e-01 1.0718913192051276 0.00890735463861044
5.135889349798689052e-01 1.1895340673703196 0.00890735463861044
5.303451153408919039e-01 1.3200884008314182 0.00890735463861044
5.452167464422733589e-01 1.4649713983072863 0.00890735463861044
5.579692123213243482e-01 1.625755666443795 0.00890735463861044
5.683934552369700466e-01 1.8041864093920719 0.00890735463861044
5.763128659735583526e-01 2.0022003718155843 0.00890735463861044
5.815895665250192526e-01 2.2219468609395236 0.00890735463861044
5.841296334218102349e-01 2.4658110758226037 0.00890735463861044
5.838869443029095496e-01 2.736439997074672 0.00890735463861044
5.808655334263311820e-01 3.0367711180354604 0.00890735463861044
5.751200495718563621e-01 3.370064329271928 0.00890735463861044
5.667542770693030363e-01 3.739937302478798 0.00890735463861044
5.559179104086505729e-01 4.150404757850477 0.00890735463861044
5.428014482120512296e-01 4.605922041145108 0.00890735463861044
5.302840459147450947e-01 5.1114334834401705 0.00890735463861044
5.161481367785106800e-01 5.672426068491977 0.00890735463861044
5.005813063790823803e-01 6.294988990221888 0.00890735463861044
4.838135283925181218e-01 6.985879746785249 0.00890735463861044
4.659956611910888724e-01 7.752597488629465 0.00890735463861044
4.473424215699939865e-01 8.60346441668451 0.00890735463861044
4.280584297817283113e-01 9.547716114208066 0.00890735463861044
4.083347995261148999e-01 10.59560179277617 0.00890735463861044
3.883468930928196672e-01 11.758495540521581 0.00890735463861044
3.682532117017446316e-01 13.049019780144016 0.00890735463861044
3.481952254464444341e-01 14.481182276745331 0.00890735463861044
3.282979911665231398e-01 16.070528182616385 0.00890735463861044
3.086712753896947437e-01 17.834308769319094 0.00890735463861044
2.894109616334261115e-01 19.791668678535572 0.00890735463861044
2.706005081922195910e-01 21.96385372416547 0.00890735463861044
2.523122891986390726e-01 24.37444150122222 0.00890735463861044
2.346087328990140997e-01 27.04959730463137 0.00890735463861044
2.175432328483366817e-01 30.01835813575592 0.00890735463861044
2.011608688521639987e-01 33.31294787934677 0.00890735463861044
1.854989910373822937e-01 36.96912707195032 0.00890735463861044
1.705876925960216617e-01 41.0265810582719 0.00890735463861044
1.564502227289653047e-01 45.52935074866948 0.00890735463861044
1.431033054283262218e-01 50.526310653356795 0.00890735463861044
1.305573704104728561e-01 56.07169938205458 0.00890735463861044
1.188166287917025860e-01 62.22570836730231 0.00890735463861044
1.078790638964046561e-01 69.0551352016233 0.00890735463861044
9.773632479687169305e-02 76.63410868007462 0.00890735463861044
8.837364545909046076e-02 85.04489341802686 0.00890735463861044
7.976992781755218309e-02 94.37878277775391 0.00890735463861044
7.189806059902642543e-02 104.73708979594508 0.00890735463861044
6.472560088675487211e-02 116.23224686798542 0.00890735463861044
5.825573848263930488e-02 128.9890261253308 0.00890735463861044
5.295587400916360044e-02 143.14589375234786 0.00890735463861044
4.881423413064624184e-02 158.85651294280527 0.00890735463861044
4.506053289260780054e-02 176.2914118095948 0.00890735463861044
4.162788690393605384e-02 195.63983435170647 0.00890735463861044
3.849469778605223852e-02 217.11179456945052 0.00890735463861044
3.564131923757064141e-02 240.9403560239527 0.00890735463861044
3.304937235321395161e-02 267.38416158399497 0.00890735463861044
3.070100232805729121e-02 296.73024081888724 0.00890735463861044
2.857818679238461820e-02 329.2971255097155 0.00890735463861044
2.667513822357646044e-02 365.43830709572546 0.00890735463861044
2.496283148645890917e-02 405.54607358408276 0.00890735463861044
2.341320267419927728e-02 450.05576757004974 0.00890735463861044
2.200580507676186404e-02 499.450511585514 0.00890735463861044
2.071987640984108633e-02 554.2664520663108 0.00890735463861044
1.953514148440259335e-02 615.0985788580505 0.00890735463861044
1.843274288471938305e-02 682.6071834272393 0.00890735463861044
1.739616623507086318e-02 757.525025877192 0.00890735463861044
1.641203112577991480e-02 840.6652885618333 0.00890735463861044
1.547059216852943002e-02 932.9304026284696 0.00890735463861044
1.456584949448479736e-02 1035.3218432956637 0.00890735463861044
1.369524590800378153e-02 1148.9510001873086 0.00890735463861044
1.285901196983064119e-02 1275.051240713013 0.00890735463861044
1.205930961655527281e-02 1414.991297434576 0.00890735463861044
1.129933487528690314e-02 1570.2901247293776 0.00890735463861044
1.058254593254268593e-02 1742.6333860096508 0.00890735463861044
9.912107779298667126e-03 1933.891750455232 0.00890735463861044
9.290588691902990429e-03 2146.141197858406 0.00890735463861044
8.719871200656308108e-03 2381.6855519761607 0.00890735463861044
8.227740720459193052e-03 2643.0814869741084 0.00890735463861044
7.792875654288843913e-03 2933.1662783900483 0.00890735463861044
7.406444113638581059e-03 3255.0885998350564 0.00890735463861044
7.068357665161630575e-03 3612.3426997094302 0.00890735463861044
6.778336859889945963e-03 4008.8063288984645 0.00890735463861044
6.583945495932968205e-03 4448.782831127585 0.00890735463861044
6.508125666871388861e-03 4937.047852839004 0.00890735463861044
6.510107329118886010e-03 5478.901179593945 0.00890735463861044
6.556416424614980136e-03 6080.224261649427 0.00890735463861044
6.695390668977166913e-03 6747.5440531107 0.00890735463861044
6.904400125419317934e-03 7488.10385759003 0.00890735463861044
7.186616851423605935e-03 8309.941949353404 0.00890735463861044
7.672312662862244836e-03 9221.97882333434 0.00890735463861044
8.353566886740739633e-03 10234.114021054527 0.00890735463861044
9.176309283973537942e-03 11357.333583431051 0.00890735463861044
1.015668550759134606e-02 12603.829296797274 0.00890735463861044
1.138731167308983279e-02 13987.131026472387 0.00890735463861044
1.281997403327898161e-02 15522.25357427048 0.00890735463861044
1.446056575665076623e-02 17225.859653987874 0.00890735463861044
1.631314409643178087e-02 19116.440753857038 0.00890735463861044
1.848248025165032810e-02 21214.51784910632 0.00890735463861044
2.090860265196813061e-02 23542.864143224204 0.00890735463861044
2.354508068131160731e-02 26126.752255633317 0.00890735463861044
2.637844945903946095e-02 28994.22853882881 0.00890735463861044
2.941415613064002343e-02 32176.417502507353 0.00890735463861044
3.267452531629877477e-02 35707.859649004626 0.00890735463861044
3.610670943042836728e-02 39626.88638701478 0.00890735463861044
3.971648912327404440e-02 43976.036093027215 0.00890735463861044
4.351710088091542694e-02 48802.515836544335 0.00890735463861044
4.752741851643928206e-02 54158.71378079476 0.00890735463861044
5.180735722175507790e-02 60102.76782070388 0.00890735463861044
5.639385959438132645e-02 66699.19663030129 0.00890735463861044
6.127241676127920256e-02 74019.59996915652 0.00890735463861044
6.645771162710416291e-02 82143.43584919439 0.00890735463861044
7.207639226072325156e-02 91158.88299750836 0.00890735463861044
7.808795189370056067e-02 101163.7979766207 0.00890735463861044
8.436681961574656052e-02 112266.77735108159 0.00890735463861044
9.088626775729978513e-02 124588.33642950082 0.00890735463861044
9.761213438793522879e-02 138262.2173764659 0.00890735463861044
1.045037991184009085e-01 153436.84089300132 0.00890735463861044
1.115154085070067802e-01 170276.91722258978 0.00890735463861044
1.185973443631706536e-01 188965.23396912115 0.00890735463861044
1.257242091776385740e-01 209704.64013232305 0.00890735463861044
1.329525000352918263e-01 232720.2478960412 0.00890735463861044
1.403986693855908685e-01 258261.87606826748 0.00890735463861044
1.478767001400817516e-01 286606.7616948256 0.00890735463861044
1.552504611885102137e-01 318062.5692794119 0.00890735463861044
1.627972679986617044e-01 352970.73027306574 0.00890735463861044
1.703831636465581723e-01 391710.1490809261 0.00890735463861044
1.784739491265569800e-01 434701.3158125035 0.00890735463861044
1.866328541153256526e-01 482410.8704165374 0.00890735463861044
1.944613411526849578e-01 535356.6677410719 0.00890735463861044
2.018690777833346550e-01 594113.3984965039 0.00890735463861044
2.087678919365532071e-01 659318.8271333541 0.00890735463861044
2.150736281268458283e-01 731680.7143427207 0.00890735463861044
2.207082021449823517e-01 811984.4993184009 0.00890735463861044
2.256013165093829209e-01 901101.8251665037 0.00890735463861044
2.296919980374530212e-01 1000000.0 0.00890735463861044
7.357936448387906482e-03 0.001 0.009884959046625586
7.428479173837251870e-03 0.0011097524964120721 0.009884959046625586
7.489156371083287647e-03 0.0012315506032928262 0.009884959046625586
7.539501238013101084e-03 0.001366716356462006 0.009884959046625586
7.578883259232516330e-03 0.0015167168884709225 0.009884959046625586
7.606567422413024540e-03 0.0016831803533309566 0.009884959046625586
7.621642422911778167e-03 0.0018679135990207828 0.009884959046625586
7.623012909742391853e-03 0.002072921779595372 0.009884959046625586
7.609365293581071658e-03 0.002300430119772917 0.009884959046625586
7.579105663671119840e-03 0.0025529080682395165 0.009884959046625586
7.530340126495247387e-03 0.002833096101839324 0.009884959046625586
7.460866085494077121e-03 0.0031440354715915 0.009884959046625586
7.368086125242533611e-03 0.0034891012134067737 0.009884959046625586
7.248986880779631319e-03 0.003872038781812557 0.009884959046625586
7.100131909947770756e-03 0.004297004704320844 0.009884959046625586
6.917559657730708647e-03 0.004768611697714469 0.009884959046625586
6.696813437352031571e-03 0.005291978735958442 0.009884959046625586
6.432843284478415372e-03 0.005872786613189483 0.009884959046625586
6.120019300289793011e-03 0.00651733960488242 0.009884959046625586
5.752053707197728356e-03 0.007232633896483534 0.009884959046625586
5.393669714116804993e-03 0.008026433522257174 0.009884959046625586
5.052750103839456081e-03 0.00890735463861044 0.009884959046625586
4.657880323317095846e-03 0.009884959046625586 0.009884959046625586
4.268354258542929498e-03 0.010969857978923836 0.009884959046625586
3.884742086958077514e-03 0.012173827277396614 0.009884959046625586
3.450127956631672196e-03 0.013509935211980273 0.009884959046625586
3.008039418363364897e-03 0.014992684327860457 0.009884959046625586
3.616647938721403738e-03 0.01663816886076129 0.009884959046625586
4.897961259287674819e-03 0.018464249428955443 0.009884959046625586
6.627780578861574776e-03 0.020490746898158472 0.009884959046625586
8.572655738107398324e-03 0.022739657523579287 0.009884959046625586
1.075380939111902391e-02 0.02523539170434766 0.009884959046625586
1.319414100130549862e-02 0.02800503894183631 0.009884959046625586
1.591833324248810577e-02 0.03107866187782014 0.009884959046625586
1.895291023924356236e-02 0.03448962260405758 0.009884959046625586
2.232637514169506787e-02 0.038274944785163134 0.009884959046625586
2.606923150317320623e-02 0.04247571552536898 0.009884959046625586
3.021407650993505542e-02 0.047137531341167244 0.009884959046625586
3.479562231721399640e-02 0.05231099308056263 0.009884959046625586
3.985061258056115524e-02 0.05805225516094899 0.009884959046625586
4.541781979217244386e-02 0.06442363508721373 0.009884959046625586
5.153789735725851362e-02 0.07149428986597581 0.009884959046625586
5.825311685012831558e-02 0.07934096665797492 0.009884959046625586
6.560710369618096005e-02 0.08804883581643465 0.009884959046625586
7.364678616786238252e-02 0.09771241535346502 0.009884959046625586
8.242921528992125380e-02 0.1084365968689611 0.009884959046625586
9.198495051468340289e-02 0.12033778407775893 0.009884959046625586
1.023572858642242955e-01 0.13354515629298988 0.009884959046625586
1.135873051160535413e-01 0.14820207057988585 0.009884959046625586
1.257126376934096235e-01 0.16446761779946645 0.009884959046625586
1.387661886701302694e-01 0.18251834943190443 0.009884959046625586
1.527744679442080422e-01 0.20255019392306664 0.009884959046625586
1.677559023166608210e-01 0.22478058335487253 0.009884959046625586
1.837189284590780847e-01 0.24945081352303167 0.009884959046625586
2.006599913054640805e-01 0.27682866303920667 0.009884959046625586
2.185614613122535965e-01 0.3072112998861759 0.009884959046625586
2.373895617664754654e-01 0.34092850697468147 0.009884959046625586
2.570923345969704510e-01 0.3783462617131929 0.009884959046625586
2.775978010103024030e-01 0.419870708444391 0.009884959046625586
2.988123630452990676e-01 0.4659525668664682 0.009884959046625586
3.206195454972877168e-01 0.517092024289676 0.009884959046625586
3.428793663869921793e-01 0.5738441648302398 0.009884959046625586
3.654280728076306217e-01 0.6368249944718586 0.009884959046625586
3.880787848380651828e-01 0.7067181273927491 0.009884959046625586
4.106356685152863784e-01 0.7842822061337682 0.009884959046625586
4.328951599861362576e-01 0.8703591361485166 0.009884959046625586
4.545797906414428824e-01 0.9658832241158708 0.009884959046625586
4.754311750959014371e-01 1.0718913192051276 0.009884959046625586
4.951830175582453419e-01 1.1895340673703196 0.009884959046625586
5.135668594025321054e-01 1.3200884008314182 0.009884959046625586
5.303184941334160296e-01 1.4649713983072863 0.009884959046625586
5.451848338971361230e-01 1.625755666443795 0.009884959046625586
5.579311726618387812e-01 1.8041864093920719 0.009884959046625586
5.683483564034987889e-01 2.0022003718155843 0.009884959046625586
5.762596941478173029e-01 2.2219468609395236 0.009884959046625586
5.815272253099138533e-01 2.4658110758226037 0.009884959046625586
5.840568938797696674e-01 2.736439997074672 0.009884959046625586
5.838025180341608333e-01 3.0367711180354604 0.009884959046625586
5.807680140452570194e-01 3.370064329271928 0.009884959046625586
5.750079050748977405e-01 3.739937302478798 0.009884959046625586
5.666258817041424090e-01 4.150404757850477 0.009884959046625586
5.557714750988858032e-01 4.605922041145108 0.009884959046625586
5.426350258191438014e-01 5.1114334834401705 0.009884959046625586
5.295718970950651361e-01 5.672426068491977 0.009884959046625586
5.154139091648382021e-01 6.294988990221888 0.009884959046625586
4.998357630080562108e-01 6.985879746785249 0.009884959046625586
4.829790626028339084e-01 7.752597488629465 0.009884959046625586
4.650636854794716890e-01 8.60346441668451 0.009884959046625586
4.463040999400169628e-01 9.547716114208066 0.009884959046625586
4.269049477817462579e-01 10.59560179277617 0.009884959046625586
4.070576862319367772e-01 11.758495540521581 0.009884959046625586
3.869384822823677128e-01 13.049019780144016 0.009884959046625586
3.667071708249907691e-01 14.481182276745331 0.009884959046625586
3.465071135225720744e-01 16.070528182616385 0.009884959046625586
3.264658273101049279e-01 17.834308769319094 0.009884959046625586
3.066960130821942965e-01 19.791668678535572 0.009884959046625586
2.872968440765094611e-01 21.96385372416547 0.009884959046625586
2.683552495516093317e-01 24.37444150122222 0.009884959046625586
2.499470826620526498e-01 27.04959730463137 0.009884959046625586
2.321381299229386685e-01 30.01835813575592 0.009884959046625586
2.149849242325647114e-01 33.31294787934677 0.009884959046625586
1.985354027128071464e-01 36.96912707195032 0.009884959046625586
1.828294468365849745e-01 41.0265810582719 0.009884959046625586
1.678992945719065544e-01 45.52935074866948 0.009884959046625586
1.537698519611603309e-01 50.526310653356795 0.009884959046625586
1.404588592354373000e-01 56.07169938205458 0.009884959046625586
1.279769259567473672e-01 62.22570836730231 0.009884959046625586
1.163274523037586550e-01 69.0551352016233 0.009884959046625586
1.055064735709019680e-01 76.63410868007462 0.009884959046625586
9.550257042394609541e-02 85.04489341802686 0.009884959046625586
8.629693642608372850e-02 94.37878277775391 0.009884959046625586
7.786374785208012572e-02 104.73708979594508 0.009884959046625586
7.017090409108217575e-02 116.23224686798542 0.009884959046625586
6.318114642633282374e-02 128.9890261253308 0.009884959046625586
5.742290705199488976e-02 143.14589375234786 0.009884959046625586
5.276688248925514441e-02 158.85651294280527 0.009884959046625586
4.875444372585819447e-02 176.2914118095948 0.009884959046625586
4.508458673923614046e-02 195.63983435170647 0.009884959046625586
4.173356144212327784e-02 217.11179456945052 0.009884959046625586
3.867983339326350190e-02 240.9403560239527 0.009884959046625586
3.590341390398472249e-02 267.38416158399497 0.009884959046625586
3.338507818365529789e-02 296.73024081888724 0.009884959046625586
3.110561952068683841e-02 329.2971255097155 0.009884959046625586
2.906207753292954638e-02 365.43830709572546 0.009884959046625586
2.721734421823633274e-02 405.54607358408276 0.009884959046625586
2.554533043242807402e-02 450.05576757004974 0.009884959046625586
2.402458552907412240e-02 499.450511585514 0.009884959046625586
2.263327356422717776e-02 554.2664520663108 0.009884959046625586
2.135001276209184604e-02 615.0985788580505 0.009884959046625586
2.015485497569527440e-02 682.6071834272393 0.009884959046625586
1.903028244462273699e-02 757.525025877192 0.009884959046625586
1.796205811495955526e-02 840.6652885618333 0.009884959046625586
1.693978060291247839e-02 932.9304026284696 0.009884959046625586
1.595702112287765081e-02 1035.3218432956637 0.009884959046625586
1.501101950342151846e-02 1148.9510001873086 0.009884959046625586
1.410200100534230588e-02 1275.051240713013 0.009884959046625586
1.323227575316185400e-02 1414.991297434576 0.009884959046625586
1.240528764043637155e-02 1570.2901247293776 0.009884959046625586
1.162479130500299225e-02 1742.6333860096508 0.009884959046625586
1.089425582332382084e-02 1933.891750455232 0.009884959046625586
1.021653535188415084e-02 2146.141197858406 0.009884959046625586
9.593766578590425670e-03 2381.6855519761607 0.009884959046625586
9.056360684981841491e-03 2643.0814869741084 0.009884959046625586
8.581184537988293184e-03 2933.1662783900483 0.009884959046625586
8.158729554901775552e-03 3255.0885998350564 0.009884959046625586
7.788989782713552461e-03 3612.3426997094302 0.009884959046625586
7.471730081001966631e-03 4008.8063288984645 0.009884959046625586
7.258692316204407892e-03 4448.782831127585 0.009884959046625586
7.177578991524055131e-03 4937.047852839004 0.009884959046625586
7.180045962732251041e-03 5478.901179593945 0.009884959046625586
7.231042451024701986e-03 6080.224261649427 0.009884959046625586
7.384523707788312810e-03 6747.5440531107 0.009884959046625586
7.613605741343907121e-03 7488.10385759003 0.009884959046625586
7.922684815101849881e-03 8309.941949353404 0.009884959046625586
8.465131388284644759e-03 9221.97882333434 0.009884959046625586
9.213054814460507752e-03 10234.114021054527 0.009884959046625586
1.011628052358983301e-02 11357.333583431051 0.009884959046625586
1.119086226047584856e-02 12603.829296797274 0.009884959046625586
1.254144243647270333e-02 13987.131026472387 0.009884959046625586
1.411109498068494061e-02 15522.25357427048 0.009884959046625586
1.590734228780189830e-02 17225.859653987874 0.009884959046625586
1.793431753023857697e-02 19116.440753857038 0.009884959046625586
2.030963972463753833e-02 21214.51784910632 0.009884959046625586
2.296251660310544285e-02 23542.864143224204 0.009884959046625586
2.584332907746182337e-02 26126.752255633317 0.009884959046625586
2.893682330586885149e-02 28994.22853882881 0.009884959046625586
3.223170621649390499e-02 32176.417502507353 0.009884959046625586
3.578332364920199654e-02 35707.859649004626 0.009884959046625586
3.951749113140879538e-02 39626.88638701478 0.009884959046625586
4.343919983581375627e-02 43976.036093027215 0.009884959046625586
4.756127557672826939e-02 48802.515836544335 0.009884959046625586
5.190234989684519573e-02 54158.71378079476 0.009884959046625586
5.653702001830279017e-02 60102.76782070388 0.009884959046625586
6.148122576474680800e-02 66699.19663030129 0.009884959046625586
6.672628323840687492e-02 74019.59996915652 0.009884959046625586
7.228469376462878793e-02 82143.43584919439 0.009884959046625586
7.839222446840202196e-02 91158.88299750836 0.009884959046625586
8.480861720062327080e-02 101163.7979766207 0.009884959046625586
9.148399361181246137e-02 112266.77735108159 0.009884959046625586
9.838484800222896398e-02 124588.33642950082 0.009884959046625586
1.054695471578752514e-01 138262.2173764659 0.009884959046625586
1.126894650235646528e-01 153436.84089300132 0.009884959046625586
1.199904597212687885e-01 170276.91722258978 0.009884959046625586
1.273145355416348268e-01 188965.23396912115 0.009884959046625586
1.346780714505292076e-01 209704.64013232305 0.009884959046625586
1.420480860288817204e-01 232720.2478960412 0.009884959046625586
1.492904039167535779e-01 258261.87606826748 0.009884959046625586
1.566982346633654655e-01 286606.7616948256 0.009884959046625586
1.640923050800659200e-01 318062.5692794119 0.009884959046625586
1.717495363309695933e-01 352970.73027306574 0.009884959046625586
1.791818722217154436e-01 391710.1490809261 0.009884959046625586
1.868807804996393540e-01 434701.3158125035 0.009884959046625586
1.947001274296558948e-01 482410.8704165374 0.009884959046625586
2.020971143774674961e-01 535356.6677410719 0.009884959046625586
2.089837076306760577e-01 594113.3984965039 0.009884959046625586
2.152761558925934127e-01 659318.8271333541 0.009884959046625586
2.208971186320414504e-01 731680.7143427207 0.009884959046625586
2.257770365706956994e-01 811984.4993184009 0.009884959046625586
2.298557912842937034e-01 901101.8251665037 0.009884959046625586
2.330837809087056567e-01 1000000.0 0.009884959046625586
7.277927128366010537e-03 0.001 0.010969857978923836
7.357913179923574083e-03 0.0011097524964120721 0.010969857978923836
7.428441461563529621e-03 0.0012315506032928262 0.010969857978923836
7.489136819285072480e-03 0.001366716356462006 0.010969857978923836
7.539465325398785576e-03 0.0015167168884709225 0.010969857978923836
7.578841885382152366e-03 0.0016831803533309566 0.010969857978923836
7.606503058474709152e-03 0.0018679135990207828 0.010969857978923836
7.621571320607574938e-03 0.002072921779595372 0.010969857978923836
7.622945910700370045e-03 0.002300430119772917 0.010969857978923836
7.609280697017355675e-03 0.0025529080682395165 0.010969857978923836
7.578990874244471813e-03 0.002833096101839324 0.010969857978923836
7.530223713560648020e-03 0.0031440354715915 0.010969857978923836
7.460717095452699954e-03 0.0034891012134067737 0.010969857978923836
7.367912862581145299e-03 0.003872038781812557 0.010969857978923836
7.248788990427481281e-03 0.004297004704320844 0.010969857978923836
7.099892141834311665e-03 0.004768611697714469 0.010969857978923836
6.917283302489812477e-03 0.005291978735958442 0.010969857978923836
6.696479463909800305e-03 0.005872786613189483 0.010969857978923836
6.432458073564870614e-03 0.00651733960488242 0.010969857978923836
6.119563295542976115e-03 0.007232633896483534 0.010969857978923836
5.751521390508781452e-03 0.008026433522257174 0.010969857978923836
5.380256555613898567e-03 0.00890735463861044 0.010969857978923836
5.037037238445239533e-03 0.009884959046625586 0.010969857978923836
4.639519134144686613e-03 0.010969857978923836 0.010969857978923836
4.267734100746495805e-03 0.012173827277396614 0.010969857978923836
3.884026840664243137e-03 0.013509935211980273 0.010969857978923836
3.449602184698954445e-03 0.014992684327860457 0.010969857978923836
3.007836688111898901e-03 0.01663816886076129 0.010969857978923836
3.616212425754136966e-03 0.018464249428955443 0.010969857978923836
4.898029961263375247e-03 0.020490746898158472 0.010969857978923836
6.627890859617455339e-03 0.022739657523579287 0.010969857978923836
8.572795148996777831e-03 0.02523539170434766 0.010969857978923836
1.075398658890866325e-02 0.02800503894183631 0.010969857978923836
1.319435808812056098e-02 0.03107866187782014 0.010969857978923836
1.591858390469765711e-02 0.03448962260405758 0.010969857978923836
1.895319983409533143e-02 0.038274944785163134 0.010969857978923836
2.232670287233089537e-02 0.04247571552536898 0.010969857978923836
2.606959879634073232e-02 0.047137531341167244 0.010969857978923836
3.021449488884269188e-02 0.05231099308056263 0.010969857978923836
3.479607749557671326e-02 0.05805225516094899 0.010969857978923836
3.985111061162548152e-02 0.06442363508721373 0.010969857978923836
4.541837632227444660e-02 0.07149428986597581 0.010969857978923836
5.153851134768095560e-02 0.07934096665797492 0.010969857978923836
5.825378565193045644e-02 0.08804883581643465 0.010969857978923836
6.560784102711739174e-02 0.09771241535346502 0.010969857978923836
7.365108035047578106e-02 0.1084365968689611 0.010969857978923836
8.243398050797993981e-02 0.12033778407775893 0.010969857978923836
9.199024926159657389e-02 0.13354515629298988 0.010969857978923836
1.023631645593364586e-01 0.14820207057988585 0.010969857978923836
1.135938043579420437e-01 0.16446761779946645 0.010969857978923836
1.257198294092331803e-01 0.18251834943190443 0.010969857978923836
1.387741170641474953e-01 0.20255019392306664 0.010969857978923836
1.527831950239682546e-01 0.22478058335487253 0.010969857978923836
1.677654942841749208e-01 0.24945081352303167 0.010969857978923836
1.837294477141069859e-01 0.27682866303920667 0.010969857978923836
2.006715009179614040e-01 0.3072112998861759 0.010969857978923836
2.185740352909429363e-01 0.34092850697468147 0.010969857978923836
2.374032689782376582e-01 0.3783462617131929 0.010969857978923836
2.571072301556684425e-01 0.419870708444391 0.010969857978923836
2.776139384740797245e-01 0.4659525668664682 0.010969857978923836
2.988297824970365113e-01 0.517092024289676 0.010969857978923836
3.206383120991354585e-01 0.5738441648302398 0.010969857978923836
3.428994896066289710e-01 0.6368249944718586 0.010969857978923836
3.654495623496356593e-01 0.7067181273927491 0.010969857978923836
3.881016334254721034e-01 0.7842822061337682 0.010969857978923836
4.106469966890606282e-01 0.8703591361485166 0.010969857978923836
4.328877987874271693e-01 0.9658832241158708 0.010969857978923836
4.545701380992379637e-01 1.0718913192051276 0.010969857978923836
4.754187389710244349e-01 1.1895340673703196 0.010969857978923836
4.951672474688432191e-01 1.3200884008314182 0.010969857978923836
5.135471318592464973e-01 1.4649713983072863 0.010969857978923836
5.302940801860538400e-01 1.625755666443795 0.010969857978923836
5.451549223106822994e-01 1.8041864093920719 0.010969857978923836
5.578948500508166264e-01 2.0022003718155843 0.010969857978923836
5.683045993369525428e-01 2.2219468609395236 0.010969857978923836
5.762073760969497194e-01 2.4658110758226037 0.010969857978923836
5.814650778280601173e-01 2.736439997074672 0.010969857978923836
5.839835502575645432e-01 3.0367711180354604 0.010969857978923836
5.837164479248113658e-01 3.370064329271928 0.010969857978923836
5.806675489295199943e-01 3.739937302478798 0.010969857978923836
5.748911983582998264e-01 4.150404757850477 0.010969857978923836
5.664908788478918433e-01 4.605922041145108 0.010969857978923836
5.556158838525840915e-01 5.1114334834401705 0.010969857978923836
5.424562602888844953e-01 5.672426068491977 0.010969857978923836
5.288763083165178847e-01 6.294988990221888 0.010969857978923836
5.147141512298294419e-01 6.985879746785249 0.010969857978923836
4.990442605970224488e-01 7.752597488629465 0.010969857978923836
4.820859183974146589e-01 8.60346441668451 0.010969857978923836
4.640586448927915830e-01 9.547716114208066 0.010969857978923836
4.451768608088502166e-01 10.59560179277617 0.010969857978923836
4.256455094790251859e-01 11.758495540521581 0.010969857978923836
4.056568814388029631e-01 13.049019780144016 0.010969857978923836
3.853885565898552690e-01 14.481182276745331 0.010969857978923836
3.650024092511771623e-01 16.070528182616385 0.010969857978923836
3.446444756920826191e-01 17.834308769319094 0.010969857978923836
3.244454815400875103e-01 19.791668678535572 0.010969857978923836
3.045217584985555059e-01 21.96385372416547 0.010969857978923836
2.849763294856180185e-01 24.37444150122222 0.010969857978923836
2.659000162687460977e-01 27.04959730463137 0.010969857978923836
2.473724544148403204e-01 30.01835813575592 0.010969857978923836
2.294629749845804867e-01 33.31294787934677 0.010969857978923836
2.122313424253888248e-01 36.96912707195032 0.010969857978923836
1.957283466548022377e-01 41.0265810582719 0.010969857978923836
1.799962586976930901e-01 45.52935074866948 0.010969857978923836
1.650691465193982743e-01 50.526310653356795 0.010969857978923836
1.509730123662714751e-01 56.07169938205458 0.010969857978923836
1.377257829412691925e-01 62.22570836730231 0.010969857978923836
1.253371737124958363e-01 69.0551352016233 0.010969857978923836
1.138084821072284786e-01 76.63410868007462 0.010969857978923836
1.031324547093684513e-01 85.04489341802686 0.010969857978923836
9.329334752646184503e-02 94.37878277775391 0.010969857978923836
8.426730390779985091e-02 104.73708979594508 0.010969857978923836
7.602316427295509327e-02 116.23224686798542 0.010969857978923836
6.852366993891849389e-02 128.9890261253308 0.010969857978923836
6.222868186271605234e-02 143.14589375234786 0.010969857978923836
5.700427736395651673e-02 158.85651294280527 0.010969857978923836
5.271309067603799359e-02 176.2914118095948 0.010969857978923836
4.878823202042326113e-02 195.63983435170647 0.010969857978923836
4.520359331899148625e-02 217.11179456945052 0.010969857978923836
4.193551198024582372e-02 240.9403560239527 0.010969857978923836
3.896213773542660241e-02 267.38416158399497 0.010969857978923836
3.626264377212726209e-02 296.73024081888724 0.010969857978923836
3.381643267652442719e-02 329.2971255097155 0.010969857978923836
3.162374739358797537e-02 365.43830709572546 0.010969857978923836
2.963810603199299593e-02 405.54607358408276 0.010969857978923836
2.783589084446292869e-02 450.05576757004974 0.010969857978923836
2.619456142100072896e-02 499.450511585514 0.010969857978923836
2.469114110745686957e-02 554.2664520663108 0.010969857978923836
2.330308079252238485e-02 615.0985788580505 0.010969857978923836
2.200928920578520270e-02 682.6071834272393 0.010969857978923836
2.079119100009526114e-02 757.525025877192 0.010969857978923836
1.963364364291788136e-02 840.6652885618333 0.010969857978923836
1.852554087711445058e-02 932.9304026284696 0.010969857978923836
1.745998192876199381e-02 1035.3218432956637 0.010969857978923836
1.643396449959790701e-02 1148.9510001873086 0.010969857978923836
1.544768327443508775e-02 1275.051240713013 0.010969857978923836
1.450357887157159055e-02 1414.991297434576 0.010969857978923836
1.360533922034523439e-02 1570.2901247293776 0.010969857978923836
1.275702042152827842e-02 1742.6333860096508 0.010969857978923836
1.196241251781301855e-02 1933.891750455232 0.010969857978923836
1.122468109531751281e-02 2146.141197858406 0.010969857978923836
1.054624750963775726e-02 2381.6855519761607 0.010969857978923836
9.960334704471751274e-03 2643.0814869741084 0.010969857978923836
9.441917515682766646e-03 2933.1662783900483 0.010969857978923836
8.980783040173167739e-03 3255.0885998350564 0.010969857978923836
8.577030486217300173e-03 3612.3426997094302 0.010969857978923836
8.230486759935663407e-03 4008.8063288984645 0.010969857978923836
7.997317471210876189e-03 4448.782831127585 0.010969857978923836
7.910960245305492800e-03 4937.047852839004 0.010969857978923836
7.914014513436725892e-03 5478.901179593945 0.010969857978923836
7.970124412003653722e-03 6080.224261649427 0.010969857978923836
8.139542745730204629e-03 6747.5440531107 0.010969857978923836
8.390294866039251995e-03 7488.10385759003 0.010969857978923836
8.728321067832143371e-03 8309.941949353404 0.010969857978923836
9.334477913713551747e-03 9221.97882333434 0.010969857978923836
1.015469120888558459e-02 10234.114021054527 0.010969857978923836
1.114518084774777061e-02 11357.333583431051 0.010969857978923836
1.232152049416213903e-02 12603.829296797274 0.010969857978923836
1.380206361325706475e-02 13987.131026472387 0.010969857978923836
1.551955328504889091e-02 15522.25357427048 0.010969857978923836
1.748351693050918462e-02 17225.859653987874 0.010969857978923836
1.969810536312204680e-02 19116.440753857038 0.010969857978923836
2.229542066533406544e-02 21214.51784910632 0.010969857978923836
2.519191512565538069e-02 23542.864143224204 0.010969857978923836
2.833479715922688352e-02 26126.752255633317 0.010969857978923836
3.170678745027558088e-02 28994.22853882881 0.010969857978923836
3.529260097151851877e-02 32176.417502507353 0.010969857978923836
3.913627690263761505e-02 35707.859649004626 0.010969857978923836
4.319104062190350785e-02 39626.88638701478 0.010969857978923836
4.744272589606420010e-02 43976.036093027215 0.010969857978923836
5.190341696811172356e-02 48802.515836544335 0.010969857978923836
5.659698981425686365e-02 54158.71378079476 0.010969857978923836
6.159886198029763948e-02 60102.76782070388 0.010969857978923836
6.691385466169567919e-02 66699.19663030129 0.010969857978923836
7.253591721036513340e-02 74019.59996915652 0.010969857978923836
7.855288727145458283e-02 82143.43584919439 0.010969857978923836
8.509938137163189364e-02 91158.88299750836 0.010969857978923836
9.192218979791649813e-02 101163.7979766207 0.010969857978923836
9.898988889509351130e-02 112266.77735108159 0.010969857978923836
1.062613802813584252e-01 124588.33642950082 0.010969857978923836
1.136867823784467879e-01 138262.2173764659 0.010969857978923836
1.212088177064069572e-01 153436.84089300132 0.010969857978923836
1.287645412345109763e-01 170276.91722258978 0.010969857978923836
1.362872840850515022e-01 188965.23396912115 0.010969857978923836
1.438471580045818654e-01 209704.64013232305 0.010969857978923836
1.512992957761195856e-01 232720.2478960412 0.010969857978923836
1.585471163438888775e-01 258261.87606826748 0.010969857978923836
1.655252566569415107e-01 286606.7616948256 0.010969857978923836
1.730867062602210182e-01 318062.5692794119 0.010969857978923836
1.805958631923742508e-01 352970.73027306574 0.010969857978923836
1.878012812863058267e-01 391710.1490809261 0.010969857978923836
1.949782146250835513e-01 434701.3158125035 0.010969857978923836
2.023677569092264539e-01 482410.8704165374 0.010969857978923836
2.092446185929272007e-01 535356.6677410719 0.010969857978923836
2.155253635616209418e-01 594113.3984965039 0.010969857978923836
2.211329606322606500e-01 659318.8271333541 0.010969857978923836
2.259987191687676533e-01 731680.7143427207 0.010969857978923836
2.300631893434859077e-01 811984.4993184009 0.010969857978923836
2.332779265248350331e-01 901101.8251665037 0.010969857978923836
2.356057092549721788e-01 1000000.0 0.010969857978923836
7.188861014258811528e-03 0.001 0.012173827277396614
7.277895716502328326e-03 0.0011097524964120721 0.012173827277396614
7.357872535914057599e-03 0.0012315506032928262 0.012173827277396614
7.428413181709701135e-03 0.001366716356462006 0.012173827277396614
7.489087544593701906e-03 0.0015167168884709225 0.012173827277396614
7.539413624222495759e-03 0.0016831803533309566 0.012173827277396614
7.578773833646163839e-03 0.0018679135990207828 0.012173827277396614
7.606431069679406645e-03 0.002072921779595372 0.012173827277396614
7.621498595352067112e-03 0.002300430119772917 0.012173827277396614
7.622850381835142956e-03 0.0025529080682395165 0.012173827277396614
7.609167830504923527e-03 0.002833096101839324 0.012173827277396614
7.578867511080146502e-03 0.0031440354715915 0.012173827277396614
7.530073998807316343e-03 0.0034891012134067737 0.012173827277396614
7.460542209575578808e-03 0.003872038781812557 0.012173827277396614
7.367706578006007548e-03 0.004297004704320844 0.012173827277396614
7.248541176544244340e-03 0.004768611697714469 0.012173827277396614
7.099602959866461484e-03 0.005291978735958442 0.012173827277396614
6.916938167904078741e-03 0.005872786613189483 0.012173827277396614
6.696081312409098152e-03 0.00651733960488242 0.012173827277396614
6.431983439542698737e-03 0.007232633896483534 0.012173827277396614
6.119009216988165190e-03 0.008026433522257174 0.012173827277396614
5.750875236177619906e-03 0.00890735463861044 0.012173827277396614
5.364809614394536012e-03 0.009884959046625586 0.012173827277396614
5.018947244310394129e-03 0.010969857978923836 0.012173827277396614
4.618383349271923226e-03 0.012173827277396614 0.012173827277396614
4.267002125050975425e-03 0.013509935211980273 0.012173827277396614
3.883180779939029124e-03 0.014992684327860457 0.012173827277396614
3.448973881200546269e-03 0.01663816886076129 0.012173827277396614
3.007578691042356919e-03 0.018464249428955443 0.012173827277396614
3.615719406463573614e-03 0.020490746898158472 0.012173827277396614
4.898205865722919661e-03 0.022739657523579287 0.012173827277396614
6.628117361059207048e-03 0.02523539170434766 0.012173827277396614
8.573082011751966686e-03 0.02800503894183631 0.012173827277396614
1.075431431406068811e-02 0.03107866187782014 0.012173827277396614
1.319475011708710378e-02 0.03448962260405758 0.012173827277396614
1.591903171778128248e-02 0.038274944785163134 0.012173827277396614
1.895371099185472544e-02 0.04247571552536898 0.012173827277396614
2.232727580571456857e-02 0.047137531341167244 0.012173827277396614
2.607024491358552604e-02 0.05231099308056263 0.012173827277396614
3.021521827852885825e-02 0.05805225516094899 0.012173827277396614
3.479688796992062849e-02 0.06442363508721373 0.012173827277396614
3.985201791347998262e-02 0.07149428986597581 0.012173827277396614
4.541938309254602707e-02 0.07934096665797492 0.012173827277396614
5.153962366224701386e-02 0.08804883581643465 0.012173827277396614
5.825501994951760160e-02 0.09771241535346502 0.012173827277396614
6.560919075736446060e-02 0.1084365968689611 0.012173827277396614
7.365688982547193009e-02 0.12033778407775893 0.012173827277396614
8.244044807109308926e-02 0.13354515629298988 0.012173827277396614
9.199743791192745157e-02 0.14820207057988585 0.012173827277396614
1.023711461149161422e-01 0.16446761779946645 0.012173827277396614
1.136026392291078491e-01 0.18251834943190443 0.012173827277396614
1.257296020867249564e-01 0.20255019392306664 0.012173827277396614
1.387849165378346183e-01 0.22478058335487253 0.012173827277396614
1.527950989131426074e-01 0.24945081352303167 0.012173827277396614
1.677785979251422699e-01 0.27682866303920667 0.012173827277396614
1.837438537103904812e-01 0.3072112998861759 0.012173827277396614
2.006873038181147262e-01 0.34092850697468147 0.012173827277396614
2.185913296049175614e-01 0.3783462617131929 0.012173827277396614
2.374221527629601924e-01 0.419870708444391 0.012173827277396614
2.571278141319521260e-01 0.4659525668664682 0.012173827277396614
2.776363189566986578e-01 0.517092024289676 0.012173827277396614
2.988540476592123629e-01 0.5738441648302398 0.012173827277396614
3.206645370162283792e-01 0.6368249944718586 0.012173827277396614
3.429277521380067473e-01 0.7067181273927491 0.012173827277396614
3.654799157568010548e-01 0.7842822061337682 0.012173827277396614
3.881340958278924336e-01 0.8703591361485166 0.012173827277396614
4.106815679398234664e-01 0.9658832241158708 0.012173827277396614
4.328939862246776182e-01 1.0718913192051276 0.012173827277396614
4.545643354407663539e-01 1.1895340673703196 0.012173827277396614
4.754102461173493888e-01 1.3200884008314182 0.012173827277396614
4.951554714277723312e-01 1.4649713983072863 0.012173827277396614
5.135313770943348288e-01 1.625755666443795 0.012173827277396614
5.302735541738511360e-01 1.8041864093920719 0.012173827277396614
5.451287268516380458e-01 2.0022003718155843 0.012173827277396614
5.578619557757668046e-01 2.2219468609395236 0.012173827277396614
5.682638443357609370e-01 2.4658110758226037 0.012173827277396614
5.761574578222097287e-01 2.736439997074672 0.012173827277396614
5.814045357134952630e-01 3.0367711180354604 0.012173827277396614
5.839107309696665027e-01 3.370064329271928 0.012173827277396614
5.836295066736738590e-01 3.739937302478798 0.012173827277396614
5.805644055340899445e-01 4.150404757850477 0.012173827277396614
5.747695038979662163e-01 4.605922041145108 0.012173827277396614
5.663479669370645730e-01 5.1114334834401705 0.012173827277396614
5.554487189175826289e-01 5.672426068491977 0.012173827277396614
5.423489286691958178e-01 6.294988990221888 0.012173827277396614
5.282299627792664820e-01 6.985879746785249 0.012173827277396614
5.139738631032914062e-01 7.752597488629465 0.012173827277396614
4.981987987253216899e-01 8.60346441668451 0.012173827277396614
4.811235661796008367e-01 9.547716114208066 0.012173827277396614
4.629675273447019235e-01 10.59560179277617 0.012173827277396614
4.439453620511444321e-01 11.758495540521581 0.012173827277396614
4.242628341248551038e-01 13.049019780144016 0.012173827277396614
4.041137089011900274e-01 14.481182276745331 0.012173827277396614
3.836777431006532790e-01 16.070528182616385 0.012173827277396614
3.631196849016123940e-01 17.834308769319094 0.012173827277396614
3.425890701525504123e-01 19.791668678535572 0.012173827277396614
3.222205944902595265e-01 21.96385372416547 0.012173827277396614
3.021348342481169902e-01 24.37444150122222 0.012173827277396614
2.824391426393603743e-01 27.04959730463137 0.012173827277396614
2.632285595970584868e-01 30.01835813575592 0.012173827277396614
2.445867059480081041e-01 33.31294787934677 0.012173827277396614
2.265865397188932540e-01 36.96912707195032 0.012173827277396614
2.092910132895755559e-01 41.0265810582719 0.012173827277396614
1.927535864947979571e-01 45.52935074866948 0.012173827277396614
1.770185463831049910e-01 50.526310653356795 0.012173827277396614
1.621211614216537256e-01 56.07169938205458 0.012173827277396614
1.480876405406910956e-01 62.22570836730231 0.012173827277396614
1.349349464330151516e-01 69.0551352016233 0.012173827277396614
1.226705562131131105e-01 76.63410868007462 0.012173827277396614
1.112922725662533058e-01 85.04489341802686 0.012173827277396614
1.007882446608253657e-01 94.37878277775391 0.012173827277396614
9.113736865505413232e-02 104.73708979594508 0.012173827277396614
8.231010966157041586e-02 116.23224686798542 0.012173827277396614
7.426979586520665588e-02 128.9890261253308 0.012173827277396614
6.741816474962208927e-02 143.14589375234786 0.012173827277396614
6.155023164890697368e-02 158.85651294280527 0.012173827277396614
5.695754843661651745e-02 176.2914118095948 0.012173827277396614
5.275732575314563688e-02 195.63983435170647 0.012173827277396614
4.892094561391691770e-02 217.11179456945052 0.012173827277396614
4.542241651641099054e-02 240.9403560239527 0.012173827277396614
4.223779357689323721e-02 267.38416158399497 0.012173827277396614
3.934440599898166024e-02 296.73024081888724 0.012173827277396614
3.672204890669592686e-02 329.2971255097155 0.012173827277396614
3.436851104425887871e-02 365.43830709572546 0.012173827277396614
3.223261318413118276e-02 405.54607358408276 0.012173827277396614
3.029168505056816993e-02 450.05576757004974 0.012173827277396614
2.852198752623557806e-02 499.450511585514 0.012173827277396614
2.689931173616672694e-02 554.2664520663108 0.012173827277396614
2.539986528688047140e-02 615.0985788580505 0.012173827277396614
2.400134326355207737e-02 682.6071834272393 0.012173827277396614
2.268404739561222239e-02 757.525025877192 0.012173827277396614
2.143186478686643498e-02 840.6652885618333 0.012173827277396614
2.023292396277604280e-02 932.9304026284696 0.012173827277396614
1.907979349285592388e-02 1035.3218432956637 0.012173827277396614
1.796918133893379496e-02 1148.9510001873086 0.012173827277396614
1.690120888760627063e-02 1275.051240713013 0.012173827277396614
1.587842166377275571e-02 1414.991297434576 0.012173827277396614
1.490473429200090197e-02 1570.2901247293776 0.012173827277396614
1.398450737145100556e-02 1742.6333860096508 0.012173827277396614
1.312186411127405986e-02 1933.891750455232 0.012173827277396614
1.232030420139897803e-02 2146.141197858406 0.012173827277396614
1.158256755598914903e-02 2381.6855519761607 0.012173827277396614
1.094487128277902600e-02 2643.0814869741084 0.012173827277396614
1.038023480071762102e-02 2933.1662783900483 0.012173827277396614
9.877713542476846201e-03 3255.0885998350564 0.012173827277396614
9.437539405628707703e-03 3612.3426997094302 0.012173827277396614
9.059620842069838337e-03 4008.8063288984645 0.012173827277396614
8.804781801277899306e-03 4448.782831127585 0.012173827277396614
8.713357955237872876e-03 4937.047852839004 0.012173827277396614
8.717119299253664119e-03 5478.901179593945 0.012173827277396614
8.778795252517394843e-03 6080.224261649427 0.012173827277396614
8.965704296667889595e-03 6747.5440531107 0.012173827277396614
9.239778853230082648e-03 7488.10385759003 0.012173827277396614
9.608894469595770024e-03 8309.941949353404 0.012173827277396614
1.028663125731438255e-02 9221.97882333434 0.012173827277396614
1.118503917793872704e-02 10234.114021054527 0.012173827277396614
1.226991586345450511e-02 11357.333583431051 0.012173827277396614
1.355585324176325837e-02 12603.829296797274 0.012173827277396614
1.517684898200143996e-02 13987.131026472387 0.012173827277396614
1.705340850804500444e-02 15522.25357427048 0.012173827277396614
1.919751444122600251e-02 17225.859653987874 0.012173827277396614
2.161326377312238964e-02 19116.440753857038 0.012173827277396614
2.444907880659456106e-02 21214.51784910632 0.012173827277396614
2.760640932212464829e-02 23542.864143224204 0.012173827277396614
3.102937026645087235e-02 26126.752255633317 0.012173827277396614
3.469839388928113583e-02 28994.22853882881 0.012173827277396614
3.859593384370114955e-02 32176.417502507353 0.012173827277396614
4.274204610233386936e-02 35707.859649004626 0.012173827277396614
4.713555746235813942e-02 39626.88638701478 0.012173827277396614
5.173451514648452071e-02 43976.036093027215 0.012173827277396614
5.654987180694658055e-02 48802.515836544335 0.012173827277396614
6.163030943532205735e-02 54158.71378079476 0.012173827277396614
6.700376006337638302e-02 60102.76782070388 0.012173827277396614
7.269310436559239808e-02 66699.19663030129 0.012173827277396614
7.869961434148804724e-02 74019.59996915652 0.012173827277396614
8.522875552210743000e-02 82143.43584919439 0.012173827277396614
9.219098187448414305e-02 91158.88299750836 0.012173827277396614
9.941646285702789021e-02 101163.7979766207 0.012173827277396614
1.068661475186403476e-01 112266.77735108159 0.012173827277396614
1.144905430856948264e-01 124588.33642950082 0.012173827277396614
1.222308396973271760e-01 138262.2173764659 0.012173827277396614
1.300205797384577089e-01 153436.84089300132 0.012173827277396614
1.377876763581076247e-01 170276.91722258978 0.012173827277396614
1.454835962083872447e-01 188965.23396912115 0.012173827277396614
1.531654814752078098e-01 209704.64013232305 0.012173827277396614
1.606316812838920194e-01 232720.2478960412 0.012173827277396614
1.678092491149207055e-01 258261.87606826748 0.012173827277396614
1.747886671063900166e-01 286606.7616948256 0.012173827277396614
1.819694838385411406e-01 318062.5692794119 0.012173827277396614
1.892577804515773454e-01 352970.73027306574 0.012173827277396614
1.961632543637412962e-01 391710.1490809261 0.012173827277396614
2.026811386972402762e-01 434701.3158125035 0.012173827277396614
2.095529446286653885e-01 482410.8704165374 0.012173827277396614
2.158257951614432069e-01 535356.6677410719 0.012173827277396614
2.214227272262049850e-01 594113.3984965039 0.012173827277396614
2.262754140760349364e-01 659318.8271333541 0.012173827277396614
2.303254702235240647e-01 731680.7143427207 0.012173827277396614
2.335252438031768518e-01 811984.4993184009 0.012173827277396614
2.358387454472900269e-01 901101.8251665037 0.012173827277396614
2.378930711145128829e-01 1000000.0 0.012173827277396614
7.091016803541257303e-03 0.001 0.013509935211980273
7.188823774020874739e-03 0.0011097524964120721 0.013509935211980273
7.277867818043906416e-03 0.0012315506032928262 0.013509935211980273
7.357833814396004882e-03 0.001366716356462006 0.013509935211980273
7.428357100740730010e-03 0.0015167168884709225 0.013509935211980273
7.489034241154253133e-03 0.0016831803533309566 0.013509935211980273
7.539360122748564944e-03 0.0018679135990207828 0.013509935211980273
7.578715293263028202e-03 0.002072921779595372 0.013509935211980273
7.606357167365805465e-03 0.002300430119772917 0.013509935211980273
7.621403374936545037e-03 0.0025529080682395165 0.013509935211980273
7.622736083081417362e-03 0.002833096101839324 0.013509935211980273
7.609031148231193420e-03 0.0031440354715915 0.013509935211980273
7.578712534504730876e-03 0.0034891012134067737 0.013509935211980273
7.529885710760146102e-03 0.003872038781812557 0.013509935211980273
7.460327179622831470e-03 0.004297004704320844 0.013509935211980273
7.367446838127979930e-03 0.004768611697714469 0.013509935211980273
7.248240773295996225e-03 0.005291978735958442 0.013509935211980273
7.099247812836479050e-03 0.005872786613189483 0.013509935211980273
6.916520642246764237e-03 0.00651733960488242 0.013509935211980273
6.695591319437598637e-03 0.007232633896483534 0.013509935211980273
6.431409933408203071e-03 0.008026433522257174 0.013509935211980273
6.118336952413986479e-03 0.00890735463861044 0.013509935211980273
5.750088812170526566e-03 0.009884959046625586 0.013509935211980273
5.347242006611938742e-03 0.010969857978923836 0.013509935211980273
4.998370529185823009e-03 0.012173827277396614 0.013509935211980273
4.600410305256044489e-03 0.013509935211980273 0.013509935211980273
4.266143276337084310e-03 0.014992684327860457 0.013509935211980273
3.882185237504575705e-03 0.01663816886076129 0.013509935211980273
3.448234191799607554e-03 0.018464249428955443 0.013509935211980273
3.007248971792952225e-03 0.020490746898158472 0.013509935211980273
3.615171031441299573e-03 0.022739657523579287 0.013509935211980273
4.898526723534183357e-03 0.02523539170434766 0.013509935211980273
6.628511975271438386e-03 0.02800503894183631 0.013509935211980273
8.573540607229994739e-03 0.03107866187782014 0.013509935211980273
1.075485725511882151e-02 0.03448962260405758 0.013509935211980273
1.319536944091333902e-02 0.038274944785163134 0.013509935211980273
1.591973748738597857e-02 0.04247571552536898 0.013509935211980273
1.895451338485493534e-02 0.047137531341167244 0.013509935211980273
2.232818728272312550e-02 0.05231099308056263 0.013509935211980273
2.607126879081795093e-02 0.05805225516094899 0.013509935211980273
3.021636796876892711e-02 0.06442363508721373 0.013509935211980273
3.479816964067568991e-02 0.07149428986597581 0.013509935211980273
3.985345135530874577e-02 0.07934096665797492 0.013509935211980273
4.542098597689041284e-02 0.08804883581643465 0.013509935211980273
5.154140248105487654e-02 0.09771241535346502 0.013509935211980273
5.825699367390132360e-02 0.1084365968689611 0.013509935211980273
6.561137926408597276e-02 0.12033778407775893 0.013509935211980273
7.366462803727456821e-02 0.13354515629298988 0.013509935211980273
8.244906529136386553e-02 0.14820207057988585 0.013509935211980273
9.200701523113809233e-02 0.16446761779946645 0.013509935211980273
1.023817816900160632e-01 0.18251834943190443 0.013509935211980273
1.136144346464335181e-01 0.20255019392306664 0.013509935211980273
1.257426572728721770e-01 0.22478058335487253 0.013509935211980273
1.387993506335957195e-01 0.24945081352303167 0.013509935211980273
1.528110385202977872e-01 0.27682866303920667 0.013509935211980273
1.677961670060915400e-01 0.3072112998861759 0.013509935211980273
1.837631764474324525e-01 0.34092850697468147 0.013509935211980273
2.007085304645905288e-01 0.3783462617131929 0.013509935211980273
2.186146040453926520e-01 0.419870708444391 0.013509935211980273
2.374476224486526954e-01 0.4659525668664682 0.013509935211980273
2.571556122736778360e-01 0.517092024289676 0.013509935211980273
2.776666019035157196e-01 0.5738441648302398 0.013509935211980273
2.988869529141737758e-01 0.6368249944718586 0.013509935211980273
3.207002057180782240e-01 0.7067181273927491 0.013509935211980273
3.429662928052701343e-01 0.7842822061337682 0.013509935211980273
3.655214255402462475e-01 0.8703591361485166 0.013509935211980273
3.881786602565936994e-01 0.9658832241158708 0.013509935211980273
4.107292219338842254e-01 1.0718913192051276 0.013509935211980273
4.329447252609721630e-01 1.1895340673703196 0.013509935211980273
4.545802949131361737e-01 1.3200884008314182 0.013509935211980273
4.754074245306432744e-01 1.4649713983072863 0.013509935211980273
4.951494582986247228e-01 1.625755666443795 0.013509935211980273
5.135214100501289680e-01 1.8041864093920719 0.013509935211980273
5.302587418499185024e-01 2.0022003718155843 0.013509935211980273
5.451080342720430183e-01 2.2219468609395236 0.013509935211980273
5.578341970833831098e-01 2.4658110758226037 0.013509935211980273
5.682276650030911869e-01 2.736439997074672 0.013509935211980273
5.761112850466779678e-01 3.0367711180354604 0.013509935211980273
5.813465895444718257e-01 3.370064329271928 0.013509935211980273
5.838389827088394934e-01 3.739937302478798 0.013509935211980273
5.835416142962775998e-01 4.150404757850477 0.013509935211980273
5.804576969681799481e-01 4.605922041145108 0.013509935211980273
5.746409098993199294e-01 5.1114334834401705 0.013509935211980273
5.662238719354619754e-01 5.672426068491977 0.013509935211980273
5.554026385730433946e-01 6.294988990221888 0.013509935211980273
5.423033252520699232e-01 6.985879746785249 0.013509935211980273
5.275488257427967120e-01 7.752597488629465 0.013509935211980273
5.131846655102556554e-01 8.60346441668451 0.013509935211980273
4.972883351730894574e-01 9.547716114208066 0.013509935211980273
4.800783451756993614e-01 10.59560179277617 0.013509935211980273
4.617742341332107814e-01 11.758495540521581 0.013509935211980273
4.425914783396612262e-01 13.049019780144016 0.013509935211980273
4.227373553758568825e-01 14.481182276745331 0.013509935211980273
4.024079244135759792e-01 16.070528182616385 0.013509935211980273
3.817860171635020783e-01 17.834308769319094 0.013509935211980273
3.610401480010920761e-01 19.791668678535572 0.013509935211980273
3.403241668353974014e-01 21.96385372416547 0.013509935211980273
3.197774213716715330e-01 24.37444150122222 0.013509935211980273
2.995252554441710791e-01 27.04959730463137 0.013509935211980273
2.796796965574093186e-01 30.01835813575592 0.013509935211980273
2.603402211548735412e-01 33.31294787934677 0.013509935211980273
2.415944850715229519e-01 36.96912707195032 0.013509935211980273
2.235190066773691531e-01 41.0265810582719 0.013509935211980273
2.061796982569580328e-01 45.52935074866948 0.013509935211980273
1.896322454030814342e-01 50.526310653356795 0.013509935211980273
1.739222646757608848e-01 56.07169938205458 0.013509935211980273
1.590852698259193898e-01 62.22570836730231 0.013509935211980273
1.451464700618921022e-01 69.0551352016233 0.013509935211980273
1.321204753167809776e-01 76.63410868007462 0.013509935211980273
1.200110814751543520e-01 85.04489341802686 0.013509935211980273
1.088112524088222510e-01 94.37878277775391 0.013509935211980273
9.850348649829468450e-02 104.73708979594508 0.013509935211980273
8.906066361595843528e-02 116.23224686798542 0.013509935211980273
8.044738854831468000e-02 128.9890261253308 0.013509935211980273
7.300056766413999532e-02 143.14589375234786 0.013509935211980273
6.655694579718937631e-02 158.85651294280527 0.013509935211980273
6.151142724944755336e-02 176.2914118095948 0.013509935211980273
5.701263420722820635e-02 195.63983435170647 0.013509935211980273
5.290371878404092482e-02 217.11179456945052 0.013509935211980273
4.915621672001297543e-02 240.9403560239527 0.013509935211980273
4.574388679633194926e-02 267.38416158399497 0.013509935211980273
4.264199292752960530e-02 296.73024081888724 0.013509935211980273
3.983323858983386229e-02 329.2971255097155 0.013509935211980273
3.730505433814496757e-02 365.43830709572546 0.013509935211980273
3.500845060913694573e-02 405.54607358408276 0.013509935211980273
3.291941493541768182e-02 450.05576757004974 0.013509935211980273
3.101286879739372643e-02 499.450511585514 0.013509935211980273
2.926325949518207570e-02 554.2664520663108 0.013509935211980273
2.764544899756246968e-02 615.0985788580505 0.013509935211980273
2.613583164546112031e-02 682.6071834272393 0.013509935211980273
2.471350170307139507e-02 757.525025877192 0.013509935211980273
2.336129637319885044e-02 840.6652885618333 0.013509935211980273
2.206649946057953615e-02 932.9304026284696 0.013509935211980273
2.082107558043130857e-02 1035.3218432956637 0.013509935211980273
1.962137440549398953e-02 1148.9510001873086 0.013509935211980273
1.846738888750209043e-02 1275.051240713013 0.013509935211980273
1.736172390152252581e-02 1414.991297434576 0.013509935211980273
1.630849916117530635e-02 1570.2901247293776 0.013509935211980273
1.531236708437807258e-02 1742.6333860096508 0.013509935211980273
1.437779354871282327e-02 1933.891750455232 0.013509935211980273
1.350863421130428683e-02 2146.141197858406 0.013509935211980273
1.270798029844480946e-02 2381.6855519761607 0.013509935211980273
1.201521850800150483e-02 2643.0814869741084 0.013509935211980273
1.140137138020651426e-02 2933.1662783900483 0.013509935211980273
1.085473656222733958e-02 3255.0885998350564 0.013509935211980273
1.037570948360377367e-02 3612.3426997094302 0.013509935211980273
9.964303860325297857e-03 4008.8063288984645 0.013509935211980273
9.686216011806135159e-03 4448.782831127585 0.013509935211980273
9.590064362862372668e-03 4937.047852839004 0.013509935211980273
9.594673525239450634e-03 5478.901179593945 0.013509935211980273
9.662393886236469651e-03 6080.224261649427 0.013509935211980273
9.868476957065032418e-03 6747.5440531107 0.013509935211980273
1.016756492334507621e-02 7488.10385759003 0.013509935211980273
1.056994706999171522e-02 8309.941949353404 0.013509935211980273
1.132816968608292563e-02 9221.97882333434 0.013509935211980273
1.231093354684561700e-02 10234.114021054527 0.013509935211980273
1.349763030801945374e-02 11357.333583431051 0.013509935211980273
1.490248332176468890e-02 12603.829296797274 0.013509935211980273
1.667359651985895336e-02 13987.131026472387 0.013509935211980273
1.872075186808056999e-02 15522.25357427048 0.013509935211980273
2.105767469057461330e-02 17225.859653987874 0.013509935211980273
2.368831854993841413e-02 19116.440753857038 0.013509935211980273
2.677948542242124946e-02 21214.51784910632 0.013509935211980273
3.021503047744965309e-02 23542.864143224204 0.013509935211980273
3.393612640008316500e-02 26126.752255633317 0.013509935211980273
3.792062635502104623e-02 28994.22853882881 0.013509935211980273
4.214840893273816280e-02 32176.417502507353 0.013509935211980273
4.660736089686336181e-02 35707.859649004626 0.013509935211980273
5.135692016063827386e-02 39626.88638701478 0.013509935211980273
5.631926911208647718e-02 43976.036093027215 0.013509935211980273
6.151386839467180151e-02 48802.515836544335 0.013509935211980273
6.699087828795022292e-02 54158.71378079476 0.013509935211980273
7.274995686881678691e-02 60102.76782070388 0.013509935211980273
7.881561113803028928e-02 66699.19663030129 0.013509935211980273
8.521029813404736031e-02 74019.59996915652 0.013509935211980273
9.227862036156858627e-02 82143.43584919439 0.013509935211980273
9.965327697693904252e-02 91158.88299750836 0.013509935211980273
1.072715489954367690e-01 101163.7979766207 0.013509935211980273
1.150859398583324172e-01 112266.77735108159 0.013509935211980273
1.230378335656718836e-01 124588.33642950082 0.013509935211980273
1.310589393751171172e-01 138262.2173764659 0.013509935211980273
1.390732487645976179e-01 153436.84089300132 0.013509935211980273
1.469994437883140881e-01 170276.91722258978 0.013509935211980273
1.548510608949753842e-01 188965.23396912115 0.013509935211980273
1.625571192105471352e-01 209704.64013232305 0.013509935211980273
1.699614945217489959e-01 232720.2478960412 0.013509935211980273
1.769862782471556539e-01 258261.87606826748 0.013509935211980273
1.841142004462770765e-01 286606.7616948256 0.013509935211980273
1.909781345249362550e-01 318062.5692794119 0.013509935211980273
1.976562296410419861e-01 352970.73027306574 0.013509935211980273
2.041910977842628372e-01 391710.1490809261 0.013509935211980273
2.102199965418329597e-01 434701.3158125035 0.013509935211980273
2.161780468819143319e-01 482410.8704165374 0.013509935211980273
2.217695459665432467e-01 535356.6677410719 0.013509935211980273
2.266132288900238045e-01 594113.3984965039 0.013509935211980273
2.306512510180313003e-01 659318.8271333541 0.013509935211980273
2.338367820502639527e-01 731680.7143427207 0.013509935211980273
2.361348461915307173e-01 811984.4993184009 0.013509935211980273
2.382191991971558676e-01 901101.8251665037 0.013509935211980273
2.405411429151740055e-01 1000000.0 0.013509935211980273
6.984735013050862203e-03 0.001 0.014992684327860457
7.090986626154334622e-03 0.0011097524964120721 0.014992684327860457
7.188800397874612128e-03 0.0012315506032928262 0.014992684327860457
7.277823862208814866e-03 0.001366716356462006 0.014992684327860457
7.357773738099479717e-03 0.0015167168884709225 0.014992684327860457
7.428307598158274093e-03 0.0016831803533309566 0.014992684327860457
7.488972534850478133e-03 0.0018679135990207828 0.014992684327860457
7.539285297763462061e-03 0.002072921779595372 0.014992684327860457
7.578623589502001510e-03 0.002300430119772917 0.014992684327860457
7.606255971558821376e-03 0.0025529080682395165 0.014992684327860457
7.621287786317825982e-03 0.002833096101839324 0.014992684327860457
7.622594510046163188e-03 0.0031440354715915 0.014992684327860457
7.608874078749997688e-03 0.0034891012134067737 0.014992684327860457
7.578525619274620317e-03 0.003872038781812557 0.014992684327860457
7.529660870769752830e-03 0.004297004704320844 0.014992684327860457
7.460065156632990531e-03 0.004768611697714469 0.014992684327860457
7.367133022726050744e-03 0.005291978735958442 0.014992684327860457
7.247873958602147476e-03 0.005872786613189483 0.014992684327860457
7.098814426240731244e-03 0.00651733960488242 0.014992684327860457
6.916013852644326172e-03 0.007232633896483534 0.014992684327860457
6.694993648196194413e-03 0.008026433522257174 0.014992684327860457
6.430711268213309614e-03 0.00890735463861044 0.014992684327860457
6.117517713283962544e-03 0.009884959046625586 0.014992684327860457
5.749132546167761738e-03 0.010969857978923836 0.014992684327860457
5.327534331388320520e-03 0.012173827277396614 0.014992684327860457
4.975286006233280156e-03 0.013509935211980273 0.014992684327860457
4.599537297464436660e-03 0.014992684327860457 0.014992684327860457
4.265131860974690978e-03 0.01663816886076129 0.014992684327860457
3.881021630577481847e-03 0.018464249428955443 0.014992684327860457
3.447363947897054415e-03 0.020490746898158472 0.014992684327860457
3.006833876714617992e-03 0.022739657523579287 0.014992684327860457
3.614522641315736414e-03 0.02523539170434766 0.014992684327860457
4.899028574080127769e-03 0.02800503894183631 0.014992684327860457
6.629114545411849552e-03 0.03107866187782014 0.014992684327860457
8.574244711571686953e-03 0.03448962260405758 0.014992684327860457
1.075567198852291941e-02 0.038274944785163134 0.014992684327860457
1.319629202165832280e-02 0.04247571552536898 0.014992684327860457
1.592079276367722174e-02 0.047137531341167244 0.014992684327860457
1.895570581949431246e-02 0.05231099308056263 0.014992684327860457
2.232953375831742485e-02 0.05805225516094899 0.014992684327860457
2.607279098067173326e-02 0.06442363508721373 0.014992684327860457
3.021807233291922204e-02 0.07149428986597581 0.014992684327860457
3.480008436485280271e-02 0.07934096665797492 0.014992684327860457
3.985559641737693864e-02 0.08804883581643465 0.014992684327860457
4.542338116745901072e-02 0.09771241535346502 0.014992684327860457
5.154406812528267157e-02 0.1084365968689611 0.014992684327860457
5.825995450430529465e-02 0.12033778407775893 0.014992684327860457
6.561830741697290137e-02 0.13354515629298988 0.014992684327860457
7.367476936316763592e-02 0.14820207057988585 0.014992684327860457
8.246036932820362264e-02 0.16446761779946645 0.014992684327860457
9.201959368398861250e-02 0.18251834943190443 0.014992684327860457
1.023957452294061571e-01 0.20255019392306664 0.014992684327860457
1.136299213175531037e-01 0.22478058335487253 0.014992684327860457
1.257598187955115687e-01 0.24945081352303167 0.014992684327860457
1.388183301025837091e-01 0.27682866303920667 0.014992684327860457
1.528320056075834210e-01 0.3072112998861759 0.014992684327860457
1.678192804902128576e-01 0.34092850697468147 0.014992684327860457
1.837886229755667788e-01 0.3783462617131929 0.014992684327860457
2.007365063410519734e-01 0.419870708444391 0.014992684327860457
2.186452975785641017e-01 0.4659525668664682 0.014992684327860457
2.374812318701843006e-01 0.517092024289676 0.014992684327860457
2.571923503977855407e-01 0.5738441648302398 0.014992684327860457
2.777066712097899792e-01 0.6368249944718586 0.014992684327860457
2.989305556775267991e-01 0.7067181273927491 0.014992684327860457
3.207475221823787859e-01 0.7842822061337682 0.014992684327860457
3.430175017107755520e-01 0.8703591361485166 0.014992684327860457
3.655766866459208564e-01 0.9658832241158708 0.014992684327860457
3.882380838375576459e-01 1.0718913192051276 0.014992684327860457
4.107928897652807221e-01 1.1895340673703196 0.014992684327860457
4.330126654795157237e-01 1.3200884008314182 0.014992684327860457
4.546524529133063042e-01 1.4649713983072863 0.014992684327860457
4.754547950476167850e-01 1.625755666443795 0.014992684327860457
4.951545980594553309e-01 1.8041864093920719 0.014992684327860457
5.135191167694259651e-01 2.0022003718155843 0.014992684327860457
5.302514614001534454e-01 2.2219468609395236 0.014992684327860457
5.450945473136639130e-01 2.4658110758226037 0.014992684327860457
5.578130782665140508e-01 2.736439997074672 0.014992684327860457
5.681972526491115838e-01 3.0367711180354604 0.014992684327860457
5.760696501180816442e-01 3.370064329271928 0.014992684327860457
5.812914844048260310e-01 3.739937302478798 0.014992684327860457
5.837677914132470836e-01 4.150404757850477 0.014992684327860457
5.834513176776715548e-01 4.605922041145108 0.014992684327860457
5.803757670572541327e-01 5.1114334834401705 0.014992684327860457
5.746140195312542387e-01 5.672426068491977 0.014992684327860457
5.662337375409406404e-01 6.294988990221888 0.014992684327860457
5.553812616799831403e-01 6.985879746785249 0.014992684327860457
5.422429016353643716e-01 7.752597488629465 0.014992684327860457
5.270384964766742231e-01 8.60346441668451 0.014992684327860457
5.123348238635626606e-01 9.547716114208066 0.014992684327860457
4.962983750217514478e-01 10.59560179277617 0.014992684327860457
4.789332093398280810e-01 11.758495540521581 0.014992684327860457
4.604596203215179373e-01 13.049019780144016 0.014992684327860457
4.410946137033553982e-01 14.481182276745331 0.014992684327860457
4.210478595544585589e-01 16.070528182616385 0.014992684327860457
4.005186688194359301e-01 17.834308769319094 0.014992684327860457
3.796938989777824403e-01 19.791668678535572 0.014992684327860457
3.587467146859803502e-01 21.96385372416547 0.014992684327860457
3.378360082253712426e-01 24.37444150122222 0.014992684327860457
3.171063294478800865e-01 27.04959730463137 0.014992684327860457
2.966881607681640665e-01 30.01835813575592 0.014992684327860457
2.766984167762440716e-01 33.31294787934677 0.014992684327860457
2.572410415135397699e-01 36.96912707195032 0.014992684327860457
2.384076237565581069e-01 41.0265810582719 0.014992684327860457
2.202779521407311480e-01 45.52935074866948 0.014992684327860457
2.029204041535974945e-01 50.526310653356795 0.014992684327860457
1.863921442201824930e-01 56.07169938205458 0.014992684327860457
1.707391141461073458e-01 62.22570836730231 0.014992684327860457
1.559958183817189981e-01 69.0551352016233 0.014992684327860457
1.421850354035200659e-01 76.63410868007462 0.014992684327860457
1.293175516800289804e-01 85.04489341802686 0.014992684327860457
1.173921136817542149e-01 94.37878277775391 0.014992684327860457
1.063957615454855649e-01 104.73708979594508 0.014992684327860457
9.630466372166447686e-02 116.23224686798542 0.014992684327860457
8.708550518232588411e-02 128.9890261253308 0.014992684327860457
7.900321558927186905e-02 143.14589375234786 0.014992684327860457
7.209240937109326341e-02 158.85651294280527 0.014992684327860457
6.640095937821062499e-02 176.2914118095948 0.014992684327860457
6.157735714547617895e-02 195.63983435170647 0.014992684327860457
5.717217741013500693e-02 217.11179456945052 0.014992684327860457
5.315442270242349415e-02 240.9403560239527 0.014992684327860457
4.949542318994902546e-02 267.38416158399497 0.014992684327860457
4.616818050066961304e-02 296.73024081888724 0.014992684327860457
4.315868926570942676e-02 329.2971255097155 0.014992684327860457
4.044254651280682067e-02 365.43830709572546 0.014992684327860457
3.797341964747917575e-02 405.54607358408276 0.014992684327860457
3.572576533815904898e-02 450.05576757004974 0.014992684327860457
3.367300604842263234e-02 499.450511585514 0.014992684327860457
3.178810254660108942e-02 554.2664520663108 0.014992684327860457
3.004445308459894465e-02 615.0985788580505 0.014992684327860457
2.841703554785247540e-02 682.6071834272393 0.014992684327860457
2.688363314797777293e-02 757.525025877192 0.014992684327860457
2.542592898463312892e-02 840.6652885618333 0.014992684327860457
2.403026487579271175e-02 932.9304026284696 0.014992684327860457
2.268790386173919274e-02 1035.3218432956637 0.014992684327860457
2.139474932693795697e-02 1148.9510001873086 0.014992684327860457
2.015058708837611304e-02 1275.051240713013 0.014992684327860457
1.895802451022952570e-02 1414.991297434576 0.014992684327860457
1.782134072560421709e-02 1570.2901247293776 0.014992684327860457
1.674546160877455128e-02 1742.6333860096508 0.014992684327860457
1.573519456412597953e-02 1933.891750455232 0.014992684327860457
1.479477179144269607e-02 2146.141197858406 0.014992684327860457
1.392766781863816541e-02 2381.6855519761607 0.014992684327860457
1.317659755485226306e-02 2643.0814869741084 0.014992684327860457
1.251057722684899114e-02 2933.1662783900483 0.014992684327860457
1.191712036694579646e-02 3255.0885998350564 0.014992684327860457
1.139682128935632158e-02 3612.3426997094302 0.014992684327860457
1.094982417991201794e-02 4008.8063288984645 0.014992684327860457
1.064688425274171873e-02 4448.782831127585 0.014992684327860457
1.054654586285834819e-02 4937.047852839004 0.014992684327860457
1.055216546666384522e-02 5478.901179593945 0.014992684327860457
1.062643255733016628e-02 6080.224261649427 0.014992684327860457
1.085350856072365283e-02 6747.5440531107 0.014992684327860457
1.117931978630613311e-02 7488.10385759003 0.014992684327860457
1.161715000032765427e-02 8309.941949353404 0.014992684327860457
1.246594278642202888e-02 9221.97882333434 0.014992684327860457
1.354022454025405851e-02 10234.114021054527 0.014992684327860457
1.483565785341418690e-02 11357.333583431051 0.014992684327860457
1.636936893198813817e-02 12603.829296797274 0.014992684327860457
1.830014039712112364e-02 13987.131026472387 0.014992684327860457
2.052959186552721221e-02 15522.25357427048 0.014992684327860457
2.307210555758826970e-02 17225.859653987874 0.014992684327860457
2.593138425116245718e-02 19116.440753857038 0.014992684327860457
2.929490531879575671e-02 21214.51784910632 0.014992684327860457
3.302596082599446037e-02 23542.864143224204 0.014992684327860457
3.706301749848706778e-02 26126.752255633317 0.014992684327860457
4.138103361688267451e-02 28994.22853882881 0.014992684327860457
4.595696120748284097e-02 32176.417502507353 0.014992684327860457
5.077417068049915050e-02 35707.859649004626 0.014992684327860457
5.585811991050612657e-02 39626.88638701478 0.014992684327860457
6.120594847795662874e-02 43976.036093027215 0.014992684327860457
6.680835566115833624e-02 48802.515836544335 0.014992684327860457
7.267684308479292754e-02 54158.71378079476 0.014992684327860457
7.882928541037706460e-02 60102.76782070388 0.014992684327860457
8.528042963148120548e-02 66699.19663030129 0.014992684327860457
9.216997857172623543e-02 74019.59996915652 0.014992684327860457
9.968707824896370917e-02 82143.43584919439 0.014992684327860457
1.074647532818073931e-01 91158.88299750836 0.014992684327860457
1.154590311037714118e-01 101163.7979766207 0.014992684327860457
1.236131953108228348e-01 112266.77735108159 0.014992684327860457
1.318589166980140837e-01 124588.33642950082 0.014992684327860457
1.401180250149613171e-01 138262.2173764659 0.014992684327860457
1.483048526131753309e-01 153436.84089300132 0.014992684327860457
1.563290202071607460e-01 170276.91722258978 0.014992684327860457
1.642825526771796163e-01 188965.23396912115 0.014992684327860457
1.719368423516410838e-01 209704.64013232305 0.014992684327860457
1.791968011669853866e-01 232720.2478960412 0.014992684327860457
1.861915113237865571e-01 258261.87606826748 0.014992684327860457
1.932391938500549189e-01 286606.7616948256 0.014992684327860457
1.997742207002104475e-01 318062.5692794119 0.014992684327860457
2.057325505916721975e-01 352970.73027306574 0.014992684327860457
2.118116096334947407e-01 391710.1490809261 0.014992684327860457
2.173360149590269907e-01 434701.3158125035 0.014992684327860457
2.222568969232199543e-01 482410.8704165374 0.014992684327860457
2.270135156464005710e-01 535356.6677410719 0.014992684327860457
2.310448833314633077e-01 594113.3984965039 0.014992684327860457
2.342197761734588213e-01 659318.8271333541 0.014992684327860457
2.365041998452229177e-01 731680.7143427207 0.014992684327860457
2.386636326051496393e-01 811984.4993184009 0.014992684327860457
2.409196564773255778e-01 901101.8251665037 0.014992684327860457
2.425344453389823018e-01 1000000.0 0.014992684327860457
6.870314079080626357e-03 0.001 0.01663816886076129
6.984722879238072606e-03 0.0011097524964120721 0.01663816886076129
7.090948211157297072e-03 0.0012315506032928262 0.01663816886076129
7.188741145403566152e-03 0.001366716356462006 0.01663816886076129
7.277781594026054568e-03 0.0015167168884709225 0.01663816886076129
7.357727395804050663e-03 0.0016831803533309566 0.01663816886076129
7.428242649526695281e-03 0.0018679135990207828 0.01663816886076129
7.488897310133651834e-03 0.002072921779595372 0.01663816886076129
7.539197335273968396e-03 0.002300430119772917 0.01663816886076129
7.578523603075068386e-03 0.0025529080682395165 0.01663816886076129
7.606147708560875506e-03 0.002833096101839324 0.01663816886076129
7.621145361755811247e-03 0.0031440354715915 0.01663816886076129
7.622436601073375763e-03 0.0034891012134067737 0.01663816886076129
7.608679020658370117e-03 0.003872038781812557 0.01663816886076129
7.578291383343776014e-03 0.004297004704320844 0.01663816886076129
7.529388927022677078e-03 0.004768611697714469 0.01663816886076129
7.459744233694212343e-03 0.005291978735958442 0.01663816886076129
7.366756996778565415e-03 0.005872786613189483 0.01663816886076129
7.247427684329058560e-03 0.00651733960488242 0.01663816886076129
7.098291437384243036e-03 0.007232633896483534 0.01663816886076129
6.915398499270614119e-03 0.008026433522257174 0.01663816886076129
6.694270760509268836e-03 0.00890735463861044 0.01663816886076129
6.429863446857624759e-03 0.009884959046625586 0.01663816886076129
6.116527434315901027e-03 0.010969857978923836 0.01663816886076129
5.747972226217174831e-03 0.012173827277396614 0.01663816886076129
5.317235812204400974e-03 0.013509935211980273 0.01663816886076129
4.949799512724372026e-03 0.014992684327860457 0.01663816886076129
4.598522778640503489e-03 0.01663816886076129 0.01663816886076129
4.263957336352116809e-03 0.018464249428955443 0.01663816886076129
3.879669076378858186e-03 0.020490746898158472 0.01663816886076129
3.446342798221223303e-03 0.022739657523579287 0.01663816886076129
3.006300303422053920e-03 0.02523539170434766 0.01663816886076129
3.613738601661353571e-03 0.02800503894183631 0.01663816886076129
4.899775358777141987e-03 0.03107866187782014 0.01663816886076129
6.629982295204300650e-03 0.03448962260405758 0.01663816886076129
8.575244491850580325e-03 0.038274944785163134 0.01663816886076129
1.075682093395589727e-02 0.04247571552536898 0.01663816886076129
1.319760582324156113e-02 0.047137531341167244 0.01663816886076129
1.592228698205049031e-02 0.05231099308056263 0.01663816886076129
1.895739447979017875e-02 0.05805225516094899 0.01663816886076129
2.233144047872127891e-02 0.06442363508721373 0.01663816886076129
2.607494270480642876e-02 0.07149428986597581 0.01663816886076129
3.022049571007212609e-02 0.07934096665797492 0.01663816886076129
3.480280243197376999e-02 0.08804883581643465 0.01663816886076129
3.985864187129087993e-02 0.09771241535346502 0.01663816886076129
4.542678451826766273e-02 0.1084365968689611 0.01663816886076129
5.154787000827774912e-02 0.12033778407775893 0.01663816886076129
5.826418527700621269e-02 0.13354515629298988 0.01663816886076129
6.563004994351853694e-02 0.14820207057988585 0.01663816886076129
7.368786850084037277e-02 0.16446761779946645 0.01663816886076129
8.247495926512521391e-02 0.18251834943190443 0.01663816886076129
9.203582897904453997e-02 0.20255019392306664 0.01663816886076129
1.024137790377829399e-01 0.22478058335487253 0.01663816886076129
1.136499342453452382e-01 0.24945081352303167 0.01663816886076129
1.257819906153848366e-01 0.27682866303920667 0.01663816886076129
1.388428615257769616e-01 0.3072112998861759 0.01663816886076129
1.528590992555264039e-01 0.34092850697468147 0.01663816886076129
1.678491715523996175e-01 0.3783462617131929 0.01663816886076129
1.838215508469953630e-01 0.419870708444391 0.01663816886076129
2.007727074518290689e-01 0.4659525668664682 0.01663816886076129
2.186850361421508737e-01 0.517092024289676 0.01663816886076129
2.375247736143215327e-01 0.5738441648302398 0.01663816886076129
2.572399629292666523e-01 0.6368249944718586 0.01663816886076129
2.777586208720282390e-01 0.7067181273927491 0.01663816886076129
2.989871055609794603e-01 0.7842822061337682 0.01663816886076129
3.208089275368564697e-01 0.8703591361485166 0.01663816886076129
3.430839953023374078e-01 0.9658832241158708 0.01663816886076129
3.656484724601091751e-01 1.0718913192051276 0.01663816886076129
3.883153210405071443e-01 1.1895340673703196 0.01663816886076129
4.108756789083254368e-01 1.3200884008314182 0.01663816886076129
4.331010364677708724e-01 1.4649713983072863 0.01663816886076129
4.547463451392204647e-01 1.625755666443795 0.01663816886076129
4.755540136555290176e-01 1.8041864093920719 0.01663816886076129
4.952587946720944378e-01 2.0022003718155843 0.01663816886076129
5.135934458960921267e-01 2.2219468609395236 0.01663816886076129
5.302950834113302481e-01 2.4658110758226037 0.01663816886076129
5.451120093508212694e-01 2.736439997074672 0.01663816886076129
5.578108368205305645e-01 3.0367711180354604 0.01663816886076129
5.681835596023567803e-01 3.370064329271928 0.01663816886076129
5.760543481224508211e-01 3.739937302478798 0.01663816886076129
5.812856531758179290e-01 4.150404757850477 0.01663816886076129
5.837832874366707392e-01 4.605922041145108 0.01663816886076129
5.835002314194001061e-01 5.1114334834401705 0.01663816886076129
5.804387723529744747e-01 5.672426068491977 0.01663816886076129
5.746509134297187460e-01 6.294988990221888 0.01663816886076129
5.662369057071374723e-01 6.985879746785249 0.01663816886076129
5.553419505227472630e-01 7.752597488629465 0.01663816886076129
5.421512504685751521e-01 8.60346441668451 0.01663816886076129
5.268836977385863429e-01 9.547716114208066 0.01663816886076129
5.114087937076920998e-01 10.59560179277617 0.01663816886076129
4.952107384730846662e-01 11.758495540521581 0.01663816886076129
4.776678477638667819e-01 13.049019780144016 0.01663816886076129
4.590019487373374618e-01 14.481182276745331 0.01663816886076129
4.394325130592640627e-01 16.070528182616385 0.01663816886076129
4.191726175645191788e-01 17.834308769319094 0.01663816886076129
3.984258397764269266e-01 19.791668678535572 0.01663816886076129
3.773839907186705700e-01 21.96385372416547 0.01663816886076129
3.562256557576347071e-01 24.37444150122222 0.01663816886076129
3.351153504616536938e-01 27.04959730463137 0.01663816886076129
3.142032151127821527e-01 30.01835813575592 0.01663816886076129
2.936250617048455913e-01 33.31294787934677 0.01663816886076129
2.735027017958962525e-01 36.96912707195032 0.01663816886076129
2.539443999370058491e-01 41.0265810582719 0.01663816886076129
2.350453457669160195e-01 45.52935074866948 0.01663816886076129
2.168880509312479665e-01 50.526310653356795 0.01663816886076129
1.995425563214433817e-01 56.07169938205458 0.01663816886076129
1.830664591074439018e-01 62.22570836730231 0.01663816886076129
1.675047312686839263e-01 69.0551352016233 0.01663816886076129
1.528894228800061206e-01 76.63410868007462 0.01663816886076129
1.392393850914288023e-01 85.04489341802686 0.01663816886076129
1.265601921415925035e-01 94.37878277775391 0.01663816886076129
1.148444345503137343e-01 104.73708979594508 0.01663816886076129
1.040725349960679447e-01 116.23224686798542 0.01663816886076129
9.421413810729632743e-02 128.9890261253308 0.01663816886076129
8.545553176224920944e-02 143.14589375234786 0.01663816886076129
7.804719814109783993e-02 158.85651294280527 0.01663816886076129
7.165499191250157551e-02 176.2914118095948 0.01663816886076129
6.647721012900448256e-02 195.63983435170647 0.01663816886076129
6.174890536458350204e-02 217.11179456945052 0.01663816886076129
5.743659939323147307e-02 240.9403560239527 0.01663816886076129
5.350913802092212984e-02 267.38416158399497 0.01663816886076129
4.993713561432231579e-02 296.73024081888724 0.01663816886076129
4.671023881659987914e-02 329.2971255097155 0.01663816886076129
4.379084748919151449e-02 365.43830709572546 0.01663816886076129
4.113570530824675608e-02 405.54607358408276 0.01663816886076129
3.871753724893291920e-02 450.05576757004974 0.01663816886076129
3.650808754331755224e-02 499.450511585514 0.01663816886076129
3.447866721368551129e-02 554.2664520663108 0.01663816886076129
3.260106019846970710e-02 615.0985788580505 0.01663816886076129
3.084869465666423977e-02 682.6071834272393 0.01663816886076129
2.919791097136983232e-02 757.525025877192 0.01663816886076129
2.762911156407514904e-02 840.6652885618333 0.01663816886076129
2.612756844681989737e-02 932.9304026284696 0.01663816886076129
2.468372183063742217e-02 1035.3218432956637 0.01663816886076129
2.329291420425632503e-02 1148.9510001873086 0.01663816886076129
2.195462385600179325e-02 1275.051240713013 0.01663816886076129
2.067137401090785379e-02 1414.991297434576 0.01663816886076129
1.944754525680652407e-02 1570.2901247293776 0.01663816886076129
1.828830071132194271e-02 1742.6333860096508 0.01663816886076129
1.719877940912327083e-02 1933.891750455232 0.01663816886076129
1.618360224447209020e-02 2146.141197858406 0.01663816886076129
1.524665943349948205e-02 2381.6855519761607 0.01663816886076129
1.443412751998777825e-02 2643.0814869741084 0.01663816886076129
1.371305019015799098e-02 2933.1662783900483 0.01663816886076129
1.307012583252376535e-02 3255.0885998350564 0.01663816886076129
1.250618688596339713e-02 3612.3426997094302 0.01663816886076129
1.202153719732682209e-02 4008.8063288984645 0.01663816886076129
1.169213820288201276e-02 4448.782831127585 0.01663816886076129
1.158840335753483393e-02 4937.047852839004 0.01663816886076129
1.159522066709384527e-02 5478.901179593945 0.01663816886076129
1.167655624020737595e-02 6080.224261649427 0.01663816886076129
1.192658538278359298e-02 6747.5440531107 0.01663816886076129
1.228082254624511538e-02 7488.10385759003 0.01663816886076129
1.275624855732286622e-02 8309.941949353404 0.01663816886076129
1.370703660864118836e-02 9221.97882333434 0.01663816886076129
1.487987139163193633e-02 10234.114021054527 0.01663816886076129
1.629146030492559585e-02 11357.333583431051 0.01663816886076129
1.796311984816291452e-02 12603.829296797274 0.01663816886076129
2.006424385263542304e-02 13987.131026472387 0.01663816886076129
2.248771917305716905e-02 15522.25357427048 0.01663816886076129
2.524851594699830531e-02 17225.859653987874 0.01663816886076129
2.834995587934748679e-02 19116.440753857038 0.01663816886076129
3.200274387625005185e-02 21214.51784910632 0.01663816886076129
3.604623199854806170e-02 23542.864143224204 0.01663816886076129
4.041651799537644696e-02 26126.752255633317 0.01663816886076129
4.508531840293489995e-02 28994.22853882881 0.01663816886076129
5.002628120239319132e-02 32176.417502507353 0.01663816886076129
5.521968484799546356e-02 35707.859649004626 0.01663816886076129
6.066602263607166756e-02 39626.88638701478 0.01663816886076129
6.641324113839669474e-02 43976.036093027215 0.01663816886076129
7.241367974736893920e-02 48802.515836544335 0.01663816886076129
7.868136156682722926e-02 54158.71378079476 0.01663816886076129
8.523121123804573707e-02 60102.76782070388 0.01663816886076129
9.207425466925088509e-02 66699.19663030129 0.01663816886076129
9.950110571714679275e-02 74019.59996915652 0.01663816886076129
1.074308781102890770e-01 82143.43584919439 0.01663816886076129
1.155952963173041553e-01 91158.88299750836 0.01663816886076129
1.239411802092749704e-01 101163.7979766207 0.01663816886076129
1.324019654468227836e-01 112266.77735108159 0.01663816886076129
1.408991706493768481e-01 124588.33642950082 0.01663816886076129
1.493445818453775498e-01 138262.2173764659 0.01663816886076129
1.576430380566244960e-01 153436.84089300132 0.01663816886076129
1.657701378636520506e-01 170276.91722258978 0.01663816886076129
1.736914511930565119e-01 188965.23396912115 0.01663816886076129
1.812113504340778503e-01 209704.64013232305 0.01663816886076129
1.882389787486473121e-01 232720.2478960412 0.01663816886076129
1.953440705499850938e-01 258261.87606826748 0.01663816886076129
2.020645423658422035e-01 286606.7616948256 0.01663816886076129
2.081834809135316711e-01 318062.5692794119 0.01663816886076129
2.136407458641614854e-01 352970.73027306574 0.01663816886076129
2.189568891652783900e-01 391710.1490809261 0.01663816886076129
2.239242189068621491e-01 434701.3158125035 0.01663816886076129
2.282367675346548552e-01 482410.8704165374 0.01663816886076129
2.318846660194260889e-01 535356.6677410719 0.01663816886076129
2.348678468556484877e-01 594113.3984965039 0.01663816886076129
2.371948881512773721e-01 659318.8271333541 0.01663816886076129
2.392189949829438556e-01 731680.7143427207 0.01663816886076129
2.414183220014111120e-01 811984.4993184009 0.01663816886076129
2.429702173113441055e-01 901101.8251665037 0.01663816886076129
2.438864547137334360e-01 1000000.0 0.01663816886076129
6.748073215379483611e-03 0.001 0.018464249428955443
6.870277804583800781e-03 0.0011097524964120721 0.018464249428955443
6.984666493579990733e-03 0.0012315506032928262 0.018464249428955443
7.090904582295554093e-03 0.001366716356462006 0.018464249428955443
7.188698125654993665e-03 0.0015167168884709225 0.018464249428955443
7.277717453362681985e-03 0.0016831803533309566 0.018464249428955443
7.357658197074744104e-03 0.0018679135990207828 0.018464249428955443
7.428163101044576132e-03 0.002072921779595372 0.018464249428955443
7.488813289989358461e-03 0.002300430119772917 0.018464249428955443
7.539090630473184104e-03 0.0025529080682395165 0.018464249428955443
7.578404597210493254e-03 0.002833096101839324 0.018464249428955443
7.605999055684823512e-03 0.0031440354715915 0.018464249428955443
7.620976633938190796e-03 0.0034891012134067737 0.018464249428955443
7.622237917495696194e-03 0.003872038781812557 0.018464249428955443
7.608442191658660279e-03 0.004297004704320844 0.018464249428955443
7.578019515838988786e-03 0.004768611697714469 0.018464249428955443
7.529063047624544834e-03 0.005291978735958442 0.018464249428955443
7.459355777590975962e-03 0.005872786613189483 0.018464249428955443
7.366303572738704813e-03 0.00651733960488242 0.018464249428955443
7.246889117280732283e-03 0.007232633896483534 0.018464249428955443
7.097659091277070190e-03 0.008026433522257174 0.018464249428955443
6.914654455819806492e-03 0.00890735463861044 0.018464249428955443
6.693397010387436806e-03 0.009884959046625586 0.018464249428955443
6.428839387069211313e-03 0.010969857978923836 0.018464249428955443
6.115325940016178193e-03 0.012173827277396614 0.018464249428955443
5.746569166666196452e-03 0.013509935211980273 0.018464249428955443
5.315600995758665813e-03 0.014992684327860457 0.018464249428955443
4.922122247108304434e-03 0.01663816886076129 0.018464249428955443
4.597351931850603146e-03 0.018464249428955443 0.018464249428955443
4.262603764313335937e-03 0.020490746898158472 0.018464249428955443
3.878099986804692083e-03 0.022739657523579287 0.018464249428955443
3.445146749559264542e-03 0.02523539170434766 0.018464249428955443
3.005613228570807108e-03 0.02800503894183631 0.018464249428955443
3.612758508592970024e-03 0.03107866187782014 0.018464249428955443
4.900809511454601655e-03 0.03448962260405758 0.018464249428955443
6.631183498834708478e-03 0.038274944785163134 0.018464249428955443
8.576627469181330801e-03 0.04247571552536898 0.018464249428955443
1.075839992763238072e-02 0.047137531341167244 0.018464249428955443
1.319940682435862336e-02 0.05231099308056263 0.018464249428955443
1.592432763862871095e-02 0.05805225516094899 0.018464249428955443
1.895971025380875641e-02 0.06442363508721373 0.018464249428955443
2.233405769332271612e-02 0.07149428986597581 0.018464249428955443
2.607789455052025515e-02 0.07934096665797492 0.018464249428955443
3.022381870317879249e-02 0.08804883581643465 0.018464249428955443
3.480653623636285887e-02 0.09771241535346502 0.018464249428955443
3.986282568580176711e-02 0.1084365968689611 0.018464249428955443
4.543146469234073115e-02 0.12033778407775893 0.018464249428955443
5.155309463571214335e-02 0.13354515629298988 0.018464249428955443
5.827002075075093934e-02 0.14820207057988585 0.018464249428955443
6.564498684795812278e-02 0.16446761779946645 0.018464249428955443
7.370453397184985322e-02 0.18251834943190443 0.018464249428955443
8.249352622675365510e-02 0.20255019392306664 0.018464249428955443
9.205648140615653452e-02 0.22478058335487253 0.018464249428955443
1.024367297751809097e-01 0.24945081352303167 0.018464249428955443
1.136754005707210080e-01 0.27682866303920667 0.018464249428955443
1.258102037186535349e-01 0.3072112998861759 0.018464249428955443
1.388740759130059343e-01 0.34092850697468147 0.018464249428955443
1.528935875508583564e-01 0.3783462617131929 0.018464249428955443
1.678872219549773226e-01 0.419870708444391 0.018464249428955443
1.838634549320055100e-01 0.4659525668664682 0.018464249428955443
2.008187844854759097e-01 0.517092024289676 0.018464249428955443
2.187356077584832748e-01 0.5738441648302398 0.018464249428955443
2.375801798782569696e-01 0.6368249944718586 0.018464249428955443
2.573005478516941502e-01 0.7067181273927491 0.018464249428955443
2.778247109545421423e-01 0.7842822061337682 0.018464249428955443
2.990590393418064985e-01 0.8703591361485166 0.018464249428955443
3.208870178358971259e-01 0.9658832241158708 0.018464249428955443
3.431685316442814604e-01 1.0718913192051276 0.018464249428955443
3.657396887240031425e-01 1.1895340673703196 0.018464249428955443
3.884134100321584571e-01 1.3200884008314182 0.018464249428955443
4.109807434969030560e-01 1.4649713983072863 0.018464249428955443
4.332130790595058456e-01 1.625755666443795 0.018464249428955443
4.548652240226134236e-01 1.8041864093920719 0.018464249428955443
4.756794236081964833e-01 2.0022003718155843 0.018464249428955443
4.953902069779919093e-01 2.2219468609395236 0.018464249428955443
5.137300685441138492e-01 2.4658110758226037 0.018464249428955443
5.304357888558363099e-01 2.736439997074672 0.018464249428955443
5.452552693663775818e-01 3.0367711180354604 0.018464249428955443
5.579546261866078494e-01 3.370064329271928 0.018464249428955443
5.683252737661614873e-01 3.739937302478798 0.018464249428955443
5.761906910743259669e-01 4.150404757850477 0.018464249428955443
5.814125099683885578e-01 4.605922041145108 0.018464249428955443
5.838956146903488964e-01 5.1114334834401705 0.018464249428955443
5.835919210708140348e-01 5.672426068491977 0.018464249428955443
5.805025610308779394e-01 6.294988990221888 0.018464249428955443
5.746783061994403807e-01 6.985879746785249 0.018464249428955443
5.662181603930598328e-01 7.752597488629465 0.018464249428955443
5.552661364940134625e-01 8.60346441668451 0.018464249428955443
5.420064448944504898e-01 9.547716114208066 0.018464249428955443
5.266572799795902204e-01 10.59560179277617 0.018464249428955443
5.103870743937460874e-01 11.758495540521581 0.018464249428955443
4.940037862741825658e-01 13.049019780144016 0.018464249428955443
4.762592601889552024e-01 14.481182276745331 0.018464249428955443
4.573778437387691076e-01 16.070528182616385 0.018464249428955443
4.375825375172296416e-01 17.834308769319094 0.018464249428955443
4.170908958282325552e-01 19.791668678535572 0.018464249428955443
3.961117241766993202e-01 21.96385372416547 0.018464249428955443
3.748426016057876398e-01 24.37444150122222 0.018464249428955443
3.534681266293122071e-01 27.04959730463137 0.018464249428955443
3.321588279449753101e-01 30.01835813575592 0.018464249428955443
3.110706036228182980e-01 33.31294787934677 0.018464249428955443
2.903445886219524485e-01 36.96912707195032 0.018464249428955443
2.701073009097775257e-01 41.0265810582719 0.018464249428955443
2.504709439333387966e-01 45.52935074866948 0.018464249428955443
2.315337093016684167e-01 50.526310653356795 0.018464249428955443
2.133799970424207215e-01 56.07169938205458 0.018464249428955443
1.960804299569662290e-01 62.22570836730231 0.018464249428955443
1.796917347015480892e-01 69.0551352016233 0.018464249428955443
1.642564504748230680e-01 76.63410868007462 0.018464249428955443
1.498026623558575687e-01 85.04489341802686 0.018464249428955443
1.363438964931145414e-01 94.37878277775391 0.018464249428955443
1.238793892745420899e-01 104.73708979594508 0.018464249428955443
1.123948564925634774e-01 116.23224686798542 0.018464249428955443
1.018638894565247338e-01 128.9890261253308 0.018464249428955443
9.238784607895456080e-02 143.14589375234786 0.018464249428955443
8.444974684544581667e-02 158.85651294280527 0.018464249428955443
7.730487757345672062e-02 176.2914118095948 0.018464249428955443
7.174043941517850576e-02 195.63983435170647 0.018464249428955443
6.665892075990458021e-02 217.11179456945052 0.018464249428955443
6.202454809958624082e-02 240.9403560239527 0.018464249428955443
5.780374065640386805e-02 267.38416158399497 0.018464249428955443
5.396467614991281442e-02 296.73024081888724 0.018464249428955443
5.050101415707564101e-02 329.2971255097155 0.018464249428955443
4.736076248994250393e-02 365.43830709572546 0.018464249428955443
4.450410969289184809e-02 405.54607358408276 0.018464249428955443
4.190184853671117399e-02 450.05576757004974 0.018464249428955443
3.952385213521530938e-02 499.450511585514 0.018464249428955443
3.733960145019722676e-02 554.2664520663108 0.018464249428955443
3.531909701742563801e-02 615.0985788580505 0.018464249428955443
3.343405376121123818e-02 682.6071834272393 0.018464249428955443
3.165921142424445861e-02 757.525025877192 0.018464249428955443
2.997353489397587209e-02 840.6652885618333 0.018464249428955443
2.836107092345365246e-02 932.9304026284696 0.018464249428955443
2.681128382906684815e-02 1035.3218432956637 0.018464249428955443
2.531880974775155974e-02 1148.9510001873086 0.018464249428955443
2.388268702315489433e-02 1275.051240713013 0.018464249428955443
2.250524601616604031e-02 1414.991297434576 0.018464249428955443
2.119088318223107462e-02 1570.2901247293776 0.018464249428955443
1.994494619050352080e-02 1742.6333860096508 0.018464249428955443
1.877288114945461356e-02 1933.891750455232 0.018464249428955443
1.767970336166990383e-02 2146.141197858406 0.018464249428955443
1.666974689826186337e-02 2381.6855519761607 0.018464249428955443
1.579274543081974139e-02 2643.0814869741084 0.018464249428955443
1.501385966326401929e-02 2933.1662783900483 0.018464249428955443
1.431893649022314245e-02 3255.0885998350564 0.018464249428955443
1.370908908217523606e-02 3612.3426997094302 0.018464249428955443
1.318481018750227232e-02 4008.8063288984645 0.018464249428955443
1.282736565864187571e-02 4448.782831127585 0.018464249428955443
1.272132775164298499e-02 4937.047852839004 0.018464249428955443
1.272955491526171594e-02 5478.901179593945 0.018464249428955443
1.281961332534935563e-02 6080.224261649427 0.018464249428955443
1.309358345283587709e-02 6747.5440531107 0.018464249428955443
1.347790908803437639e-02 7488.10385759003 0.018464249428955443
1.399299857564519078e-02 8309.941949353404 0.018464249428955443
1.505873150616249788e-02 9221.97882333434 0.018464249428955443
1.633713074173284360e-02 10234.114021054527 0.018464249428955443
1.787255441754508067e-02 11357.333583431051 0.018464249428955443
1.969133716543490509e-02 12603.829296797274 0.018464249428955443
2.197348226937391111e-02 13987.131026472387 0.018464249428955443
2.460255703429423124e-02 15522.25357427048 0.018464249428955443
2.759402781857030543e-02 17225.859653987874 0.018464249428955443
3.095068345698988310e-02 19116.440753857038 0.018464249428955443
3.490926905657761037e-02 21214.51784910632 0.018464249428955443
3.928139906761176497e-02 23542.864143224204 0.018464249428955443
4.400124210657738871e-02 26126.752255633317 0.018464249428955443
4.903690549739882915e-02 28994.22853882881 0.018464249428955443
5.435832139165461957e-02 32176.417502507353 0.018464249428955443
5.994222541798498866e-02 35707.859649004626 0.018464249428955443
6.577537978063124902e-02 39626.88638701478 0.018464249428955443
7.191501510757460081e-02 43976.036093027215 0.018464249428955443
7.832101750726702671e-02 48802.515836544335 0.018464249428955443
8.499189203730914133e-02 54158.71378079476 0.018464249428955443
9.193885764874905331e-02 60102.76782070388 0.018464249428955443
9.916841566789867668e-02 66699.19663030129 0.018464249428955443
1.071514606233573419e-01 74019.59996915652 0.018464249428955443
1.154781420991588398e-01 82143.43584919439 0.018464249428955443
1.240054844110335397e-01 91158.88299750836 0.018464249428955443
1.326704169262432342e-01 101163.7979766207 0.018464249428955443
1.413960460400427444e-01 112266.77735108159 0.018464249428955443
1.500935392117916933e-01 124588.33642950082 0.018464249428955443
1.586647726416900439e-01 138262.2173764659 0.018464249428955443
1.670055493575798022e-01 153436.84089300132 0.018464249428955443
1.751847953868432561e-01 170276.91722258978 0.018464249428955443
1.829831156316180651e-01 188965.23396912115 0.018464249428955443
1.902807400985757624e-01 209704.64013232305 0.018464249428955443
1.972541998392678964e-01 232720.2478960412 0.018464249428955443
2.041838419860012854e-01 258261.87606826748 0.018464249428955443
2.104897055509152570e-01 286606.7616948256 0.018464249428955443
2.161071339153102788e-01 318062.5692794119 0.018464249428955443
2.209818630221482005e-01 352970.73027306574 0.018464249428955443
2.255660191549231641e-01 391710.1490809261 0.018464249428955443
2.299333466671306114e-01 434701.3158125035 0.018464249428955443
2.336045118874589821e-01 482410.8704165374 0.018464249428955443
2.365802898921115505e-01 535356.6677410719 0.018464249428955443
2.388717566077371290e-01 594113.3984965039 0.018464249428955443
2.404979832959898423e-01 659318.8271333541 0.018464249428955443
2.420257075961551319e-01 731680.7143427207 0.018464249428955443
2.435255609899847629e-01 811984.4993184009 0.018464249428955443
2.443828148658315214e-01 901101.8251665037 0.018464249428955443
2.446146153492423092e-01 1000000.0 0.018464249428955443
6.618317923192385682e-03 0.001 0.020490746898158472
6.748025086100501238e-03 0.0011097524964120721 0.020490746898158472
6.870252217444672814e-03 0.0012315506032928262 0.020490746898158472
6.984614181603828430e-03 0.001366716356462006 0.020490746898158472
7.090851288644991167e-03 0.0015167168884709225 0.020490746898158472
7.188626648155236991e-03 0.0016831803533309566 0.020490746898158472
7.277645927443033083e-03 0.0018679135990207828 0.020490746898158472
7.357583002984896189e-03 0.002072921779595372 0.020490746898158472
7.428078419412216180e-03 0.002300430119772917 0.020490746898158472
7.488699438462513396e-03 0.0025529080682395165 0.020490746898158472
7.538967189560527582e-03 0.002833096101839324 0.020490746898158472
7.578256698842628959e-03 0.0031440354715915 0.020490746898158472
7.605823931906136731e-03 0.0034891012134067737 0.020490746898158472
7.620773743159969284e-03 0.003872038781812557 0.020490746898158472
7.621990153365078811e-03 0.004297004704320844 0.020490746898158472
7.608162179871087553e-03 0.004768611697714469 0.020490746898158472
7.577678216177425805e-03 0.005291978735958442 0.020490746898158472
7.528665726647609628e-03 0.005872786613189483 0.020490746898158472
7.458889785622282304e-03 0.00651733960488242 0.020490746898158472
7.365751106123492181e-03 0.007232633896483534 0.020490746898158472
7.246241824458361444e-03 0.008026433522257174 0.020490746898158472
7.096895680474597443e-03 0.00890735463861044 0.020490746898158472
6.913757699381435119e-03 0.009884959046625586 0.020490746898158472
6.692345151011358517e-03 0.010969857978923836 0.020490746898158472
6.427604035042543476e-03 0.012173827277396614 0.020490746898158472
6.113884214490521683e-03 0.013509935211980273 0.020490746898158472
5.744882353067118710e-03 0.014992684327860457 0.020490746898158472
5.313627951939999504e-03 0.01663816886076129 0.020490746898158472
4.892610461010148820e-03 0.018464249428955443 0.020490746898158472
4.595999533365352670e-03 0.020490746898158472 0.020490746898158472
4.261040154030173825e-03 0.022739657523579287 0.020490746898158472
3.876290223891555586e-03 0.02523539170434766 0.020490746898158472
3.443745833585964804e-03 0.02800503894183631 0.020490746898158472
3.004730865752115992e-03 0.03107866187782014 0.020490746898158472
3.611501974480892715e-03 0.03448962260405758 0.020490746898158472
4.902203836275247778e-03 0.038274944785163134 0.020490746898158472
6.632791269753825908e-03 0.04247571552536898 0.020490746898158472
8.578474629139257179e-03 0.047137531341167244 0.020490746898158472
1.076050583776323212e-02 0.05231099308056263 0.020490746898158472
1.320180356361197634e-02 0.05805225516094899 0.020490746898158472
1.592705955071685095e-02 0.06442363508721373 0.020490746898158472
1.896280201399744292e-02 0.07149428986597581 0.020490746898158472
2.233754949557419447e-02 0.07934096665797492 0.020490746898158472
2.608183243343334748e-02 0.08804883581643465 0.020490746898158472
3.022825400817233735e-02 0.09771241535346502 0.020490746898158472
3.481152011895806420e-02 0.1084365968689611 0.020490746898158472
3.986841464903175675e-02 0.12033778407775893 0.020490746898158472
4.543772058768635186e-02 0.13354515629298988 0.020490746898158472
5.156008511053333104e-02 0.14820207057988585 0.020490746898158472
5.828679715450325177e-02 0.16446761779946645 0.020490746898158472
6.566373155829816066e-02 0.18251834943190443 0.020490746898158472
7.372544740614193903e-02 0.20255019392306664 0.020490746898158472
8.251682665217763279e-02 0.22478058335487253 0.020490746898158472
9.208240129726069645e-02 0.24945081352303167 0.020490746898158472
1.024655235810323639e-01 0.27682866303920667 0.020490746898158472
1.137073405116519748e-01 0.3072112998861759 0.020490746898158472
1.258455901122088882e-01 0.34092850697468147 0.020490746898158472
1.389132170659150844e-01 0.3783462617131929 0.020490746898158472
1.529368201122654758e-01 0.419870708444391 0.020490746898158472
1.679348995915933562e-01 0.4659525668664682 0.020490746898158472
1.839159559427317736e-01 0.517092024289676 0.020490746898158472
2.008764906211155110e-01 0.5738441648302398 0.020490746898158472
2.187989303861499479e-01 0.6368249944718586 0.020490746898158472
2.376495202394212081e-01 0.7067181273927491 0.020490746898158472
2.573763158334987367e-01 0.7842822061337682 0.020490746898158472
2.779073263877814837e-01 0.8703591361485166 0.020490746898158472
2.991488910916485500e-01 0.9658832241158708 0.020490746898158472
3.209844736295194845e-01 1.0718913192051276 0.020490746898158472
3.432739132092442746e-01 1.1895340673703196 0.020490746898158472
3.658532653236538645e-01 1.3200884008314182 0.020490746898158472
3.885353553867491594e-01 1.4649713983072863 0.020490746898158472
4.111111179251409897e-01 1.625755666443795 0.020490746898158472
4.333517988514327679e-01 1.8041864093920719 0.020490746898158472
4.550120112406363937e-01 2.0022003718155843 0.020490746898158472
4.758337526034073783e-01 2.2219468609395236 0.020490746898158472
4.955512555998218271e-01 2.4658110758226037 0.020490746898158472
5.138966397463865521e-01 2.736439997074672 0.020490746898158472
5.306062228848748008e-01 3.0367711180354604 0.020490746898158472
5.454273597715847410e-01 3.370064329271928 0.020490746898158472
5.581254979433593055e-01 3.739937302478798 0.020490746898158472
5.684912799915468051e-01 4.150404757850477 0.020490746898158472
5.763472626189301007e-01 4.605922041145108 0.020490746898158472
5.815540395660998563e-01 5.1114334834401705 0.020490746898158472
5.840153281840161359e-01 5.672426068491977 0.020490746898158472
5.836817631617581270e-01 6.294988990221888 0.020490746898158472
5.805531367602598802e-01 6.985879746785249 0.020490746898158472
5.746788629291581518e-01 7.752597488629465 0.020490746898158472
5.661566890028713050e-01 8.60346441668451 0.020490746898158472
5.551295690839556096e-01 9.547716114208066 0.020490746898158472
5.417809999771843188e-01 10.59560179277617 0.020490746898158472
5.263289733844715990e-01 11.758495540521581 0.020490746898158472
5.092465408580690855e-01 13.049019780144016 0.020490746898158472
4.926531498864525904e-01 14.481182276745331 0.020490746898158472
4.746828849725380217e-01 16.070528182616385 0.020490746898158472
4.555637241846076657e-01 17.834308769319094 0.020490746898158472
4.355233072592453181e-01 19.791668678535572 0.020490746898158472
4.147846649253709717e-01 21.96385372416547 0.020490746898158472
3.935626593147151242e-01 24.37444150122222 0.020490746898158472
3.720612408471684618e-01 27.04959730463137 0.020490746898158472
3.504714002598749434e-01 30.01835813575592 0.020490746898158472
3.289698332486398757e-01 33.31294787934677 0.020490746898158472
3.077181563362235139e-01 36.96912707195032 0.020490746898158472
2.868625906276161541e-01 41.0265810582719 0.020490746898158472
2.665339430565326628e-01 45.52935074866948 0.020490746898158472
2.468477195228139520e-01 50.526310653356795 0.020490746898158472
2.279042563490607243e-01 56.07169938205458 0.020490746898158472
2.097887379590176182e-01 62.22570836730231 0.020490746898158472
1.925710718724157056e-01 69.0551352016233 0.020490746898158472
1.763056401036719456e-01 76.63410868007462 0.020490746898158472
1.610310461561156870e-01 85.04489341802686 0.020490746898158472
1.467700041795882981e-01 94.37878277775391 0.020490746898158472
1.335295687004525167e-01 104.73708979594508 0.020490746898158472
1.213018897952285041e-01 116.23224686798542 0.020490746898158472
1.100655718618123724e-01 128.9890261253308 0.020490746898158472
9.983101632808265291e-02 143.14589375234786 0.020490746898158472
9.133030627001294255e-02 158.85651294280527 0.020490746898158472
8.354552921206108429e-02 176.2914118095948 0.020490746898158472
7.739772863100286004e-02 195.63983435170647 0.020490746898158472
7.192970509713750293e-02 217.11179456945052 0.020490746898158472
6.694244244760939877e-02 240.9403560239527 0.020490746898158472
6.240011805654371163e-02 267.38416158399497 0.020490746898158472
5.826853870193244439e-02 296.73024081888724 0.020490746898158472
5.454572724419829571e-02 329.2971255097155 0.020490746898158472
5.116434734116305505e-02 365.43830709572546 0.020490746898158472
4.808834645023581794e-02 405.54607358408276 0.020490746898158472
4.528640306227844220e-02 450.05576757004974 0.020490746898158472
4.272632764014165641e-02 499.450511585514 0.020490746898158472
4.037558167172621004e-02 554.2664520663108 0.020490746898158472
3.820219403363387528e-02 615.0985788580505 0.020490746898158472
3.617598067377475468e-02 682.6071834272393 0.020490746898158472
3.426989488442908072e-02 757.525025877192 0.020490746898158472
3.246127685409686686e-02 840.6652885618333 0.020490746898158472
3.073275740123410094e-02 932.9304026284696 0.020490746898158472
2.907263742306663221e-02 1035.3218432956637 0.020490746898158472
2.747466524931872420e-02 1148.9510001873086 0.020490746898158472
2.593727541157392694e-02 1275.051240713013 0.020490746898158472
2.446246214356115681e-02 1414.991297434576 0.020490746898158472
2.305452597691619657e-02 1570.2901247293776 0.020490746898158472
2.171892203311614339e-02 1742.6333860096508 0.020490746898158472
2.046136436616362991e-02 1933.891750455232 0.020490746898158472
1.928725485449232432e-02 2146.141197858406 0.020490746898158472
1.820139462978806119e-02 2381.6855519761607 0.020490746898158472
1.725711960885836435e-02 2643.0814869741084 0.020490746898158472
1.641786730357137555e-02 2933.1662783900483 0.020490746898158472
1.566858511633325429e-02 3255.0885998350564 0.020490746898158472
1.501070957189529036e-02 3612.3426997094302 0.020490746898158472
1.444495698648966264e-02 4008.8063288984645 0.020490746898158472
1.405793033549103226e-02 4448.782831127585 0.020490746898158472
1.395104608315132950e-02 4937.047852839004 0.020490746898158472
1.396092107364015587e-02 5478.901179593945 0.020490746898158472
1.406329354001431900e-02 6080.224261649427 0.020490746898158472
1.436041052333544496e-02 6747.5440531107 0.020490746898158472
1.477640882233163810e-02 7488.10385759003 0.020490746898158472
1.536347402643268092e-02 8309.941949353404 0.020490746898158472
1.652845126749261095e-02 9221.97882333434 0.020490746898158472
1.791952515616904856e-02 10234.114021054527 0.020490746898158472
1.958643044082282805e-02 11357.333583431051 0.020490746898158472
2.156146863517117984e-02 12603.829296797274 0.020490746898158472
2.403510668406072526e-02 13987.131026472387 0.020490746898158472
2.688099434105491875e-02 15522.25357427048 0.020490746898158472
3.011497385484102410e-02 17225.859653987874 0.020490746898158472
3.373912585721385027e-02 19116.440753857038 0.020490746898158472
3.801931402889795197e-02 21214.51784910632 0.020490746898158472
4.273518968015359992e-02 23542.864143224204 0.020490746898158472
4.781954494330960953e-02 26126.752255633317 0.020490746898158472
5.323648789980389706e-02 28994.22853882881 0.020490746898158472
5.895179645954425757e-02 32176.417502507353 0.020490746898158472
6.493817673351885700e-02 35707.859649004626 0.020490746898158472
7.117862293499434279e-02 39626.88638701478 0.020490746898158472
7.770049070088046184e-02 43976.036093027215 0.020490746898158472
8.451581024639558126e-02 48802.515836544335 0.020490746898158472
9.158953167923286620e-02 54158.71378079476 0.020490746898158472
9.892836826710220410e-02 60102.76782070388 0.020490746898158472
1.066030647675140774e-01 66699.19663030129 0.020490746898158472
1.150873650806517184e-01 74019.59996915652 0.020490746898158472
1.237877184472092329e-01 82143.43584919439 0.020490746898158472
1.326460818412209808e-01 91158.88299750836 0.020490746898158472
1.415889710322203454e-01 101163.7979766207 0.020490746898158472
1.505289030035422138e-01 112266.77735108159 0.020490746898158472
1.593667627031639111e-01 124588.33642950082 0.020490746898158472
1.679949647267534596e-01 138262.2173764659 0.020490746898158472
1.763807742479963359e-01 153436.84089300132 0.020490746898158472
1.844689570526987510e-01 170276.91722258978 0.020490746898158472
1.920565229543002572e-01 188965.23396912115 0.020490746898158472
1.990406191088849586e-01 209704.64013232305 0.020490746898158472
2.060911703672718975e-01 232720.2478960412 0.020490746898158472
2.126093674375451603e-01 258261.87606826748 0.020490746898158472
2.184150855099262489e-01 286606.7616948256 0.020490746898158472
2.234496105804272270e-01 318062.5692794119 0.020490746898158472
2.276665531061701775e-01 352970.73027306574 0.020490746898158472
2.315866354588170806e-01 391710.1490809261 0.020490746898158472
2.353214930615591671e-01 434701.3158125035 0.020490746898158472
2.383294543768517404e-01 482410.8704165374 0.020490746898158472
2.406220387659648297e-01 535356.6677410719 0.020490746898158472
2.422207647462811531e-01 594113.3984965039 0.020490746898158472
2.431545388161225896e-01 659318.8271333541 0.020490746898158472
2.441853801266964663e-01 731680.7143427207 0.020490746898158472
2.449960608346194169e-01 811984.4993184009 0.020490746898158472
2.451734943411735257e-01 901101.8251665037 0.020490746898158472
2.447387090169403645e-01 1000000.0 0.020490746898158472
6.481457892416197727e-03 0.001 0.022739657523579287
6.618280884630438170e-03 0.0011097524964120721 0.022739657523579287
6.747984164968182617e-03 0.0012315506032928262 0.022739657523579287
6.870190640642975279e-03 0.001366716356462006 0.022739657523579287
6.984568215130474225e-03 0.0015167168884709225 0.022739657523579287
7.090788907709272108e-03 0.0016831803533309566 0.022739657523579287
7.188556491366369060e-03 0.0018679135990207828 0.022739657523579287
7.277573464459704058e-03 0.002072921779595372 0.022739657523579287
7.357488698959004092e-03 0.002300430119772917 0.022739657523579287
7.427963112179069953e-03 0.0025529080682395165 0.022739657523579287
7.488574829918394869e-03 0.002833096101839324 0.022739657523579287
7.538818063842894594e-03 0.0031440354715915 0.022739657523579287
7.578080280936520634e-03 0.0034891012134067737 0.022739657523579287
7.605613333429327334e-03 0.003872038781812557 0.022739657523579287
7.620524411121013149e-03 0.004297004704320844 0.022739657523579287
7.621702089923227015e-03 0.004768611697714469 0.022739657523579287
7.607814550849490223e-03 0.005291978735958442 0.022739657523579287
7.577274617368678043e-03 0.005872786613189483 0.022739657523579287
7.528187309401914232e-03 0.00651733960488242 0.022739657523579287
7.458327362082605057e-03 0.007232633896483534 0.022739657523579287
7.365088042992169390e-03 0.008026433522257174 0.022739657523579287
7.245464438780326380e-03 0.00890735463861044 0.022739657523579287
7.095980026910539765e-03 0.009884959046625586 0.022739657523579287
6.912683069918122702e-03 0.010969857978923836 0.022739657523579287
6.691082206158629336e-03 0.012173827277396614 0.022739657523579287
6.426124738679087588e-03 0.013509935211980273 0.022739657523579287
6.112148995518348719e-03 0.014992684327860457 0.022739657523579287
5.742854378010111421e-03 0.01663816886076129 0.022739657523579287
5.311259893189711895e-03 0.018464249428955443 0.022739657523579287
4.884885489612069039e-03 0.020490746898158472 0.022739657523579287
4.594446806428709694e-03 0.022739657523579287 0.022739657523579287
4.259238586529595118e-03 0.02523539170434766 0.022739657523579287
3.874205398831880639e-03 0.02800503894183631 0.022739657523579287
3.442109558492084664e-03 0.03107866187782014 0.022739657523579287
3.003592120833971976e-03 0.03448962260405758 0.022739657523579287
3.609864740126446630e-03 0.038274944785163134 0.022739657523579287
4.904036807055850607e-03 0.04247571552536898 0.022739657523579287
6.634896330539831986e-03 0.047137531341167244 0.022739657523579287
8.580886306227955562e-03 0.05231099308056263 0.022739657523579287
1.076326126714139027e-02 0.05805225516094899 0.022739657523579287
1.320494203996647881e-02 0.06442363508721373 0.022739657523579287
1.593061705082025187e-02 0.07149428986597581 0.022739657523579287
1.896683617550201303e-02 0.07934096665797492 0.022739657523579287
2.234211229314335759e-02 0.08804883581643465 0.022739657523579287
2.608697975659456797e-02 0.09771241535346502 0.022739657523579287
3.023405007767036162e-02 0.1084365968689611 0.022739657523579287
3.481803088093416571e-02 0.12033778407775893 0.022739657523579287
3.987572157427343722e-02 0.13354515629298988 0.022739657523579287
4.544589662917127015e-02 0.14820207057988585 0.022739657523579287
5.156922314281627701e-02 0.16446761779946645 0.022739657523579287
5.830758883447116625e-02 0.18251834943190443 0.022739657523579287
6.568695649569805672e-02 0.20255019392306664 0.022739657523579287
7.375135136124504054e-02 0.22478058335487253 0.022739657523579287
8.254567510458579727e-02 0.24945081352303167 0.022739657523579287
9.211448525882449945e-02 0.27682866303920667 0.022739657523579287
1.025011589359262482e-01 0.3072112998861759 0.022739657523579287
1.137468606225434387e-01 0.34092850697468147 0.022739657523579287
1.258893528937390371e-01 0.3783462617131929 0.022739657523579287
1.389616132594831133e-01 0.419870708444391 0.022739657523579287
1.529902533915964979e-01 0.4659525668664682 0.022739657523579287
1.679938007383122989e-01 0.517092024289676 0.022739657523579287
1.839807730863967372e-01 0.5738441648302398 0.022739657523579287
2.009476918970500570e-01 0.6368249944718586 0.022739657523579287
2.188769950574843970e-01 0.7067181273927491 0.022739657523579287
2.377349371875807638e-01 0.7842822061337682 0.022739657523579287
2.574695694699812298e-01 0.8703591361485166 0.022739657523579287
2.780088842278617967e-01 0.9658832241158708 0.022739657523579287
2.992592030719911089e-01 1.0718913192051276 0.022739657523579287
3.211039434651801194e-01 1.1895340673703196 0.022739657523579287
3.434028738578689399e-01 1.3200884008314182 0.022739657523579287
3.659919625626513184e-01 1.4649713983072863 0.022739657523579287
3.886839108833065604e-01 1.625755666443795 0.022739657523579287
4.112694908686783113e-01 1.8041864093920719 0.022739657523579287
4.335197256882675210e-01 2.0022003718155843 0.022739657523579287
4.551889680744190536e-01 2.2219468609395236 0.022739657523579287
4.760188778228799933e-01 2.4658110758226037 0.022739657523579287
4.957432651351470487e-01 2.736439997074672 0.022739657523579287
5.140937344759315408e-01 3.0367711180354604 0.022739657523579287
5.308059919823887585e-01 3.370064329271928 0.022739657523579287
5.456266496531794186e-01 3.739937302478798 0.022739657523579287
5.583202938898578216e-01 4.150404757850477 0.022739657523579287
5.686765454104627526e-01 4.605922041145108 0.022739657523579287
5.765168154250795984e-01 5.1114334834401705 0.022739657523579287
5.817004150070560486e-01 5.672426068491977 0.022739657523579287
5.841296653689386220e-01 6.294988990221888 0.022739657523579287
5.837537500917877598e-01 6.985879746785249 0.022739657523579287
5.805710108441788364e-01 7.752597488629465 0.022739657523579287
5.746295181503721095e-01 8.60346441668451 0.022739657523579287
5.660259064818317087e-01 9.547716114208066 0.022739657523579287
5.549024054320985666e-01 10.59560179277617 0.022739657523579287
5.414423240282099092e-01 11.758495540521581 0.022739657523579287
5.258641703403877932e-01 13.049019780144016 0.022739657523579287
5.084147196199214624e-01 14.481182276745331 0.022739657523579287
4.911330137572834653e-01 16.070528182616385 0.022739657523579287
4.729141593967788326e-01 17.834308769319094 0.022739657523579287
4.535375310458373277e-01 19.791668678535572 0.022739657523579287
4.332364408460143146e-01 21.96385372416547 0.022739657523579287
4.122402163000695730e-01 24.37444150122222 0.022739657523579287
3.907703956733447614e-01 27.04959730463137 0.022739657523579287
3.690376533516026569e-01 30.01835813575592 0.022739657523579287
3.472395110703553889e-01 33.31294787934677 0.022739657523579287
3.255587543864895683e-01 36.96912707195032 0.022739657523579287
3.041624516092071295e-01 41.0265810582719 0.022739657523579287
2.832014599625239382e-01 45.52935074866948 0.022739657523579287
2.628102102702298826e-01 50.526310653356795 0.022739657523579287
2.431066459269887736e-01 56.07169938205458 0.022739657523579287
2.241921473338525927e-01 62.22570836730231 0.022739657523579287
2.061513883887718945e-01 69.0551352016233 0.022739657523579287
1.890521036275656930e-01 76.63410868007462 0.022739657523579287
1.729448391906797111e-01 85.04489341802686 0.022739657523579287
1.578628489849125405e-01 94.37878277775391 0.022739657523579287
1.438223042930820428e-01 104.73708979594508 0.022739657523579287
1.308230118764349692e-01 116.23224686798542 0.022739657523579287
1.188497527636693252e-01 128.9890261253308 0.022739657523579287
1.078742622098013137e-01 143.14589375234786 0.022739657523579287
9.871978735822711792e-02 158.85651294280527 0.022739657523579287
9.037505848105917283e-02 176.2914118095948 0.022739657523579287
8.348202164891477262e-02 195.63983435170647 0.022739657523579287
7.759117117047673040e-02 217.11179456945052 0.022739657523579287
7.221691637334091973e-02 240.9403560239527 0.022739657523579287
6.732153190985910862e-02 267.38416158399497 0.022739657523579287
6.286924253796469242e-02 296.73024081888724 0.022739657523579287
5.886100266010902554e-02 329.2971255097155 0.022739657523579287
5.521526364375421714e-02 365.43830709572546 0.022739657523579287
5.189940380157923722e-02 405.54607358408276 0.022739657523579287
4.887984262128946406e-02 450.05576757004974 0.022739657523579287
4.612215632947040678e-02 499.450511585514 0.022739657523579287
4.359160062547166176e-02 554.2664520663108 0.022739657523579287
4.125403598220567930e-02 615.0985788580505 0.022739657523579287
3.907717447825365120e-02 682.6071834272393 0.022739657523579287
3.703197173424929017e-02 757.525025877192 0.022739657523579287
3.509392195680638427e-02 840.6652885618333 0.022739657523579287
3.324401588663716128e-02 932.9304026284696 0.022739657523579287
3.146916553102577230e-02 1035.3218432956637 0.022739657523579287
2.976201171619024394e-02 1148.9510001873086 0.022739657523579287
2.812018072341207139e-02 1275.051240713013 0.022739657523579287
2.654515224640317111e-02 1414.991297434576 0.022739657523579287
2.504098801409599534e-02 1570.2901247293776 0.022739657523579287
2.361314540427508421e-02 1742.6333860096508 0.022739657523579287
2.226754512758647928e-02 1933.891750455232 0.022739657523579287
2.100995559497446236e-02 2146.141197858406 0.022739657523579287
1.984565725009933279e-02 2381.6855519761607 0.022739657523579287
1.883156582113503300e-02 2643.0814869741084 0.022739657523579287
1.792964408326195788e-02 2933.1662783900483 0.022739657523579287
1.712387341918649927e-02 3255.0885998350564 0.022739657523579287
1.641605901110462437e-02 3612.3426997094302 0.022739657523579287
1.580717090537091252e-02 4008.8063288984645 0.022739657523579287
1.538910879936321481e-02 4448.782831127585 0.022739657523579287
1.528326563848426446e-02 4937.047852839004 0.022739657523579287
1.529505106053754941e-02 5478.901179593945 0.022739657523579287
1.541149320658009685e-02 6080.224261649427 0.022739657523579287
1.573294341494262116e-02 6747.5440531107 0.022739657523579287
1.618207291619397706e-02 7488.10385759003 0.022739657523579287
1.685794820855970183e-02 8309.941949353404 0.022739657523579287
1.812370530076458375e-02 9221.97882333434 0.022739657523579287
1.963458174087471045e-02 10234.114021054527 0.022739657523579287
2.144046189946827510e-02 11357.333583431051 0.022739657523579287
2.358069322848172639e-02 12603.829296797274 0.022739657523579287
2.625590233269384580e-02 13987.131026472387 0.022739657523579287
2.932920946591041633e-02 15522.25357427048 0.022739657523579287
3.281668379390779294e-02 17225.859653987874 0.022739657523579287
3.671949859256156551e-02 19116.440753857038 0.022739657523579287
4.133596976711127746e-02 21214.51784910632 0.022739657523579287
4.640914986800683678e-02 23542.864143224204 0.022739657523579287
5.187111748058381711e-02 26126.752255633317 0.022739657523579287
5.768157470769639389e-02 28994.22853882881 0.022739657523579287
6.380168729441546005e-02 32176.417502507353 0.022739657523579287
7.019961521631841450e-02 35707.859649004626 0.022739657523579287
7.685400345560479407e-02 39626.88638701478 0.022739657523579287
8.375475753663470802e-02 43976.036093027215 0.022739657523579287
9.097717976663707851e-02 48802.515836544335 0.022739657523579287
9.844845620233699801e-02 54158.71378079476 0.022739657523579287
1.061683876614873817e-01 60102.76782070388 0.022739657523579287
1.143978401060526534e-01 66699.19663030129 0.022739657523579287
1.232659485439909636e-01 74019.59996915652 0.022739657523579287
1.323087451156334526e-01 82143.43584919439 0.022739657523579287
1.414577884489839621e-01 91158.88299750836 0.022739657523579287
1.506288646111552942e-01 101163.7979766207 0.022739657523579287
1.597239194391011363e-01 112266.77735108159 0.022739657523579287
1.686339641062641614e-01 124588.33642950082 0.022739657523579287
1.772477873755538835e-01 138262.2173764659 0.022739657523579287
1.856304022336920934e-01 153436.84089300132 0.022739657523579287
1.935206325578694708e-01 170276.91722258978 0.022739657523579287
2.008063464067346426e-01 188965.23396912115 0.022739657523579287
2.077457663963028223e-01 209704.64013232305 0.022739657523579287
2.144992980496451263e-01 232720.2478960412 0.022739657523579287
2.205203281860188547e-01 258261.87606826748 0.022739657523579287
2.257445212405057300e-01 286606.7616948256 0.022739657523579287
2.301210259313987150e-01 318062.5692794119 0.022739657523579287
2.336130694563396670e-01 352970.73027306574 0.022739657523579287
2.369756758373313676e-01 391710.1490809261 0.022739657523579287
2.400567002449581766e-01 434701.3158125035 0.022739657523579287
2.423909092904313889e-01 482410.8704165374 0.022739657523579287
2.440000950951499437e-01 535356.6677410719 0.022739657523579287
2.449151633409266393e-01 594113.3984965039 0.022739657523579287
2.451734422329411300e-01 659318.8271333541 0.022739657523579287
2.457068635827076852e-01 731680.7143427207 0.022739657523579287
2.458438376134856884e-01 811984.4993184009 0.022739657523579287
2.453600670770899328e-01 901101.8251665037 0.022739657523579287
2.442791181202763340e-01 1000000.0 0.022739657523579287
6.337896890800647637e-03 0.001 0.02523539170434766
6.481423251490846422e-03 0.0011097524964120721 0.02523539170434766
[truncated: 2,112,472 more chars]
