# Supplementary material for: Magnetosensitivity of tightly bound radical pairs in cryptochrome is enabled by the quantum Zeno effect
Source: Nat Commun. 2024 Dec 30;15:10823. doi: 10.1038/s41467-024-55124-x (PMC11686217; doi:10.1038/s41467-024-55124-x)
Supplement: Supplementary file 6 — Source Data [file 41467_2024_55124_MOESM6_ESM.zip › Source_Data/supplementary/figure_s6_10.txt]

# \% sensitivity  kS/microsecond kT/microsecond
1.990224495318985451e-06 0.001 0.001
2.147033088304133222e-06 0.0011097524964120721 0.001
2.301785724608999345e-06 0.0012315506032928262 0.001
2.471366227822560636e-06 0.001366716356462006 0.001
2.644355663981924466e-06 0.0015167168884709225 0.001
2.823402678045718726e-06 0.0016831803533309566 0.001
3.013995865137962607e-06 0.0018679135990207828 0.001
3.216385623984134410e-06 0.002072921779595372 0.001
3.400318658850093700e-06 0.002300430119772917 0.001
3.596924042276130195e-06 0.0025529080682395165 0.001
3.800734592327019518e-06 0.002833096101839324 0.001
4.008063193196969465e-06 0.0031440354715915 0.001
4.201853856075446773e-06 0.0034891012134067737 0.001
4.401961012746569734e-06 0.003872038781812557 0.001
4.600786696078014360e-06 0.004297004704320844 0.001
4.792601447182404657e-06 0.004768611697714469 0.001
4.980268119275951118e-06 0.005291978735958442 0.001
5.165481905268345792e-06 0.005872786613189483 0.001
5.342249913329541952e-06 0.00651733960488242 0.001
5.515525369591821053e-06 0.007232633896483534 0.001
5.680717129601961193e-06 0.008026433522257174 0.001
5.840133181948597468e-06 0.00890735463861044 0.001
5.988369982509978078e-06 0.009884959046625586 0.001
6.132540504483262488e-06 0.010969857978923836 0.001
6.268894832343363565e-06 0.012173827277396614 0.001
6.398280211002012240e-06 0.013509935211980273 0.001
6.523063796084727672e-06 0.014992684327860457 0.001
6.635630986096520256e-06 0.01663816886076129 0.001
6.745998264334282326e-06 0.018464249428955443 0.001
6.848217956707718313e-06 0.020490746898158472 0.001
6.945886256501959320e-06 0.022739657523579287 0.001
7.036429642414133719e-06 0.02523539170434766 0.001
7.123465338499053082e-06 0.02800503894183631 0.001
7.207215601141515863e-06 0.03107866187782014 0.001
7.286820545096037167e-06 0.03448962260405758 0.001
7.364507626216248244e-06 0.038274944785163134 0.001
7.438597069978383703e-06 0.04247571552536898 0.001
7.512359010090869297e-06 0.047137531341167244 0.001
7.582870769310164846e-06 0.05231099308056263 0.001
7.655382479085738452e-06 0.05805225516094899 0.001
7.727932302588283673e-06 0.06442363508721373 0.001
7.800495575853996238e-06 0.07149428986597581 0.001
7.876379286007897015e-06 0.07934096665797492 0.001
7.953632585718096220e-06 0.08804883581643465 0.001
8.034434028255928338e-06 0.09771241535346502 0.001
8.120926984171204931e-06 0.1084365968689611 0.001
8.212510622829162594e-06 0.12033778407775893 0.001
8.311636690811671091e-06 0.13354515629298988 0.001
8.418520230453863825e-06 0.14820207057988585 0.001
8.534821039696338784e-06 0.16446761779946645 0.001
8.663304277682368765e-06 0.18251834943190443 0.001
8.804413338670510257e-06 0.20255019392306664 0.001
8.961508094204760489e-06 0.22478058335487253 0.001
9.136332287598319515e-06 0.24945081352303167 0.001
9.331602015745355905e-06 0.27682866303920667 0.001
9.550715651290190113e-06 0.3072112998861759 0.001
9.797791181877807889e-06 0.34092850697468147 0.001
1.007657506150429998e-05 0.3783462617131929 0.001
1.039288575968118449e-05 0.419870708444391 0.001
1.075278229295168505e-05 0.4659525668664682 0.001
1.116370934147355097e-05 0.517092024289676 0.001
1.163387230684740122e-05 0.5738441648302398 0.001
1.217393157480492694e-05 0.6368249944718586 0.001
1.279654986156608200e-05 0.7067181273927491 0.001
1.351666308476286925e-05 0.7842822061337682 0.001
1.435207995625366510e-05 0.8703591361485166 0.001
1.532459178020315326e-05 0.9658832241158708 0.001
1.645994256591817512e-05 1.0718913192051276 0.001
1.778985985979853173e-05 1.1895340673703196 0.001
1.935149902950507124e-05 1.3200884008314182 0.001
2.119073253915928096e-05 1.4649713983072863 0.001
2.336190786053422879e-05 1.625755666443795 0.001
2.593111529074270134e-05 1.8041864093920719 0.001
2.897753978912350522e-05 2.0022003718155843 0.001
3.259629233220132414e-05 2.2219468609395236 0.001
3.690218244408991247e-05 2.4658110758226037 0.001
4.203292779467925961e-05 2.736439997074672 0.001
4.815325448753278372e-05 3.0367711180354604 0.001
5.546118898557580827e-05 3.370064329271928 0.001
6.419281476372183388e-05 3.739937302478798 0.001
7.463025639116382893e-05 4.150404757850477 0.001
8.710910419067589860e-05 4.605922041145108 0.001
1.020280577914119076e-04 5.1114334834401705 0.001
1.198588039628918010e-04 5.672426068491977 0.001
1.411576172614460484e-04 6.294988990221888 0.001
1.665788882984207584e-04 6.985879746785249 0.001
1.968873460764479629e-04 7.752597488629465 0.001
2.329737980695028242e-04 8.60346441668451 0.001
2.758701693472658109e-04 9.547716114208066 0.001
3.267638929239559550e-04 10.59560179277617 0.001
3.870132324279862705e-04 11.758495540521581 0.001
4.581590754157575983e-04 13.049019780144016 0.001
5.419361464527447034e-04 14.481182276745331 0.001
6.402786087342204587e-04 16.070528182616385 0.001
7.553203906995263053e-04 17.834308769319094 0.001
8.893890989243920936e-04 19.791668678535572 0.001
1.044989950824113311e-03 21.96385372416547 0.001
1.224778799165938872e-03 24.37444150122222 0.001
1.431522872103440421e-03 27.04959730463137 0.001
1.668047579085408074e-03 30.01835813575592 0.001
1.937168529868024854e-03 33.31294787934677 0.001
2.241607985600817168e-03 36.96912707195032 0.001
2.583899438366083628e-03 41.0265810582719 0.001
2.966277954040632756e-03 45.52935074866948 0.001
3.390563410843409724e-03 50.526310653356795 0.001
3.858039214688460325e-03 56.07169938205458 0.001
4.369332992432187722e-03 62.22570836730231 0.001
4.924303861730640504e-03 69.0551352016233 0.001
5.521947236003727118e-03 76.63410868007462 0.001
6.160319258272253448e-03 85.04489341802686 0.001
6.836492078840738194e-03 94.37878277775391 0.001
7.546543671639266947e-03 104.73708979594508 0.001
8.285585929351007434e-03 116.23224686798542 0.001
9.047834928289876649e-03 128.9890261253308 0.001
9.826722585530463933e-03 143.14589375234786 0.001
1.061504624707407599e-02 158.85651294280527 0.001
1.140515145652232741e-02 176.2914118095948 0.001
1.218914111795847688e-02 195.63983435170647 0.001
1.295909887712566599e-02 217.11179456945052 0.001
1.370731828873390443e-02 240.9403560239527 0.001
1.442652371595534375e-02 267.38416158399497 0.001
1.511007328175751306e-02 296.73024081888724 0.001
1.575213344145598438e-02 329.2971255097155 0.001
1.634781647672512925e-02 365.43830709572546 0.001
1.689327639047628546e-02 405.54607358408276 0.001
1.738576228262433965e-02 450.05576757004974 0.001
1.782362826051824348e-02 499.450511585514 0.001
1.820630463255148990e-02 554.2664520663108 0.001
1.853423760097838019e-02 615.0985788580505 0.001
1.880880384874563521e-02 682.6071834272393 0.001
1.903220713644614842e-02 757.525025877192 0.001
1.920736844410661157e-02 840.6652885618333 0.001
1.933781283837055290e-02 932.9304026284696 0.001
1.942756032939866456e-02 1035.3218432956637 0.001
1.948102447878354362e-02 1148.9510001873086 0.001
1.950291928663105620e-02 1275.051240713013 0.001
1.961121024146814107e-02 1414.991297434576 0.001
2.011325384675859487e-02 1570.2901247293776 0.001
2.059526138393198702e-02 1742.6333860096508 0.001
2.106722098796872181e-02 1933.891750455232 0.001
2.154374457411246946e-02 2146.141197858406 0.001
2.200820859658936604e-02 2381.6855519761607 0.001
2.246287111566968100e-02 2643.0814869741084 0.001
2.291830180959853261e-02 2933.1662783900483 0.001
2.337588642005912487e-02 3255.0885998350564 0.001
2.383560263726009626e-02 3612.3426997094302 0.001
2.430088177077894748e-02 4008.8063288984645 0.001
2.477472888872070053e-02 4448.782831127585 0.001
2.525966648041303581e-02 4937.047852839004 0.001
2.575771699516306648e-02 5478.901179593945 0.001
2.627041849610920951e-02 6080.224261649427 0.001
2.679885680243441690e-02 6747.5440531107 0.001
2.734370457812930824e-02 7488.10385759003 0.001
2.790525152715509632e-02 8309.941949353404 0.001
2.848342390427612350e-02 9221.97882333434 0.001
2.907778547713163811e-02 10234.114021054527 0.001
2.968953231955277772e-02 11357.333583431051 0.001
3.032450348681608662e-02 12603.829296797274 0.001
3.097966456369578847e-02 13987.131026472387 0.001
3.164814088019963362e-02 15522.25357427048 0.001
3.232667684150729304e-02 17225.859653987874 0.001
3.301249736128690493e-02 19116.440753857038 0.001
3.370359339379089270e-02 21214.51784910632 0.001
3.439689728138002611e-02 23542.864143224204 0.001
3.508792997507610700e-02 26126.752255633317 0.001
3.577882153049134761e-02 28994.22853882881 0.001
3.646374936746849676e-02 32176.417502507353 0.001
3.713973567298114314e-02 35707.859649004626 0.001
3.779594919115413648e-02 39626.88638701478 0.001
3.843380335230862921e-02 43976.036093027215 0.001
3.905426782753030485e-02 48802.515836544335 0.001
3.965181009676638918e-02 54158.71378079476 0.001
4.022901781439677110e-02 60102.76782070388 0.001
4.078519338036024067e-02 66699.19663030129 0.001
4.132276954998298502e-02 74019.59996915652 0.001
4.184614956319954171e-02 82143.43584919439 0.001
4.236155233649276097e-02 91158.88299750836 0.001
4.287724607331194759e-02 101163.7979766207 0.001
4.340365321473136501e-02 112266.77735108159 0.001
4.395360042396600359e-02 124588.33642950082 0.001
4.454238268758813762e-02 138262.2173764659 0.001
4.518801978451750245e-02 153436.84089300132 0.001
4.591493308801905537e-02 170276.91722258978 0.001
4.676560812820398233e-02 188965.23396912115 0.001
4.776507692543568301e-02 209704.64013232305 0.001
4.895138647701532952e-02 232720.2478960412 0.001
5.048246334322729206e-02 258261.87606826748 0.001
5.258455465594358974e-02 286606.7616948256 0.001
5.532454044080224037e-02 318062.5692794119 0.001
5.856248909491715282e-02 352970.73027306574 0.001
6.231952507631177002e-02 391710.1490809261 0.001
6.671542291811931313e-02 434701.3158125035 0.001
7.185883343539170576e-02 482410.8704165374 0.001
7.786134008618121605e-02 535356.6677410719 0.001
8.461967480118871843e-02 594113.3984965039 0.001
9.216934037284017778e-02 659318.8271333541 0.001
1.005346395014357214e-01 731680.7143427207 0.001
1.097277734817921485e-01 811984.4993184009 0.001
1.244928271416734927e-01 901101.8251665037 0.001
1.410698945349915800e-01 1000000.0 0.001
2.041878839992824564e-06 0.001 0.0011097524964120721
2.193316074540517030e-06 0.0011097524964120721 0.0011097524964120721
2.364563746628469835e-06 0.0012315506032928262 0.0011097524964120721
2.542995654991607235e-06 0.001366716356462006 0.0011097524964120721
2.734302719594015771e-06 0.0015167168884709225 0.0011097524964120721
2.928435014579528033e-06 0.0016831803533309566 0.0011097524964120721
3.137507110111938144e-06 0.0018679135990207828 0.0011097524964120721
3.345830625932832972e-06 0.002072921779595372 0.0011097524964120721
3.549855199713360031e-06 0.002300430119772917 0.0011097524964120721
3.773107105244941357e-06 0.0025529080682395165 0.0011097524964120721
3.986473623985338606e-06 0.002833096101839324 0.0011097524964120721
4.211257323232034626e-06 0.0031440354715915 0.0011097524964120721
4.437132652105180859e-06 0.0034891012134067737 0.0011097524964120721
4.657487195884775161e-06 0.003872038781812557 0.0011097524964120721
4.884405204573706440e-06 0.004297004704320844 0.0011097524964120721
5.098970472414319650e-06 0.004768611697714469 0.0011097524964120721
5.312434423208508371e-06 0.005291978735958442 0.0011097524964120721
5.526958936077810874e-06 0.005872786613189483 0.0011097524964120721
5.732194916265425951e-06 0.00651733960488242 0.0011097524964120721
5.925299558814369799e-06 0.007232633896483534 0.0011097524964120721
6.119440007729960482e-06 0.008026433522257174 0.0011097524964120721
6.300229702602405392e-06 0.00890735463861044 0.0011097524964120721
6.475788128085128538e-06 0.009884959046625586 0.0011097524964120721
6.646980925515094500e-06 0.010969857978923836 0.0011097524964120721
6.807123448450579968e-06 0.012173827277396614 0.0011097524964120721
6.958104885044600694e-06 0.013509935211980273 0.0011097524964120721
7.102254296373623665e-06 0.014992684327860457 0.0011097524964120721
7.240391805190728931e-06 0.01663816886076129 0.0011097524964120721
7.368876580330319173e-06 0.018464249428955443 0.0011097524964120721
7.490212867989400622e-06 0.020490746898158472 0.0011097524964120721
7.607000002965072895e-06 0.022739657523579287 0.0011097524964120721
7.717769658520117913e-06 0.02523539170434766 0.0011097524964120721
7.819801202430002194e-06 0.02800503894183631 0.0011097524964120721
7.918429870635604635e-06 0.03107866187782014 0.0011097524964120721
8.012523640206193376e-06 0.03448962260405758 0.0011097524964120721
8.103693245461151813e-06 0.038274944785163134 0.0011097524964120721
8.192273131304266462e-06 0.04247571552536898 0.0011097524964120721
8.278126993616741176e-06 0.047137531341167244 0.0011097524964120721
8.363336285308760717e-06 0.05231099308056263 0.0011097524964120721
8.446930810789489050e-06 0.05805225516094899 0.0011097524964120721
8.531043491535698830e-06 0.06442363508721373 0.0011097524964120721
8.615430805824802107e-06 0.07149428986597581 0.0011097524964120721
8.701452076019433311e-06 0.07934096665797492 0.0011097524964120721
8.790811368070661520e-06 0.08804883581643465 0.0011097524964120721
8.883371400980526140e-06 0.09771241535346502 0.0011097524964120721
8.981726892051181596e-06 0.1084365968689611 0.0011097524964120721
9.085488201682459907e-06 0.12033778407775893 0.0011097524964120721
9.197144692621914798e-06 0.13354515629298988 0.0011097524964120721
9.317554538956530162e-06 0.14820207057988585 0.0011097524964120721
9.448626714446094741e-06 0.16446761779946645 0.0011097524964120721
9.592232318770329836e-06 0.18251834943190443 0.0011097524964120721
9.750175679823361576e-06 0.20255019392306664 0.0011097524964120721
9.925875293860167217e-06 0.22478058335487253 0.0011097524964120721
1.012081967665207175e-05 0.24945081352303167 0.0011097524964120721
1.033804388098899810e-05 0.27682866303920667 0.0011097524964120721
1.058209832390856463e-05 0.3072112998861759 0.0011097524964120721
1.085711862988146263e-05 0.34092850697468147 0.0011097524964120721
1.116710923339193244e-05 0.3783462617131929 0.0011097524964120721
1.151820860465743857e-05 0.419870708444391 0.0011097524964120721
1.191813039998133015e-05 0.4659525668664682 0.0011097524964120721
1.237409032856577936e-05 0.517092024289676 0.0011097524964120721
1.289618856957597797e-05 0.5738441648302398 0.0011097524964120721
1.349556697109639124e-05 0.6368249944718586 0.0011097524964120721
1.418663829396851498e-05 0.7067181273927491 0.0011097524964120721
1.498545165775774149e-05 0.7842822061337682 0.0011097524964120721
1.591201402123367035e-05 0.8703591361485166 0.0011097524964120721
1.699101342788753905e-05 0.9658832241158708 0.0011097524964120721
1.825029665992289771e-05 1.0718913192051276 0.0011097524964120721
1.972537798048117170e-05 1.1895340673703196 0.0011097524964120721
2.145754591836224792e-05 1.3200884008314182 0.0011097524964120721
2.349744406003724474e-05 1.4649713983072863 0.0011097524964120721
2.590549294073058264e-05 1.625755666443795 0.0011097524964120721
2.875501643472308077e-05 1.8041864093920719 0.0011097524964120721
3.213364476120282814e-05 2.0022003718155843 0.0011097524964120721
3.614725846486293388e-05 2.2219468609395236 0.0011097524964120721
4.092281580014886890e-05 2.4658110758226037 0.0011097524964120721
4.661305612424234779e-05 2.736439997074672 0.0011097524964120721
5.340119284723123872e-05 3.0367711180354604 0.0011097524964120721
6.150621892264748357e-05 3.370064329271928 0.0011097524964120721
7.119043645277821656e-05 3.739937302478798 0.0011097524964120721
8.276662192297491141e-05 4.150404757850477 0.0011097524964120721
9.660723748113336925e-05 4.605922041145108 0.0011097524964120721
1.131538293199643513e-04 5.1114334834401705 0.0011097524964120721
1.329303412302014465e-04 5.672426068491977 0.0011097524964120721
1.565536892641558998e-04 6.294988990221888 0.0011097524964120721
1.847490137929711895e-04 6.985879746785249 0.0011097524964120721
2.183654453669106826e-04 7.752597488629465 0.0011097524964120721
2.583908754509926212e-04 8.60346441668451 0.0011097524964120721
3.059696866789802356e-04 9.547716114208066 0.0011097524964120721
3.624194359849252462e-04 10.59560179277617 0.0011097524964120721
4.292465676070240889e-04 11.758495540521581 0.0011097524964120721
5.081604289684212364e-04 13.049019780144016 0.0011097524964120721
6.010855432994313859e-04 14.481182276745331 0.0011097524964120721
7.101672527876902409e-04 16.070528182616385 0.0011097524964120721
8.377733811851591651e-04 17.834308769319094 0.0011097524964120721
9.864858092132177542e-04 19.791668678535572 0.0011097524964120721
1.159083861006459043e-03 21.96385372416547 0.0011097524964120721
1.358514340785488056e-03 24.37444150122222 0.0011097524964120721
1.587847483433447006e-03 27.04959730463137 0.0011097524964120721
1.850218337671371378e-03 30.01835813575592 0.0011097524964120721
2.148750791892977893e-03 33.31294787934677 0.0011097524964120721
2.486466338244248259e-03 36.96912707195032 0.0011097524964120721
2.866176289438985159e-03 41.0265810582719 0.0011097524964120721
3.290361634903522445e-03 45.52935074866948 0.0011097524964120721
3.761042893307787148e-03 50.526310653356795 0.0011097524964120721
4.279645691601212387e-03 56.07169938205458 0.0011097524964120721
4.846867923690600932e-03 62.22570836730231 0.0011097524964120721
5.462555705518671277e-03 69.0551352016233 0.0011097524964120721
6.125596333859240246e-03 76.63410868007462 0.0011097524964120721
6.833835475297747250e-03 85.04489341802686 0.0011097524964120721
7.584027260595158429e-03 94.37878277775391 0.0011097524964120721
8.371822082142600999e-03 104.73708979594508 0.0011097524964120721
9.191798886824182821e-03 116.23224686798542 0.0011097524964120721
1.003754219271288384e-02 128.9890261253308 0.0011097524964120721
1.090176622219693123e-02 143.14589375234786 0.0011097524964120721
1.177648043247301463e-02 158.85651294280527 0.0011097524964120721
1.265319290659827275e-02 176.2914118095948 0.0011097524964120721
1.352314141787681889e-02 195.63983435170647 0.0011097524964120721
1.437754249712851033e-02 217.11179456945052 0.0011097524964120721
1.520784408771195390e-02 240.9403560239527 0.0011097524964120721
1.600597264049247181e-02 267.38416158399497 0.0011097524964120721
1.676455684525745074e-02 296.73024081888724 0.0011097524964120721
1.747712145609484763e-02 329.2971255097155 0.0011097524964120721
1.813824085104533135e-02 365.43830709572546 0.0011097524964120721
1.874364517277868694e-02 405.54607358408276 0.0011097524964120721
1.929027894694654993e-02 450.05576757004974 0.0011097524964120721
1.977631331355941824e-02 499.450511585514 0.0011097524964120721
2.020111349553840169e-02 554.2664520663108 0.0011097524964120721
2.056517206722377825e-02 615.0985788580505 0.0011097524964120721
2.087001404823682696e-02 682.6071834272393 0.0011097524964120721
2.111808273300226635e-02 757.525025877192 0.0011097524964120721
2.131261726563555073e-02 840.6652885618333 0.0011097524964120721
2.145752775659895764e-02 932.9304026284696 0.0011097524964120721
2.155727306371206173e-02 1035.3218432956637 0.0011097524964120721
2.161675000599202687e-02 1148.9510001873086 0.0011097524964120721
2.164118740473038385e-02 1275.051240713013 0.0011097524964120721
2.176115419089471800e-02 1414.991297434576 0.0011097524964120721
2.231832002990492489e-02 1570.2901247293776 0.0011097524964120721
2.285325093368580085e-02 1742.6333860096508 0.0011097524964120721
2.337702801559477309e-02 1933.891750455232 0.0011097524964120721
2.390581823995747979e-02 2146.141197858406 0.0011097524964120721
2.442127004881973137e-02 2381.6855519761607 0.0011097524964120721
2.492583829686462540e-02 2643.0814869741084 0.0011097524964120721
2.543115811685834823e-02 2933.1662783900483 0.0011097524964120721
2.593893768730717170e-02 3255.0885998350564 0.0011097524964120721
2.644907000788526003e-02 3612.3426997094302 0.0011097524964120721
2.696536031288364332e-02 4008.8063288984645 0.0011097524964120721
2.749114244534642953e-02 4448.782831127585 0.0011097524964120721
2.802921367499152869e-02 4937.047852839004 0.0011097524964120721
2.858181565258410134e-02 5478.901179593945 0.0011097524964120721
2.915065304364746965e-02 6080.224261649427 0.0011097524964120721
2.973692828466521082e-02 6747.5440531107 0.0011097524964120721
3.034138431613137357e-02 7488.10385759003 0.0011097524964120721
3.096433886004535535e-02 8309.941949353404 0.0011097524964120721
3.160570339403058482e-02 9221.97882333434 0.0011097524964120721
3.226499040343470265e-02 10234.114021054527 0.0011097524964120721
3.294352178043925133e-02 11357.333583431051 0.0011097524964120721
3.364777368259945500e-02 12603.829296797274 0.0011097524964120721
3.437436040987059543e-02 13987.131026472387 0.0011097524964120721
3.511564808096985513e-02 15522.25357427048 0.0011097524964120721
3.586801805212163491e-02 17225.859653987874 0.0011097524964120721
3.662838066022359312e-02 19116.440753857038 0.0011097524964120721
3.739449897536487738e-02 21214.51784910632 0.0011097524964120721
3.816295568906379054e-02 23542.864143224204 0.0011097524964120721
3.892876977910954273e-02 26126.752255633317 0.0011097524964120721
3.969429931995577254e-02 28994.22853882881 0.0011097524964120721
4.045307197923295184e-02 32176.417502507353 0.0011097524964120721
4.120177800130122442e-02 35707.859649004626 0.0011097524964120721
4.192834694253396582e-02 39626.88638701478 0.0011097524964120721
4.263439154318957730e-02 43976.036093027215 0.0011097524964120721
4.332093499228305972e-02 48802.515836544335 0.0011097524964120721
4.398183903791570010e-02 54158.71378079476 0.0011097524964120721
4.461997708844680360e-02 60102.76782070388 0.0011097524964120721
4.523447289896152107e-02 66699.19663030129 0.0011097524964120721
4.582805849144418187e-02 74019.59996915652 0.0011097524964120721
4.640554115271339208e-02 82143.43584919439 0.0011097524964120721
4.697378104545110039e-02 91158.88299750836 0.0011097524964120721
4.754188588392454368e-02 101163.7979766207 0.0011097524964120721
4.812135464791128525e-02 112266.77735108159 0.0011097524964120721
4.872626573640375519e-02 124588.33642950082 0.0011097524964120721
4.937349997811150276e-02 138262.2173764659 0.0011097524964120721
5.008286077498100980e-02 153436.84089300132 0.0011097524964120721
5.088111496233134468e-02 170276.91722258978 0.0011097524964120721
5.181515786631857301e-02 188965.23396912115 0.0011097524964120721
5.291273165238325610e-02 209704.64013232305 0.0011097524964120721
5.421502725180477739e-02 232720.2478960412 0.0011097524964120721
5.589490695827539768e-02 258261.87606826748 0.0011097524964120721
5.820433535586686663e-02 286606.7616948256 0.0011097524964120721
6.121599261090943794e-02 318062.5692794119 0.0011097524964120721
6.477577888392421768e-02 352970.73027306574 0.0011097524964120721
6.890409131361088790e-02 391710.1490809261 0.0011097524964120721
7.373277745191761379e-02 434701.3158125035 0.0011097524964120721
7.937665448244575483e-02 482410.8704165374 0.0011097524964120721
8.596360933976784913e-02 535356.6677410719 0.0011097524964120721
9.337455652801776584e-02 594113.3984965039 0.0011097524964120721
1.016460397471000698e-01 659318.8271333541 0.0011097524964120721
1.108026203265354004e-01 731680.7143427207 0.0011097524964120721
1.208544743357539697e-01 811984.4993184009 0.0011097524964120721
1.368714823687311732e-01 901101.8251665037 0.0011097524964120721
1.549755042279178374e-01 1000000.0 0.0011097524964120721
2.075679744406633506e-06 0.001 0.0012315506032928262
2.254821282511822526e-06 0.0011097524964120721 0.0012315506032928262
2.423625119578337718e-06 0.0012315506032928262 0.0012315506032928262
2.615966782509392080e-06 0.001366716356462006 0.0012315506032928262
2.809865696230284600e-06 0.0015167168884709225 0.0012315506032928262
3.029156524998487935e-06 0.0016831803533309566 0.0012315506032928262
3.245231296888053369e-06 0.0018679135990207828 0.0012315506032928262
3.463476539893624081e-06 0.002072921779595372 0.0012315506032928262
3.695638751426368321e-06 0.002300430119772917 0.0012315506032928262
3.942511150105081160e-06 0.0025529080682395165 0.0012315506032928262
4.174795970992439520e-06 0.002833096101839324 0.0012315506032928262
4.423568212777088967e-06 0.0031440354715915 0.0012315506032928262
4.671267578461452943e-06 0.0034891012134067737 0.0012315506032928262
4.921765519371144430e-06 0.003872038781812557 0.0012315506032928262
5.166311340525077458e-06 0.004297004704320844 0.0012315506032928262
5.409514938778697105e-06 0.004768611697714469 0.0012315506032928262
5.651274294869164785e-06 0.005291978735958442 0.0012315506032928262
5.894236753151053984e-06 0.005872786613189483 0.0012315506032928262
6.129695773884673148e-06 0.00651733960488242 0.0012315506032928262
6.352321203938498196e-06 0.007232633896483534 0.0012315506032928262
6.574969667840818183e-06 0.008026433522257174 0.0012315506032928262
6.792530926562790217e-06 0.00890735463861044 0.0012315506032928262
6.990785646886895027e-06 0.009884959046625586 0.0012315506032928262
7.189626431539851800e-06 0.010969857978923836 0.0012315506032928262
7.375771844778808363e-06 0.012173827277396614 0.0012315506032928262
7.554253658998261428e-06 0.013509935211980273 0.0012315506032928262
7.724754991615476191e-06 0.014992684327860457 0.0012315506032928262
7.887563084018090089e-06 0.01663816886076129 0.0012315506032928262
8.038315201011919612e-06 0.018464249428955443 0.0012315506032928262
8.184988929665521786e-06 0.020490746898158472 0.0012315506032928262
8.321745059520461470e-06 0.022739657523579287 0.0012315506032928262
8.450602047494213596e-06 0.02523539170434766 0.0012315506032928262
8.572504409034801076e-06 0.02800503894183631 0.0012315506032928262
8.691917796887795904e-06 0.03107866187782014 0.0012315506032928262
8.803529484077530923e-06 0.03448962260405758 0.0012315506032928262
8.911696637578835347e-06 0.038274944785163134 0.0012315506032928262
9.016794834318955665e-06 0.04247571552536898 0.0012315506032928262
9.117435112084062559e-06 0.047137531341167244 0.0012315506032928262
9.216931919367099064e-06 0.05231099308056263 0.0012315506032928262
9.314355395825476175e-06 0.05805225516094899 0.0012315506032928262
9.411965749060954189e-06 0.06442363508721373 0.0012315506032928262
9.509868071943625308e-06 0.07149428986597581 0.0012315506032928262
9.609488473223201728e-06 0.07934096665797492 0.0012315506032928262
9.711641535435749229e-06 0.08804883581643465 0.0012315506032928262
9.818305687918544195e-06 0.09771241535346502 0.0012315506032928262
9.929940865500036482e-06 0.1084365968689611 0.0012315506032928262
1.004798185336380606e-05 0.12033778407775893 0.0012315506032928262
1.017374818218980756e-05 0.13354515629298988 0.0012315506032928262
1.030930655216343900e-05 0.14820207057988585 0.0012315506032928262
1.045747402065532189e-05 0.16446761779946645 0.0012315506032928262
1.061839457779577303e-05 0.18251834943190443 0.0012315506032928262
1.079540173816239079e-05 0.20255019392306664 0.0012315506032928262
1.099129971269619324e-05 0.22478058335487253 0.0012315506032928262
1.120870908941799824e-05 0.24945081352303167 0.0012315506032928262
1.145153370132590157e-05 0.27682866303920667 0.0012315506032928262
1.172316205194902115e-05 0.3072112998861759 0.0012315506032928262
1.202890780593557963e-05 0.34092850697468147 0.0012315506032928262
1.237362575672615143e-05 0.3783462617131929 0.0012315506032928262
1.276424627601412709e-05 0.419870708444391 0.0012315506032928262
1.320797499462542132e-05 0.4659525668664682 0.0012315506032928262
1.371424401308712858e-05 0.517092024289676 0.0012315506032928262
1.429379367667273536e-05 0.5738441648302398 0.0012315506032928262
1.495909596370238293e-05 0.6368249944718586 0.0012315506032928262
1.572571191043588173e-05 0.7067181273927491 0.0012315506032928262
1.661204874098217338e-05 0.7842822061337682 0.0012315506032928262
1.764015060403977165e-05 0.8703591361485166 0.0012315506032928262
1.883675915875659363e-05 0.9658832241158708 0.0012315506032928262
2.023346041463599309e-05 1.0718913192051276 0.0012315506032928262
2.186948926499934092e-05 1.1895340673703196 0.0012315506032928262
2.379068543923838232e-05 1.3200884008314182 0.0012315506032928262
2.605313384472044558e-05 1.4649713983072863 0.0012315506032928262
2.872369432766271966e-05 1.625755666443795 0.0012315506032928262
3.188382506629644508e-05 1.8041864093920719 0.0012315506032928262
3.563061486185811327e-05 2.0022003718155843 0.0012315506032928262
4.008180685474943376e-05 2.2219468609395236 0.0012315506032928262
4.537802403663704527e-05 2.4658110758226037 0.0012315506032928262
5.168848467507174821e-05 2.736439997074672 0.0012315506032928262
5.921647347415275790e-05 3.0367711180354604 0.0012315506032928262
6.820513381474272200e-05 3.370064329271928 0.0012315506032928262
7.894518051785296862e-05 3.739937302478798 0.0012315506032928262
9.178351492417708075e-05 4.150404757850477 0.0012315506032928262
1.071331272475210383e-04 4.605922041145108 0.0012315506032928262
1.254842944595415549e-04 5.1114334834401705 0.0012315506032928262
1.474173469401355576e-04 5.672426068491977 0.0012315506032928262
1.736170535019062623e-04 6.294988990221888 0.0012315506032928262
2.048877604079825713e-04 6.985879746785249 0.0012315506032928262
2.421708287102817062e-04 7.752597488629465 0.0012315506032928262
2.865623541658638708e-04 8.60346441668451 0.0012315506032928262
3.393319659388201485e-04 9.547716114208066 0.0012315506032928262
4.019404941342753172e-04 10.59560179277617 0.0012315506032928262
4.760593896791866816e-04 11.758495540521581 0.0012315506032928262
5.635845785204569120e-04 13.049019780144016 0.0012315506032928262
6.666509213703878311e-04 14.481182276745331 0.0012315506032928262
7.876383281994014766e-04 16.070528182616385 0.0012315506032928262
9.291733232307094938e-04 17.834308769319094 0.0012315506032928262
1.094120352567551401e-03 19.791668678535572 0.0012315506032928262
1.285562772509766518e-03 21.96385372416547 0.0012315506032928262
1.506769742282019304e-03 24.37444150122222 0.0012315506032928262
1.761147710267590852e-03 27.04959730463137 0.0012315506032928262
2.052175203429941561e-03 30.01835813575592 0.0012315506032928262
2.383318460679391057e-03 33.31294787934677 0.0012315506032928262
2.757930581983915504e-03 36.96912707195032 0.0012315506032928262
3.179131607071278634e-03 41.0265810582719 0.0012315506032928262
3.649675414084375524e-03 45.52935074866948 0.0012315506032928262
4.171805256535559073e-03 50.526310653356795 0.0012315506032928262
4.747104976882662690e-03 56.07169938205458 0.0012315506032928262
5.376350868123343403e-03 62.22570836730231 0.0012315506032928262
6.059374865038889661e-03 69.0551352016233 0.0012315506032928262
6.794945178322132386e-03 76.63410868007462 0.0012315506032928262
7.580674592031166198e-03 85.04489341802686 0.0012315506032928262
8.412964459656903024e-03 94.37878277775391 0.0012315506032928262
9.286992127061056979e-03 104.73708979594508 0.0012315506032928262
1.019674536957653269e-02 116.23224686798542 0.0012315506032928262
1.113510879989302454e-02 128.9890261253308 0.0012315506032928262
1.209400080141895262e-02 143.14589375234786 0.0012315506032928262
1.306455710336469275e-02 158.85651294280527 0.0012315506032928262
1.403735684769994579e-02 176.2914118095948 0.0012315506032928262
1.500267868849681704e-02 195.63983435170647 0.0012315506032928262
1.595077641631115900e-02 217.11179456945052 0.0012315506032928262
1.687216078564515720e-02 240.9403560239527 0.0012315506032928262
1.775787178054223300e-02 267.38416158399497 0.0012315506032928262
1.859972866184967863e-02 296.73024081888724 0.0012315506032928262
1.939054422929754884e-02 329.2971255097155 0.0012315506032928262
2.012429513732022154e-02 365.43830709572546 0.0012315506032928262
2.079624073028322334e-02 405.54607358408276 0.0012315506032928262
2.140298755301607569e-02 450.05576757004974 0.0012315506032928262
2.194250249981942111e-02 499.450511585514 0.0012315506032928262
2.241407816456586141e-02 554.2664520663108 0.0012315506032928262
2.281825807443016788e-02 615.0985788580505 0.0012315506032928262
2.315673092944376191e-02 682.6071834272393 0.0012315506032928262
2.343220579284378477e-02 757.525025877192 0.0012315506032928262
2.364827440381265730e-02 840.6652885618333 0.0012315506032928262
2.380927280487325423e-02 932.9304026284696 0.0012315506032928262
2.392014746861057667e-02 1035.3218432956637 0.0012315506032928262
2.398632984818824948e-02 1148.9510001873086 0.0012315506032928262
2.401362203472289306e-02 1275.051240713013 0.0012315506032928262
2.414649763880650710e-02 1414.991297434576 0.0012315506032928262
2.476484012294213541e-02 1570.2901247293776 0.0012315506032928262
2.535850781147542740e-02 1742.6333860096508 0.0012315506032928262
2.593979380182185462e-02 1933.891750455232 0.0012315506032928262
2.652657968937509325e-02 2146.141197858406 0.0012315506032928262
2.709861752436546270e-02 2381.6855519761607 0.0012315506032928262
2.765856935562675117e-02 2643.0814869741084 0.0012315506032928262
2.821923300148288655e-02 2933.1662783900483 0.0012315506032928262
2.878271006289229508e-02 3255.0885998350564 0.0012315506032928262
2.934878143570598605e-02 3612.3426997094302 0.0012315506032928262
2.992166939394256056e-02 4008.8063288984645 0.0012315506032928262
3.050507065104901550e-02 4448.782831127585 0.0012315506032928262
3.110208631005613109e-02 4937.047852839004 0.0012315506032928262
3.171520173948964849e-02 5478.901179593945 0.0012315506032928262
3.234630532815903348e-02 6080.224261649427 0.0012315506032928262
3.299672789251768129e-02 6747.5440531107 0.0012315506032928262
3.366729027524990869e-02 7488.10385759003 0.0012315506032928262
3.435833882408146495e-02 8309.941949353404 0.0012315506032928262
3.506977138256955895e-02 9221.97882333434 0.0012315506032928262
3.580103957822628608e-02 10234.114021054527 0.0012315506032928262
3.655360374605137047e-02 11357.333583431051 0.0012315506032928262
3.733464550901380991e-02 12603.829296797274 0.0012315506032928262
3.814038467876810362e-02 13987.131026472387 0.0012315506032928262
3.896234758522570257e-02 15522.25357427048 0.0012315506032928262
3.979650946503932030e-02 17225.859653987874 0.0012315506032928262
4.063942778014026369e-02 19116.440753857038 0.0012315506032928262
4.148861088293868959e-02 21214.51784910632 0.0012315506032928262
4.234025347183410087e-02 23542.864143224204 0.0012315506032928262
4.318881436463008899e-02 26126.752255633317 0.0012315506032928262
4.403689903957186402e-02 28994.22853882881 0.0012315506032928262
4.487731591505368656e-02 32176.417502507353 0.0012315506032928262
4.570638275541585860e-02 35707.859649004626 0.0012315506032928262
4.651065025612196452e-02 39626.88638701478 0.0012315506032928262
4.729195417098186471e-02 43976.036093027215 0.0012315506032928262
4.805137407097025137e-02 48802.515836544335 0.0012315506032928262
4.878208357705025866e-02 54158.71378079476 0.0012315506032928262
4.948727003026566484e-02 60102.76782070388 0.0012315506032928262
5.016589263789900111e-02 66699.19663030129 0.0012315506032928262
5.082094193853762404e-02 74019.59996915652 0.0012315506032928262
5.145770880280856052e-02 82143.43584919439 0.0012315506032928262
5.208374308331772951e-02 91158.88299750836 0.0012315506032928262
5.270905342402468913e-02 101163.7979766207 0.0012315506032928262
5.334630332439544570e-02 112266.77735108159 0.0012315506032928262
5.401101127603300661e-02 124588.33642950082 0.0012315506032928262
5.472172294141765259e-02 138262.2173764659 0.0012315506032928262
5.550020975735012879e-02 153436.84089300132 0.0012315506032928262
5.637572815177215035e-02 170276.91722258978 0.0012315506032928262
5.740006440710399005e-02 188965.23396912115 0.0012315506032928262
5.860390620835746051e-02 209704.64013232305 0.0012315506032928262
6.003179448688227005e-02 232720.2478960412 0.0012315506032928262
6.187245955412082332e-02 258261.87606826748 0.0012315506032928262
6.440678450740400240e-02 286606.7616948256 0.0012315506032928262
6.771349913150670474e-02 318062.5692794119 0.0012315506032928262
7.162308840477946137e-02 352970.73027306574 0.0012315506032928262
7.615477153277470934e-02 391710.1490809261 0.0012315506032928262
8.145275978916427517e-02 434701.3158125035 0.0012315506032928262
8.763779937767703088e-02 482410.8704165374 0.0012315506032928262
9.485752222309887238e-02 535356.6677410719 0.0012315506032928262
1.029734503312196708e-01 594113.3984965039 0.0012315506032928262
1.120232149351232664e-01 659318.8271333541 0.0012315506032928262
1.220309656719720803e-01 731680.7143427207 0.0012315506032928262
1.330041162930733212e-01 811984.4993184009 0.0012315506032928262
1.503335767965383596e-01 901101.8251665037 0.0012315506032928262
1.700713302957949369e-01 1000000.0 0.0012315506032928262
2.114438482450279829e-06 0.001 0.001366716356462006
2.297518462434036068e-06 0.0011097524964120721 0.001366716356462006
2.487952333808895639e-06 0.0012315506032928262 0.001366716356462006
2.693498701167013693e-06 0.001366716356462006 0.001366716356462006
2.897557056177263748e-06 0.0015167168884709225 0.001366716356462006
3.125749554184712439e-06 0.0016831803533309566 0.001366716356462006
3.353331340178528620e-06 0.0018679135990207828 0.001366716356462006
3.595411553401958004e-06 0.002072921779595372 0.001366716356462006
3.840720097395523601e-06 0.002300430119772917 0.001366716356462006
4.101386385536726110e-06 0.0025529080682395165 0.001366716356462006
4.367076252490249875e-06 0.002833096101839324 0.001366716356462006
4.630500597668199212e-06 0.0031440354715915 0.001366716356462006
4.899639414545028959e-06 0.0034891012134067737 0.001366716356462006
5.173602335718834092e-06 0.003872038781812557 0.001366716356462006
5.447333752059902130e-06 0.004297004704320844 0.001366716356462006
5.728670388725466398e-06 0.004768611697714469 0.001366716356462006
6.004801576382906626e-06 0.005291978735958442 0.001366716356462006
6.270642476819514615e-06 0.005872786613189483 0.001366716356462006
6.535442699129056612e-06 0.00651733960488242 0.001366716356462006
6.794713145591604306e-06 0.007232633896483534 0.001366716356462006
7.048308402002669545e-06 0.008026433522257174 0.001366716356462006
7.294115470201783334e-06 0.00890735463861044 0.001366716356462006
7.535003063100713548e-06 0.009884959046625586 0.001366716356462006
7.758176934248577991e-06 0.010969857978923836 0.001366716356462006
7.977708663224554846e-06 0.012173827277396614 0.001366716356462006
8.188314943102403441e-06 0.013509935211980273 0.001366716356462006
8.387295483940593628e-06 0.014992684327860457 0.001366716356462006
8.575313324721763899e-06 0.01663816886076129 0.001366716356462006
8.757522856853212386e-06 0.018464249428955443 0.001366716356462006
8.926353959512401732e-06 0.020490746898158472 0.001366716356462006
9.089528772997410667e-06 0.022739657523579287 0.001366716356462006
9.242790991854293585e-06 0.02523539170434766 0.001366716356462006
9.389741469892963778e-06 0.02800503894183631 0.001366716356462006
9.529160841454995505e-06 0.03107866187782014 0.001366716356462006
9.662543200040854337e-06 0.03448962260405758 0.001366716356462006
9.790360321247688376e-06 0.038274944785163134 0.001366716356462006
9.913522358724266570e-06 0.04247571552536898 0.001366716356462006
1.003336148198183811e-05 0.047137531341167244 0.001366716356462006
1.014979971443887511e-05 0.05231099308056263 0.001366716356462006
1.026400064776848401e-05 0.05805225516094899 0.001366716356462006
1.037737928059128423e-05 0.06442363508721373 0.001366716356462006
1.049148394034677701e-05 0.07149428986597581 0.001366716356462006
1.060695170377135910e-05 0.07934096665797492 0.001366716356462006
1.072486476645832603e-05 0.08804883581643465 0.001366716356462006
1.084634425753555326e-05 0.09771241535346502 0.001366716356462006
1.097381679527184497e-05 0.1084365968689611 0.001366716356462006
1.110819163657902955e-05 0.12033778407775893 0.001366716356462006
1.125071450839012752e-05 0.13354515629298988 0.001366716356462006
1.140403861307983687e-05 0.14820207057988585 0.001366716356462006
1.157047336605703132e-05 0.16446761779946645 0.001366716356462006
1.175141153802487479e-05 0.18251834943190443 0.001366716356462006
1.194984462451336762e-05 0.20255019392306664 0.001366716356462006
1.216861319214120574e-05 0.22478058335487253 0.001366716356462006
1.241163891902297930e-05 0.24945081352303167 0.001366716356462006
1.268173422706167482e-05 0.27682866303920667 0.001366716356462006
1.298456623798492946e-05 0.3072112998861759 0.001366716356462006
1.332470353242397491e-05 0.34092850697468147 0.001366716356462006
1.370834488973631748e-05 0.3783462617131929 0.001366716356462006
1.414233260455976702e-05 0.419870708444391 0.001366716356462006
1.463519694515471513e-05 0.4659525668664682 0.001366716356462006
1.519757012666356501e-05 0.517092024289676 0.001366716356462006
1.584073442480179054e-05 0.5738441648302398 0.001366716356462006
1.657903932001000803e-05 0.6368249944718586 0.001366716356462006
1.742968576598260660e-05 0.7067181273927491 0.001366716356462006
1.841289813641837196e-05 0.7842822061337682 0.001366716356462006
1.955349639859085961e-05 0.8703591361485166 0.001366716356462006
2.088078957749321440e-05 0.9658832241158708 0.001366716356462006
2.243008346901354135e-05 1.0718913192051276 0.001366716356462006
2.424429062485749294e-05 1.1895340673703196 0.001366716356462006
2.637476873101237394e-05 1.3200884008314182 0.001366716356462006
2.888360475713053720e-05 1.4649713983072863 0.001366716356462006
3.184522446642014620e-05 1.625755666443795 0.001366716356462006
3.534957521660597859e-05 1.8041864093920719 0.001366716356462006
3.950460567513800018e-05 2.0022003718155843 0.001366716356462006
4.444062057394950209e-05 2.2219468609395236 0.001366716356462006
5.031359536562084861e-05 2.4658110758226037 0.001366716356462006
5.731151952695428083e-05 2.736439997074672 0.001366716356462006
6.565961290730391896e-05 3.0367711180354604 0.001366716356462006
7.562754787789280624e-05 3.370064329271928 0.001366716356462006
8.753764111629836809e-05 3.739937302478798 0.001366716356462006
1.017747035003634646e-04 4.150404757850477 0.001366716356462006
1.187965635893557050e-04 4.605922041145108 0.001366716356462006
1.391474820914701525e-04 5.1114334834401705 0.001366716356462006
1.634708408471040265e-04 5.672426068491977 0.001366716356462006
1.925259274301598816e-04 6.294988990221888 0.001366716356462006
2.272049131523111735e-04 6.985879746785249 0.001366716356462006
2.685520209412049601e-04 7.752597488629465 0.001366716356462006
3.177827911432609437e-04 8.60346441668451 0.001366716356462006
3.763053913669622851e-04 9.547716114208066 0.001366716356462006
4.457404602580579823e-04 10.59560179277617 0.001366716356462006
5.279414356241335328e-04 11.758495540521581 0.001366716356462006
6.250117891521900703e-04 13.049019780144016 0.001366716356462006
7.393192349561260616e-04 14.481182276745331 0.001366716356462006
8.735035882856561663e-04 16.070528182616385 0.001366716356462006
1.030478783330271561e-03 17.834308769319094 0.001366716356462006
1.213422280487070444e-03 19.791668678535572 0.001366716356462006
1.425754454735035214e-03 21.96385372416547 0.001366716356462006
1.671102295842321174e-03 24.37444150122222 0.001366716356462006
1.953245111456149152e-03 27.04959730463137 0.001366716356462006
2.276042283148499261e-03 30.01835813575592 0.001366716356462006
2.643340292525291416e-03 33.31294787934677 0.001366716356462006
3.058859684752559486e-03 36.96912707195032 0.001366716356462006
3.526063577161936587e-03 41.0265810582719 0.001366716356462006
4.048008250158982579e-03 45.52935074866948 0.001366716356462006
4.627185083912926759e-03 50.526310653356795 0.001366716356462006
5.265353242902420794e-03 56.07169938205458 0.001366716356462006
5.963377040922012047e-03 62.22570836730231 0.001366716356462006
6.721073121835641553e-03 69.0551352016233 0.001366716356462006
7.537078001804580797e-03 76.63410868007462 0.001366716356462006
8.408746817085199776e-03 85.04489341802686 0.001366716356462006
9.332090703658858094e-03 94.37878277775391 0.001366716356462006
1.030176245237617548e-02 104.73708979594508 0.001366716356462006
1.131109497312965569e-02 116.23224686798542 0.001366716356462006
1.235219720813900308e-02 128.9890261253308 0.001366716356462006
1.341610480271787295e-02 143.14589375234786 0.001366716356462006
1.449298529149722035e-02 158.85651294280527 0.001366716356462006
1.557238724059068977e-02 176.2914118095948 0.001366716356462006
1.664352530839465633e-02 195.63983435170647 0.001366716356462006
1.769558562124558601e-02 217.11179456945052 0.001366716356462006
1.871803863032668255e-02 240.9403560239527 0.001366716356462006
1.970094115413713667e-02 267.38416158399497 0.001366716356462006
2.063521357713895069e-02 296.73024081888724 0.001366716356462006
2.151287850161711854e-02 329.2971255097155 0.001366716356462006
2.232724918610527395e-02 365.43830709572546 0.001366716356462006
2.307306137326688503e-02 405.54607358408276 0.001366716356462006
2.374654579843032270e-02 450.05576757004974 0.001366716356462006
2.434544252157197844e-02 499.450511585514 0.001366716356462006
2.486896257915280350e-02 554.2664520663108 0.001366716356462006
2.531770488687731455e-02 615.0985788580505 0.001366716356462006
2.569353991070847873e-02 682.6071834272393 0.001366716356462006
2.599947028495822737e-02 757.525025877192 0.001366716356462006
2.623947814213044294e-02 840.6652885618333 0.001366716356462006
2.641837260285967090e-02 932.9304026284696 0.001366716356462006
2.654164003799174693e-02 1035.3218432956637 0.001366716356462006
2.661530518610795079e-02 1148.9510001873086 0.001366716356462006
2.664580422958638672e-02 1275.051240713013 0.001366716356462006
2.679294584906589949e-02 1414.991297434576 0.001366716356462006
2.747918534817936007e-02 1570.2901247293776 0.001366716356462006
2.813804191748453531e-02 1742.6333860096508 0.001366716356462006
2.878315398271387091e-02 1933.891750455232 0.001366716356462006
2.943429136767512777e-02 2146.141197858406 0.001366716356462006
3.006912930664572270e-02 2381.6855519761607 0.001366716356462006
3.069054423640420540e-02 2643.0814869741084 0.001366716356462006
3.131259923717499838e-02 2933.1662783900483 0.001366716356462006
3.193787850845607179e-02 3255.0885998350564 0.001366716356462006
3.256601814042037885e-02 3612.3426997094302 0.001366716356462006
3.320170016212536240e-02 4008.8063288984645 0.001366716356462006
3.384902344057651169e-02 4448.782831127585 0.001366716356462006
3.451142735947975576e-02 4937.047852839004 0.001366716356462006
3.519166596834799599e-02 5478.901179593945 0.001366716356462006
3.589183149699570752e-02 6080.224261649427 0.001366716356462006
3.661339637540177161e-02 6747.5440531107 0.001366716356462006
3.735726591840158456e-02 7488.10385759003 0.001366716356462006
3.812381936946113853e-02 8309.941949353404 0.001366716356462006
3.891293485852105605e-02 9221.97882333434 0.001366716356462006
3.972399677537793994e-02 10234.114021054527 0.001366716356462006
4.055861892961396681e-02 11357.333583431051 0.001366716356462006
4.142476222290973620e-02 12603.829296797274 0.001366716356462006
4.231820527597127124e-02 13987.131026472387 0.001366716356462006
4.322954219823312016e-02 15522.25357427048 0.001366716356462006
4.415428984420834840e-02 17225.859653987874 0.001366716356462006
4.508862081344040124e-02 19116.440753857038 0.001366716356462006
4.602975061268314155e-02 21214.51784910632 0.001366716356462006
4.697344333015052165e-02 23542.864143224204 0.001366716356462006
4.791353326617215497e-02 26126.752255633317 0.001366716356462006
4.885289728554439298e-02 28994.22853882881 0.001366716356462006
4.978354799598792152e-02 32176.417502507353 0.001366716356462006
5.070138274559089081e-02 35707.859649004626 0.001366716356462006
5.159140694708449354e-02 39626.88638701478 0.001366716356462006
5.245572077535033684e-02 43976.036093027215 0.001366716356462006
5.329545160558381983e-02 48802.515836544335 0.001366716356462006
5.410302769290981778e-02 54158.71378079476 0.001366716356462006
5.488191867081110981e-02 60102.76782070388 0.001366716356462006
5.563094145391989792e-02 66699.19663030129 0.001366716356462006
5.635335914769806082e-02 74019.59996915652 0.001366716356462006
5.705498454322369128e-02 82143.43584919439 0.001366716356462006
5.774412587831845994e-02 91158.88299750836 0.001366716356462006
5.843176734020966157e-02 101163.7979766207 0.001366716356462006
5.913185575421630452e-02 112266.77735108159 0.001366716356462006
5.986141817680880328e-02 124588.33642950082 0.001366716356462006
6.064085974460587530e-02 138262.2173764659 0.001366716356462006
6.149410562473208580e-02 153436.84089300132 0.001366716356462006
6.245305184575778573e-02 170276.91722258978 0.001366716356462006
6.357484788431413958e-02 188965.23396912115 0.001366716356462006
6.489346573687149178e-02 209704.64013232305 0.001366716356462006
6.645688192030864416e-02 232720.2478960412 0.001366716356462006
6.847081183100983681e-02 258261.87606826748 0.001366716356462006
7.124845433854481991e-02 286606.7616948256 0.001366716356462006
7.487474493841698997e-02 318062.5692794119 0.001366716356462006
7.916360114304109297e-02 352970.73027306574 0.001366716356462006
8.413220835823562171e-02 391710.1490809261 0.001366716356462006
8.993739851887418146e-02 434701.3158125035 0.001366716356462006
9.670634984015440139e-02 482410.8704165374 0.001366716356462006
1.046089474095765331e-01 535356.6677410719 0.001366716356462006
1.134840917514744335e-01 594113.3984965039 0.001366716356462006
1.233704678894810836e-01 659318.8271333541 0.001366716356462006
1.342901153345255061e-01 731680.7143427207 0.001366716356462006
1.462481292891615881e-01 811984.4993184009 0.001366716356462006
1.649413680496701340e-01 901101.8251665037 0.001366716356462006
1.864204623413500683e-01 1000000.0 0.001366716356462006
2.152706733508331489e-06 0.001 0.0015167168884709225
2.344123319956658200e-06 0.0011097524964120721 0.0015167168884709225
2.544522096888676108e-06 0.0012315506032928262 0.0015167168884709225
2.749221968242423730e-06 0.001366716356462006 0.0015167168884709225
2.977135279613436523e-06 0.0015167168884709225 0.0015167168884709225
3.209773878067409066e-06 0.0016831803533309566 0.0015167168884709225
3.456508424772373690e-06 0.0018679135990207828 0.0015167168884709225
3.710570194112704697e-06 0.002072921779595372 0.0015167168884709225
3.979419992484356374e-06 0.002300430119772917 0.0015167168884709225
4.257416912907691131e-06 0.0025529080682395165 0.0015167168884709225
4.544299949123506273e-06 0.002833096101839324 0.0015167168884709225
4.839186091063140190e-06 0.0031440354715915 0.0015167168884709225
5.136326652944410364e-06 0.0034891012134067737 0.0015167168884709225
5.439610694168299112e-06 0.003872038781812557 0.0015167168884709225
5.737847029943832469e-06 0.004297004704320844 0.0015167168884709225
6.046789708710782407e-06 0.004768611697714469 0.0015167168884709225
6.354765089896120636e-06 0.005291978735958442 0.0015167168884709225
6.657516535085155344e-06 0.005872786613189483 0.0015167168884709225
6.955965009770210020e-06 0.00651733960488242 0.0015167168884709225
7.254797675967546799e-06 0.007232633896483534 0.0015167168884709225
7.538747995875559386e-06 0.008026433522257174 0.0015167168884709225
7.820391259117699746e-06 0.00890735463861044 0.0015167168884709225
8.096206610738573481e-06 0.009884959046625586 0.0015167168884709225
8.360146623200629117e-06 0.010969857978923836 0.0015167168884709225
8.612533358316386506e-06 0.012173827277396614 0.0015167168884709225
8.855479630755445152e-06 0.013509935211980273 0.0015167168884709225
9.090205140439855131e-06 0.014992684327860457 0.0015167168884709225
9.313317325866914825e-06 0.01663816886076129 0.0015167168884709225
9.524804265834465060e-06 0.018464249428955443 0.0015167168884709225
9.725518641969499152e-06 0.020490746898158472 0.0015167168884709225
9.917105926887851458e-06 0.022739657523579287 0.0015167168884709225
1.009829952583603276e-05 0.02523539170434766 0.0015167168884709225
1.027225785609702710e-05 0.02800503894183631 0.0015167168884709225
1.043645177480052038e-05 0.03107866187782014 0.0015167168884709225
1.059430056865901608e-05 0.03448962260405758 0.0015167168884709225
1.074507135382120903e-05 0.038274944785163134 0.0015167168884709225
1.089106278551433937e-05 0.04247571552536898 0.0015167168884709225
1.103203272286181823e-05 0.047137531341167244 0.0015167168884709225
1.116791397975915184e-05 0.05231099308056263 0.0015167168884709225
1.130185729971424482e-05 0.05805225516094899 0.0015167168884709225
1.143538576374515262e-05 0.06442363508721373 0.0015167168884709225
1.156752622846515032e-05 0.07149428986597581 0.0015167168884709225
1.170042690626833645e-05 0.07934096665797492 0.0015167168884709225
1.183701306237504805e-05 0.08804883581643465 0.0015167168884709225
1.197654257465652939e-05 0.09771241535346502 0.0015167168884709225
1.212179457143066927e-05 0.1084365968689611 0.0015167168884709225
1.227506774353688336e-05 0.12033778407775893 0.0015167168884709225
1.243646343915182335e-05 0.13354515629298988 0.0015167168884709225
1.261053084561318217e-05 0.14820207057988585 0.0015167168884709225
1.279765117200082988e-05 0.16446761779946645 0.0015167168884709225
1.300070763450460998e-05 0.18251834943190443 0.0015167168884709225
1.322338387228868433e-05 0.20255019392306664 0.0015167168884709225
1.346831174643767920e-05 0.22478058335487253 0.0015167168884709225
1.373960996205064585e-05 0.24945081352303167 0.0015167168884709225
1.404171618775648271e-05 0.27682866303920667 0.0015167168884709225
1.437893453144744483e-05 0.3072112998861759 0.0015167168884709225
1.475719974572027040e-05 0.34092850697468147 0.0015167168884709225
1.518404655667484356e-05 0.3783462617131929 0.0015167168884709225
1.566649098385898952e-05 0.419870708444391 0.0015167168884709225
1.621434275217040354e-05 0.4659525668664682 0.0015167168884709225
1.683862651379732393e-05 0.517092024289676 0.0015167168884709225
1.755260695625485582e-05 0.5738441648302398 0.0015167168884709225
1.837187235313617685e-05 0.6368249944718586 0.0015167168884709225
1.931561350948085210e-05 0.7067181273927491 0.0015167168884709225
2.040649691864603312e-05 0.7842822061337682 0.0015167168884709225
2.167160631098372583e-05 0.8703591361485166 0.0015167168884709225
2.314359045298015465e-05 0.9658832241158708 0.0015167168884709225
2.486192463443767816e-05 1.0718913192051276 0.0015167168884709225
2.687382543875500477e-05 1.1895340673703196 0.0015167168884709225
2.923637083296399232e-05 1.3200884008314182 0.0015167168884709225
3.201826050759838698e-05 1.4649713983072863 0.0015167168884709225
3.530242374983214108e-05 1.625755666443795 0.0015167168884709225
3.918815869533214880e-05 1.8041864093920719 0.0015167168884709225
4.379533757826479048e-05 2.0022003718155843 0.0015167168884709225
4.926860568355448887e-05 2.2219468609395236 0.0015167168884709225
5.578076208639791189e-05 2.4658110758226037 0.0015167168884709225
6.354049500798873251e-05 2.736439997074672 0.0015167168884709225
7.279705385740931035e-05 3.0367711180354604 0.0015167168884709225
8.384987594527684620e-05 3.370064329271928 0.0015167168884709225
9.705658769433179859e-05 3.739937302478798 0.0015167168884709225
1.128435345934823193e-04 4.150404757850477 0.0015167168884709225
1.317188391161139564e-04 4.605922041145108 0.0015167168884709225
1.542854070861567669e-04 5.1114334834401705 0.0015167168884709225
1.812573876707749740e-04 5.672426068491977 0.0015167168884709225
2.134765984176842618e-04 6.294988990221888 0.0015167168884709225
2.519324379124327287e-04 6.985879746785249 0.0015167168884709225
2.977833432108344049e-04 7.752597488629465 0.0015167168884709225
3.523769080468946231e-04 8.60346441668451 0.0015167168884709225
4.172752003622689772e-04 9.547716114208066 0.0015167168884709225
4.942754442938484226e-04 10.59560179277617 0.0015167168884709225
5.854336026500990987e-04 11.758495540521581 0.0015167168884709225
6.930825515121122674e-04 13.049019780144016 0.0015167168884709225
8.198484557246574211e-04 14.481182276745331 0.0015167168884709225
9.686598054497362826e-04 16.070528182616385 0.0015167168884709225
1.142748226414758324e-03 17.834308769319094 0.0015167168884709225
1.345638556257662023e-03 19.791668678535572 0.0015167168884709225
1.581125454299768225e-03 21.96385372416547 0.0015167168884709225
1.853232264586596135e-03 24.37444150122222 0.0015167168884709225
2.166151860332574553e-03 27.04959730463137 0.0015167168884709225
2.524166168174879835e-03 30.01835813575592 0.0015167168884709225
2.931543251015539513e-03 33.31294787934677 0.0015167168884709225
3.392412099521461416e-03 36.96912707195032 0.0015167168884709225
3.910615597955031941e-03 41.0265810582719 0.0015167168884709225
4.489547062030661839e-03 45.52935074866948 0.0015167168884709225
5.131972481963477210e-03 50.526310653356795 0.0015167168884709225
5.839846539862504626e-03 56.07169938205458 0.0015167168884709225
6.614131721048650131e-03 62.22570836730231 0.0015167168884709225
7.454628053866342412e-03 69.0551352016233 0.0015167168884709225
8.359827390846634801e-03 76.63410868007462 0.0015167168884709225
9.326799439563732835e-03 85.04489341802686 0.0015167168884709225
1.035112350290019571e-02 94.37878277775391 0.0015167168884709225
1.142687135720500506e-02 104.73708979594508 0.0015167168884709225
1.254665052867772780e-02 116.23224686798542 0.0015167168884709225
1.370170971580031601e-02 128.9890261253308 0.0015167168884709225
1.488210694895623042e-02 143.14589375234786 0.0015167168884709225
1.607693538333292149e-02 158.85651294280527 0.0015167168884709225
1.727460119926504598e-02 176.2914118095948 0.0015167168884709225
1.846313892629185618e-02 195.63983435170647 0.0015167168884709225
1.963055025746843207e-02 217.11179456945052 0.0015167168884709225
2.076515166026476900e-02 240.9403560239527 0.0015167168884709225
2.185590838730203447e-02 267.38416158399497 0.0015167168884709225
2.289274366341482320e-02 296.73024081888724 0.0015167168884709225
2.386680240351276086e-02 329.2971255097155 0.0015167168884709225
2.477066119824899298e-02 365.43830709572546 0.0015167168884709225
2.559847414056353257e-02 405.54607358408276 0.0015167168884709225
2.634605416636687930e-02 450.05576757004974 0.0015167168884709225
2.701088869509910700e-02 499.450511585514 0.0015167168884709225
2.759209704357517765e-02 554.2664520663108 0.0015167168884709225
2.809033926138564466e-02 615.0985788580505 0.0015167168884709225
2.850768638171769301e-02 682.6071834272393 0.0015167168884709225
2.884746544842741595e-02 757.525025877192 0.0015167168884709225
2.911409202613103597e-02 840.6652885618333 0.0015167168884709225
2.931289845034041816e-02 932.9304026284696 0.0015167168884709225
2.944997020109127450e-02 1035.3218432956637 0.0015167168884709225
2.953198960530201492e-02 1148.9510001873086 0.0015167168884709225
2.956609673586376580e-02 1275.051240713013 0.0015167168884709225
2.972899623049232720e-02 1414.991297434576 0.0015167168884709225
3.049059182874604840e-02 1570.2901247293776 0.0015167168884709225
3.122180007750403191e-02 1742.6333860096508 0.0015167168884709225
3.193774917215667225e-02 1933.891750455232 0.0015167168884709225
3.266028877388903184e-02 2146.141197858406 0.0015167168884709225
3.336482277552700604e-02 2381.6855519761607 0.0015167168884709225
3.405444857799610342e-02 2643.0814869741084 0.0015167168884709225
3.474459974713765831e-02 2933.1662783900483 0.0015167168884709225
3.543845592657286769e-02 3255.0885998350564 0.0015167168884709225
3.613546141324665284e-02 3612.3426997094302 0.0015167168884709225
3.684080955050447748e-02 4008.8063288984645 0.0015167168884709225
3.755904643253703962e-02 4448.782831127585 0.0015167168884709225
3.829398338372227290e-02 4937.047852839004 0.0015167168884709225
3.904867411510276609e-02 5478.901179593945 0.0015167168884709225
3.982543387369554683e-02 6080.224261649427 0.0015167168884709225
4.062589309010461447e-02 6747.5440531107 0.0015167168884709225
4.145104895577319398e-02 7488.10385759003 0.0015167168884709225
4.230131543530346594e-02 8309.941949353404 0.0015167168884709225
4.317654850645684383e-02 9221.97882333434 0.0015167168884709225
4.407605530540921468e-02 10234.114021054527 0.0015167168884709225
4.500161639458900853e-02 11357.333583431051 0.0015167168884709225
4.596205972089379560e-02 12603.829296797274 0.0015167168884709225
4.695266448895207834e-02 13987.131026472387 0.0015167168884709225
4.796298929254866339e-02 15522.25357427048 0.0015167168884709225
4.898804561857399847e-02 17225.859653987874 0.0015167168884709225
5.002356741824594971e-02 19116.440753857038 0.0015167168884709225
5.106644962898045093e-02 21214.51784910632 0.0015167168884709225
5.211197012195585565e-02 23542.864143224204 0.0015167168884709225
5.315326682770293854e-02 26126.752255633317 0.0015167168884709225
5.419351932864320542e-02 28994.22853882881 0.0015167168884709225
5.522384537306872926e-02 32176.417502507353 0.0015167168884709225
5.623967990045674464e-02 35707.859649004626 0.0015167168884709225
5.722430006151339732e-02 39626.88638701478 0.0015167168884709225
5.818010638343611846e-02 43976.036093027215 0.0015167168884709225
5.910826578901964140e-02 48802.515836544335 0.0015167168884709225
6.000039636651778585e-02 54158.71378079476 0.0015167168884709225
6.086024506956834446e-02 60102.76782070388 0.0015167168884709225
6.168646064790773986e-02 66699.19663030129 0.0015167168884709225
6.248262028838726806e-02 74019.59996915652 0.0015167168884709225
6.325509055746982023e-02 82143.43584919439 0.0015167168884709225
6.401298778282533963e-02 91158.88299750836 0.0015167168884709225
6.476837837492044336e-02 101163.7979766207 0.0015167168884709225
6.553657574764136517e-02 112266.77735108159 0.0015167168884709225
6.633630336772251834e-02 124588.33642950082 0.0015167168884709225
6.718994708469515353e-02 138262.2173764659 0.0015167168884709225
6.812375573905454784e-02 153436.84089300132 0.0015167168884709225
6.917248591712231442e-02 170276.91722258978 0.0015167168884709225
7.039911876301531424e-02 188965.23396912115 0.0015167168884709225
7.184125447292832867e-02 209704.64013232305 0.0015167168884709225
7.355038815232750604e-02 232720.2478960412 0.0015167168884709225
7.575016336367181025e-02 258261.87606826748 0.0015167168884709225
7.879013979618941510e-02 286606.7616948256 0.0015167168884709225
8.276171574210970661e-02 318062.5692794119 0.0015167168884709225
8.746062671217537388e-02 352970.73027306574 0.0015167168884709225
9.290111456420532821e-02 391710.1490809261 0.0015167168884709225
9.925332995814538373e-02 434701.3158125035 0.0015167168884709225
1.066497868502798985e-01 482410.8704165374 0.0015167168884709225
1.152866760319061074e-01 535356.6677410719 0.0015167168884709225
1.249767480848195528e-01 594113.3984965039 0.0015167168884709225
1.357582386222387361e-01 659318.8271333541 0.0015167168884709225
1.476516586653927043e-01 731680.7143427207 0.0015167168884709225
1.606569817695402691e-01 811984.4993184009 0.0015167168884709225
1.807542052900142360e-01 901101.8251665037 0.0015167168884709225
2.040794318318984724e-01 1000000.0 0.0015167168884709225
2.195982015430014386e-06 0.001 0.0016831803533309566
2.385499822222973650e-06 0.0011097524964120721 0.0016831803533309566
2.596226640209268267e-06 0.0012315506032928262 0.0016831803533309566
2.809577828826363436e-06 0.001366716356462006 0.0016831803533309566
3.051407337738430995e-06 0.0015167168884709225 0.0016831803533309566
3.298527928553006991e-06 0.0016831803533309566 0.0016831803533309566
3.558588885437311176e-06 0.0018679135990207828 0.0016831803533309566
3.826735788395957351e-06 0.002072921779595372 0.0016831803533309566
4.110562577367343115e-06 0.002300430119772917 0.0016831803533309566
4.407919666755552277e-06 0.0025529080682395165 0.0016831803533309566
4.719978684470628328e-06 0.002833096101839324 0.0016831803533309566
5.033907795343214148e-06 0.0031440354715915 0.0016831803533309566
5.361277194725861378e-06 0.0034891012134067737 0.0016831803533309566
5.695917195181995804e-06 0.003872038781812557 0.0016831803533309566
6.029475030337773751e-06 0.004297004704320844 0.0016831803533309566
6.366855530324974588e-06 0.004768611697714469 0.0016831803533309566
6.705315720344978147e-06 0.005291978735958442 0.0016831803533309566
7.048581815855203794e-06 0.005872786613189483 0.0016831803533309566
7.385044217775925601e-06 0.00651733960488242 0.0016831803533309566
7.717526814897929759e-06 0.007232633896483534 0.0016831803533309566
8.043027251046377355e-06 0.008026433522257174 0.0016831803533309566
8.368848957633264550e-06 0.00890735463861044 0.0016831803533309566
8.681650671797997072e-06 0.009884959046625586 0.0016831803533309566
8.983274795313164361e-06 0.010969857978923836 0.0016831803533309566
9.274017505207462860e-06 0.012173827277396614 0.0016831803533309566
9.559455976741117498e-06 0.013509935211980273 0.0016831803533309566
9.832816093621024169e-06 0.014992684327860457 0.0016831803533309566
1.009075872170552899e-05 0.01663816886076129 0.0016831803533309566
1.033915829888322515e-05 0.018464249428955443 0.0016831803533309566
1.057536296707492898e-05 0.020490746898158472 0.0016831803533309566
1.080109709074554236e-05 0.022739657523579287 0.0016831803533309566
1.101702695693555434e-05 0.02523539170434766 0.0016831803533309566
1.122222142146312668e-05 0.02800503894183631 0.0016831803533309566
1.141586244586685042e-05 0.03107866187782014 0.0016831803533309566
1.160336534979457379e-05 0.03448962260405758 0.0016831803533309566
1.178289427009428244e-05 0.038274944785163134 0.0016831803533309566
1.195321721498917878e-05 0.04247571552536898 0.0016831803533309566
1.211886795554001403e-05 0.047137531341167244 0.0016831803533309566
1.227832994252852253e-05 0.05231099308056263 0.0016831803533309566
1.243622502567014121e-05 0.05805225516094899 0.0016831803533309566
1.259158881113131216e-05 0.06442363508721373 0.0016831803533309566
1.274501942062982203e-05 0.07149428986597581 0.0016831803533309566
1.289965126230640903e-05 0.07934096665797492 0.0016831803533309566
1.305722022076387314e-05 0.08804883581643465 0.0016831803533309566
1.321723559388234501e-05 0.09771241535346502 0.0016831803533309566
1.338430868622234474e-05 0.1084365968689611 0.0016831803533309566
1.355857997222954324e-05 0.12033778407775893 0.0016831803533309566
1.374259849344895274e-05 0.13354515629298988 0.0016831803533309566
1.393903288032435996e-05 0.14820207057988585 0.0016831803533309566
1.414988078534629238e-05 0.16446761779946645 0.0016831803533309566
1.437877550206332815e-05 0.18251834943190443 0.0016831803533309566
1.462853222257902325e-05 0.20255019392306664 0.0016831803533309566
1.490307221185208950e-05 0.22478058335487253 0.0016831803533309566
1.520650745028928434e-05 0.24945081352303167 0.0016831803533309566
1.554332079227030764e-05 0.27682866303920667 0.0016831803533309566
1.591903322775066083e-05 0.3072112998861759 0.0016831803533309566
1.634066182061698228e-05 0.34092850697468147 0.0016831803533309566
1.681530994628236526e-05 0.3783462617131929 0.0016831803533309566
1.735155559308315765e-05 0.419870708444391 0.0016831803533309566
1.796044410804897496e-05 0.4659525668664682 0.0016831803533309566
1.865343582799342781e-05 0.517092024289676 0.0016831803533309566
1.944605080719550368e-05 0.5738441648302398 0.0016831803533309566
2.035550836958010951e-05 0.6368249944718586 0.0016831803533309566
2.140254906658025692e-05 0.7067181273927491 0.0016831803533309566
2.261272505765695291e-05 0.7842822061337682 0.0016831803533309566
2.401579265283376388e-05 0.8703591361485166 0.0016831803533309566
2.564820083001457423e-05 0.9658832241158708 0.0016831803533309566
2.755393260499289102e-05 1.0718913192051276 0.0016831803533309566
2.978485455278589956e-05 1.1895340673703196 0.0016831803533309566
3.240444151370323243e-05 1.3200884008314182 0.0016831803533309566
3.548912379658792889e-05 1.4649713983072863 0.0016831803533309566
3.913019353587230515e-05 1.625755666443795 0.0016831803533309566
4.343858556073587217e-05 1.8041864093920719 0.0016831803533309566
4.854687748739712158e-05 2.0022003718155843 0.0016831803533309566
5.461508598631049065e-05 2.2219468609395236 0.0016831803533309566
6.183541066172555201e-05 2.4658110758226037 0.0016831803533309566
7.043884363377150295e-05 2.736439997074672 0.0016831803533309566
8.070210408974576180e-05 3.0367711180354604 0.0016831803533309566
9.295695208182884429e-05 3.370064329271928 0.0016831803533309566
1.075997935821927008e-04 3.739937302478798 0.0016831803533309566
1.251039377403629792e-04 4.150404757850477 0.0016831803533309566
1.460325583073356797e-04 4.605922041145108 0.0016831803533309566
1.710541164101533191e-04 5.1114334834401705 0.0016831803533309566
2.009605441799874220e-04 5.672426068491977 0.0016831803533309566
2.366855491469637297e-04 6.294988990221888 0.0016831803533309566
2.793262603511465002e-04 6.985879746785249 0.0016831803533309566
3.301670578303431873e-04 7.752597488629465 0.0016831803533309566
3.907028659470424665e-04 8.60346441668451 0.0016831803533309566
4.626656819362739048e-04 9.547716114208066 0.0016831803533309566
5.480488408272903705e-04 10.59560179277617 0.0016831803533309566
6.491324078938443161e-04 11.758495540521581 0.0016831803533309566
7.685037810505895720e-04 13.049019780144016 0.0016831803533309566
9.090757070467412162e-04 14.481182276745331 0.0016831803533309566
1.074096009483941488e-03 16.070528182616385 0.0016831803533309566
1.267149464579684368e-03 17.834308769319094 0.0016831803533309566
1.492145974381037504e-03 19.791668678535572 0.0016831803533309566
1.753294316870098162e-03 21.96385372416547 0.0016831803533309566
2.055058068613405554e-03 24.37444150122222 0.0016831803533309566
2.402088851802761712e-03 27.04959730463137 0.0016831803533309566
2.799137337471566470e-03 30.01835813575592 0.0016831803533309566
3.250939092212956020e-03 33.31294787934677 0.0016831803533309566
3.762075628650969530e-03 36.96912707195032 0.0016831803533309566
4.336812581822661883e-03 41.0265810582719 0.0016831803533309566
4.978916848052303626e-03 45.52935074866948 0.0016831803533309566
5.691459465149579719e-03 50.526310653356795 0.0016831803533309566
6.476613083172768140e-03 56.07169938205458 0.0016831803533309566
7.335449071493476032e-03 62.22570836730231 0.0016831803533309566
8.267750829574484553e-03 69.0551352016233 0.0016831803533309566
9.271850060893167128e-03 76.63410868007462 0.0016831803533309566
1.034450130249664479e-02 85.04489341802686 0.0016831803533309566
1.148080556131277769e-02 94.37878277775391 0.0016831803533309566
1.267419162304314791e-02 104.73708979594508 0.0016831803533309566
1.391646324115142913e-02 116.23224686798542 0.0016831803533309566
1.519791601182320442e-02 128.9890261253308 0.0016831803533309566
1.650752364832210398e-02 143.14589375234786 0.0016831803533309566
1.783318912426089947e-02 158.85651294280527 0.0016831803533309566
1.916205179618894749e-02 176.2914118095948 0.0016831803533309566
2.048083697013118945e-02 195.63983435170647 0.0016831803533309566
2.177623280518095270e-02 217.11179456945052 0.0016831803533309566
2.303527476317918446e-02 240.9403560239527 0.0016831803533309566
2.424571782702266559e-02 267.38416158399497 0.0016831803533309566
2.539637776498080216e-02 296.73024081888724 0.0016831803533309566
2.647742532143579700e-02 329.2971255097155 0.0016831803533309566
2.748061845025695157e-02 365.43830709572546 0.0016831803533309566
2.839946539719065063e-02 405.54607358408276 0.0016831803533309566
2.922931419423234825e-02 450.05576757004974 0.0016831803533309566
2.996737074447855878e-02 499.450511585514 0.0016831803533309566
3.061265182396201087e-02 554.2664520663108 0.0016831803533309566
3.116588399362324110e-02 615.0985788580505 0.0016831803533309566
3.162935943878674577e-02 682.6071834272393 0.0016831803533309566
3.200676471818005714e-02 757.525025877192 0.0016831803533309566
3.230299499204306729e-02 840.6652885618333 0.0016831803533309566
3.252396279528179529e-02 932.9304026284696 0.0016831803533309566
3.267641690508656799e-02 1035.3218432956637 0.0016831803533309566
3.276776955109777373e-02 1148.9510001873086 0.0016831803533309566
3.280594001680529892e-02 1275.051240713013 0.0016831803533309566
3.298623664548309270e-02 1414.991297434576 0.0016831803533309566
3.383146788141619399e-02 1570.2901247293776 0.0016831803533309566
3.464297720297991601e-02 1742.6333860096508 0.0016831803533309566
3.543754603540000270e-02 1933.891750455232 0.0016831803533309566
3.623931044150380948e-02 2146.141197858406 0.0016831803533309566
3.702119473243500880e-02 2381.6855519761607 0.0016831803533309566
3.778651881136609741e-02 2643.0814869741084 0.0016831803533309566
3.855219987754761324e-02 2933.1662783900483 0.0016831803533309566
3.932214668878862562e-02 3255.0885998350564 0.0016831803533309566
4.009556012529393726e-02 3612.3426997094302 0.0016831803533309566
4.087819742687816976e-02 4008.8063288984645 0.0016831803533309566
4.167509998881890193e-02 4448.782831127585 0.0016831803533309566
4.249049201223440569e-02 4937.047852839004 0.0016831803533309566
4.332775779174318637e-02 5478.901179593945 0.0016831803533309566
4.418946190728922918e-02 6080.224261649427 0.0016831803533309566
4.507740433633244947e-02 6747.5440531107 0.0016831803533309566
4.599268645942491268e-02 7488.10385759003 0.0016831803533309566
4.693575743867434147e-02 8309.941949353404 0.0016831803533309566
4.790644683443368024e-02 9221.97882333434 0.0016831803533309566
4.890397231860643679e-02 10234.114021054527 0.0016831803533309566
4.993030214308021714e-02 11357.333583431051 0.0016831803533309566
5.099521913044634258e-02 12603.829296797274 0.0016831803533309566
5.209344457174183707e-02 13987.131026472387 0.0016831803533309566
5.321338423732234479e-02 15522.25357427048 0.0016831803533309566
5.434948587121239683e-02 17225.859653987874 0.0016831803533309566
5.549699453323998777e-02 19116.440753857038 0.0016831803533309566
5.665244143410403527e-02 21214.51784910632 0.0016831803533309566
5.781056650907043931e-02 23542.864143224204 0.0016831803533309566
5.896372840553573691e-02 26126.752255633317 0.0016831803533309566
6.011543460581683651e-02 28994.22853882881 0.0016831803533309566
6.125581063810527777e-02 32176.417502507353 0.0016831803533309566
6.237977900145737220e-02 35707.859649004626 0.0016831803533309566
6.346867454975183009e-02 39626.88638701478 0.0016831803533309566
6.452524928796332659e-02 43976.036093027215 0.0016831803533309566
6.555069483163050714e-02 48802.515836544335 0.0016831803533309566
6.653573431429103680e-02 54158.71378079476 0.0016831803533309566
6.748438303943600503e-02 60102.76782070388 0.0016831803533309566
6.839513424648352435e-02 66699.19663030129 0.0016831803533309566
6.927187294952963370e-02 74019.59996915652 0.0016831803533309566
7.012156912386632857e-02 82143.43584919439 0.0016831803533309566
7.095420543241014177e-02 91158.88299750836 0.0016831803533309566
7.178305497417858394e-02 101163.7979766207 0.0016831803533309566
7.262488093501494324e-02 112266.77735108159 0.0016831803533309566
7.350025109069500961e-02 124588.33642950082 0.0016831803533309566
7.443371112801749900e-02 138262.2173764659 0.0016831803533309566
7.545402343292172131e-02 153436.84089300132 0.0016831803533309566
7.659893846105821080e-02 170276.91722258978 0.0016831803533309566
7.793785634928974970e-02 188965.23396912115 0.0016831803533309566
7.951240352611868567e-02 209704.64013232305 0.0016831803533309566
8.137757963130974603e-02 232720.2478960412 0.0016831803533309566
8.377592878972235646e-02 258261.87606826748 0.0016831803533309566
8.709777182866922096e-02 286606.7616948256 0.0016831803533309566
9.144100755515836843e-02 318062.5692794119 0.0016831803533309566
9.658183446276168149e-02 352970.73027306574 0.0016831803533309566
1.025301459960538536e-01 391710.1490809261 0.0016831803533309566
1.094701261489440108e-01 434701.3158125035 0.0016831803533309566
1.175384065204922862e-01 482410.8704165374 0.0016831803533309566
1.269622445000266608e-01 535356.6677410719 0.0016831803533309566
1.375233956679376979e-01 594113.3984965039 0.0016831803533309566
1.492589083709122688e-01 659318.8271333541 0.0016831803533309566
1.621869247435964723e-01 731680.7143427207 0.0016831803533309566
1.763007274546245506e-01 811984.4993184009 0.0016831803533309566
1.978243439457411657e-01 901101.8251665037 0.0016831803533309566
2.230976063260700915e-01 1000000.0 0.0016831803533309566
2.223212320728329286e-06 0.001 0.0018679135990207828
2.428529449009929041e-06 0.0011097524964120721 0.0018679135990207828
2.644815228284482199e-06 0.0012315506032928262 0.0018679135990207828
2.872045900909509511e-06 0.001366716356462006 0.0018679135990207828
3.118736245260627773e-06 0.0015167168884709225 0.0018679135990207828
3.379001415707825954e-06 0.0016831803533309566 0.0018679135990207828
3.648573618571817446e-06 0.0018679135990207828 0.0018679135990207828
3.943403896664502388e-06 0.002072921779595372 0.0018679135990207828
4.250117125942416001e-06 0.002300430119772917 0.0018679135990207828
4.564607288509080842e-06 0.0025529080682395165 0.0018679135990207828
4.895205167852315841e-06 0.002833096101839324 0.0018679135990207828
5.231976683017136602e-06 0.0031440354715915 0.0018679135990207828
5.588201219753404043e-06 0.0034891012134067737 0.0018679135990207828
5.948825504754663887e-06 0.003872038781812557 0.0018679135990207828
6.315484248512497669e-06 0.004297004704320844 0.0018679135990207828
6.683996265806596634e-06 0.004768611697714469 0.0018679135990207828
7.063931341539638244e-06 0.005291978735958442 0.0018679135990207828
7.445297523774626148e-06 0.005872786613189483 0.0018679135990207828
7.816942399881357081e-06 0.00651733960488242 0.0018679135990207828
8.191903546913959798e-06 0.007232633896483534 0.0018679135990207828
8.564427720183100017e-06 0.008026433522257174 0.0018679135990207828
8.930307077773312299e-06 0.00890735463861044 0.0018679135990207828
9.286677419810312263e-06 0.009884959046625586 0.0018679135990207828
9.634053833288548061e-06 0.010969857978923836 0.0018679135990207828
9.972270834208940245e-06 0.012173827277396614 0.0018679135990207828
1.029793812158393331e-05 0.013509935211980273 0.0018679135990207828
1.061056046688260246e-05 0.014992684327860457 0.0018679135990207828
1.091414599073433564e-05 0.01663816886076129 0.0018679135990207828
1.120419206428490486e-05 0.018464249428955443 0.0018679135990207828
1.148449311643092200e-05 0.020490746898158472 0.0018679135990207828
1.174652436213906943e-05 0.022739657523579287 0.0018679135990207828
1.200110318691914222e-05 0.02523539170434766 0.0018679135990207828
1.224223121436742787e-05 0.02800503894183631 0.0018679135990207828
1.247175945235004531e-05 0.03107866187782014 0.0018679135990207828
1.269237414389698219e-05 0.03448962260405758 0.0018679135990207828
1.290155341955621517e-05 0.038274944785163134 0.0018679135990207828
1.310453782112589317e-05 0.04247571552536898 0.0018679135990207828
1.329904507736786471e-05 0.047137531341167244 0.0018679135990207828
1.348738849256442210e-05 0.05231099308056263 0.0018679135990207828
1.367263193336822372e-05 0.05805225516094899 0.0018679135990207828
1.385350006414087579e-05 0.06442363508721373 0.0018679135990207828
1.403295684286290643e-05 0.07149428986597581 0.0018679135990207828
1.421213623970853089e-05 0.07934096665797492 0.0018679135990207828
1.439372683375540618e-05 0.08804883581643465 0.0018679135990207828
1.457866528402344643e-05 0.09771241535346502 0.0018679135990207828
1.476996935680379218e-05 0.1084365968689611 0.0018679135990207828
1.496887674762445343e-05 0.12033778407775893 0.0018679135990207828
1.517863908356803240e-05 0.13354515629298988 0.0018679135990207828
1.540074283996526166e-05 0.14820207057988585 0.0018679135990207828
1.563991428612306490e-05 0.16446761779946645 0.0018679135990207828
1.589766907657188055e-05 0.18251834943190443 0.0018679135990207828
1.617804028787732970e-05 0.20255019392306664 0.0018679135990207828
1.648563858182349332e-05 0.22478058335487253 0.0018679135990207828
1.682447050592371534e-05 0.24945081352303167 0.0018679135990207828
1.720056822875723777e-05 0.27682866303920667 0.0018679135990207828
1.761999694758771456e-05 0.3072112998861759 0.0018679135990207828
1.808958088579357034e-05 0.34092850697468147 0.0018679135990207828
1.861748551069393280e-05 0.3783462617131929 0.0018679135990207828
1.921387865043407836e-05 0.419870708444391 0.0018679135990207828
1.989033418663182229e-05 0.4659525668664682 0.0018679135990207828
2.066024400773698480e-05 0.517092024289676 0.0018679135990207828
2.154003969988374138e-05 0.5738441648302398 0.0018679135990207828
2.254909405020190559e-05 0.6368249944718586 0.0018679135990207828
2.371107013057726623e-05 0.7067181273927491 0.0018679135990207828
2.505338511318846591e-05 0.7842822061337682 0.0018679135990207828
2.660946792796288943e-05 0.8703591361485166 0.0018679135990207828
2.841985270910085269e-05 0.9658832241158708 0.0018679135990207828
3.053274512110717466e-05 1.0718913192051276 0.0018679135990207828
3.300642890803107582e-05 1.1895340673703196 0.0018679135990207828
3.591109642227877368e-05 1.3200884008314182 0.0018679135990207828
3.933081074956239974e-05 1.4649713983072863 0.0018679135990207828
4.336781104621197476e-05 1.625755666443795 0.0018679135990207828
4.814389096089992951e-05 1.8041864093920719 0.0018679135990207828
5.380718313928865479e-05 2.0022003718155843 0.0018679135990207828
6.053456319332897528e-05 2.2219468609395236 0.0018679135990207828
6.853925134092215762e-05 2.4658110758226037 0.0018679135990207828
7.807714598575399420e-05 2.736439997074672 0.0018679135990207828
8.945534884411810545e-05 3.0367711180354604 0.0018679135990207828
1.030416714927315680e-04 3.370064329271928 0.0018679135990207828
1.192755737082550418e-04 3.739937302478798 0.0018679135990207828
1.386816399269644824e-04 4.150404757850477 0.0018679135990207828
1.618844201138096230e-04 4.605922041145108 0.0018679135990207828
1.896256818553608981e-04 5.1114334834401705 0.0018679135990207828
2.227826018700264561e-04 5.672426068491977 0.0018679135990207828
2.623910868568611154e-04 6.294988990221888 0.0018679135990207828
3.096678848027656838e-04 6.985879746785249 0.0018679135990207828
3.660365973493600569e-04 7.752597488629465 0.0018679135990207828
4.331553856406346152e-04 8.60346441668451 0.0018679135990207828
5.129446364071202401e-04 9.547716114208066 0.0018679135990207828
6.076152429478100248e-04 10.59560179277617 0.0018679135990207828
7.196953760925097962e-04 11.758495540521581 0.0018679135990207828
8.520545415752928424e-04 13.049019780144016 0.0018679135990207828
1.007923090734838024e-03 14.481182276745331 0.0018679135990207828
1.190903274827067454e-03 16.070528182616385 0.0018679135990207828
1.404970720894415954e-03 17.834308769319094 0.0018679135990207828
1.654462415113962942e-03 19.791668678535572 0.0018679135990207828
1.944046648204288911e-03 21.96385372416547 0.0018679135990207828
2.278674895514082657e-03 24.37444150122222 0.0018679135990207828
2.663507255017367320e-03 27.04959730463137 0.0018679135990207828
3.103814385840763298e-03 30.01835813575592 0.0018679135990207828
3.604850618238106263e-03 33.31294787934677 0.0018679135990207828
4.171700327966555363e-03 36.96912707195032 0.0018679135990207828
4.809097391228961578e-03 41.0265810582719 0.0018679135990207828
5.521223331701379487e-03 45.52935074866948 0.0018679135990207828
6.311489169258555076e-03 50.526310653356795 0.0018679135990207828
7.182309153175322688e-03 56.07169938205458 0.0018679135990207828
8.134877452674027162e-03 62.22570836730231 0.0018679135990207828
9.168959058421636416e-03 69.0551352016233 0.0018679135990207828
1.028270955968886048e-02 76.63410868007462 0.0018679135990207828
1.147253538838202518e-02 85.04489341802686 0.0018679135990207828
1.273300838135259065e-02 94.37878277775391 0.0018679135990207828
1.405684517723813400e-02 104.73708979594508 0.0018679135990207828
1.543495937347307868e-02 116.23224686798542 0.0018679135990207828
1.685659077831051095e-02 128.9890261253308 0.0018679135990207828
1.830951165061649524e-02 143.14589375234786 0.0018679135990207828
1.978030522111375034e-02 158.85651294280527 0.0018679135990207828
2.125470592035696299e-02 176.2914118095948 0.0018679135990207828
2.271798775588605365e-02 195.63983435170647 0.0018679135990207828
2.415538167692050237e-02 217.11179456945052 0.0018679135990207828
2.555250234601134235e-02 240.9403560239527 0.0018679135990207828
2.689576094329209147e-02 267.38416158399497 0.0018679135990207828
2.817274449968611150e-02 296.73024081888724 0.0018679135990207828
2.937254184576860300e-02 329.2971255097155 0.0018679135990207828
3.048600200426337947e-02 365.43830709572546 0.0018679135990207828
3.150591510253111793e-02 405.54607358408276 0.0018679135990207828
3.242711230841992254e-02 450.05576757004974 0.0018679135990207828
3.324648548498237294e-02 499.450511585514 0.0018679135990207828
3.396293641515259892e-02 554.2664520663108 0.0018679135990207828
3.457726384716844348e-02 615.0985788580505 0.0018679135990207828
3.509200424796612289e-02 682.6071834272393 0.0018679135990207828
3.551124249266023741e-02 757.525025877192 0.0018679135990207828
3.584040341130902141e-02 840.6652885618333 0.0018679135990207828
3.608604335371488198e-02 932.9304026284696 0.0018679135990207828
3.625564597949950535e-02 1035.3218432956637 0.0018679135990207828
3.635743194824541530e-02 1148.9510001873086 0.0018679135990207828
3.640018590666265624e-02 1275.051240713013 0.0018679135990207828
3.659967743341477342e-02 1414.991297434576 0.0018679135990207828
3.753773436882786724e-02 1570.2901247293776 0.0018679135990207828
3.843836881609079270e-02 1742.6333860096508 0.0018679135990207828
3.932019562810012275e-02 1933.891750455232 0.0018679135990207828
4.020986169032934876e-02 2146.141197858406 0.0018679135990207828
4.107759122007480224e-02 2381.6855519761607 0.0018679135990207828
4.192692440240863155e-02 2643.0814869741084 0.0018679135990207828
4.277637497688827062e-02 2933.1662783900483 0.0018679135990207828
4.363075037961648001e-02 3255.0885998350564 0.0018679135990207828
4.448893553384165866e-02 3612.3426997094302 0.0018679135990207828
4.535731626137886469e-02 4008.8063288984645 0.0018679135990207828
4.624147986025575058e-02 4448.782831127585 0.0018679135990207828
4.714611085471006463e-02 4937.047852839004 0.0018679135990207828
4.807495587034642248e-02 5478.901179593945 0.0018679135990207828
4.903085500048726120e-02 6080.224261649427 0.0018679135990207828
5.001579859723013360e-02 6747.5440531107 0.0018679135990207828
5.103099735296249412e-02 7488.10385759003 0.0018679135990207828
5.207693973716335384e-02 8309.941949353404 0.0018679135990207828
5.315342312481993042e-02 9221.97882333434 0.0018679135990207828
5.425956457147849965e-02 10234.114021054527 0.0018679135990207828
5.539753394042301604e-02 11357.333583431051 0.0018679135990207828
5.657817685184338835e-02 12603.829296797274 0.0018679135990207828
5.779558159000470347e-02 13987.131026472387 0.0018679135990207828
5.903687524103051754e-02 15522.25357427048 0.0018679135990207828
6.029587556887858885e-02 17225.859653987874 0.0018679135990207828
6.156727807225183258e-02 19116.440753857038 0.0018679135990207828
6.284721252553887583e-02 21214.51784910632 0.0018679135990207828
6.412980853715744001e-02 23542.864143224204 0.0018679135990207828
6.540655923033453223e-02 26126.752255633317 0.0018679135990207828
6.668133045717780649e-02 28994.22853882881 0.0018679135990207828
6.794314751243703265e-02 32176.417502507353 0.0018679135990207828
6.918635016544180671e-02 35707.859649004626 0.0018679135990207828
7.039010153009986337e-02 39626.88638701478 0.0018679135990207828
7.155756443768800101e-02 43976.036093027215 0.0018679135990207828
7.268993128713792384e-02 48802.515836544335 0.0018679135990207828
7.377693792481122836e-02 54158.71378079476 0.0018679135990207828
7.482288246918139540e-02 60102.76782070388 0.0018679135990207828
7.582605333330870445e-02 66699.19663030129 0.0018679135990207828
7.679067616615495306e-02 74019.59996915652 0.0018679135990207828
7.772436819791550544e-02 82143.43584919439 0.0018679135990207828
7.863806531049945259e-02 91158.88299750836 0.0018679135990207828
7.954630396522015257e-02 101163.7979766207 0.0018679135990207828
8.046745318346013032e-02 112266.77735108159 0.0018679135990207828
8.142406588241100918e-02 124588.33642950082 0.0018679135990207828
8.244299589222726932e-02 138262.2173764659 0.0018679135990207828
8.355574980349289582e-02 153436.84089300132 0.0018679135990207828
8.480321784134954577e-02 170276.91722258978 0.0018679135990207828
8.626184767909775286e-02 188965.23396912115 0.0018679135990207828
8.797763995795529479e-02 209704.64013232305 0.0018679135990207828
9.000907594293520997e-02 232720.2478960412 0.0018679135990207828
9.261848543312686810e-02 258261.87606826748 0.0018679135990207828
9.624188175774328613e-02 286606.7616948256 0.0018679135990207828
1.009836648629005157e-01 318062.5692794119 0.0018679135990207828
1.065990329749522819e-01 352970.73027306574 0.0018679135990207828
1.130920098177112948e-01 391710.1490809261 0.0018679135990207828
1.206609773471887942e-01 434701.3158125035 0.0018679135990207828
1.294455868811703048e-01 482410.8704165374 0.0018679135990207828
1.397090471846368365e-01 535356.6677410719 0.0018679135990207828
1.511969645450991218e-01 594113.3984965039 0.0018679135990207828
1.639445610190388980e-01 659318.8271333541 0.0018679135990207828
1.779652449258874447e-01 731680.7143427207 0.0018679135990207828
1.932456342035890617e-01 811984.4993184009 0.0018679135990207828
2.161972529921077357e-01 901101.8251665037 0.0018679135990207828
2.435127720052122080e-01 1000000.0 0.0018679135990207828
2.259271149911974083e-06 0.001 0.002072921779595372
2.468527097434093474e-06 0.0011097524964120721 0.002072921779595372
2.688195393013285355e-06 0.0012315506032928262 0.002072921779595372
2.930289232289667940e-06 0.001366716356462006 0.002072921779595372
3.184536915650548765e-06 0.0015167168884709225 0.002072921779595372
3.458342691368842142e-06 0.0016831803533309566 0.002072921779595372
3.745451305292090670e-06 0.0018679135990207828 0.002072921779595372
4.050359621787473999e-06 0.002072921779595372 0.002072921779595372
4.367965477770312475e-06 0.002300430119772917 0.002072921779595372
4.709245249385711570e-06 0.0025529080682395165 0.002072921779595372
5.059474478623135424e-06 0.002833096101839324 0.002072921779595372
5.431256683732642506e-06 0.0031440354715915 0.002072921779595372
5.806233235271833157e-06 0.0034891012134067737 0.002072921779595372
6.196956161252098844e-06 0.003872038781812557 0.002072921779595372
6.594502444810996037e-06 0.004297004704320844 0.002072921779595372
7.007461739077878378e-06 0.004768611697714469 0.002072921779595372
7.417102974063732121e-06 0.005291978735958442 0.002072921779595372
7.838474856731552555e-06 0.005872786613189483 0.002072921779595372
8.258680249903008322e-06 0.00651733960488242 0.002072921779595372
8.675084043967668218e-06 0.007232633896483534 0.002072921779595372
9.093431879087247107e-06 0.008026433522257174 0.002072921779595372
9.503232632241073751e-06 0.00890735463861044 0.002072921779595372
9.907358264096989943e-06 0.009884959046625586 0.002072921779595372
1.030533147461030150e-05 0.010969857978923836 0.002072921779595372
1.069106377075243513e-05 0.012173827277396614 0.002072921779595372
1.106649304600125554e-05 0.013509935211980273 0.002072921779595372
1.142994781263341361e-05 0.014992684327860457 0.002072921779595372
1.178109361890726640e-05 0.01663816886076129 0.002072921779595372
1.211890840331728945e-05 0.018464249428955443 0.002072921779595372
1.244508592052038849e-05 0.020490746898158472 0.002072921779595372
1.275557528596559250e-05 0.022739657523579287 0.002072921779595372
1.305190733424630114e-05 0.02523539170434766 0.002072921779595372
1.333375844833311367e-05 0.02800503894183631 0.002072921779595372
1.360510060406595554e-05 0.03107866187782014 0.002072921779595372
1.386491261836546914e-05 0.03448962260405758 0.002072921779595372
1.411169937086523735e-05 0.038274944785163134 0.002072921779595372
1.434801864511924220e-05 0.04247571552536898 0.002072921779595372
1.457977887327832281e-05 0.047137531341167244 0.002072921779595372
1.480017768665602186e-05 0.05231099308056263 0.002072921779595372
1.501639248835375292e-05 0.05805225516094899 0.002072921779595372
1.522888092795312293e-05 0.06442363508721373 0.002072921779595372
1.543808763242603181e-05 0.07149428986597581 0.002072921779595372
1.564695074450166661e-05 0.07934096665797492 0.002072921779595372
1.585669472536269906e-05 0.08804883581643465 0.002072921779595372
1.607079845057322323e-05 0.09771241535346502 0.002072921779595372
1.628995494635218416e-05 0.1084365968689611 0.002072921779595372
1.651734142389972289e-05 0.12033778407775893 0.002072921779595372
1.675598678620094701e-05 0.13354515629298988 0.002072921779595372
1.700883560383089038e-05 0.14820207057988585 0.002072921779595372
1.727859856924217206e-05 0.16446761779946645 0.002072921779595372
1.756880821616243761e-05 0.18251834943190443 0.002072921779595372
1.788466681871239258e-05 0.20255019392306664 0.002072921779595372
1.822962430302334474e-05 0.22478058335487253 0.002072921779595372
1.860941458090640998e-05 0.24945081352303167 0.002072921779595372
1.902958323089792717e-05 0.27682866303920667 0.002072921779595372
1.949731157445088107e-05 0.3072112998861759 0.002072921779595372
2.002018278960904582e-05 0.34092850697468147 0.002072921779595372
2.060801821931907224e-05 0.3783462617131929 0.002072921779595372
2.127124510884438797e-05 0.419870708444391 0.002072921779595372
2.202287241318454759e-05 0.4659525668664682 0.002072921779595372
2.287799178637366077e-05 0.517092024289676 0.002072921779595372
2.385476635080145070e-05 0.5738441648302398 0.002072921779595372
2.497492502271591127e-05 0.6368249944718586 0.002072921779595372
2.626365883786753821e-05 0.7067181273927491 0.002072921779595372
2.775263957022274872e-05 0.7842822061337682 0.002072921779595372
2.947833595038039706e-05 0.8703591361485166 0.002072921779595372
3.148586086942157993e-05 0.9658832241158708 0.002072921779595372
3.382857279568372296e-05 1.0718913192051276 0.002072921779595372
3.657105650733848736e-05 1.1895340673703196 0.002072921779595372
3.979109367985131016e-05 1.3200884008314182 0.002072921779595372
4.358201408657048952e-05 1.4649713983072863 0.002072921779595372
4.805712606411034033e-05 1.625755666443795 0.002072921779595372
5.335169961894091679e-05 1.8041864093920719 0.002072921779595372
5.962943703119084638e-05 2.0022003718155843 0.002072921779595372
6.708669452245773440e-05 2.2219468609395236 0.002072921779595372
7.595993432865916879e-05 2.4658110758226037 0.002072921779595372
8.653282828289823273e-05 2.736439997074672 0.002072921779595372
9.914568735476529573e-05 3.0367711180354604 0.002072921779595372
1.142063480749976143e-04 3.370064329271928 0.002072921779595372
1.322021311266057409e-04 3.739937302478798 0.002072921779595372
1.537146244764368960e-04 4.150404757850477 0.002072921779595372
1.794363773979325066e-04 4.605922041145108 0.002072921779595372
2.101891164143416841e-04 5.1114334834401705 0.002072921779595372
2.469463533964055672e-04 5.672426068491977 0.002072921779595372
2.908560511887843124e-04 6.294988990221888 0.002072921779595372
3.432673831760668496e-04 6.985879746785249 0.002072921779595372
4.057589519240496095e-04 7.752597488629465 0.002072921779595372
4.801693220567609423e-04 8.60346441668451 0.002072921779595372
5.686277183117785907e-04 9.547716114208066 0.002072921779595372
6.735857656708191558e-04 10.59560179277617 0.002072921779595372
7.978470089470606147e-04 11.758495540521581 0.002072921779595372
9.445935073873424010e-04 13.049019780144016 0.002072921779595372
1.117407431185588268e-03 14.481182276745331 0.002072921779595372
1.320283915754566799e-03 16.070528182616385 0.002072921779595372
1.557631864939167891e-03 17.834308769319094 0.002072921779595372
1.834261366658591734e-03 19.791668678535572 0.002072921779595372
2.155350845734072505e-03 21.96385372416547 0.002072921779595372
2.526392022376013503e-03 24.37444150122222 0.002072921779595372
2.953109237034159430e-03 27.04959730463137 0.002072921779595372
3.441349846022154907e-03 30.01835813575592 0.002072921779595372
3.996943752629172723e-03 33.31294787934677 0.002072921779595372
4.625532512427326173e-03 36.96912707195032 0.002072921779595372
5.332370663211057592e-03 41.0265810582719 0.002072921779595372
6.122100189706094694e-03 45.52935074866948 0.002072921779595372
6.998509420863409207e-03 50.526310653356795 0.002072921779595372
7.964281908500604745e-03 56.07169938205458 0.002072921779595372
9.020748561397135684e-03 62.22570836730231 0.002072921779595372
1.016765603082869784e-02 69.0551352016233 0.002072921779595372
1.140296579015101334e-02 76.63410868007462 0.002072921779595372
1.272269967457839539e-02 85.04489341802686 0.002072921779595372
1.412084418685696265e-02 94.37878277775391 0.002072921779595372
1.558932808226463039e-02 104.73708979594508 0.002072921779595372
1.711807899433012009e-02 116.23224686798542 0.002072921779595372
1.869516706632748382e-02 128.9890261253308 0.002072921779595372
2.030703346263487002e-02 143.14589375234786 0.002072921779595372
2.193879839493719300e-02 158.85651294280527 0.002072921779595372
2.357463932046811525e-02 176.2914118095948 0.002072921779595372
2.519822035899942428e-02 195.63983435170647 0.002072921779595372
2.679315641626717204e-02 217.11179456945052 0.002072921779595372
2.834348579049280475e-02 240.9403560239527 0.002072921779595372
2.983412858801876011e-02 267.38416158399497 0.002072921779595372
3.125130785796232519e-02 296.73024081888724 0.002072921779595372
3.258291103575049197e-02 329.2971255097155 0.002072921779595372
3.381877753803220338e-02 365.43830709572546 0.002072921779595372
3.495089933355530892e-02 405.54607358408276 0.002072921779595372
3.597353206020757754e-02 450.05576757004974 0.002072921779595372
3.688321815495466255e-02 499.450511585514 0.002072921779595372
3.767872989420927715e-02 554.2664520663108 0.002072921779595372
3.836094409846229486e-02 615.0985788580505 0.002072921779595372
3.893266730595389136e-02 682.6071834272393 0.002072921779595372
3.939842347786295940e-02 757.525025877192 0.002072921779595372
3.976422578879512670e-02 840.6652885618333 0.002072921779595372
4.003734180139453813e-02 932.9304026284696 0.002072921779595372
4.022607050061633577e-02 1035.3218432956637 0.002072921779595372
4.033952858705420336e-02 1148.9510001873086 0.002072921779595372
4.038745895496942406e-02 1275.051240713013 0.002072921779595372
4.060811456734308988e-02 1414.991297434576 0.002072921779595372
4.164919812346827566e-02 1570.2901247293776 0.002072921779595372
4.264875332985324646e-02 1742.6333860096508 0.002072921779595372
4.362742600364362400e-02 1933.891750455232 0.002072921779595372
4.461461925045271532e-02 2146.141197858406 0.002072921779595372
4.557762278328603145e-02 2381.6855519761607 0.002072921779595372
4.652018804097637211e-02 2643.0814869741084 0.002072921779595372
4.746254170839989822e-02 2933.1662783900483 0.002072921779595372
4.841059342050526432e-02 3255.0885998350564 0.002072921779595372
4.936282929978991207e-02 3612.3426997094302 0.002072921779595372
5.032632808295838672e-02 4008.8063288984645 0.002072921779595372
5.130728448630159783e-02 4448.782831127585 0.002072921779595372
5.231088820008630846e-02 4937.047852839004 0.002072921779595372
5.334129218776724468e-02 5478.901179593945 0.002072921779595372
5.440163721373121597e-02 6080.224261649427 0.002072921779595372
5.549412334394055596e-02 6747.5440531107 0.002072921779595372
5.662008157413724735e-02 7488.10385759003 0.002072921779595372
5.778003953915739760e-02 8309.941949353404 0.002072921779595372
5.897375815318994102e-02 9221.97882333434 0.002072921779595372
6.020023658848836640e-02 10234.114021054527 0.002072921779595372
6.146187028548404097e-02 11357.333583431051 0.002072921779595372
6.277067394327745520e-02 12603.829296797274 0.002072921779595372
6.412002710601652500e-02 13987.131026472387 0.002072921779595372
6.549563593756652091e-02 15522.25357427048 0.002072921779595372
6.689061206585122932e-02 17225.859653987874 0.002072921779595372
6.829903972797884970e-02 19116.440753857038 0.002072921779595372
6.971659210206751500e-02 21214.51784910632 0.002072921779595372
7.113671801479087842e-02 23542.864143224204 0.002072921779595372
7.254994308664346192e-02 26126.752255633317 0.002072921779595372
7.396052625171338490e-02 28994.22853882881 0.002072921779595372
7.535626188815539028e-02 32176.417502507353 0.002072921779595372
7.673084456384880736e-02 35707.859649004626 0.002072921779595372
7.806100170846554109e-02 39626.88638701478 0.002072921779595372
7.935036736322113871e-02 43976.036093027215 0.002072921779595372
8.060011780902456846e-02 48802.515836544335 0.002072921779595372
8.179889367161455316e-02 54158.71378079476 0.002072921779595372
8.295126860976434480e-02 60102.76782070388 0.002072921779595372
8.405530135756582311e-02 66699.19663030129 0.002072921779595372
8.511557568813817032e-02 74019.59996915652 0.002072921779595372
8.614040455214685976e-02 82143.43584919439 0.002072921779595372
8.714173515645723400e-02 91158.88299750836 0.002072921779595372
8.813548751195467157e-02 101163.7979766207 0.002072921779595372
8.914175973788823759e-02 112266.77735108159 0.002072921779595372
9.018522245531485071e-02 124588.33642950082 0.002072921779595372
9.129526059381150305e-02 138262.2173764659 0.002072921779595372
9.250628217559284105e-02 153436.84089300132 0.002072921779595372
9.386248677793938844e-02 170276.91722258978 0.002072921779595372
9.544796572704444815e-02 188965.23396912115 0.002072921779595372
9.731364181497217936e-02 209704.64013232305 0.002072921779595372
9.952122997814520644e-02 232720.2478960412 0.002072921779595372
1.023535222617679152e-01 258261.87606826748 0.002072921779595372
1.062980237938790234e-01 286606.7616948256 0.002072921779595372
1.114653856357794154e-01 318062.5692794119 0.002072921779595372
1.175883807406317011e-01 352970.73027306574 0.002072921779595372
1.246628547579061302e-01 391710.1490809261 0.002072921779595372
1.329020280719220015e-01 434701.3158125035 0.002072921779595372
1.424461734846750038e-01 482410.8704165374 0.002072921779595372
1.536014655688741348e-01 535356.6677410719 0.002072921779595372
1.660704042981587525e-01 594113.3984965039 0.002072921779595372
1.798852467912174236e-01 659318.8271333541 0.002072921779595372
1.950535647222810809e-01 731680.7143427207 0.002072921779595372
2.115529370984162438e-01 811984.4993184009 0.002072921779595372
2.359065222566226749e-01 901101.8251665037 0.002072921779595372
2.653485110779311706e-01 1000000.0 0.002072921779595372
2.283698321364351215e-06 0.001 0.002300430119772917
2.498457705688268566e-06 0.0011097524964120721 0.002300430119772917
2.731891269385491508e-06 0.0012315506032928262 0.002300430119772917
2.978227861858704086e-06 0.001366716356462006 0.002300430119772917
3.243968704965464420e-06 0.0015167168884709225 0.002300430119772917
3.527797153176237136e-06 0.0016831803533309566 0.002300430119772917
3.824814356695137263e-06 0.0018679135990207828 0.002300430119772917
4.149690164807898069e-06 0.002072921779595372 0.002300430119772917
4.493141583280023147e-06 0.002300430119772917 0.002300430119772917
4.843013908923105925e-06 0.0025529080682395165 0.002300430119772917
5.220366500765945691e-06 0.002833096101839324 0.002300430119772917
5.613442631486360038e-06 0.0031440354715915 0.002300430119772917
6.017617243227511957e-06 0.0034891012134067737 0.002300430119772917
6.440193510469769707e-06 0.003872038781812557 0.002300430119772917
6.870693555125972164e-06 0.004297004704320844 0.002300430119772917
7.317946096279963221e-06 0.004768611697714469 0.002300430119772917
7.770714584369339773e-06 0.005291978735958442 0.002300430119772917
8.231096783429357332e-06 0.005872786613189483 0.002300430119772917
8.695249495225051425e-06 0.00651733960488242 0.002300430119772917
9.159467827197498020e-06 0.007232633896483534 0.002300430119772917
9.625330820836162525e-06 0.008026433522257174 0.002300430119772917
1.008710094449684453e-05 0.00890735463861044 0.002300430119772917
1.054575214503773643e-05 0.009884959046625586 0.002300430119772917
1.099204517622742447e-05 0.010969857978923836 0.002300430119772917
1.143651573817096579e-05 0.012173827277396614 0.002300430119772917
1.186759825637277763e-05 0.013509935211980273 0.002300430119772917
1.228521866440783415e-05 0.014992684327860457 0.002300430119772917
1.268996994133078644e-05 0.01663816886076129 0.002300430119772917
1.308342848510027584e-05 0.018464249428955443 0.002300430119772917
1.346244498700842531e-05 0.020490746898158472 0.002300430119772917
1.382222948670206919e-05 0.022739657523579287 0.002300430119772917
1.416740446211167067e-05 0.02523539170434766 0.002300430119772917
1.450149454776908538e-05 0.02800503894183631 0.002300430119772917
1.481849726398927562e-05 0.03107866187782014 0.002300430119772917
1.512247086219009285e-05 0.03448962260405758 0.002300430119772917
1.541381790721227447e-05 0.038274944785163134 0.002300430119772917
1.569300825915236167e-05 0.04247571552536898 0.002300430119772917
1.596300114130764925e-05 0.047137531341167244 0.002300430119772917
1.622359724947975486e-05 0.05231099308056263 0.002300430119772917
1.647764558847388973e-05 0.05805225516094899 0.002300430119772917
1.672543335233009790e-05 0.06442363508721373 0.002300430119772917
1.697006228659836963e-05 0.07149428986597581 0.002300430119772917
1.721307951381817380e-05 0.07934096665797492 0.002300430119772917
1.745649798714877463e-05 0.08804883581643465 0.002300430119772917
1.770229377133805367e-05 0.09771241535346502 0.002300430119772917
1.795523353148418291e-05 0.1084365968689611 0.002300430119772917
1.821600432314026471e-05 0.12033778407775893 0.002300430119772917
1.848761647723672896e-05 0.13354515629298988 0.002300430119772917
1.877496132887892811e-05 0.14820207057988585 0.002300430119772917
1.908041454467123435e-05 0.16446761779946645 0.002300430119772917
1.940803525233501160e-05 0.18251834943190443 0.002300430119772917
1.976331526879797286e-05 0.20255019392306664 0.002300430119772917
2.015074198463844249e-05 0.22478058335487253 0.002300430119772917
2.057583182565009370e-05 0.24945081352303167 0.002300430119772917
2.104560053417548084e-05 0.27682866303920667 0.002300430119772917
2.156751198427640467e-05 0.3072112998861759 0.002300430119772917
2.215058479753252534e-05 0.34092850697468147 0.002300430119772917
2.280487728750475059e-05 0.3783462617131929 0.002300430119772917
2.354270592075902475e-05 0.419870708444391 0.002300430119772917
2.437813242798631439e-05 0.4659525668664682 0.002300430119772917
2.532803642179166101e-05 0.517092024289676 0.002300430119772917
2.641249763471199605e-05 0.5738441648302398 0.002300430119772917
2.765523290256983809e-05 0.6368249944718586 0.002300430119772917
2.908529293083183674e-05 0.7067181273927491 0.002300430119772917
3.073664456663673062e-05 0.7842822061337682 0.002300430119772917
3.265035354282317819e-05 0.8703591361485166 0.002300430119772917
3.487629417346153307e-05 0.9658832241158708 0.002300430119772917
3.747346369262654394e-05 1.0718913192051276 0.002300430119772917
4.051356586962789885e-05 1.1895340673703196 0.002300430119772917
4.408293724330107860e-05 1.3200884008314182 0.002300430119772917
4.828505462660558274e-05 1.4649713983072863 0.002300430119772917
5.324504260653343667e-05 1.625755666443795 0.002300430119772917
5.911364689993647213e-05 1.8041864093920719 0.002300430119772917
6.607156636306630692e-05 2.0022003718155843 0.002300430119772917
7.433703717808698766e-05 2.2219468609395236 0.002300430119772917
8.417181837183372356e-05 2.4658110758226037 0.002300430119772917
9.589046682780928363e-05 2.736439997074672 0.002300430119772917
1.098703422972071160e-04 3.0367711180354604 0.002300430119772917
1.265634513153446620e-04 3.370064329271928 0.002300430119772917
1.465098958630546544e-04 3.739937302478798 0.002300430119772917
1.703546686503903214e-04 4.150404757850477 0.002300430119772917
1.988651706913921468e-04 4.605922041145108 0.002300430119772917
2.329528405019277971e-04 5.1114334834401705 0.002300430119772917
2.736965128504949035e-04 5.672426068491977 0.002300430119772917
3.223689708498220447e-04 6.294988990221888 0.002300430119772917
3.804660100758279072e-04 6.985879746785249 0.002300430119772917
4.497378355940542566e-04 7.752597488629465 0.002300430119772917
5.322228572265245202e-04 8.60346441668451 0.002300430119772917
6.302818679039016384e-04 9.547716114208066 0.002300430119772917
7.466329858821770058e-04 10.59560179277617 0.002300430119772917
8.843847848517187669e-04 11.758495540521581 0.002300430119772917
1.047065791213757074e-03 13.049019780144016 0.002300430119772917
1.238648085327249135e-03 14.481182276745331 0.002300430119772917
1.463561672856607829e-03 16.070528182616385 0.002300430119772917
1.726696321785320615e-03 17.834308769319094 0.002300430119772917
2.033386438630388395e-03 19.791668678535572 0.002300430119772917
2.389375210899291960e-03 21.96385372416547 0.002300430119772917
2.800754027596539120e-03 24.37444150122222 0.002300430119772917
3.273872724415910224e-03 27.04959730463137 0.002300430119772917
3.815217998354276940e-03 30.01835813575592 0.002300430119772917
4.431258255926251964e-03 33.31294787934677 0.002300430119772917
5.128254057622542647e-03 36.96912707195032 0.002300430119772917
5.912036350178197924e-03 41.0265810582719 0.002300430119772917
6.787759601995083970e-03 45.52935074866948 0.002300430119772917
7.759631333287471747e-03 50.526310653356795 0.002300430119772917
8.830634855798548746e-03 56.07169938205458 0.002300430119772917
1.000225442968331532e-02 62.22570836730231 0.002300430119772917
1.127421745296071191e-02 69.0551352016233 0.002300430119772917
1.264427245913098997e-02 76.63410868007462 0.002300430119772917
1.410801616621766216e-02 85.04489341802686 0.002300430119772917
1.565878866611319919e-02 94.37878277775391 0.002300430119772917
1.728764616702270496e-02 104.73708979594508 0.002300430119772917
1.898342514813903051e-02 116.23224686798542 0.002300430119772917
2.073290028017529471e-02 128.9890261253308 0.002300430119772917
2.252103785660891297e-02 143.14589375234786 0.002300430119772917
2.433133717168625004e-02 158.85651294280527 0.002300430119772917
2.614624907334581194e-02 176.2914118095948 0.002300430119772917
2.794765324051447924e-02 195.63983435170647 0.002300430119772917
2.971737200992281142e-02 217.11179456945052 0.002300430119772917
3.143769484274510501e-02 240.9403560239527 0.002300430119772917
3.309188753353772133e-02 267.38416158399497 0.002300430119772917
3.466465859912924719e-02 296.73024081888724 0.002300430119772917
3.614256189048143525e-02 329.2971255097155 0.002300430119772917
3.751431472175729975e-02 365.43830709572546 0.002300430119772917
3.877102168661097914e-02 405.54607358408276 0.002300430119772917
3.990629859835580912e-02 450.05576757004974 0.002300430119772917
4.091629761744920019e-02 499.450511585514 0.002300430119772917
4.179964478217677165e-02 554.2664520663108 0.002300430119772917
4.255730260072985993e-02 615.0985788580505 0.002300430119772917
4.319237419117655935e-02 682.6071834272393 0.002300430119772917
4.370986968512962506e-02 757.525025877192 0.002300430119772917
4.411645225583415986e-02 840.6652885618333 0.002300430119772917
4.442017873353368285e-02 932.9304026284696 0.002300430119772917
4.463024979720881663e-02 1035.3218432956637 0.002300430119772917
4.475677511158721728e-02 1148.9510001873086 0.002300430119772917
4.481056137766131764e-02 1275.051240713013 0.002300430119772917
4.505453464800884128e-02 1414.991297434576 0.002300430119772917
4.620996894728830046e-02 1570.2901247293776 0.002300430119772917
4.731931733887290853e-02 1742.6333860096508 0.002300430119772917
4.840547940591299891e-02 1933.891750455232 0.002300430119772917
4.950087632024289391e-02 2146.141197858406 0.002300430119772917
5.056961813568853353e-02 2381.6855519761607 0.002300430119772917
5.161565105286762545e-02 2643.0814869741084 0.002300430119772917
5.266102985101592249e-02 2933.1662783900483 0.002300430119772917
5.371301791768782335e-02 3255.0885998350564 0.002300430119772917
5.476959441388577765e-02 3612.3426997094302 0.002300430119772917
5.583860698058988603e-02 4008.8063288984645 0.002300430119772917
5.692692195052185405e-02 4448.782831127585 0.002300430119772917
5.804029072292647001e-02 4937.047852839004 0.002300430119772917
5.918331072776564922e-02 5478.901179593945 0.002300430119772917
6.035945798767704262e-02 6080.224261649427 0.002300430119772917
6.157116072696876968e-02 6747.5440531107 0.002300430119772917
6.281988219785994421e-02 7488.10385759003 0.002300430119772917
6.410619079487700489e-02 8309.941949353404 0.002300430119772917
6.542980028843642382e-02 9221.97882333434 0.002300430119772917
6.678958029022573351e-02 10234.114021054527 0.002300430119772917
6.818816553633352817e-02 11357.333583431051 0.002300430119772917
6.963887267888171917e-02 12603.829296797274 0.002300430119772917
7.113427459810646447e-02 13987.131026472387 0.002300430119772917
7.265849907438282074e-02 15522.25357427048 0.002300430119772917
7.420387134769643178e-02 17225.859653987874 0.002300430119772917
7.576378858427418317e-02 19116.440753857038 0.002300430119772917
7.733340784004187618e-02 21214.51784910632 0.002300430119772917
7.890542096440820996e-02 23542.864143224204 0.002300430119772917
8.046926565712687884e-02 26126.752255633317 0.002300430119772917
8.202963234797747138e-02 28994.22853882881 0.002300430119772917
8.357294481550538168e-02 32176.417502507353 0.002300430119772917
8.509217966770005193e-02 35707.859649004626 0.002300430119772917
8.656131758614643568e-02 39626.88638701478 0.002300430119772917
8.798455957782382042e-02 43976.036093027215 0.002300430119772917
8.936301488830926398e-02 48802.515836544335 0.002300430119772917
9.068412114108415079e-02 54158.71378079476 0.002300430119772917
9.195272001835241849e-02 60102.76782070388 0.002300430119772917
9.316661161546964387e-02 66699.19663030129 0.002300430119772917
9.433074628020185481e-02 74019.59996915652 0.002300430119772917
9.545416823533854622e-02 82143.43584919439 0.002300430119772917
9.654993576830137036e-02 91158.88299750836 0.002300430119772917
9.763541940006736919e-02 101163.7979766207 0.002300430119772917
9.873260107791791140e-02 112266.77735108159 0.002300430119772917
9.986843932593313100e-02 124588.33642950082 0.002300430119772917
1.010750103053575794e-01 138262.2173764659 0.002300430119772917
1.023898334220318673e-01 153436.84089300132 0.002300430119772917
1.038605418632367605e-01 170276.91722258978 0.002300430119772917
1.055795827649502888e-01 188965.23396912115 0.002300430119772917
1.076032556476350377e-01 209704.64013232305 0.002300430119772917
1.099962513879097076e-01 232720.2478960412 0.002300430119772917
1.130622705605448808e-01 258261.87606826748 0.002300430119772917
1.173467216024745435e-01 286606.7616948256 0.002300430119772917
1.229662046903297196e-01 318062.5692794119 0.002300430119772917
1.296296664588230119e-01 352970.73027306574 0.002300430119772917
1.373219405674960258e-01 391710.1490809261 0.002300430119772917
1.462716605584729324e-01 434701.3158125035 0.002300430119772917
1.566166097761186315e-01 482410.8704165374 0.002300430119772917
1.687136871069318256e-01 535356.6677410719 0.002300430119772917
1.822148819741989390e-01 594113.3984965039 0.002300430119772917
1.971481895870501599e-01 659318.8271333541 0.002300430119772917
2.135134678517947859e-01 731680.7143427207 0.002300430119772917
2.312771070008552143e-01 811984.4993184009 0.002300430119772917
2.569718518246884575e-01 901101.8251665037 0.002300430119772917
2.886093744389264248e-01 1000000.0 0.002300430119772917
2.313649612060202592e-06 0.001 0.0025529080682395165
2.532172621350936100e-06 0.0011097524964120721 0.0025529080682395165
2.773081246471436642e-06 0.0012315506032928262 0.0025529080682395165
3.029260121406416173e-06 0.001366716356462006 0.0025529080682395165
3.303250143827079688e-06 0.0015167168884709225 0.0025529080682395165
3.599222357096886896e-06 0.0016831803533309566 0.0025529080682395165
3.911689749390416271e-06 0.0018679135990207828 0.0025529080682395165
4.249175431306690552e-06 0.002072921779595372 0.0025529080682395165
4.597165548598102426e-06 0.002300430119772917 0.0025529080682395165
4.976073855616810468e-06 0.0025529080682395165 0.0025529080682395165
5.372088262867199716e-06 0.002833096101839324 0.0025529080682395165
5.789281733878110913e-06 0.0031440354715915 0.0025529080682395165
6.223585451277315054e-06 0.0034891012134067737 0.0025529080682395165
6.675056657884863610e-06 0.003872038781812557 0.0025529080682395165
7.146274497643564417e-06 0.004297004704320844 0.0025529080682395165
7.625589876335447500e-06 0.004768611697714469 0.0025529080682395165
8.117632770398821307e-06 0.005291978735958442 0.0025529080682395165
8.622147517182815436e-06 0.005872786613189483 0.0025529080682395165
9.132284379921475268e-06 0.00651733960488242 0.0025529080682395165
9.644520056205562678e-06 0.007232633896483534 0.0025529080682395165
1.016475035154976045e-05 0.008026433522257174 0.0025529080682395165
1.068153111341125972e-05 0.00890735463861044 0.0025529080682395165
1.119534827337117352e-05 0.009884959046625586 0.0025529080682395165
1.170163484297423092e-05 0.010969857978923836 0.0025529080682395165
1.220204648728918296e-05 0.012173827277396614 0.0025529080682395165
1.269476135706745463e-05 0.013509935211980273 0.0025529080682395165
1.317278698890378344e-05 0.014992684327860457 0.0025529080682395165
1.363959885544784200e-05 0.01663816886076129 0.0025529080682395165
1.409265751849753279e-05 0.018464249428955443 0.0025529080682395165
1.452880794241197050e-05 0.020490746898158472 0.0025529080682395165
1.494900466060715481e-05 0.022739657523579287 0.0025529080682395165
1.535371992944111849e-05 0.02523539170434766 0.0025529080682395165
1.574063224888890241e-05 0.02800503894183631 0.0025529080682395165
1.611297749592628805e-05 0.03107866187782014 0.0025529080682395165
1.647024730879938857e-05 0.03448962260405758 0.0025529080682395165
1.681249747212474054e-05 0.038274944785163134 0.0025529080682395165
1.714087375244194213e-05 0.04247571552536898 0.0025529080682395165
1.745597265567744069e-05 0.047137531341167244 0.0025529080682395165
1.776241492340373783e-05 0.05231099308056263 0.0025529080682395165
1.805968339488375751e-05 0.05805225516094899 0.0025529080682395165
1.835049806088738904e-05 0.06442363508721373 0.0025529080682395165
1.863579622965666412e-05 0.07149428986597581 0.0025529080682395165
1.891892268601739102e-05 0.07934096665797492 0.0025529080682395165
1.920040715979461117e-05 0.08804883581643465 0.0025529080682395165
1.948596867600965168e-05 0.09771241535346502 0.0025529080682395165
1.977604614823368724e-05 0.1084365968689611 0.0025529080682395165
2.007529258161021521e-05 0.12033778407775893 0.0025529080682395165
2.038639769982569574e-05 0.13354515629298988 0.0025529080682395165
2.071330874232532853e-05 0.14820207057988585 0.0025529080682395165
2.105933008314736857e-05 0.16446761779946645 0.0025529080682395165
2.142994762994609884e-05 0.18251834943190443 0.0025529080682395165
2.182987469750326463e-05 0.20255019392306664 0.0025529080682395165
2.226514627004346210e-05 0.22478058335487253 0.0025529080682395165
2.274143769066486136e-05 0.24945081352303167 0.0025529080682395165
2.326707187393427682e-05 0.27682866303920667 0.0025529080682395165
2.385016846739600231e-05 0.3072112998861759 0.0025529080682395165
2.450001653477198763e-05 0.34092850697468147 0.0025529080682395165
2.522857826630806068e-05 0.3783462617131929 0.0025529080682395165
2.604939241103917326e-05 0.419870708444391 0.0025529080682395165
2.697801771007005890e-05 0.4659525668664682 0.0025529080682395165
2.803308094797198616e-05 0.517092024289676 0.0025529080682395165
2.923696459408681820e-05 0.5738441648302398 0.0025529080682395165
3.061634092220761905e-05 0.6368249944718586 0.0025529080682395165
3.220280077177167387e-05 0.7067181273927491 0.0025529080682395165
3.403411903052858389e-05 0.7842822061337682 0.0025529080682395165
3.615622834610086856e-05 0.8703591361485166 0.0025529080682395165
3.862394215264239409e-05 0.9658832241158708 0.0025529080682395165
4.150309019974861584e-05 1.0718913192051276 0.0025529080682395165
4.487288746416370744e-05 1.1895340673703196 0.0025529080682395165
4.882874642444584638e-05 1.3200884008314182 0.0025529080682395165
5.348615484267710789e-05 1.4649713983072863 0.0025529080682395165
5.898316020569400802e-05 1.625755666443795 0.0025529080682395165
6.548675364050185509e-05 1.8041864093920719 0.0025529080682395165
7.319778601546020878e-05 2.0022003718155843 0.0025529080682395165
8.235773584105017227e-05 2.2219468609395236 0.0025529080682395165
9.325664756532737283e-05 2.4658110758226037 0.0025529080682395165
1.062435411604788205e-04 2.736439997074672 0.0025529080682395165
1.217364992977856266e-04 3.0367711180354604 0.0025529080682395165
1.402364801070338717e-04 3.370064329271928 0.0025529080682395165
1.623422259485073256e-04 3.739937302478798 0.0025529080682395165
1.887685414771357454e-04 4.150404757850477 0.0025529080682395165
2.203661059708558669e-04 4.605922041145108 0.0025529080682395165
2.581454975250381382e-04 5.1114334834401705 0.0025529080682395165
3.033021728006378708e-04 5.672426068491977 0.0025529080682395165
3.572473255707751360e-04 6.294988990221888 0.0025529080682395165
4.216389728618684884e-04 6.985879746785249 0.0025529080682395165
4.984174179132859223e-04 7.752597488629465 0.0025529080682395165
5.898423586666207445e-04 8.60346441668451 0.0025529080682395165
6.985308398370681029e-04 9.547716114208066 0.0025529080682395165
8.274965760139676909e-04 10.59560179277617 0.0025529080682395165
9.801859054480094920e-04 11.758495540521581 0.0025529080682395165
1.160510975661634830e-03 13.049019780144016 0.0025529080682395165
1.372876161337150758e-03 14.481182276745331 0.0025529080682395165
1.622193321720264434e-03 16.070528182616385 0.0025529080682395165
1.913884799383532703e-03 17.834308769319094 0.0025529080682395165
2.253866068491329998e-03 19.791668678535572 0.0025529080682395165
2.648506526578599425e-03 21.96385372416547 0.0025529080682395165
3.104562126804060254e-03 24.37444150122222 0.0025529080682395165
3.629076227134982006e-03 27.04959730463137 0.0025529080682395165
4.229244674724617382e-03 30.01835813575592 0.0025529080682395165
4.912243789018163470e-03 33.31294787934677 0.0025529080682395165
5.685020664687084717e-03 36.96912707195032 0.0025529080682395165
6.554047604169504701e-03 41.0265810582719 0.0025529080682395165
7.525046606446288665e-03 45.52935074866948 0.0025529080682395165
8.602691869243103695e-03 50.526310653356795 0.0025529080682395165
9.790300699492826553e-03 56.07169938205458 0.0025529080682395165
1.108952889578313124e-02 62.22570836730231 0.0025529080682395165
1.250008473949828364e-02 69.0551352016233 0.0025529080682395165
1.401948236125118673e-02 76.63410868007462 0.0025529080682395165
1.564285024884843125e-02 85.04489341802686 0.0025529080682395165
1.736281315505567788e-02 94.37878277775391 0.0025529080682395165
1.916946281888290415e-02 104.73708979594508 0.0025529080682395165
2.105042774155757926e-02 116.23224686798542 0.0025529080682395165
2.299104853427172065e-02 128.9890261253308 0.0025529080682395165
2.497465730139245346e-02 143.14589375234786 0.0025529080682395165
2.698295721579769060e-02 158.85651294280527 0.0025529080682395165
2.899648593865201615e-02 176.2914118095948 0.0025529080682395165
3.099514438286302132e-02 195.63983435170647 0.0025529080682395165
3.295876701046100005e-02 217.11179456945052 0.0025529080682395165
3.486770329064353691e-02 240.9403560239527 0.0025529080682395165
3.670338286786867937e-02 267.38416158399497 0.0025529080682395165
3.844883375846799844e-02 296.73024081888724 0.0025529080682395165
4.008912809143157924e-02 329.2971255097155 0.0025529080682395165
4.161173690484436943e-02 365.43830709572546 0.0025529080682395165
4.300677821077891066e-02 405.54607358408276 0.0025529080682395165
4.426715482050808809e-02 450.05576757004974 0.0025529080682395165
4.538858380169649015e-02 499.450511585514 0.0025529080682395165
4.636952686007729529e-02 554.2664520663108 0.0025529080682395165
4.721103793310851143e-02 615.0985788580505 0.0025529080682395165
4.791654775722516135e-02 682.6071834272393 0.0025529080682395165
4.849160327761336403e-02 757.525025877192 0.0025529080682395165
4.894358673016215716e-02 840.6652885618333 0.0025529080682395165
4.928142788861950702e-02 932.9304026284696 0.0025529080682395165
4.951532752582908647e-02 1035.3218432956637 0.0025529080682395165
4.965649581060346818e-02 1148.9510001873086 0.0025529080682395165
4.971691637688172710e-02 1275.051240713013 0.0025529080682395165
4.998655823187652530e-02 1414.991297434576 0.0025529080682395165
5.126891273724490383e-02 1570.2901247293776 0.0025529080682395165
5.250012476946238488e-02 1742.6333860096508 0.0025529080682395165
5.370559050102172161e-02 1933.891750455232 0.0025529080682395165
5.492103282144774473e-02 2146.141197858406 0.0025529080682395165
5.610712857817627686e-02 2381.6855519761607 0.0025529080682395165
5.726798850770471044e-02 2643.0814869741084 0.0025529080682395165
5.842760873575913311e-02 2933.1662783900483 0.0025529080682395165
5.959491268863731372e-02 3255.0885998350564 0.0025529080682395165
6.076724238968123776e-02 3612.3426997094302 0.0025529080682395165
6.195329559376133721e-02 4008.8063288984645 0.0025529080682395165
6.316068178403252964e-02 4448.782831127585 0.0025529080682395165
6.439577333457310870e-02 4937.047852839004 0.0025529080682395165
6.566366055079733699e-02 5478.901179593945 0.0025529080682395165
6.696818736780202341e-02 6080.224261649427 0.0025529080682395165
6.831203307886003773e-02 6747.5440531107 0.0025529080682395165
6.969680391529814445e-02 7488.10385759003 0.0025529080682395165
7.112311099120562086e-02 8309.941949353404 0.0025529080682395165
7.259061094071911358e-02 9221.97882333434 0.0025529080682395165
7.409802116428085283e-02 10234.114021054527 0.0025529080682395165
7.564824104779963032e-02 11357.333583431051 0.0025529080682395165
7.725602658892244401e-02 12603.829296797274 0.0025529080682395165
7.891303849624635436e-02 13987.131026472387 0.0025529080682395165
8.060165026674315225e-02 15522.25357427048 0.0025529080682395165
8.231330636599711037e-02 17225.859653987874 0.0025529080682395165
8.404063243727905030e-02 19116.440753857038 0.0025529080682395165
8.577820904388991363e-02 21214.51784910632 0.0025529080682395165
8.751787191418264333e-02 23542.864143224204 0.0025529080682395165
8.924784631380101863e-02 26126.752255633317 0.0025529080682395165
9.097329338159335088e-02 28994.22853882881 0.0025529080682395165
9.267910656040069528e-02 32176.417502507353 0.0025529080682395165
9.435745827421557208e-02 35707.859649004626 0.0025529080682395165
9.597924923779312112e-02 39626.88638701478 0.0025529080682395165
9.754933037367283233e-02 43976.036093027215 0.0025529080682395165
9.906870606901732601e-02 48802.515836544335 0.0025529080682395165
1.005234977058305224e-01 54158.71378079476 0.0025529080682395165
1.019187676486080912e-01 60102.76782070388 0.0025529080682395165
1.032520385976717220e-01 66699.19663030129 0.0025529080682395165
1.045286238035946225e-01 74019.59996915652 0.0025529080682395165
1.057583661543226999e-01 82143.43584919439 0.0025529080682395165
1.069554873665831962e-01 91158.88299750836 0.0025529080682395165
1.081389350926989928e-01 101163.7979766207 0.0025529080682395165
1.093326962936920360e-01 112266.77735108159 0.0025529080682395165
1.105661518125166526e-01 124588.33642950082 0.0025529080682395165
1.118742836415802244e-01 138262.2173764659 0.0025529080682395165
1.132979636272319623e-01 153436.84089300132 0.0025529080682395165
1.148882754705374681e-01 170276.91722258978 0.0025529080682395165
1.167467622630564139e-01 188965.23396912115 0.0025529080682395165
1.189357275232475614e-01 209704.64013232305 0.0025529080682395165
1.215222935379808716e-01 232720.2478960412 0.0025529080682395165
1.248312469462129620e-01 258261.87606826748 0.0025529080682395165
1.294732820281935537e-01 286606.7616948256 0.0025529080682395165
1.355702344230023115e-01 318062.5692794119 0.0025529080682395165
1.428060657866685734e-01 352970.73027306574 0.0025529080682395165
1.511512691812330889e-01 391710.1490809261 0.0025529080682395165
1.608497434951503269e-01 434701.3158125035 0.0025529080682395165
1.720332637980395152e-01 482410.8704165374 0.0025529080682395165
1.851187240491255492e-01 535356.6677410719 0.0025529080682395165
1.996988773399799577e-01 594113.3984965039 0.0025529080682395165
2.157955185909308793e-01 659318.8271333541 0.0025529080682395165
2.333986794951238564e-01 731680.7143427207 0.0025529080682395165
2.524613815890499047e-01 811984.4993184009 0.0025529080682395165
2.793938074200575938e-01 901101.8251665037 0.0025529080682395165
3.132798797906693467e-01 1000000.0 0.0025529080682395165
2.341802277318173388e-06 0.001 0.002833096101839324
2.564092286513837622e-06 0.0011097524964120721 0.002833096101839324
2.811284174844462691e-06 0.0012315506032928262 0.002833096101839324
3.074201062485767863e-06 0.001366716356462006 0.002833096101839324
3.355951661050101173e-06 0.0015167168884709225 0.002833096101839324
3.661732145732038966e-06 0.0016831803533309566 0.002833096101839324
3.986006014757849314e-06 0.0018679135990207828 0.002833096101839324
4.340311788565027475e-06 0.002072921779595372 0.002833096101839324
4.710451424751236083e-06 0.002300430119772917 0.002833096101839324
5.104911505098986543e-06 0.0025529080682395165 0.002833096101839324
5.523844974468844847e-06 0.002833096101839324 0.002833096101839324
5.963246711409630711e-06 0.0031440354715915 0.002833096101839324
6.422338279000972347e-06 0.0034891012134067737 0.002833096101839324
6.902977252733953077e-06 0.003872038781812557 0.002833096101839324
7.407208635395532282e-06 0.004297004704320844 0.002833096101839324
7.924707546871378970e-06 0.004768611697714469 0.002833096101839324
8.460221783194928373e-06 0.005291978735958442 0.002833096101839324
9.006168133768084158e-06 0.005872786613189483 0.002833096101839324
9.566648929645407717e-06 0.00651733960488242 0.002833096101839324
1.013215725935332139e-05 0.007232633896483534 0.002833096101839324
1.070399883699518233e-05 0.008026433522257174 0.002833096101839324
1.128029787057394055e-05 0.00890735463861044 0.002833096101839324
1.185407806007876831e-05 0.009884959046625586 0.002833096101839324
1.242314246022737412e-05 0.010969857978923836 0.002833096101839324
1.298640272828262655e-05 0.012173827277396614 0.002833096101839324
1.354614728807539462e-05 0.013509935211980273 0.002833096101839324
1.409267550982644218e-05 0.014992684327860457 0.002833096101839324
1.462298262496624783e-05 0.01663816886076129 0.002833096101839324
1.514507465572824941e-05 0.018464249428955443 0.002833096101839324
1.564811606411189388e-05 0.020490746898158472 0.002833096101839324
1.613503116392095199e-05 0.022739657523579287 0.002833096101839324
1.660544493979164963e-05 0.02523539170434766 0.002833096101839324
1.705741196490900033e-05 0.02800503894183631 0.002833096101839324
1.749161056676217036e-05 0.03107866187782014 0.002833096101839324
1.790773005606421638e-05 0.03448962260405758 0.002833096101839324
1.830868608785995758e-05 0.038274944785163134 0.002833096101839324
1.869306768070118095e-05 0.04247571552536898 0.002833096101839324
1.906505718844656586e-05 0.047137531341167244 0.002833096101839324
1.942474688985230559e-05 0.05231099308056263 0.002833096101839324
1.977210264439243950e-05 0.05805225516094899 0.002833096101839324
2.011026851098304599e-05 0.06442363508721373 0.002833096101839324
2.044457894843080452e-05 0.07149428986597581 0.002833096101839324
2.077351263068658680e-05 0.07934096665797492 0.002833096101839324
2.110184945164741274e-05 0.08804883581643465 0.002833096101839324
2.143178986387858631e-05 0.09771241535346502 0.002833096101839324
2.176592496198474745e-05 0.1084365968689611 0.002833096101839324
2.210959570182019599e-05 0.12033778407775893 0.002833096101839324
2.246564177104183973e-05 0.13354515629298988 0.002833096101839324
2.283761492560398227e-05 0.14820207057988585 0.002833096101839324
2.323035589031301112e-05 0.16446761779946645 0.002833096101839324
2.364982099314849880e-05 0.18251834943190443 0.002833096101839324
2.410113224562622535e-05 0.20255019392306664 0.002833096101839324
2.459047550522445256e-05 0.22478058335487253 0.002833096101839324
2.512489208002040064e-05 0.24945081352303167 0.002833096101839324
2.571291827866937238e-05 0.27682866303920667 0.002833096101839324
2.636382806616056088e-05 0.3072112998861759 0.002833096101839324
2.708914868784524028e-05 0.34092850697468147 0.002833096101839324
2.790073149534960773e-05 0.3783462617131929 0.002833096101839324
2.881384973972574403e-05 0.419870708444391 0.002833096101839324
2.984613256389131335e-05 0.4659525668664682 0.002833096101839324
3.101835716427142517e-05 0.517092024289676 0.002833096101839324
3.235509569180118747e-05 0.5738441648302398 0.002833096101839324
3.388547583691163301e-05 0.6368249944718586 0.002833096101839324
3.564575300437511650e-05 0.7067181273927491 0.002833096101839324
3.767663110686570431e-05 0.7842822061337682 0.002833096101839324
4.002957287412220320e-05 0.8703591361485166 0.002833096101839324
4.276511868538970356e-05 0.9658832241158708 0.002833096101839324
4.595616915719920559e-05 1.0718913192051276 0.002833096101839324
4.969077589919519477e-05 1.1895340673703196 0.002833096101839324
5.407472207670654409e-05 1.3200884008314182 0.002833096101839324
5.923567861625995837e-05 1.4649713983072863 0.002833096101839324
6.532703478226787924e-05 1.625755666443795 0.002833096101839324
7.253339704998847364e-05 1.8041864093920719 0.002833096101839324
8.107752385604092627e-05 2.0022003718155843 0.002833096101839324
9.122708915756717895e-05 2.2219468609395236 0.002833096101839324
1.033038801863783149e-04 2.4658110758226037 0.002833096101839324
1.176940473524591815e-04 2.736439997074672 0.002833096101839324
1.348612563212088142e-04 3.0367711180354604 0.002833096101839324
1.553604924978069170e-04 3.370064329271928 0.002833096101839324
1.798558618451137809e-04 3.739937302478798 0.002833096101839324
2.091390596817492391e-04 4.150404757850477 0.002833096101839324
2.441531498658269881e-04 4.605922041145108 0.002833096101839324
2.860178043445603673e-04 5.1114334834401705 0.002833096101839324
3.360587357421318511e-04 5.672426068491977 0.002833096101839324
3.958394272287983347e-04 6.294988990221888 0.002833096101839324
4.671979657155458671e-04 6.985879746785249 0.002833096101839324
5.522848635462736591e-04 7.752597488629465 0.002833096101839324
6.536049179213732551e-04 8.60346441668451 0.002833096101839324
7.740594030751945425e-04 9.547716114208066 0.002833096101839324
9.169888316096989466e-04 10.59560179277617 0.002833096101839324
1.086213874889871206e-03 11.758495540521581 0.002833096101839324
1.286071627735853708e-03 13.049019780144016 0.002833096101839324
1.521444894954207148e-03 14.481182276745331 0.002833096101839324
1.797779918221036966e-03 16.070528182616385 0.002833096101839324
2.121088607131599042e-03 17.834308769319094 0.002833096101839324
2.497930714596672836e-03 19.791668678535572 0.002833096101839324
2.935369294111492711e-03 21.96385372416547 0.002833096101839324
3.440897115794151664e-03 24.37444150122222 0.002833096101839324
4.022326261048500204e-03 27.04959730463137 0.002833096101839324
4.687638811291350988e-03 30.01835813575592 0.002833096101839324
5.444796757233344615e-03 33.31294787934677 0.002833096101839324
6.301508613365284714e-03 36.96912707195032 0.002833096101839324
7.264957842065210801e-03 41.0265810582719 0.002833096101839324
8.341498270728740783e-03 45.52935074866948 0.002833096101839324
9.536322016494288428e-03 50.526310653356795 0.002833096101839324
1.085311879902562185e-02 56.07169938205458 0.002833096101839324
1.229373651527368091e-02 62.22570836730231 0.002833096101839324
1.385786519058541943e-02 69.0551352016233 0.002833096101839324
1.554276183359354704e-02 76.63410868007462 0.002833096101839324
1.734303789452143821e-02 85.04489341802686 0.002833096101839324
1.925052858107736617e-02 94.37878277775391 0.002833096101839324
2.125425883797789003e-02 104.73708979594508 0.002833096101839324
2.334052090136445184e-02 116.23224686798542 0.002833096101839324
2.549306728310498857e-02 128.9890261253308 0.002833096101839324
2.769342103248692566e-02 143.14589375234786 0.002833096101839324
2.992129512671484054e-02 158.85651294280527 0.002833096101839324
3.215510685000554092e-02 176.2914118095948 0.002833096101839324
3.437256360251490089e-02 195.63983435170647 0.002833096101839324
3.655129517824416002e-02 217.11179456945052 0.002833096101839324
3.866949950949384596e-02 240.9403560239527 0.002833096101839324
4.070656866337525603e-02 267.38416158399497 0.002833096101839324
4.264366474560241094e-02 296.73024081888724 0.002833096101839324
4.446421481373160484e-02 329.2971255097155 0.002833096101839324
4.615430464356590906e-02 365.43830709572546 0.002833096101839324
4.770295489159559477e-02 405.54607358408276 0.002833096101839324
4.910227498304872013e-02 450.05576757004974 0.002833096101839324
5.034749561903194282e-02 499.450511585514 0.002833096101839324
5.143689294984890581e-02 554.2664520663108 0.002833096101839324
5.237161981610784223e-02 615.0985788580505 0.002833096101839324
5.315546679984184397e-02 682.6071834272393 0.002833096101839324
5.379457381553626877e-02 757.525025877192 0.002833096101839324
5.429711839544145574e-02 840.6652885618333 0.002833096101839324
5.467299698492698173e-02 932.9304026284696 0.002833096101839324
5.493351678822452899e-02 1035.3218432956637 0.002833096101839324
5.509110756860235297e-02 1148.9510001873086 0.002833096101839324
5.515905814778788996e-02 1275.051240713013 0.002833096101839324
5.545692922640293315e-02 1414.991297434576 0.002833096101839324
5.688015724405483253e-02 1570.2901247293776 0.002833096101839324
5.824663230049808432e-02 1742.6333860096508 0.002833096101839324
5.958451564772039577e-02 1933.891750455232 0.002833096101839324
6.093313698491639036e-02 2146.141197858406 0.002833096101839324
6.224947910022859271e-02 2381.6855519761607 0.002833096101839324
6.353777166540497401e-02 2643.0814869741084 0.002833096101839324
6.482406032695048337e-02 2933.1662783900483 0.002833096101839324
6.611930432578372319e-02 3255.0885998350564 0.002833096101839324
6.742004194320017074e-02 3612.3426997094302 0.002833096101839324
6.873591544525241293e-02 4008.8063288984645 0.002833096101839324
7.007535495682010174e-02 4448.782831127585 0.002833096101839324
7.144542000996914610e-02 4937.047852839004 0.002833096101839324
7.285174418712456190e-02 5478.901179593945 0.002833096101839324
7.429857779355329706e-02 6080.224261649427 0.002833096101839324
7.578887637331152560e-02 6747.5440531107 0.002833096101839324
7.732439955007559818e-02 7488.10385759003 0.002833096101839324
7.890579771257155706e-02 8309.941949353404 0.002833096101839324
8.053266432847902556e-02 9221.97882333434 0.002833096101839324
8.220353837959301635e-02 10234.114021054527 0.002833096101839324
8.392161143917530042e-02 11357.333583431051 0.002833096101839324
8.570322313184182417e-02 12603.829296797274 0.002833096101839324
8.753900636519583445e-02 13987.131026472387 0.002833096101839324
8.940938476261933721e-02 15522.25357427048 0.002833096101839324
9.130481515222853284e-02 17225.859653987874 0.002833096101839324
9.321705973558838676e-02 19116.440753857038 0.002833096101839324
9.514004471709469613e-02 21214.51784910632 0.002833096101839324
9.706464551791749162e-02 23542.864143224204 0.002833096101839324
9.897773282081002988e-02 26126.752255633317 0.002833096101839324
1.008849774245287878e-01 28994.22853882881 0.002833096101839324
1.027695704923658054e-01 32176.417502507353 0.002833096101839324
1.046227789968550148e-01 35707.859649004626 0.002833096101839324
1.064120344423605535e-01 39626.88638701478 0.002833096101839324
1.081429614536833783e-01 43976.036093027215 0.002833096101839324
1.098163940538846584e-01 48802.515836544335 0.002833096101839324
1.114169989312350229e-01 54158.71378079476 0.002833096101839324
1.129500283211751360e-01 60102.76782070388 0.002833096101839324
1.144126800938715521e-01 66699.19663030129 0.002833096101839324
1.158106501239378888e-01 74019.59996915652 0.002833096101839324
1.171546091297414188e-01 82143.43584919439 0.002833096101839324
1.184600152259452782e-01 91158.88299750836 0.002833096101839324
1.197474898591314035e-01 101163.7979766207 0.002833096101839324
1.210431839805310439e-01 112266.77735108159 0.002833096101839324
1.223790580537575112e-01 124588.33642950082 0.002833096101839324
1.237931838036037679e-01 138262.2173764659 0.002833096101839324
1.253299646310614968e-01 153436.84089300132 0.002833096101839324
1.270439917537622976e-01 170276.91722258978 0.002833096101839324
1.290466559398055491e-01 188965.23396912115 0.002833096101839324
1.314069214720618162e-01 209704.64013232305 0.002833096101839324
1.341936355569526562e-01 232720.2478960412 0.002833096101839324
1.377524194245906553e-01 258261.87606826748 0.002833096101839324
1.427676302999615898e-01 286606.7616948256 0.002833096101839324
1.493655502898856291e-01 318062.5692794119 0.002833096101839324
1.572036424099646779e-01 352970.73027306574 0.002833096101839324
1.662344085910126834e-01 391710.1490809261 0.002833096101839324
1.767166405911157201e-01 434701.3158125035 0.002833096101839324
1.887711272590904543e-01 482410.8704165374 0.002833096101839324
2.028865642157352822e-01 535356.6677410719 0.002833096101839324
2.185853898831450759e-01 594113.3984965039 0.002833096101839324
2.358816908360121256e-01 659318.8271333541 0.002833096101839324
2.547531849905544377e-01 731680.7143427207 0.002833096101839324
2.751369506177071544e-01 811984.4993184009 0.002833096101839324
3.031518740554732250e-01 901101.8251665037 0.002833096101839324
3.393136972969840737e-01 1000000.0 0.002833096101839324
2.370338208031956534e-06 0.001 0.0031440354715915
2.591543447222055445e-06 0.0011097524964120721 0.0031440354715915
2.844023036900787273e-06 0.0012315506032928262 0.0031440354715915
3.113357615817439526e-06 0.001366716356462006 0.0031440354715915
3.406342469862344871e-06 0.0015167168884709225 0.0031440354715915
3.720891694980447379e-06 0.0016831803533309566 0.0031440354715915
4.062314102652662353e-06 0.0018679135990207828 0.0031440354715915
4.422879286662480635e-06 0.002072921779595372 0.0031440354715915
4.811056555999678911e-06 0.002300430119772917 0.0031440354715915
5.222528417631161977e-06 0.0025529080682395165 0.0031440354715915
5.662585813965581028e-06 0.002833096101839324 0.0031440354715915
6.129634997976138071e-06 0.0031440354715915 0.0031440354715915
6.615777175553468416e-06 0.0034891012134067737 0.0031440354715915
7.127621940538425517e-06 0.003872038781812557 0.0031440354715915
7.663465226156627660e-06 0.004297004704320844 0.0031440354715915
8.214877411693947217e-06 0.004768611697714469 0.0031440354715915
8.795017143910582126e-06 0.005291978735958442 0.0031440354715915
9.388928663903074672e-06 0.005872786613189483 0.0031440354715915
9.994583200102679908e-06 0.00651733960488242 0.0031440354715915
1.061596407165025564e-05 0.007232633896483534 0.0031440354715915
1.124556418568178312e-05 0.008026433522257174 0.0031440354715915
1.187711624899087506e-05 0.00890735463861044 0.0031440354715915
1.251774048831351139e-05 0.009884959046625586 0.0031440354715915
1.315551856582862606e-05 0.010969857978923836 0.0031440354715915
1.379065599398910142e-05 0.012173827277396614 0.0031440354715915
1.441690858797782998e-05 0.013509935211980273 0.0031440354715915
1.503473773584073653e-05 0.014992684327860457 0.0031440354715915
1.564576239552188352e-05 0.01663816886076129 0.0031440354715915
1.624006942814532482e-05 0.018464249428955443 0.0031440354715915
1.681723996637889566e-05 0.020490746898158472 0.0031440354715915
1.738026598478468340e-05 0.022739657523579287 0.0031440354715915
1.792196574218588405e-05 0.02523539170434766 0.0031440354715915
1.844794098896484341e-05 0.02800503894183631 0.0031440354715915
1.895181536580310593e-05 0.03107866187782014 0.0031440354715915
1.943805397052370435e-05 0.03448962260405758 0.0031440354715915
1.990617746688279498e-05 0.038274944785163134 0.0031440354715915
2.035628254070652205e-05 0.04247571552536898 0.0031440354715915
2.079160788268055087e-05 0.047137531341167244 0.0031440354715915
2.121126419005612060e-05 0.05231099308056263 0.0031440354715915
2.161872322498964002e-05 0.05805225516094899 0.0031440354715915
2.201502078982906150e-05 0.06442363508721373 0.0031440354715915
2.240485498460518615e-05 0.07149428986597581 0.0031440354715915
2.278758289025992109e-05 0.07934096665797492 0.0031440354715915
2.316859813167822910e-05 0.08804883581643465 0.0031440354715915
2.355101109176037895e-05 0.09771241535346502 0.0031440354715915
2.393599701456426159e-05 0.1084365968689611 0.0031440354715915
2.433138668703849360e-05 0.12033778407775893 0.0031440354715915
2.473927979614143715e-05 0.13354515629298988 0.0031440354715915
2.516300157224297615e-05 0.14820207057988585 0.0031440354715915
2.561025763045076306e-05 0.16446761779946645 0.0031440354715915
2.608496970871489998e-05 0.18251834943190443 0.0031440354715915
2.659408306277726773e-05 0.20255019392306664 0.0031440354715915
2.714458111403787423e-05 0.22478058335487253 0.0031440354715915
2.774478393559551303e-05 0.24945081352303167 0.0031440354715915
2.840335371471651899e-05 0.27682866303920667 0.0031440354715915
2.913094731437516143e-05 0.3072112998861759 0.0031440354715915
2.994035300003693430e-05 0.34092850697468147 0.0031440354715915
3.084471186055570262e-05 0.3783462617131929 0.0031440354715915
3.186117536079124181e-05 0.419870708444391 0.0031440354715915
3.300873445446551348e-05 0.4659525668664682 0.0031440354715915
3.431111258330229042e-05 0.517092024289676 0.0031440354715915
3.579528352813116782e-05 0.5738441648302398 0.0031440354715915
3.749376658002764076e-05 0.6368249944718586 0.0031440354715915
3.944582628463410434e-05 0.7067181273927491 0.0031440354715915
4.169803032149349808e-05 0.7842822061337682 0.0031440354715915
4.430656386365560876e-05 0.8703591361485166 0.0031440354715915
4.733856607816270423e-05 0.9658832241158708 0.0031440354715915
5.087499629591267351e-05 1.0718913192051276 0.0031440354715915
5.501322151423693576e-05 1.1895340673703196 0.0031440354715915
5.987092142287409106e-05 1.3200884008314182 0.0031440354715915
6.558890929429632161e-05 1.4649713983072863 0.0031440354715915
7.233747960825883761e-05 1.625755666443795 0.0031440354715915
8.032162989767372633e-05 1.8041864093920719 0.0031440354715915
8.978743089089745205e-05 2.0022003718155843 0.0031440354715915
1.010317759288200453e-04 2.2219468609395236 0.0031440354715915
1.144110791025419532e-04 2.4658110758226037 0.0031440354715915
1.303536229940021609e-04 2.736439997074672 0.0031440354715915
1.493730022618930463e-04 3.0367711180354604 0.0031440354715915
1.720841946933387902e-04 3.370064329271928 0.0031440354715915
1.992227643799471802e-04 3.739937302478798 0.0031440354715915
2.316664427647025610e-04 4.150404757850477 0.0031440354715915
2.704603188745317421e-04 4.605922041145108 0.0031440354715915
3.168450649157235734e-04 5.1114334834401705 0.0031440354715915
3.722895417332655458e-04 5.672426068491977 0.0031440354715915
4.385270003823311816e-04 6.294988990221888 0.0031440354715915
5.175940132700613920e-04 6.985879746785249 0.0031440354715915
6.118745612802140282e-04 7.752597488629465 0.0031440354715915
7.241441958560724873e-04 8.60346441668451 0.0031440354715915
8.576189688320363935e-04 9.547716114208066 0.0031440354715915
1.016001470028692717e-03 10.59560179277617 0.0031440354715915
1.203526426104611566e-03 11.758495540521581 0.0031440354715915
1.425001602448139294e-03 13.049019780144016 0.0031440354715915
1.685840079532153731e-03 14.481182276745331 0.0031440354715915
1.992079651159469559e-03 16.070528182616385 0.0031440354715915
2.350385282097219690e-03 17.834308769319094 0.0031440354715915
2.768030405429949044e-03 19.791668678535572 0.0031440354715915
3.252847221919661583e-03 21.96385372416547 0.0031440354715915
3.813144564473350089e-03 24.37444150122222 0.0031440354715915
4.457586714159766407e-03 27.04959730463137 0.0031440354715915
5.195027685104166605e-03 30.01835813575592 0.0031440354715915
6.034300417386246479e-03 33.31294787934677 0.0031440354715915
6.983958680368276654e-03 36.96912707195032 0.0031440354715915
8.051975694593489774e-03 41.0265810582719 0.0031440354715915
9.245405815514643605e-03 45.52935074866948 0.0031440354715915
1.057001839759383506e-02 50.526310653356795 0.0031440354715915
1.202991782228682478e-02 56.07169938205458 0.0031440354715915
1.362716802456727556e-02 62.22570836730231 0.0031440354715915
1.536144102522017489e-02 69.0551352016233 0.0031440354715915
1.722971244834686083e-02 76.63410868007462 0.0031440354715915
1.922602432566418787e-02 85.04489341802686 0.0031440354715915
2.134133964797111510e-02 94.37878277775391 0.0031440354715915
2.356350478361511971e-02 104.73708979594508 0.0031440354715915
2.587733349644105382e-02 116.23224686798542 0.0031440354715915
2.826482102767793186e-02 128.9890261253308 0.0031440354715915
3.070548692054270168e-02 143.14589375234786 0.0031440354715915
3.317684023861378062e-02 158.85651294280527 0.0031440354715915
3.565494839644784558e-02 176.2914118095948 0.0031440354715915
3.811508764353371825e-02 195.63983435170647 0.0031440354715915
4.053244317497785298e-02 217.11179456945052 0.0031440354715915
4.288282610466309652e-02 240.9403560239527 0.0031440354715915
4.514336765437271942e-02 267.38416158399497 0.0031440354715915
4.729315882853869085e-02 296.73024081888724 0.0031440354715915
4.931379884096424859e-02 329.2971255097155 0.0031440354715915
5.118983434538224714e-02 365.43830709572546 0.0031440354715915
5.290906560404556175e-02 405.54607358408276 0.0031440354715915
5.446271744701668832e-02 450.05576757004974 0.0031440354715915
5.584547780764453906e-02 499.450511585514 0.0031440354715915
5.705541299146809492e-02 554.2664520663108 0.0031440354715915
5.809378150964761289e-02 615.0985788580505 0.0031440354715915
5.896476951312559084e-02 682.6071834272393 0.0031440354715915
5.967517137348196665e-02 757.525025877192 0.0031440354715915
6.023404416140733936e-02 840.6652885618333 0.0031440354715915
6.065235311277693969e-02 932.9304026284696 0.0031440354715915
6.094263144516531838e-02 1035.3218432956637 0.0031440354715915
6.111865916382255848e-02 1148.9510001873086 0.0031440354715915
6.119517110195261955e-02 1275.051240713013 0.0031440354715915
6.152405331938910066e-02 1414.991297434576 0.0031440354715915
6.310364548787732175e-02 1570.2901247293776 0.0031440354715915
6.462025810066686360e-02 1742.6333860096508 0.0031440354715915
6.610511762485118958e-02 1933.891750455232 0.0031440354715915
6.760148249794620257e-02 2146.141197858406 0.0031440354715915
6.906237980349991257e-02 2381.6855519761607 0.0031440354715915
7.049209749328320951e-02 2643.0814869741084 0.0031440354715915
7.191881939236566268e-02 2933.1662783900483 0.0031440354715915
7.335600360411012599e-02 3255.0885998350564 0.0031440354715915
7.479918350467633370e-02 3612.3426997094302 0.0031440354715915
7.625904273309042081e-02 4008.8063288984645 0.0031440354715915
7.774492280266218081e-02 4448.782831127585 0.0031440354715915
7.926464105236191715e-02 4937.047852839004 0.0031440354715915
8.082443157434408831e-02 5478.901179593945 0.0031440354715915
8.242899189946673033e-02 6080.224261649427 0.0031440354715915
8.408157681386276006e-02 6747.5440531107 0.0031440354715915
8.578411400593016767e-02 7488.10385759003 0.0031440354715915
8.753729510611471532e-02 8309.941949353404 0.0031440354715915
8.934062890921007360e-02 9221.97882333434 0.0031440354715915
9.119245485068715185e-02 10234.114021054527 0.0031440354715915
9.309627840453842118e-02 11357.333583431051 0.0031440354715915
9.507019314339795746e-02 12603.829296797274 0.0031440354715915
9.710366312116398835e-02 13987.131026472387 0.0031440354715915
9.917494501421302011e-02 15522.25357427048 0.0031440354715915
1.012733898490718321e-01 17225.859653987874 0.0031440354715915
1.033897877078286537e-01 19116.440753857038 0.0031440354715915
1.055173240256526146e-01 21214.51784910632 0.0031440354715915
1.076458016782589761e-01 23542.864143224204 0.0031440354715915
1.097605667050072092e-01 26126.752255633317 0.0031440354715915
1.118678444409337280e-01 28994.22853882881 0.0031440354715915
1.139489318458497685e-01 32176.417502507353 0.0031440354715915
1.159940751351549726e-01 35707.859649004626 0.0031440354715915
1.179668069366154731e-01 39626.88638701478 0.0031440354715915
1.198736535923840968e-01 43976.036093027215 0.0031440354715915
1.217152002463686850e-01 48802.515836544335 0.0031440354715915
1.234745184536915757e-01 54158.71378079476 0.0031440354715915
1.251570059477324914e-01 60102.76782070388 0.0031440354715915
1.267594601343426941e-01 66699.19663030129 0.0031440354715915
1.282879797947065748e-01 74019.59996915652 0.0031440354715915
1.297540980747768913e-01 82143.43584919439 0.0031440354715915
1.311745735146776226e-01 91158.88299750836 0.0031440354715915
1.325718265752736658e-01 101163.7979766207 0.0031440354715915
1.339742630545820712e-01 112266.77735108159 0.0031440354715915
1.354166192025163251e-01 124588.33642950082 0.0031440354715915
1.369402197544317967e-01 138262.2173764659 0.0031440354715915
1.385932435335546498e-01 153436.84089300132 0.0031440354715915
1.404336228850623647e-01 170276.91722258978 0.0031440354715915
1.425835782004650776e-01 188965.23396912115 0.0031440354715915
1.451193853271317558e-01 209704.64013232305 0.0031440354715915
1.481106525846658806e-01 232720.2478960412 0.0031440354715915
1.519229523109570656e-01 258261.87606826748 0.0031440354715915
1.573240626008333976e-01 286606.7616948256 0.0031440354715915
1.644432475160826912e-01 318062.5692794119 0.0031440354715915
1.729107553161953192e-01 352970.73027306574 0.0031440354715915
1.826558614015910409e-01 391710.1490809261 0.0031440354715915
1.939518815094882220e-01 434701.3158125035 0.0031440354715915
2.069026706632249024e-01 482410.8704165374 0.0031440354715915
2.220820516428865521e-01 535356.6677410719 0.0031440354715915
2.389305575880441845e-01 594113.3984965039 0.0031440354715915
2.574513701334418259e-01 659318.8271333541 0.0031440354715915
2.776077313492390508e-01 731680.7143427207 0.0031440354715915
2.993178566960826292e-01 811984.4993184009 0.0031440354715915
3.281984261431937777e-01 901101.8251665037 0.0031440354715915
3.666406362443948574e-01 1000000.0 0.0031440354715915
2.385494232839128973e-06 0.001 0.0034891012134067737
2.621639522884024175e-06 0.0011097524964120721 0.0034891012134067737
2.879318300059195749e-06 0.0012315506032928262 0.0034891012134067737
3.153182291662614785e-06 0.001366716356462006 0.0034891012134067737
3.453297144731702902e-06 0.0015167168884709225 0.0034891012134067737
3.781227523102287592e-06 0.0016831803533309566 0.0034891012134067737
4.127448397926946038e-06 0.0018679135990207828 0.0034891012134067737
4.503767392878664821e-06 0.002072921779595372 0.0034891012134067737
4.908002451266592562e-06 0.002300430119772917 0.0034891012134067737
5.338266710935941694e-06 0.0025529080682395165 0.0034891012134067737
5.796431416960504583e-06 0.002833096101839324 0.0034891012134067737
6.279740425096701293e-06 0.0031440354715915 0.0034891012134067737
6.796659369272378660e-06 0.0034891012134067737 0.0034891012134067737
7.337762375845288763e-06 0.003872038781812557 0.0034891012134067737
7.909151313228035150e-06 0.004297004704320844 0.0034891012134067737
8.502457064394439116e-06 0.004768611697714469 0.0034891012134067737
9.121107197174185090e-06 0.005291978735958442 0.0034891012134067737
9.758367782842880631e-06 0.005872786613189483 0.0034891012134067737
1.041537643624622815e-05 0.00651733960488242 0.0034891012134067737
1.108983199978177142e-05 0.007232633896483534 0.0034891012134067737
1.177998254122344471e-05 0.008026433522257174 0.0034891012134067737
1.247733335155274609e-05 0.00890735463861044 0.0034891012134067737
1.318380205366947580e-05 0.009884959046625586 0.0034891012134067737
1.389144612306386821e-05 0.010969857978923836 0.0034891012134067737
1.460095765607490585e-05 0.012173827277396614 0.0034891012134067737
1.530750812488154087e-05 0.013509935211980273 0.0034891012134067737
1.600767727721271423e-05 0.014992684327860457 0.0034891012134067737
1.669494206273453631e-05 0.01663816886076129 0.0034891012134067737
1.737209522561013140e-05 0.018464249428955443 0.0034891012134067737
1.803177144506918264e-05 0.020490746898158472 0.0034891012134067737
1.867648989715275045e-05 0.022739657523579287 0.0034891012134067737
1.930212547447351948e-05 0.02523539170434766 0.0034891012134067737
1.990802453699573962e-05 0.02800503894183631 0.0034891012134067737
2.049422972185740226e-05 0.03107866187782014 0.0034891012134067737
2.105929338073625568e-05 0.03448962260405758 0.0034891012134067737
2.160587430485244470e-05 0.038274944785163134 0.0034891012134067737
2.213131193821795775e-05 0.04247571552536898 0.0034891012134067737
2.263848405935865583e-05 0.047137531341167244 0.0034891012134067737
2.312964195495700488e-05 0.05231099308056263 0.0034891012134067737
2.360605314463172510e-05 0.05805225516094899 0.0034891012134067737
2.406839816945194571e-05 0.06442363508721373 0.0034891012134067737
2.452220445806894457e-05 0.07149428986597581 0.0034891012134067737
2.496896969466732527e-05 0.07934096665797492 0.0034891012134067737
2.541196831514118886e-05 0.08804883581643465 0.0034891012134067737
2.585428811977170350e-05 0.09771241535346502 0.0034891012134067737
2.630032293405042723e-05 0.1084365968689611 0.0034891012134067737
2.675463156784995043e-05 0.12033778407775893 0.0034891012134067737
2.722160211469738447e-05 0.13354515629298988 0.0034891012134067737
2.770618827388143189e-05 0.14820207057988585 0.0034891012134067737
2.821452830895133278e-05 0.16446761779946645 0.0034891012134067737
2.875281145402653634e-05 0.18251834943190443 0.0034891012134067737
2.932799448620230021e-05 0.20255019392306664 0.0034891012134067737
2.994828578764895287e-05 0.22478058335487253 0.0034891012134067737
3.062227571952592486e-05 0.24945081352303167 0.0034891012134067737
3.136056337351236946e-05 0.27682866303920667 0.0034891012134067737
3.217430235910497807e-05 0.3072112998861759 0.0034891012134067737
3.307756961655033403e-05 0.34092850697468147 0.0034891012134067737
3.408567410764314261e-05 0.3783462617131929 0.0034891012134067737
3.521687150393929639e-05 0.419870708444391 0.0034891012134067737
3.649337650591488291e-05 0.4659525668664682 0.0034891012134067737
3.794037308179940791e-05 0.517092024289676 0.0034891012134067737
3.958799881261506682e-05 0.5738441648302398 0.0034891012134067737
4.147281295308501614e-05 0.6368249944718586 0.0034891012134067737
4.363812759655782243e-05 0.7067181273927491 0.0034891012134067737
4.613540174093301908e-05 0.7842822061337682 0.0034891012134067737
4.902689899530776992e-05 0.8703591361485166 0.0034891012134067737
5.238707354507771391e-05 0.9658832241158708 0.0034891012134067737
5.630564722583584342e-05 1.0718913192051276 0.0034891012134067737
6.089060416878676498e-05 1.1895340673703196 0.0034891012134067737
6.627214440025167594e-05 1.3200884008314182 0.0034891012134067737
7.260633804940237030e-05 1.4649713983072863 0.0034891012134067737
8.008188471358132011e-05 1.625755666443795 0.0034891012134067737
8.892555722448590655e-05 1.8041864093920719 0.0034891012134067737
9.941069096837925939e-05 2.0022003718155843 0.0034891012134067737
1.118656108482930095e-04 2.2219468609395236 0.0034891012134067737
1.266855100315992817e-04 2.4658110758226037 0.0034891012134067737
1.443446738057756868e-04 2.736439997074672 0.0034891012134067737
1.654120217091532277e-04 3.0367711180354604 0.0034891012134067737
1.905691024323357232e-04 3.370064329271928 0.0034891012134067737
2.206309824824179112e-04 3.739937302478798 0.0034891012134067737
2.565700544291609582e-04 4.150404757850477 0.0034891012134067737
2.995440682608663642e-04 4.605922041145108 0.0034891012134067737
3.509277144847027484e-04 5.1114334834401705 0.0034891012134067737
4.123491262326439179e-04 5.672426068491977 0.0034891012134067737
4.857281338461014609e-04 6.294988990221888 0.0034891012134067737
5.733220502640698404e-04 6.985879746785249 0.0034891012134067737
6.777720058190208176e-04 7.752597488629465 0.0034891012134067737
8.021543870291301167e-04 8.60346441668451 0.0034891012134067737
9.500329552964048747e-04 9.547716114208066 0.0034891012134067737
1.125511030394216053e-03 10.59560179277617 0.0034891012134067737
1.333282460669550336e-03 11.758495540521581 0.0034891012134067737
1.578675814069850462e-03 13.049019780144016 0.0034891012134067737
1.867690682478280895e-03 14.481182276745331 0.0034891012134067737
2.207020264029671899e-03 16.070528182616385 0.0034891012134067737
2.604053421685955088e-03 17.834308769319094 0.0034891012134067737
3.066853605694106009e-03 19.791668678535572 0.0034891012134067737
3.604104533894809340e-03 21.96385372416547 0.0034891012134067737
4.225020151204984635e-03 24.37444150122222 0.0034891012134067737
4.939209014203019797e-03 27.04959730463137 0.0034891012134067737
5.756491795958292197e-03 30.01835813575592 0.0034891012134067737
6.686667343303845726e-03 33.31294787934677 0.0034891012134067737
7.739227031693009760e-03 36.96912707195032 0.0034891012134067737
8.923020700624824039e-03 41.0265810582719 0.0034891012134067737
1.024588187335892693e-02 45.52935074866948 0.0034891012134067737
1.171422095218050373e-02 50.526310653356795 0.0034891012134067737
1.333260511361457692e-02 56.07169938205458 0.0034891012134067737
1.510334089759184616e-02 62.22570836730231 0.0034891012134067737
1.702608447264001776e-02 69.0551352016233 0.0034891012134067737
1.909750291888301019e-02 76.63410868007462 0.0034891012134067737
2.131101175616711627e-02 85.04489341802686 0.0034891012134067737
2.365661174570131073e-02 94.37878277775391 0.0034891012134067737
2.612084663277518259e-02 104.73708979594508 0.0034891012134067737
2.868689573912731189e-02 116.23224686798542 0.0034891012134067737
3.133480994694655408e-02 128.9890261253308 0.0034891012134067737
3.404189149210695708e-02 143.14589375234786 0.0034891012134067737
3.678320802995826283e-02 158.85651294280527 0.0034891012134067737
3.953222419324431414e-02 176.2914118095948 0.0034891012134067737
4.226152131879667290e-02 195.63983435170647 0.0034891012134067737
4.494357478108436388e-02 217.11179456945052 0.0034891012134067737
4.755154779736479875e-02 240.9403560239527 0.0034891012134067737
5.006006343360969169e-02 267.38416158399497 0.0034891012134067737
5.244591232309168266e-02 296.73024081888724 0.0034891012134067737
5.468866463963845820e-02 329.2971255097155 0.0034891012134067737
5.677115553700214090e-02 365.43830709572546 0.0034891012134067737
5.867982715841155161e-02 405.54607358408276 0.0034891012134067737
6.040491943556020038e-02 450.05576757004974 0.0034891012134067737
6.194051276999122668e-02 499.450511585514 0.0034891012134067737
6.328443580559653392e-02 554.2664520663108 0.0034891012134067737
6.443806004437672985e-02 615.0985788580505 0.0034891012134067737
6.540600579026323302e-02 682.6071834272393 0.0034891012134067737
6.619578916524733458e-02 757.525025877192 0.0034891012134067737
6.681743894859563937e-02 840.6652885618333 0.0034891012134067737
6.728310319416171137e-02 932.9304026284696 0.0034891012134067737
6.760667181445073615e-02 1035.3218432956637 0.0034891012134067737
6.780341991967125947e-02 1148.9510001873086 0.0034891012134067737
6.788968447768396752e-02 1275.051240713013 0.0034891012134067737
6.825259203698651189e-02 1414.991297434576 0.0034891012134067737
7.000574440175516555e-02 1570.2901247293776 0.0034891012134067737
7.168900815205080101e-02 1742.6333860096508 0.0034891012134067737
7.333700489697882186e-02 1933.891750455232 0.0034891012134067737
7.499726414085690351e-02 2146.141197858406 0.0034891012134067737
7.661860017662809608e-02 2381.6855519761607 0.0034891012134067737
7.820526923221975124e-02 2643.0814869741084 0.0034891012134067737
7.978767008527280769e-02 2933.1662783900483 0.0034891012134067737
8.138232247840704314e-02 3255.0885998350564 0.0034891012134067737
8.298350389603066646e-02 3612.3426997094302 0.0034891012134067737
8.460305203097606697e-02 4008.8063288984645 0.0034891012134067737
8.625131402086645693e-02 4448.782831127585 0.0034891012134067737
8.793694534988343026e-02 4937.047852839004 0.0034891012134067737
8.966684329844330781e-02 5478.901179593945 0.0034891012134067737
9.144619463728227704e-02 6080.224261649427 0.0034891012134067737
9.327858580722937776e-02 6747.5440531107 0.0034891012134067737
9.516612021847509206e-02 7488.10385759003 0.0034891012134067737
9.710952863240411570e-02 8309.941949353404 0.0034891012134067737
9.910822077329621560e-02 9221.97882333434 0.0034891012134067737
1.011603018782741142e-01 10234.114021054527 0.0034891012134067737
1.032696183163708675e-01 11357.333583431051 0.0034891012134067737
1.054562067850375595e-01 12603.829296797274 0.0034891012134067737
1.077081936378802562e-01 13987.131026472387 0.0034891012134067737
1.100014306605507086e-01 15522.25357427048 0.0034891012134067737
1.123240303189747963e-01 17225.859653987874 0.0034891012134067737
1.146656861350070639e-01 19116.440753857038 0.0034891012134067737
1.170187531051873897e-01 21214.51784910632 0.0034891012134067737
1.193718171918960042e-01 23542.864143224204 0.0034891012134067737
1.217085204859949393e-01 26126.752255633317 0.0034891012134067737
1.240356884704025692e-01 28994.22853882881 0.0034891012134067737
1.263325013692401244e-01 32176.417502507353 0.0034891012134067737
1.285880677610689860e-01 35707.859649004626 0.0034891012134067737
1.307615159661301152e-01 39626.88638701478 0.0034891012134067737
1.328604462061089564e-01 43976.036093027215 0.0034891012134067737
1.348850828225555964e-01 48802.515836544335 0.0034891012134067737
1.368167532029118949e-01 54158.71378079476 0.0034891012134067737
1.386609119941915602e-01 60102.76782070388 0.0034891012134067737
1.404139229399822830e-01 66699.19663030129 0.0034891012134067737
1.420822598392550984e-01 74019.59996915652 0.0034891012134067737
1.436783568155663715e-01 82143.43584919439 0.0034891012134067737
1.452203547908801073e-01 91158.88299750836 0.0034891012134067737
1.467325414836005704e-01 101163.7979766207 0.0034891012134067737
1.482457287341819030e-01 112266.77735108159 0.0034891012134067737
1.497975673681318232e-01 124588.33642950082 0.0034891012134067737
1.514328347671263231e-01 138262.2173764659 0.0034891012134067737
1.532036042526189745e-01 153436.84089300132 0.0034891012134067737
1.551711206150494238e-01 170276.91722258978 0.0034891012134067737
1.574692121353144236e-01 188965.23396912115 0.0034891012134067737
1.601823220338816911e-01 209704.64013232305 0.0034891012134067737
1.633795664732922426e-01 232720.2478960412 0.0034891012134067737
1.674448433115383605e-01 258261.87606826748 0.0034891012134067737
1.732404682525131023e-01 286606.7616948256 0.0034891012134067737
1.808969507786120368e-01 318062.5692794119 0.0034891012134067737
1.900165951696596023e-01 352970.73027306574 0.0034891012134067737
2.004994884841881098e-01 391710.1490809261 0.0034891012134067737
2.126326145821801350e-01 434701.3158125035 0.0034891012134067737
2.264955460495637063e-01 482410.8704165374 0.0034891012134067737
2.427632611317158129e-01 535356.6677410719 0.0034891012134067737
2.607799284039261645e-01 594113.3984965039 0.0034891012134067737
2.805358483665560398e-01 659318.8271333541 0.0034891012134067737
3.019768328387797407e-01 731680.7143427207 0.0034891012134067737
3.249982757578845360e-01 811984.4993184009 0.0034891012134067737
3.544546766772705415e-01 901101.8251665037 0.0034891012134067737
3.951672842902764771e-01 1000000.0 0.0034891012134067737
2.406371654725670317e-06 0.001 0.003872038781812557
2.646034929352352283e-06 0.0011097524964120721 0.003872038781812557
2.908002911320353808e-06 0.0012315506032928262 0.003872038781812557
3.188897677263669939e-06 0.001366716356462006 0.003872038781812557
3.499336651121070410e-06 0.0015167168884709225 0.003872038781812557
3.830522970800912955e-06 0.0016831803533309566 0.003872038781812557
4.192311044969236415e-06 0.0018679135990207828 0.003872038781812557
4.580919843143087298e-06 0.002072921779595372 0.003872038781812557
4.998059491722144890e-06 0.002300430119772917 0.003872038781812557
5.444000199985485854e-06 0.0025529080682395165 0.003872038781812557
5.920020793023955368e-06 0.002833096101839324 0.003872038781812557
6.431601606262889032e-06 0.0031440354715915 0.003872038781812557
6.972894495751318031e-06 0.0034891012134067737 0.003872038781812557
7.542069499002511207e-06 0.003872038781812557 0.003872038781812557
8.145007571948355437e-06 0.004297004704320844 0.003872038781812557
8.775360214870022024e-06 0.004768611697714469 0.003872038781812557
9.435922978790605169e-06 0.005291978735958442 0.003872038781812557
1.012151261338375453e-05 0.005872786613189483 0.003872038781812557
1.083157332882253464e-05 0.00651733960488242 0.003872038781812557
1.156028132684586522e-05 0.007232633896483534 0.003872038781812557
1.230772849213096266e-05 0.008026433522257174 0.003872038781812557
1.307334628224632969e-05 0.00890735463861044 0.003872038781812557
1.384848907649009520e-05 0.009884959046625586 0.003872038781812557
1.463192064484728490e-05 0.010969857978923836 0.003872038781812557
1.542133459769369890e-05 0.012173827277396614 0.003872038781812557
1.620951280592607314e-05 0.013509935211980273 0.003872038781812557
1.699081235662392315e-05 0.014992684327860457 0.003872038781812557
1.776850816113364535e-05 0.01663816886076129 0.003872038781812557
1.853669212555783476e-05 0.018464249428955443 0.003872038781812557
1.928786926433420607e-05 0.020490746898158472 0.003872038781812557
2.002406542843564240e-05 0.022739657523579287 0.003872038781812557
2.074339383708657765e-05 0.02523539170434766 0.003872038781812557
2.144037898096523654e-05 0.02800503894183631 0.003872038781812557
2.211645923497301307e-05 0.03107866187782014 0.003872038781812557
2.277129290249590377e-05 0.03448962260405758 0.003872038781812557
2.340540793722224776e-05 0.038274944785163134 0.003872038781812557
2.401780778480811613e-05 0.04247571552536898 0.003872038781812557
2.460887173643816077e-05 0.047137531341167244 0.003872038781812557
2.518226174874113436e-05 0.05231099308056263 0.003872038781812557
2.573802406243868698e-05 0.05805225516094899 0.003872038781812557
2.627839120754107429e-05 0.06442363508721373 0.003872038781812557
2.680738783291158119e-05 0.07149428986597581 0.003872038781812557
2.732715006465156652e-05 0.07934096665797492 0.003872038781812557
2.784097910410570159e-05 0.08804883581643465 0.003872038781812557
2.835398862271257530e-05 0.09771241535346502 0.003872038781812557
2.886961017807923737e-05 0.1084365968689611 0.003872038781812557
2.939252729527490690e-05 0.12033778407775893 0.003872038781812557
2.992785162267343974e-05 0.13354515629298988 0.003872038781812557
3.048244064697867712e-05 0.14820207057988585 0.003872038781812557
3.106108557065308842e-05 0.16446761779946645 0.003872038781812557
3.167187982464091979e-05 0.18251834943190443 0.003872038781812557
3.232252749964791163e-05 0.20255019392306664 0.003872038781812557
3.302169124924686950e-05 0.22478058335487253 0.003872038781812557
3.377949156191692004e-05 0.24945081352303167 0.003872038781812557
3.460737465862161400e-05 0.27682866303920667 0.003872038781812557
3.551798398099742976e-05 0.3072112998861759 0.003872038781812557
3.652643221258670687e-05 0.34092850697468147 0.003872038781812557
3.765060758645039047e-05 0.3783462617131929 0.003872038781812557
3.891046038295013131e-05 0.419870708444391 0.003872038781812557
4.032994288000189186e-05 0.4659525668664682 0.003872038781812557
4.193786404480556138e-05 0.517092024289676 0.003872038781812557
4.376748069748121253e-05 0.5738441648302398 0.003872038781812557
4.585876261786956385e-05 0.6368249944718586 0.003872038781812557
4.826029399948536953e-05 0.7067181273927491 0.003872038781812557
5.102896924562730732e-05 0.7842822061337682 0.003872038781812557
5.423361317277014797e-05 0.8703591361485166 0.003872038781812557
5.795689265914981007e-05 0.9658832241158708 0.003872038781812557
6.229825648939076716e-05 1.0718913192051276 0.003872038781812557
6.737721033786287905e-05 1.1895340673703196 0.003872038781812557
7.333795039635501853e-05 1.3200884008314182 0.003872038781812557
8.035314783536736901e-05 1.4649713983072863 0.003872038781812557
8.863232759616407775e-05 1.625755666443795 0.003872038781812557
9.842647476947680727e-05 1.8041864093920719 0.003872038781812557
1.100382116219150930e-04 2.0022003718155843 0.003872038781812557
1.238312660599560769e-04 2.2219468609395236 0.003872038781812557
1.402434933788036515e-04 2.4658110758226037 0.003872038781812557
1.598000606008552341e-04 2.736439997074672 0.003872038781812557
1.831312262949577672e-04 3.0367711180354604 0.003872038781812557
2.109922981218001568e-04 3.370064329271928 0.003872038781812557
2.442856522886086078e-04 3.739937302478798 0.003872038781812557
2.840887775953746409e-04 4.150404757850477 0.003872038781812557
3.316842394050934103e-04 4.605922041145108 0.003872038781812557
3.885950565336100844e-04 5.1114334834401705 0.003872038781812557
4.566244496980558496e-04 5.672426068491977 0.003872038781812557
5.378999519492619254e-04 6.294988990221888 0.003872038781812557
6.349220798291376616e-04 6.985879746785249 0.003872038781812557
7.506174463007842792e-04 7.752597488629465 0.003872038781812557
8.883945363570417125e-04 8.60346441668451 0.003872038781812557
1.052202058874835257e-03 9.547716114208066 0.003872038781812557
1.246587249541828779e-03 10.59560179277617 0.003872038781812557
1.476751175557997932e-03 11.758495540521581 0.003872038781812557
1.748599372355589057e-03 13.049019780144016 0.003872038781812557
2.068780932805511751e-03 14.481182276745331 0.003872038781812557
2.444714195274978654e-03 16.070528182616385 0.003872038781812557
2.884589601684816457e-03 17.834308769319094 0.003872038781812557
3.397345448196629515e-03 19.791668678535572 0.003872038781812557
3.992609564705462341e-03 21.96385372416547 0.003872038781812557
4.680597411254793991e-03 24.37444150122222 0.003872038781812557
5.471964663943546144e-03 27.04959730463137 0.003872038781812557
6.377603315294034722e-03 30.01835813575592 0.003872038781812557
7.408383771814014765e-03 33.31294787934677 0.003872038781812557
8.574837013552844694e-03 36.96912707195032 0.003872038781812557
9.886786502829187848e-03 41.0265810582719 0.003872038781812557
1.135293091106660823e-02 45.52935074866948 0.003872038781812557
1.298039457727645160e-02 50.526310653356795 0.003872038781812557
1.477426060025820685e-02 56.07169938205458 0.003872038781812557
1.673710833022601721e-02 62.22570836730231 0.003872038781812557
1.886858094950497056e-02 69.0551352016233 0.003872038781812557
2.116500886264933989e-02 76.63410868007462 0.003872038781812557
2.361911789585350793e-02 85.04489341802686 0.003872038781812557
2.621984801689732081e-02 94.37878277775391 0.003872038781812557
2.895230466431449740e-02 104.73708979594508 0.003872038781812557
3.179786032243046845e-02 116.23224686798542 0.003872038781812557
3.473441565348717869e-02 128.9890261253308 0.003872038781812557
3.773681866359814008e-02 143.14589375234786 0.003872038781812557
4.077743484478147523e-02 158.85651294280527 0.003872038781812557
4.382684502735875731e-02 176.2914118095948 0.003872038781812557
4.685464451944421072e-02 195.63983435170647 0.003872038781812557
4.983030428984623617e-02 217.11179456945052 0.003872038781812557
5.272405112756569506e-02 240.9403560239527 0.003872038781812557
5.550772438734092457e-02 267.38416158399497 0.003872038781812557
5.815556194404409435e-02 296.73024081888724 0.003872038781812557
6.064487890131832482e-02 329.2971255097155 0.003872038781812557
6.295660818002113412e-02 365.43830709572546 0.003872038781812557
6.507568047518554055e-02 405.54607358408276 0.003872038781812557
6.699123700564175998e-02 450.05576757004974 0.003872038781812557
6.869667915993199481e-02 499.450511585514 0.003872038781812557
7.018956607647859613e-02 554.2664520663108 0.003872038781812557
7.147138831124776048e-02 615.0985788580505 0.003872038781812557
7.254724251044750161e-02 682.6071834272393 0.003872038781812557
7.342544097897847621e-02 757.525025877192 0.003872038781812557
7.411708453456244960e-02 840.6652885618333 0.003872038781812557
7.463562987648814095e-02 932.9304026284696 0.003872038781812557
7.499646762453826554e-02 1035.3218432956637 0.003872038781812557
7.521652881613256902e-02 1148.9510001873086 0.003872038781812557
7.531392463400053694e-02 1275.051240713013 0.003872038781812557
7.571411196078368933e-02 1414.991297434576 0.003872038781812557
7.765991590237618369e-02 1570.2901247293776 0.003872038781812557
7.952816400497524085e-02 1742.6333860096508 0.003872038781812557
8.135723972434355522e-02 1933.891750455232 0.003872038781812557
8.319930088986554617e-02 2146.141197858406 0.003872038781812557
8.499870446393642531e-02 2381.6855519761607 0.003872038781812557
8.675955771553289786e-02 2643.0814869741084 0.003872038781812557
8.851451933923089321e-02 2933.1662783900483 0.003872038781812557
9.028385983651115998e-02 3255.0885998350564 0.003872038781812557
9.206029266827366053e-02 3612.3426997094302 0.003872038781812557
9.385693209058948439e-02 4008.8063288984645 0.003872038781812557
9.568523740621985574e-02 4448.782831127585 0.003872038781812557
9.755478828500468991e-02 4937.047852839004 0.003872038781812557
9.947321389904306699e-02 5478.901179593945 0.003872038781812557
1.014462393184115269e-01 6080.224261649427 0.003872038781812557
1.034778090992170135e-01 6747.5440531107 0.003872038781812557
1.055702197690268074e-01 7488.10385759003 0.003872038781812557
1.077242324365096232e-01 8309.941949353404 0.003872038781812557
1.099391375984435093e-01 9221.97882333434 0.003872038781812557
1.122127712068506367e-01 10234.114021054527 0.003872038781812557
1.145493456921753833e-01 11357.333583431051 0.003872038781812557
1.169710420856410332e-01 12603.829296797274 0.003872038781812557
1.194644677705975488e-01 13987.131026472387 0.003872038781812557
1.220027986929611702e-01 15522.25357427048 0.003872038781812557
1.245727578175130634e-01 17225.859653987874 0.003872038781812557
1.271628024349947539e-01 19116.440753857038 0.003872038781812557
1.297643455141470614e-01 21214.51784910632 0.003872038781812557
1.323646074636741499e-01 23542.864143224204 0.003872038781812557
1.349453129847894839e-01 26126.752255633317 0.003872038781812557
1.375139407139827907e-01 28994.22853882881 0.003872038781812557
1.400473088559417989e-01 32176.417502507353 0.003872038781812557
1.425332415858179269e-01 35707.859649004626 0.003872038781812557
1.449259028763895119e-01 39626.88638701478 0.003872038781812557
1.472341535240479504e-01 43976.036093027215 0.003872038781812557
1.494577412416282780e-01 48802.515836544335 0.003872038781812557
1.515760739913629973e-01 54158.71378079476 0.003872038781812557
1.535945621962185315e-01 60102.76782070388 0.003872038781812557
1.555090657348109917e-01 66699.19663030129 0.003872038781812557
1.573264243586405819e-01 74019.59996915652 0.003872038781812557
1.590599836017451696e-01 82143.43584919439 0.003872038781812557
1.607293374590630375e-01 91158.88299750836 0.003872038781812557
1.623607384107505491e-01 101163.7979766207 0.003872038781812557
1.639875108833475370e-01 112266.77735108159 0.003872038781812557
1.656503642710782376e-01 124588.33642950082 0.003872038781812557
1.673976806077092094e-01 138262.2173764659 0.003872038781812557
1.692856443266637922e-01 153436.84089300132 0.003872038781812557
1.713784749112481076e-01 170276.91722258978 0.003872038781812557
1.738226145125497946e-01 188965.23396912115 0.003872038781812557
1.767116022608092307e-01 209704.64013232305 0.003872038781812557
1.801122729448839943e-01 232720.2478960412 0.003872038781812557
1.844245304503319693e-01 258261.87606826748 0.003872038781812557
1.906178438326897040e-01 286606.7616948256 0.003872038781812557
1.988216409671269003e-01 318062.5692794119 0.003872038781812557
2.086103369215523973e-01 352970.73027306574 0.003872038781812557
2.198473793349713101e-01 391710.1490809261 0.003872038781812557
2.328321269883026068e-01 434701.3158125035 0.003872038781812557
2.476103163721845302e-01 482410.8704165374 0.003872038781812557
2.649782821259812349e-01 535356.6677410719 0.003872038781812557
2.841667700696224319e-01 594113.3984965039 0.003872038781812557
3.051504508860586329e-01 659318.8271333541 0.003872038781812557
3.278539945121931032e-01 731680.7143427207 0.003872038781812557
3.521480478090316946e-01 811984.4993184009 0.003872038781812557
3.818064863108744933e-01 901101.8251665037 0.003872038781812557
4.247241512509695727e-01 1000000.0 0.003872038781812557
2.425980805701483336e-06 0.001 0.004297004704320844
2.668811233883611807e-06 0.0011097524964120721 0.004297004704320844
2.936681052557738228e-06 0.0012315506032928262 0.004297004704320844
3.225201013764372084e-06 0.001366716356462006 0.004297004704320844
3.538766435033883655e-06 0.0015167168884709225 0.004297004704320844
3.881838081820010278e-06 0.0016831803533309566 0.004297004704320844
4.251258902186565419e-06 0.0018679135990207828 0.004297004704320844
4.650738413432140652e-06 0.002072921779595372 0.004297004704320844
5.082931804062289777e-06 0.002300430119772917 0.004297004704320844
5.545717627143967436e-06 0.0025529080682395165 0.004297004704320844
6.042083351266316889e-06 0.002833096101839324 0.004297004704320844
6.571794180483733716e-06 0.0031440354715915 0.004297004704320844
7.138281665576536996e-06 0.0034891012134067737 0.004297004704320844
7.736754669383356074e-06 0.003872038781812557 0.004297004704320844
8.371960254145447078e-06 0.004297004704320844 0.004297004704320844
9.040041790117331035e-06 0.004768611697714469 0.004297004704320844
9.740015765118152028e-06 0.005291978735958442 0.004297004704320844
1.047064752726068402e-05 0.005872786613189483 0.004297004704320844
1.123077832215948703e-05 0.00651733960488242 0.004297004704320844
1.201851800448367686e-05 0.007232633896483534 0.004297004704320844
1.283150637849414371e-05 0.008026433522257174 0.004297004704320844
1.366340577273887498e-05 0.00890735463861044 0.004297004704320844
1.451032546771061656e-05 0.009884959046625586 0.004297004704320844
1.537229165600125826e-05 0.010969857978923836 0.004297004704320844
1.624201900440016335e-05 0.012173827277396614 0.004297004704320844
1.711891301967341620e-05 0.013509935211980273 0.004297004704320844
1.799445538347864464e-05 0.014992684327860457 0.004297004704320844
1.886619004833156956e-05 0.01663816886076129 0.004297004704320844
1.972930418261626334e-05 0.018464249428955443 0.004297004704320844
2.058072621438818139e-05 0.020490746898158472 0.004297004704320844
2.141731747580554092e-05 0.022739657523579287 0.004297004704320844
2.223767852666925593e-05 0.02523539170434766 0.004297004704320844
2.303928118916900939e-05 0.02800503894183631 0.004297004704320844
2.381801939710874084e-05 0.03107866187782014 0.004297004704320844
2.457308018210719344e-05 0.03448962260405758 0.004297004704320844
2.530703231135354405e-05 0.038274944785163134 0.004297004704320844
2.601754982058130793e-05 0.04247571552536898 0.004297004704320844
2.670464237321541187e-05 0.047137531341167244 0.004297004704320844
2.737259473390064477e-05 0.05231099308056263 0.004297004704320844
2.801898403164594049e-05 0.05805225516094899 0.004297004704320844
2.864862838971282395e-05 0.06442363508721373 0.004297004704320844
2.926551803326969114e-05 0.07149428986597581 0.004297004704320844
2.986952588752372179e-05 0.07934096665797492 0.004297004704320844
3.046644241297053577e-05 0.08804883581643465 0.004297004704320844
3.106058038124258797e-05 0.09771241535346502 0.004297004704320844
3.165622098378547973e-05 0.1084365968689611 0.004297004704320844
3.225894853218906101e-05 0.12033778407775893 0.004297004704320844
3.287388716456776287e-05 0.13354515629298988 0.004297004704320844
3.350735637370358074e-05 0.14820207057988585 0.004297004704320844
3.416774269512107428e-05 0.16446761779946645 0.004297004704320844
3.486161766811990198e-05 0.18251834943190443 0.004297004704320844
3.559794650736160129e-05 0.20255019392306664 0.004297004704320844
3.638744971448046724e-05 0.22478058335487253 0.004297004704320844
3.723979144545961853e-05 0.24945081352303167 0.004297004704320844
3.816844635211731992e-05 0.27682866303920667 0.004297004704320844
3.918816257262873779e-05 0.3072112998861759 0.004297004704320844
4.031488072358239581e-05 0.34092850697468147 0.004297004704320844
4.156856681329731978e-05 0.3783462617131929 0.004297004704320844
4.297142975416026972e-05 0.419870708444391 0.004297004704320844
4.455065379764228497e-05 0.4659525668664682 0.004297004704320844
4.633743290497102619e-05 0.517092024289676 0.004297004704320844
4.836875059843834533e-05 0.5738441648302398 0.004297004704320844
5.068941725083764960e-05 0.6368249944718586 0.004297004704320844
5.335249849995714734e-05 0.7067181273927491 0.004297004704320844
5.642180152742104152e-05 0.7842822061337682 0.004297004704320844
5.997296452125332666e-05 0.8703591361485166 0.004297004704320844
6.409814699890767039e-05 0.9658832241158708 0.004297004704320844
6.890694600619181936e-05 1.0718913192051276 0.004297004704320844
7.453209096551399499e-05 1.1895340673703196 0.004297004704320844
8.113272321383546606e-05 1.3200884008314182 0.004297004704320844
8.890096625742436654e-05 1.4649713983072863 0.004297004704320844
9.806802539965917942e-05 1.625755666443795 0.004297004704320844
1.089124542917152387e-04 1.8041864093920719 0.004297004704320844
1.217686560413616876e-04 2.0022003718155843 0.004297004704320844
1.370404531405019848e-04 2.2219468609395236 0.004297004704320844
1.552117178804626914e-04 2.4658110758226037 0.004297004704320844
1.768648207797808038e-04 2.736439997074672 0.004297004704320844
2.026976318543921324e-04 3.0367711180354604 0.004297004704320844
2.335462531859927907e-04 3.370064329271928 0.004297004704320844
2.704105113190698835e-04 3.739937302478798 0.004297004704320844
3.144836685972368239e-04 4.150404757850477 0.004297004704320844
3.671861642550500225e-04 4.605922041145108 0.004297004704320844
4.302052946202693890e-04 5.1114334834401705 0.004297004704320844
5.055379847810961011e-04 5.672426068491977 0.004297004704320844
5.955410052429253387e-04 6.294988990221888 0.004297004704320844
7.029844897774358697e-04 6.985879746785249 0.004297004704320844
8.311100331514168632e-04 7.752597488629465 0.004297004704320844
9.836939025015928838e-04 8.60346441668451 0.004297004704320844
1.165110761950298446e-03 9.547716114208066 0.004297004704320844
1.380398311096115794e-03 10.59560179277617 0.004297004704320844
1.635319441597905474e-03 11.758495540521581 0.004297004704320844
1.936417734032629557e-03 13.049019780144016 0.004297004704320844
2.291061391934409459e-03 14.481182276745331 0.004297004704320844
2.707471237346237639e-03 16.070528182616385 0.004297004704320844
3.194724859148543889e-03 17.834308769319094 0.004297004704320844
3.762729591852227197e-03 19.791668678535572 0.004297004704320844
4.422157926657305921e-03 21.96385372416547 0.004297004704320844
5.184336079778471482e-03 24.37444150122222 0.004297004704320844
6.061079043496714509e-03 27.04959730463137 0.004297004704320844
7.064466508913737688e-03 30.01835813575592 0.004297004704320844
8.206556295890617830e-03 33.31294787934677 0.004297004704320844
9.499034038288091397e-03 36.96912707195032 0.004297004704320844
1.095280315662446567e-02 41.0265810582719 0.004297004704320844
1.257752404164058820e-02 45.52935074866948 0.004297004704320844
1.438111548046065204e-02 50.526310653356795 0.004297004704320844
1.636923625616935538e-02 56.07169938205458 0.004297004704320844
1.854477321552516420e-02 62.22570836730231 0.004297004704320844
2.090736042551049473e-02 69.0551352016233 0.004297004704320844
2.345296144236143354e-02 76.63410868007462 0.004297004704320844
2.617354418143552283e-02 85.04489341802686 0.004297004704320844
2.905687944783021115e-02 94.37878277775391 0.004297004704320844
3.208648533716826345e-02 104.73708979594508 0.004297004704320844
3.524173852421740721e-02 116.23224686798542 0.004297004704320844
3.849816203110915241e-02 128.9890261253308 0.004297004704320844
4.182788916701951631e-02 143.14589375234786 0.004297004704320844
4.520029346275374754e-02 158.85651294280527 0.004297004704320844
4.858276311751362486e-02 176.2914118095948 0.004297004704320844
5.194158467212055957e-02 195.63983435170647 0.004297004704320844
5.524289853214514601e-02 217.11179456945052 0.004297004704320844
5.845367537440764732e-02 240.9403560239527 0.004297004704320844
6.154266545491200724e-02 267.38416158399497 0.004297004704320844
6.448127217022445179e-02 296.73024081888724 0.004297004704320844
6.724430599752116711e-02 329.2971255097155 0.004297004704320844
6.981058402649163719e-02 365.43830709572546 0.004297004704320844
7.216335458397470093e-02 405.54607358408276 0.004297004704320844
7.429053363150051048e-02 450.05576757004974 0.004297004704320844
7.618476187397185684e-02 499.450511585514 0.004297004704320844
7.784329245075188863e-02 554.2664520663108 0.004297004704320844
7.926774100959228797e-02 615.0985788580505 0.004297004704320844
8.046372610616270293e-02 682.6071834272393 0.004297004704320844
8.144043582533236347e-02 757.525025877192 0.004297004704320844
8.221015564812247933e-02 840.6652885618333 0.004297004704320844
8.278778797924377097e-02 932.9304026284696 0.004297004704320844
8.319038407389754697e-02 1035.3218432956637 0.004297004704320844
8.343670757288207396e-02 1148.9510001873086 0.004297004704320844
8.354683404180641981e-02 1275.051240713013 0.004297004704320844
8.398780217257818814e-02 1414.991297434576 0.004297004704320844
8.614745194053742561e-02 1570.2901247293776 0.004297004704320844
8.822103881993501040e-02 1742.6333860096508 0.004297004704320844
9.025111126450147125e-02 1933.891750455232 0.004297004704320844
9.229482775120138871e-02 2146.141197858406 0.004297004704320844
9.429186728426412756e-02 2381.6855519761607 0.004297004704320844
9.624602888740646511e-02 2643.0814869741084 0.004297004704320844
9.819223996753974337e-02 2933.1662783900483 0.004297004704320844
1.001553635259234548e-01 3255.0885998350564 0.004297004704320844
1.021261705953661753e-01 3612.3426997094302 0.004297004704320844
1.041191849312917972e-01 4008.8063288984645 0.004297004704320844
1.061470961091435933e-01 4448.782831127585 0.004297004704320844
1.082205041193549794e-01 4937.047852839004 0.004297004704320844
1.103478415582077043e-01 5478.901179593945 0.004297004704320844
1.125354272593657723e-01 6080.224261649427 0.004297004704320844
1.147875948634949905e-01 6747.5440531107 0.004297004704320844
1.171068426883947050e-01 7488.10385759003 0.004297004704320844
1.194939585545122251e-01 8309.941949353404 0.004297004704320844
1.219480883058607912e-01 9221.97882333434 0.004297004704320844
1.244667521910105962e-01 10234.114021054527 0.004297004704320844
1.270545604331567435e-01 11357.333583431051 0.004297004704320844
1.297360600490881644e-01 12603.829296797274 0.004297004704320844
1.324961217494577403e-01 13987.131026472387 0.004297004704320844
1.353049507243367089e-01 15522.25357427048 0.004297004704320844
1.381477045270458059e-01 17225.859653987874 0.004297004704320844
1.410114504003721070e-01 19116.440753857038 0.004297004704320844
1.438865328741686656e-01 21214.51784910632 0.004297004704320844
1.467586286366187598e-01 23542.864143224204 0.004297004704320844
1.496073172157999787e-01 26126.752255633317 0.004297004704320844
1.524407742034233071e-01 28994.22853882881 0.004297004704320844
1.552331791691250462e-01 32176.417502507353 0.004297004704320844
1.579709143043771524e-01 35707.859649004626 0.004297004704320844
1.606025422563800431e-01 39626.88638701478 0.004297004704320844
1.631384108590069881e-01 43976.036093027215 0.004297004704320844
1.655776202675400821e-01 48802.515836544335 0.004297004704320844
1.678975082602193469e-01 54158.71378079476 0.004297004704320844
1.701032671648234351e-01 60102.76782070388 0.004297004704320844
1.721902000591107318e-01 66699.19663030129 0.004297004704320844
1.741654752377635451e-01 74019.59996915652 0.004297004704320844
1.760433860434846010e-01 82143.43584919439 0.004297004704320844
1.778449873632326206e-01 91158.88299750836 0.004297004704320844
1.795985996970418941e-01 101163.7979766207 0.004297004704320844
1.813401671876867793e-01 112266.77735108159 0.004297004704320844
1.831136042423107957e-01 124588.33642950082 0.004297004704320844
1.849710100620329256e-01 138262.2173764659 0.004297004704320844
1.869728340638617259e-01 153436.84089300132 0.004297004704320844
1.891878593466009839e-01 170276.91722258978 0.004297004704320844
1.917701251358124026e-01 188965.23396912115 0.004297004704320844
1.948293723643863828e-01 209704.64013232305 0.004297004704320844
1.984259512640003664e-01 232720.2478960412 0.004297004704320844
2.029721600787230962e-01 258261.87606826748 0.004297004704320844
2.095593069009682730e-01 286606.7616948256 0.004297004704320844
2.183128133548198346e-01 318062.5692794119 0.004297004704320844
2.287794314685412111e-01 352970.73027306574 0.004297004704320844
2.407775785030218385e-01 391710.1490809261 0.004297004704320844
2.546169169023586032e-01 434701.3158125035 0.004297004704320844
2.702983510749939478e-01 482410.8704165374 0.004297004704320844
2.887624375458309745e-01 535356.6677410719 0.004297004704320844
3.091080291410640557e-01 594113.3984965039 0.004297004704320844
3.312904539950384808e-01 659318.8271333541 0.004297004704320844
3.552102885919332653e-01 731680.7143427207 0.004297004704320844
3.807094560658718652e-01 811984.4993184009 0.004297004704320844
4.100996981343681402e-01 901101.8251665037 0.004297004704320844
4.551136034568278865e-01 1000000.0 0.004297004704320844
2.445483185366897421e-06 0.001 0.004768611697714469
2.692747167667566745e-06 0.0011097524964120721 0.004768611697714469
2.960479505127375069e-06 0.0012315506032928262 0.004768611697714469
3.257503740365160728e-06 0.001366716356462006 0.004768611697714469
3.578682186245925961e-06 0.0015167168884709225 0.004768611697714469
3.927120394177679695e-06 0.0016831803533309566 0.004768611697714469
4.308449469243420219e-06 0.0018679135990207828 0.004768611697714469
4.717403629354811373e-06 0.002072921779595372 0.004768611697714469
5.162191037300731306e-06 0.002300430119772917 0.004768611697714469
5.641336773682781377e-06 0.0025529080682395165 0.004768611697714469
6.153697869401115680e-06 0.002833096101839324 0.004768611697714469
6.706650068674596752e-06 0.0031440354715915 0.004768611697714469
7.295597337282953105e-06 0.0034891012134067737 0.004768611697714469
7.920507018079027815e-06 0.003872038781812557 0.004768611697714469
8.588479020859870301e-06 0.004297004704320844 0.004768611697714469
9.290910826559956062e-06 0.004768611697714469 0.004768611697714469
1.003186424705268973e-05 0.005291978735958442 0.004768611697714469
1.080953500729763388e-05 0.005872786613189483 0.004768611697714469
1.162246192565520365e-05 0.00651733960488242 0.004768611697714469
1.246657315135846001e-05 0.007232633896483534 0.004768611697714469
1.333989534689345524e-05 0.008026433522257174 0.004768611697714469
1.424204233206777450e-05 0.00890735463861044 0.004768611697714469
1.516381895877994702e-05 0.009884959046625586 0.004768611697714469
1.610964210908402404e-05 0.010969857978923836 0.004768611697714469
1.706464974962826128e-05 0.012173827277396614 0.004768611697714469
1.803163600222389899e-05 0.013509935211980273 0.004768611697714469
1.900371997234833200e-05 0.014992684327860457 0.004768611697714469
1.997661143179644554e-05 0.01663816886076129 0.004768611697714469
2.094425873427982493e-05 0.018464249428955443 0.004768611697714469
2.190477116980275158e-05 0.020490746898158472 0.004768611697714469
2.285222858490642929e-05 0.022739657523579287 0.004768611697714469
2.378508857704148078e-05 0.02523539170434766 0.004768611697714469
2.469900771179649461e-05 0.02800503894183631 0.004768611697714469
2.559096631639131531e-05 0.03107866187782014 0.004768611697714469
2.646080709132396001e-05 0.03448962260405758 0.004768611697714469
2.730761140480822226e-05 0.038274944785163134 0.004768611697714469
2.812814874033665947e-05 0.04247571552536898 0.004768611697714469
2.892584520873637548e-05 0.047137531341167244 0.004768611697714469
2.969916856370467611e-05 0.05231099308056263 0.004768611697714469
3.045143974254000966e-05 0.05805225516094899 0.004768611697714469
3.118509545058808060e-05 0.06442363508721373 0.004768611697714469
3.190089030875372527e-05 0.07149428986597581 0.004768611697714469
3.260329555220242139e-05 0.07934096665797492 0.004768611697714469
3.329660146764983622e-05 0.08804883581643465 0.004768611697714469
3.398507779644379404e-05 0.09771241535346502 0.004768611697714469
3.467333628938290162e-05 0.1084365968689611 0.004768611697714469
3.536759099924106394e-05 0.12033778407775893 0.004768611697714469
3.607373989517988552e-05 0.13354515629298988 0.004768611697714469
3.679942190165406626e-05 0.14820207057988585 0.004768611697714469
3.755260039623063223e-05 0.16446761779946645 0.004768611697714469
3.834164491127712947e-05 0.18251834943190443 0.004768611697714469
3.917621421882303137e-05 0.20255019392306664 0.004768611697714469
4.006727464600277298e-05 0.22478058335487253 0.004768611697714469
4.102706418555249478e-05 0.24945081352303167 0.004768611697714469
4.207003327341644064e-05 0.27682866303920667 0.004768611697714469
4.321201141137858879e-05 0.3072112998861759 0.004768611697714469
4.447180410654472463e-05 0.34092850697468147 0.004768611697714469
4.587024298256325519e-05 0.3783462617131929 0.004768611697714469
4.743339514239326395e-05 0.419870708444391 0.004768611697714469
4.918995414758375032e-05 0.4659525668664682 0.004768611697714469
5.117510621813796065e-05 0.517092024289676 0.004768611697714469
5.343085253200437798e-05 0.5738441648302398 0.004768611697714469
5.600581487401965072e-05 0.6368249944718586 0.004768611697714469
5.895906821799742236e-05 0.7067181273927491 0.004768611697714469
6.236075110556924016e-05 0.7842822061337682 0.004768611697714469
6.629553842409295042e-05 0.8703591361485166 0.004768611697714469
7.086457406644567031e-05 0.9658832241158708 0.004768611697714469
7.619007197462115575e-05 1.0718913192051276 0.004768611697714469
8.241859565765875914e-05 1.1895340673703196 0.004768611697714469
8.972637385245269925e-05 1.3200884008314182 0.004768611697714469
9.832634261357484681e-05 1.4649713983072863 0.004768611697714469
1.084742942557226852e-04 1.625755666443795 0.004768611697714469
1.204781373901428763e-04 1.8041864093920719 0.004768611697714469
1.347093128308228787e-04 2.0022003718155843 0.004768611697714469
1.516137842735693325e-04 2.2219468609395236 0.004768611697714469
1.717280645689591269e-04 2.4658110758226037 0.004768611697714469
1.956964178209141022e-04 2.736439997074672 0.004768611697714469
2.242919546286722249e-04 3.0367711180354604 0.004768611697714469
2.584403595409894548e-04 3.370064329271928 0.004768611697714469
2.992487103297184988e-04 3.739937302478798 0.004768611697714469
3.480382824067834008e-04 4.150404757850477 0.004768611697714469
4.063823113141160873e-04 4.605922041145108 0.004768611697714469
4.761488677156184559e-04 5.1114334834401705 0.004768611697714469
5.595497199754776796e-04 5.672426068491977 0.004768611697714469
6.591947487651275825e-04 6.294988990221888 0.004768611697714469
7.781519050706908486e-04 6.985879746785249 0.004768611697714469
9.200117689809370709e-04 7.752597488629465 0.004768611697714469
1.088956592223533533e-03 8.60346441668451 0.004768611697714469
1.289832020538531684e-03 9.547716114208066 0.004768611697714469
1.528218821921745315e-03 10.59560179277617 0.004768611697714469
1.810500576743035968e-03 11.758495540521581 0.004768611697714469
2.143926884757598773e-03 13.049019780144016 0.004768611697714469
2.536661668380553545e-03 14.481182276745331 0.004768611697714469
2.997813917371589497e-03 16.070528182616385 0.004768611697714469
3.537442329626999758e-03 17.834308769319094 0.004768611697714469
4.166527495095056696e-03 19.791668678535572 0.004768611697714469
4.896898784946735438e-03 21.96385372416547 0.004768611697714469
5.741111577036139488e-03 24.37444150122222 0.004768611697714469
6.712265929053001443e-03 27.04959730463137 0.004768611697714469
7.823757541513256739e-03 30.01835813575592 0.004768611697714469
9.088961157967784255e-03 33.31294787934677 0.004768611697714469
1.052084248311083332e-02 36.96912707195032 0.004768611697714469
1.213150453442507493e-02 41.0265810582719 0.004768611697714469
1.393167643739155574e-02 45.52935074866948 0.004768611697714469
1.593016093905724045e-02 50.526310653356795 0.004768611697714469
1.813326043582138072e-02 56.07169938205458 0.004768611697714469
2.054420792612200036e-02 62.22570836730231 0.004768611697714469
2.316263446294873629e-02 69.0551352016233 0.004768611697714469
2.598410398413938255e-02 76.63410868007462 0.004768611697714469
2.899975303864740436e-02 85.04489341802686 0.004768611697714469
3.219606499297882063e-02 94.37878277775391 0.004768611697714469
3.555480709419805985e-02 104.73708979594508 0.004768611697714469
3.905315201865180302e-02 116.23224686798542 0.004768611697714469
4.266399516963195748e-02 128.9890261253308 0.004768611697714469
4.635646738127767452e-02 143.14589375234786 0.004768611697714469
5.009663220945614892e-02 158.85651294280527 0.004768611697714469
5.384834192707275285e-02 176.2914118095948 0.004768611697714469
5.757421844004734918e-02 195.63983435170647 0.004768611697714469
6.123671064754363652e-02 217.11179456945052 0.004768611697714469
6.479917776465730916e-02 240.9403560239527 0.004768611697714469
6.822694319106085981e-02 267.38416158399497 0.004768611697714469
7.148826332293643782e-02 296.73024081888724 0.004768611697714469
7.455516491060971973e-02 329.2971255097155 0.004768611697714469
7.740411285229138738e-02 365.43830709572546 0.004768611697714469
8.001648109177739165e-02 405.54607358408276 0.004768611697714469
8.237881923431608633e-02 450.05576757004974 0.004768611697714469
8.448291488529467708e-02 499.450511585514 0.004768611697714469
8.632567326024076504e-02 554.2664520663108 0.004768611697714469
8.790884017843873799e-02 615.0985788580505 0.004768611697714469
8.923860414564817323e-02 682.6071834272393 0.004768611697714469
9.032511743897926604e-02 757.525025877192 0.004768611697714469
9.118197273118758273e-02 840.6652885618333 0.004768611697714469
9.182566933053476488e-02 932.9304026284696 0.004768611697714469
9.227509474629126685e-02 1035.3218432956637 0.004768611697714469
9.255104044766677973e-02 1148.9510001873086 0.004768611697714469
9.267575752559290003e-02 1275.051240713013 0.004768611697714469
9.316125463135103979e-02 1414.991297434576 0.004768611697714469
9.555828161449314573e-02 1570.2901247293776 0.004768611697714469
9.785980612060646289e-02 1742.6333860096508 0.004768611697714469
1.001129872234935575e-01 1933.891750455232 0.004768611697714469
1.023803686024137433e-01 2146.141197858406 0.004768611697714469
1.045967639987672587e-01 2381.6855519761607 0.004768611697714469
1.067654573753900188e-01 2643.0814869741084 0.004768611697714469
1.089236024193159652e-01 2933.1662783900483 0.004768611697714469
1.111016829535880351e-01 3255.0885998350564 0.004768611697714469
1.132880580716014995e-01 3612.3426997094302 0.004768611697714469
1.154988131924155614e-01 4008.8063288984645 0.004768611697714469
1.177479935740813471e-01 4448.782831127585 0.004768611697714469
1.200473259425380856e-01 4937.047852839004 0.004768611697714469
1.224061288402861353e-01 5478.901179593945 0.004768611697714469
1.248313676273551803e-01 6080.224261649427 0.004768611697714469
1.273278009790942689e-01 6747.5440531107 0.004768611697714469
1.298981403378160204e-01 7488.10385759003 0.004768611697714469
1.325431887993732682e-01 8309.941949353404 0.004768611697714469
1.352619163314999207e-01 9221.97882333434 0.004768611697714469
1.380514757351883337e-01 10234.114021054527 0.004768611697714469
1.409169057388232338e-01 11357.333583431051 0.004768611697714469
1.438853636212867326e-01 12603.829296797274 0.004768611697714469
1.469397330851756334e-01 13987.131026472387 0.004768611697714469
1.500469137066238468e-01 15522.25357427048 0.004768611697714469
1.531903091299644248e-01 17225.859653987874 0.004768611697714469
1.563554127497731316e-01 19116.440753857038 0.004768611697714469
1.595313552395212497e-01 21214.51784910632 0.004768611697714469
1.627020739851184061e-01 23542.864143224204 0.004768611697714469
1.658447340215232491e-01 26126.752255633317 0.004768611697714469
1.689682600777962229e-01 28994.22853882881 0.004768611697714469
1.720438920571366881e-01 32176.417502507353 0.004768611697714469
1.750563779720379909e-01 35707.859649004626 0.004768611697714469
1.779479570171315084e-01 39626.88638701478 0.004768611697714469
1.807307270993089021e-01 43976.036093027215 0.004768611697714469
1.834029580270454540e-01 48802.515836544335 0.004768611697714469
1.859397061492659431e-01 54158.71378079476 0.004768611697714469
1.883457875024422412e-01 60102.76782070388 0.004768611697714469
1.906158393981588206e-01 66699.19663030129 0.004768611697714469
1.927573417012601320e-01 74019.59996915652 0.004768611697714469
1.947855057253829736e-01 82143.43584919439 0.004768611697714469
1.967229128287505957e-01 91158.88299750836 0.004768611697714469
1.985999857062341611e-01 101163.7979766207 0.004768611697714469
2.004554069630062885e-01 112266.77735108159 0.004768611697714469
2.023363653311435195e-01 124588.33642950082 0.004768611697714469
2.042988449888916980e-01 138262.2173764659 0.004768611697714469
2.064076260524695394e-01 153436.84089300132 0.004768611697714469
2.087363185537617072e-01 170276.91722258978 0.004768611697714469
2.114451521378730992e-01 188965.23396912115 0.004768611697714469
2.146637421681777957e-01 209704.64013232305 0.004768611697714469
2.184423040578764297e-01 232720.2478960412 0.004768611697714469
2.232006114314455669e-01 258261.87606826748 0.004768611697714469
2.301688732497733092e-01 286606.7616948256 0.004768611697714469
2.394644112073612829e-01 318062.5692794119 0.004768611697714469
2.506079511075932076e-01 352970.73027306574 0.004768611697714469
2.633623930518971812e-01 391710.1490809261 0.004768611697714469
2.780449274511770374e-01 434701.3158125035 0.004768611697714469
2.945984029109176006e-01 482410.8704165374 0.004768611697714469
3.141356816402560703e-01 535356.6677410719 0.004768611697714469
3.356010747036727859e-01 594113.3984965039 0.004768611697714469
3.589276048387360918e-01 659318.8271333541 0.004768611697714469
3.839882983399143246e-01 731680.7143427207 0.004768611697714469
4.105928850282158926e-01 811984.4993184009 0.004768611697714469
4.391359833130607515e-01 901101.8251665037 0.004768611697714469
4.860892007103411183e-01 1000000.0 0.004768611697714469
2.460909648960655507e-06 0.001 0.005291978735958442
2.712376011604679008e-06 0.0011097524964120721 0.005291978735958442
2.984564017108256315e-06 0.0012315506032928262 0.005291978735958442
3.287302928672933678e-06 0.001366716356462006 0.005291978735958442
3.611868881525948353e-06 0.0015167168884709225 0.005291978735958442
3.970080413868977348e-06 0.0016831803533309566 0.005291978735958442
4.357757119091056893e-06 0.0018679135990207828 0.005291978735958442
4.781883310899255630e-06 0.002072921779595372 0.005291978735958442
5.236327092759690057e-06 0.002300430119772917 0.005291978735958442
5.728061885471205239e-06 0.0025529080682395165 0.005291978735958442
6.259995306357730718e-06 0.002833096101839324 0.005291978735958442
6.831750282633170922e-06 0.0031440354715915 0.005291978735958442
7.443306179501855190e-06 0.0034891012134067737 0.005291978735958442
8.096295100241868885e-06 0.003872038781812557 0.005291978735958442
8.792868838739513080e-06 0.004297004704320844 0.005291978735958442
9.530501073624339975e-06 0.004768611697714469 0.005291978735958442
1.031486358603174929e-05 0.005291978735958442 0.005291978735958442
1.113562954784355279e-05 0.005872786613189483 0.005291978735958442
1.199682869220086069e-05 0.00651733960488242 0.005291978735958442
1.290070574843455849e-05 0.007232633896483534 0.005291978735958442
1.383629074279691281e-05 0.008026433522257174 0.005291978735958442
1.481010749944858958e-05 0.00890735463861044 0.005291978735958442
1.580821594273895591e-05 0.009884959046625586 0.005291978735958442
1.683359011586523050e-05 0.010969857978923836 0.005291978735958442
1.788118517974882427e-05 0.012173827277396614 0.005291978735958442
1.894263306912308332e-05 0.013509935211980273 0.005291978735958442
2.001954915088900017e-05 0.014992684327860457 0.005291978735958442
2.109679222042380988e-05 0.01663816886076129 0.005291978735958442
2.217723901052400326e-05 0.018464249428955443 0.005291978735958442
2.325453180592765179e-05 0.020490746898158472 0.005291978735958442
2.432260486391348462e-05 0.022739657523579287 0.005291978735958442
2.537696224531610045e-05 0.02523539170434766 0.005291978735958442
2.641530982531678664e-05 0.02800503894183631 0.005291978735958442
2.743389396303132354e-05 0.03107866187782014 0.005291978735958442
2.843077782610285055e-05 0.03448962260405758 0.005291978735958442
2.940133363294800866e-05 0.038274944785163134 0.005291978735958442
3.034826082053692593e-05 0.04247571552536898 0.005291978735958442
3.126980572651852629e-05 0.047137531341167244 0.005291978735958442
3.216614070412730786e-05 0.05231099308056263 0.005291978735958442
3.303815347551107237e-05 0.05805225516094899 0.005291978735958442
3.388890851089415150e-05 0.06442363508721373 0.005291978735958442
3.471944104950147668e-05 0.07149428986597581 0.005291978735958442
3.553512004594108775e-05 0.07934096665797492 0.005291978735958442
3.633883878001257904e-05 0.08804883581643465 0.005291978735958442
3.713583267071282607e-05 0.09771241535346502 0.005291978735958442
3.793126004123797295e-05 0.1084365968689611 0.005291978735958442
3.873157035116211110e-05 0.12033778407775893 0.005291978735958442
3.954340738208949897e-05 0.13354515629298988 0.005291978735958442
4.037482657191847850e-05 0.14820207057988585 0.005291978735958442
4.123460751925702681e-05 0.16446761779946645 0.005291978735958442
4.213213778576833208e-05 0.18251834943190443 0.005291978735958442
4.307834102793415323e-05 0.20255019392306664 0.005291978735958442
4.408555680772963917e-05 0.22478058335487253 0.005291978735958442
4.516688807704081446e-05 0.24945081352303167 0.005291978735958442
4.633882961253174391e-05 0.27682866303920667 0.005291978735958442
4.761862367246257527e-05 0.3072112998861759 0.005291978735958442
4.902711054385621738e-05 0.34092850697468147 0.005291978735958442
5.058784656634061748e-05 0.3783462617131929 0.005291978735958442
5.232944822739457895e-05 0.419870708444391 0.005291978735958442
5.428411813549568652e-05 0.4659525668664682 0.005291978735958442
5.649064398034013952e-05 0.517092024289676 0.005291978735958442
5.899504020560852305e-05 0.5738441648302398 0.005291978735958442
6.185174023149365605e-05 0.6368249944718586 0.005291978735958442
6.512599438826675348e-05 0.7067181273927491 0.005291978735958442
6.889595575419812533e-05 0.7842822061337682 0.005291978735958442
7.325469400575237565e-05 0.8703591361485166 0.005291978735958442
7.831486540596978177e-05 0.9658832241158708 0.005291978735958442
8.421123017027403227e-05 1.0718913192051276 0.005291978735958442
9.110610834978424128e-05 1.1895340673703196 0.005291978735958442
9.919488459262473551e-05 1.3200884008314182 0.005291978735958442
1.087127600860477030e-04 1.4649713983072863 0.005291978735958442
1.199432728460457514e-04 1.625755666443795 0.005291978735958442
1.332274381495045289e-04 1.8041864093920719 0.005291978735958442
1.489758639540968784e-04 2.0022003718155843 0.005291978735958442
1.676825542093224482e-04 2.2219468609395236 0.005291978735958442
1.899413542375104488e-04 2.4658110758226037 0.005291978735958442
2.164656334673343283e-04 2.736439997074672 0.005291978735958442
2.481108331313338950e-04 3.0367711180354604 0.005291978735958442
2.859018694885956781e-04 3.370064329271928 0.005291978735958442
3.310641550139615738e-04 3.739937302478798 0.005291978735958442
3.850609673208994907e-04 4.150404757850477 0.005291978735958442
4.496333507290144714e-04 4.605922041145108 0.005291978735958442
5.268499372023028758e-04 5.1114334834401705 0.005291978735958442
6.191594676927127767e-04 5.672426068491977 0.005291978735958442
7.294518340879280584e-04 6.294988990221888 0.005291978735958442
8.611238838342232449e-04 6.985879746785249 0.005291978735958442
1.018151468698212962e-03 7.752597488629465 0.005291978735958442
1.205166191062447250e-03 8.60346441668451 0.005291978735958442
1.427534307265734392e-03 9.547716114208066 0.005291978735958442
1.691436076235714944e-03 10.59560179277617 0.005291978735958442
2.003942703639357593e-03 11.758495540521581 0.005291978735958442
2.373083662733426521e-03 13.049019780144016 0.005291978735958442
2.807902704031573198e-03 14.481182276745331 0.005291978735958442
3.318491371791580397e-03 16.070528182616385 0.005291978735958442
3.915994818277708511e-03 17.834308769319094 0.005291978735958442
4.612580352462049803e-03 19.791668678535572 0.005291978735958442
5.421357892705889157e-03 21.96385372416547 0.005291978735958442
6.356244457677622840e-03 24.37444150122222 0.005291978735958442
7.431762843527123762e-03 27.04959730463137 0.005291978735958442
8.662767190183535623e-03 30.01835813575592 0.005291978735958442
1.006409247196531943e-02 33.31294787934677 0.005291978735958442
1.165012418901324731e-02 36.96912707195032 0.005291978735958442
1.343429683760799867e-02 41.0265810582719 0.005291978735958442
1.542852753645254649e-02 45.52935074866948 0.005291978735958442
1.764260372585280123e-02 50.526310653356795 0.005291978735958442
2.008354638491161026e-02 56.07169938205458 0.005291978735958442
2.275497996981050083e-02 62.22570836730231 0.005291978735958442
2.565653958880899019e-02 69.0551352016233 0.005291978735958442
2.878335653659162136e-02 76.63410868007462 0.005291978735958442
3.212565540097699762e-02 85.04489341802686 0.005291978735958442
3.566850322573743293e-02 94.37878277775391 0.005291978735958442
3.939173745465151394e-02 104.73708979594508 0.005291978735958442
4.327009833143146550e-02 116.23224686798542 0.005291978735958442
4.727357874094668955e-02 128.9890261253308 0.005291978735958442
5.136799045590983298e-02 143.14589375234786 0.005291978735958442
5.551573464041480860e-02 158.85651294280527 0.005291978735958442
5.967675061825523236e-02 176.2914118095948 0.005291978735958442
6.380960074685028405e-02 195.63983435170647 0.005291978735958442
6.787264307961511645e-02 217.11179456945052 0.005291978735958442
7.182523293445582102e-02 240.9403560239527 0.005291978735958442
7.562889111670605125e-02 267.38416158399497 0.005291978735958442
7.924837957118203990e-02 296.73024081888724 0.005291978735958442
8.265263209795961630e-02 329.2971255097155 0.005291978735958442
8.581549645171930585e-02 365.43830709572546 0.005291978735958442
8.871625960832410507e-02 405.54607358408276 0.005291978735958442
9.133994429670126702e-02 450.05576757004974 0.005291978735958442
9.367738231986989794e-02 499.450511585514 0.005291978735958442
9.572508158379652854e-02 554.2664520663108 0.005291978735958442
9.748492186254689718e-02 615.0985788580505 0.005291978735958442
9.896371392154244828e-02 682.6071834272393 0.005291978735958442
1.001726697885061135e-01 757.525025877192 0.005291978735958442
1.011268234053308290e-01 840.6652885618333 0.005291978735958442
1.018444366811245838e-01 932.9304026284696 0.005291978735958442
1.023464283474834619e-01 1035.3218432956637 0.005291978735958442
1.026558325671931560e-01 1148.9510001873086 0.005291978735958442
1.027973072578107910e-01 1275.051240713013 0.005291978735958442
1.033313242834562329e-01 1414.991297434576 0.005291978735958442
1.059918547630518681e-01 1570.2901247293776 0.005291978735958442
1.085464084334551993e-01 1742.6333860096508 0.005291978735958442
1.110472476465931141e-01 1933.891750455232 0.005291978735958442
1.135626875103836891e-01 2146.141197858406 0.005291978735958442
1.160225487146112483e-01 2381.6855519761607 0.005291978735958442
1.184293265204966333e-01 2643.0814869741084 0.005291978735958442
1.208222942795428162e-01 2933.1662783900483 0.005291978735958442
1.232388044198916566e-01 3255.0885998350564 0.005291978735958442
1.256642373562005255e-01 3612.3426997094302 0.005291978735958442
1.281163987362754497e-01 4008.8063288984645 0.005291978735958442
1.306108343033528518e-01 4448.782831127585 0.005291978735958442
1.331605111508069872e-01 4937.047852839004 0.005291978735958442
1.357757207016070111e-01 5478.901179593945 0.005291978735958442
1.384641381997258891e-01 6080.224261649427 0.005291978735958442
1.412309787153393503e-01 6747.5440531107 0.005291978735958442
1.440791795600156744e-01 7488.10385759003 0.005291978735958442
1.470095430958957006e-01 8309.941949353404 0.005291978735958442
1.500208269623423685e-01 9221.97882333434 0.005291978735958442
1.531097557488810545e-01 10234.114021054527 0.005291978735958442
1.562818250506674833e-01 11357.333583431051 0.005291978735958442
1.595670704606923507e-01 12603.829296797274 0.005291978735958442
1.629460983851766520e-01 13987.131026472387 0.005291978735958442
1.663821348429807279e-01 15522.25357427048 0.005291978735958442
1.698566048716958210e-01 17225.859653987874 0.005291978735958442
1.733532270345188031e-01 19116.440753857038 0.005291978735958442
1.768597538523330459e-01 21214.51784910632 0.005291978735958442
1.803581525475193015e-01 23542.864143224204 0.005291978735958442
1.838228717209346719e-01 26126.752255633317 0.005291978735958442
1.872636428022950716e-01 28994.22853882881 0.005291978735958442
1.906484156297962307e-01 32176.417502507353 0.005291978735958442
1.939600954605344429e-01 35707.859649004626 0.005291978735958442
1.971337732582499058e-01 39626.88638701478 0.005291978735958442
2.001836264113053820e-01 43976.036093027215 0.005291978735958442
2.031068293450289108e-01 48802.515836544335 0.005291978735958442
2.058759841264629631e-01 54158.71378079476 0.005291978735958442
2.084952656041477448e-01 60102.76782070388 0.005291978735958442
2.109585782876214621e-01 66699.19663030129 0.005291978735958442
2.132736302104348003e-01 74019.59996915652 0.005291978735958442
2.154565411793169516e-01 82143.43584919439 0.005291978735958442
2.175314301698785258e-01 91158.88299750836 0.005291978735958442
2.195309019292913666e-01 101163.7979766207 0.005291978735958442
2.214963713549589763e-01 112266.77735108159 0.005291978735958442
2.234784676635976075e-01 124588.33642950082 0.005291978735958442
2.255370748141548309e-01 138262.2173764659 0.005291978735958442
2.277414510544888138e-01 153436.84089300132 0.005291978735958442
2.301699606333807990e-01 170276.91722258978 0.005291978735958442
2.329876747555916505e-01 188965.23396912115 0.005291978735958442
2.363480453936839532e-01 209704.64013232305 0.005291978735958442
2.402867579647363916e-01 232720.2478960412 0.005291978735958442
2.452245602002960934e-01 258261.87606826748 0.005291978735958442
2.525499200994025251e-01 286606.7616948256 0.005291978735958442
2.623674841758570353e-01 318062.5692794119 0.005291978735958442
2.741745159762674078e-01 352970.73027306574 0.005291978735958442
2.876656427473916477e-01 391710.1490809261 0.005291978735958442
3.031625959013757310e-01 434701.3158125035 0.005291978735958442
3.206015017370271725e-01 482410.8704165374 0.005291978735958442
3.410984907436930280e-01 535356.6677410719 0.005291978735958442
3.636203937368477357e-01 594113.3984965039 0.005291978735958442
3.880066597692161112e-01 659318.8271333541 0.005291978735958442
4.140996189426862650e-01 731680.7143427207 0.005291978735958442
4.416736089938927412e-01 811984.4993184009 0.005291978735958442
4.704343761959126624e-01 901101.8251665037 0.005291978735958442
5.173539409164580327e-01 1000000.0 0.005291978735958442
2.476896364762765342e-06 0.001 0.005872786613189483
2.729997899593863921e-06 0.0011097524964120721 0.005872786613189483
3.010010400883071248e-06 0.0012315506032928262 0.005872786613189483
3.314701520631812262e-06 0.001366716356462006 0.005872786613189483
3.645711357705600996e-06 0.0015167168884709225 0.005872786613189483
4.012709212905064542e-06 0.0016831803533309566 0.005872786613189483
4.407811358381121923e-06 0.0018679135990207828 0.005872786613189483
4.836391286616997352e-06 0.002072921779595372 0.005872786613189483
5.305610543972389897e-06 0.002300430119772917 0.005872786613189483
5.812720800253680773e-06 0.0025529080682395165 0.005872786613189483
6.358704997124140319e-06 0.002833096101839324 0.005872786613189483
6.948914288478857188e-06 0.0031440354715915 0.005872786613189483
7.582868896615331846e-06 0.0034891012134067737 0.005872786613189483
8.263736597403361169e-06 0.003872038781812557 0.005872786613189483
8.988550137379020639e-06 0.004297004704320844 0.005872786613189483
9.759451034104139679e-06 0.004768611697714469 0.005872786613189483
1.057974263587471089e-05 0.005291978735958442 0.005872786613189483
1.144804732056627460e-05 0.005872786613189483 0.005872786613189483
1.236046409114607924e-05 0.00651733960488242 0.005872786613189483
1.331956028862118206e-05 0.007232633896483534 0.005872786613189483
1.432181072132999479e-05 0.008026433522257174 0.005872786613189483
1.536174796122220855e-05 0.00890735463861044 0.005872786613189483
1.644106057283329633e-05 0.009884959046625586 0.005872786613189483
1.755100156001634595e-05 0.010969857978923836 0.005872786613189483
1.868922088575262095e-05 0.012173827277396614 0.005872786613189483
1.985066766547195603e-05 0.013509935211980273 0.005872786613189483
2.103147872872350850e-05 0.014992684327860457 0.005872786613189483
2.222195331683703761e-05 0.01663816886076129 0.005872786613189483
2.342298525696735135e-05 0.018464249428955443 0.005872786613189483
2.462458036998384903e-05 0.020490746898158472 0.005872786613189483
2.581994958787473378e-05 0.022739657523579287 0.005872786613189483
2.700880922715020031e-05 0.02523539170434766 0.005872786613189483
2.818169793856896202e-05 0.02800503894183631 0.005872786613189483
2.933874412503771739e-05 0.03107866187782014 0.005872786613189483
3.047537238374288933e-05 0.03448962260405758 0.005872786613189483
3.158647597741641525e-05 0.038274944785163134 0.005872786613189483
3.267361664731424918e-05 0.04247571552536898 0.005872786613189483
3.373421337028887772e-05 0.047137531341167244 0.005872786613189483
3.476948552508806226e-05 0.05231099308056263 0.005872786613189483
3.577732611399237769e-05 0.05805225516094899 0.005872786613189483
3.676285800663970673e-05 0.06442363508721373 0.005872786613189483
3.772528264137755595e-05 0.07149428986597581 0.005872786613189483
3.867026939904909000e-05 0.07934096665797492 0.005872786613189483
3.960061696271020945e-05 0.08804883581643465 0.005872786613189483
4.052213595379871799e-05 0.09771241535346502 0.005872786613189483
4.144136666326744139e-05 0.1084365968689611 0.005872786613189483
4.236330792245316805e-05 0.12033778407775893 0.005872786613189483
4.329681801255701727e-05 0.13354515629298988 0.005872786613189483
4.424960211432523235e-05 0.14820207057988585 0.005872786613189483
4.523198017504409708e-05 0.16446761779946645 0.005872786613189483
4.625368274470755025e-05 0.18251834943190443 0.005872786613189483
4.732711240622619581e-05 0.20255019392306664 0.005872786613189483
4.846622490958473720e-05 0.22478058335487253 0.005872786613189483
4.968552193125333970e-05 0.24945081352303167 0.005872786613189483
5.100297284420375165e-05 0.27682866303920667 0.005872786613189483
5.243788613751892611e-05 0.3072112998861759 0.005872786613189483
5.401350368122982774e-05 0.34092850697468147 0.005872786613189483
5.575611533130934186e-05 0.3783462617131929 0.005872786613189483
5.769685443620436375e-05 0.419870708444391 0.005872786613189483
5.987187822490054080e-05 0.4659525668664682 0.005872786613189483
6.232426992327841212e-05 0.517092024289676 0.005872786613189483
6.510484287469152950e-05 0.5738441648302398 0.005872786613189483
6.827386095984219879e-05 0.6368249944718586 0.005872786613189483
7.190397694876154565e-05 0.7067181273927491 0.005872786613189483
7.608095893638476960e-05 0.7842822061337682 0.005872786613189483
8.090860714261782977e-05 0.8703591361485166 0.005872786613189483
8.651115354756727866e-05 0.9658832241158708 0.005872786613189483
9.303779703946933382e-05 1.0718913192051276 0.005872786613189483
1.006683130974391215e-04 1.1895340673703196 0.005872786613189483
1.096187881571641600e-04 1.3200884008314182 0.005872786613189483
1.201497795540734653e-04 1.4649713983072863 0.005872786613189483
1.325747311787265823e-04 1.625755666443795 0.005872786613189483
1.472712273896771898e-04 1.8041864093920719 0.005872786613189483
1.646935216793622692e-04 2.0022003718155843 0.005872786613189483
1.853883258553819377e-04 2.2219468609395236 0.005872786613189483
2.100131819044349251e-04 2.4658110758226037 0.005872786613189483
2.393566601488138993e-04 2.736439997074672 0.005872786613189483
2.743663285959252723e-04 3.0367711180354604 0.005872786613189483
3.161763632887099767e-04 3.370064329271928 0.005872786613189483
3.661427534016108653e-04 3.739937302478798 0.005872786613189483
4.258849055240650368e-04 4.150404757850477 0.005872786613189483
4.973301190940440175e-04 4.605922041145108 0.005872786613189483
5.827680018755754341e-04 5.1114334834401705 0.005872786613189483
6.849092116625840913e-04 5.672426068491977 0.005872786613189483
8.069526542678309884e-04 6.294988990221888 0.005872786613189483
9.526586444596512248e-04 6.985879746785249 0.005872786613189483
1.126428756296418351e-03 7.752597488629465 0.005872786613189483
1.333390753312730824e-03 8.60346441668451 0.005872786613189483
1.579485867808060051e-03 9.547716114208066 0.005872786613189483
1.871557905560248354e-03 10.59560179277617 0.005872786613189483
2.217436713248861595e-03 11.758495540521581 0.005872786613189483
2.626014706291699471e-03 13.049019780144016 0.005872786613189483
3.107308159416954929e-03 14.481182276745331 0.005872786613189483
3.672494961361712131e-03 16.070528182616385 0.005872786613189483
4.333921976076178344e-03 17.834308769319094 0.005872786613189483
5.105069273405026323e-03 19.791668678535572 0.005872786613189483
6.000464221686493439e-03 21.96385372416547 0.005872786613189483
7.035530742595554402e-03 24.37444150122222 0.005872786613189483
8.226367338670496215e-03 27.04959730463137 0.005872786613189483
9.589444121669229298e-03 30.01835813575592 0.005872786613189483
1.114121388377312116e-02 33.31294787934677 0.005872786613189483
1.289763768528301435e-02 36.96912707195032 0.005872786613189483
1.487362843664450165e-02 41.0265810582719 0.005872786613189483
1.708242330711990178e-02 45.52935074866948 0.005872786613189483
1.953490696598727400e-02 50.526310653356795 0.005872786613189483
2.223890391583625836e-02 56.07169938205458 0.005872786613189483
2.519848042089427309e-02 62.22570836730231 0.005872786613189483
2.841328697980199589e-02 69.0551352016233 0.005872786613189483
3.187798614214040066e-02 76.63410868007462 0.005872786613189483
3.558180470435543669e-02 85.04489341802686 0.005872786613189483
3.950825283380648978e-02 94.37878277775391 0.005872786613189483
4.363504222866754906e-02 104.73708979594508 0.005872786613189483
4.793423067932741505e-02 116.23224686798542 0.005872786613189483
5.237260623108634661e-02 128.9890261253308 0.005872786613189483
5.691231265497587177e-02 143.14589375234786 0.005872786613189483
6.151170154344470092e-02 158.85651294280527 0.005872786613189483
6.612638165476791841e-02 176.2914118095948 0.005872786613189483
7.071042038968886057e-02 195.63983435170647 0.005872786613189483
7.521764361307774205e-02 217.11179456945052 0.005872786613189483
7.960296663153756946e-02 240.9403560239527 0.005872786613189483
8.382369129574691879e-02 267.38416158399497 0.005872786613189483
8.784069957736886924e-02 296.73024081888724 0.005872786613189483
9.161948797363153596e-02 329.2971255097155 0.005872786613189483
9.513099249287508552e-02 365.43830709572546 0.005872786613189483
9.835217377316765597e-02 405.54607358408276 0.005872786613189483
1.012663495527606067e-01 450.05576757004974 0.005872786613189483
1.038632779865775874e-01 499.450511585514 0.005872786613189483
1.061390137212596119e-01 554.2664520663108 0.005872786613189483
1.080955714393935369e-01 615.0985788580505 0.005872786613189483
1.097404398847504209e-01 682.6071834272393 0.005872786613189483
1.110859949246068429e-01 757.525025877192 0.005872786613189483
1.121488575090874851e-01 840.6652885618333 0.005872786613189483
1.129492367523132063e-01 932.9304026284696 0.005872786613189483
1.135102937572831511e-01 1035.3218432956637 0.005872786613189483
1.138575437209336794e-01 1148.9510001873086 0.005872786613189483
1.140183080056882681e-01 1275.051240713013 0.005872786613189483
1.146050655536643981e-01 1414.991297434576 0.005872786613189483
1.175581069830778508e-01 1570.2901247293776 0.005872786613189483
1.203935494452564176e-01 1742.6333860096508 0.005872786613189483
1.231693027053726436e-01 1933.891750455232 0.005872786613189483
1.259598348850577976e-01 2146.141197858406 0.005872786613189483
1.286899227502018850e-01 2381.6855519761607 0.005872786613189483
1.313609235598116320e-01 2643.0814869741084 0.005872786613189483
1.340140316653309627e-01 2933.1662783900483 0.005872786613189483
1.366949938350939808e-01 3255.0885998350564 0.005872786613189483
1.393855110163690625e-01 3612.3426997094302 0.005872786613189483
1.421052907672141763e-01 4008.8063288984645 0.005872786613189483
1.448715304991936847e-01 4448.782831127585 0.005872786613189483
1.476985658157119741e-01 4937.047852839004 0.005872786613189483
1.505977553626922372e-01 5478.901179593945 0.005872786613189483
1.535775498084286095e-01 6080.224261649427 0.005872786613189483
1.566436589675694324e-01 6747.5440531107 0.005872786613189483
1.597992496079473079e-01 7488.10385759003 0.005872786613189483
1.630451083241428178e-01 8309.941949353404 0.005872786613189483
1.663797321445327770e-01 9221.97882333434 0.005872786613189483
1.697993450895957657e-01 10234.114021054527 0.005872786613189483
1.733099288034337104e-01 11357.333583431051 0.005872786613189483
1.769446935316988101e-01 12603.829296797274 0.005872786613189483
1.806816258007553355e-01 13987.131026472387 0.005872786613189483
1.844798678779216994e-01 15522.25357427048 0.005872786613189483
1.883186201485897437e-01 17225.859653987874 0.005872786613189483
1.921795894183860320e-01 19116.440753857038 0.005872786613189483
1.960489530277652326e-01 21214.51784910632 0.005872786613189483
1.999064584921092513e-01 23542.864143224204 0.005872786613189483
2.037234942888710709e-01 26126.752255633317 0.005872786613189483
2.075106520750015782e-01 28994.22853882881 0.005872786613189483
2.112322020598315087e-01 32176.417502507353 0.005872786613189483
2.148689720477884590e-01 35707.859649004626 0.005872786613189483
2.183479596537381273e-01 39626.88638701478 0.005872786613189483
2.216858038058507341e-01 43976.036093027215 0.005872786613189483
2.248782835006759850e-01 48802.515836544335 0.005872786613189483
2.278953505397079138e-01 54158.71378079476 0.005872786613189483
2.307402188073352511e-01 60102.76782070388 0.005872786613189483
2.334059616665566939e-01 66699.19663030129 0.005872786613189483
2.359004298707656488e-01 74019.59996915652 0.005872786613189483
2.382406282751335924e-01 82143.43584919439 0.005872786613189483
2.404521946124176524e-01 91158.88299750836 0.005872786613189483
2.425698970868415960e-01 101163.7979766207 0.005872786613189483
2.446380114272641293e-01 112266.77735108159 0.005872786613189483
2.467105722997015305e-01 124588.33642950082 0.005872786613189483
2.488514557767867175e-01 138262.2173764659 0.005872786613189483
2.511343650330055688e-01 153436.84089300132 0.005872786613189483
2.536425149868987150e-01 170276.91722258978 0.005872786613189483
2.565436996512611145e-01 188965.23396912115 0.005872786613189483
2.600200900434965212e-01 209704.64013232305 0.005872786613189483
2.640874955299304383e-01 232720.2478960412 0.005872786613189483
2.691588100899711677e-01 258261.87606826748 0.005872786613189483
2.768037151035782073e-01 286606.7616948256 0.005872786613189483
2.871080989875650080e-01 318062.5692794119 0.005872786613189483
2.995496652472817711e-01 352970.73027306574 0.005872786613189483
3.137403744012514650e-01 391710.1490809261 0.005872786613189483
3.300021181934004733e-01 434701.3158125035 0.005872786613189483
3.482690240676114546e-01 482410.8704165374 0.005872786613189483
3.696292512081676418e-01 535356.6677410719 0.005872786613189483
3.931139008080643538e-01 594113.3984965039 0.005872786613189483
4.184420163054563546e-01 659318.8271333541 0.005872786613189483
4.454216659805725897e-01 731680.7143427207 0.005872786613189483
4.737896173057573046e-01 811984.4993184009 0.005872786613189483
5.032100361552279688e-01 901101.8251665037 0.005872786613189483
5.485591714054546264e-01 1000000.0 0.005872786613189483
2.491464027852433464e-06 0.001 0.00651733960488242
2.748286851375288813e-06 0.0011097524964120721 0.00651733960488242
3.030837482578029337e-06 0.0012315506032928262 0.00651733960488242
3.339688191408293193e-06 0.001366716356462006 0.00651733960488242
3.678721407354289606e-06 0.0015167168884709225 0.00651733960488242
4.047694928633322762e-06 0.0016831803533309566 0.00651733960488242
4.451877995603452110e-06 0.0018679135990207828 0.00651733960488242
4.892845858907929632e-06 0.002072921779595372 0.00651733960488242
5.372210807745773464e-06 0.002300430119772917 0.00651733960488242
5.891164264705753346e-06 0.0025529080682395165 0.00651733960488242
6.454116838448212623e-06 0.002833096101839324 0.00651733960488242
7.059895460552268019e-06 0.0031440354715915 0.00651733960488242
7.715026490619781622e-06 0.0034891012134067737 0.00651733960488242
8.418181238831025774e-06 0.003872038781812557 0.00651733960488242
9.172704728801532527e-06 0.004297004704320844 0.00651733960488242
9.977788389017562082e-06 0.004768611697714469 0.00651733960488242
1.083725442576040916e-05 0.005291978735958442 0.00651733960488242
1.174504930053861374e-05 0.005872786613189483 0.00651733960488242
1.270937471341741264e-05 0.00651733960488242 0.00651733960488242
1.372607639570270848e-05 0.007232633896483534 0.00651733960488242
1.478857420850652464e-05 0.008026433522257174 0.00651733960488242
1.589966590011492032e-05 0.00890735463861044 0.00651733960488242
1.705487898906154275e-05 0.009884959046625586 0.00651733960488242
1.825257184962471497e-05 0.010969857978923836 0.00651733960488242
1.948619131104137948e-05 0.012173827277396614 0.00651733960488242
2.074887125981115572e-05 0.013509935211980273 0.00651733960488242
2.203706089391594650e-05 0.014992684327860457 0.00651733960488242
2.334931297484469943e-05 0.01663816886076129 0.00651733960488242
2.467271191225113523e-05 0.018464249428955443 0.00651733960488242
2.600568220000240018e-05 0.020490746898158472 0.00651733960488242
2.733979588311789084e-05 0.022739657523579287 0.00651733960488242
2.867106826018173121e-05 0.02523539170434766 0.00651733960488242
2.999278163189232144e-05 0.02800503894183631 0.00651733960488242
3.129987786067342222e-05 0.03107866187782014 0.00651733960488242
3.258947459477087475e-05 0.03448962260405758 0.00651733960488242
3.385658988209106526e-05 0.038274944785163134 0.00651733960488242
3.510022863743800860e-05 0.04247571552536898 0.00651733960488242
3.631685893615926809e-05 0.047137531341167244 0.00651733960488242
3.750678996337897513e-05 0.05231099308056263 0.00651733960488242
3.866900446008311249e-05 0.05805225516094899 0.00651733960488242
3.980499418184280119e-05 0.06442363508721373 0.00651733960488242
4.091827965130739761e-05 0.07149428986597581 0.00651733960488242
4.201106421385813637e-05 0.07934096665797492 0.00651733960488242
4.308772724618384928e-05 0.08804883581643465 0.00651733960488242
4.415274873985604521e-05 0.09771241535346502 0.00651733960488242
4.521307683437766195e-05 0.1084365968689611 0.00651733960488242
4.627535387534893231e-05 0.12033778407775893 0.00651733960488242
4.734742116590170686e-05 0.13354515629298988 0.00651733960488242
4.844011067703732224e-05 0.14820207057988585 0.00651733960488242
4.956227855377172772e-05 0.16446761779946645 0.00651733960488242
5.072583333809685841e-05 0.18251834943190443 0.00651733960488242
5.194508357171877087e-05 0.20255019392306664 0.00651733960488242
5.323387197406270809e-05 0.22478058335487253 0.00651733960488242
5.460953041827944671e-05 0.24945081352303167 0.00651733960488242
5.609114436716895128e-05 0.27682866303920667 0.00651733960488242
5.770102385230464135e-05 0.3072112998861759 0.00651733960488242
5.946409453305913389e-05 0.34092850697468147 0.00651733960488242
6.141022999404195572e-05 0.3783462617131929 0.00651733960488242
6.357341198669185509e-05 0.419870708444391 0.00651733960488242
6.599405739055111137e-05 0.4659525668664682 0.00651733960488242
6.871975516482402855e-05 0.517092024289676 0.00651733960488242
7.180676667685825343e-05 0.5738441648302398 0.00651733960488242
7.532211285159911337e-05 0.6368249944718586 0.00651733960488242
7.934581910514785163e-05 0.7067181273927491 0.00651733960488242
8.397306724036886216e-05 0.7842822061337682 0.00651733960488242
8.931867556781059698e-05 0.8703591361485166 0.00651733960488242
9.551982739500880764e-05 0.9658832241158708 0.00651733960488242
1.027422196870584616e-04 1.0718913192051276 0.00651733960488242
1.111842704702368763e-04 1.1895340673703196 0.00651733960488242
1.210854316930563124e-04 1.3200884008314182 0.00651733960488242
1.327334945267647577e-04 1.4649713983072863 0.00651733960488242
1.464756091624657189e-04 1.625755666443795 0.00651733960488242
1.627290699718447991e-04 1.8041864093920719 0.00651733960488242
1.819967663427811140e-04 2.0022003718155843 0.00651733960488242
2.048836135197402975e-04 2.2219468609395236 0.00651733960488242
2.321165131507208477e-04 2.4658110758226037 0.00651733960488242
2.645686637672807961e-04 2.736439997074672 0.00651733960488242
3.032876334258618502e-04 3.0367711180354604 0.00651733960488242
3.495287455793931377e-04 3.370064329271928 0.00651733960488242
4.047926112083751003e-04 3.739937302478798 0.00651733960488242
4.708702244535094045e-04 4.150404757850477 0.00651733960488242
5.498949351007359834e-04 4.605922041145108 0.00651733960488242
6.443999753635835546e-04 5.1114334834401705 0.00651733960488242
7.573851052916101339e-04 5.672426068491977 0.00651733960488242
8.923903254807052801e-04 6.294988990221888 0.00651733960488242
1.053577189519570162e-03 6.985879746785249 0.00651733960488242
1.245817441038896784e-03 7.752597488629465 0.00651733960488242
1.474786768658658273e-03 8.60346441668451 0.00651733960488242
1.747061738871059878e-03 9.547716114208066 0.00651733960488242
2.070218081111269148e-03 10.59560179277617 0.00651733960488242
2.452924707541688423e-03 11.758495540521581 0.00651733960488242
2.905027183901291894e-03 13.049019780144016 0.00651733960488242
3.437616443014978544e-03 14.481182276745331 0.00651733960488242
4.063071439640080981e-03 16.070528182616385 0.00651733960488242
4.795067274358113564e-03 17.834308769319094 0.00651733960488242
5.648536452001564657e-03 19.791668678535572 0.00651733960488242
6.639573845736033465e-03 21.96385372416547 0.00651733960488242
7.785271340567145523e-03 24.37444150122222 0.00651733960488242
9.103472031299349870e-03 27.04959730463137 0.00651733960488242
1.061243544067717523e-02 30.01835813575592 0.00651733960488242
1.233040830593007918e-02 33.31294787934677 0.00651733960488242
1.427509857385067180e-02 36.96912707195032 0.00651733960488242
1.646306050666314358e-02 41.0265810582719 0.00651733960488242
1.890899966562525208e-02 45.52935074866948 0.00651733960488242
2.162502207886206687e-02 50.526310653356795 0.00651733960488242
2.461985212275172655e-02 56.07169938205458 0.00651733960488242
2.789805620979809650e-02 62.22570836730231 0.00651733960488242
3.145931391084793444e-02 69.0551352016233 0.00651733960488242
3.529778241614568712e-02 76.63410868007462 0.00651733960488242
3.940159759942818418e-02 85.04489341802686 0.00651733960488242
4.375256076167521185e-02 94.37878277775391 0.00651733960488242
4.832604431746726631e-02 104.73708979594508 0.00651733960488242
5.309114911855805641e-02 116.23224686798542 0.00651733960488242
5.801112659486806766e-02 128.9890261253308 0.00651733960488242
6.304406944426198256e-02 143.14589375234786 0.00651733960488242
6.814385247927573497e-02 158.85651294280527 0.00651733960488242
7.326129360782421274e-02 176.2914118095948 0.00651733960488242
7.834548473027472260e-02 195.63983435170647 0.00651733960488242
8.334523008217918638e-02 217.11179456945052 0.00651733960488242
8.821052326025898005e-02 240.9403560239527 0.00651733960488242
9.289398519739970606e-02 267.38416158399497 0.00651733960488242
9.735218973566688028e-02 296.73024081888724 0.00651733960488242
1.015468123022524316e-01 329.2971255097155 0.00651733960488242
1.054455484004421517e-01 365.43830709572546 0.00651733960488242
1.090227655015818253e-01 405.54607358408276 0.00651733960488242
1.122598753402806460e-01 450.05576757004974 0.00651733960488242
1.151454297498835933e-01 499.450511585514 0.00651733960488242
1.176749640388215362e-01 554.2664520663108 0.00651733960488242
1.198506268298515642e-01 615.0985788580505 0.00651733960488242
1.216806435230455841e-01 682.6071834272393 0.00651733960488242
1.231786661952243289e-01 757.525025877192 0.00651733960488242
1.243630634757642295e-01 840.6652885618333 0.00651733960488242
1.252561914001531496e-01 932.9304026284696 0.00651733960488242
1.258836884920699617e-01 1035.3218432956637 0.00651733960488242
1.262738112290978376e-01 1148.9510001873086 0.00651733960488242
1.264568283764422318e-01 1275.051240713013 0.00651733960488242
1.271007555490179797e-01 1414.991297434576 0.00651733960488242
1.303785149476773542e-01 1570.2901247293776 0.00651733960488242
1.335257812901023688e-01 1742.6333860096508 0.00651733960488242
1.366067091720388760e-01 1933.891750455232 0.00651733960488242
1.397022873942668220e-01 2146.141197858406 0.00651733960488242
1.427323063328722053e-01 2381.6855519761607 0.00651733960488242
1.456965358919955766e-01 2643.0814869741084 0.00651733960488242
1.486377828217066988e-01 2933.1662783900483 0.00651733960488242
1.516120410721656098e-01 3255.0885998350564 0.00651733960488242
1.545964766042040861e-01 3612.3426997094302 0.00651733960488242
1.576128962211990059e-01 4008.8063288984645 0.00651733960488242
1.606803193672854957e-01 4448.782831127585 0.00651733960488242
1.638145855270002338e-01 4937.047852839004 0.00651733960488242
1.670282265893623108e-01 5478.901179593945 0.00651733960488242
1.703305360438888416e-01 6080.224261649427 0.00651733960488242
1.737277556473234563e-01 6747.5440531107 0.00651733960488242
1.772232880940807498e-01 7488.10385759003 0.00651733960488242
1.808178778642513806e-01 8309.941949353404 0.00651733960488242
1.845097044386648510e-01 9221.97882333434 0.00651733960488242
1.882944082609152581e-01 10234.114021054527 0.00651733960488242
1.921784834220614802e-01 11357.333583431051 0.00651733960488242
1.961986349517198247e-01 12603.829296797274 0.00651733960488242
2.003298374720380026e-01 13987.131026472387 0.00651733960488242
2.045266885661277401e-01 15522.25357427048 0.00651733960488242
2.087658798026529039e-01 17225.859653987874 0.00651733960488242
2.130268402085344071e-01 19116.440753857038 0.00651733960488242
2.172939566189985572e-01 21214.51784910632 0.00651733960488242
2.215444550212554709e-01 23542.864143224204 0.00651733960488242
2.257462797149090150e-01 26126.752255633317 0.00651733960488242
2.299109286132348107e-01 28994.22853882881 0.00651733960488242
2.339985706096586737e-01 32176.417502507353 0.00651733960488242
2.379876660221354190e-01 35707.859649004626 0.00651733960488242
2.417960703649095766e-01 39626.88638701478 0.00651733960488242
2.454433298089597482e-01 43976.036093027215 0.00651733960488242
2.489234548172890304e-01 48802.515836544335 0.00651733960488242
2.522035458391672647e-01 54158.71378079476 0.00651733960488242
2.552854497679803436e-01 60102.76782070388 0.00651733960488242
2.581613228101231061e-01 66699.19663030129 0.00651733960488242
2.608390349267595276e-01 74019.59996915652 0.00651733960488242
2.633363983528845820e-01 82143.43584919439 0.00651733960488242
2.656805479552201699e-01 91158.88299750836 0.00651733960488242
2.679084305211098527e-01 101163.7979766207 0.00651733960488242
2.700671544452110107e-01 112266.77735108159 0.00651733960488242
2.722141741400929127e-01 124588.33642950082 0.00651733960488242
2.744173756852913981e-01 138262.2173764659 0.00651733960488242
2.767548301769214292e-01 153436.84089300132 0.00651733960488242
2.793145073057748395e-01 170276.91722258978 0.00651733960488242
2.822689724010827850e-01 188965.23396912115 0.00651733960488242
2.858210704055472728e-01 209704.64013232305 0.00651733960488242
2.899738832717717041e-01 232720.2478960412 0.00651733960488242
2.951168568877561849e-01 258261.87606826748 0.00651733960488242
3.030271554143908475e-01 286606.7616948256 0.00651733960488242
3.137646137266360546e-01 318062.5692794119 0.00651733960488242
3.267935928301422543e-01 352970.73027306574 0.00651733960488242
3.416254754769592616e-01 391710.1490809261 0.00651733960488242
3.585777794124153650e-01 434701.3158125035 0.00651733960488242
3.775853001263694830e-01 482410.8704165374 0.00651733960488242
3.996800573901619358e-01 535356.6677410719 0.00651733960488242
4.239997182216551086e-01 594113.3984965039 0.00651733960488242
4.501141003513248751e-01 659318.8271333541 0.00651733960488242
4.777945380763120031e-01 731680.7143427207 0.00651733960488242
5.067374045240552460e-01 811984.4993184009 0.00651733960488242
5.365657295334157473e-01 901101.8251665037 0.00651733960488242
5.793053119166430287e-01 1000000.0 0.00651733960488242
2.504520262661740182e-06 0.001 0.007232633896483534
2.765274090074958444e-06 0.0011097524964120721 0.007232633896483534
3.051153431569661692e-06 0.0012315506032928262 0.007232633896483534
3.364895804670601266e-06 0.001366716356462006 0.007232633896483534
3.710151027122794769e-06 0.0015167168884709225 0.007232633896483534
4.084315212003746986e-06 0.0016831803533309566 0.007232633896483534
4.494803820387369794e-06 0.0018679135990207828 0.007232633896483534
4.944457900727936738e-06 0.002072921779595372 0.007232633896483534
5.433917494099649943e-06 0.002300430119772917 0.007232633896483534
5.965025474078854041e-06 0.0025529080682395165 0.007232633896483534
6.540740220919215090e-06 0.002833096101839324 0.007232633896483534
7.164074179134274395e-06 0.0031440354715915 0.007232633896483534
7.839478209519284678e-06 0.0034891012134067737 0.007232633896483534
8.565390686591898648e-06 0.003872038781812557 0.007232633896483534
9.348478954430189440e-06 0.004297004704320844 0.007232633896483534
1.018518806693110608e-05 0.004768611697714469 0.007232633896483534
1.107862350592944262e-05 0.005291978735958442 0.007232633896483534
1.203207001600719897e-05 0.005872786613189483 0.007232633896483534
1.304542648105049364e-05 0.00651733960488242 0.007232633896483534
1.411371335542016680e-05 0.007232633896483534 0.007232633896483534
1.523930633403154207e-05 0.008026433522257174 0.007232633896483534
1.642007677442735983e-05 0.00890735463861044 0.007232633896483534
1.765435833680038130e-05 0.009884959046625586 0.007232633896483534
1.893524559331875723e-05 0.010969857978923836 0.007232633896483534
2.026424955041381906e-05 0.012173827277396614 0.007232633896483534
2.163130137856966652e-05 0.013509935211980273 0.007232633896483534
2.303303512541318585e-05 0.014992684327860457 0.007232633896483534
2.446658715027722272e-05 0.01663816886076129 0.007232633896483534
2.592160190382263241e-05 0.018464249428955443 0.007232633896483534
2.739321184947161677e-05 0.020490746898158472 0.007232633896483534
2.887394794864582841e-05 0.022739657523579287 0.007232633896483534
3.035739829233400058e-05 0.02523539170434766 0.007232633896483534
3.183730184132031683e-05 0.02800503894183631 0.007232633896483534
3.331023226752341580e-05 0.03107866187782014 0.007232633896483534
3.476656180161589457e-05 0.03448962260405758 0.007232633896483534
3.620448981983588344e-05 0.038274944785163134 0.007232633896483534
3.762055941912159044e-05 0.04247571552536898 0.007232633896483534
3.901053480520944353e-05 0.047137531341167244 0.007232633896483534
4.037309555934362205e-05 0.05231099308056263 0.007232633896483534
4.170887921205890535e-05 0.05805225516094899 0.007232633896483534
4.301686433992050806e-05 0.06442363508721373 0.007232633896483534
4.430012956597512212e-05 0.07149428986597581 0.007232633896483534
4.556171275124973043e-05 0.07934096665797492 0.007232633896483534
4.680340918941093044e-05 0.08804883581643465 0.007232633896483534
4.803223225214547741e-05 0.09771241535346502 0.007232633896483534
4.925447236138358223e-05 0.1084365968689611 0.007232633896483534
5.047682952067628596e-05 0.12033778407775893 0.007232633896483534
5.170921557030448197e-05 0.13354515629298988 0.007232633896483534
5.296101126635816361e-05 0.14820207057988585 0.007232633896483534
5.424306996156760157e-05 0.16446761779946645 0.007232633896483534
5.556941167000809640e-05 0.18251834943190443 0.007232633896483534
5.695405475892863727e-05 0.20255019392306664 0.007232633896483534
5.841334296155581342e-05 0.22478058335487253 0.007232633896483534
5.996596005997253346e-05 0.24945081352303167 0.007232633896483534
6.163344933777042630e-05 0.27682866303920667 0.007232633896483534
6.343999186298147767e-05 0.3072112998861759 0.007232633896483534
6.541377982376837721e-05 0.34092850697468147 0.007232633896483534
6.758717769841704514e-05 0.3783462617131929 0.007232633896483534
6.999915787167381462e-05 0.419870708444391 0.007232633896483534
7.269329503894084599e-05 0.4659525668664682 0.007232633896483534
7.572292818350281310e-05 0.517092024289676 0.007232633896483534
7.915011515964440669e-05 0.5738441648302398 0.007232633896483534
8.304881046402585564e-05 0.6368249944718586 0.007232633896483534
8.750791823662592347e-05 0.7067181273927491 0.007232633896483534
9.263262130797123429e-05 0.7842822061337682 0.007232633896483534
9.855025102876184735e-05 0.8703591361485166 0.007232633896483534
1.054123703204336060e-04 0.9658832241158708 0.007232633896483534
1.134020529286303060e-04 1.0718913192051276 0.007232633896483534
1.227388762103276041e-04 1.1895340673703196 0.007232633896483534
1.336874871011326589e-04 1.3200884008314182 0.007232633896483534
1.465667919555683368e-04 1.4649713983072863 0.007232633896483534
1.617599840285338761e-04 1.625755666443795 0.007232633896483534
1.797289885282270054e-04 1.8041864093920719 0.007232633896483534
2.010299022159071837e-04 2.0022003718155843 0.007232633896483534
2.263313956165526454e-04 2.2219468609395236 0.007232633896483534
2.564377025713256457e-04 2.4658110758226037 0.007232633896483534
2.923146467318740076e-04 2.736439997074672 0.007232633896483534
3.351208365289487078e-04 3.0367711180354604 0.007232633896483534
3.862443026202596317e-04 3.370064329271928 0.007232633896483534
4.473452762548067708e-04 3.739937302478798 0.007232633896483534
5.204047536732228163e-04 4.150404757850477 0.007232633896483534
6.077826837779494798e-04 4.605922041145108 0.007232633896483534
7.122810245001593267e-04 5.1114334834401705 0.007232633896483534
8.372186272002370925e-04 5.672426068491977 0.007232633896483534
9.865119068167007513e-04 6.294988990221888 0.007232633896483534
1.164765230310964642e-03 6.985879746785249 0.007232633896483534
1.377369127819534286e-03 7.752597488629465 0.007232633896483534
1.630603659992459773e-03 8.60346441668451 0.007232633896483534
1.931746942638272154e-03 9.547716114208066 0.007232633896483534
2.289183197366764181e-03 10.59560179277617 0.007232633896483534
2.712506914048316582e-03 11.758495540521581 0.007232633896483534
3.212616815702802348e-03 13.049019780144016 0.007232633896483534
3.801791433407574698e-03 14.481182276745331 0.007232633896483534
4.493736279186572209e-03 16.070528182616385 0.007232633896483534
5.303594264079390316e-03 17.834308769319094 0.007232633896483534
6.247903843972614849e-03 19.791668678535572 0.007232633896483534
7.344493702045491734e-03 21.96385372416547 0.007232633896483534
8.612300481427696136e-03 24.37444150122222 0.007232633896483534
1.007109849478577887e-02 27.04959730463137 0.007232633896483534
1.174112925349351209e-02 30.01835813575592 0.007232633896483534
1.364262681040591223e-02 33.31294787934677 0.007232633896483534
1.579523735871950912e-02 36.96912707195032 0.007232633896483534
1.821733663225462430e-02 41.0265810582719 0.007232633896483534
2.092526344527693982e-02 45.52935074866948 0.007232633896483534
2.393248557970811471e-02 50.526310653356795 0.007232633896483534
2.724873410588942585e-02 56.07169938205458 0.007232633896483534
3.087914261070690003e-02 62.22570836730231 0.007232633896483534
3.482343839505517430e-02 69.0551352016233 0.007232633896483534
3.907523529905220644e-02 76.63410868007462 0.007232633896483534
4.362147917635394306e-02 85.04489341802686 0.007232633896483534
4.844209716831327645e-02 94.37878277775391 0.007232633896483534
5.350988990980529159e-02 104.73708979594508 0.007232633896483534
5.879070134493758620e-02 116.23224686798542 0.007232633896483534
6.424388290153670855e-02 128.9890261253308 0.007232633896483534
6.982305471252504836e-02 143.14589375234786 0.007232633896483534
7.547714510572685331e-02 158.85651294280527 0.007232633896483534
8.115167436648242083e-02 176.2914118095948 0.007232633896483534
8.679022682475946715e-02 195.63983435170647 0.007232633896483534
9.233604548591295424e-02 217.11179456945052 0.007232633896483534
9.773366817656058136e-02 240.9403560239527 0.007232633896483534
1.029305224425431375e-01 267.38416158399497 0.007232633896483534
1.078783984348223868e-01 296.73024081888724 0.007232633896483534
1.125347239139450201e-01 329.2971255097155 0.007232633896483534
1.168635867601982292e-01 365.43830709572546 0.007232633896483534
1.208364626156919058e-01 405.54607358408276 0.007232633896483534
1.244326309465826480e-01 450.05576757004974 0.007232633896483534
1.276392864163383434e-01 499.450511585514 0.007232633896483534
1.304513688613218314e-01 554.2664520663108 0.007232633896483534
1.328711559662332231e-01 615.0985788580505 0.007232633896483534
1.349076711538525764e-01 682.6071834272393 0.007232633896483534
1.365759647035197366e-01 757.525025877192 0.007232633896483534
1.378963265796820659e-01 840.6652885618333 0.007232633896483534
1.388934798977853047e-01 932.9304026284696 0.007232633896483534
1.395957974731325824e-01 1035.3218432956637 0.007232633896483534
1.400345656843510755e-01 1148.9510001873086 0.007232633896483534
1.402433104906364580e-01 1275.051240713013 0.007232633896483534
1.409490073938292898e-01 1414.991297434576 0.007232633896483534
1.445872459632086549e-01 1570.2901247293776 0.007232633896483534
1.480806852195325207e-01 1742.6333860096508 0.007232633896483534
1.515003850520250384e-01 1933.891750455232 0.007232633896483534
1.549341918587286704e-01 2146.141197858406 0.007232633896483534
1.582971133926905083e-01 2381.6855519761607 0.007232633896483534
1.615867591072869258e-01 2643.0814869741084 0.007232633896483534
1.648470965715752301e-01 2933.1662783900483 0.007232633896483534
1.681466163302251238e-01 3255.0885998350564 0.007232633896483534
1.714569087748993303e-01 3612.3426997094302 0.007232633896483534
1.748020949086456499e-01 4008.8063288984645 0.007232633896483534
1.782032007938342821e-01 4448.782831127585 0.007232633896483534
1.816777202630422139e-01 4937.047852839004 0.007232633896483534
1.852394692036060109e-01 5478.901179593945 0.007232633896483534
1.888986591600999299e-01 6080.224261649427 0.007232633896483534
1.926621001379338338e-01 6747.5440531107 0.007232633896483534
1.965334318672175284e-01 7488.10385759003 0.007232633896483534
2.005133216282361797e-01 8309.941949353404 0.007232633896483534
2.045995684483462584e-01 9221.97882333434 0.007232633896483534
2.087871217041951388e-01 10234.114021054527 0.007232633896483534
2.130830187648251051e-01 11357.333583431051 0.007232633896483534
2.175278103623709824e-01 12603.829296797274 0.007232633896483534
2.220929896676574755e-01 13987.131026472387 0.007232633896483534
2.267281088509956466e-01 15522.25357427048 0.007232633896483534
2.314070254000318017e-01 17225.859653987874 0.007232633896483534
2.361065819933589882e-01 19116.440753857038 0.007232633896483534
2.408091250135789008e-01 21214.51784910632 0.007232633896483534
2.454890183603264942e-01 23542.864143224204 0.007232633896483534
2.501103270303576265e-01 26126.752255633317 0.007232633896483534
2.546855035162692849e-01 28994.22853882881 0.007232633896483534
2.591701330924271462e-01 32176.417502507353 0.007232633896483534
2.635399858019688568e-01 35707.859649004626 0.007232633896483534
2.677025709841994727e-01 39626.88638701478 0.007232633896483534
2.716808827787511316e-01 43976.036093027215 0.007232633896483534
2.754667013913250639e-01 48802.515836544335 0.007232633896483534
2.790240733150131658e-01 54158.71378079476 0.007232633896483534
2.823530065224371111e-01 60102.76782070388 0.007232633896483534
2.854445888277641896e-01 66699.19663030129 0.007232633896483534
2.883065907030942232e-01 74019.59996915652 0.007232633896483534
2.909575427923864477e-01 82143.43584919439 0.007232633896483534
2.934259992920405513e-01 91158.88299750836 0.007232633896483534
2.957510251986706917e-01 101163.7979766207 0.007232633896483534
2.979825351913211740e-01 112266.77735108159 0.007232633896483534
3.001813884238570540e-01 124588.33642950082 0.007232633896483534
3.024193799014847639e-01 138262.2173764659 0.007232633896483534
3.047788970664881969e-01 153436.84089300132 0.007232633896483534
3.073524576348284909e-01 170276.91722258978 0.007232633896483534
3.103176532608714622e-01 188965.23396912115 0.007232633896483534
3.138940340658050721e-01 209704.64013232305 0.007232633896483534
3.180847025742096768e-01 232720.2478960412 0.007232633896483534
3.232623799849774215e-01 258261.87606826748 0.007232633896483534
3.313106069485108884e-01 286606.7616948256 0.007232633896483534
3.424055783738195191e-01 318062.5692794119 0.007232633896483534
3.559528291464069127e-01 352970.73027306574 0.007232633896483534
3.713430522913912513e-01 391710.1490809261 0.007232633896483534
3.888832764613885384e-01 434701.3158125035 0.007232633896483534
4.085130244619986084e-01 482410.8704165374 0.007232633896483534
4.311741437317612169e-01 535356.6677410719 0.007232633896483534
4.561630913728510484e-01 594113.3984965039 0.007232633896483534
4.828677454959337534e-01 659318.8271333541 0.007232633896483534
5.110201081269125645e-01 731680.7143427207 0.007232633896483534
5.402749720503227104e-01 811984.4993184009 0.007232633896483534
5.702138409521949614e-01 901101.8251665037 0.007232633896483534
6.091472118126256552e-01 1000000.0 0.007232633896483534
2.518300056001141677e-06 0.001 0.008026433522257174
2.780710503492472150e-06 0.0011097524964120721 0.008026433522257174
3.070206814268870490e-06 0.0012315506032928262 0.008026433522257174
3.388201523618407463e-06 0.001366716356462006 0.008026433522257174
3.736294228360071104e-06 0.0015167168884709225 0.008026433522257174
4.119459205557845144e-06 0.0016831803533309566 0.008026433522257174
4.535549848544056472e-06 0.0018679135990207828 0.008026433522257174
4.991487515403140364e-06 0.002072921779595372 0.008026433522257174
5.490952624685110437e-06 0.002300430119772917 0.008026433522257174
6.034083867823809411e-06 0.0025529080682395165 0.008026433522257174
6.624856045137949895e-06 0.002833096101839324 0.008026433522257174
7.262871558255331212e-06 0.0031440354715915 0.008026433522257174
7.958064522955115129e-06 0.0034891012134067737 0.008026433522257174
8.705737061521458053e-06 0.003872038781812557 0.008026433522257174
9.513246114774797152e-06 0.004297004704320844 0.008026433522257174
1.038160567866659662e-05 0.004768611697714469 0.008026433522257174
1.130995331047975222e-05 0.005291978735958442 0.008026433522257174
1.230375117004403931e-05 0.005872786613189483 0.008026433522257174
1.336120437940285308e-05 0.00651733960488242 0.008026433522257174
1.448397766804011594e-05 0.007232633896483534 0.008026433522257174
1.567047856548871450e-05 0.008026433522257174 0.008026433522257174
1.692056216887060865e-05 0.00890735463861044 0.008026433522257174
1.823194137624772161e-05 0.009884959046625586 0.008026433522257174
1.959986254247108502e-05 0.010969857978923836 0.008026433522257174
2.102519629298495488e-05 0.012173827277396614 0.008026433522257174
2.249929081572333238e-05 0.013509935211980273 0.008026433522257174
2.401772887715173670e-05 0.014992684327860457 0.008026433522257174
2.557488196252211463e-05 0.01663816886076129 0.008026433522257174
2.716529793201214845e-05 0.018464249428955443 0.008026433522257174
2.877977428403489821e-05 0.020490746898158472 0.008026433522257174
3.041482868448636465e-05 0.022739657523579287 0.008026433522257174
3.206125838444361212e-05 0.02523539170434766 0.008026433522257174
3.371096597058870193e-05 0.02800503894183631 0.008026433522257174
3.535864166264594593e-05 0.03107866187782014 0.008026433522257174
3.699654599433104202e-05 0.03448962260405758 0.008026433522257174
3.862068518260421661e-05 0.038274944785163134 0.008026433522257174
4.022558637578312274e-05 0.04247571552536898 0.008026433522257174
4.180709549951466293e-05 0.047137531341167244 0.008026433522257174
4.336299574361430814e-05 0.05231099308056263 0.008026433522257174
4.489123431879760173e-05 0.05805225516094899 0.008026433522257174
4.639271223892973918e-05 0.06442363508721373 0.008026433522257174
4.786768693048193949e-05 0.07149428986597581 0.008026433522257174
4.931855202924850958e-05 0.07934096665797492 0.008026433522257174
5.074909576615676220e-05 0.08804883581643465 0.008026433522257174
5.216551322016941910e-05 0.09771241535346502 0.008026433522257174
5.357218084708451506e-05 0.1084365968689611 0.008026433522257174
5.497838869325073687e-05 0.12033778407775893 0.008026433522257174
5.639291170126313425e-05 0.13354515629298988 0.008026433522257174
5.782662768875853926e-05 0.14820207057988585 0.008026433522257174
5.929219506069967620e-05 0.16446761779946645 0.008026433522257174
6.080312994949586656e-05 0.18251834943190443 0.008026433522257174
6.237596116357621817e-05 0.20255019392306664 0.008026433522257174
6.402896400695930526e-05 0.22478058335487253 0.008026433522257174
6.578208609879182089e-05 0.24945081352303167 0.008026433522257174
6.765930998439790233e-05 0.27682866303920667 0.008026433522257174
6.968725305096734547e-05 0.3072112998861759 0.008026433522257174
7.189733937648960446e-05 0.34092850697468147 0.008026433522257174
7.432624642589030631e-05 0.3783462617131929 0.008026433522257174
7.701508082275153409e-05 0.419870708444391 0.008026433522257174
8.001409017178157785e-05 0.4659525668664682 0.008026433522257174
8.338113600744917920e-05 0.517092024289676 0.008026433522257174
8.718543711983658322e-05 0.5738441648302398 0.008026433522257174
9.150903002547264862e-05 0.6368249944718586 0.008026433522257174
9.644961418877640057e-05 0.7067181273927491 0.008026433522257174
1.021240846083975044e-04 0.7842822061337682 0.008026433522257174
1.086727884871719225e-04 0.8703591361485166 0.008026433522257174
1.162636752472317813e-04 0.9658832241158708 0.008026433522257174
1.250989861136393678e-04 1.0718913192051276 0.008026433522257174
1.354216598602956800e-04 1.1895340673703196 0.008026433522257174
1.475242531820414728e-04 1.3200884008314182 0.008026433522257174
1.617589232169724261e-04 1.4649713983072863 0.008026433522257174
1.785498702160035736e-04 1.625755666443795 0.008026433522257174
1.984076311967846991e-04 1.8041864093920719 0.008026433522257174
2.219465862872492914e-04 2.0022003718155843 0.008026433522257174
2.499065877855352396e-04 2.2219468609395236 0.008026433522257174
2.831761071983366880e-04 2.4658110758226037 0.008026433522257174
3.228232817155884883e-04 2.736439997074672 0.008026433522257174
3.701291752385767620e-04 3.0367711180354604 0.008026433522257174
4.266283335712486619e-04 3.370064329271928 0.008026433522257174
4.941564583827705867e-04 3.739937302478798 0.008026433522257174
5.749043309947454976e-04 4.150404757850477 0.008026433522257174
6.714811929624200535e-04 4.605922041145108 0.008026433522257174
7.869859531454617826e-04 5.1114334834401705 0.008026433522257174
9.250887847162860000e-04 5.672426068491977 0.008026433522257174
1.090121066203501550e-03 6.294988990221888 0.008026433522257174
1.287175692370330984e-03 6.985879746785249 0.008026433522257174
1.522214965947339292e-03 7.752597488629465 0.008026433522257174
1.802186407803326590e-03 8.60346441668451 0.008026433522257174
2.135141370990842336e-03 9.547716114208066 0.008026433522257174
2.530356301904899616e-03 10.59560179277617 0.008026433522257174
2.998447907462955479e-03 11.758495540521581 0.008026433522257174
3.551476612161155125e-03 13.049019780144016 0.008026433522257174
4.203031927853218171e-03 14.481182276745331 0.008026433522257174
4.968285160805082160e-03 16.070528182616385 0.008026433522257174
5.864000665007678553e-03 17.834308769319094 0.008026433522257174
6.908491424078944815e-03 19.791668678535572 0.008026433522257174
8.121502657517400831e-03 21.96385372416547 0.008026433522257174
9.524011768324101151e-03 24.37444150122222 0.008026433522257174
1.113792972020604191e-02 27.04959730463137 0.008026433522257174
1.298569217985950930e-02 30.01835813575592 0.008026433522257174
1.508973573571910365e-02 33.31294787934677 0.008026433522257174
1.747185513849316627e-02 36.96912707195032 0.008026433522257174
2.015244960787545073e-02 41.0265810582719 0.008026433522257174
2.314967336424780461e-02 45.52935074866948 0.008026433522257174
2.647851300020979265e-02 50.526310653356795 0.008026433522257174
3.014982759625757514e-02 56.07169938205458 0.008026433522257174
3.416939478220813731e-02 62.22570836730231 0.008026433522257174
3.853701250460959266e-02 69.0551352016233 0.008026433522257174
4.324571348373624363e-02 76.63410868007462 0.008026433522257174
4.828114833298877140e-02 85.04489341802686 0.008026433522257174
5.362119164038538915e-02 94.37878277775391 0.008026433522257174
5.923581918813388553e-02 104.73708979594508 0.008026433522257174
6.508729074847420526e-02 116.23224686798542 0.008026433522257174
7.113065952409014514e-02 128.9890261253308 0.008026433522257174
7.731461144008752728e-02 143.14589375234786 0.008026433522257174
8.358261119371447612e-02 158.85651294280527 0.008026433522257174
8.987432279935815560e-02 176.2914118095948 0.008026433522257174
9.612723723527917541e-02 195.63983435170647 0.008026433522257174
1.022784392128175124e-01 217.11179456945052 0.008026433522257174
1.082664196002972312e-01 240.9403560239527 0.008026433522257174
1.140328453216576804e-01 267.38416158399497 0.008026433522257174
1.195241930685514292e-01 296.73024081888724 0.008026433522257174
1.246931685961001762e-01 329.2971255097155 0.008026433522257174
1.294998427168106148e-01 365.43830709572546 0.008026433522257174
1.339124638510278409e-01 405.54607358408276 0.008026433522257174
1.379079254141798994e-01 450.05576757004974 0.008026433522257174
1.414718930932514496e-01 499.450511585514 0.008026433522257174
1.445986221351514001e-01 554.2664520663108 0.008026433522257174
1.472905098416305292e-01 615.0985788580505 0.008026433522257174
1.495574412935427588e-01 682.6071834272393 0.008026433522257174
1.514159961132047483e-01 757.525025877192 0.008026433522257174
1.528885752328358605e-01 840.6652885618333 0.008026433522257174
1.540025089274158487e-01 932.9304026284696 0.008026433522257174
1.547891863364990739e-01 1035.3218432956637 0.008026433522257174
1.552832400002735203e-01 1148.9510001873086 0.008026433522257174
1.555217968467255962e-01 1275.051240713013 0.008026433522257174
1.562939796798326619e-01 1414.991297434576 0.008026433522257174
1.603324054925015785e-01 1570.2901247293776 0.008026433522257174
1.642101593367338852e-01 1742.6333860096508 0.008026433522257174
1.680059336378472157e-01 1933.891750455232 0.008026433522257174
1.718147193379430115e-01 2146.141197858406 0.008026433522257174
1.755471404650923994e-01 2381.6855519761607 0.008026433522257174
1.791979181179614855e-01 2643.0814869741084 0.008026433522257174
1.828115509777859804e-01 2933.1662783900483 0.008026433522257174
1.864717529849973521e-01 3255.0885998350564 0.008026433522257174
1.901432713721602774e-01 3612.3426997094302 0.008026433522257174
1.938527766571251088e-01 4008.8063288984645 0.008026433522257174
1.976235041736196796e-01 4448.782831127585 0.008026433522257174
2.014747642770109981e-01 4937.047852839004 0.008026433522257174
2.054217777570314651e-01 5478.901179593945 0.008026433522257174
2.094757519523307854e-01 6080.224261649427 0.008026433522257174
2.136441006225485995e-01 6747.5440531107 0.008026433522257174
2.179306981664497211e-01 7488.10385759003 0.008026433522257174
2.223360908875564590e-01 8309.941949353404 0.008026433522257174
2.268576134131635169e-01 9221.97882333434 0.008026433522257174
2.314894065716236737e-01 10234.114021054527 0.008026433522257174
2.362390697042507370e-01 11357.333583431051 0.008026433522257174
2.411513875567142251e-01 12603.829296797274 0.008026433522257174
2.461938268107583816e-01 13987.131026472387 0.008026433522257174
2.513103255224659049e-01 15522.25357427048 0.008026433522257174
2.564715428942514475e-01 17225.859653987874 0.008026433522257174
2.616513864204731976e-01 19116.440753857038 0.008026433522257174
2.668298675055185698e-01 21214.51784910632 0.008026433522257174
2.719781024117139956e-01 23542.864143224204 0.008026433522257174
2.770557809008066252e-01 26126.752255633317 0.008026433522257174
2.820763539146509680e-01 28994.22853882881 0.008026433522257174
2.869902824625641391e-01 32176.417502507353 0.008026433522257174
2.917702804558590657e-01 35707.859649004626 0.008026433522257174
2.963121530655661306e-01 39626.88638701478 0.008026433522257174
3.006429645126428296e-01 43976.036093027215 0.008026433522257174
3.047517119556159559e-01 48802.515836544335 0.008026433522257174
3.085992097881619101e-01 54158.71378079476 0.008026433522257174
3.121829964796284385e-01 60102.76782070388 0.008026433522257174
3.154929757711712468e-01 66699.19663030129 0.008026433522257174
3.185366487793723778e-01 74019.59996915652 0.008026433522257174
3.213331297297358224e-01 82143.43584919439 0.008026433522257174
3.239122771245140919e-01 91158.88299750836 0.008026433522257174
3.263152141742645673e-01 101163.7979766207 0.008026433522257174
3.285945629482026620e-01 112266.77735108159 0.008026433522257174
3.308144981873741286e-01 124588.33642950082 0.008026433522257174
3.330505996986008466e-01 138262.2173764659 0.008026433522257174
3.353893926832807182e-01 153436.84089300132 0.008026433522257174
3.379276378432772288e-01 170276.91722258978 0.008026433522257174
3.408461651897512490e-01 188965.23396912115 0.008026433522257174
3.443823982039503351e-01 209704.64013232305 0.008026433522257174
3.485448764313042180e-01 232720.2478960412 0.008026433522257174
3.537024648233147439e-01 258261.87606826748 0.008026433522257174
3.617351609962503600e-01 286606.7616948256 0.008026433522257174
3.730866353662452561e-01 318062.5692794119 0.008026433522257174
3.870579420224142253e-01 352970.73027306574 0.008026433522257174
4.028954805468817346e-01 391710.1490809261 0.008026433522257174
4.208886516159215385e-01 434701.3158125035 0.008026433522257174
4.409876182350681018e-01 482410.8704165374 0.008026433522257174
4.640034046945304413e-01 535356.6677410719 0.008026433522257174
4.894548593991748242e-01 594113.3984965039 0.008026433522257174
5.165102156849648019e-01 659318.8271333541 0.008026433522257174
5.448604826189574757e-01 731680.7143427207 0.008026433522257174
5.741192818251742436e-01 811984.4993184009 0.008026433522257174
6.038269204602797480e-01 901101.8251665037 0.008026433522257174
6.375991287769385840e-01 1000000.0 0.008026433522257174
2.531211832627490630e-06 0.001 0.00890735463861044
2.797743736521191824e-06 0.0011097524964120721 0.00890735463861044
3.088130266910465568e-06 0.0012315506032928262 0.00890735463861044
3.410914766118373932e-06 0.001366716356462006 0.00890735463861044
3.762401347938119572e-06 0.0015167168884709225 0.00890735463861044
4.150983386974078808e-06 0.0016831803533309566 0.00890735463861044
4.573288253789738329e-06 0.0018679135990207828 0.00890735463861044
5.037807502931680095e-06 0.002072921779595372 0.00890735463861044
5.544315671771275377e-06 0.002300430119772917 0.00890735463861044
6.098950806758231735e-06 0.0025529080682395165 0.00890735463861044
6.702033584887375662e-06 0.002833096101839324 0.00890735463861044
7.357450066149941127e-06 0.0031440354715915 0.00890735463861044
8.067240211796926599e-06 0.0034891012134067737 0.00890735463861044
8.837749830359656775e-06 0.003872038781812557 0.00890735463861044
9.669077111346791354e-06 0.004297004704320844 0.00890735463861044
1.056565653823201843e-05 0.004768611697714469 0.00890735463861044
1.153155741794061893e-05 0.005291978735958442 0.00890735463861044
1.256425179603885020e-05 0.005872786613189483 0.00890735463861044
1.366745309998921274e-05 0.00651733960488242 0.00890735463861044
1.484009719273644728e-05 0.007232633896483534 0.00890735463861044
1.608698397507419870e-05 0.008026433522257174 0.00890735463861044
1.740456862552636934e-05 0.00890735463861044 0.00890735463861044
1.879027788285975319e-05 0.009884959046625586 0.00890735463861044
2.024644494062788244e-05 0.010969857978923836 0.00890735463861044
2.176632927303762273e-05 0.012173827277396614 0.00890735463861044
2.334573571826564829e-05 0.013509935211980273 0.00890735463861044
2.498272259442731638e-05 0.014992684327860457 0.00890735463861044
2.666633765521385282e-05 0.01663816886076129 0.00890735463861044
2.839583915319599170e-05 0.018464249428955443 0.00890735463861044
3.016300430160651468e-05 0.020490746898158472 0.00890735463861044
3.195686592849977976e-05 0.022739657523579287 0.00890735463861044
3.377414427366062376e-05 0.02523539170434766 0.00890735463861044
3.560393561198942454e-05 0.02800503894183631 0.00890735463861044
3.743736507749484714e-05 0.03107866187782014 0.00890735463861044
3.927222643362179112e-05 0.03448962260405758 0.00890735463861044
4.109674686023704053e-05 0.038274944785163134 0.00890735463861044
4.290761207526264679e-05 0.04247571552536898 0.00890735463861044
4.469959459306644713e-05 0.047137531341167244 0.00890735463861044
4.646855775249883903e-05 0.05231099308056263 0.00890735463861044
4.821136663383252256e-05 0.05805225516094899 0.00890735463861044
4.992748026921440396e-05 0.06442363508721373 0.00890735463861044
5.161764526427222805e-05 0.07149428986597581 0.00890735463861044
5.328285804422117392e-05 0.07934096665797492 0.00890735463861044
5.492680514277214430e-05 0.08804883581643465 0.00890735463861044
5.655366188090811259e-05 0.09771241535346502 0.00890735463861044
5.817023860139749027e-05 0.1084365968689611 0.00890735463861044
5.978527646066962841e-05 0.12033778407775893 0.00890735463861044
6.140753177118190166e-05 0.13354515629298988 0.00890735463861044
6.304942258957417262e-05 0.14820207057988585 0.00890735463861044
6.472342293516080759e-05 0.16446761779946645 0.00890735463861044
6.644530101024342863e-05 0.18251834943190443 0.00890735463861044
6.823224628406674211e-05 0.20255019392306664 0.00890735463861044
7.010460622128969802e-05 0.22478058335487253 0.00890735463861044
7.208451567305476356e-05 0.24945081352303167 0.00890735463861044
7.419822042515997358e-05 0.27682866303920667 0.00890735463861044
7.647577301223027824e-05 0.3072112998861759 0.00890735463861044
7.895141827763936873e-05 0.34092850697468147 0.00890735463861044
8.166530319297482087e-05 0.3783462617131929 0.00890735463861044
8.466387075595404796e-05 0.419870708444391 0.00890735463861044
8.800222282709067054e-05 0.4659525668664682 0.00890735463861044
9.174422871245740106e-05 0.517092024289676 0.00890735463861044
9.596676088014247043e-05 0.5738441648302398 0.00890735463861044
1.007600876744163695e-04 0.6368249944718586 0.00890735463861044
1.062329419557617177e-04 0.7067181273927491 0.00890735463861044
1.125141249407702817e-04 0.7842822061337682 0.00890735463861044
1.197587762237144155e-04 0.8703591361485166 0.00890735463861044
1.281530397879666677e-04 0.9658832241158708 0.00890735463861044
1.379196629166531225e-04 1.0718913192051276 0.00890735463861044
1.493276181789052973e-04 1.1895340673703196 0.00890735463861044
1.627001359700322686e-04 1.3200884008314182 0.00890735463861044
1.784263186231073114e-04 1.4649713983072863 0.00890735463861044
1.969747447784072562e-04 1.625755666443795 0.00890735463861044
2.189099486144220272e-04 1.8041864093920719 0.00890735463861044
2.449107395803535952e-04 2.0022003718155843 0.00890735463861044
2.757945295037092124e-04 2.2219468609395236 0.00890735463861044
3.125435127912119782e-04 2.4658110758226037 0.00890735463861044
3.563378770337315279e-04 2.736439997074672 0.00890735463861044
4.085935737584207752e-04 3.0367711180354604 0.00890735463861044
4.710068198970634870e-04 3.370064329271928 0.00890735463861044
5.456060563792502474e-04 3.739937302478798 0.00890735463861044
6.348133504948308805e-04 4.150404757850477 0.00890735463861044
7.415126309386580340e-04 4.605922041145108 0.00890735463861044
8.691298076729403075e-04 5.1114334834401705 0.00890735463861044
1.021722128162307888e-03 5.672426068491977 0.00890735463861044
1.204078516237818688e-03 6.294988990221888 0.00890735463861044
1.421829821339442527e-03 6.985879746785249 0.00890735463861044
1.681568921617171072e-03 7.752597488629465 0.00890735463861044
1.990978510649906059e-03 8.60346441668451 0.00890735463861044
2.358963002509186814e-03 9.547716114208066 0.00890735463861044
2.795782734499068466e-03 10.59560179277617 0.00890735463861044
3.313181318150133954e-03 11.758495540521581 0.00890735463861044
3.924501649249728143e-03 13.049019780144016 0.00890735463861044
4.644779689543027633e-03 14.481182276745331 0.00890735463861044
5.490804377195727948e-03 16.070528182616385 0.00890735463861044
6.481131064426887654e-03 17.834308769319094 0.00890735463861044
7.636032147152268731e-03 19.791668678535572 0.00890735463861044
8.977371116360367137e-03 21.96385372416547 0.00890735463861044
1.052838161539306969e-02 24.37444150122222 0.00890735463861044
1.231333783603799290e-02 27.04959730463137 0.00890735463861044
1.435710479996731188e-02 30.01835813575592 0.00890735463861044
1.668455839659090459e-02 33.31294787934677 0.00890735463861044
1.931987587143591326e-02 36.96912707195032 0.00890735463861044
2.228570348386442121e-02 41.0265810582719 0.00890735463861044
2.560221440338800170e-02 45.52935074866948 0.00890735463861044
2.928608951058543630e-02 50.526310653356795 0.00890735463861044
3.334945264717944363e-02 56.07169938205458 0.00890735463861044
3.779881360784950739e-02 62.22570836730231 0.00890735463861044
4.263407113863083159e-02 69.0551352016233 0.00890735463861044
4.784763973137100279e-02 76.63410868007462 0.00890735463861044
5.342376226842961151e-02 85.04489341802686 0.00890735463861044
5.933806942775931431e-02 94.37878277775391 0.00890735463861044
6.555743774266289958e-02 104.73708979594508 0.00890735463861044
7.204018614897650385e-02 116.23224686798542 0.00890735463861044
7.873663499722502457e-02 128.9890261253308 0.00890735463861044
8.559002853515051967e-02 143.14589375234786 0.00890735463861044
9.253780144811744879e-02 158.85651294280527 0.00890735463861044
9.951314585220692732e-02 176.2914118095948 0.00890735463861044
1.064468139756128556e-01 195.63983435170647 0.00890735463861044
1.132690723439306740e-01 217.11179456945052 0.00890735463861044
1.199117109805430542e-01 240.9403560239527 0.00890735463861044
1.263100060845941952e-01 267.38416158399497 0.00890735463861044
1.324045346836505155e-01 296.73024081888724 0.00890735463861044
1.381427502991011969e-01 329.2971255097155 0.00890735463861044
1.434802500461274666e-01 365.43830709572546 0.00890735463861044
1.483816799781697560e-01 405.54607358408276 0.00890735463861044
1.528212599373921510e-01 450.05576757004974 0.00890735463861044
1.567829318498586422e-01 499.450511585514 0.00890735463861044
1.602601628363826691e-01 554.2664520663108 0.00890735463861044
1.632554529619256733e-01 615.0985788580505 0.00890735463861044
1.657796152521020805e-01 682.6071834272393 0.00890735463861044
1.678508984889711952e-01 757.525025877192 0.00890735463861044
1.694940206998028220e-01 840.6652885618333 0.00890735463861044
1.707391809188752441e-01 932.9304026284696 0.00890735463861044
1.716210946059652520e-01 1035.3218432956637 0.00890735463861044
1.721780873125594580e-01 1148.9510001873086 0.00890735463861044
1.724512640669152441e-01 1275.051240713013 0.00890735463861044
1.732946890621947789e-01 1414.991297434576 0.00890735463861044
1.777773920176885236e-01 1570.2901247293776 0.00890735463861044
1.820818138046750301e-01 1742.6333860096508 0.00890735463861044
1.862950783814729949e-01 1933.891750455232 0.00890735463861044
1.905195339670585908e-01 2146.141197858406 0.00890735463861044
1.946620749503260028e-01 2381.6855519761607 0.00890735463861044
1.987136149472562285e-01 2643.0814869741084 0.00890735463861044
2.027183270635710965e-01 2933.1662783900483 0.00890735463861044
2.067784533822142889e-01 3255.0885998350564 0.00890735463861044
2.108503555712722410e-01 3612.3426997094302 0.00890735463861044
2.149635127929754586e-01 4008.8063288984645 0.00890735463861044
2.191435889951395821e-01 4448.782831127585 0.00890735463861044
2.234118874422846845e-01 4937.047852839004 0.00890735463861044
2.277851625552230475e-01 5478.901179593945 0.00890735463861044
2.322756989449631382e-01 6080.224261649427 0.00890735463861044
2.368915498339327907e-01 6747.5440531107 0.00890735463861044
2.416368121494220089e-01 7488.10385759003 0.00890735463861044
2.465118564202273821e-01 8309.941949353404 0.00890735463861044
2.515134545835511215e-01 9221.97882333434 0.00890735463861044
2.566347923857839053e-01 10234.114021054527 0.00890735463861044
2.618840520504219782e-01 11357.333583431051 0.00890735463861044
2.673106698964435313e-01 12603.829296797274 0.00890735463861044
2.728774437871839265e-01 13987.131026472387 0.00890735463861044
2.785220754584149527e-01 15522.25357427048 0.00890735463861044
2.842116072678026462e-01 17225.859653987874 0.00890735463861044
2.899166061188803711e-01 19116.440753857038 0.00890735463861044
2.956144152399542979e-01 21214.51784910632 0.00890735463861044
3.012724623406596858e-01 23542.864143224204 0.00890735463861044
3.068454914333581529e-01 26126.752255633317 0.00890735463861044
3.123479999144605501e-01 28994.22853882881 0.00890735463861044
3.177248025791485353e-01 32176.417502507353 0.00890735463861044
3.229448843378180389e-01 35707.859649004626 0.00890735463861044
3.278910572502952703e-01 39626.88638701478 0.00890735463861044
3.325951047596230614e-01 43976.036093027215 0.00890735463861044
3.370425910404228897e-01 48802.515836544335 0.00890735463861044
3.411909115051561803e-01 54158.71378079476 0.00890735463861044
3.450343812914550834e-01 60102.76782070388 0.00890735463861044
3.485615988605489934e-01 66699.19663030129 0.00890735463861044
3.517795874638585119e-01 74019.59996915652 0.00890735463861044
3.547078449568248915e-01 82143.43584919439 0.00890735463861044
3.573783288367527455e-01 91158.88299750836 0.00890735463861044
3.598313834047537907e-01 101163.7979766207 0.00890735463861044
3.621248745450049156e-01 112266.77735108159 0.00890735463861044
3.643252676741859930e-01 124588.33642950082 0.00890735463861044
3.665117203473141072e-01 138262.2173764659 0.00890735463861044
3.687746545491722983e-01 153436.84089300132 0.00890735463861044
3.712147554658709603e-01 170276.91722258978 0.00890735463861044
3.740135484171825397e-01 188965.23396912115 0.00890735463861044
3.774277853329641164e-01 209704.64013232305 0.00890735463861044
3.814738349525999550e-01 232720.2478960412 0.00890735463861044
3.865084735021003803e-01 258261.87606826748 0.00890735463861044
3.944130503587210401e-01 286606.7616948256 0.00890735463861044
4.058474451272922612e-01 318062.5692794119 0.00890735463861044
4.201196474330185504e-01 352970.73027306574 0.00890735463861044
4.362616300877267261e-01 391710.1490809261 0.00890735463861044
4.545371195232781880e-01 434701.3158125035 0.00890735463861044
4.749146496246292037e-01 482410.8704165374 0.00890735463861044
4.980257612174565085e-01 535356.6677410719 0.00890735463861044
5.236895422097471720e-01 594113.3984965039 0.00890735463861044
5.508112636876576484e-01 659318.8271333541 0.00890735463861044
5.790407385576276100e-01 731680.7143427207 0.00890735463861044
6.079506374824769077e-01 811984.4993184009 0.00890735463861044
6.370445616319183602e-01 901101.8251665037 0.00890735463861044
6.657688087372549690e-01 1000000.0 0.00890735463861044
2.543299330150569180e-06 0.001 0.009884959046625586
2.810015385677963900e-06 0.0011097524964120721 0.009884959046625586
3.106612375193427738e-06 0.0012315506032928262 0.009884959046625586
3.430656369110526841e-06 0.001366716356462006 0.009884959046625586
3.788094115124289518e-06 0.0015167168884709225 0.009884959046625586
4.179821743481692370e-06 0.0016831803533309566 0.009884959046625586
4.609714701986366435e-06 0.0018679135990207828 0.009884959046625586
5.080742772675369918e-06 0.002072921779595372 0.009884959046625586
5.596448309773170949e-06 0.002300430119772917 0.009884959046625586
6.160792283971317683e-06 0.0025529080682395165 0.009884959046625586
6.775204951682925197e-06 0.002833096101839324 0.009884959046625586
7.443471400822351662e-06 0.0031440354715915 0.009884959046625586
8.172824877727704904e-06 0.0034891012134067737 0.009884959046625586
8.962640000903124109e-06 0.003872038781812557 0.009884959046625586
9.818218751522085925e-06 0.004297004704320844 0.009884959046625586
1.074164895070652088e-05 0.004768611697714469 0.009884959046625586
1.173805639140738240e-05 0.005291978735958442 0.009884959046625586
1.280793694204923906e-05 0.005872786613189483 0.009884959046625586
1.395533956645777788e-05 0.00651733960488242 0.009884959046625586
1.518066255940353116e-05 0.007232633896483534 0.009884959046625586
1.648402078550103986e-05 0.008026433522257174 0.009884959046625586
1.786843021859223953e-05 0.00890735463861044 0.009884959046625586
1.932967638943902013e-05 0.009884959046625586 0.009884959046625586
2.086961226416658816e-05 0.010969857978923836 0.009884959046625586
2.248384840443037281e-05 0.012173827277396614 0.009884959046625586
2.416986191858797359e-05 0.013509935211980273 0.009884959046625586
2.592347887284018095e-05 0.014992684327860457 0.009884959046625586
2.773981007463441990e-05 0.01663816886076129 0.009884959046625586
2.961254143431426021e-05 0.018464249428955443 0.009884959046625586
3.153249265679997402e-05 0.020490746898158472 0.009884959046625586
3.349413005973610121e-05 0.022739657523579287 0.009884959046625586
3.548686008719589374e-05 0.02523539170434766 0.009884959046625586
3.750582954096283857e-05 0.02800503894183631 0.009884959046625586
3.953991973038826639e-05 0.03107866187782014 0.009884959046625586
4.158176769658957416e-05 0.03448962260405758 0.009884959046625586
4.362232034788730611e-05 0.038274944785163134 0.009884959046625586
4.565682438925137390e-05 0.04247571552536898 0.009884959046625586
4.767747005015150969e-05 0.047137531341167244 0.009884959046625586
4.967934470162394390e-05 0.05231099308056263 0.009884959046625586
5.165944606878552082e-05 0.05805225516094899 0.009884959046625586
5.361365275380238892e-05 0.06442363508721373 0.009884959046625586
5.554364539329151003e-05 0.07149428986597581 0.009884959046625586
5.744813549974033716e-05 0.07934096665797492 0.009884959046625586
5.933170969031233410e-05 0.08804883581643465 0.009884959046625586
6.119741564207020399e-05 0.09771241535346502 0.009884959046625586
6.305189295366317719e-05 0.1084365968689611 0.009884959046625586
6.490350863502001926e-05 0.12033778407775893 0.009884959046625586
6.676188998051421836e-05 0.13354515629298988 0.009884959046625586
6.863967148015716715e-05 0.14820207057988585 0.009884959046625586
7.055113303542299215e-05 0.16446761779946645 0.009884959046625586
7.251222616921893221e-05 0.18251834943190443 0.009884959046625586
7.454214622331556590e-05 0.20255019392306664 0.009884959046625586
7.666296964869122061e-05 0.22478058335487253 0.009884959046625586
7.889958852079317941e-05 0.24945081352303167 0.009884959046625586
8.128029563543458420e-05 0.27682866303920667 0.009884959046625586
8.383846090803475336e-05 0.3072112998861759 0.009884959046625586
8.661174888426800822e-05 0.34092850697468147 0.009884959046625586
8.964462605703295436e-05 0.3783462617131929 0.009884959046625586
9.298880071564774217e-05 0.419870708444391 0.009884959046625586
9.670423034506606108e-05 0.4659525668664682 0.009884959046625586
1.008627974813626824e-04 0.517092024289676 0.009884959046625586
1.055484320817320741e-04 0.5738441648302398 0.009884959046625586
1.108619694843711274e-04 0.6368249944718586 0.009884959046625586
1.169226054322391220e-04 0.7067181273927491 0.009884959046625586
1.238729661989998454e-04 0.7842822061337682 0.009884959046625586
1.318848684144658528e-04 0.8703591361485166 0.009884959046625586
1.411630672259998897e-04 0.9658832241158708 0.009884959046625586
1.519547709861658494e-04 1.0718913192051276 0.009884959046625586
1.645563456565880703e-04 1.1895340673703196 0.009884959046625586
1.793251832648664799e-04 1.3200884008314182 0.009884959046625586
1.966908714629279323e-04 1.4649713983072863 0.009884959046625586
2.171710375544607600e-04 1.625755666443795 0.009884959046625586
2.413891533446258452e-04 1.8041864093920719 0.009884959046625586
2.700951212091852482e-04 2.0022003718155843 0.009884959046625586
3.041917522707613514e-04 2.2219468609395236 0.009884959046625586
3.447643679235260178e-04 2.4658110758226037 0.009884959046625586
3.931165322980845656e-04 2.736439997074672 0.009884959046625586
4.508123122325541896e-04 3.0367711180354604 0.009884959046625586
5.197254478796620300e-04 3.370064329271928 0.009884959046625586
6.020976576618369954e-04 3.739937302478798 0.009884959046625586
7.006045603664351820e-04 4.150404757850477 0.009884959046625586
8.184326770167455216e-04 4.605922041145108 0.009884959046625586
9.593679082462927684e-04 5.1114334834401705 0.009884959046625586
1.127893856565361863e-03 5.672426068491977 0.009884959046625586
1.329302566844141158e-03 6.294988990221888 0.009884959046625586
1.569817909110869094e-03 6.985879746785249 0.009884959046625586
1.856727208216699815e-03 7.752597488629465 0.009884959046625586
2.198522733040486881e-03 8.60346441668451 0.009884959046625586
2.605049307729700569e-03 9.547716114208066 0.009884959046625586
3.087650905229819432e-03 10.59560179277617 0.009884959046625586
3.659313736364800708e-03 11.758495540521581 0.009884959046625586
4.334794557573182390e-03 13.049019780144016 0.009884959046625586
5.130724532188612325e-03 14.481182276745331 0.009884959046625586
6.065677600908108216e-03 16.070528182616385 0.009884959046625586
7.160185026882568554e-03 17.834308769319094 0.009884959046625586
8.436683189636154379e-03 19.791668678535572 0.009884959046625586
9.919375144459613783e-03 21.96385372416547 0.009884959046625586
1.163398762272972037e-02 24.37444150122222 0.009884959046625586
1.360740869365682955e-02 27.04959730463137 0.009884959046625586
1.586719078746360451e-02 30.01835813575592 0.009884959046625586
1.844091190096817587e-02 33.31294787934677 0.009884959046625586
2.135539133089094099e-02 36.96912707195032 0.009884959046625586
2.463576902312923644e-02 41.0265810582719 0.009884959046625586
2.830446536626487694e-02 45.52935074866948 0.009884959046625586
3.238005106844515923e-02 50.526310653356795 0.009884959046625586
3.687606995575998248e-02 56.07169938205458 0.009884959046625586
4.179986515852952139e-02 62.22570836730231 0.009884959046625586
4.715147406045886586e-02 69.0551352016233 0.009884959046625586
5.292265738031941974e-02 76.63410868007462 0.009884959046625586
5.909613267572187689e-02 85.04489341802686 0.009884959046625586
6.564508102259335176e-02 94.37878277775391 0.009884959046625586
7.253298320955939293e-02 104.73708979594508 0.009884959046625586
7.971382974575125235e-02 116.23224686798542 0.009884959046625586
8.713273301513535518e-02 128.9890261253308 0.009884959046625586
9.472694195560298069e-02 143.14589375234786 0.009884959046625586
1.024272378790019172e-01 158.85651294280527 0.009884959046625586
1.101596655483753073e-01 176.2914118095948 0.009884959046625586
1.178475263844845355e-01 195.63983435170647 0.009884959046625586
1.254135406898120308e-01 217.11179456945052 0.009884959046625586
1.327820742275952204e-01 240.9403560239527 0.009884959046625586
1.398813150235772296e-01 267.38416158399497 0.009884959046625586
1.466452871862612417e-01 296.73024081888724 0.009884959046625586
1.530156035810498472e-01 329.2971255097155 0.009884959046625586
1.589428761200126772e-01 365.43830709572546 0.009884959046625586
1.643877273643342407e-01 405.54607358408276 0.009884959046625586
1.693213805767556090e-01 450.05576757004974 0.009884959046625586
1.737258311462822336e-01 499.450511585514 0.009884959046625586
1.775936356131657401e-01 554.2664520663108 0.009884959046625586
1.809273732701819626e-01 615.0985788580505 0.009884959046625586
1.837388519308074397e-01 682.6071834272393 0.009884959046625586
1.860481385255156883e-01 757.525025877192 0.009884959046625586
1.878824908976053920e-01 840.6652885618333 0.009884959046625586
1.892752628611263088e-01 932.9304026284696 0.009884959046625586
1.902648335785563360e-01 1035.3218432956637 0.009884959046625586
1.908936031107374420e-01 1148.9510001873086 0.009884959046625586
1.912070695320722824e-01 1275.051240713013 0.009884959046625586
1.921264272791184946e-01 1414.991297434576 0.009884959046625586
1.971023623018783866e-01 1570.2901247293776 0.009884959046625586
2.018804817508722538e-01 1742.6333860096508 0.009884959046625586
2.065572186199988725e-01 1933.891750455232 0.009884959046625586
2.112423852997607487e-01 2146.141197858406 0.009884959046625586
2.158401297673623043e-01 2381.6855519761607 0.009884959046625586
2.203364008792438045e-01 2643.0814869741084 0.009884959046625586
2.247739160585386919e-01 2933.1662783900483 0.009884959046625586
2.292774323244831103e-01 3255.0885998350564 0.009884959046625586
2.337930601136406217e-01 3612.3426997094302 0.009884959046625586
2.383533681796922155e-01 4008.8063288984645 0.009884959046625586
2.429866877986288365e-01 4448.782831127585 0.009884959046625586
2.477165066625032774e-01 4937.047852839004 0.009884959046625586
2.525612493735024389e-01 5478.901179593945 0.009884959046625586
2.575343636315058360e-01 6080.224261649427 0.009884959046625586
2.626445719657539701e-01 6747.5440531107 0.009884959046625586
2.678961744061565953e-01 7488.10385759003 0.009884959046625586
2.732892965522226714e-01 8309.941949353404 0.009884959046625586
2.788200256459274495e-01 9221.97882333434 0.009884959046625586
2.844804220132122752e-01 10234.114021054527 0.009884959046625586
2.902792644763051433e-01 11357.333583431051 0.009884959046625586
2.962710956878876756e-01 12603.829296797274 0.009884959046625586
3.024132914222003032e-01 13987.131026472387 0.009884959046625586
3.086366178514589609e-01 15522.25357427048 0.009884959046625586
3.149040303895643822e-01 17225.859653987874 0.009884959046625586
3.211822902869364560e-01 19116.440753857038 0.009884959046625586
3.274456893667145319e-01 21214.51784910632 0.009884959046625586
3.336574582497189856e-01 23542.864143224204 0.009884959046625586
3.397667598548295143e-01 26126.752255633317 0.009884959046625586
3.457891664142679344e-01 28994.22853882881 0.009884959046625586
3.516648771060116863e-01 32176.417502507353 0.009884959046625586
3.573535496096975073e-01 35707.859649004626 0.009884959046625586
3.627283760888707076e-01 39626.88638701478 0.009884959046625586
3.678250376463531035e-01 43976.036093027215 0.009884959046625586
3.726248498438165524e-01 48802.515836544335 0.009884959046625586
3.770816717167245757e-01 54158.71378079476 0.009884959046625586
3.811856366040579092e-01 60102.76782070388 0.009884959046625586
3.849239233238083147e-01 66699.19663030129 0.009884959046625586
3.883028313488829930e-01 74019.59996915652 0.009884959046625586
3.913420403133266445e-01 82143.43584919439 0.009884959046625586
3.940761646046357924e-01 91158.88299750836 0.009884959046625586
3.965429295322903114e-01 101163.7979766207 0.009884959046625586
3.988055978737137797e-01 112266.77735108159 0.009884959046625586
4.009339379676570281e-01 124588.33642950082 0.009884959046625586
4.030097846177941867e-01 138262.2173764659 0.009884959046625586
4.051270726445050929e-01 153436.84089300132 0.009884959046625586
4.073899485911725571e-01 170276.91722258978 0.009884959046625586
4.099777150772781487e-01 188965.23396912115 0.009884959046625586
4.131679550082013597e-01 209704.64013232305 0.009884959046625586
4.169878602799542144e-01 232720.2478960412 0.009884959046625586
4.217721673318235442e-01 258261.87606826748 0.009884959046625586
4.294285014907969766e-01 286606.7616948256 0.009884959046625586
4.407087249208195834e-01 318062.5692794119 0.009884959046625586
4.551265239506837035e-01 352970.73027306574 0.009884959046625586
4.713949604476730948e-01 391710.1490809261 0.009884959046625586
4.897430267278990446e-01 434701.3158125035 0.009884959046625586
5.101677076389937726e-01 482410.8704165374 0.009884959046625586
5.330644620374965781e-01 535356.6677410719 0.009884959046625586
5.586458692712717999e-01 594113.3984965039 0.009884959046625586
5.855049311570698078e-01 659318.8271333541 0.009884959046625586
6.132509619307467963e-01 731680.7143427207 0.009884959046625586
6.414184846515564864e-01 811984.4993184009 0.009884959046625586
6.694785572795028949e-01 901101.8251665037 0.009884959046625586
6.968515091605428369e-01 1000000.0 0.009884959046625586
2.554741607780343633e-06 0.001 0.010969857978923836
2.826383266317157746e-06 0.0011097524964120721 0.010969857978923836
3.123068418982218352e-06 0.0012315506032928262 0.010969857978923836
3.452343801558611803e-06 0.001366716356462006 0.010969857978923836
3.812664330653161432e-06 0.0015167168884709225 0.010969857978923836
4.208774667435198701e-06 0.0016831803533309566 0.010969857978923836
4.644228040363186136e-06 0.0018679135990207828 0.010969857978923836
5.122714144498644644e-06 0.002072921779595372 0.010969857978923836
5.646031772477608292e-06 0.002300430119772917 0.010969857978923836
6.218896219666385195e-06 0.0025529080682395165 0.010969857978923836
6.846290654606837458e-06 0.002833096101839324 0.010969857978923836
7.528235141401424664e-06 0.0031440354715915 0.010969857978923836
8.271748207268727129e-06 0.0034891012134067737 0.010969857978923836
9.081377874739968815e-06 0.003872038781812557 0.010969857978923836
9.959405978434777960e-06 0.004297004704320844 0.010969857978923836
1.091010593893870488e-05 0.004768611697714469 0.010969857978923836
1.193557011248818545e-05 0.005291978735958442 0.010969857978923836
1.304192200012875217e-05 0.005872786613189483 0.010969857978923836
1.423025223332595246e-05 0.00651733960488242 0.010969857978923836
1.550260298164199521e-05 0.007232633896483534 0.010969857978923836
1.686310000815923922e-05 0.008026433522257174 0.010969857978923836
1.830936856856968376e-05 0.00890735463861044 0.010969857978923836
1.984597145296901883e-05 0.009884959046625586 0.010969857978923836
2.146914086302590871e-05 0.010969857978923836 0.010969857978923836
2.317992103701521669e-05 0.012173827277396614 0.010969857978923836
2.497094868176840283e-05 0.013509935211980273 0.010969857978923836
2.684433402076939301e-05 0.014992684327860457 0.010969857978923836
2.879033986170407406e-05 0.01663816886076129 0.010969857978923836
3.080690329601923089e-05 0.018464249428955443 0.010969857978923836
3.288458554495378395e-05 0.020490746898158472 0.010969857978923836
3.501692526049530151e-05 0.022739657523579287 0.010969857978923836
3.719530337249490296e-05 0.02523539170434766 0.010969857978923836
3.940973427112793090e-05 0.02800503894183631 0.010969857978923836
4.165388994678545026e-05 0.03107866187782014 0.010969857978923836
4.391555092165396140e-05 0.03448962260405758 0.010969857978923836
4.618882928184910865e-05 0.038274944785163134 0.010969857978923836
4.846201434675590457e-05 0.04247571552536898 0.010969857978923836
5.073027626488097754e-05 0.047137531341167244 0.010969857978923836
5.298638970829379010e-05 0.05231099308056263 0.010969857978923836
5.522531062275637864e-05 0.05805225516094899 0.010969857978923836
5.744273365452563654e-05 0.06442363508721373 0.010969857978923836
5.963761836117536602e-05 0.07149428986597581 0.010969857978923836
6.181010373018246302e-05 0.07934096665797492 0.010969857978923836
6.396074215331728054e-05 0.08804883581643465 0.010969857978923836
6.609409712022537619e-05 0.09771241535346502 0.010969857978923836
6.821611241297991077e-05 0.1084365968689611 0.010969857978923836
7.033469197255139669e-05 0.12033778407775893 0.010969857978923836
7.246073850388641514e-05 0.13354515629298988 0.010969857978923836
7.460556320833991830e-05 0.14820207057988585 0.010969857978923836
7.678599852770395297e-05 0.16446761779946645 0.010969857978923836
7.901830478728672576e-05 0.18251834943190443 0.010969857978923836
8.132376977320129744e-05 0.20255019392306664 0.010969857978923836
8.372579212176674127e-05 0.22478058335487253 0.010969857978923836
8.625192934188353035e-05 0.24945081352303167 0.010969857978923836
8.893355102330650225e-05 0.27682866303920667 0.010969857978923836
9.180711425537165383e-05 0.3072112998861759 0.010969857978923836
9.491414515535373986e-05 0.34092850697468147 0.010969857978923836
9.830365762421010311e-05 0.3783462617131929 0.010969857978923836
1.020327065753828127e-04 0.419870708444391 0.010969857978923836
1.061681185648733503e-04 0.4659525668664682 0.010969857978923836
1.107885109547888659e-04 0.517092024289676 0.010969857978923836
1.159876524996960516e-04 0.5738441648302398 0.010969857978923836
1.218754996727664820e-04 0.6368249944718586 0.010969857978923836
1.285846422556462091e-04 0.7067181273927491 0.010969857978923836
1.362730866321051231e-04 0.7842822061337682 0.010969857978923836
1.451295736318778643e-04 0.8703591361485166 0.010969857978923836
1.553805231555764968e-04 0.9658832241158708 0.010969857978923836
1.672989504433153828e-04 1.0718913192051276 0.010969857978923836
1.812123573347479855e-04 1.1895340673703196 0.010969857978923836
1.975145414158695277e-04 1.3200884008314182 0.010969857978923836
2.166805797971875752e-04 1.4649713983072863 0.010969857978923836
2.392817144919776420e-04 1.625755666443795 0.010969857978923836
2.660059413478949638e-04 1.8041864093920719 0.010969857978923836
2.976817573408372850e-04 2.0022003718155843 0.010969857978923836
3.353054983331779887e-04 2.2219468609395236 0.010969857978923836
3.800756159598302967e-04 2.4658110758226037 0.010969857978923836
4.334313533721875409e-04 2.736439997074672 0.010969857978923836
4.970999003413853002e-04 3.0367711180354604 0.010969857978923836
5.731502860822952497e-04 3.370064329271928 0.010969857978923836
6.640581910704836848e-04 3.739937302478798 0.010969857978923836
7.727782509879080894e-04 4.150404757850477 0.010969857978923836
9.028302005584495958e-04 4.605922041145108 0.010969857978923836
1.058395196003483578e-03 5.1114334834401705 0.010969857978923836
1.244425920853695121e-03 5.672426068491977 0.010969857978923836
1.466768469087516898e-03 6.294988990221888 0.010969857978923836
1.732298759971710516e-03 6.985879746785249 0.010969857978923836
2.049068418605572324e-03 7.752597488629465 0.010969857978923836
2.426461200344429830e-03 8.60346441668451 0.010969857978923836
2.875356886922005376e-03 9.547716114208066 0.010969857978923836
3.408293142269836710e-03 10.59560179277617 0.010969857978923836
4.039624813479099526e-03 11.758495540521581 0.010969857978923836
4.785666175434091785e-03 13.049019780144016 0.010969857978923836
5.664807159305343225e-03 14.481182276745331 0.010969857978923836
6.697589240344533658e-03 16.070528182616385 0.010969857978923836
7.906723389377385419e-03 17.834308769319094 0.010969857978923836
9.317033851301077113e-03 19.791668678535572 0.010969857978923836
1.095530629402001986e-02 21.96385372416547 0.010969857978923836
1.285002180862266849e-02 24.37444150122222 0.010969857978923836
1.503095737393225426e-02 27.04959730463137 0.010969857978923836
1.752863879156458735e-02 30.01835813575592 0.010969857978923836
2.037363563690613999e-02 33.31294787934677 0.010969857978923836
2.359569606514735213e-02 36.96912707195032 0.010969857978923836
2.722272931776612698e-02 41.0265810582719 0.010969857978923836
3.127965544056009878e-02 45.52935074866948 0.010969857978923836
3.578715571172443044e-02 50.526310653356795 0.010969857978923836
4.076036780277326327e-02 56.07169938205458 0.010969857978923836
4.620758599702932956e-02 62.22570836730231 0.010969857978923836
5.212903393856921364e-02 69.0551352016233 0.010969857978923836
5.851578537445052686e-02 76.63410868007462 0.010969857978923836
6.534891025961889199e-02 85.04489341802686 0.010969857978923836
7.259892077049585890e-02 94.37878277775391 0.010969857978923836
8.022558166831636473e-02 104.73708979594508 0.010969857978923836
8.817813505094074245e-02 116.23224686798542 0.010969857978923836
9.639596854503421075e-02 128.9890261253308 0.010969857978923836
1.048097294352072356e-01 143.14589375234786 0.010969857978923836
1.133428640604987186e-01 158.85651294280527 0.010969857978923836
1.219135272334985753e-01 176.2914118095948 0.010969857978923836
1.304367856867165443e-01 195.63983435170647 0.010969857978923836
1.388270104685265238e-01 217.11179456945052 0.010969857978923836
1.470003434230844341e-01 240.9403560239527 0.010969857978923836
1.548771104833353007e-01 267.38416158399497 0.010969857978923836
1.623840583055747022e-01 296.73024081888724 0.010969857978923836
1.694563025745779994e-01 329.2971255097155 0.010969857978923836
1.760388990676868270e-01 365.43830709572546 0.010969857978923836
1.820879742731653927e-01 405.54607358408276 0.010969857978923836
1.875713886787439832e-01 450.05576757004974 0.010969857978923836
1.924689371727584808e-01 499.450511585514 0.010969857978923836
1.967721234921529505e-01 554.2664520663108 0.010969857978923836
2.004835711083965688e-01 615.0985788580505 0.010969857978923836
2.036161485460797615e-01 682.6071834272393 0.010969857978923836
2.061918997262618125e-01 757.525025877192 0.010969857978923836
2.082408629369511266e-01 840.6652885618333 0.010969857978923836
2.097998559420736209e-01 932.9304026284696 0.010969857978923836
2.109112915694658641e-01 1035.3218432956637 0.010969857978923836
2.116220623523293598e-01 1148.9510001873086 0.010969857978923836
2.119825150763382515e-01 1275.051240713013 0.010969857978923836
2.129822858031715227e-01 1414.991297434576 0.010969857978923836
2.185058095721217619e-01 1570.2901247293776 0.010969857978923836
2.238098487989709784e-01 1742.6333860096508 0.010969857978923836
2.290011084513433048e-01 1933.891750455232 0.010969857978923836
2.341968243184358311e-01 2146.141197858406 0.010969857978923836
2.392998074873454450e-01 2381.6855519761607 0.010969857978923836
2.442895896372149211e-01 2643.0814869741084 0.010969857978923836
2.492088980686285038e-01 2933.1662783900483 0.010969857978923836
2.542009985392722493e-01 3255.0885998350564 0.010969857978923836
2.592083095693287209e-01 3612.3426997094302 0.010969857978923836
2.642638556859407406e-01 4008.8063288984645 0.010969857978923836
2.693988967683395019e-01 4448.782831127585 0.010969857978923836
2.746393078853168190e-01 4937.047852839004 0.010969857978923836
2.800053308300918253e-01 5478.901179593945 0.010969857978923836
2.855116615450387640e-01 6080.224261649427 0.010969857978923836
2.911677209618915296e-01 6747.5440531107 0.010969857978923836
2.969779794699970998e-01 7488.10385759003 0.010969857978923836
3.029422298264755620e-01 8309.941949353404 0.010969857978923836
3.090557255877465215e-01 9221.97882333434 0.010969857978923836
3.153092038341536729e-01 10234.114021054527 0.010969857978923836
3.217120394255733595e-01 11357.333583431051 0.010969857978923836
3.283243792144574513e-01 12603.829296797274 0.010969857978923836
3.350972864187695133e-01 13987.131026472387 0.010969857978923836
3.419538248912529221e-01 15522.25357427048 0.010969857978923836
3.488523160477616791e-01 17225.859653987874 0.010969857978923836
3.557551902953420275e-01 19116.440753857038 0.010969857978923836
3.626332420229995690e-01 21214.51784910632 0.010969857978923836
3.694449261434912257e-01 23542.864143224204 0.010969857978923836
3.761330984692005663e-01 26126.752255633317 0.010969857978923836
3.827144337515701045e-01 28994.22853882881 0.010969857978923836
3.891242684112128369e-01 32176.417502507353 0.010969857978923836
3.953108486775905317e-01 35707.859649004626 0.010969857978923836
4.011373266715883568e-01 39626.88638701478 0.010969857978923836
4.066437796538954208e-01 43976.036093027215 0.010969857978923836
4.118063348950041780e-01 48802.515836544335 0.010969857978923836
4.165752085200467025e-01 54158.71378079476 0.010969857978923836
4.209352189517139298e-01 60102.76782070388 0.010969857978923836
4.248720305127947072e-01 66699.19663030129 0.010969857978923836
4.283908855440186625e-01 74019.59996915652 0.010969857978923836
4.315114159005120631e-01 82143.43584919439 0.010969857978923836
4.342711729281193422e-01 91158.88299750836 0.010969857978923836
4.367052597367567235e-01 101163.7979766207 0.010969857978923836
4.388782955784971129e-01 112266.77735108159 0.010969857978923836
4.408679222951588095e-01 124588.33642950082 0.010969857978923836
4.427565091170805878e-01 138262.2173764659 0.010969857978923836
4.446411368947376097e-01 153436.84089300132 0.010969857978923836
4.466289360720857582e-01 170276.91722258978 0.010969857978923836
4.488930879187737477e-01 188965.23396912115 0.010969857978923836
4.517339992146588434e-01 209704.64013232305 0.010969857978923836
4.551936866752193667e-01 232720.2478960412 0.010969857978923836
4.595725864220712165e-01 258261.87606826748 0.010969857978923836
4.667774776931521430e-01 286606.7616948256 0.010969857978923836
4.776696340451069278e-01 318062.5692794119 0.010969857978923836
4.920421162463693432e-01 352970.73027306574 0.010969857978923836
5.082207362804288531e-01 391710.1490809261 0.010969857978923836
5.263895826652325027e-01 434701.3158125035 0.010969857978923836
5.465879465497948120e-01 482410.8704165374 0.010969857978923836
5.689085848630361930e-01 535356.6677410719 0.010969857978923836
5.940685007104673510e-01 594113.3984965039 0.010969857978923836
6.202920905863527068e-01 659318.8271333541 0.010969857978923836
6.471512353578744436e-01 731680.7143427207 0.010969857978923836
6.741470431472634806e-01 811984.4993184009 0.010969857978923836
7.007231916933984728e-01 901101.8251665037 0.010969857978923836
7.262835281880068994e-01 1000000.0 0.010969857978923836
2.566168502206639168e-06 0.001 0.012173827277396614
2.839737179471286565e-06 0.0011097524964120721 0.012173827277396614
3.140138027334303783e-06 0.0012315506032928262 0.012173827277396614
3.472504888138399832e-06 0.001366716356462006 0.012173827277396614
3.835573124492635722e-06 0.0015167168884709225 0.012173827277396614
4.236485173710225598e-06 0.0016831803533309566 0.012173827277396614
4.678354503083978013e-06 0.0018679135990207828 0.012173827277396614
5.161666695354416431e-06 0.002072921779595372 0.012173827277396614
5.693971084531302859e-06 0.002300430119772917 0.012173827277396614
6.274574808248071512e-06 0.0025529080682395165 0.012173827277396614
6.912036906782923458e-06 0.002833096101839324 0.012173827277396614
7.607072737662401866e-06 0.0031440354715915 0.012173827277396614
8.367828040998296751e-06 0.0034891012134067737 0.012173827277396614
9.193775755294081583e-06 0.003872038781812557 0.012173827277396614
1.009163802126622990e-05 0.004297004704320844 0.012173827277396614
1.106868232421905738e-05 0.004768611697714469 0.012173827277396614
1.212469444225133595e-05 0.005291978735958442 0.012173827277396614
1.326397693017478561e-05 0.005872786613189483 0.012173827277396614
1.449314264079391115e-05 0.00651733960488242 0.012173827277396614
1.581206335019397734e-05 0.007232633896483534 0.012173827277396614
1.722622671099321393e-05 0.008026433522257174 0.012173827277396614
1.873549542327077996e-05 0.00890735463861044 0.012173827277396614
2.034389210659350085e-05 0.009884959046625586 0.012173827277396614
2.204813102338530032e-05 0.010969857978923836 0.012173827277396614
2.384961742979809299e-05 0.012173827277396614 0.012173827277396614
2.574675544445812229e-05 0.013509935211980273 0.012173827277396614
2.773822529358476019e-05 0.014992684327860457 0.012173827277396614
2.981572016263240064e-05 0.01663816886076129 0.012173827277396614
3.197588851837036768e-05 0.018464249428955443 0.012173827277396614
3.421511929879682414e-05 0.020490746898158472 0.012173827277396614
3.652244664362814971e-05 0.022739657523579287 0.012173827277396614
3.888956386661996745e-05 0.02523539170434766 0.012173827277396614
4.131020769164802140e-05 0.02800503894183631 0.012173827277396614
4.377151131306651746e-05 0.03107866187782014 0.012173827277396614
4.626562536839108972e-05 0.03448962260405758 0.012173827277396614
4.878218005409538027e-05 0.038274944785163134 0.012173827277396614
5.131139754298717401e-05 0.04247571552536898 0.012173827277396614
5.384568581554962448e-05 0.047137531341167244 0.012173827277396614
5.637673418283956111e-05 0.05231099308056263 0.012173827277396614
5.889671173220224049e-05 0.05805225516094899 0.012173827277396614
6.140279261555903515e-05 0.06442363508721373 0.012173827277396614
6.388982309347840936e-05 0.07149428986597581 0.012173827277396614
6.635704222781319407e-05 0.07934096665797492 0.012173827277396614
6.880565414599899496e-05 0.08804883581643465 0.012173827277396614
7.123850043014071077e-05 0.09771241535346502 0.012173827277396614
7.366032241152747136e-05 0.1084365968689611 0.012173827277396614
7.607903746498422763e-05 0.12033778407775893 0.012173827277396614
7.850627214614674715e-05 0.13354515629298988 0.012173827277396614
8.095338638864030354e-05 0.14820207057988585 0.012173827277396614
8.343706588798881175e-05 0.16446761779946645 0.012173827277396614
8.597636597469079716e-05 0.18251834943190443 0.012173827277396614
8.859264994222945232e-05 0.20255019392306664 0.012173827277396614
9.131250360247468618e-05 0.22478058335487253 0.012173827277396614
9.416514294516142175e-05 0.24945081352303167 0.012173827277396614
9.718513713320219916e-05 0.27682866303920667 0.012173827277396614
1.004126186053251542e-04 0.3072112998861759 0.012173827277396614
1.038931766477238630e-04 0.34092850697468147 0.012173827277396614
1.076814467669263796e-04 0.3783462617131929 0.012173827277396614
1.118396132117012632e-04 0.419870708444391 0.012173827277396614
1.164413113258604826e-04 0.4659525668664682 0.012173827277396614
1.215743707076845186e-04 0.517092024289676 0.012173827277396614
1.273407701047216752e-04 0.5738441648302398 0.012173827277396614
1.338634479499271131e-04 0.6368249944718586 0.012173827277396614
1.412879697718165113e-04 0.7067181273927491 0.012173827277396614
1.497886562183281946e-04 0.7842822061337682 0.012173827277396614
1.595740343785775135e-04 0.8703591361485166 0.012173827277396614
1.708943298949302419e-04 0.9658832241158708 0.012173827277396614
1.840502148128377665e-04 1.0718913192051276 0.012173827277396614
1.994031066884936667e-04 1.1895340673703196 0.012173827277396614
2.173880525941080234e-04 1.3200884008314182 0.012173827277396614
2.385287726961902121e-04 1.4649713983072863 0.012173827277396614
2.634559041452150816e-04 1.625755666443795 0.012173827277396614
2.929285209951927051e-04 1.8041864093920719 0.012173827277396614
3.278606619966565705e-04 2.0022003718155843 0.012173827277396614
3.693519821994823045e-04 2.2219468609395236 0.012173827277396614
4.187249454051686858e-04 2.4658110758226037 0.012173827277396614
4.775678194621382051e-04 2.736439997074672 0.012173827277396614
5.477870120486441922e-04 3.0367711180354604 0.012173827277396614
6.316659064187219851e-04 3.370064329271928 0.012173827277396614
7.319368094329682228e-04 3.739937302478798 0.012173827277396614
8.518616743970281119e-04 4.150404757850477 0.012173827277396614
9.953256045660678099e-04 4.605922041145108 0.012173827277396614
1.166944461786796139e-03 5.1114334834401705 0.012173827277396614
1.372186417017901830e-03 5.672426068491977 0.012173827277396614
1.617506708237611245e-03 6.294988990221888 0.012173827277396614
1.910497687491002645e-03 6.985879746785249 0.012173827277396614
2.260051610914464749e-03 7.752597488629465 0.012173827277396614
2.676533189194800488e-03 8.60346441668451 0.012173827277396614
3.171959857474954125e-03 9.547716114208066 0.012173827277396614
3.760183548704211249e-03 10.59560179277617 0.012173827277396614
4.457065145243900746e-03 11.758495540521581 0.012173827277396614
5.280634215823232745e-03 13.049019780144016 0.012173827277396614
6.251217155864943233e-03 14.481182276745331 0.012173827277396614
7.391523593812162306e-03 16.070528182616385 0.012173827277396614
8.726667178332878430e-03 17.834308769319094 0.012173827277396614
1.028410576722104709e-02 19.791668678535572 0.012173827277396614
1.209347452372038466e-02 21.96385372416547 0.012173827277396614
1.418629521883479384e-02 24.37444150122222 0.012173827277396614
1.659553730409160308e-02 27.04959730463137 0.012173827277396614
1.935501428215748859e-02 30.01835813575592 0.012173827277396614
2.249860795576225786e-02 33.31294787934677 0.012173827277396614
2.605931238838146008e-02 36.96912707195032 0.012173827277396614
3.006811135303211549e-02 41.0265810582719 0.012173827277396614
3.455270711331551170e-02 45.52935074866948 0.012173827277396614
3.953613743280304932e-02 50.526310653356795 0.012173827277396614
4.503533207667580196e-02 56.07169938205458 0.012173827277396614
5.105967184473748227e-02 62.22570836730231 0.012173827277396614
5.760962600587381938e-02 69.0551352016233 0.012173827277396614
6.467555344442062204e-02 76.63410868007462 0.012173827277396614
7.223674947294833615e-02 85.04489341802686 0.012173827277396614
8.026082480242492656e-02 94.37878277775391 0.012173827277396614
8.870348487794757486e-02 104.73708979594508 0.012173827277396614
9.750876871224291309e-02 116.23224686798542 0.012173827277396614
1.066097766285037662e-01 128.9890261253308 0.012173827277396614
1.159298940679600459e-01 143.14589375234786 0.012173827277396614
1.253844858939492657e-01 158.85651294280527 0.012173827277396614
1.348830026357757117e-01 176.2914118095948 0.012173827277396614
1.443314143084507006e-01 195.63983435170647 0.012173827277396614
1.536348570507987121e-01 217.11179456945052 0.012173827277396614
1.627003650183233563e-01 240.9403560239527 0.012173827277396614
1.714395451596892050e-01 267.38416158399497 0.012173827277396614
1.797710613146545899e-01 296.73024081888724 0.012173827277396614
1.876228004366520541e-01 329.2971255097155 0.012173827277396614
1.949336235707250509e-01 365.43830709572546 0.012173827277396614
2.016546299569030309e-01 405.54607358408276 0.012173827277396614
2.077499041721579676e-01 450.05576757004974 0.012173827277396614
2.131967494756456527e-01 499.450511585514 0.012173827277396614
2.179854495179264495e-01 554.2664520663108 0.012173827277396614
2.221186232993588028e-01 615.0985788580505 0.012173827277396614
2.256102652048737611e-01 682.6071834272393 0.012173827277396614
2.284845627345352681e-01 757.525025877192 0.012173827277396614
2.307745919172171090e-01 840.6652885618333 0.012173827277396614
2.325209718960639660e-01 932.9304026284696 0.012173827277396614
2.337705521527539132e-01 1035.3218432956637 0.012173827277396614
2.345751732856519167e-01 1148.9510001873086 0.012173827277396614
2.349905312020818260e-01 1275.051240713013 0.012173827277396614
2.360747950476685675e-01 1414.991297434576 0.012173827277396614
2.422062601504154367e-01 1570.2901247293776 0.012173827277396614
2.480942045654965233e-01 1742.6333860096508 0.012173827277396614
2.538566618714883094e-01 1933.891750455232 0.012173827277396614
2.596180509425362604e-01 2146.141197858406 0.012173827277396614
2.652817996392372035e-01 2381.6855519761607 0.012173827277396614
2.708192031901561214e-01 2643.0814869741084 0.012173827277396614
2.762774409495371564e-01 2933.1662783900483 0.012173827277396614
2.818050834294121287e-01 3255.0885998350564 0.012173827277396614
2.873571245954721909e-01 3612.3426997094302 0.012173827277396614
2.929610467773272053e-01 4008.8063288984645 0.012173827277396614
2.986513181859503652e-01 4448.782831127585 0.012173827277396614
3.044564207682842194e-01 4937.047852839004 0.012173827277396614
3.103985696469155342e-01 5478.901179593945 0.012173827277396614
3.164937947395643492e-01 6080.224261649427 0.012173827277396614
3.227522345586373853e-01 6747.5440531107 0.012173827277396614
3.291784848377895534e-01 7488.10385759003 0.012173827277396614
3.357718931313828925e-01 8309.941949353404 0.012173827277396614
3.425267062484644853e-01 9221.97882333434 0.012173827277396614
3.494320904433604880e-01 10234.114021054527 0.012173827277396614
3.564980154844026305e-01 11357.333583431051 0.012173827277396614
3.637907708798931439e-01 12603.829296797274 0.012173827277396614
3.712540518531321498e-01 13987.131026472387 0.012173827277396614
3.788023718402127038e-01 15522.25357427048 0.012173827277396614
3.863888021594512057e-01 17225.859653987874 0.012173827277396614
3.939708338632109674e-01 19116.440753857038 0.012173827277396614
4.015152533243424027e-01 21214.51784910632 0.012173827277396614
4.089750741862403505e-01 23542.864143224204 0.012173827277396614
4.162860308288240385e-01 26126.752255633317 0.012173827277396614
4.234659064591810851e-01 28994.22853882881 0.012173827277396614
4.304449491795331872e-01 32176.417502507353 0.012173827277396614
4.371575399685433960e-01 35707.859649004626 0.012173827277396614
4.434564038040420542e-01 39626.88638701478 0.012173827277396614
4.493866052038122949e-01 43976.036093027215 0.012173827277396614
4.549179585114291324e-01 48802.515836544335 0.012173827277396614
4.599970025481888714e-01 54158.71378079476 0.012173827277396614
4.646018747730089604e-01 60102.76782070388 0.012173827277396614
4.687166100278400971e-01 66699.19663030129 0.012173827277396614
4.723450941074257559e-01 74019.59996915652 0.012173827277396614
4.755069436405470196e-01 82143.43584919439 0.012173827277396614
4.782418964549121632e-01 91158.88299750836 0.012173827277396614
4.805821313587344545e-01 101163.7979766207 0.012173827277396614
4.825925730685102222e-01 112266.77735108159 0.012173827277396614
4.843600605769536882e-01 124588.33642950082 0.012173827277396614
4.859663873451289806e-01 138262.2173764659 0.012173827277396614
4.875112743573319918e-01 153436.84089300132 0.012173827277396614
4.891042989794665008e-01 170276.91722258978 0.012173827277396614
4.909079410969313662e-01 188965.23396912115 0.012173827277396614
4.932477126010620383e-01 209704.64013232305 0.012173827277396614
4.961856278657071351e-01 232720.2478960412 0.012173827277396614
4.999730748458074414e-01 258261.87606826748 0.012173827277396614
5.064819740935478931e-01 286606.7616948256 0.012173827277396614
5.167049299021732045e-01 318062.5692794119 0.012173827277396614
5.308024594121346640e-01 352970.73027306574 0.012173827277396614
5.466346329259144099e-01 391710.1490809261 0.012173827277396614
5.643291049268219783e-01 434701.3158125035 0.012173827277396614
5.839841777227336994e-01 482410.8704165374 0.012173827277396614
6.053146483636941966e-01 535356.6677410719 0.012173827277396614
6.296708331540095127e-01 594113.3984965039 0.012173827277396614
6.548466942176938144e-01 659318.8271333541 0.012173827277396614
6.803802263745508672e-01 731680.7143427207 0.012173827277396614
7.057450705025383186e-01 811984.4993184009 0.012173827277396614
7.303663806796794056e-01 901101.8251665037 0.012173827277396614
7.536409585977417169e-01 1000000.0 0.012173827277396614
2.578360709380112645e-06 0.001 0.013509935211980273
2.853136810494984626e-06 0.0011097524964120721 0.013509935211980273
3.156550398903444753e-06 0.0012315506032928262 0.013509935211980273
3.490199842445135416e-06 0.001366716356462006 0.013509935211980273
3.859306615028322674e-06 0.0015167168884709225 0.013509935211980273
4.264320560545307130e-06 0.0016831803533309566 0.013509935211980273
4.710597481597966214e-06 0.0018679135990207828 0.013509935211980273
5.200953849998537106e-06 0.002072921779595372 0.013509935211980273
5.739366352470517031e-06 0.002300430119772917 0.013509935211980273
6.328668198641777500e-06 0.0025529080682395165 0.013509935211980273
6.976049324997050514e-06 0.002833096101839324 0.013509935211980273
7.684532300718554707e-06 0.0031440354715915 0.013509935211980273
8.457597921241971590e-06 0.0034891012134067737 0.013509935211980273
9.302585228530602484e-06 0.003872038781812557 0.013509935211980273
1.022038180557677901e-05 0.004297004704320844 0.013509935211980273
1.121981575918881700e-05 0.004768611697714469 0.013509935211980273
1.230309797668886930e-05 0.005291978735958442 0.013509935211980273
1.347607578980188162e-05 0.005872786613189483 0.013509935211980273
1.474326728112339761e-05 0.00651733960488242 0.013509935211980273
1.610642482749700423e-05 0.007232633896483534 0.013509935211980273
1.757372823255170380e-05 0.008026433522257174 0.013509935211980273
1.914276361949657833e-05 0.00890735463861044 0.013509935211980273
2.081990318959204379e-05 0.009884959046625586 0.013509935211980273
2.260477558763118315e-05 0.010969857978923836 0.013509935211980273
2.449721332686277941e-05 0.012173827277396614 0.013509935211980273
2.649848289285791885e-05 0.013509935211980273 0.013509935211980273
2.860380505584399026e-05 0.014992684327860457 0.013509935211980273
3.081243298772761769e-05 0.01663816886076129 0.013509935211980273
3.311973784275373876e-05 0.018464249428955443 0.013509935211980273
3.551855382876400563e-05 0.020490746898158472 0.013509935211980273
3.800445078040304016e-05 0.022739657523579287 0.013509935211980273
4.056564520004492290e-05 0.02523539170434766 0.013509935211980273
4.319562539341359892e-05 0.02800503894183631 0.013509935211980273
4.588451094565501083e-05 0.03107866187782014 0.013509935211980273
4.862043365514479200e-05 0.03448962260405758 0.013509935211980273
5.139401535362740289e-05 0.038274944785163134 0.013509935211980273
5.419472498025916507e-05 0.04247571552536898 0.013509935211980273
5.701203583071145386e-05 0.047137531341167244 0.013509935211980273
5.983812160285557777e-05 0.05231099308056263 0.013509935211980273
6.266302399782500089e-05 0.05805225516094899 0.013509935211980273
6.548114762438792555e-05 0.06442363508721373 0.013509935211980273
6.828775285007003711e-05 0.07149428986597581 0.013509935211980273
7.108071726193447484e-05 0.07934096665797492 0.013509935211980273
7.385789056673816003e-05 0.08804883581643465 0.013509935211980273
7.662276419770548165e-05 0.09771241535346502 0.013509935211980273
7.937868853171921345e-05 0.1084365968689611 0.013509935211980273
8.213400509536036885e-05 0.12033778407775893 0.013509935211980273
8.489812976348663060e-05 0.13354515629298988 0.013509935211980273
8.768498737259596584e-05 0.14820207057988585 0.013509935211980273
9.051071122662712504e-05 0.16446761779946645 0.013509935211980273
9.339513954330904636e-05 0.18251834943190443 0.013509935211980273
9.636234162525749835e-05 0.20255019392306664 0.013509935211980273
9.943961255177612894e-05 0.22478058335487253 0.013509935211980273
1.026596533207597631e-04 0.24945081352303167 0.013509935211980273
1.060598683705722895e-04 0.27682866303920667 0.013509935211980273
1.096843388251621297e-04 0.3072112998861759 0.013509935211980273
1.135831101222313749e-04 0.34092850697468147 0.013509935211980273
1.178155398313295634e-04 0.3783462617131929 0.013509935211980273
1.224513248105596171e-04 0.419870708444391 0.013509935211980273
1.275713729117003957e-04 0.4659525668664682 0.013509935211980273
1.332717638927007953e-04 0.517092024289676 0.013509935211980273
1.396657246204726190e-04 0.5738441648302398 0.013509935211980273
1.468887570349285533e-04 0.6368249944718586 0.013509935211980273
1.551014553310528011e-04 0.7067181273927491 0.013509935211980273
1.644955837273818231e-04 0.7842822061337682 0.013509935211980273
1.753016459545125839e-04 0.8703591361485166 0.013509935211980273
1.877955218881187534e-04 0.9658832241158708 0.013509935211980273
2.023089595659152262e-04 1.0718913192051276 0.013509935211980273
2.192402548559183734e-04 1.1895340673703196 0.013509935211980273
2.390690504065017647e-04 1.3200884008314182 0.013509935211980273
2.623732973729453227e-04 1.4649713983072863 0.013509935211980273
2.898479793466719333e-04 1.625755666443795 0.013509935211980273
3.223305737889521280e-04 1.8041864093920719 0.013509935211980273
3.608290333434626047e-04 2.0022003718155843 0.013509935211980273
4.065561635888181933e-04 2.2219468609395236 0.013509935211980273
4.609702695082053573e-04 2.4658110758226037 0.013509935211980273
5.258233684985084240e-04 2.736439997074672 0.013509935211980273
6.032178041766556812e-04 3.0367711180354604 0.013509935211980273
6.956731758805182169e-04 3.370064329271928 0.013509935211980273
8.062028600092316930e-04 3.739937302478798 0.013509935211980273
9.384058773601034169e-04 4.150404757850477 0.013509935211980273
1.096568383363673077e-03 4.605922041145108 0.013509935211980273
1.285783802725743710e-03 5.1114334834401705 0.013509935211980273
1.512086023285699700e-03 5.672426068491977 0.013509935211980273
1.782599036787073550e-03 6.294988990221888 0.013509935211980273
2.105702770655292280e-03 6.985879746785249 0.013509935211980273
2.491212414094634044e-03 7.752597488629465 0.013509935211980273
2.950570254438386608e-03 8.60346441668451 0.013509935211980273
3.497044999949072263e-03 9.547716114208066 0.013509935211980273
4.145932647968812029e-03 10.59560179277617 0.013509935211980273
4.914751242199162824e-03 11.758495540521581 0.013509935211980273
5.823416470946621640e-03 13.049019780144016 0.013509935211980273
6.894386788034250445e-03 14.481182276745331 0.013509935211980273
8.152758556223721129e-03 16.070528182616385 0.013509935211980273
9.626292085566572759e-03 17.834308769319094 0.013509935211980273
1.134534704731069397e-02 19.791668678535572 0.013509935211980273
1.334270169741492117e-02 21.96385372416547 0.013509935211980273
1.565323347843404142e-02 24.37444150122222 0.013509935211980273
1.831343682595034175e-02 27.04959730463137 0.013509935211980273
2.136076000790996382e-02 30.01835813575592 0.013509935211980273
2.483274965806061760e-02 33.31294787934677 0.013509935211980273
2.876599757537139784e-02 36.96912707195032 0.013509935211980273
3.319490091839550489e-02 41.0265810582719 0.013509935211980273
3.815025821543215762e-02 45.52935074866948 0.013509935211980273
4.365774081856618749e-02 50.526310653356795 0.013509935211980273
4.973629402152249246e-02 56.07169938205458 0.013509935211980273
5.639654163191947650e-02 62.22570836730231 0.013509935211980273
6.363927316118411781e-02 69.0551352016233 0.013509935211980273
7.145411082006061787e-02 76.63410868007462 0.013509935211980273
7.981844662053043382e-02 85.04489341802686 0.013509935211980273
8.869674366426348600e-02 94.37878277775391 0.013509935211980273
9.804028105210323141e-02 104.73708979594508 0.013509935211980273
1.077874038833765424e-01 116.23224686798542 0.013509935211980273
1.178643163759364731e-01 128.9890261253308 0.013509935211980273
1.281864229291703183e-01 143.14589375234786 0.013509935211980273
1.386601913817727683e-01 158.85651294280527 0.013509935211980273
1.491854756577173369e-01 176.2914118095948 0.013509935211980273
1.596582019138510222e-01 195.63983435170647 0.013509935211980273
1.699732963580637135e-01 217.11179456945052 0.013509935211980273
1.800277084567067365e-01 240.9403560239527 0.013509935211980273
1.897233772130697549e-01 267.38416158399497 0.013509935211980273
1.989699890353821277e-01 296.73024081888724 0.013509935211980273
2.076873872338806937e-01 329.2971255097155 0.013509935211980273
2.158075236258475416e-01 365.43830709572546 0.013509935211980273
2.232758727363230444e-01 405.54607358408276 0.013509935211980273
2.300522751898163576e-01 450.05576757004974 0.013509935211980273
2.361112096812467420e-01 499.450511585514 0.013509935211980273
2.414415417934317187e-01 554.2664520663108 0.013509935211980273
2.460458224131125970e-01 615.0985788580505 0.013509935211980273
2.499392314042884755e-01 682.6071834272393 0.013509935211980273
2.531482743548978953e-01 757.525025877192 0.013509935211980273
2.557093406572239491e-01 840.6652885618333 0.013509935211980273
2.576672151289502999e-01 932.9304026284696 0.013509935211980273
2.590736212764623292e-01 1035.3218432956637 0.013509935211980273
2.599858483474387638e-01 1148.9510001873086 0.013509935211980273
2.604654876379202122e-01 1275.051240713013 0.013509935211980273
2.616376748841914845e-01 1414.991297434576 0.013509935211980273
2.684440860387529160e-01 1570.2901247293776 0.013509935211980273
2.749803184150434454e-01 1742.6333860096508 0.013509935211980273
2.813768875996773833e-01 1933.891750455232 0.013509935211980273
2.877648922412936461e-01 2146.141197858406 0.013509935211980273
2.940510203488314045e-01 2381.6855519761607 0.013509935211980273
3.001960620328270046e-01 2643.0814869741084 0.013509935211980273
3.062520835690282772e-01 2933.1662783900483 0.013509935211980273
3.123714147308832567e-01 3255.0885998350564 0.013509935211980273
3.185268391667174792e-01 3612.3426997094302 0.013509935211980273
3.247378268448120053e-01 4008.8063288984645 0.013509935211980273
3.310423556890440544e-01 4448.782831127585 0.013509935211980273
3.374717510276463717e-01 4937.047852839004 0.013509935211980273
3.440503602193605293e-01 5478.901179593945 0.013509935211980273
3.507956338672083563e-01 6080.224261649427 0.013509935211980273
3.577184395060744593e-01 6747.5440531107 0.013509935211980273
3.648234319063423658e-01 7488.10385759003 0.013509935211980273
3.721093759088008324e-01 8309.941949353404 0.013509935211980273
3.795692975153642790e-01 9221.97882333434 0.013509935211980273
3.871905064049620537e-01 10234.114021054527 0.013509935211980273
3.949835455396136785e-01 11357.333583431051 0.013509935211980273
4.030214330455030858e-01 12603.829296797274 0.013509935211980273
4.112392568002367632e-01 13987.131026472387 0.013509935211980273
4.195420317252462339e-01 15522.25357427048 0.013509935211980273
4.278768825153588806e-01 17225.859653987874 0.013509935211980273
4.361956628561424743e-01 19116.440753857038 0.013509935211980273
4.444605656972200336e-01 21214.51784910632 0.013509935211980273
4.526184047023469881e-01 23542.864143224204 0.013509935211980273
4.605968643291257769e-01 26126.752255633317 0.013509935211980273
4.684148459710297252e-01 28994.22853882881 0.013509935211980273
4.759972782526270541e-01 32176.417502507353 0.013509935211980273
4.832618058681502071e-01 35707.859649004626 0.013509935211980273
4.900504328573994650e-01 39626.88638701478 0.013509935211980273
4.964138573423973466e-01 43976.036093027215 0.013509935211980273
5.023142684166610472e-01 48802.515836544335 0.013509935211980273
5.076946060610495470e-01 54158.71378079476 0.013509935211980273
5.125246346444868317e-01 60102.76782070388 0.013509935211980273
5.167867305897410057e-01 66699.19663030129 0.013509935211980273
5.204830374307400920e-01 74019.59996915652 0.013509935211980273
5.236347771879418245e-01 82143.43584919439 0.013509935211980273
5.262784374245704777e-01 91158.88299750836 0.013509935211980273
5.284474381964057166e-01 101163.7979766207 0.013509935211980273
5.302042575065535335e-01 112266.77735108159 0.013509935211980273
5.316465996884490730e-01 124588.33642950082 0.013509935211980273
5.328542895776371413e-01 138262.2173764659 0.013509935211980273
5.339292606768187843e-01 153436.84089300132 0.013509935211980273
5.349829060578951134e-01 170276.91722258978 0.013509935211980273
5.361615054780584089e-01 188965.23396912115 0.013509935211980273
5.378185783612327020e-01 209704.64013232305 0.013509935211980273
5.400426806326393825e-01 232720.2478960412 0.013509935211980273
5.430185059733473318e-01 258261.87606826748 0.013509935211980273
5.485416364610669060e-01 286606.7616948256 0.013509935211980273
5.577854141505248498e-01 318062.5692794119 0.013509935211980273
5.713149984737840859e-01 352970.73027306574 0.013509935211980273
5.865019693667881118e-01 391710.1490809261 0.013509935211980273
6.033823912990868843e-01 434701.3158125035 0.013509935211980273
6.221350341865710121e-01 482410.8704165374 0.013509935211980273
6.420934108898607162e-01 535356.6677410719 0.013509935211980273
6.651412241607813636e-01 594113.3984965039 0.013509935211980273
6.888223087602741712e-01 659318.8271333541 0.013509935211980273
7.125634813850053595e-01 731680.7143427207 0.013509935211980273
7.358187713864713375e-01 811984.4993184009 0.013509935211980273
7.580048681794296916e-01 901101.8251665037 0.013509935211980273
7.785215844323137846e-01 1000000.0 0.013509935211980273
2.591116826378388575e-06 0.001 0.014992684327860457
2.867963713873892239e-06 0.0011097524964120721 0.014992684327860457
3.173432264505824057e-06 0.0012315506032928262 0.014992684327860457
3.510030058709508086e-06 0.001366716356462006 0.014992684327860457
3.881992689447232028e-06 0.0015167168884709225 0.014992684327860457
4.290587683330673563e-06 0.0016831803533309566 0.014992684327860457
4.742289431569453252e-06 0.0018679135990207828 0.014992684327860457
5.237883486275981851e-06 0.002072921779595372 0.014992684327860457
5.783191074081192744e-06 0.002300430119772917 0.014992684327860457
6.381914646351444791e-06 0.0025529080682395165 0.014992684327860457
7.038796008294436463e-06 0.002833096101839324 0.014992684327860457
7.757497248410495907e-06 0.0031440354715915 0.014992684327860457
8.545214394080957989e-06 0.0034891012134067737 0.014992684327860457
9.404973631776621969e-06 0.003872038781812557 0.014992684327860457
1.034291757715785753e-05 0.004297004704320844 0.014992684327860457
1.136474462446173364e-05 0.004768611697714469 0.014992684327860457
1.247478086124158767e-05 0.005291978735958442 0.014992684327860457
1.367861405870447027e-05 0.005872786613189483 0.014992684327860457
1.498167179205941790e-05 0.00651733960488242 0.014992684327860457
1.638870801496236236e-05 0.007232633896483534 0.014992684327860457
1.790508645691344191e-05 0.008026433522257174 0.014992684327860457
1.953283694560887870e-05 0.00890735463861044 0.014992684327860457
2.127691131671078211e-05 0.009884959046625586 0.014992684327860457
2.313817810495862870e-05 0.010969857978923836 0.014992684327860457
2.512069447089105870e-05 0.012173827277396614 0.014992684327860457
2.722141426190734584e-05 0.013509935211980273 0.014992684327860457
2.944269810435177879e-05 0.014992684327860457 0.014992684327860457
3.178117685471658734e-05 0.01663816886076129 0.014992684327860457
3.423290409312850082e-05 0.018464249428955443 0.014992684327860457
3.679409661178623239e-05 0.020490746898158472 0.014992684327860457
3.945951718295697232e-05 0.022739657523579287 0.014992684327860457
4.221765593438470148e-05 0.02523539170434766 0.014992684327860457
4.506303716097835403e-05 0.02800503894183631 0.014992684327860457
4.798450476563830420e-05 0.03107866187782014 0.014992684327860457
5.097155621833825097e-05 0.03448962260405758 0.014992684327860457
5.401432621308765840e-05 0.038274944785163134 0.014992684327860457
5.709949803468887801e-05 0.04247571552536898 0.014992684327860457
6.021729327566123258e-05 0.047137531341167244 0.014992684327860457
6.335687445203508231e-05 0.05231099308056263 0.014992684327860457
6.650840549251862564e-05 0.05805225516094899 0.014992684327860457
6.966475333418664661e-05 0.06442363508721373 0.014992684327860457
7.281821196686516853e-05 0.07149428986597581 0.014992684327860457
7.596585798892961379e-05 0.07934096665797492 0.014992684327860457
7.910484014830303939e-05 0.08804883581643465 0.014992684327860457
8.223569864213177818e-05 0.09771241535346502 0.014992684327860457
8.536284498878602756e-05 0.1084365968689611 0.014992684327860457
8.849197013182927079e-05 0.12033778407775893 0.014992684327860457
9.163353350158878080e-05 0.13354515629298988 0.014992684327860457
9.480009790392058026e-05 0.14820207057988585 0.014992684327860457
9.800940061997845127e-05 0.16446761779946645 0.014992684327860457
1.012818602837919116e-04 0.18251834943190443 0.014992684327860457
1.046427496581480365e-04 0.20255019392306664 0.014992684327860457
1.081217257038847250e-04 0.22478058335487253 0.014992684327860457
1.117540634634124641e-04 0.24945081352303167 0.014992684327860457
1.155806341707364064e-04 0.27682866303920667 0.014992684327860457
1.196489292968846464e-04 0.3072112998861759 0.014992684327860457
1.240144225043860327e-04 0.34092850697468147 0.014992684327860457
1.287426688170163584e-04 0.3783462617131929 0.014992684327860457
1.339091537685474639e-04 0.419870708444391 0.014992684327860457
1.396039259678925296e-04 0.4659525668664682 0.014992684327860457
1.459324420671629708e-04 0.517092024289676 0.014992684327860457
1.530195209003735958e-04 0.5738441648302398 0.014992684327860457
1.610143269338254577e-04 0.6368249944718586 0.014992684327860457
1.700939572238654518e-04 0.7067181273927491 0.014992684327860457
1.804701072305861574e-04 0.7842822061337682 0.014992684327860457
1.923963376940667803e-04 0.8703591361485166 0.014992684327860457
2.061768732237326881e-04 0.9658832241158708 0.014992684327860457
2.221772703205997235e-04 1.0718913192051276 0.014992684327860457
2.408364700864987760e-04 1.1895340673703196 0.014992684327860457
2.626835064939869345e-04 1.3200884008314182 0.014992684327860457
2.883546615895952255e-04 1.4649713983072863 0.014992684327860457
3.186161977017332126e-04 1.625755666443795 0.014992684327860457
3.543910355577202498e-04 1.8041864093920719 0.014992684327860457
3.967899558926421522e-04 2.0022003718155843 0.014992684327860457
4.471496333644946241e-04 2.2219468609395236 0.014992684327860457
5.070774109972210489e-04 2.4658110758226037 0.014992684327860457
5.785048739051884244e-04 2.736439997074672 0.014992684327860457
6.637491452415466989e-04 3.0367711180354604 0.014992684327860457
7.655875408469206079e-04 3.370064329271928 0.014992684327860457
8.873430215986290994e-04 3.739937302478798 0.014992684327860457
1.032983007056904878e-03 4.150404757850477 0.014992684327860457
1.207234119783118058e-03 4.605922041145108 0.014992684327860457
1.415712905270652671e-03 5.1114334834401705 0.014992684327860457
1.665074029932943605e-03 5.672426068491977 0.014992684327860457
1.963174968984493594e-03 6.294988990221888 0.014992684327860457
2.319259413326241019e-03 6.985879746785249 0.014992684327860457
2.744156007383628196e-03 7.752597488629465 0.014992684327860457
3.250489647158680447e-03 8.60346441668451 0.014992684327860457
3.852903186237604735e-03 9.547716114208066 0.014992684327860457
4.568278857892516844e-03 10.59560179277617 0.014992684327860457
5.415954763975323709e-03 11.758495540521581 0.014992684327860457
6.417920690091964177e-03 13.049019780144016 0.014992684327860457
7.598978878038003572e-03 14.481182276745331 0.014992684327860457
8.986851590833072265e-03 16.070528182616385 0.014992684327860457
1.061221227009238877e-02 17.834308769319094 0.014992684327860457
1.250861673896128470e-02 19.791668678535572 0.014992684327860457
1.471230650434289695e-02 21.96385372416547 0.014992684327860457
1.726186006062911671e-02 24.37444150122222 0.014992684327860457
2.019766277926281217e-02 27.04959730463137 0.014992684327860457
2.356117906607515383e-02 30.01835813575592 0.014992684327860457
2.739400971701437884e-02 33.31294787934677 0.014992684327860457
3.173673299756985672e-02 36.96912707195032 0.014992684327860457
3.662753511286925834e-02 41.0265810582719 0.014992684327860457
4.210066184681020979e-02 45.52935074866948 0.014992684327860457
4.818472761723447545e-02 50.526310653356795 0.014992684327860457
5.490094795226534846e-02 56.07169938205458 0.014992684327860457
6.226137011305667851e-02 62.22570836730231 0.014992684327860457
7.026719645810519665e-02 69.0551352016233 0.014992684327860457
7.890730012091394519e-02 76.63410868007462 0.014992684327860457
8.815704012464781192e-02 85.04489341802686 0.014992684327860457
9.797747467776199426e-02 94.37878277775391 0.014992684327860457
1.083150651190347979e-01 104.73708979594508 0.014992684327860457
1.191019363987358137e-01 116.23224686798542 0.014992684327860457
1.302567374025526692e-01 128.9890261253308 0.014992684327860457
1.416861102128240402e-01 143.14589375234786 0.014992684327860457
1.532867366935093678e-01 158.85651294280527 0.014992684327860457
1.649478976013474263e-01 176.2914118095948 0.014992684327860457
1.765544363025634556e-01 195.63983435170647 0.014992684327860457
1.879899948539136001e-01 217.11179456945052 0.014992684327860457
1.991403605124417997e-01 240.9403560239527 0.014992684327860457
2.098967535313788213e-01 267.38416158399497 0.014992684327860457
2.201588893079125808e-01 296.73024081888724 0.014992684327860457
2.298376587172792362e-01 329.2971255097155 0.014992684327860457
2.388573043491625247e-01 365.43830709572546 0.014992684327860457
2.471570048255294361e-01 405.54607358408276 0.014992684327860457
2.546918249584646521e-01 450.05576757004974 0.014992684327860457
2.614330368613945743e-01 499.450511585514 0.014992684327860457
2.673678567985387500e-01 554.2664520663108 0.014992684327860457
2.724986813701514299e-01 615.0985788580505 0.014992684327860457
2.768419286825989367e-01 682.6071834272393 0.014992684327860457
2.804266030693675638e-01 757.525025877192 0.014992684327860457
2.832927013649046422e-01 840.6652885618333 0.014992684327860457
2.854895653647844811e-01 932.9304026284696 0.014992684327860457
2.870742695848181314e-01 1035.3218432956637 0.014992684327860457
2.881100951434469870e-01 1148.9510001873086 0.014992684327860457
2.886651275685223061e-01 1275.051240713013 0.014992684327860457
2.899276936713334196e-01 1414.991297434576 0.014992684327860457
2.974834362562311929e-01 1570.2901247293776 0.014992684327860457
3.047394357506488238e-01 1742.6333860096508 0.014992684327860457
3.118399512025668563e-01 1933.891750455232 0.014992684327860457
3.189219100113259153e-01 2146.141197858406 0.014992684327860457
3.258987791993894212e-01 2381.6855519761607 0.014992684327860457
3.327180149046572444e-01 2643.0814869741084 0.014992684327860457
3.394370407190315242e-01 2933.1662783900483 0.014992684327860457
3.462098370256980751e-01 3255.0885998350564 0.014992684327860457
3.530334691963413207e-01 3612.3426997094302 0.014992684327860457
3.599163088541518229e-01 4008.8063288984645 0.014992684327860457
3.669001674048544825e-01 4448.782831127585 0.014992684327860457
3.740194628594032955e-01 4937.047852839004 0.014992684327860457
3.813008415337930668e-01 5478.901179593945 0.014992684327860457
3.887632598149242669e-01 6080.224261649427 0.014992684327860457
3.964183055697159119e-01 6747.5440531107 0.014992684327860457
4.042706122691445136e-01 7488.10385759003 0.014992684327860457
4.123181838830593526e-01 8309.941949353404 0.014992684327860457
4.205525732369189695e-01 9221.97882333434 0.014992684327860457
4.289588893181548457e-01 10234.114021054527 0.014992684327860457
4.375482160914113128e-01 11357.333583431051 0.014992684327860457
4.464009315589417271e-01 12603.829296797274 0.014992684327860457
4.554420432771140170e-01 13987.131026472387 0.014992684327860457
4.645660311053572689e-01 15522.25357427048 0.014992684327860457
4.737132786658982964e-01 17225.859653987874 0.014992684327860457
4.828292027886886828e-01 19116.440753857038 0.014992684327860457
4.918707309690635299e-01 21214.51784910632 0.014992684327860457
5.007776105371724018e-01 23542.864143224204 0.014992684327860457
5.094684346595762525e-01 26126.752255633317 0.014992684327860457
5.179632004404950418e-01 28994.22853882881 0.014992684327860457
5.261816627942819125e-01 32176.417502507353 0.014992684327860457
5.340203804904474216e-01 35707.859649004626 0.014992684327860457
5.413114215911473126e-01 39626.88638701478 0.014992684327860457
5.481115461900232244e-01 43976.036093027215 0.014992684327860457
5.543737845041364354e-01 48802.515836544335 0.014992684327860457
5.600376532295759935e-01 54158.71378079476 0.014992684327860457
5.650625489255022282e-01 60102.76782070388 0.014992684327860457
5.694292191248493396e-01 66699.19663030129 0.014992684327860457
5.731376327038850693e-01 74019.59996915652 0.014992684327860457
5.762109695776888030e-01 82143.43584919439 0.014992684327860457
5.786808908123970419e-01 91158.88299750836 0.014992684327860457
5.805821584716884809e-01 101163.7979766207 0.014992684327860457
5.819772859530969455e-01 112266.77735108159 0.014992684327860457
5.829646076563983481e-01 124588.33642950082 0.014992684327860457
5.836327506537217769e-01 138262.2173764659 0.014992684327860457
5.840812196553982760e-01 153436.84089300132 0.014992684327860457
5.844227157422193786e-01 170276.91722258978 0.014992684327860457
5.847807990651059384e-01 188965.23396912115 0.014992684327860457
5.855405984917237960e-01 209704.64013232305 0.014992684327860457
5.868254699527445384e-01 232720.2478960412 0.014992684327860457
5.887327135671500677e-01 258261.87606826748 0.014992684327860457
5.929313268047075036e-01 286606.7616948256 0.014992684327860457
6.010139983813516107e-01 318062.5692794119 0.014992684327860457
6.134572809176003227e-01 352970.73027306574 0.014992684327860457
6.276580789516893466e-01 391710.1490809261 0.014992684327860457
6.433411165454182568e-01 434701.3158125035 0.014992684327860457
6.607917491551283939e-01 482410.8704165374 0.014992684327860457
6.792254515468112430e-01 535356.6677410719 0.014992684327860457
7.001500582225501645e-01 594113.3984965039 0.014992684327860457
7.218625822820362581e-01 659318.8271333541 0.014992684327860457
7.433259073869685762e-01 731680.7143427207 0.014992684327860457
7.639843914409099046e-01 811984.4993184009 0.014992684327860457
7.832565880652624379e-01 901101.8251665037 0.014992684327860457
8.005585160161311498e-01 1000000.0 0.014992684327860457
2.603527888170663251e-06 0.001 0.01663816886076129
2.881499781012659980e-06 0.0011097524964120721 0.01663816886076129
3.190157382353815568e-06 0.0012315506032928262 0.01663816886076129
3.529758285362218654e-06 0.001366716356462006 0.01663816886076129
3.905347536971010800e-06 0.0015167168884709225 0.01663816886076129
4.318868908690694947e-06 0.0016831803533309566 0.01663816886076129
4.771716899499289483e-06 0.0018679135990207828 0.01663816886076129
5.274299838752948016e-06 0.002072921779595372 0.01663816886076129
5.826508499212975053e-06 0.002300430119772917 0.01663816886076129
6.432750176503843311e-06 0.0025529080682395165 0.01663816886076129
7.098927484225019470e-06 0.002833096101839324 0.01663816886076129
7.829140644671585934e-06 0.0031440354715915 0.01663816886076129
8.630030746557118874e-06 0.0034891012134067737 0.01663816886076129
9.505442783042632391e-06 0.003872038781812557 0.01663816886076129
1.046153105360878080e-05 0.004297004704320844 0.01663816886076129
1.150332264104544661e-05 0.004768611697714469 0.01663816886076129
1.263941259621538101e-05 0.005291978735958442 0.01663816886076129
1.387229271544622890e-05 0.005872786613189483 0.01663816886076129
1.521077130303974945e-05 0.00651733960488242 0.01663816886076129
1.666047376315865752e-05 0.007232633896483534 0.01663816886076129
1.822339608786421986e-05 0.008026433522257174 0.01663816886076129
1.990653340322602656e-05 0.00890735463861044 0.01663816886076129
2.171508794787048078e-05 0.009884959046625586 0.01663816886076129
2.365175928412379595e-05 0.010969857978923836 0.01663816886076129
2.571964320806271117e-05 0.012173827277396614 0.01663816886076129
2.792037734131716579e-05 0.013509935211980273 0.01663816886076129
3.025392069262307598e-05 0.014992684327860457 0.01663816886076129
3.272077245692239284e-05 0.01663816886076129 0.01663816886076129
3.531700089754598830e-05 0.018464249428955443 0.01663816886076129
3.803978171903227859e-05 0.020490746898158472 0.01663816886076129
4.088279235616430908e-05 0.022739657523579287 0.01663816886076129
4.384196044435131092e-05 0.02523539170434766 0.01663816886076129
4.690542736013300537e-05 0.02800503894183631 0.01663816886076129
5.006598769236452357e-05 0.03107866187782014 0.01663816886076129
5.331187260508246195e-05 0.03448962260405758 0.01663816886076129
5.663222338774570906e-05 0.038274944785163134 0.01663816886076129
6.001486420514309431e-05 0.04247571552536898 0.01663816886076129
6.344824616530301902e-05 0.047137531341167244 0.01663816886076129
6.691952504577953239e-05 0.05231099308056263 0.01663816886076129
7.041972464926514518e-05 0.05805225516094899 0.01663816886076129
7.393884150011402533e-05 0.06442363508721373 0.01663816886076129
7.746728770756971844e-05 0.07149428986597581 0.01663816886076129
8.099987334478745435e-05 0.07934096665797492 0.01663816886076129
8.453329354852031534e-05 0.08804883581643465 0.01663816886076129
8.806649691139978417e-05 0.09771241535346502 0.01663816886076129
9.160220166408448766e-05 0.1084365968689611 0.01663816886076129
9.514504943360720286e-05 0.12033778407775893 0.01663816886076129
9.870548840842672329e-05 0.13354515629298988 0.01663816886076129
1.022950745221974498e-04 0.14820207057988585 0.01663816886076129
1.059323811958090100e-04 0.16446761779946645 0.01663816886076129
1.096386426168241568e-04 0.18251834943190443 0.01663816886076129
1.134403709636208087e-04 0.20255019392306664 0.01663816886076129
1.173694213291960945e-04 0.22478058335487253 0.01663816886076129
1.214632277322893783e-04 0.24945081352303167 0.01663816886076129
1.257661340002681045e-04 0.27682866303920667 0.01663816886076129
1.303307050689221994e-04 0.3072112998861759 0.01663816886076129
1.352170903457800683e-04 0.34092850697468147 0.01663816886076129
1.404963996378148566e-04 0.3783462617131929 0.01663816886076129
1.462524073478185978e-04 0.419870708444391 0.01663816886076129
1.525835124513767423e-04 0.4659525668664682 0.01663816886076129
1.596058149721374375e-04 0.517092024289676 0.01663816886076129
1.674575522627515950e-04 0.5738441648302398 0.01663816886076129
1.763020373506415483e-04 0.6368249944718586 0.01663816886076129
1.863342741402566601e-04 0.7067181273927491 0.01663816886076129
1.977878248365865334e-04 0.7842822061337682 0.01663816886076129
2.109415811475590563e-04 0.8703591361485166 0.01663816886076129
2.261309267683692462e-04 0.9658832241158708 0.01663816886076129
2.437578342976818744e-04 1.0718913192051276 0.01663816886076129
2.643065869612849826e-04 1.1895340673703196 0.01663816886076129
2.883590479217345822e-04 1.3200884008314182 0.01663816886076129
3.166157969836357880e-04 1.4649713983072863 0.01663816886076129
3.499213798178006912e-04 1.625755666443795 0.01663816886076129
3.892915043037534304e-04 1.8041864093920719 0.01663816886076129
4.359500076435706166e-04 2.0022003718155843 0.01663816886076129
4.913689179168886055e-04 2.2219468609395236 0.01663816886076129
5.573186607003367864e-04 2.4658110758226037 0.01663816886076129
6.359267926886926631e-04 2.736439997074672 0.01663816886076129
7.297460158222058256e-04 3.0367711180354604 0.01663816886076129
8.418360620269233060e-04 3.370064329271928 0.01663816886076129
9.758578051534579079e-04 3.739937302478798 0.01663816886076129
1.136182614351680760e-03 4.150404757850477 0.01663816886076129
1.328019311687215478e-03 4.605922041145108 0.01663816886076129
1.557557571155957594e-03 5.1114334834401705 0.01663816886076129
1.832131698262254738e-03 5.672426068491977 0.01663816886076129
2.160403110624652210e-03 6.294988990221888 0.01663816886076129
2.552562366532100651e-03 6.985879746785249 0.01663816886076129
3.020548551635047606e-03 7.752597488629465 0.01663816886076129
3.578284049990042206e-03 8.60346441668451 0.01663816886076129
4.241918092626366550e-03 9.547716114208066 0.01663816886076129
5.030074140352156810e-03 10.59560179277617 0.01663816886076129
5.964087941784088076e-03 11.758495540521581 0.01663816886076129
7.068226576906867266e-03 13.049019780144016 0.01663816886076129
8.369867375940986259e-03 14.481182276745331 0.01663816886076129
9.899618870795467637e-03 16.070528182616385 0.01663816886076129
1.169135812726291093e-02 17.834308769319094 0.01663816886076129
1.378215830078703859e-02 19.791668678535572 0.01663816886076129
1.621207500032305696e-02 21.96385372416547 0.01663816886076129
1.902376517424450228e-02 24.37444150122222 0.01663816886076129
2.226190699554691024e-02 27.04959730463137 0.01663816886076129
2.597240009053735851e-02 30.01835813575592 0.01663816886076129
3.020132928948292272e-02 33.31294787934677 0.01663816886076129
3.499368762849244807e-02 36.96912707195032 0.01663816886076129
4.039186820542495920e-02 41.0265810582719 0.01663816886076129
4.643395436637491602e-02 45.52935074866948 0.01663816886076129
5.315185186357818115e-02 50.526310653356795 0.01663816886076129
6.056933407100285882e-02 56.07169938205458 0.01663816886076129
6.870008198825644508e-02 62.22570836730231 0.01663816886076129
7.754582420413312638e-02 69.0551352016233 0.01663816886076129
8.709468530185239532e-02 76.63410868007462 0.01663816886076129
9.731986373324370831e-02 85.04489341802686 0.01663816886076129
1.081787458041153643e-01 94.37878277775391 0.01663816886076129
1.196125605705403300e-01 104.73708979594508 0.01663816886076129
1.315466484502429700e-01 116.23224686798542 0.01663816886076129
1.438913935727627325e-01 128.9890261253308 0.01663816886076129
1.565438285891822268e-01 143.14589375234786 0.01663816886076129
1.693898824645525547e-01 158.85651294280527 0.01663816886076129
1.823071957200721460e-01 176.2914118095948 0.01663816886076129
1.951683900387997661e-01 195.63983435170647 0.01663816886076129
2.078446426090806709e-01 217.11179456945052 0.01663816886076129
2.202093892921350993e-01 240.9403560239527 0.01663816886076129
2.321419690833897709e-01 267.38416158399497 0.01663816886076129
2.435310226879788542e-01 296.73024081888724 0.01663816886076129
2.542774754723279296e-01 329.2971255097155 0.01663816886076129
2.642969656293234770e-01 365.43830709572546 0.01663816886076129
2.735216183385383304e-01 405.54607358408276 0.01663816886076129
2.819011210537352152e-01 450.05576757004974 0.01663816886076129
2.894030997005734851e-01 499.450511585514 0.01663816886076129
2.960128474028905221e-01 554.2664520663108 0.01663816886076129
3.017324949862018602e-01 615.0985788580505 0.01663816886076129
3.065797417837989314e-01 682.6071834272393 0.01663816886076129
3.105862742085473971e-01 757.525025877192 0.01663816886076129
3.137960076151027344e-01 840.6652885618333 0.01663816886076129
3.162632631044875464e-01 932.9304026284696 0.01663816886076129
3.180509798035443536e-01 1035.3218432956637 0.01663816886076129
3.192290238810223113e-01 1148.9510001873086 0.01663816886076129
3.198726296634412103e-01 1275.051240713013 0.01663816886076129
3.212270817074782125e-01 1414.991297434576 0.01663816886076129
3.296142796079087889e-01 1570.2901247293776 0.01663816886076129
3.376693954345764137e-01 1742.6333860096508 0.01663816886076129
3.455513618384733476e-01 1933.891750455232 0.01663816886076129
3.534016355867776182e-01 2146.141197858406 0.01663816886076129
3.611450808686328950e-01 2381.6855519761607 0.01663816886076129
3.687123034082736006e-01 2643.0814869741084 0.01663816886076129
3.761665919639199385e-01 2933.1662783900483 0.01663816886076129
3.836607765705033479e-01 3255.0885998350564 0.01663816886076129
3.912242270282945134e-01 3612.3426997094302 0.01663816886076129
3.988503903649981974e-01 4008.8063288984645 0.01663816886076129
4.065852617670144831e-01 4448.782831127585 0.01663816886076129
4.144666118690732981e-01 4937.047852839004 0.01663816886076129
4.225235602625261322e-01 5478.901179593945 0.01663816886076129
4.307766404984211261e-01 6080.224261649427 0.01663816886076129
4.392381475968129001e-01 6747.5440531107 0.01663816886076129
4.479125699191700005e-01 7488.10385759003 0.01663816886076129
4.567969427525112036e-01 8309.941949353404 0.01663816886076129
4.658810357413447623e-01 9221.97882333434 0.01663816886076129
4.751473527035677824e-01 10234.114021054527 0.01663816886076129
4.846074623219531197e-01 11357.333583431051 0.01663816886076129
4.943497898193839890e-01 12603.829296797274 0.01663816886076129
5.042875212142478025e-01 13987.131026472387 0.01663816886076129
5.143034574873468490e-01 15522.25357427048 0.01663816886076129
5.243303369831221472e-01 17225.859653987874 0.01663816886076129
5.343062264293216845e-01 19116.440753857038 0.01663816886076129
5.441820226068643240e-01 21214.51784910632 0.01663816886076129
5.538894161018803608e-01 23542.864143224204 0.01663816886076129
5.633367354530568472e-01 26126.752255633317 0.01663816886076129
5.725450438068351300e-01 28994.22853882881 0.01663816886076129
5.814289175904923113e-01 32176.417502507353 0.01663816886076129
5.898594578914330144e-01 35707.859649004626 0.01663816886076129
5.976603426602742353e-01 39626.88638701478 0.01663816886076129
6.048916838363564974e-01 43976.036093027215 0.01663816886076129
6.115019124371692261e-01 48802.515836544335 0.01663816886076129
6.174175357079154658e-01 54158.71378079476 0.01663816886076129
6.225940096732667239e-01 60102.76782070388 0.01663816886076129
6.270076239034707566e-01 66699.19663030129 0.01663816886076129
6.306557420591936136e-01 74019.59996915652 0.01663816886076129
6.335639617028294701e-01 82143.43584919439 0.01663816886076129
6.357572803428882535e-01 91158.88299750836 0.01663816886076129
6.372720123943566017e-01 101163.7979766207 0.01663816886076129
6.381713717228835181e-01 112266.77735108159 0.01663816886076129
6.385491564732721503e-01 124588.33642950082 0.01663816886076129
6.385088281183629588e-01 138262.2173764659 0.01663816886076129
6.381444692171955868e-01 153436.84089300132 0.01663816886076129
6.375695942123620341e-01 170276.91722258978 0.01663816886076129
6.369030487317312028e-01 188965.23396912115 0.01663816886076129
6.364892973796183462e-01 209704.64013232305 0.01663816886076129
6.365736295485988627e-01 232720.2478960412 0.01663816886076129
6.371160772448516418e-01 258261.87606826748 0.01663816886076129
6.395994698061234773e-01 286606.7616948256 0.01663816886076129
6.461334802522757936e-01 318062.5692794119 0.01663816886076129
6.570777543599720660e-01 352970.73027306574 0.01663816886076129
6.699100420903459918e-01 391710.1490809261 0.01663816886076129
6.839709670565560229e-01 434701.3158125035 0.01663816886076129
6.996839747949462618e-01 482410.8704165374 0.01663816886076129
7.161352829104536966e-01 535356.6677410719 0.01663816886076129
7.343588478408755726e-01 594113.3984965039 0.01663816886076129
7.536118418704806921e-01 659318.8271333541 0.01663816886076129
7.723048696032948079e-01 731680.7143427207 0.01663816886076129
7.898831792840965704e-01 811984.4993184009 0.01663816886076129
8.057797581881311899e-01 901101.8251665037 0.01663816886076129
8.194390740929006212e-01 1000000.0 0.01663816886076129
2.615835179937428977e-06 0.001 0.018464249428955443
2.896637304202348274e-06 0.0011097524964120721 0.018464249428955443
3.206900874930013533e-06 0.0012315506032928262 0.018464249428955443
3.550016701891598969e-06 0.001366716356462006 0.018464249428955443
3.927988864312521030e-06 0.0015167168884709225 0.018464249428955443
4.344827760147228094e-06 0.0016831803533309566 0.018464249428955443
4.805152700854662290e-06 0.0018679135990207828 0.018464249428955443
5.310959321809268603e-06 0.002072921779595372 0.018464249428955443
5.870239446695032332e-06 0.002300430119772917 0.018464249428955443
6.483979823223561915e-06 0.0025529080682395165 0.018464249428955443
7.158377488990615633e-06 0.002833096101839324 0.018464249428955443
7.900043140309984373e-06 0.0031440354715915 0.018464249428955443
8.711636011054218608e-06 0.0034891012134067737 0.018464249428955443
9.601221094846115763e-06 0.003872038781812557 0.018464249428955443
1.057618341725480185e-05 0.004297004704320844 0.018464249428955443
1.163861584816565904e-05 0.004768611697714469 0.018464249428955443
1.279802112484379398e-05 0.005291978735958442 0.018464249428955443
1.406009812850938640e-05 0.005872786613189483 0.018464249428955443
1.543153037046041177e-05 0.00651733960488242 0.018464249428955443
1.691861968537127428e-05 0.007232633896483534 0.018464249428955443
1.852904591247540197e-05 0.008026433522257174 0.018464249428955443
2.026689391696208145e-05 0.00890735463861044 0.018464249428955443
2.213747338623054970e-05 0.009884959046625586 0.018464249428955443
2.414626577755281373e-05 0.010969857978923836 0.018464249428955443
2.629889893463641952e-05 0.012173827277396614 0.018464249428955443
2.859479374708185693e-05 0.013509935211980273 0.018464249428955443
3.103952496788383941e-05 0.014992684327860457 0.018464249428955443
3.363155095805009457e-05 0.01663816886076129 0.018464249428955443
3.637042522606674595e-05 0.018464249428955443 0.018464249428955443
3.925256270000854642e-05 0.020490746898158472 0.018464249428955443
4.227687891591229929e-05 0.022739657523579287 0.018464249428955443
4.543395695759176549e-05 0.02523539170434766 0.018464249428955443
4.871926664815213868e-05 0.02800503894183631 0.018464249428955443
5.212221315344814587e-05 0.03107866187782014 0.018464249428955443
5.563285534257388066e-05 0.03448962260405758 0.018464249428955443
5.924010590781040306e-05 0.038274944785163134 0.018464249428955443
6.293084659827952643e-05 0.04247571552536898 0.018464249428955443
6.669386558929099205e-05 0.047137531341167244 0.018464249428955443
7.051573000866842187e-05 0.05231099308056263 0.018464249428955443
7.438394978779166468e-05 0.05805225516094899 0.018464249428955443
7.828784209407028754e-05 0.06442363508721373 0.018464249428955443
8.221803297321581005e-05 0.07149428986597581 0.018464249428955443
8.616655443215333332e-05 0.07934096665797492 0.018464249428955443
9.012828572870226968e-05 0.08804883581643465 0.018464249428955443
9.409956874825280712e-05 0.09771241535346502 0.018464249428955443
9.808241547663562653e-05 0.1084365968689611 0.018464249428955443
1.020811832151592447e-04 0.12033778407775893 0.018464249428955443
1.061036050956448246e-04 0.13354515629298988 0.018464249428955443
1.101630071815259585e-04 0.14820207057988585 0.018464249428955443
1.142761903876553090e-04 0.16446761779946645 0.018464249428955443
1.184650547989914062e-04 0.18251834943190443 0.018464249428955443
1.227586936805188076e-04 0.20255019392306664 0.018464249428955443
1.271895946449530610e-04 0.22478058335487253 0.018464249428955443
1.317984085454748763e-04 0.24945081352303167 0.018464249428955443
1.366334130641372205e-04 0.27682866303920667 0.018464249428955443
1.417501553255005658e-04 0.3072112998861759 0.018464249428955443
1.472157298258341995e-04 0.34092850697468147 0.018464249428955443
1.531071279755257756e-04 0.3783462617131929 0.018464249428955443
1.595166017513984208e-04 0.419870708444391 0.018464249428955443
1.665516165820311444e-04 0.4659525668664682 0.018464249428955443
1.743400886315677573e-04 0.517092024289676 0.018464249428955443
1.830333646829509185e-04 0.5738441648302398 0.018464249428955443
1.928115335092754211e-04 0.6368249944718586 0.018464249428955443
2.038892346616276799e-04 0.7067181273927491 0.018464249428955443
2.165232118404898523e-04 0.7842822061337682 0.018464249428955443
2.310204748531841112e-04 0.8703591361485166 0.018464249428955443
2.477495411302025122e-04 0.9658832241158708 0.018464249428955443
2.671534162051266326e-04 1.0718913192051276 0.018464249428955443
2.897642930207667482e-04 1.1895340673703196 0.018464249428955443
3.162226091108339375e-04 1.3200884008314182 0.018464249428955443
3.472998133736292150e-04 1.4649713983072863 0.018464249428955443
3.839244747844724310e-04 1.625755666443795 0.018464249428955443
4.272149209810070401e-04 1.8041864093920719 0.018464249428955443
4.785175919791276908e-04 2.0022003718155843 0.018464249428955443
5.394526912724718253e-04 2.2219468609395236 0.018464249428955443
6.119689018692732246e-04 2.4658110758226037 0.018464249428955443
6.984078339762750387e-04 2.736439997074672 0.018464249428955443
8.015794176977362800e-04 3.0367711180354604 0.018464249428955443
9.248522732430681332e-04 3.370064329271928 0.018464249428955443
1.072256644713718123e-03 3.739937302478798 0.018464249428955443
1.248606116205944801e-03 4.150404757850477 0.018464249428955443
1.459635765381688943e-03 4.605922041145108 0.018464249428955443
1.712162731919684511e-03 5.1114334834401705 0.018464249428955443
2.014264933147040526e-03 5.672426068491977 0.018464249428955443
2.375483460223026637e-03 6.294988990221888 0.018464249428955443
2.807045086788525351e-03 6.985879746785249 0.018464249428955443
3.322105245088177294e-03 7.752597488629465 0.018464249428955443
3.936006885935943236e-03 8.60346441668451 0.018464249428955443
4.666550161671880088e-03 9.547716114208066 0.018464249428955443
5.534266065974002662e-03 10.59560179277617 0.018464249428955443
6.562681768260747450e-03 11.758495540521581 0.018464249428955443
7.778561825077747252e-03 13.049019780144016 0.018464249428955443
9.212109830947140532e-03 14.481182276745331 0.018464249428955443
1.089710353335917453e-02 16.070528182616385 0.018464249428955443
1.287094043093086476e-02 17.834308769319094 0.018464249428955443
1.517456031343460132e-02 19.791668678535572 0.018464249428955443
1.785221629800329279e-02 21.96385372416547 0.018464249428955443
2.095105712357018049e-02 24.37444150122222 0.018464249428955443
2.452049342022052936e-02 27.04959730463137 0.018464249428955443
2.861132075103132999e-02 30.01835813575592 0.018464249428955443
3.327458011302603796e-02 33.31294787934677 0.018464249428955443
3.856015397830398622e-02 36.96912707195032 0.018464249428955443
4.451510466988777698e-02 41.0265810582719 0.018464249428955443
5.118178804979019170e-02 45.52935074866948 0.018464249428955443
5.859579240955372498e-02 50.526310653356795 0.018464249428955443
6.678377566372524499e-02 56.07169938205458 0.018464249428955443
7.576129602458009371e-02 62.22570836730231 0.018464249428955443
8.553074735651262916e-02 69.0551352016233 0.018464249428955443
9.607952362444549532e-02 76.63410868007462 0.018464249428955443
1.073785397517810630e-01 85.04489341802686 0.018464249428955443
1.193812357166797455e-01 94.37878277775391 0.018464249428955443
1.320231722182184375e-01 104.73708979594508 0.018464249428955443
1.452223041989255392e-01 116.23224686798542 0.018464249428955443
1.588799879413171912e-01 128.9890261253308 0.018464249428955443
1.728827325125479319e-01 143.14589375234786 0.018464249428955443
1.871046625296096388e-01 158.85651294280527 0.018464249428955443
2.014106160343085150e-01 176.2914118095948 0.018464249428955443
2.156597460038232328e-01 195.63983435170647 0.018464249428955443
2.297094679915195892e-01 217.11179456945052 0.018464249428955443
2.434195562002900159e-01 240.9403560239527 0.018464249428955443
2.566561814679943487e-01 267.38416158399497 0.018464249428955443
2.692956851423500830e-01 296.73024081888724 0.018464249428955443
2.812278976365043537e-01 329.2971255097155 0.018464249428955443
2.923588492777531855e-01 365.43830709572546 0.018464249428955443
3.026127594169189527e-01 405.54607358408276 0.018464249428955443
3.119332535541540774e-01 450.05576757004974 0.018464249428955443
3.202838056687508095e-01 499.450511585514 0.018464249428955443
3.276474627162193620e-01 554.2664520663108 0.018464249428955443
3.340259467721848341e-01 615.0985788580505 0.018464249428955443
3.394382650940160340e-01 682.6071834272393 0.018464249428955443
3.439189721591209281e-01 757.525025877192 0.018464249428955443
3.475162277687018353e-01 840.6652885618333 0.018464249428955443
3.502897830729676532e-01 932.9304026284696 0.018464249428955443
3.523089984267053221e-01 1035.3218432956637 0.018464249428955443
3.536509676858937690e-01 1148.9510001873086 0.018464249428955443
3.543987870329393108e-01 1275.051240713013 0.018464249428955443
3.558454845933861632e-01 1414.991297434576 0.018464249428955443
3.651545510569497721e-01 1570.2901247293776 0.018464249428955443
3.740968567741382866e-01 1742.6333860096508 0.018464249428955443
3.828462772621167298e-01 1933.891750455232 0.018464249428955443
3.915469224468421938e-01 2146.141197858406 0.018464249428955443
4.001410527535804174e-01 2381.6855519761607 0.018464249428955443
4.085380574451003555e-01 2643.0814869741084 0.018464249428955443
4.168076406912261112e-01 2933.1662783900483 0.018464249428955443
4.250978413739651685e-01 3255.0885998350564 0.018464249428955443
4.334801716883597833e-01 3612.3426997094302 0.018464249428955443
4.419284557256090706e-01 4008.8063288984645 0.018464249428955443
4.504932390041005430e-01 4448.782831127585 0.018464249428955443
4.592159221836862315e-01 4937.047852839004 0.018464249428955443
4.681282692590386652e-01 5478.901179593945 0.018464249428955443
4.772524576860465162e-01 6080.224261649427 0.018464249428955443
4.866014457087646794e-01 6747.5440531107 0.018464249428955443
4.961794266496481476e-01 7488.10385759003 0.018464249428955443
5.059822080174076753e-01 8309.941949353404 0.018464249428955443
5.159974005838003919e-01 9221.97882333434 0.018464249428955443
5.262044278385832330e-01 10234.114021054527 0.018464249428955443
5.366152637750897236e-01 11357.333583431051 0.018464249428955443
5.473271226029243763e-01 12603.829296797274 0.018464249428955443
5.582393017866134066e-01 13987.131026472387 0.018464249428955443
5.692216740257043384e-01 15522.25357427048 0.018464249428955443
5.801983070062416425e-01 17225.859653987874 0.018464249428955443
5.910988780931295539e-01 19116.440753857038 0.018464249428955443
6.018673743427889189e-01 21214.51784910632 0.018464249428955443
6.124263076811647943e-01 23542.864143224204 0.018464249428955443
6.226724254898391431e-01 26126.752255633317 0.018464249428955443
6.326278052156270038e-01 28994.22853882881 0.018464249428955443
6.422018563020805981e-01 32176.417502507353 0.018464249428955443
6.512353461764599505e-01 35707.859649004626 0.018464249428955443
6.595461313911188395e-01 39626.88638701478 0.018464249428955443
6.671922543003973027e-01 43976.036093027215 0.018464249428955443
6.741228437474175994e-01 48802.515836544335 0.018464249428955443
6.802466798135093917e-01 54158.71378079476 0.018464249428955443
6.855156367070115442e-01 60102.76782070388 0.018464249428955443
6.899007475111337273e-01 66699.19663030129 0.018464249428955443
6.933963159976527235e-01 74019.59996915652 0.018464249428955443
6.960310297193910145e-01 82143.43584919439 0.018464249428955443
6.978210214842627268e-01 91158.88299750836 0.018464249428955443
6.988045391639614579e-01 101163.7979766207 0.018464249428955443
6.990452265320514780e-01 112266.77735108159 0.018464249428955443
6.986299231771426754e-01 124588.33642950082 0.018464249428955443
6.976806665657278028e-01 138262.2173764659 0.018464249428955443
6.962839233874317246e-01 153436.84089300132 0.018464249428955443
6.945537548020981333e-01 170276.91722258978 0.018464249428955443
6.926087728977602387e-01 188965.23396912115 0.018464249428955443
6.907413807253888205e-01 209704.64013232305 0.018464249428955443
6.893031799319048192e-01 232720.2478960412 0.018464249428955443
6.881438081629025483e-01 258261.87606826748 0.018464249428955443
6.884671205735263255e-01 286606.7616948256 0.018464249428955443
6.930173317710278669e-01 318062.5692794119 0.018464249428955443
7.019971930850289477e-01 352970.73027306574 0.018464249428955443
7.130401380657123145e-01 391710.1490809261 0.018464249428955443
7.250814278582521366e-01 434701.3158125035 0.018464249428955443
7.385262294600066779e-01 482410.8704165374 0.018464249428955443
7.525139475937078215e-01 535356.6677410719 0.018464249428955443
7.674316813708493834e-01 594113.3984965039 0.018464249428955443
7.837279597527143649e-01 659318.8271333541 0.018464249428955443
7.991634611330168392e-01 731680.7143427207 0.018464249428955443
8.131962223445347027e-01 811984.4993184009 0.018464249428955443
8.252862108656635609e-01 901101.8251665037 0.018464249428955443
8.349175923392235799e-01 1000000.0 0.018464249428955443
2.629494968033518727e-06 0.001 0.020490746898158472
2.911974745064149619e-06 0.0011097524964120721 0.020490746898158472
3.225157563066671191e-06 0.0012315506032928262 0.020490746898158472
3.569119465071647597e-06 0.001366716356462006 0.020490746898158472
3.951101328907199295e-06 0.0015167168884709225 0.020490746898158472
4.372545321662450528e-06 0.0016831803533309566 0.020490746898158472
4.836285168178841007e-06 0.0018679135990207828 0.020490746898158472
5.348799076842744388e-06 0.002072921779595372 0.020490746898158472
5.912850246100112415e-06 0.002300430119772917 0.020490746898158472
6.534485418351771207e-06 0.0025529080682395165 0.020490746898158472
7.217855418529741839e-06 0.002833096101839324 0.020490746898158472
7.968757471244430242e-06 0.0031440354715915 0.020490746898158472
8.793091582865669254e-06 0.0034891012134067737 0.020490746898158472
9.696998945553438154e-06 0.003872038781812557 0.020490746898158472
1.068661008222915146e-05 0.004297004704320844 0.020490746898158472
1.176983232120880652e-05 0.004768611697714469 0.020490746898158472
1.295232068076257456e-05 0.005291978735958442 0.020490746898158472
1.424242380497182605e-05 0.005872786613189483 0.020490746898158472
1.564499149672036996e-05 0.00651733960488242 0.020490746898158472
1.717130323756267300e-05 0.007232633896483534 0.020490746898158472
1.882529683418616444e-05 0.008026433522257174 0.020490746898158472
2.061394008865505447e-05 0.00890735463861044 0.020490746898158472
2.254545264856293443e-05 0.009884959046625586 0.020490746898158472
2.462448898684096136e-05 0.010969857978923836 0.020490746898158472
2.685763490801716273e-05 0.012173827277396614 0.020490746898158472
2.924787120138385414e-05 0.013509935211980273 0.020490746898158472
3.180065264232287566e-05 0.014992684327860457 0.020490746898158472
3.451466556557730334e-05 0.01663816886076129 0.020490746898158472
3.739426501566236392e-05 0.018464249428955443 0.020490746898158472
4.043575510914968228e-05 0.020490746898158472 0.020490746898158472
4.363753585673303231e-05 0.022739657523579287 0.020490746898158472
4.699492456859534706e-05 0.02523539170434766 0.020490746898158472
5.050140514591420284e-05 0.02800503894183631 0.020490746898158472
5.415036185789895266e-05 0.03107866187782014 0.020490746898158472
5.793012211703086592e-05 0.03448962260405758 0.020490746898158472
6.183039003983363806e-05 0.038274944785163134 0.020490746898158472
6.583983060647558493e-05 0.04247571552536898 0.020490746898158472
6.994399141748076270e-05 0.047137531341167244 0.020490746898158472
7.413056863111650084e-05 0.05231099308056263 0.020490746898158472
7.838637579407288015e-05 0.05805225516094899 0.020490746898158472
8.269885642337775837e-05 0.06442363508721373 0.020490746898158472
8.705602043444954396e-05 0.07149428986597581 0.020490746898158472
9.144975232522538995e-05 0.07934096665797492 0.020490746898158472
9.587220397081343097e-05 0.08804883581643465 0.020490746898158472
1.003187579453712988e-04 0.09771241535346502 0.020490746898158472
1.047892010314650638e-04 0.1084365968689611 0.020490746898158472
1.092858734435946539e-04 0.12033778407775893 0.020490746898158472
1.138164810253684996e-04 0.13354515629298988 0.020490746898158472
1.183930529713305720e-04 0.14820207057988585 0.020490746898158472
1.230320607220960496e-04 0.16446761779946645 0.020490746898158472
1.277571746050613021e-04 0.18251834943190443 0.020490746898158472
1.325963914112664242e-04 0.20255019392306664 0.020490746898158472
1.375855164013255552e-04 0.22478058335487253 0.020490746898158472
1.427672228186213253e-04 0.24945081352303167 0.020490746898158472
1.481933922686552707e-04 0.27682866303920667 0.020490746898158472
1.539244113421739445e-04 0.3072112998861759 0.020490746898158472
1.600324037060201128e-04 0.34092850697468147 0.020490746898158472
1.666023402086508169e-04 0.3783462617131929 0.020490746898158472
1.737343033888865914e-04 0.419870708444391 0.020490746898158472
1.815462523801001217e-04 0.4659525668664682 0.020490746898158472
1.901785479564660302e-04 0.517092024289676 0.020490746898158472
1.997972361433393237e-04 0.5738441648302398 0.020490746898158472
2.106002009979715723e-04 0.6368249944718586 0.020490746898158472
2.228230479018573440e-04 0.7067181273927491 0.020490746898158472
2.367481481567655058e-04 0.7842822061337682 0.020490746898158472
2.527127038123945296e-04 0.8703591361485166 0.020490746898158472
2.711222117862197977e-04 0.9658832241158708 0.020490746898158472
2.924633413337243823e-04 1.0718913192051276 0.020490746898158472
3.173211834211231452e-04 1.1895340673703196 0.020490746898158472
3.464001042420535915e-04 1.3200884008314182 0.020490746898158472
3.805477424127382880e-04 1.4649713983072863 0.020490746898158472
4.207855460612465307e-04 1.625755666443795 0.020490746898158472
4.683427661100652618e-04 1.8041864093920719 0.020490746898158472
5.247000653912137257e-04 2.0022003718155843 0.020490746898158472
5.916390746102543133e-04 2.2219468609395236 0.020490746898158472
6.713028803954208769e-04 2.4658110758226037 0.020490746898158472
7.662666236610790908e-04 2.736439997074672 0.020490746898158472
8.796214621708174858e-04 3.0367711180354604 0.020490746898158472
1.015072303816978196e-03 3.370064329271928 0.020490746898158472
1.177052977329510119e-03 3.739937302478798 0.020490746898158472
1.370859286851457614e-03 4.150404757850477 0.020490746898158472
1.602802317607133478e-03 4.605922041145108 0.020490746898158472
1.880383315827770198e-03 5.1114334834401705 0.020490746898158472
2.212493245464162723e-03 5.672426068491977 0.020490746898158472
2.609634234714385513e-03 6.294988990221888 0.020490746898158472
3.084166130080518570e-03 6.985879746785249 0.020490746898158472
3.650573997135126911e-03 7.752597488629465 0.020490746898158472
4.325754596275480611e-03 8.60346441668451 0.020490746898158472
5.129314729849787646e-03 9.547716114208066 0.020490746898158472
6.083874169318674065e-03 10.59560179277617 0.020490746898158472
7.215358775984745052e-03 11.758495540521581 0.020490746898158472
8.553270360538118428e-03 13.049019780144016 0.020490746898158472
1.013091063890758474e-02 14.481182276745331 0.020490746898158472
1.198553411909165228e-02 16.070528182616385 0.020490746898158472
1.415840202947276326e-02 17.834308769319094 0.020490746898158472
1.669470239431027764e-02 19.791668678535572 0.020490746898158472
1.964330227811487278e-02 21.96385372416547 0.020490746898158472
2.305629396102595180e-02 24.37444150122222 0.020490746898158472
2.698830207351443286e-02 27.04959730463137 0.020490746898158472
3.149552271597953063e-02 30.01835813575592 0.020490746898158472
3.663447328943521958e-02 33.31294787934677 0.020490746898158472
4.246044876180692790e-02 36.96912707195032 0.020490746898158472
4.902569302271722607e-02 41.0265810582719 0.020490746898158472
5.637732012174611479e-02 45.52935074866948 0.020490746898158472
6.455503898735016899e-02 50.526310653356795 0.020490746898158472
7.358876349412110662e-02 56.07169938205458 0.020490746898158472
8.349621105159518719e-02 62.22570836730231 0.020490746898158472
9.428061201758330956e-02 69.0551352016233 0.020490746898158472
1.059286673864539979e-01 76.63410868007462 0.020490746898158472
1.184088969833664295e-01 85.04489341802686 0.020490746898158472
1.316705152389105737e-01 94.37878277775391 0.020490746898158472
1.456429583633983560e-01 104.73708979594508 0.020490746898158472
1.602361593538311757e-01 116.23224686798542 0.020490746898158472
1.753416303422273836e-01 128.9890261253308 0.020490746898158472
1.908343703823277560e-01 143.14589375234786 0.020490746898158472
2.065755633092077603e-01 158.85651294280527 0.020490746898158472
2.224159780423871080e-01 176.2914118095948 0.020490746898158472
2.381999371948670396e-01 195.63983435170647 0.020490746898158472
2.537696719359982533e-01 217.11179456945052 0.020490746898158472
2.689698518380442827e-01 240.9403560239527 0.020490746898158472
2.836520574386099391e-01 267.38416158399497 0.020490746898158472
2.976789706587274487e-01 296.73024081888724 0.020490746898158472
3.109280685586290338e-01 329.2971255097155 0.020490746898158472
3.232946485489087696e-01 365.43830709572546 0.020490746898158472
3.346940629595386851e-01 405.54607358408276 0.020490746898158472
3.450630966517910236e-01 450.05576757004974 0.020490746898158472
3.543604896718531294e-01 499.450511585514 0.020490746898158472
3.625666612007139022e-01 554.2664520663108 0.020490746898158472
3.696827411605063118e-01 615.0985788580505 0.020490746898158472
3.757290514878511845e-01 682.6071834272393 0.020490746898158472
3.807431967482489688e-01 757.525025877192 0.020490746898158472
3.847779226948284670e-01 840.6652885618333 0.020490746898158472
3.878988894004366528e-01 932.9304026284696 0.020490746898158472
3.901824773005234115e-01 1035.3218432956637 0.020490746898158472
3.917137048320265547e-01 1148.9510001873086 0.020490746898158472
3.925843048318500839e-01 1275.051240713013 0.020490746898158472
3.941203216879892723e-01 1414.991297434576 0.020490746898158472
4.044523913996292963e-01 1570.2901247293776 0.020490746898158472
4.143796240651804186e-01 1742.6333860096508 0.020490746898158472
4.240919103762512687e-01 1933.891750455232 0.020490746898158472
4.337334017488577720e-01 2146.141197858406 0.020490746898158472
4.432714774729366591e-01 2381.6855519761607 0.020490746898158472
4.525889062043781941e-01 2643.0814869741084 0.020490746898158472
4.617623901383441365e-01 2933.1662783900483 0.020490746898158472
4.709305422724122114e-01 3255.0885998350564 0.020490746898158472
4.802189880645863496e-01 3612.3426997094302 0.020490746898158472
4.895761970058334911e-01 4008.8063288984645 0.020490746898158472
4.990576547194693902e-01 4448.782831127585 0.020490746898158472
5.087086776105251840e-01 4937.047852839004 0.020490746898158472
5.185638450433140978e-01 5478.901179593945 0.020490746898158472
5.286470309471112961e-01 6080.224261649427 0.020490746898158472
5.389717844921592116e-01 6747.5440531107 0.020490746898158472
5.495418092671032761e-01 7488.10385759003 0.020490746898158472
5.603513634111672026e-01 8309.941949353404 0.020490746898158472
5.713854597719874029e-01 9221.97882333434 0.020490746898158472
5.826198695013635742e-01 10234.114021054527 0.020490746898158472
5.940668699958917554e-01 11357.333583431051 0.020490746898158472
6.058332665298978847e-01 12603.829296797274 0.020490746898158472
6.178020200229031866e-01 13987.131026472387 0.020490746898158472
6.298287034422508368e-01 15522.25357427048 0.020490746898158472
6.418275627862877197e-01 17225.859653987874 0.020490746898158472
6.537186950271847152e-01 19116.440753857038 0.020490746898158472
6.654381850394889275e-01 21214.51784910632 0.020490746898158472
6.768980852918149438e-01 23542.864143224204 0.020490746898158472
6.879820978909271245e-01 26126.752255633317 0.020490746898158472
6.987132521642245297e-01 28994.22853882881 0.020490746898158472
7.089958607649053945e-01 32176.417502507353 0.020490746898158472
7.186347702496032053e-01 35707.859649004626 0.020490746898158472
7.274437342350112967e-01 39626.88638701478 0.020490746898158472
7.354767985239002437e-01 43976.036093027215 0.020490746898158472
7.426855120630471152e-01 48802.515836544335 0.020490746898158472
7.489573061466668902e-01 54158.71378079476 0.020490746898158472
7.542406717574318131e-01 60102.76782070388 0.020490746898158472
7.585006240759395446e-01 66699.19663030129 0.020490746898158472
7.617279957405829194e-01 74019.59996915652 0.020490746898158472
7.639555068164023410e-01 82143.43584919439 0.020490746898158472
7.651878293209092297e-01 91158.88299750836 0.020490746898158472
7.654658259660884756e-01 101163.7979766207 0.020490746898158472
7.648533318464436626e-01 112266.77735108159 0.020490746898158472
7.634300203147919017e-01 124588.33642950082 0.020490746898158472
7.613337375530063733e-01 138262.2173764659 0.020490746898158472
7.586485003585977660e-01 153436.84089300132 0.020490746898158472
7.554863468688021166e-01 170276.91722258978 0.020490746898158472
7.519657729268924840e-01 188965.23396912115 0.020490746898158472
7.483408402688028760e-01 209704.64013232305 0.020490746898158472
7.450046057556826140e-01 232720.2478960412 0.020490746898158472
7.418285990890287618e-01 258261.87606826748 0.020490746898158472
7.394279454073757751e-01 286606.7616948256 0.020490746898158472
7.417060151420720171e-01 318062.5692794119 0.020490746898158472
7.480119213421201341e-01 352970.73027306574 0.020490746898158472
7.568100759953159118e-01 391710.1490809261 0.020490746898158472
7.663787774566389599e-01 434701.3158125035 0.020490746898158472
7.770264179097721158e-01 482410.8704165374 0.020490746898158472
7.880555639117496902e-01 535356.6677410719 0.020490746898158472
7.990473411723941766e-01 594113.3984965039 0.020490746898158472
8.118966245280557770e-01 659318.8271333541 0.020490746898158472
8.236066397130432648e-01 731680.7143427207 0.020490746898158472
8.336603276211143054e-01 811984.4993184009 0.020490746898158472
8.415560312184174885e-01 901101.8251665037 0.020490746898158472
8.468304837444355915e-01 1000000.0 0.020490746898158472
2.643228608219065132e-06 0.001 0.022739657523579287
2.927923369355328119e-06 0.0011097524964120721 0.022739657523579287
3.243348442128850336e-06 0.0012315506032928262 0.022739657523579287
3.590729098440983223e-06 0.001366716356462006 0.022739657523579287
3.975391836229878509e-06 0.0015167168884709225 0.022739657523579287
4.400369342796153588e-06 0.0016831803533309566 0.022739657523579287
4.869080412731807866e-06 0.0018679135990207828 0.022739657523579287
5.387365210464801793e-06 0.002072921779595372 0.022739657523579287
5.956645484818073839e-06 0.002300430119772917 0.022739657523579287
6.585193378817357551e-06 0.0025529080682395165 0.022739657523579287
7.277068257207065367e-06 0.002833096101839324 0.022739657523579287
8.037702356407569178e-06 0.0031440354715915 0.022739657523579287
8.873671122866687834e-06 0.0034891012134067737 0.022739657523579287
9.790601371565498583e-06 0.003872038781812557 0.022739657523579287
1.079784897899332801e-05 0.004297004704320844 0.022739657523579287
1.189900915019330930e-05 0.004768611697714469 0.022739657523579287
1.310404991690010850e-05 0.005291978735958442 0.022739657523579287
1.442003244745386870e-05 0.005872786613189483 0.022739657523579287
1.585419048166401227e-05 0.00651733960488242 0.022739657523579287
1.741532653104605968e-05 0.007232633896483534 0.022739657523579287
1.911170688018787179e-05 0.008026433522257174 0.022739657523579287
2.095102829687555760e-05 0.00890735463861044 0.022739657523579287
2.294082456814950215e-05 0.009884959046625586 0.022739657523579287
2.508793289699971728e-05 0.010969857978923836 0.022739657523579287
2.739913885466433523e-05 0.012173827277396614 0.022739657523579287
2.988000238283269243e-05 0.013509935211980273 0.022739657523579287
3.253724639115353000e-05 0.014992684327860457 0.022739657523579287
3.537301605979676397e-05 0.01663816886076129 0.022739657523579287
3.838919190779676362e-05 0.018464249428955443 0.022739657523579287
4.158783821122759349e-05 0.020490746898158472 0.022739657523579287
4.496548294062159638e-05 0.022739657523579287 0.022739657523579287
4.852209456138197974e-05 0.02523539170434766 0.022739657523579287
5.225105583318328986e-05 0.02800503894183631 0.022739657523579287
5.614629160694730304e-05 0.03107866187782014 0.022739657523579287
6.019866950502001534e-05 0.03448962260405758 0.022739657523579287
6.439800671720794195e-05 0.038274944785163134 0.022739657523579287
6.873248903063653413e-05 0.04247571552536898 0.022739657523579287
7.318943902618357832e-05 0.047137531341167244 0.022739657523579287
7.775488984659351989e-05 0.05231099308056263 0.022739657523579287
8.241502975854980749e-05 0.05805225516094899 0.022739657523579287
8.715638220227657235e-05 0.06442363508721373 0.022739657523579287
9.196565433336307779e-05 0.07149428986597581 0.022739657523579287
9.683317548500468719e-05 0.07934096665797492 0.022739657523579287
1.017488036436326815e-04 0.08804883581643465 0.022739657523579287
1.067070096850154782e-04 0.09771241535346502 0.022739657523579287
1.117047488914790082e-04 0.1084365968689611 0.022739657523579287
1.167434384659486111e-04 0.12033778407775893 0.022739657523579287
1.218290705183102822e-04 0.13354515629298988 0.022739657523579287
1.269727977570331116e-04 0.14820207057988585 0.022739657523579287
1.321906118255721321e-04 0.16446761779946645 0.022739657523579287
1.375066058058624190e-04 0.18251834943190443 0.022739657523579287
1.429491476550492825e-04 0.20255019392306664 0.022739657523579287
1.485561770235401056e-04 0.22478058335487253 0.022739657523579287
1.543727130989824565e-04 0.24945081352303167 0.022739657523579287
1.604536572093987899e-04 0.27682866303920667 0.022739657523579287
1.668650720773867386e-04 0.3072112998861759 0.022739657523579287
1.736847198855329794e-04 0.34092850697468147 0.022739657523579287
1.810041982130908961e-04 0.3783462617131929 0.022739657523579287
1.889334472851374918e-04 0.419870708444391 0.022739657523579287
1.976012305538857371e-04 0.4659525668664682 0.022739657523579287
2.071613059388570973e-04 0.517092024289676 0.022739657523579287
2.177955822263746269e-04 0.5738441648302398 0.022739657523579287
2.297207667323908104e-04 0.6368249944718586 0.022739657523579287
2.431958303727219768e-04 0.7067181273927491 0.022739657523579287
2.585302885472480863e-04 0.7842822061337682 0.022739657523579287
2.760950060086484587e-04 0.8703591361485166 0.022739657523579287
2.963347762787448296e-04 0.9658832241158708 0.022739657523579287
3.197840089800378367e-04 1.0718913192051276 0.022739657523579287
3.470855521409709800e-04 1.1895340673703196 0.022739657523579287
3.790128102052397812e-04 1.3200884008314182 0.022739657523579287
4.164971591107808594e-04 1.4649713983072863 0.022739657523579287
4.606599446499092757e-04 1.625755666443795 0.022739657523579287
5.128523018126775537e-04 1.8041864093920719 0.022739657523579287
5.747003248479712594e-04 2.0022003718155843 0.022739657523579287
6.481616513511899609e-04 2.2219468609395236 0.022739657523579287
7.355910409372122365e-04 2.4658110758226037 0.022739657523579287
8.398180145905665903e-04 2.736439997074672 0.022739657523579287
9.642394727412321011e-04 3.0367711180354604 0.022739657523579287
1.112927670936449511e-03 3.370064329271928 0.022739657523579287
1.290755846223076621e-03 3.739937302478798 0.022739657523579287
1.503545791497970475e-03 4.150404757850477 0.022739657523579287
1.758235662518909228e-03 4.605922041145108 0.022739657523579287
2.063073934377107274e-03 5.1114334834401705 0.022739657523579287
2.427837777812359189e-03 5.672426068491977 0.022739657523579287
2.864078285620361933e-03 6.294988990221888 0.022739657523579287
3.385391883450389414e-03 6.985879746785249 0.022739657523579287
4.007715525992319380e-03 7.752597488629465 0.022739657523579287
4.749643597432477195e-03 8.60346441668451 0.022739657523579287
5.632756745360642178e-03 9.547716114208066 0.022739657523579287
6.681957653611402502e-03 10.59560179277617 0.022739657523579287
7.925796622055633275e-03 11.758495540521581 0.022739657523579287
9.396770730086189891e-03 13.049019780144016 0.022739657523579287
1.113157374094728841e-02 14.481182276745331 0.022739657523579287
1.317126956716676428e-02 16.070528182616385 0.022739657523579287
1.556135605771940579e-02 17.834308769319094 0.022739657523579287
1.835168327453176249e-02 19.791668678535572 0.022739657523579287
2.159618601726163295e-02 21.96385372416547 0.022739657523579287
2.535239211526654074e-02 24.37444150122222 0.022739657523579287
2.968066610609356587e-02 27.04959730463137 0.022739657523579287
3.464315780101515085e-02 30.01835813575592 0.022739657523579287
4.030243226857981031e-02 33.31294787934677 0.022739657523579287
4.671977390740732206e-02 36.96912707195032 0.022739657523579287
5.395317597005053895e-02 41.0265810582719 0.022739657523579287
6.205505066286006594e-02 45.52935074866948 0.022739657523579287
7.106972018012248926e-02 50.526310653356795 0.022739657523579287
8.103077630193317171e-02 56.07169938205458 0.022739657523579287
9.195842250786068206e-02 62.22570836730231 0.022739657523579287
1.038569337486787980e-01 69.0551352016233 0.022739657523579287
1.167123841886688052e-01 76.63410868007462 0.022739657523579287
1.304908004016055445e-01 85.04489341802686 0.022739657523579287
1.451368927931207531e-01 94.37878277775391 0.022739657523579287
1.605735012621953284e-01 104.73708979594508 0.022739657523579287
1.767018649920481799e-01 116.23224686798542 0.022739657523579287
1.934027828278486183e-01 128.9890261253308 0.022739657523579287
2.105386861347459670e-01 143.14589375234786 0.022739657523579287
2.279565880703740000e-01 158.85651294280527 0.022739657523579287
2.454918152368295858e-01 176.2914118095948 0.022739657523579287
2.629723739557098261e-01 195.63983435170647 0.022739657523579287
2.802237528964328095e-01 217.11179456945052 0.022739657523579287
2.970739287984303090e-01 240.9403560239527 0.022739657523579287
3.133583217485472749e-01 267.38416158399497 0.022739657523579287
3.289244454608850621e-01 296.73024081888724 0.022739657523579287
3.436360195288192809e-01 329.2971255097155 0.022739657523579287
3.573763488780875575e-01 365.43830709572546 0.022739657523579287
3.700508330127328382e-01 405.54607358408276 0.022739657523579287
3.815885307907909141e-01 450.05576757004974 0.022739657523579287
3.919427762782921598e-01 499.450511585514 0.022739657523579287
4.010909101925929088e-01 554.2664520663108 0.022739657523579287
4.090332385000048920e-01 615.0985788580505 0.022739657523579287
4.157913767239809211e-01 682.6071834272393 0.022739657523579287
4.214061541127050448e-01 757.525025877192 0.022739657523579287
4.259352535374541504e-01 840.6652885618333 0.022739657523579287
4.294507528173275301e-01 932.9304026284696 0.022739657523579287
4.320366928700135611e-01 1035.3218432956637 0.022739657523579287
4.337867691884401133e-01 1148.9510001873086 0.022739657523579287
4.348021950642131928e-01 1275.051240713013 0.022739657523579287
4.364212748796405528e-01 1414.991297434576 0.022739657523579287
4.478884589471215927e-01 1570.2901247293776 0.022739657523579287
4.589090519521222822e-01 1742.6333860096508 0.022739657523579287
4.696900227505992342e-01 1933.891750455232 0.022739657523579287
4.803720216052686509e-01 2146.141197858406 0.022739657523579287
4.909574209376389442e-01 2381.6855519761607 0.022739657523579287
5.012956779022390563e-01 2643.0814869741084 0.022739657523579287
5.114711206677434729e-01 2933.1662783900483 0.022739657523579287
5.216071124613105292e-01 3255.0885998350564 0.022739657523579287
5.318978617727978531e-01 3612.3426997094302 0.022739657523579287
5.422595401644820789e-01 4008.8063288984645 0.022739657523579287
5.527529842244383040e-01 4448.782831127585 0.022739657523579287
5.634277187650303942e-01 4937.047852839004 0.022739657523579287
5.743213043943519169e-01 5478.901179593945 0.022739657523579287
5.854593414364015480e-01 6080.224261649427 0.022739657523579287
5.968558619573659518e-01 6747.5440531107 0.022739657523579287
6.085138337356713611e-01 7488.10385759003 0.022739657523579287
6.204255762567008059e-01 8309.941949353404 0.022739657523579287
6.325729744594936754e-01 9221.97882333434 0.022739657523579287
6.449274761629993913e-01 10234.114021054527 0.022739657523579287
6.575015260018428620e-01 11357.333583431051 0.022739657523579287
6.704123941420284671e-01 12603.829296797274 0.022739657523579287
6.835237968404918041e-01 13987.131026472387 0.022739657523579287
6.966755173494570963e-01 15522.25357427048 0.022739657523579287
7.097706845208693327e-01 17225.859653987874 0.022739657523579287
7.227184620029212248e-01 19116.440753857038 0.022739657523579287
7.354459097947093627e-01 21214.51784910632 0.022739657523579287
7.478531744600147579e-01 23542.864143224204 0.022739657523579287
7.598092843186847745e-01 26126.752255633317 0.022739657523579287
7.713381286131675285e-01 28994.22853882881 0.022739657523579287
7.823390968669371448e-01 32176.417502507353 0.022739657523579287
7.925747751070106872e-01 35707.859649004626 0.022739657523579287
8.018570020431047274e-01 39626.88638701478 0.022739657523579287
8.102351483494352191e-01 43976.036093027215 0.022739657523579287
8.176604002920576653e-01 48802.515836544335 0.022739657523579287
8.239996632883529459e-01 54158.71378079476 0.022739657523579287
8.291967580454687736e-01 60102.76782070388 0.022739657523579287
8.332099184230624678e-01 66699.19663030129 0.022739657523579287
8.360261570533062958e-01 74019.59996915652 0.022739657523579287
8.376834634878189689e-01 82143.43584919439 0.022739657523579287
8.381721325756343877e-01 91158.88299750836 0.022739657523579287
8.375365929844234003e-01 101163.7979766207 0.022739657523579287
8.358408681783344729e-01 112266.77735108159 0.022739657523579287
8.331653394196406603e-01 124588.33642950082 0.022739657523579287
8.296367947486413819e-01 138262.2173764659 0.022739657523579287
8.253671630532640746e-01 153436.84089300132 0.022739657523579287
8.204559017110398811e-01 170276.91722258978 0.022739657523579287
8.150219144885182398e-01 188965.23396912115 0.022739657523579287
8.092691149602256884e-01 209704.64013232305 0.022739657523579287
8.036414116343294500e-01 232720.2478960412 0.022739657523579287
7.980827674090146262e-01 258261.87606826748 0.022739657523579287
7.929544305864476561e-01 286606.7616948256 0.022739657523579287
7.918664478861111578e-01 318062.5692794119 0.022739657523579287
7.948978408182112432e-01 352970.73027306574 0.022739657523579287
8.009676831467912317e-01 391710.1490809261 0.022739657523579287
8.075691091829860779e-01 434701.3158125035 0.022739657523579287
8.148955304230021124e-01 482410.8704165374 0.022739657523579287
8.224682707775753387e-01 535356.6677410719 0.022739657523579287
8.296002395527800610e-01 594113.3984965039 0.022739657523579287
8.378439859066738604e-01 659318.8271333541 0.022739657523579287
8.453932243651363088e-01 731680.7143427207 0.022739657523579287
8.510795720614712234e-01 811984.4993184009 0.022739657523579287
8.544509708376910595e-01 901101.8251665037 0.022739657523579287
8.551054738057036753e-01 1000000.0 0.022739657523579287
2.657933182456547245e-06 0.001 0.02523539170434766
2.944561684363710513e-06 0.0011097524964120721 0.02523539170434766
[truncated: 2,112,472 more chars]
