# Supplementary material for: Magnetosensitivity of tightly bound radical pairs in cryptochrome is enabled by the quantum Zeno effect
Source: Nat Commun. 2024 Dec 30;15:10823. doi: 10.1038/s41467-024-55124-x (PMC11686217; doi:10.1038/s41467-024-55124-x)
Supplement: Supplementary file 6 — Source Data [file 41467_2024_55124_MOESM6_ESM.zip › Source_Data/supplementary/figure_s6_11.txt]

# \% sensitivity  kS/microsecond kT/microsecond
1.371997885618148135e-06 0.001 0.001
1.337956088455665075e-06 0.0011097524964120721 0.001
1.321342447299607499e-06 0.0012315506032928262 0.001
1.292714332415230404e-06 0.001366716356462006 0.001
1.265378062549107137e-06 0.0015167168884709225 0.001
1.217381852705020470e-06 0.0016831803533309566 0.001
1.191045657598195456e-06 0.0018679135990207828 0.001
1.159008250145922500e-06 0.002072921779595372 0.001
1.135885457469524630e-06 0.002300430119772917 0.001
1.088030629136332111e-06 0.0025529080682395165 0.001
1.056647528901369060e-06 0.002833096101839324 0.001
1.012956497488520678e-06 0.0031440354715915 0.001
9.834981201593946023e-07 0.0034891012134067737 0.001
9.466447577733303964e-07 0.003872038781812557 0.001
9.082876130275131249e-07 0.004297004704320844 0.001
8.881408792788696858e-07 0.004768611697714469 0.001
8.494591917397190224e-07 0.005291978735958442 0.001
8.269791456735547032e-07 0.005872786613189483 0.001
7.881068036151232979e-07 0.00651733960488242 0.001
7.621154366091052690e-07 0.007232633896483534 0.001
7.354500173265713757e-07 0.008026433522257174 0.001
7.074905840057466340e-07 0.00890735463861044 0.001
6.816496179785267187e-07 0.009884959046625586 0.001
6.718633486523755685e-07 0.010969857978923836 0.001
6.661295244908079642e-07 0.012173827277396614 0.001
6.586271568413054913e-07 0.013509935211980273 0.001
6.583826887144714505e-07 0.014992684327860457 0.001
6.521188189042332336e-07 0.01663816886076129 0.001
6.503363950179598888e-07 0.018464249428955443 0.001
6.448240557301493540e-07 0.020490746898158472 0.001
6.432230743312686489e-07 0.022739657523579287 0.001
6.378648050281021000e-07 0.02523539170434766 0.001
6.356189674613628403e-07 0.02800503894183631 0.001
6.330611617615733134e-07 0.03107866187782014 0.001
6.319824985617593254e-07 0.03448962260405758 0.001
6.284972606226602820e-07 0.038274944785163134 0.001
6.269394510600057675e-07 0.04247571552536898 0.001
6.276644037766137854e-07 0.047137531341167244 0.001
6.272404457593948653e-07 0.05231099308056263 0.001
6.277164156277272009e-07 0.05805225516094899 0.001
6.283671103498816825e-07 0.06442363508721373 0.001
6.288214166395488288e-07 0.07149428986597581 0.001
6.292327148868471240e-07 0.07934096665797492 0.001
6.295830874220945484e-07 0.08804883581643465 0.001
6.293828391060890404e-07 0.09771241535346502 0.001
6.300105676547967090e-07 0.1084365968689611 0.001
6.303188285875291895e-07 0.12033778407775893 0.001
6.310619920274535692e-07 0.13354515629298988 0.001
6.317900889871108849e-07 0.14820207057988585 0.001
6.319770131663959060e-07 0.16446761779946645 0.001
6.328198859202824816e-07 0.18251834943190443 0.001
6.333857287842477391e-07 0.20255019392306664 0.001
6.342830672577009804e-07 0.22478058335487253 0.001
6.351305698902951514e-07 0.24945081352303167 0.001
6.360290185845838612e-07 0.27682866303920667 0.001
6.369823574455112232e-07 0.3072112998861759 0.001
6.382025594304817867e-07 0.34092850697468147 0.001
6.393554234778918025e-07 0.3783462617131929 0.001
6.408242867021355473e-07 0.419870708444391 0.001
6.423542924273529866e-07 0.4659525668664682 0.001
6.442769190226589155e-07 0.517092024289676 0.001
6.462199262608779109e-07 0.5738441648302398 0.001
6.484117923883483104e-07 0.6368249944718586 0.001
6.509074022479425800e-07 0.7067181273927491 0.001
6.536874308047589295e-07 0.7842822061337682 0.001
6.568362438138637467e-07 0.8703591361485166 0.001
6.603841447939986648e-07 0.9658832241158708 0.001
6.643208004830660653e-07 1.0718913192051276 0.001
6.688396305029783617e-07 1.1895340673703196 0.001
6.738272892895242312e-07 1.3200884008314182 0.001
6.795322989760946911e-07 1.4649713983072863 0.001
6.859089763811560616e-07 1.625755666443795 0.001
6.931484382578331578e-07 1.8041864093920719 0.001
7.013203324639649663e-07 2.0022003718155843 0.001
7.105214538777768706e-07 2.2219468609395236 0.001
7.209428617260336533e-07 2.4658110758226037 0.001
7.327812592237856700e-07 2.736439997074672 0.001
7.461711082047449758e-07 3.0367711180354604 0.001
7.613996887843378533e-07 3.370064329271928 0.001
7.786771442077374224e-07 3.739937302478798 0.001
7.983438948187171961e-07 4.150404757850477 0.001
8.207708235461781515e-07 4.605922041145108 0.001
8.463817601642446295e-07 5.1114334834401705 0.001
8.756467262186912192e-07 5.672426068491977 0.001
9.091408801325724777e-07 6.294988990221888 0.001
9.476002124951138027e-07 6.985879746785249 0.001
9.917914083860902579e-07 7.752597488629465 0.001
1.042658321015308312e-06 8.60346441668451 0.001
1.101369501510751508e-06 9.547716114208066 0.001
1.169299942240403167e-06 10.59560179277617 0.001
1.248997158596611350e-06 11.758495540521581 0.001
1.341728179342152867e-06 13.049019780144016 0.001
1.449573621415377528e-06 14.481182276745331 0.001
1.575271576107294295e-06 16.070528182616385 0.001
1.721971004693757302e-06 17.834308769319094 0.001
1.893493310245174785e-06 19.791668678535572 0.001
2.094402878128575655e-06 21.96385372416547 0.001
2.330048963683399291e-06 24.37444150122222 0.001
2.606823860081032167e-06 27.04959730463137 0.001
2.932072211715754219e-06 30.01835813575592 0.001
3.315062140329648832e-06 33.31294787934677 0.001
3.766135765660265852e-06 36.96912707195032 0.001
4.297728171077951774e-06 41.0265810582719 0.001
4.924333780798895798e-06 45.52935074866948 0.001
5.662954795542967024e-06 50.526310653356795 0.001
6.533376565583379122e-06 56.07169938205458 0.001
7.558495747820185030e-06 62.22570836730231 0.001
8.764739800792127082e-06 69.0551352016233 0.001
1.018236897306919678e-05 76.63410868007462 0.001
1.184584192966630502e-05 85.04489341802686 0.001
1.379401631367834101e-05 94.37878277775391 0.001
1.607042206396137011e-05 104.73708979594508 0.001
1.872325137426633591e-05 116.23224686798542 0.001
2.180531716041567277e-05 128.9890261253308 0.001
2.537367673355226552e-05 143.14589375234786 0.001
2.948917217233147441e-05 158.85651294280527 0.001
3.421537148277049243e-05 176.2914118095948 0.001
3.961748868253762957e-05 195.63983435170647 0.001
4.576060323502847326e-05 217.11179456945052 0.001
5.270772160885582835e-05 240.9403560239527 0.001
6.051732856608183652e-05 267.38416158399497 0.001
6.924061247105551533e-05 296.73024081888724 0.001
7.891853399284922560e-05 329.2971255097155 0.001
8.957861358587487354e-05 365.43830709572546 0.001
1.012319460619651168e-04 405.54607358408276 0.001
1.138703090905104893e-04 450.05576757004974 0.001
1.274639575854973289e-04 499.450511585514 0.001
1.419598444033532162e-04 554.2664520663108 0.001
1.572810274048893394e-04 615.0985788580505 0.001
1.733271320416449545e-04 682.6071834272393 0.001
1.899757147712717077e-04 757.525025877192 0.001
2.070852896273048867e-04 840.6652885618333 0.001
2.244992144534221630e-04 932.9304026284696 0.001
2.420505247931666612e-04 1035.3218432956637 0.001
2.595676881095356501e-04 1148.9510001873086 0.001
2.768804846608187127e-04 1275.051240713013 0.001
2.938258068717746895e-04 1414.991297434576 0.001
3.102532111921295116e-04 1570.2901247293776 0.001
3.260294862423116381e-04 1742.6333860096508 0.001
3.410418019435486662e-04 1933.891750455232 0.001
3.551999855751150083e-04 2146.141197858406 0.001
3.684363126868999533e-04 2381.6855519761607 0.001
3.807052354971522776e-04 2643.0814869741084 0.001
3.919808936267309336e-04 2933.1662783900483 0.001
4.022537071458350379e-04 3255.0885998350564 0.001
4.115273329107574114e-04 3612.3426997094302 0.001
4.198148828305387241e-04 4008.8063288984645 0.001
4.271360679115288831e-04 4448.782831127585 0.001
4.335142789960015641e-04 4937.047852839004 0.001
4.389750981712230811e-04 5478.901179593945 0.001
4.435444713680551914e-04 6080.224261649427 0.001
4.472476971155682425e-04 6747.5440531107 0.001
4.501083076062211558e-04 7488.10385759003 0.001
4.521472109306244949e-04 8309.941949353404 0.001
4.533807627380391503e-04 9221.97882333434 0.001
4.538196799495911515e-04 10234.114021054527 0.001
4.534677391165268124e-04 11357.333583431051 0.001
4.523216742266705824e-04 12603.829296797274 0.001
4.503699138694337379e-04 13987.131026472387 0.001
4.475923633104631687e-04 15522.25357427048 0.001
4.439621955484200156e-04 17225.859653987874 0.001
4.394462611120639574e-04 19116.440753857038 0.001
4.340065818747444780e-04 21214.51784910632 0.001
4.276024896876399551e-04 23542.864143224204 0.001
4.201921016026387420e-04 26126.752255633317 0.001
4.117339193411483577e-04 28994.22853882881 0.001
4.021876312680457339e-04 32176.417502507353 0.001
3.915160197424858140e-04 35707.859649004626 0.001
3.796834702147047552e-04 39626.88638701478 0.001
3.666552399733347882e-04 43976.036093027215 0.001
3.549068834633041882e-04 48802.515836544335 0.001
3.567226457729395350e-04 54158.71378079476 0.001
3.764038042099377194e-04 60102.76782070388 0.001
4.141300751775748527e-04 66699.19663030129 0.001
4.721163389239546745e-04 74019.59996915652 0.001
5.567037618051548465e-04 82143.43584919439 0.001
6.675922392986467085e-04 91158.88299750836 0.001
8.120630513358994195e-04 101163.7979766207 0.001
9.929778519569972765e-04 112266.77735108159 0.001
1.209790845241384130e-03 124588.33642950082 0.001
1.464770596756353972e-03 138262.2173764659 0.001
1.762365094369838011e-03 153436.84089300132 0.001
2.107050653551866340e-03 170276.91722258978 0.001
2.517502394385550280e-03 188965.23396912115 0.001
3.020893165963371273e-03 209704.64013232305 0.001
3.589744994634202872e-03 232720.2478960412 0.001
4.228035309396255791e-03 258261.87606826748 0.001
4.939098407719475642e-03 286606.7616948256 0.001
5.725403925735251046e-03 318062.5692794119 0.001
6.588500836499517829e-03 352970.73027306574 0.001
7.528572584375290214e-03 391710.1490809261 0.001
8.544683379335900331e-03 434701.3158125035 0.001
9.634533093872446954e-03 482410.8704165374 0.001
1.079415832040162178e-02 535356.6677410719 0.001
1.201840569356311429e-02 594113.3984965039 0.001
1.330051255431508560e-02 659318.8271333541 0.001
1.463260866470618080e-02 731680.7143427207 0.001
1.600540195766383261e-02 811984.4993184009 0.001
1.740897837354827421e-02 901101.8251665037 0.001
1.883208355574726711e-02 1000000.0 0.001
1.283956647749109457e-06 0.001 0.0011097524964120721
1.248708133012091786e-06 0.0011097524964120721 0.0011097524964120721
1.226715397905944189e-06 0.0012315506032928262 0.0011097524964120721
1.215106241937106116e-06 0.001366716356462006 0.0011097524964120721
1.168910896400304459e-06 0.0015167168884709225 0.0011097524964120721
1.156897082425984191e-06 0.0016831803533309566 0.0011097524964120721
1.148175347004203941e-06 0.0018679135990207828 0.0011097524964120721
1.100185685146629580e-06 0.002072921779595372 0.0011097524964120721
1.079801913944309254e-06 0.002300430119772917 0.0011097524964120721
1.056622827968351232e-06 0.0025529080682395165 0.0011097524964120721
1.016125596764974294e-06 0.002833096101839324 0.0011097524964120721
9.864208342373347895e-07 0.0031440354715915 0.0011097524964120721
9.608911173712188056e-07 0.0034891012134067737 0.0011097524964120721
9.295979973250883858e-07 0.003872038781812557 0.0011097524964120721
9.004434368627319668e-07 0.004297004704320844 0.0011097524964120721
8.783830316232376225e-07 0.004768611697714469 0.0011097524964120721
8.452257432439171878e-07 0.005291978735958442 0.0011097524964120721
8.161495699297284935e-07 0.005872786613189483 0.0011097524964120721
7.937414699861013518e-07 0.00651733960488242 0.0011097524964120721
7.689363856556160125e-07 0.007232633896483534 0.0011097524964120721
7.401425415009179885e-07 0.008026433522257174 0.0011097524964120721
7.190735470356950224e-07 0.00890735463861044 0.0011097524964120721
7.075797911123699021e-07 0.009884959046625586 0.0011097524964120721
7.065467984476900153e-07 0.010969857978923836 0.0011097524964120721
7.034421232207071693e-07 0.012173827277396614 0.0011097524964120721
7.016621975471653638e-07 0.013509935211980273 0.0011097524964120721
7.000195807533262773e-07 0.014992684327860457 0.0011097524964120721
6.964685615418591625e-07 0.01663816886076129 0.0011097524964120721
6.963585951174827902e-07 0.018464249428955443 0.0011097524964120721
6.943376802227485528e-07 0.020490746898158472 0.0011097524964120721
6.919695925837739664e-07 0.022739657523579287 0.0011097524964120721
6.906382458180689025e-07 0.02523539170434766 0.0011097524964120721
6.882004397809444052e-07 0.02800503894183631 0.0011097524964120721
6.879808606119533985e-07 0.03107866187782014 0.0011097524964120721
6.870112044962677452e-07 0.03448962260405758 0.0011097524964120721
6.860190171209925476e-07 0.038274944785163134 0.0011097524964120721
6.864003970191334845e-07 0.04247571552536898 0.0011097524964120721
6.873854153700963363e-07 0.047137531341167244 0.0011097524964120721
6.891909971157302797e-07 0.05231099308056263 0.0011097524964120721
6.901575343099809007e-07 0.05805225516094899 0.0011097524964120721
6.906314272199093134e-07 0.06442363508721373 0.0011097524964120721
6.917246931588159047e-07 0.07149428986597581 0.0011097524964120721
6.926459399721911023e-07 0.07934096665797492 0.0011097524964120721
6.937276318144884473e-07 0.08804883581643465 0.0011097524964120721
6.941906892368175566e-07 0.09771241535346502 0.0011097524964120721
6.954691661509195779e-07 0.1084365968689611 0.0011097524964120721
6.961376602709606721e-07 0.12033778407775893 0.0011097524964120721
6.971170993715108177e-07 0.13354515629298988 0.0011097524964120721
6.979728367100424806e-07 0.14820207057988585 0.0011097524964120721
6.987321245719330964e-07 0.16446761779946645 0.0011097524964120721
6.997005818600086866e-07 0.18251834943190443 0.0011097524964120721
7.006502241575524519e-07 0.20255019392306664 0.0011097524964120721
7.018736973460106179e-07 0.22478058335487253 0.0011097524964120721
7.030113476901305320e-07 0.24945081352303167 0.0011097524964120721
7.040731812020018754e-07 0.27682866303920667 0.0011097524964120721
7.054029092059038836e-07 0.3072112998861759 0.0011097524964120721
7.069463142091028253e-07 0.34092850697468147 0.0011097524964120721
7.083761178829003893e-07 0.3783462617131929 0.0011097524964120721
7.099286413217789214e-07 0.419870708444391 0.0011097524964120721
7.119424189899125205e-07 0.4659525668664682 0.0011097524964120721
7.139816028279017877e-07 0.517092024289676 0.0011097524964120721
7.162934631421289844e-07 0.5738441648302398 0.0011097524964120721
7.188277199112836482e-07 0.6368249944718586 0.0011097524964120721
7.217186212348016694e-07 0.7067181273927491 0.0011097524964120721
7.248466267367516650e-07 0.7842822061337682 0.0011097524964120721
7.283168700734609186e-07 0.8703591361485166 0.0011097524964120721
7.323333849184786284e-07 0.9658832241158708 0.0011097524964120721
7.367379752595973652e-07 1.0718913192051276 0.0011097524964120721
7.417665119192834817e-07 1.1895340673703196 0.0011097524964120721
7.473931197187883036e-07 1.3200884008314182 0.0011097524964120721
7.537441765952261781e-07 1.4649713983072863 0.0011097524964120721
7.608298694950005673e-07 1.625755666443795 0.0011097524964120721
7.688787167385371731e-07 1.8041864093920719 0.0011097524964120721
7.779591549003852904e-07 2.0022003718155843 0.0011097524964120721
7.882176446039362682e-07 2.2219468609395236 0.0011097524964120721
7.998080569522618112e-07 2.4658110758226037 0.0011097524964120721
8.129465814061881605e-07 2.736439997074672 0.0011097524964120721
8.278276938697818346e-07 3.0367711180354604 0.0011097524964120721
8.447259146666558209e-07 3.370064329271928 0.0011097524964120721
8.639122943621727807e-07 3.739937302478798 0.0011097524964120721
8.857698424653205465e-07 4.150404757850477 0.0011097524964120721
9.106864116089525940e-07 4.605922041145108 0.0011097524964120721
9.390622316135836119e-07 5.1114334834401705 0.0011097524964120721
9.715610481907561499e-07 5.672426068491977 0.0011097524964120721
1.008769816981810468e-06 6.294988990221888 0.0011097524964120721
1.051414659757678518e-06 6.985879746785249 0.0011097524964120721
1.100461703447799617e-06 7.752597488629465 0.0011097524964120721
1.156932383604993639e-06 8.60346441668451 0.0011097524964120721
1.222064430940969591e-06 9.547716114208066 0.0011097524964120721
1.297512106761647307e-06 10.59560179277617 0.0011097524964120721
1.385976702515949289e-06 11.758495540521581 0.0011097524964120721
1.488870008785038917e-06 13.049019780144016 0.0011097524964120721
1.608562334060148122e-06 14.481182276745331 0.0011097524964120721
1.748012070895483852e-06 16.070528182616385 0.0011097524964120721
1.910810945538818181e-06 17.834308769319094 0.0011097524964120721
2.101164126092549772e-06 19.791668678535572 0.0011097524964120721
2.324090187001951132e-06 21.96385372416547 0.0011097524964120721
2.585588058777946773e-06 24.37444150122222 0.0011097524964120721
2.892707193472019276e-06 27.04959730463137 0.0011097524964120721
3.253660217912192518e-06 30.01835813575592 0.0011097524964120721
3.678639558316157538e-06 33.31294787934677 0.0011097524964120721
4.179200797484588370e-06 36.96912707195032 0.0011097524964120721
4.769089654533323873e-06 41.0265810582719 0.0011097524964120721
5.464425052078413619e-06 45.52935074866948 0.0011097524964120721
6.284062767898884746e-06 50.526310653356795 0.0011097524964120721
7.249945675828496075e-06 56.07169938205458 0.0011097524964120721
8.387511022523519847e-06 62.22570836730231 0.0011097524964120721
9.726068810826439965e-06 69.0551352016233 0.0011097524964120721
1.129921379146168114e-05 76.63410868007462 0.0011097524964120721
1.314514015323402166e-05 85.04489341802686 0.0011097524964120721
1.530703599913633416e-05 94.37878277775391 0.0011097524964120721
1.783314171985356169e-05 104.73708979594508 0.0011097524964120721
2.077695964706954832e-05 116.23224686798542 0.0011097524964120721
2.419710972962937342e-05 128.9890261253308 0.0011097524964120721
2.815692982600300710e-05 143.14589375234786 0.0011097524964120721
3.272389650789181339e-05 158.85651294280527 0.0011097524964120721
3.796857339724346364e-05 176.2914118095948 0.0011097524964120721
4.396330065869046163e-05 195.63983435170647 0.0011097524964120721
5.078034387795154374e-05 217.11179456945052 0.0011097524964120721
5.848957921406790499e-05 240.9403560239527 0.0011097524964120721
6.715595671912288650e-05 267.38416158399497 0.0011097524964120721
7.683628769582361994e-05 296.73024081888724 0.0011097524964120721
8.757595373200610460e-05 329.2971255097155 0.0011097524964120721
9.940558558997104627e-05 365.43830709572546 0.0011097524964120721
1.123374447362932217e-04 405.54607358408276 0.0011097524964120721
1.263624376309999955e-04 450.05576757004974 0.0011097524964120721
1.414475404756521104e-04 499.450511585514 0.0011097524964120721
1.575339111651526710e-04 554.2664520663108 0.0011097524964120721
1.745361808532252558e-04 615.0985788580505 0.0011097524964120721
1.923429004970038099e-04 682.6071834272393 0.0011097524964120721
2.108182763936647234e-04 757.525025877192 0.0011097524964120721
2.298052023070711329e-04 840.6652885618333 0.0011097524964120721
2.491299215341066797e-04 932.9304026284696 0.0011097524964120721
2.686071511700390230e-04 1035.3218432956637 0.0011097524964120721
2.880465418531672340e-04 1148.9510001873086 0.0011097524964120721
3.072590931672349339e-04 1275.051240713013 0.0011097524964120721
3.260639316750104950e-04 1414.991297434576 0.0011097524964120721
3.442940034191867347e-04 1570.2901247293776 0.0011097524964120721
3.618014950068000092e-04 1742.6333860096508 0.0011097524964120721
3.784612431722921108e-04 1933.891750455232 0.0011097524964120721
3.941730706719364513e-04 2146.141197858406 0.0011097524964120721
4.088618792383603962e-04 2381.6855519761607 0.0011097524964120721
4.224771472977583960e-04 2643.0814869741084 0.0011097524964120721
4.349900558451810263e-04 2933.1662783900483 0.0011097524964120721
4.463901315754122546e-04 3255.0885998350564 0.0011097524964120721
4.566812700899079724e-04 3612.3426997094302 0.0011097524964120721
4.658781370895396178e-04 4008.8063288984645 0.0011097524964120721
4.740024537609206627e-04 4448.782831127585 0.0011097524964120721
4.810803833316508677e-04 4937.047852839004 0.0011097524964120721
4.871400989760255105e-04 5478.901179593945 0.0011097524964120721
4.922104534996929633e-04 6080.224261649427 0.0011097524964120721
4.963195815274273979e-04 6747.5440531107 0.0011097524964120721
4.994937438846143310e-04 7488.10385759003 0.0011097524964120721
5.017558296588126758e-04 8309.941949353404 0.0011097524964120721
5.031239483744475100e-04 9221.97882333434 0.0011097524964120721
5.036103346791304764e-04 10234.114021054527 0.0011097524964120721
5.032189226003879520e-04 11357.333583431051 0.0011097524964120721
5.019463327946393615e-04 12603.829296797274 0.0011097524964120721
4.997793922109730093e-04 13987.131026472387 0.0011097524964120721
4.966961319166703255e-04 15522.25357427048 0.0011097524964120721
4.926665793839804649e-04 17225.859653987874 0.0011097524964120721
4.876540901865421165e-04 19116.440753857038 0.0011097524964120721
4.816165706414491103e-04 21214.51784910632 0.0011097524964120721
4.745087389565651051e-04 23542.864143224204 0.0011097524964120721
4.662840825490246598e-04 26126.752255633317 0.0011097524964120721
4.568970817837506157e-04 28994.22853882881 0.0011097524964120721
4.463026474155409201e-04 32176.417502507353 0.0011097524964120721
4.344595164020614614e-04 35707.859649004626 0.0011097524964120721
4.213279729568112958e-04 39626.88638701478 0.0011097524964120721
4.068703489980380283e-04 43976.036093027215 0.0011097524964120721
3.938201102832536871e-04 48802.515836544335 0.0011097524964120721
3.958016430353227303e-04 54158.71378079476 0.0011097524964120721
4.175923461792320859e-04 60102.76782070388 0.0011097524964120721
4.593941064881371149e-04 66699.19663030129 0.0011097524964120721
5.236500385758444120e-04 74019.59996915652 0.0011097524964120721
6.174164120395116400e-04 82143.43584919439 0.0011097524964120721
7.403157471476768054e-04 91158.88299750836 0.0011097524964120721
9.004396676754780051e-04 101163.7979766207 0.0011097524964120721
1.100957658081642195e-03 112266.77735108159 0.0011097524964120721
1.341253581207718388e-03 124588.33642950082 0.0011097524964120721
1.623818041459850273e-03 138262.2173764659 0.0011097524964120721
1.953561756717839357e-03 153436.84089300132 0.0011097524964120721
2.335434032502991999e-03 170276.91722258978 0.0011097524964120721
2.789845966575387002e-03 188965.23396912115 0.0011097524964120721
3.347406435811514733e-03 209704.64013232305 0.0011097524964120721
3.977336817229029826e-03 232720.2478960412 0.0011097524964120721
4.684009996872458108e-03 258261.87606826748 0.0011097524964120721
5.471058869717998138e-03 286606.7616948256 0.0011097524964120721
6.341218744775530339e-03 318062.5692794119 0.0011097524964120721
7.296045561475061024e-03 352970.73027306574 0.0011097524964120721
8.335760247296705033e-03 391710.1490809261 0.0011097524964120721
9.459229109294736010e-03 434701.3158125035 0.0011097524964120721
1.066363922457149761e-02 482410.8704165374 0.0011097524964120721
1.194474479010969835e-02 535356.6677410719 0.0011097524964120721
1.329658072310682844e-02 594113.3984965039 0.0011097524964120721
1.471157124957052711e-02 659318.8271333541 0.0011097524964120721
1.618075641589703656e-02 731680.7143427207 0.0011097524964120721
1.769411970769135811e-02 811984.4993184009 0.0011097524964120721
1.923999979702971722e-02 901101.8251665037 0.0011097524964120721
2.080594398758223162e-02 1000000.0 0.0011097524964120721
1.189583196560700701e-06 0.001 0.0012315506032928262
1.175686061199248162e-06 0.0011097524964120721 0.0012315506032928262
1.146618223747648764e-06 0.0012315506032928262 0.0012315506032928262
1.138712727231227610e-06 0.001366716356462006 0.0012315506032928262
1.103707308320991768e-06 0.0015167168884709225 0.0012315506032928262
1.091621811491144731e-06 0.0016831803533309566 0.0012315506032928262
1.073043947467576589e-06 0.0018679135990207828 0.0012315506032928262
1.050304832515447163e-06 0.002072921779595372 0.0012315506032928262
1.027145221498155228e-06 0.002300430119772917 0.0012315506032928262
1.014540510235713362e-06 0.0025529080682395165 0.0012315506032928262
9.817794051615609530e-07 0.002833096101839324 0.0012315506032928262
9.589354261831835940e-07 0.0031440354715915 0.0012315506032928262
9.331032049141314958e-07 0.0034891012134067737 0.0012315506032928262
9.153681319669855909e-07 0.003872038781812557 0.0012315506032928262
8.770253314732884635e-07 0.004297004704320844 0.0012315506032928262
8.645339889078617585e-07 0.004768611697714469 0.0012315506032928262
8.425662875788512893e-07 0.005291978735958442 0.0012315506032928262
8.141762673665822673e-07 0.005872786613189483 0.0012315506032928262
7.894985426286725392e-07 0.00651733960488242 0.0012315506032928262
7.721048805108992568e-07 0.007232633896483534 0.0012315506032928262
7.500158762686559918e-07 0.008026433522257174 0.0012315506032928262
7.441923661958310017e-07 0.00890735463861044 0.0012315506032928262
7.433865690796247330e-07 0.009884959046625586 0.0012315506032928262
7.432379117148666073e-07 0.010969857978923836 0.0012315506032928262
7.467969656906722457e-07 0.012173827277396614 0.0012315506032928262
7.450763712372519334e-07 0.013509935211980273 0.0012315506032928262
7.426456094787734647e-07 0.014992684327860457 0.0012315506032928262
7.463935235026013690e-07 0.01663816886076129 0.0012315506032928262
7.465235254754272773e-07 0.018464249428955443 0.0012315506032928262
7.480682982990876194e-07 0.020490746898158472 0.0012315506032928262
7.467142238388151530e-07 0.022739657523579287 0.0012315506032928262
7.469824247566503903e-07 0.02523539170434766 0.0012315506032928262
7.468624014645988221e-07 0.02800503894183631 0.0012315506032928262
7.469620916091813588e-07 0.03107866187782014 0.0012315506032928262
7.484021434387141997e-07 0.03448962260405758 0.0012315506032928262
7.492979527984895438e-07 0.038274944785163134 0.0012315506032928262
7.526371358145609117e-07 0.04247571552536898 0.0012315506032928262
7.538668413302819579e-07 0.047137531341167244 0.0012315506032928262
7.552744573073936372e-07 0.05231099308056263 0.0012315506032928262
7.576821054028039291e-07 0.05805225516094899 0.0012315506032928262
7.594132379912789904e-07 0.06442363508721373 0.0012315506032928262
7.611700520185887825e-07 0.07149428986597581 0.0012315506032928262
7.628457287863509707e-07 0.07934096665797492 0.0012315506032928262
7.641138234301208711e-07 0.08804883581643465 0.0012315506032928262
7.659012538242817895e-07 0.09771241535346502 0.0012315506032928262
7.674740417883974328e-07 0.1084365968689611 0.0012315506032928262
7.686125616890337450e-07 0.12033778407775893 0.0012315506032928262
7.697458889010701885e-07 0.13354515629298988 0.0012315506032928262
7.711815738714447439e-07 0.14820207057988585 0.0012315506032928262
7.727736245746413072e-07 0.16446761779946645 0.0012315506032928262
7.738624105594770437e-07 0.18251834943190443 0.0012315506032928262
7.752040211664176032e-07 0.20255019392306664 0.0012315506032928262
7.766531307574931289e-07 0.22478058335487253 0.0012315506032928262
7.780580878101643717e-07 0.24945081352303167 0.0012315506032928262
7.796707621735385791e-07 0.27682866303920667 0.0012315506032928262
7.812114242738389451e-07 0.3072112998861759 0.0012315506032928262
7.830274519920388560e-07 0.34092850697468147 0.0012315506032928262
7.847506898972263666e-07 0.3783462617131929 0.0012315506032928262
7.868035009791611089e-07 0.419870708444391 0.0012315506032928262
7.889435577983275020e-07 0.4659525668664682 0.0012315506032928262
7.912799131947628691e-07 0.517092024289676 0.0012315506032928262
7.940208502462968244e-07 0.5738441648302398 0.0012315506032928262
7.968951762898341536e-07 0.6368249944718586 0.0012315506032928262
8.001257234314552918e-07 0.7067181273927491 0.0012315506032928262
8.037212922892888314e-07 0.7842822061337682 0.0012315506032928262
8.077248702378446478e-07 0.8703591361485166 0.0012315506032928262
8.121277691088644468e-07 0.9658832241158708 0.0012315506032928262
8.170539043852153918e-07 1.0718913192051276 0.0012315506032928262
8.226781653380330280e-07 1.1895340673703196 0.0012315506032928262
8.289489599790902049e-07 1.3200884008314182 0.0012315506032928262
8.360519352274952125e-07 1.4649713983072863 0.0012315506032928262
8.439846456208612596e-07 1.625755666443795 0.0012315506032928262
8.529102216809983296e-07 1.8041864093920719 0.0012315506032928262
8.629989301990665812e-07 2.0022003718155843 0.0012315506032928262
8.744156388338404323e-07 2.2219468609395236 0.0012315506032928262
8.873142799754648274e-07 2.4658110758226037 0.0012315506032928262
9.018922486109561165e-07 2.736439997074672 0.0012315506032928262
9.184250631991664936e-07 3.0367711180354604 0.0012315506032928262
9.371721869772927533e-07 3.370064329271928 0.0012315506032928262
9.584941073668022420e-07 3.739937302478798 0.0012315506032928262
9.827641820607917894e-07 4.150404757850477 0.0012315506032928262
1.010398064666292911e-06 4.605922041145108 0.0012315506032928262
1.041943243146876555e-06 5.1114334834401705 0.0012315506032928262
1.077995328410944901e-06 5.672426068491977 0.0012315506032928262
1.119270912906933386e-06 6.294988990221888 0.0012315506032928262
1.166623510802016879e-06 6.985879746785249 0.0012315506032928262
1.221035411680762984e-06 7.752597488629465 0.0012315506032928262
1.283686081625788259e-06 8.60346441668451 0.0012315506032928262
1.356001555359937170e-06 9.547716114208066 0.0012315506032928262
1.439777144559071241e-06 10.59560179277617 0.0012315506032928262
1.537956524812604002e-06 11.758495540521581 0.0012315506032928262
1.652142830649862912e-06 13.049019780144016 0.0012315506032928262
1.784945836367519643e-06 14.481182276745331 0.0012315506032928262
1.939700151395522514e-06 16.070528182616385 0.0012315506032928262
2.120339742977435585e-06 17.834308769319094 0.0012315506032928262
2.331568068813943227e-06 19.791668678535572 0.0012315506032928262
2.578947699395428344e-06 21.96385372416547 0.0012315506032928262
2.869118548799565782e-06 24.37444150122222 0.0012315506032928262
3.209914639608322355e-06 27.04959730463137 0.0012315506032928262
3.610465219436322054e-06 30.01835813575592 0.0012315506032928262
4.082052109935850362e-06 33.31294787934677 0.0012315506032928262
4.637525874295543888e-06 36.96912707195032 0.0012315506032928262
5.292098514294502367e-06 41.0265810582719 0.0012315506032928262
6.063703488758592558e-06 45.52935074866948 0.0012315506032928262
6.973232644165717591e-06 50.526310653356795 0.0012315506032928262
8.045063931349999078e-06 56.07169938205458 0.0012315506032928262
9.307395367954293422e-06 62.22570836730231 0.0012315506032928262
1.079277496192008821e-05 69.0551352016233 0.0012315506032928262
1.253845445463924015e-05 76.63410868007462 0.0012315506032928262
1.458686259445616927e-05 85.04489341802686 0.0012315506032928262
1.698586830795497098e-05 94.37878277775391 0.0012315506032928262
1.978905627115706898e-05 104.73708979594508 0.0012315506032928262
2.305579244159605156e-05 116.23224686798542 0.0012315506032928262
2.685110484998925697e-05 128.9890261253308 0.0012315506032928262
3.124529418597182383e-05 143.14589375234786 0.0012315506032928262
3.631321797525969137e-05 158.85651294280527 0.0012315506032928262
4.213320596499711034e-05 176.2914118095948 0.0012315506032928262
4.878554930188295211e-05 195.63983435170647 0.0012315506032928262
5.635039120603730560e-05 217.11179456945052 0.0012315506032928262
6.490534698479419871e-05 240.9403560239527 0.0012315506032928262
7.452245095769791702e-05 267.38416158399497 0.0012315506032928262
8.526474126058301416e-05 296.73024081888724 0.0012315506032928262
9.718262065979670213e-05 329.2971255097155 0.0012315506032928262
1.103100505073674594e-04 365.43830709572546 0.0012315506032928262
1.246606566591079376e-04 405.54607358408276 0.0012315506032928262
1.402243761391542924e-04 450.05576757004974 0.0012315506032928262
1.569645058407172916e-04 499.450511585514 0.0012315506032928262
1.748157996081176871e-04 554.2664520663108 0.0012315506032928262
1.936835357527931718e-04 615.0985788580505 0.0012315506032928262
2.134439980519788537e-04 682.6071834272393 0.0012315506032928262
2.339465089988602173e-04 757.525025877192 0.0012315506032928262
2.550168081612982441e-04 840.6652885618333 0.0012315506032928262
2.764619493453654843e-04 932.9304026284696 0.0012315506032928262
2.980763836742416121e-04 1035.3218432956637 0.0012315506032928262
3.196488097844164562e-04 1148.9510001873086 0.0012315506032928262
3.409696159754545025e-04 1275.051240713013 0.0012315506032928262
3.618379320789570923e-04 1414.991297434576 0.0012315506032928262
3.820684900477141609e-04 1570.2901247293776 0.0012315506032928262
4.014971509752509183e-04 1742.6333860096508 0.0012315506032928262
4.199850485582166362e-04 1933.891750455232 0.0012315506032928262
4.374210218856464647e-04 2146.141197858406 0.0012315506032928262
4.537216844515416965e-04 2381.6855519761607 0.0012315506032928262
4.688310022530111027e-04 2643.0814869741084 0.0012315506032928262
4.827169355306405903e-04 2933.1662783900483 0.0012315506032928262
4.953678395017822476e-04 3255.0885998350564 0.0012315506032928262
5.067881264247929302e-04 3612.3426997094302 0.0012315506032928262
5.169940016813971044e-04 4008.8063288984645 0.0012315506032928262
5.260096314278673744e-04 4448.782831127585 0.0012315506032928262
5.338638634550355337e-04 4937.047852839004 0.0012315506032928262
5.405881201273049627e-04 5478.901179593945 0.0012315506032928262
5.462144379992333980e-04 6080.224261649427 0.0012315506032928262
5.507738744169844106e-04 6747.5440531107 0.0012315506032928262
5.542957260576108483e-04 7488.10385759003 0.0012315506032928262
5.568052667179370762e-04 8309.941949353404 0.0012315506032928262
5.583228316006227671e-04 9221.97882333434 0.0012315506032928262
5.588616555033505077e-04 10234.114021054527 0.0012315506032928262
5.584263200220361024e-04 11357.333583431051 0.0012315506032928262
5.570129976222090848e-04 12603.829296797274 0.0012315506032928262
5.546071583314672246e-04 13987.131026472387 0.0012315506032928262
5.511842220804507361e-04 15522.25357427048 0.0012315506032928262
5.467114322488680640e-04 17225.859653987874 0.0012315506032928262
5.411475367702237157e-04 19116.440753857038 0.0012315506032928262
5.344462065337379731e-04 21214.51784910632 0.0012315506032928262
5.265570891818165339e-04 23542.864143224204 0.0012315506032928262
5.174290106047447525e-04 26126.752255633317 0.0012315506032928262
5.070106093278255134e-04 28994.22853882881 0.0012315506032928262
4.952530232175123004e-04 32176.417502507353 0.0012315506032928262
4.821099257073359150e-04 35707.859649004626 0.0012315506032928262
4.675369159823246617e-04 39626.88638701478 0.0012315506032928262
4.514937348194443013e-04 43976.036093027215 0.0012315506032928262
4.369956859984586400e-04 48802.515836544335 0.0012315506032928262
4.391517055049878556e-04 54158.71378079476 0.0012315506032928262
4.632709489003394355e-04 60102.76782070388 0.0012315506032928262
5.095840699877598285e-04 66699.19663030129 0.0012315506032928262
5.807739958068966089e-04 74019.59996915652 0.0012315506032928262
6.847002574195851059e-04 82143.43584919439 0.0012315506032928262
8.208930804793261680e-04 91158.88299750836 0.0012315506032928262
9.983425400057828643e-04 101163.7979766207 0.0012315506032928262
1.220556552935787246e-03 112266.77735108159 0.0012315506032928262
1.486839650132087054e-03 124588.33642950082 0.0012315506032928262
1.799922685609041569e-03 138262.2173764659 0.0012315506032928262
2.165234540078081905e-03 153436.84089300132 0.0012315506032928262
2.588223269452621413e-03 170276.91722258978 0.0012315506032928262
3.091174246576239380e-03 188965.23396912115 0.0012315506032928262
3.708588422623772425e-03 209704.64013232305 0.0012315506032928262
4.405987496329782059e-03 232720.2478960412 0.0012315506032928262
5.188184459983254809e-03 258261.87606826748 0.0012315506032928262
6.059145636245591958e-03 286606.7616948256 0.0012315506032928262
7.021756322511594345e-03 318062.5692794119 0.0012315506032928262
8.077745940670155375e-03 352970.73027306574 0.0012315506032928262
9.227206805383319013e-03 391710.1490809261 0.0012315506032928262
1.046877833542905582e-02 434701.3158125035 0.0012315506032928262
1.179932994017135993e-02 482410.8704165374 0.0012315506032928262
1.321392771911818892e-02 535356.6677410719 0.0012315506032928262
1.470582748924654029e-02 594113.3984965039 0.0012315506032928262
1.626661596398664561e-02 659318.8271333541 0.0012315506032928262
1.788616792463149779e-02 731680.7143427207 0.0012315506032928262
1.955283018641133450e-02 811984.4993184009 0.0012315506032928262
2.125407991270077818e-02 901101.8251665037 0.0012315506032928262
2.297603774690229472e-02 1000000.0 0.0012315506032928262
1.107744252098727841e-06 0.001 0.001366716356462006
1.094810749853213123e-06 0.0011097524964120721 0.001366716356462006
1.076645462513070672e-06 0.0012315506032928262 0.001366716356462006
1.063260813841644220e-06 0.001366716356462006 0.001366716356462006
1.058478202281222590e-06 0.0015167168884709225 0.001366716356462006
1.035308096553175618e-06 0.0016831803533309566 0.001366716356462006
1.006782367736539752e-06 0.0018679135990207828 0.001366716356462006
1.003038376320739665e-06 0.002072921779595372 0.001366716356462006
9.768057982439376277e-07 0.002300430119772917 0.001366716356462006
9.580141777895533428e-07 0.0025529080682395165 0.001366716356462006
9.506669103720578355e-07 0.002833096101839324 0.001366716356462006
9.230157954150637289e-07 0.0031440354715915 0.001366716356462006
9.045520675302349658e-07 0.0034891012134067737 0.001366716356462006
8.855426522023652359e-07 0.003872038781812557 0.001366716356462006
8.668803417295979275e-07 0.004297004704320844 0.001366716356462006
8.458251036928533847e-07 0.004768611697714469 0.001366716356462006
8.299018785223988051e-07 0.005291978735958442 0.001366716356462006
8.131677733903350066e-07 0.005872786613189483 0.001366716356462006
7.945559263690872820e-07 0.00651733960488242 0.001366716356462006
7.759171541865266357e-07 0.007232633896483534 0.001366716356462006
7.741747057636324661e-07 0.008026433522257174 0.001366716356462006
7.759825789758635603e-07 0.00890735463861044 0.001366716356462006
7.795757236153565650e-07 0.009884959046625586 0.001366716356462006
7.826242339384392956e-07 0.010969857978923836 0.001366716356462006
7.881897519425483155e-07 0.012173827277396614 0.001366716356462006
7.911042056660669425e-07 0.013509935211980273 0.001366716356462006
7.939460739849079754e-07 0.014992684327860457 0.001366716356462006
7.938596931295175192e-07 0.01663816886076129 0.001366716356462006
7.990484431693167658e-07 0.018464249428955443 0.001366716356462006
8.021327955823871091e-07 0.020490746898158472 0.001366716356462006
8.035919059374596301e-07 0.022739657523579287 0.001366716356462006
8.046142715688705945e-07 0.02523539170434766 0.001366716356462006
8.093220607478208303e-07 0.02800503894183631 0.001366716356462006
8.107995549888059382e-07 0.03107866187782014 0.001366716356462006
8.147920671685845831e-07 0.03448962260405758 0.001366716356462006
8.183285472088027995e-07 0.038274944785163134 0.001366716356462006
8.221984061353462087e-07 0.04247571552536898 0.001366716356462006
8.260884734485067254e-07 0.047137531341167244 0.001366716356462006
8.292621461962430860e-07 0.05231099308056263 0.001366716356462006
8.321696769684522175e-07 0.05805225516094899 0.001366716356462006
8.347349879568886693e-07 0.06442363508721373 0.001366716356462006
8.376285671304080346e-07 0.07149428986597581 0.001366716356462006
8.399907076180490944e-07 0.07934096665797492 0.001366716356462006
8.427676369204382216e-07 0.08804883581643465 0.001366716356462006
8.445925351450044754e-07 0.09771241535346502 0.001366716356462006
8.467183889635499293e-07 0.1084365968689611 0.001366716356462006
8.485721291549260597e-07 0.12033778407775893 0.001366716356462006
8.503474029306570559e-07 0.13354515629298988 0.001366716356462006
8.521736692994175261e-07 0.14820207057988585 0.001366716356462006
8.543142686153560975e-07 0.16446761779946645 0.001366716356462006
8.559361232970102948e-07 0.18251834943190443 0.001366716356462006
8.577065448451776066e-07 0.20255019392306664 0.001366716356462006
8.594291363685203213e-07 0.22478058335487253 0.001366716356462006
8.613668725369426807e-07 0.24945081352303167 0.001366716356462006
8.630986574204271772e-07 0.27682866303920667 0.001366716356462006
8.649926984422398837e-07 0.3072112998861759 0.001366716356462006
8.672769616489482659e-07 0.34092850697468147 0.001366716356462006
8.694464535759772600e-07 0.3783462617131929 0.001366716356462006
8.717496394750489207e-07 0.419870708444391 0.001366716356462006
8.742556964644934387e-07 0.4659525668664682 0.001366716356462006
8.770625626850002787e-07 0.517092024289676 0.001366716356462006
8.800582127164721155e-07 0.5738441648302398 0.001366716356462006
8.834024470131265408e-07 0.6368249944718586 0.001366716356462006
8.870486524442156552e-07 0.7067181273927491 0.001366716356462006
8.910796228277342688e-07 0.7842822061337682 0.001366716356462006
8.956115071386462419e-07 0.8703591361485166 0.001366716356462006
9.005987561019304012e-07 0.9658832241158708 0.001366716356462006
9.061979725138122540e-07 1.0718913192051276 0.001366716356462006
9.124646439917272583e-07 1.1895340673703196 0.001366716356462006
9.194281920389974243e-07 1.3200884008314182 0.001366716356462006
9.273106418059062742e-07 1.4649713983072863 0.001366716356462006
9.361549897743499175e-07 1.625755666443795 0.001366716356462006
9.461044625396389942e-07 1.8041864093920719 0.001366716356462006
9.573242340161412237e-07 2.0022003718155843 0.001366716356462006
9.700123951752629696e-07 2.2219468609395236 0.001366716356462006
9.843393518474858585e-07 2.4658110758226037 0.001366716356462006
1.000536081492526692e-06 2.736439997074672 0.001366716356462006
1.018902548562113540e-06 3.0367711180354604 0.001366716356462006
1.039757519489205931e-06 3.370064329271928 0.001366716356462006
1.063427190542438429e-06 3.739937302478798 0.001366716356462006
1.090361273437663608e-06 4.150404757850477 0.001366716356462006
1.121011894991491127e-06 4.605922041145108 0.001366716356462006
1.156033962258300985e-06 5.1114334834401705 0.001366716356462006
1.196056042561396146e-06 5.672426068491977 0.001366716356462006
1.241885097532152857e-06 6.294988990221888 0.001366716356462006
1.294430725693983425e-06 6.985879746785249 0.001366716356462006
1.354824472973892834e-06 7.752597488629465 0.001366716356462006
1.424341299449099471e-06 8.60346441668451 0.001366716356462006
1.504662598814898452e-06 9.547716114208066 0.001366716356462006
1.597610272594237609e-06 10.59560179277617 0.001366716356462006
1.706579292049258300e-06 11.758495540521581 0.001366716356462006
1.833288126300247350e-06 13.049019780144016 0.001366716356462006
1.980672699004103144e-06 14.481182276745331 0.001366716356462006
2.152369100962408642e-06 16.070528182616385 0.001366716356462006
2.352831681907075925e-06 17.834308769319094 0.001366716356462006
2.587223067655940101e-06 19.791668678535572 0.001366716356462006
2.861731466213196989e-06 21.96385372416547 0.001366716356462006
3.183716044274146739e-06 24.37444150122222 0.001366716356462006
3.561880057752876041e-06 27.04959730463137 0.001366716356462006
4.006354749748545409e-06 30.01835813575592 0.001366716356462006
4.529686026022660608e-06 33.31294787934677 0.001366716356462006
5.146061833212500757e-06 36.96912707195032 0.001366716356462006
5.872438916743458625e-06 41.0265810582719 0.001366716356462006
6.728656025077448975e-06 45.52935074866948 0.001366716356462006
7.737939969097433032e-06 50.526310653356795 0.001366716356462006
8.927307335625842244e-06 56.07169938205458 0.001366716356462006
1.032808526059128633e-05 62.22570836730231 0.001366716356462006
1.197636205247537204e-05 69.0551352016233 0.001366716356462006
1.391350248139314258e-05 76.63410868007462 0.001366716356462006
1.618658213236389313e-05 85.04489341802686 0.001366716356462006
1.884870180072267858e-05 94.37878277775391 0.001366716356462006
2.195935923228752333e-05 104.73708979594508 0.001366716356462006
2.558438135202249498e-05 116.23224686798542 0.001366716356462006
2.979598730815878391e-05 128.9890261253308 0.001366716356462006
3.467214274318306010e-05 143.14589375234786 0.001366716356462006
4.029595267216390039e-05 158.85651294280527 0.001366716356462006
4.675433844510136462e-05 176.2914118095948 0.001366716356462006
5.413637937696700025e-05 195.63983435170647 0.001366716356462006
6.253103352517371395e-05 217.11179456945052 0.001366716356462006
7.202442828561388317e-05 240.9403560239527 0.001366716356462006
8.269647549181242344e-05 267.38416158399497 0.001366716356462006
9.461718021472427986e-05 296.73024081888724 0.001366716356462006
1.078424814495668475e-04 329.2971255097155 0.001366716356462006
1.224100172973019527e-04 365.43830709572546 0.001366716356462006
1.383349588571716889e-04 405.54607358408276 0.001366716356462006
1.556061318440334941e-04 450.05576757004974 0.001366716356462006
1.741828146874604987e-04 499.450511585514 0.001366716356462006
1.939926184841809251e-04 554.2664520663108 0.001366716356462006
2.149303971315625293e-04 615.0985788580505 0.001366716356462006
2.368589147529477342e-04 682.6071834272393 0.001366716356462006
2.596109380365589268e-04 757.525025877192 0.001366716356462006
2.829930847957251756e-04 840.6652885618333 0.001366716356462006
3.067912677613659198e-04 932.9304026284696 0.001366716356462006
3.307773418348074570e-04 1035.3218432956637 0.001366716356462006
3.547168884336763823e-04 1148.9510001873086 0.001366716356462006
3.783771759570723711e-04 1275.051240713013 0.001366716356462006
4.015353833869095236e-04 1414.991297434576 0.001366716356462006
4.239858847281871286e-04 1570.2901247293776 0.001366716356462006
4.455464901679156487e-04 1742.6333860096508 0.001366716356462006
4.660631065039573051e-04 1933.891750455232 0.001366716356462006
4.854123284043953190e-04 2146.141197858406 0.001366716356462006
5.035017531328326310e-04 2381.6855519761607 0.001366716356462006
5.202690133735189421e-04 2643.0814869741084 0.001366716356462006
5.356786084041853654e-04 2933.1662783900483 0.001366716356462006
5.497176086187564349e-04 3255.0885998350564 0.001366716356462006
5.623908690893037387e-04 3612.3426997094302 0.001366716356462006
5.737164137281187612e-04 4008.8063288984645 0.001366716356462006
5.837210051502984181e-04 4448.782831127585 0.001366716356462006
5.924367035605514024e-04 4937.047852839004 0.001366716356462006
5.998983605527468061e-04 5478.901179593945 0.001366716356462006
6.061414168811215652e-04 6080.224261649427 0.001366716356462006
6.112005538233832068e-04 6747.5440531107 0.001366716356462006
6.151080717407052343e-04 7488.10385759003 0.001366716356462006
6.178921345324372592e-04 8309.941949353404 0.001366716356462006
6.195751318626603610e-04 9221.97882333434 0.001366716356462006
6.201719983400207688e-04 10234.114021054527 0.001366716356462006
6.196876657740637596e-04 11357.333583431051 0.001366716356462006
6.181179402432927881e-04 12603.829296797274 0.001366716356462006
6.154466869009198949e-04 13987.131026472387 0.001366716356462006
6.116468796323546722e-04 15522.25357427048 0.001366716356462006
6.066815677144926861e-04 17225.859653987874 0.001366716356462006
6.005057128510957361e-04 19116.440753857038 0.001366716356462006
5.930673449113083549e-04 21214.51784910632 0.001366716356462006
5.843110529409165262e-04 23542.864143224204 0.001366716356462006
5.741797965051376358e-04 26126.752255633317 0.001366716356462006
5.626169457184598648e-04 28994.22853882881 0.001366716356462006
5.495684105099666846e-04 32176.417502507353 0.001366716356462006
5.349822065143396274e-04 35707.859649004626 0.001366716356462006
5.188106529892975907e-04 39626.88638701478 0.001366716356462006
5.010069599544865818e-04 43976.036093027215 0.001366716356462006
4.848995561815678764e-04 48802.515836544335 0.001366716356462006
4.872394739540781205e-04 54158.71378079476 0.001366716356462006
5.139276250887000541e-04 60102.76782070388 0.001366716356462006
5.652280494036311187e-04 66699.19663030129 0.001366716356462006
6.440863827633420578e-04 74019.59996915652 0.001366716356462006
7.592610330820740881e-04 82143.43584919439 0.001366716356462006
9.101593401680008752e-04 91158.88299750836 0.001366716356462006
1.106776385657092920e-03 101163.7979766207 0.001366716356462006
1.353001430939312823e-03 112266.77735108159 0.001366716356462006
1.648034973159216883e-03 124588.33642950082 0.001366716356462006
1.994874541195245949e-03 138262.2173764659 0.001366716356462006
2.399506134251366135e-03 153436.84089300132 0.001366716356462006
2.867952306430881105e-03 170276.91722258978 0.001366716356462006
3.424477854370225165e-03 188965.23396912115 0.001366716356462006
4.107997160157715599e-03 209704.64013232305 0.001366716356462006
4.879881184881941329e-03 232720.2478960412 0.001366716356462006
5.745431127266936201e-03 258261.87606826748 0.001366716356462006
6.708915682858173843e-03 286606.7616948256 0.001366716356462006
7.773473758692753949e-03 318062.5692794119 0.001366716356462006
8.940861782994897686e-03 352970.73027306574 0.001366716356462006
1.021119361738172769e-02 391710.1490809261 0.001366716356462006
1.158269542346494242e-02 434701.3158125035 0.001366716356462006
1.305183099042313798e-02 482410.8704165374 0.001366716356462006
1.461288124747579971e-02 535356.6677410719 0.001366716356462006
1.625842508724525612e-02 594113.3984965039 0.001366716356462006
1.797880859367786965e-02 659318.8271333541 0.001366716356462006
1.976258790570332297e-02 731680.7143427207 0.001366716356462006
2.159690227205773513e-02 811984.4993184009 0.001366716356462006
2.346748228610499865e-02 901101.8251665037 0.001366716356462006
2.535890796709506720e-02 1000000.0 0.001366716356462006
1.029541563115936945e-06 0.001 0.0015167168884709225
1.016763740954602870e-06 0.0011097524964120721 0.0015167168884709225
9.974104914252931418e-07 0.0012315506032928262 0.0015167168884709225
9.950938723112795414e-07 0.001366716356462006 0.0015167168884709225
9.847356811349840358e-07 0.0015167168884709225 0.0015167168884709225
9.700082319782933323e-07 0.0016831803533309566 0.0015167168884709225
9.616948154264471816e-07 0.0018679135990207828 0.0015167168884709225
9.471518824181622249e-07 0.002072921779595372 0.0015167168884709225
9.383304558815787839e-07 0.002300430119772917 0.0015167168884709225
9.207173303104068746e-07 0.0025529080682395165 0.0015167168884709225
9.039801701129933549e-07 0.002833096101839324 0.0015167168884709225
8.900869329606637800e-07 0.0031440354715915 0.0015167168884709225
8.838506582735530701e-07 0.0034891012134067737 0.0015167168884709225
8.627216398761211721e-07 0.003872038781812557 0.0015167168884709225
8.523213510114364556e-07 0.004297004704320844 0.0015167168884709225
8.321198182192890388e-07 0.004768611697714469 0.0015167168884709225
8.170895173709743462e-07 0.005291978735958442 0.0015167168884709225
8.045861396542408406e-07 0.005872786613189483 0.0015167168884709225
7.930546808984178904e-07 0.00651733960488242 0.0015167168884709225
7.949107766382713259e-07 0.007232633896483534 0.0015167168884709225
8.035030454502601059e-07 0.008026433522257174 0.0015167168884709225
8.082168978505004227e-07 0.00890735463861044 0.0015167168884709225
8.210998839428549917e-07 0.009884959046625586 0.0015167168884709225
8.285265794613615347e-07 0.010969857978923836 0.0015167168884709225
8.307261545237037950e-07 0.012173827277396614 0.0015167168884709225
8.398612061632720444e-07 0.013509935211980273 0.0015167168884709225
8.454363662072307184e-07 0.014992684327860457 0.0015167168884709225
8.507422799497749883e-07 0.01663816886076129 0.0015167168884709225
8.571769092856552050e-07 0.018464249428955443 0.0015167168884709225
8.624013497596708323e-07 0.020490746898158472 0.0015167168884709225
8.696021851539569101e-07 0.022739657523579287 0.0015167168884709225
8.719602310822743466e-07 0.02523539170434766 0.0015167168884709225
8.764745268864582210e-07 0.02800503894183631 0.0015167168884709225
8.818628282410084267e-07 0.03107866187782014 0.0015167168884709225
8.880463382087043308e-07 0.03448962260405758 0.0015167168884709225
8.935853674792976947e-07 0.038274944785163134 0.0015167168884709225
8.999717518954270931e-07 0.04247571552536898 0.0015167168884709225
9.047946350407245196e-07 0.047137531341167244 0.0015167168884709225
9.089734429892699073e-07 0.05231099308056263 0.0015167168884709225
9.129403245510451504e-07 0.05805225516094899 0.0015167168884709225
9.177881865545676631e-07 0.06442363508721373 0.0015167168884709225
9.215959532579041989e-07 0.07149428986597581 0.0015167168884709225
9.246018334774186721e-07 0.07934096665797492 0.0015167168884709225
9.283648190597910437e-07 0.08804883581643465 0.0015167168884709225
9.308924407344909121e-07 0.09771241535346502 0.0015167168884709225
9.337958795048269155e-07 0.1084365968689611 0.0015167168884709225
9.365756085654591737e-07 0.12033778407775893 0.0015167168884709225
9.390521260047445664e-07 0.13354515629298988 0.0015167168884709225
9.416589098188169455e-07 0.14820207057988585 0.0015167168884709225
9.440110010958332800e-07 0.16446761779946645 0.0015167168884709225
9.462403053271474468e-07 0.18251834943190443 0.0015167168884709225
9.486404509815388090e-07 0.20255019392306664 0.0015167168884709225
9.509063009689534483e-07 0.22478058335487253 0.0015167168884709225
9.531482816062217382e-07 0.24945081352303167 0.0015167168884709225
9.555309744733246778e-07 0.27682866303920667 0.0015167168884709225
9.579535270922970057e-07 0.3072112998861759 0.0015167168884709225
9.603247928554491507e-07 0.34092850697468147 0.0015167168884709225
9.630228210973003880e-07 0.3783462617131929 0.0015167168884709225
9.658059554502850788e-07 0.419870708444391 0.0015167168884709225
9.688423558512464646e-07 0.4659525668664682 0.0015167168884709225
9.720429110820047394e-07 0.517092024289676 0.0015167168884709225
9.755089844501236829e-07 0.5738441648302398 0.0015167168884709225
9.792491535000352945e-07 0.6368249944718586 0.0015167168884709225
9.833550676201074587e-07 0.7067181273927491 0.0015167168884709225
9.879996728092747405e-07 0.7842822061337682 0.0015167168884709225
9.930155952743685725e-07 0.8703591361485166 0.0015167168884709225
9.986854636392057482e-07 0.9658832241158708 0.0015167168884709225
1.004945349034641714e-06 1.0718913192051276 0.0015167168884709225
1.011914433852911303e-06 1.1895340673703196 0.0015167168884709225
1.019732223336070543e-06 1.3200884008314182 0.0015167168884709225
1.028476704886394109e-06 1.4649713983072863 0.0015167168884709225
1.038376495400916631e-06 1.625755666443795 0.0015167168884709225
1.049476639013646689e-06 1.8041864093920719 0.0015167168884709225
1.061928716336452003e-06 2.0022003718155843 0.0015167168884709225
1.076086738660540349e-06 2.2219468609395236 0.0015167168884709225
1.091964785091034587e-06 2.4658110758226037 0.0015167168884709225
1.110008461837523785e-06 2.736439997074672 0.0015167168884709225
1.130390397213154581e-06 3.0367711180354604 0.0015167168884709225
1.153532160675584407e-06 3.370064329271928 0.0015167168884709225
1.179832943805765587e-06 3.739937302478798 0.0015167168884709225
1.209723700884053194e-06 4.150404757850477 0.0015167168884709225
1.243780075499606600e-06 4.605922041145108 0.0015167168884709225
1.282624740211380429e-06 5.1114334834401705 0.0015167168884709225
1.327047280711720223e-06 5.672426068491977 0.0015167168884709225
1.377913358880782062e-06 6.294988990221888 0.0015167168884709225
1.436214691470007085e-06 6.985879746785249 0.0015167168884709225
1.503256494698945346e-06 7.752597488629465 0.0015167168884709225
1.580487440789022113e-06 8.60346441668451 0.0015167168884709225
1.669627584038816952e-06 9.547716114208066 0.0015167168884709225
1.772719610788732486e-06 10.59560179277617 0.0015167168884709225
1.893672286029924850e-06 11.758495540521581 0.0015167168884709225
2.034271098403758719e-06 13.049019780144016 0.0015167168884709225
2.197805879765570180e-06 14.481182276745331 0.0015167168884709225
2.388358380231751265e-06 16.070528182616385 0.0015167168884709225
2.610787967226945674e-06 17.834308769319094 0.0015167168884709225
2.870863136991933616e-06 19.791668678535572 0.0015167168884709225
3.175472086865665226e-06 21.96385372416547 0.0015167168884709225
3.532770952797639870e-06 24.37444150122222 0.0015167168884709225
3.952407626942230111e-06 27.04959730463137 0.0015167168884709225
4.445650347739334444e-06 30.01835813575592 0.0015167168884709225
5.026328712512061509e-06 33.31294787934677 0.0015167168884709225
5.710312098079972442e-06 36.96912707195032 0.0015167168884709225
6.516333203124882339e-06 41.0265810582719 0.0015167168884709225
7.466446662448288230e-06 45.52935074866948 0.0015167168884709225
8.586400220920742624e-06 50.526310653356795 0.0015167168884709225
9.906201860122755074e-06 56.07169938205458 0.0015167168884709225
1.146059667082407074e-05 62.22570836730231 0.0015167168884709225
1.328963107517875017e-05 69.0551352016233 0.0015167168884709225
1.543922810958957615e-05 76.63410868007462 0.0015167168884709225
1.796157785139943397e-05 85.04489341802686 0.0015167168884709225
2.091567745110433071e-05 94.37878277775391 0.0015167168884709225
2.436746600580348728e-05 104.73708979594508 0.0015167168884709225
2.839007149388286680e-05 116.23224686798542 0.0015167168884709225
3.306357420220037318e-05 128.9890261253308 0.0015167168884709225
3.847455115564056783e-05 143.14589375234786 0.0015167168884709225
4.471519045731241166e-05 158.85651294280527 0.0015167168884709225
5.188193714701058766e-05 176.2914118095948 0.0015167168884709225
6.007366820022683830e-05 195.63983435170647 0.0015167168884709225
6.938909041291235508e-05 217.11179456945052 0.0015167168884709225
7.992380746060006517e-05 240.9403560239527 0.0015167168884709225
9.176648492328943216e-05 267.38416158399497 0.0015167168884709225
1.049947944385212388e-04 296.73024081888724 0.0015167168884709225
1.196708498150129269e-04 329.2971255097155 0.0015167168884709225
1.358364097250060578e-04 365.43830709572546 0.0015167168884709225
1.535083137764568654e-04 405.54607358408276 0.0015167168884709225
1.726741558898752210e-04 450.05576757004974 0.0015167168884709225
1.932888106253009169e-04 499.450511585514 0.0015167168884709225
2.152718929320227893e-04 554.2664520663108 0.0015167168884709225
2.385067472728209434e-04 615.0985788580505 0.0015167168884709225
2.628411088434898712e-04 682.6071834272393 0.0015167168884709225
2.880893705847442057e-04 757.525025877192 0.0015167168884709225
3.140369589530909934e-04 840.6652885618333 0.0015167168884709225
3.404462573211597138e-04 932.9304026284696 0.0015167168884709225
3.670641672074740573e-04 1035.3218432956637 0.0015167168884709225
3.936304425967111905e-04 1148.9510001873086 0.0015167168884709225
4.198868950584484848e-04 1275.051240713013 0.0015167168884709225
4.455861922761525590e-04 1414.991297434576 0.0015167168884709225
4.705001741054618707e-04 1570.2901247293776 0.0015167168884709225
4.944266558112864196e-04 1742.6333860096508 0.0015167168884709225
5.171945767067139682e-04 1933.891750455232 0.0015167168884709225
5.386670271119871865e-04 2146.141197858406 0.0015167168884709225
5.587413303333069008e-04 2381.6855519761607 0.0015167168884709225
5.773484066475729169e-04 2643.0814869741084 0.0015167168884709225
5.944488559538040626e-04 2933.1662783900483 0.0015167168884709225
6.100282228120532937e-04 3255.0885998350564 0.0015167168884709225
6.240918796404472998e-04 3612.3426997094302 0.0015167168884709225
6.366598473642406551e-04 4008.8063288984645 0.0015167168884709225
6.477618349120895045e-04 4448.782831127585 0.0015167168884709225
6.574333963285572315e-04 4937.047852839004 0.0015167168884709225
6.657132350753006567e-04 5478.901179593945 0.0015167168884709225
6.726406191548438881e-04 6080.224261649427 0.0015167168884709225
6.782540925801043780e-04 6747.5440531107 0.0015167168884709225
6.825893113606812087e-04 7488.10385759003 0.0015167168884709225
6.856777857682669558e-04 8309.941949353404 0.0015167168884709225
6.875442890010729667e-04 9221.97882333434 0.0015167168884709225
6.882052847946619218e-04 10234.114021054527 0.0015167168884709225
6.876664022775337386e-04 11357.333583431051 0.0015167168884709225
6.859227828615106944e-04 12603.829296797274 0.0015167168884709225
6.829566444633641559e-04 13987.131026472387 0.0015167168884709225
6.787380151763612720e-04 15522.25357427048 0.0015167168884709225
6.732260370788979709e-04 17225.859653987874 0.0015167168884709225
6.663705115336119146e-04 19116.440753857038 0.0015167168884709225
6.581141452810382927e-04 21214.51784910632 0.0015167168884709225
6.483952427984820185e-04 23542.864143224204 0.0015167168884709225
6.371505818160040765e-04 26126.752255633317 0.0015167168884709225
6.243173451018408683e-04 28994.22853882881 0.0015167168884709225
6.098358723620213567e-04 32176.417502507353 0.0015167168884709225
5.936486299061386482e-04 35707.859649004626 0.0015167168884709225
5.757021531208011793e-04 39626.88638701478 0.0015167168884709225
5.559455857459583194e-04 43976.036093027215 0.0015167168884709225
5.380461204869338302e-04 48802.515836544335 0.0015167168884709225
5.405784943859042856e-04 54158.71378079476 0.0015167168884709225
5.701020087916329601e-04 60102.76782070388 0.0015167168884709225
6.269151164967116073e-04 66699.19663030129 0.0015167168884709225
7.142494581920575628e-04 74019.59996915652 0.0015167168884709225
8.418687483894001043e-04 82143.43584919439 0.0015167168884709225
1.009032703797992959e-03 91158.88299750836 0.0015167168884709225
1.226852044077457893e-03 101163.7979766207 0.0015167168884709225
1.499630259542334082e-03 112266.77735108159 0.0015167168884709225
1.826462217863328123e-03 124588.33642950082 0.0015167168884709225
2.210620529492433785e-03 138262.2173764659 0.0015167168884709225
2.658722455270371397e-03 153436.84089300132 0.0015167168884709225
3.177388130399000799e-03 170276.91722258978 0.0015167168884709225
3.792985453601177472e-03 188965.23396912115 0.0015167168884709225
4.549491560353570094e-03 209704.64013232305 0.0015167168884709225
5.403600635467604475e-03 232720.2478960412 0.0015167168884709225
6.361034881169145248e-03 258261.87606826748 0.0015167168884709225
7.426527811917151174e-03 286606.7616948256 0.0015167168884709225
8.603385387503400747e-03 318062.5692794119 0.0015167168884709225
9.893455214585473306e-03 352970.73027306574 0.0015167168884709225
1.129660943372808035e-02 391710.1490809261 0.0015167168884709225
1.281089823812897079e-02 434701.3158125035 0.0015167168884709225
1.443215833070032872e-02 482410.8704165374 0.0015167168884709225
1.615388011109047256e-02 535356.6677410719 0.0015167168884709225
1.796758185412855244e-02 594113.3984965039 0.0015167168884709225
1.986238716048222691e-02 659318.8271333541 0.0015167168884709225
2.182561829312929663e-02 731680.7143427207 0.0015167168884709225
2.384260127661723058e-02 811984.4993184009 0.0015167168884709225
2.589753142720952264e-02 901101.8251665037 0.0015167168884709225
2.797260780648195763e-02 1000000.0 0.0015167168884709225
9.442610356221842483e-07 0.001 0.0016831803533309566
9.349991155431641263e-07 0.0011097524964120721 0.0016831803533309566
9.422760910598722582e-07 0.0012315506032928262 0.0016831803533309566
9.402430305497793741e-07 0.001366716356462006 0.0016831803533309566
9.179734979157014187e-07 0.0015167168884709225 0.0016831803533309566
9.145611959850041840e-07 0.0016831803533309566 0.0016831803533309566
9.089085994149967556e-07 0.0018679135990207828 0.0016831803533309566
9.090469669157828095e-07 0.002072921779595372 0.0016831803533309566
8.993845688861153098e-07 0.002300430119772917 0.0016831803533309566
8.815019725019546945e-07 0.0025529080682395165 0.0016831803533309566
8.718174593966705863e-07 0.002833096101839324 0.0016831803533309566
8.624536917587256784e-07 0.0031440354715915 0.0016831803533309566
8.573027602743433706e-07 0.0034891012134067737 0.0016831803533309566
8.526443896916721525e-07 0.003872038781812557 0.0016831803533309566
8.333706362003339145e-07 0.004297004704320844 0.0016831803533309566
8.219731554571600442e-07 0.004768611697714469 0.0016831803533309566
8.159591477837351660e-07 0.005291978735958442 0.0016831803533309566
8.054695866823221555e-07 0.005872786613189483 0.0016831803533309566
8.067705153151047591e-07 0.00651733960488242 0.0016831803533309566
8.225645008869518566e-07 0.007232633896483534 0.0016831803533309566
8.329441011995933545e-07 0.008026433522257174 0.0016831803533309566
8.436077508631037156e-07 0.00890735463861044 0.0016831803533309566
8.586952312794773479e-07 0.009884959046625586 0.0016831803533309566
8.688298943919956954e-07 0.010969857978923836 0.0016831803533309566
8.794012320097563592e-07 0.012173827277396614 0.0016831803533309566
8.900300397435308867e-07 0.013509935211980273 0.0016831803533309566
9.004408661495776538e-07 0.014992684327860457 0.0016831803533309566
9.081175292306633683e-07 0.01663816886076129 0.0016831803533309566
9.187770585904008050e-07 0.018464249428955443 0.0016831803533309566
9.245108148661908732e-07 0.020490746898158472 0.0016831803533309566
9.329830949567221066e-07 0.022739657523579287 0.0016831803533309566
9.421878731666906926e-07 0.02523539170434766 0.0016831803533309566
9.510067595146503760e-07 0.02800503894183631 0.0016831803533309566
9.588449455071890548e-07 0.03107866187782014 0.0016831803533309566
9.689391562162690067e-07 0.03448962260405758 0.0016831803533309566
9.768758774022669274e-07 0.038274944785163134 0.0016831803533309566
9.841284942629442806e-07 0.04247571552536898 0.0016831803533309566
9.910751636224943940e-07 0.047137531341167244 0.0016831803533309566
9.964637959021569706e-07 0.05231099308056263 0.0016831803533309566
1.002474397492247815e-06 0.05805225516094899 0.0016831803533309566
1.008833996246663675e-06 0.06442363508721373 0.0016831803533309566
1.013201157267985510e-06 0.07149428986597581 0.0016831803533309566
1.017586629974733642e-06 0.07934096665797492 0.0016831803533309566
1.022299748578582664e-06 0.08804883581643465 0.0016831803533309566
1.025870065190069678e-06 0.09771241535346502 0.0016831803533309566
1.030013005490686125e-06 0.1084365968689611 0.0016831803533309566
1.033774266568350838e-06 0.12033778407775893 0.0016831803533309566
1.037132751579627078e-06 0.13354515629298988 0.0016831803533309566
1.040300183988621221e-06 0.14820207057988585 0.0016831803533309566
1.043211402364502086e-06 0.16446761779946645 0.0016831803533309566
1.046128979533437646e-06 0.18251834943190443 0.0016831803533309566
1.049035976902237145e-06 0.20255019392306664 0.0016831803533309566
1.051961111090446930e-06 0.22478058335487253 0.0016831803533309566
1.054869702670161509e-06 0.24945081352303167 0.0016831803533309566
1.057791567287432866e-06 0.27682866303920667 0.0016831803533309566
1.060469217850832404e-06 0.3072112998861759 0.0016831803533309566
1.063575757072687192e-06 0.34092850697468147 0.0016831803533309566
1.066714045014955118e-06 0.3783462617131929 0.0016831803533309566
1.069983218472043233e-06 0.419870708444391 0.0016831803533309566
1.073499928617513833e-06 0.4659525668664682 0.0016831803533309566
1.077053084413964155e-06 0.517092024289676 0.0016831803533309566
1.081116892668923290e-06 0.5738441648302398 0.0016831803533309566
1.085462078310844469e-06 0.6368249944718586 0.0016831803533309566
1.090199335642929325e-06 0.7067181273927491 0.0016831803533309566
1.095362768150597553e-06 0.7842822061337682 0.0016831803533309566
1.101036981995617692e-06 0.8703591361485166 0.0016831803533309566
1.107329823021484617e-06 0.9658832241158708 0.0016831803533309566
1.114444228316780373e-06 1.0718913192051276 0.0016831803533309566
1.122235511878542140e-06 1.1895340673703196 0.0016831803533309566
1.130960931924545249e-06 1.3200884008314182 0.0016831803533309566
1.140751858146078678e-06 1.4649713983072863 0.0016831803533309566
1.151735667188228105e-06 1.625755666443795 0.0016831803533309566
1.164090025962506753e-06 1.8041864093920719 0.0016831803533309566
1.178016384018042141e-06 2.0022003718155843 0.0016831803533309566
1.193695870480780720e-06 2.2219468609395236 0.0016831803533309566
1.211373857281749935e-06 2.4658110758226037 0.0016831803533309566
1.231392314221249923e-06 2.736439997074672 0.0016831803533309566
1.254061000617795943e-06 3.0367711180354604 0.0016831803533309566
1.279761525959477728e-06 3.370064329271928 0.0016831803533309566
1.308924963077289110e-06 3.739937302478798 0.0016831803533309566
1.342129985352180060e-06 4.150404757850477 0.0016831803533309566
1.379948486369068381e-06 4.605922041145108 0.0016831803533309566
1.423072913829350581e-06 5.1114334834401705 0.0016831803533309566
1.472375256321207496e-06 5.672426068491977 0.0016831803533309566
1.528818294547613530e-06 6.294988990221888 0.0016831803533309566
1.593544454405230698e-06 6.985879746785249 0.0016831803533309566
1.668000187543946239e-06 7.752597488629465 0.0016831803533309566
1.753728428373899861e-06 8.60346441668451 0.0016831803533309566
1.852641040608688952e-06 9.547716114208066 0.0016831803533309566
1.967011194058972683e-06 10.59560179277617 0.0016831803533309566
2.101237605586287230e-06 11.758495540521581 0.0016831803533309566
2.257267625081463979e-06 13.049019780144016 0.0016831803533309566
2.438735539622410294e-06 14.481182276745331 0.0016831803533309566
2.650168787532123052e-06 16.070528182616385 0.0016831803533309566
2.896969200230819909e-06 17.834308769319094 0.0016831803533309566
3.185591159152441209e-06 19.791668678535572 0.0016831803533309566
3.523591417148426133e-06 21.96385372416547 0.0016831803533309566
3.920042384120770130e-06 24.37444150122222 0.0016831803533309566
4.385686301829548878e-06 27.04959730463137 0.0016831803533309566
4.933034484061177142e-06 30.01835813575592 0.0016831803533309566
5.577395980916392647e-06 33.31294787934677 0.0016831803533309566
6.336353874956748471e-06 36.96912707195032 0.0016831803533309566
7.230736054137900134e-06 41.0265810582719 0.0016831803533309566
8.285044755874544699e-06 45.52935074866948 0.0016831803533309566
9.527807318983034398e-06 50.526310653356795 0.0016831803533309566
1.099233789483451064e-05 56.07169938205458 0.0016831803533309566
1.271716286690846714e-05 62.22570836730231 0.0016831803533309566
1.474676533499825948e-05 69.0551352016233 0.0016831803533309566
1.713208593738987907e-05 76.63410868007462 0.0016831803533309566
1.993103908968433917e-05 85.04489341802686 0.0016831803533309566
2.320907488030363229e-05 94.37878277775391 0.0016831803533309566
2.703941469970994564e-05 104.73708979594508 0.0016831803533309566
3.150318049630867464e-05 116.23224686798542 0.0016831803533309566
3.668921646845557433e-05 128.9890261253308 0.0016831803533309566
4.269360143425229441e-05 143.14589375234786 0.0016831803533309566
4.961864432505371138e-05 158.85651294280527 0.0016831803533309566
5.757140998806732824e-05 176.2914118095948 0.0016831803533309566
6.666159280153017164e-05 195.63983435170647 0.0016831803533309566
7.699871956543760004e-05 217.11179456945052 0.0016831803533309566
8.868888743031995913e-05 240.9403560239527 0.0016831803533309566
1.018305156617740968e-04 267.38416158399497 0.0016831803533309566
1.165097907587142378e-04 296.73024081888724 0.0016831803533309566
1.327956430301556034e-04 329.2971255097155 0.0016831803533309566
1.507344215055678594e-04 365.43830709572546 0.0016831803533309566
1.703448189240438734e-04 405.54607358408276 0.0016831803533309566
1.916131069919349615e-04 450.05576757004974 0.0016831803533309566
2.144891803242076050e-04 499.450511585514 0.0016831803533309566
2.388838492448692617e-04 554.2664520663108 0.0016831803533309566
2.646677187258330319e-04 615.0985788580505 0.0016831803533309566
2.916717462374534154e-04 682.6071834272393 0.0016831803533309566
3.196900140412405251e-04 757.525025877192 0.0016831803533309566
3.484844127691471291e-04 840.6652885618333 0.0016831803533309566
3.777912491874001947e-04 932.9304026284696 0.0016831803533309566
4.073296306573672603e-04 1035.3218432956637 0.0016831803533309566
4.368108101098544570e-04 1148.9510001873086 0.0016831803533309566
4.659482185306340098e-04 1275.051240713013 0.0016831803533309566
4.944674020349561694e-04 1414.991297434576 0.0016831803533309566
5.221151077026338913e-04 1570.2901247293776 0.0016831803533309566
5.486670081651336866e-04 1742.6333860096508 0.0016831803533309566
5.739332265742649875e-04 1933.891750455232 0.0016831803533309566
5.977617391691401058e-04 2146.141197858406 0.0016831803533309566
6.200387592885948365e-04 2381.6855519761607 0.0016831803533309566
6.406875207946267437e-04 2643.0814869741084 0.0016831803533309566
6.596642247033163023e-04 2933.1662783900483 0.0016831803533309566
6.769528563756026804e-04 3255.0885998350564 0.0016831803533309566
6.925594746285921059e-04 3612.3426997094302 0.0016831803533309566
7.065060994077152151e-04 4008.8063288984645 0.0016831803533309566
7.188258103153983072e-04 4448.782831127585 0.0016831803533309566
7.295579439669554189e-04 4937.047852839004 0.0016831803533309566
7.387455069626856601e-04 5478.901179593945 0.0016831803533309566
7.464322130965973323e-04 6080.224261649427 0.0016831803533309566
7.526605368698889792e-04 6747.5440531107 0.0016831803533309566
7.574703344935763884e-04 7488.10385759003 0.0016831803533309566
7.608963172864010921e-04 8309.941949353404 0.0016831803533309566
7.629661307936533732e-04 9221.97882333434 0.0016831803533309566
7.636979384526393052e-04 10234.114021054527 0.0016831803533309566
7.630981301004465065e-04 11357.333583431051 0.0016831803533309566
7.611612238254957885e-04 12603.829296797274 0.0016831803533309566
7.578674873400189933e-04 13987.131026472387 0.0016831803533309566
7.531836661038964756e-04 15522.25357427048 0.0016831803533309566
7.470644803779829179e-04 17225.859653987874 0.0016831803533309566
7.394545028246372453e-04 19116.440753857038 0.0016831803533309566
7.302897820047593016e-04 21214.51784910632 0.0016831803533309566
7.195024140325598748e-04 23542.864143224204 0.0016831803533309566
7.070217419053213088e-04 26126.752255633317 0.0016831803533309566
6.927785172479278795e-04 28994.22853882881 0.0016831803533309566
6.767061796355968795e-04 32176.417502507353 0.0016831803533309566
6.587419499399300082e-04 35707.859649004626 0.0016831803533309566
6.388262449471252989e-04 39626.88638701478 0.0016831803533309566
6.169030593553310061e-04 43976.036093027215 0.0016831803533309566
5.970101326761974260e-04 48802.515836544335 0.0016831803533309566
5.997414677746813923e-04 54158.71378079476 0.0016831803533309566
6.323875609489284632e-04 60102.76782070388 0.0016831803533309566
6.952914622851288050e-04 66699.19663030129 0.0016831803533309566
7.919905490890906136e-04 74019.59996915652 0.0016831803533309566
9.333764807213165704e-04 82143.43584919439 0.0016831803533309566
1.118523325857241754e-03 91158.88299750836 0.0016831803533309566
1.359783466897162901e-03 101163.7979766207 0.0016831803533309566
1.661922550267652763e-03 112266.77735108159 0.0016831803533309566
2.023914872025682054e-03 124588.33642950082 0.0016831803533309566
2.449319783295043559e-03 138262.2173764659 0.0016831803533309566
2.945445675262664889e-03 153436.84089300132 0.0016831803533309566
3.519570377509694155e-03 170276.91722258978 0.0016831803533309566
4.200267150145878085e-03 188965.23396912115 0.0016831803533309566
5.037317942707963264e-03 209704.64013232305 0.0016831803533309566
5.982094638836456257e-03 232720.2478960412 0.0016831803533309566
7.040832660527836760e-03 258261.87606826748 0.0016831803533309566
8.218650666310098329e-03 286606.7616948256 0.0016831803533309566
9.519117278065850410e-03 318062.5692794119 0.0016831803533309566
1.094401661855372472e-02 352970.73027306574 0.0016831803533309566
1.249321991146285643e-02 391710.1490809261 0.0016831803533309566
1.416422580405785406e-02 434701.3158125035 0.0016831803533309566
1.595219900253384490e-02 482410.8704165374 0.0016831803533309566
1.784986766185608920e-02 535356.6677410719 0.0016831803533309566
1.984751385769015219e-02 594113.3984965039 0.0016831803533309566
2.193281965433488759e-02 659318.8271333541 0.0016831803533309566
2.409154283404700211e-02 731680.7143427207 0.0016831803533309566
2.630716591039866659e-02 811984.4993184009 0.0016831803533309566
2.856177545661429951e-02 901101.8251665037 0.0016831803533309566
3.083578386992757991e-02 1000000.0 0.0016831803533309566
8.800709688042206027e-07 0.001 0.0018679135990207828
8.862662679402606945e-07 0.0011097524964120721 0.0018679135990207828
8.748061132445584410e-07 0.0012315506032928262 0.0018679135990207828
8.738834193883030925e-07 0.001366716356462006 0.0018679135990207828
8.655594739677423126e-07 0.0015167168884709225 0.0018679135990207828
8.634602193652329614e-07 0.0016831803533309566 0.0018679135990207828
8.570658100461153113e-07 0.0018679135990207828 0.0018679135990207828
8.545766441923928622e-07 0.002072921779595372 0.0018679135990207828
8.473553661962875082e-07 0.002300430119772917 0.0018679135990207828
8.405072066616300642e-07 0.0025529080682395165 0.0018679135990207828
8.394521977884681281e-07 0.002833096101839324 0.0018679135990207828
8.375886618031179794e-07 0.0031440354715915 0.0018679135990207828
8.294943951057669457e-07 0.0034891012134067737 0.0018679135990207828
8.224902605223642576e-07 0.003872038781812557 0.0018679135990207828
8.155797740686965712e-07 0.004297004704320844 0.0018679135990207828
8.153702101066195267e-07 0.004768611697714469 0.0018679135990207828
8.064458335295909888e-07 0.005291978735958442 0.0018679135990207828
8.175066300464072648e-07 0.005872786613189483 0.0018679135990207828
8.321353848614287716e-07 0.00651733960488242 0.0018679135990207828
8.474021174168677755e-07 0.007232633896483534 0.0018679135990207828
8.664527717082412780e-07 0.008026433522257174 0.0018679135990207828
8.840963067155887624e-07 0.00890735463861044 0.0018679135990207828
8.982840607031361625e-07 0.009884959046625586 0.0018679135990207828
9.156367288126668102e-07 0.010969857978923836 0.0018679135990207828
9.275391605584868092e-07 0.012173827277396614 0.0018679135990207828
9.426867901950346650e-07 0.013509935211980273 0.0018679135990207828
9.561880417775093056e-07 0.014992684327860457 0.0018679135990207828
9.705428945008832157e-07 0.01663816886076129 0.0018679135990207828
9.834040280289155656e-07 0.018464249428955443 0.0018679135990207828
9.935067260781283495e-07 0.020490746898158472 0.0018679135990207828
1.006351952407902899e-06 0.022739657523579287 0.0018679135990207828
1.018907815402926980e-06 0.02523539170434766 0.0018679135990207828
1.031550080750554804e-06 0.02800503894183631 0.0018679135990207828
1.042685795789176171e-06 0.03107866187782014 0.0018679135990207828
1.054717000711473669e-06 0.03448962260405758 0.0018679135990207828
1.065010961185560802e-06 0.038274944785163134 0.0018679135990207828
1.074863034943335960e-06 0.04247571552536898 0.0018679135990207828
1.083706420265102351e-06 0.047137531341167244 0.0018679135990207828
1.092200160607939737e-06 0.05231099308056263 0.0018679135990207828
1.100264573473019831e-06 0.05805225516094899 0.0018679135990207828
1.106700834964657221e-06 0.06442363508721373 0.0018679135990207828
1.113707221635883584e-06 0.07149428986597581 0.0018679135990207828
1.119561790960835353e-06 0.07934096665797492 0.0018679135990207828
1.125478373051975495e-06 0.08804883581643465 0.0018679135990207828
1.130784322084338355e-06 0.09771241535346502 0.0018679135990207828
1.135759697320696004e-06 0.1084365968689611 0.0018679135990207828
1.140169169564948928e-06 0.12033778407775893 0.0018679135990207828
1.144593524996300725e-06 0.13354515629298988 0.0018679135990207828
1.148635574997709288e-06 0.14820207057988585 0.0018679135990207828
1.152783706481943721e-06 0.16446761779946645 0.0018679135990207828
1.156637809699356676e-06 0.18251834943190443 0.0018679135990207828
1.160242002656704037e-06 0.20255019392306664 0.0018679135990207828
1.163859767994046575e-06 0.22478058335487253 0.0018679135990207828
1.167193812583549183e-06 0.24945081352303167 0.0018679135990207828
1.170612062899505778e-06 0.27682866303920667 0.0018679135990207828
1.174116770634370043e-06 0.3072112998861759 0.0018679135990207828
1.177826049976231009e-06 0.34092850697468147 0.0018679135990207828
1.181443833944296792e-06 0.3783462617131929 0.0018679135990207828
1.185269085594835969e-06 0.419870708444391 0.0018679135990207828
1.189327147812425401e-06 0.4659525668664682 0.0018679135990207828
1.193582644534395026e-06 0.517092024289676 0.0018679135990207828
1.198140684195074653e-06 0.5738441648302398 0.0018679135990207828
1.203064754530113043e-06 0.6368249944718586 0.0018679135990207828
1.208470203395816977e-06 0.7067181273927491 0.0018679135990207828
1.214357416902175718e-06 0.7842822061337682 0.0018679135990207828
1.220750524495002578e-06 0.8703591361485166 0.0018679135990207828
1.227877742551065523e-06 0.9658832241158708 0.0018679135990207828
1.235735043669056758e-06 1.0718913192051276 0.0018679135990207828
1.244514480851475334e-06 1.1895340673703196 0.0018679135990207828
1.254325063718444631e-06 1.3200884008314182 0.0018679135990207828
1.265217852694823601e-06 1.4649713983072863 0.0018679135990207828
1.277476957931641587e-06 1.625755666443795 0.0018679135990207828
1.291183364379814469e-06 1.8041864093920719 0.0018679135990207828
1.306680125343393644e-06 2.0022003718155843 0.0018679135990207828
1.324116228443767499e-06 2.2219468609395236 0.0018679135990207828
1.343796826363270279e-06 2.4658110758226037 0.0018679135990207828
1.366041853567367887e-06 2.736439997074672 0.0018679135990207828
1.391209222603805860e-06 3.0367711180354604 0.0018679135990207828
1.419756503511216805e-06 3.370064329271928 0.0018679135990207828
1.452180270103995579e-06 3.739937302478798 0.0018679135990207828
1.489027294664587309e-06 4.150404757850477 0.0018679135990207828
1.530978202004397535e-06 4.605922041145108 0.0018679135990207828
1.578888072123444219e-06 5.1114334834401705 0.0018679135990207828
1.633587932368850418e-06 5.672426068491977 0.0018679135990207828
1.696231845083955747e-06 6.294988990221888 0.0018679135990207828
1.768147129874140571e-06 6.985879746785249 0.0018679135990207828
1.850785096033482223e-06 7.752597488629465 0.0018679135990207828
1.945921312782912651e-06 8.60346441668451 0.0018679135990207828
2.055662649675995396e-06 9.547716114208066 0.0018679135990207828
2.182567929051953712e-06 10.59560179277617 0.0018679135990207828
2.331540721360201025e-06 11.758495540521581 0.0018679135990207828
2.504661227246388319e-06 13.049019780144016 0.0018679135990207828
2.706023389633125833e-06 14.481182276745331 0.0018679135990207828
2.940633034157247891e-06 16.070528182616385 0.0018679135990207828
3.214504341880994166e-06 17.834308769319094 0.0018679135990207828
3.534751712702942671e-06 19.791668678535572 0.0018679135990207828
3.909804322891248529e-06 21.96385372416547 0.0018679135990207828
4.349738403370012488e-06 24.37444150122222 0.0018679135990207828
4.866416307827963351e-06 27.04959730463137 0.0018679135990207828
5.473775429379431504e-06 30.01835813575592 0.0018679135990207828
6.188770004483505011e-06 33.31294787934677 0.0018679135990207828
7.030946353812527157e-06 36.96912707195032 0.0018679135990207828
8.023411167402609665e-06 41.0265810582719 0.0018679135990207828
9.193296802572336536e-06 45.52935074866948 0.0018679135990207828
1.057231259192567998e-05 50.526310653356795 0.0018679135990207828
1.219739930802457997e-05 56.07169938205458 0.0018679135990207828
1.411135187466254305e-05 62.22570836730231 0.0018679135990207828
1.636350543133287380e-05 69.0551352016233 0.0018679135990207828
1.901035201381857901e-05 76.63410868007462 0.0018679135990207828
2.211621353193013722e-05 85.04489341802686 0.0018679135990207828
2.575369581228443034e-05 94.37878277775391 0.0018679135990207828
3.000404484172137956e-05 104.73708979594508 0.0018679135990207828
3.495728021280774807e-05 116.23224686798542 0.0018679135990207828
4.071200303059179502e-05 128.9890261253308 0.0018679135990207828
4.737484888756094331e-05 143.14589375234786 0.0018679135990207828
5.505933238679793152e-05 158.85651294280527 0.0018679135990207828
6.388424072453901680e-05 176.2914118095948 0.0018679135990207828
7.397130863349774671e-05 195.63983435170647 0.0018679135990207828
8.544213632447437295e-05 217.11179456945052 0.0018679135990207828
9.841440636897369173e-05 240.9403560239527 0.0018679135990207828
1.129973451459160817e-04 267.38416158399497 0.0018679135990207828
1.292866289266920250e-04 296.73024081888724 0.0018679135990207828
1.473587378245921615e-04 329.2971255097155 0.0018679135990207828
1.672651381289801966e-04 365.43830709572546 0.0018679135990207828
1.890265584154202571e-04 405.54607358408276 0.0018679135990207828
2.126277878926457750e-04 450.05576757004974 0.0018679135990207828
2.380132079511619863e-04 499.450511585514 0.0018679135990207828
2.650839141867746170e-04 554.2664520663108 0.0018679135990207828
2.936962610512790380e-04 615.0985788580505 0.0018679135990207828
3.236627171121499950e-04 682.6071834272393 0.0018679135990207828
3.547547781080254256e-04 757.525025877192 0.0018679135990207828
3.867081761450728503e-04 840.6652885618333 0.0018679135990207828
4.192303446235481055e-04 932.9304026284696 0.0018679135990207828
4.520095435171196728e-04 1035.3218432956637 0.0018679135990207828
4.847253438399771390e-04 1148.9510001873086 0.0018679135990207828
5.170597116989849532e-04 1275.051240713013 0.0018679135990207828
5.487080951699955470e-04 1414.991297434576 0.0018679135990207828
5.793894398355088670e-04 1570.2901247293776 0.0018679135990207828
6.088547403337518042e-04 1742.6333860096508 0.0018679135990207828
6.368932926849011928e-04 1933.891750455232 0.0018679135990207828
6.633364140101605114e-04 2146.141197858406 0.0018679135990207828
6.880577764727068262e-04 2381.6855519761607 0.0018679135990207828
7.109721709191615642e-04 2643.0814869741084 0.0018679135990207828
7.320309102460943696e-04 2933.1662783900483 0.0018679135990207828
7.512163624883384707e-04 3255.0885998350564 0.0018679135990207828
7.685349840951641613e-04 3612.3426997094302 0.0018679135990207828
7.840114709427277798e-04 4008.8063288984645 0.0018679135990207828
7.976822884440775124e-04 4448.782831127585 0.0018679135990207828
8.095913070649026063e-04 4937.047852839004 0.0018679135990207828
8.197860093749016535e-04 5478.901179593945 0.0018679135990207828
8.283150356394261300e-04 6080.224261649427 0.0018679135990207828
8.352254436626487064e-04 6747.5440531107 0.0018679135990207828
8.405615098187865569e-04 7488.10385759003 0.0018679135990207828
8.443617972450962903e-04 8309.941949353404 0.0018679135990207828
8.466568236433560934e-04 9221.97882333434 0.0018679135990207828
8.474668627181014460e-04 10234.114021054527 0.0018679135990207828
8.467990042061317212e-04 11357.333583431051 0.0018679135990207828
8.446471423355657706e-04 12603.829296797274 0.0018679135990207828
8.409894436463684429e-04 13987.131026472387 0.0018679135990207828
8.357888672716702388e-04 15522.25357427048 0.0018679135990207828
8.289956173219028114e-04 17225.859653987874 0.0018679135990207828
8.205474674925401519e-04 19116.440753857038 0.0018679135990207828
8.103743305779324228e-04 21214.51784910632 0.0018679135990207828
7.984003088627419139e-04 23542.864143224204 0.0018679135990207828
7.845476523568925943e-04 26126.752255633317 0.0018679135990207828
7.687393709859285549e-04 28994.22853882881 0.0018679135990207828
7.509018262183386446e-04 32176.417502507353 0.0018679135990207828
7.309650551691313945e-04 35707.859649004626 0.0018679135990207828
7.088644384956296939e-04 39626.88638701478 0.0018679135990207828
6.845366709812121270e-04 43976.036093027215 0.0018679135990207828
6.624249574047281954e-04 48802.515836544335 0.0018679135990207828
6.653586784733274417e-04 54158.71378079476 0.0018679135990207828
7.014434816987779242e-04 60102.76782070388 0.0018679135990207828
7.710738181834672069e-04 66699.19663030129 0.0018679135990207828
8.781169354406871165e-04 74019.59996915652 0.0018679135990207828
1.034723651386118201e-03 82143.43584919439 0.0018679135990207828
1.239741540543127770e-03 91158.88299750836 0.0018679135990207828
1.506910825658640827e-03 101163.7979766207 0.0018679135990207828
1.841505844930248171e-03 112266.77735108159 0.0018679135990207828
2.242341742478704946e-03 124588.33642950082 0.0018679135990207828
2.713319545265841654e-03 138262.2173764659 0.0018679135990207828
3.262465248884005402e-03 153436.84089300132 0.0018679135990207828
3.897808492947857448e-03 170276.91722258978 0.0018679135990207828
4.650183325934425724e-03 188965.23396912115 0.0018679135990207828
5.576047365624570325e-03 209704.64013232305 0.0018679135990207828
6.620747532481721653e-03 232720.2478960412 0.0018679135990207828
7.791053397110849453e-03 258261.87606826748 0.0018679135990207828
9.092485093547821376e-03 286606.7616948256 0.0018679135990207828
1.052885807501663558e-02 318062.5692794119 0.0018679135990207828
1.210193896657043612e-02 352970.73027306574 0.0018679135990207828
1.381136708996713418e-02 391710.1490809261 0.0018679135990207828
1.565416907586766534e-02 434701.3158125035 0.0018679135990207828
1.762476698789949836e-02 482410.8704165374 0.0018679135990207828
1.971479352232424070e-02 535356.6677410719 0.0018679135990207828
2.191325407935398525e-02 594113.3984965039 0.0018679135990207828
2.420613685944441110e-02 659318.8271333541 0.0018679135990207828
2.657729366713264263e-02 731680.7143427207 0.0018679135990207828
2.900842349024249436e-02 811984.4993184009 0.0018679135990207828
3.147922496196445263e-02 901101.8251665037 0.0018679135990207828
3.396788321055384252e-02 1000000.0 0.0018679135990207828
8.168552596494743487e-07 0.001 0.002072921779595372
8.105772058565530901e-07 0.0011097524964120721 0.002072921779595372
8.089774534046772505e-07 0.0012315506032928262 0.002072921779595372
8.068907287091853113e-07 0.001366716356462006 0.002072921779595372
8.112818616188816817e-07 0.0015167168884709225 0.002072921779595372
8.067590888818788037e-07 0.0016831803533309566 0.002072921779595372
8.070875669091635232e-07 0.0018679135990207828 0.002072921779595372
8.091992058974228260e-07 0.002072921779595372 0.002072921779595372
8.037080947145762209e-07 0.002300430119772917 0.002072921779595372
8.120790826881721910e-07 0.0025529080682395165 0.002072921779595372
8.036531515333420460e-07 0.002833096101839324 0.002072921779595372
8.067785232236293682e-07 0.0031440354715915 0.002072921779595372
8.005561365244795475e-07 0.0034891012134067737 0.002072921779595372
8.018554719138379499e-07 0.003872038781812557 0.002072921779595372
8.026781051206973707e-07 0.004297004704320844 0.002072921779595372
8.007946008776010130e-07 0.004768611697714469 0.002072921779595372
8.152906393077696120e-07 0.005291978735958442 0.002072921779595372
8.341527934167480007e-07 0.005872786613189483 0.002072921779595372
8.554482034700007352e-07 0.00651733960488242 0.002072921779595372
8.753854490887980248e-07 0.007232633896483534 0.002072921779595372
9.015262927802549303e-07 0.008026433522257174 0.002072921779595372
9.215169064445708627e-07 0.00890735463861044 0.002072921779595372
9.402669866569909547e-07 0.009884959046625586 0.002072921779595372
9.604489622561009353e-07 0.010969857978923836 0.002072921779595372
9.816166497494763429e-07 0.012173827277396614 0.002072921779595372
9.981477157293224699e-07 0.013509935211980273 0.002072921779595372
1.016794273009643924e-06 0.014992684327860457 0.002072921779595372
1.034461241279549369e-06 0.01663816886076129 0.002072921779595372
1.051175258729767612e-06 0.018464249428955443 0.002072921779595372
1.067780288786439422e-06 0.020490746898158472 0.002072921779595372
1.085100958086156250e-06 0.022739657523579287 0.002072921779595372
1.103210266754824572e-06 0.02523539170434766 0.002072921779595372
1.118151161161646411e-06 0.02800503894183631 0.002072921779595372
1.133923825277531811e-06 0.03107866187782014 0.002072921779595372
1.148482889941231451e-06 0.03448962260405758 0.002072921779595372
1.160814135965860759e-06 0.038274944785163134 0.002072921779595372
1.172930361697766837e-06 0.04247571552536898 0.002072921779595372
1.185418697862744212e-06 0.047137531341167244 0.002072921779595372
1.195614034281823657e-06 0.05231099308056263 0.002072921779595372
1.205394468284113463e-06 0.05805225516094899 0.002072921779595372
1.214855473377402892e-06 0.06442363508721373 0.002072921779595372
1.223353946927586654e-06 0.07149428986597581 0.002072921779595372
1.231328500351537745e-06 0.07934096665797492 0.002072921779595372
1.238312999234903308e-06 0.08804883581643465 0.002072921779595372
1.245319544355888222e-06 0.09771241535346502 0.002072921779595372
1.251533626058140985e-06 0.1084365968689611 0.002072921779595372
1.257367284989858726e-06 0.12033778407775893 0.002072921779595372
1.263153781483712547e-06 0.13354515629298988 0.002072921779595372
1.268254387329559579e-06 0.14820207057988585 0.002072921779595372
1.273320491566520679e-06 0.16446761779946645 0.002072921779595372
1.277994252580312215e-06 0.18251834943190443 0.002072921779595372
1.282464972428895339e-06 0.20255019392306664 0.002072921779595372
1.286997160201517388e-06 0.22478058335487253 0.002072921779595372
1.291275150601505931e-06 0.24945081352303167 0.002072921779595372
1.295536789971045418e-06 0.27682866303920667 0.002072921779595372
1.299805835104864713e-06 0.3072112998861759 0.002072921779595372
1.303948679618914691e-06 0.34092850697468147 0.002072921779595372
1.308371545595555484e-06 0.3783462617131929 0.002072921779595372
1.312941283929471380e-06 0.419870708444391 0.002072921779595372
1.317617045815544064e-06 0.4659525668664682 0.002072921779595372
1.322494367360279791e-06 0.517092024289676 0.002072921779595372
1.327811720222061091e-06 0.5738441648302398 0.002072921779595372
1.333434430345168440e-06 0.6368249944718586 0.002072921779595372
1.339461962564638861e-06 0.7067181273927491 0.002072921779595372
1.346187616316773270e-06 0.7842822061337682 0.002072921779595372
1.353385423059605700e-06 0.8703591361485166 0.002072921779595372
1.361429055705705125e-06 0.9658832241158708 0.002072921779595372
1.370291269274241972e-06 1.0718913192051276 0.002072921779595372
1.380078798182199845e-06 1.1895340673703196 0.002072921779595372
1.391032723986563534e-06 1.3200884008314182 0.002072921779595372
1.403184605484548716e-06 1.4649713983072863 0.002072921779595372
1.416863475786215666e-06 1.625755666443795 0.002072921779595372
1.432141287192482065e-06 1.8041864093920719 0.002072921779595372
1.449401294444354626e-06 2.0022003718155843 0.002072921779595372
1.468783111484387712e-06 2.2219468609395236 0.002072921779595372
1.490671105413273177e-06 2.4658110758226037 0.002072921779595372
1.515374427029993663e-06 2.736439997074672 0.002072921779595372
1.543362922985246578e-06 3.0367711180354604 0.002072921779595372
1.575052966613448178e-06 3.370064329271928 0.002072921779595372
1.611046174408740521e-06 3.739937302478798 0.002072921779595372
1.651966251519435220e-06 4.150404757850477 0.002072921779595372
1.698577181010871931e-06 4.605922041145108 0.002072921779595372
1.751704108602427165e-06 5.1114334834401705 0.002072921779595372
1.812447387495970035e-06 5.672426068491977 0.002072921779595372
1.882009876190212024e-06 6.294988990221888 0.002072921779595372
1.961851407177538347e-06 6.985879746785249 0.002072921779595372
2.053560557053182746e-06 7.752597488629465 0.002072921779595372
2.159141647278570702e-06 8.60346441668451 0.002072921779595372
2.280915421944843632e-06 9.547716114208066 0.002072921779595372
2.421700469924069688e-06 10.59560179277617 0.002072921779595372
2.587024096765693772e-06 11.758495540521581 0.002072921779595372
2.779128423991061240e-06 13.049019780144016 0.002072921779595372
3.002555303349200366e-06 14.481182276745331 0.002072921779595372
3.262897506335210517e-06 16.070528182616385 0.002072921779595372
3.566785996426300577e-06 17.834308769319094 0.002072921779595372
3.922123106494422305e-06 19.791668678535572 0.002072921779595372
4.338304415154427722e-06 21.96385372416547 0.002072921779595372
4.826437635662564744e-06 24.37444150122222 0.002072921779595372
5.399758872545740202e-06 27.04959730463137 0.002072921779595372
6.073695221971649599e-06 30.01835813575592 0.002072921779595372
6.867096584154063612e-06 33.31294787934677 0.002072921779595372
7.801578906354897816e-06 36.96912707195032 0.002072921779595372
8.902837240630191777e-06 41.0265810582719 0.002072921779595372
1.020096696385399635e-05 45.52935074866948 0.002072921779595372
1.173117161072523866e-05 50.526310653356795 0.002072921779595372
1.353441627264627609e-05 56.07169938205458 0.002072921779595372
1.565819861301343755e-05 62.22570836730231 0.002072921779595372
1.815726077069941584e-05 69.0551352016233 0.002072921779595372
2.109430538754111000e-05 76.63410868007462 0.002072921779595372
2.454069455976385495e-05 85.04489341802686 0.002072921779595372
2.857698964259010123e-05 94.37878277775391 0.002072921779595372
3.329335563430854976e-05 104.73708979594508 0.002072921779595372
3.878969326985502709e-05 116.23224686798542 0.002072921779595372
4.517542488905358107e-05 128.9890261253308 0.002072921779595372
5.256884140047680075e-05 143.14589375234786 0.002072921779595372
6.109594741864083766e-05 158.85651294280527 0.002072921779595372
7.088857892337209390e-05 176.2914118095948 0.002072921779595372
8.208178228354001834e-05 195.63983435170647 0.002072921779595372
9.481052182272747960e-05 217.11179456945052 0.002072921779595372
1.092053892081754090e-04 240.9403560239527 0.002072921779595372
1.253875993655521686e-04 267.38416158399497 0.002072921779595372
1.434633454770205588e-04 296.73024081888724 0.002072921779595372
1.635174900563901481e-04 329.2971255097155 0.002072921779595372
1.856071646053519862e-04 365.43830709572546 0.002072921779595372
2.097554019144049148e-04 405.54607358408276 0.002072921779595372
2.359452990889802720e-04 450.05576757004974 0.002072921779595372
2.641151790620574328e-04 499.450511585514 0.002072921779595372
2.941552986871022240e-04 554.2664520663108 0.002072921779595372
3.259062694451095549e-04 615.0985788580505 0.002072921779595372
3.591599947594509268e-04 682.6071834272393 0.002072921779595372
3.936628763954217011e-04 757.525025877192 0.002072921779595372
4.291217265153679126e-04 840.6652885618333 0.002072921779595372
4.652118356323291628e-04 932.9304026284696 0.002072921779595372
5.015872855085107751e-04 1035.3218432956637 0.002072921779595372
5.378924558392591268e-04 1148.9510001873086 0.002072921779595372
5.737744632167637599e-04 1275.051240713013 0.002072921779595372
6.088952714016251629e-04 1414.991297434576 0.002072921779595372
6.429429793590625683e-04 1570.2901247293776 0.002072921779595372
6.756413164328912199e-04 1742.6333860096508 0.002072921779595372
7.067563527962002472e-04 1933.891750455232 0.002072921779595372
7.361008973409214609e-04 2146.141197858406 0.002072921779595372
7.635346749798895384e-04 2381.6855519761607 0.002072921779595372
7.889631650837660489e-04 2643.0814869741084 0.002072921779595372
8.123323798603281163e-04 2933.1662783900483 0.002072921779595372
8.336225643838068421e-04 3255.0885998350564 0.002072921779595372
8.528410250973884844e-04 3612.3426997094302 0.002072921779595372
8.700149995921497301e-04 4008.8063288984645 0.002072921779595372
8.851851185590787086e-04 4448.782831127585 0.002072921779595372
8.983998750693643299e-04 4937.047852839004 0.002072921779595372
9.097119989684231784e-04 5478.901179593945 0.002072921779595372
9.191754472050236036e-04 6080.224261649427 0.002072921779595372
9.268425575873650473e-04 6747.5440531107 0.002072921779595372
9.327623596884121503e-04 7488.10385759003 0.002072921779595372
9.369775100327277194e-04 8309.941949353404 0.002072921779595372
9.395219903970319832e-04 9221.97882333434 0.002072921779595372
9.404184098526890533e-04 10234.114021054527 0.002072921779595372
9.396745276786394336e-04 11357.333583431051 0.002072921779595372
9.372835636256526782e-04 12603.829296797274 0.002072921779595372
9.332212259670545585e-04 13987.131026472387 0.002072921779595372
9.274468464650341979e-04 15522.25357427048 0.002072921779595372
9.199045301563298950e-04 17225.859653987874 0.002072921779595372
9.105258881004826138e-04 19116.440753857038 0.002072921779595372
8.992330315468319204e-04 21214.51784910632 0.002072921779595372
8.859417561663489446e-04 23542.864143224204 0.002072921779595372
8.705656719849199764e-04 26126.752255633317 0.002072921779595372
8.530203785845684407e-04 28994.22853882881 0.002072921779595372
8.332234283240102807e-04 32176.417502507353 0.002072921779595372
8.110979279330691322e-04 35707.859649004626 0.002072921779595372
7.865720221925153258e-04 39626.88638701478 0.002072921779595372
7.595755072296783619e-04 43976.036093027215 0.002072921779595372
7.349941043146058801e-04 48802.515836544335 0.002072921779595372
7.381298018559335605e-04 54158.71378079476 0.002072921779595372
7.779982536167481680e-04 60102.76782070388 0.002072921779595372
8.550517444290476037e-04 66699.19663030129 0.002072921779595372
9.735105905693459440e-04 74019.59996915652 0.002072921779595372
1.146942142991294990e-03 82143.43584919439 0.002072921779595372
1.373912356417239609e-03 91158.88299750836 0.002072921779595372
1.669701320328955199e-03 101163.7979766207 0.002072921779595372
2.040152946902656916e-03 112266.77735108159 0.002072921779595372
2.483899708610337858e-03 124588.33642950082 0.002072921779595372
3.005187233387252542e-03 138262.2173764659 0.002072921779595372
3.612857982372119550e-03 153436.84089300132 0.002072921779595372
4.315724537970488418e-03 170276.91722258978 0.002072921779595372
5.146960837790925947e-03 188965.23396912115 0.002072921779595372
6.170704455775154543e-03 209704.64013232305 0.002072921779595372
7.325439256628669266e-03 232720.2478960412 0.002072921779595372
8.618522279507682612e-03 258261.87606826748 0.002072921779595372
1.005587505874009843e-02 286606.7616948256 0.002072921779595372
1.164150546028759961e-02 318062.5692794119 0.002072921779595372
1.337723694533430978e-02 352970.73027306574 0.002072921779595372
1.526228379202430527e-02 391710.1490809261 0.002072921779595372
1.729320021451422398e-02 434701.3158125035 0.002072921779595372
1.946337289302813023e-02 482410.8704165374 0.002072921779595372
2.176332604300812781e-02 535356.6677410719 0.002072921779595372
2.418056384299612296e-02 594113.3984965039 0.002072921779595372
2.669920974297886745e-02 659318.8271333541 0.002072921779595372
2.930117857228054998e-02 731680.7143427207 0.002072921779595372
3.196559428094009753e-02 811984.4993184009 0.002072921779595372
3.466950106577405127e-02 901101.8251665037 0.002072921779595372
3.738864390136036747e-02 1000000.0 0.002072921779595372
7.543202800975140368e-07 0.001 0.002300430119772917
7.587564311591355440e-07 0.0011097524964120721 0.002300430119772917
7.576289361091201778e-07 0.0012315506032928262 0.002300430119772917
7.617884809876011215e-07 0.001366716356462006 0.002300430119772917
7.602840525106913150e-07 0.0015167168884709225 0.002300430119772917
7.596458338058302220e-07 0.0016831803533309566 0.002300430119772917
7.654517172931140539e-07 0.0018679135990207828 0.002300430119772917
7.679781027081013021e-07 0.002072921779595372 0.002300430119772917
7.721094427633045187e-07 0.002300430119772917 0.002300430119772917
7.672444212577222975e-07 0.0025529080682395165 0.002300430119772917
7.765362089421085305e-07 0.002833096101839324 0.002300430119772917
7.720797532139302606e-07 0.0031440354715915 0.002300430119772917
7.802899185744973715e-07 0.0034891012134067737 0.002300430119772917
7.824084969202155614e-07 0.003872038781812557 0.002300430119772917
7.876259717035286935e-07 0.004297004704320844 0.002300430119772917
8.021519299109672347e-07 0.004768611697714469 0.002300430119772917
8.259073104694522860e-07 0.005291978735958442 0.002300430119772917
8.554740286912495296e-07 0.005872786613189483 0.002300430119772917
8.812118310198736814e-07 0.00651733960488242 0.002300430119772917
9.091339751920584824e-07 0.007232633896483534 0.002300430119772917
9.338459977092559962e-07 0.008026433522257174 0.002300430119772917
9.546748456457690888e-07 0.00890735463861044 0.002300430119772917
9.817241107693226097e-07 0.009884959046625586 0.002300430119772917
1.009372762253708925e-06 0.010969857978923836 0.002300430119772917
1.032246196607711107e-06 0.012173827277396614 0.002300430119772917
1.055988967986667632e-06 0.013509935211980273 0.002300430119772917
1.078634981586002679e-06 0.014992684327860457 0.002300430119772917
1.101628893058250515e-06 0.01663816886076129 0.002300430119772917
1.123712397948918631e-06 0.018464249428955443 0.002300430119772917
1.147672611987671440e-06 0.020490746898158472 0.002300430119772917
1.169447047383458447e-06 0.022739657523579287 0.002300430119772917
1.190572812999734918e-06 0.02523539170434766 0.002300430119772917
1.210826525805987945e-06 0.02800503894183631 0.002300430119772917
1.230077827009358039e-06 0.03107866187782014 0.002300430119772917
1.247751747302274001e-06 0.03448962260405758 0.002300430119772917
1.264565609906045316e-06 0.038274944785163134 0.002300430119772917
1.279824017795348262e-06 0.04247571552536898 0.002300430119772917
1.294643743736526941e-06 0.047137531341167244 0.002300430119772917
1.308109508447455524e-06 0.05231099308056263 0.002300430119772917
1.320979125209172579e-06 0.05805225516094899 0.002300430119772917
1.332543609714452871e-06 0.06442363508721373 0.002300430119772917
1.343201769620149318e-06 0.07149428986597581 0.002300430119772917
1.353278483815931600e-06 0.07934096665797492 0.002300430119772917
1.362597773571655714e-06 0.08804883581643465 0.002300430119772917
1.370491866815230862e-06 0.09771241535346502 0.002300430119772917
1.379144324473007459e-06 0.1084365968689611 0.002300430119772917
1.386602366062457134e-06 0.12033778407775893 0.002300430119772917
1.393118554712850242e-06 0.13354515629298988 0.002300430119772917
1.399876812497829310e-06 0.14820207057988585 0.002300430119772917
1.406165933241825327e-06 0.16446761779946645 0.002300430119772917
1.411890443545448075e-06 0.18251834943190443 0.002300430119772917
1.417558124089229965e-06 0.20255019392306664 0.002300430119772917
1.423003108960929889e-06 0.22478058335487253 0.002300430119772917
1.428148554330306939e-06 0.24945081352303167 0.002300430119772917
1.433284872422012433e-06 0.27682866303920667 0.002300430119772917
1.438345499345450149e-06 0.3072112998861759 0.002300430119772917
1.443561141062045375e-06 0.34092850697468147 0.002300430119772917
1.448691332412700603e-06 0.3783462617131929 0.002300430119772917
1.453945172479031359e-06 0.419870708444391 0.002300430119772917
1.459449000124770952e-06 0.4659525668664682 0.002300430119772917
1.465278107048810132e-06 0.517092024289676 0.002300430119772917
1.471345316390889670e-06 0.5738441648302398 0.002300430119772917
1.477786387858891114e-06 0.6368249944718586 0.002300430119772917
1.484682607245097094e-06 0.7067181273927491 0.002300430119772917
1.492192913461807129e-06 0.7842822061337682 0.002300430119772917
1.500406474037544783e-06 0.8703591361485166 0.002300430119772917
1.509421077585232442e-06 0.9658832241158708 0.002300430119772917
1.519338773133521556e-06 1.0718913192051276 0.002300430119772917
1.530334463031268389e-06 1.1895340673703196 0.002300430119772917
1.542558775267233092e-06 1.3200884008314182 0.002300430119772917
1.556152202095050294e-06 1.4649713983072863 0.002300430119772917
1.571354353445019689e-06 1.625755666443795 0.002300430119772917
1.588456808696538207e-06 1.8041864093920719 0.002300430119772917
1.607606323191577078e-06 2.0022003718155843 0.002300430119772917
1.629192993697550581e-06 2.2219468609395236 0.002300430119772917
1.653538150304910720e-06 2.4658110758226037 0.002300430119772917
1.680999756054157215e-06 2.736439997074672 0.002300430119772917
1.712068784490543184e-06 3.0367711180354604 0.002300430119772917
1.747301489884175538e-06 3.370064329271928 0.002300430119772917
1.787260207117677640e-06 3.739937302478798 0.002300430119772917
1.832697759876185985e-06 4.150404757850477 0.002300430119772917
1.884424898768913866e-06 4.605922041145108 0.002300430119772917
1.943418202520600912e-06 5.1114334834401705 0.002300430119772917
2.010866638333368438e-06 5.672426068491977 0.002300430119772917
2.088127045996729211e-06 6.294988990221888 0.002300430119772917
2.176719426056976738e-06 6.985879746785249 0.002300430119772917
2.278487873102296411e-06 7.752597488629465 0.002300430119772917
2.395650878034636974e-06 8.60346441668451 0.002300430119772917
2.530789272777882050e-06 9.547716114208066 0.002300430119772917
2.686982330248001425e-06 10.59560179277617 0.002300430119772917
2.870446747060513658e-06 11.758495540521581 0.002300430119772917
3.083621281508250276e-06 13.049019780144016 0.002300430119772917
3.331551154982551497e-06 14.481182276745331 0.002300430119772917
3.620407444234594242e-06 16.070528182616385 0.002300430119772917
3.957600372944491812e-06 17.834308769319094 0.002300430119772917
4.351885238226958903e-06 19.791668678535572 0.002300430119772917
4.813675024023904326e-06 21.96385372416547 0.002300430119772917
5.355313752534058628e-06 24.37444150122222 0.002300430119772917
5.991460833394443605e-06 27.04959730463137 0.002300430119772917
6.739284965832246707e-06 30.01835813575592 0.002300430119772917
7.619633678451212174e-06 33.31294787934677 0.002300430119772917
8.656569529404129745e-06 36.96912707195032 0.002300430119772917
9.878519536145349248e-06 41.0265810582719 0.002300430119772917
1.131893973087992840e-05 45.52935074866948 0.002300430119772917
1.301687117437904013e-05 50.526310653356795 0.002300430119772917
1.501778681570247804e-05 56.07169938205458 0.002300430119772917
1.737438597731418686e-05 62.22570836730231 0.002300430119772917
2.014737598631974766e-05 69.0551352016233 0.002300430119772917
2.340638830438596240e-05 76.63410868007462 0.002300430119772917
2.723058691580838525e-05 85.04489341802686 0.002300430119772917
3.170937937916792329e-05 94.37878277775391 0.002300430119772917
3.694282367407683337e-05 104.73708979594508 0.002300430119772917
4.304174706612685268e-05 116.23224686798542 0.002300430119772917
5.012757885485412163e-05 128.9890261253308 0.002300430119772917
5.833162144527308387e-05 143.14589375234786 0.002300430119772917
6.779366573360289471e-05 158.85651294280527 0.002300430119772917
7.865999869555940420e-05 176.2914118095948 0.002300430119772917
9.108052066241724887e-05 195.63983435170647 0.002300430119772917
1.052049882945798990e-04 217.11179456945052 0.002300430119772917
1.211783204338392637e-04 240.9403560239527 0.002300430119772917
1.391350734891732177e-04 267.38416158399497 0.002300430119772917
1.591930361316206365e-04 296.73024081888724 0.002300430119772917
1.814464239039045835e-04 329.2971255097155 0.002300430119772917
2.059586622595273916e-04 365.43830709572546 0.002300430119772917
2.327552857340698311e-04 405.54607358408276 0.002300430119772917
2.618175965467130326e-04 450.05576757004974 0.002300430119772917
2.930771763457409472e-04 499.450511585514 0.002300430119772917
3.264121911396012082e-04 554.2664520663108 0.002300430119772917
3.616458683369427798e-04 615.0985788580505 0.002300430119772917
3.985472619661100096e-04 682.6071834272393 0.002300430119772917
4.368349663748622791e-04 757.525025877192 0.002300430119772917
4.761836327422623713e-04 840.6652885618333 0.002300430119772917
5.162329341000602544e-04 932.9304026284696 0.002300430119772917
5.565990365886994791e-04 1035.3218432956637 0.002300430119772917
5.968872311370382669e-04 1148.9510001873086 0.002300430119772917
6.367059629239911912e-04 1275.051240713013 0.002300430119772917
6.756800627221191740e-04 1414.991297434576 0.002300430119772917
7.134634638065695490e-04 1570.2901247293776 0.002300430119772917
7.497493878353351029e-04 1742.6333860096508 0.002300430119772917
7.842783618585556131e-04 1933.891750455232 0.002300430119772917
8.168425271733916609e-04 2146.141197858406 0.002300430119772917
8.472862975816830827e-04 2381.6855519761607 0.002300430119772917
8.755046989314497563e-04 2643.0814869741084 0.002300430119772917
9.014376950109485821e-04 2933.1662783900483 0.002300430119772917
9.250634473551509187e-04 3255.0885998350564 0.002300430119772917
9.463900595132595248e-04 3612.3426997094302 0.002300430119772917
9.654476496556355222e-04 4008.8063288984645 0.002300430119772917
9.822811625847037258e-04 4448.782831127585 0.002300430119772917
9.969446841658407762e-04 4937.047852839004 0.002300430119772917
1.009496611222045767e-03 5478.901179593945 0.002300430119772917
1.019996662406206286e-03 6080.224261649427 0.002300430119772917
1.028503104993262838e-03 6747.5440531107 0.002300430119772917
1.035070119740472876e-03 7488.10385759003 0.002300430119772917
1.039745221287236704e-03 8309.941949353404 0.002300430119772917
1.042566091238572882e-03 9221.97882333434 0.002300430119772917
1.043557696308264815e-03 10234.114021054527 0.002300430119772917
1.042728682767817038e-03 11357.333583431051 0.002300430119772917
1.040071844827241852e-03 12603.829296797274 0.002300430119772917
1.035559852529832235e-03 13987.131026472387 0.002300430119772917
1.029147584901292985e-03 15522.25357427048 0.002300430119772917
1.020773451788256972e-03 17225.859653987874 0.002300430119772917
1.010361502631594100e-03 19116.440753857038 0.002300430119772917
9.978252172091373225e-04 21214.51784910632 0.002300430119772917
9.830712439594707554e-04 23542.864143224204 0.002300430119772917
9.660045006302581854e-04 26126.752255633317 0.002300430119772917
9.465306288523307830e-04 28994.22853882881 0.002300430119772917
9.245586336058162717e-04 32176.417502507353 0.002300430119772917
9.000040890901606343e-04 35707.859649004626 0.002300430119772917
8.727866909033461058e-04 39626.88638701478 0.002300430119772917
8.428306954498847791e-04 43976.036093027215 0.002300430119772917
8.154971509318659521e-04 48802.515836544335 0.002300430119772917
8.188289919919914403e-04 54158.71378079476 0.002300430119772917
8.628564151484074659e-04 60102.76782070388 0.002300430119772917
9.480967777261532781e-04 66699.19663030129 0.002300430119772917
1.079149578385415684e-03 74019.59996915652 0.002300430119772917
1.271168505106862624e-03 82143.43584919439 0.002300430119772917
1.522373913063345243e-03 91158.88299750836 0.002300430119772917
1.849763549947258884e-03 101163.7979766207 0.002300430119772917
2.259804918651887005e-03 112266.77735108159 0.002300430119772917
2.750930752660511128e-03 124588.33642950082 0.002300430119772917
3.327739849447606136e-03 138262.2173764659 0.002300430119772917
3.999951526879584086e-03 153436.84089300132 0.002300430119772917
4.777259126688753084e-03 170276.91722258978 0.002300430119772917
5.695166719282970628e-03 188965.23396912115 0.002300430119772917
6.826688509259804492e-03 209704.64013232305 0.002300430119772917
8.102482911716883673e-03 232720.2478960412 0.002300430119772917
9.530552269919764785e-03 258261.87606826748 0.002300430119772917
1.111719820964517103e-02 286606.7616948256 0.002300430119772917
1.286661717879514395e-02 318062.5692794119 0.002300430119772917
1.478055151642825547e-02 352970.73027306574 0.002300430119772917
1.685788660494581467e-02 391710.1490809261 0.002300430119772917
1.909437431623616302e-02 434701.3158125035 0.002300430119772917
2.148246378773630352e-02 482410.8704165374 0.002300430119772917
2.401117819415542892e-02 535356.6677410719 0.002300430119772917
2.666618756912767646e-02 594113.3984965039 0.002300430119772917
2.942974297437651876e-02 659318.8271333541 0.002300430119772917
3.228135438585183481e-02 731680.7143427207 0.002300430119772917
3.519727147632677189e-02 811984.4993184009 0.002300430119772917
3.815212322021163671e-02 901101.8251665037 0.002300430119772917
4.111840873697398396e-02 1000000.0 0.002300430119772917
6.989393236345978416e-07 0.001 0.0025529080682395165
6.955970357505323889e-07 0.0011097524964120721 0.0025529080682395165
7.039358806032131097e-07 0.0012315506032928262 0.0025529080682395165
7.107746414527105808e-07 0.001366716356462006 0.0025529080682395165
7.080416405261028566e-07 0.0015167168884709225 0.0025529080682395165
7.210680129653643755e-07 0.0016831803533309566 0.0025529080682395165
7.210000958703200913e-07 0.0018679135990207828 0.0025529080682395165
7.219134015002509214e-07 0.002072921779595372 0.0025529080682395165
7.348214597769007998e-07 0.002300430119772917 0.0025529080682395165
7.343648043599118453e-07 0.0025529080682395165 0.0025529080682395165
7.429210555975799974e-07 0.002833096101839324 0.0025529080682395165
7.459799036917064598e-07 0.0031440354715915 0.0025529080682395165
7.564223983400481627e-07 0.0034891012134067737 0.0025529080682395165
7.616155555137139772e-07 0.003872038781812557 0.0025529080682395165
7.889279167874264133e-07 0.004297004704320844 0.0025529080682395165
8.119275036777734635e-07 0.004768611697714469 0.0025529080682395165
8.400043233373999203e-07 0.005291978735958442 0.0025529080682395165
8.724110217298129702e-07 0.005872786613189483 0.0025529080682395165
8.998541462387774818e-07 0.00651733960488242 0.0025529080682395165
9.364945423508951001e-07 0.007232633896483534 0.0025529080682395165
9.682076381544243439e-07 0.008026433522257174 0.0025529080682395165
9.972389295407778430e-07 0.00890735463861044 0.0025529080682395165
1.025104275982261423e-06 0.009884959046625586 0.0025529080682395165
1.058129152548105445e-06 0.010969857978923836 0.0025529080682395165
1.087305648731985653e-06 0.012173827277396614 0.0025529080682395165
1.115225419079052228e-06 0.013509935211980273 0.0025529080682395165
1.144926301986935312e-06 0.014992684327860457 0.0025529080682395165
1.171727553019890281e-06 0.01663816886076129 0.0025529080682395165
1.202907387464181639e-06 0.018464249428955443 0.0025529080682395165
1.231541621538402178e-06 0.020490746898158472 0.0025529080682395165
1.258004955076923234e-06 0.022739657523579287 0.0025529080682395165
1.284700221802743729e-06 0.02523539170434766 0.0025529080682395165
1.308948750814449598e-06 0.02800503894183631 0.0025529080682395165
1.332642815028805838e-06 0.03107866187782014 0.0025529080682395165
1.355095901105839954e-06 0.03448962260405758 0.0025529080682395165
1.375909126510401616e-06 0.038274944785163134 0.0025529080682395165
1.395450884150569155e-06 0.04247571552536898 0.0025529080682395165
1.412319331931515741e-06 0.047137531341167244 0.0025529080682395165
1.429908697938763183e-06 0.05231099308056263 0.0025529080682395165
1.444884370453437888e-06 0.05805225516094899 0.0025529080682395165
1.460340915965185887e-06 0.06442363508721373 0.0025529080682395165
1.473880318426025546e-06 0.07149428986597581 0.0025529080682395165
1.486246626165624800e-06 0.07934096665797492 0.0025529080682395165
1.497208667062163146e-06 0.08804883581643465 0.0025529080682395165
1.508547276683726064e-06 0.09771241535346502 0.0025529080682395165
1.518167849598369353e-06 0.1084365968689611 0.0025529080682395165
1.527661564940011242e-06 0.12033778407775893 0.0025529080682395165
1.536493975987776030e-06 0.13354515629298988 0.0025529080682395165
1.544860653087516626e-06 0.14820207057988585 0.0025529080682395165
1.552282035861175113e-06 0.16446761779946645 0.0025529080682395165
1.559561577375880320e-06 0.18251834943190443 0.0025529080682395165
1.566203600557824630e-06 0.20255019392306664 0.0025529080682395165
1.572946115133294295e-06 0.22478058335487253 0.0025529080682395165
1.579331918228862178e-06 0.24945081352303167 0.0025529080682395165
1.585534382228121323e-06 0.27682866303920667 0.0025529080682395165
1.591743725064904585e-06 0.3072112998861759 0.0025529080682395165
1.597741064922320684e-06 0.34092850697468147 0.0025529080682395165
1.603865505569750281e-06 0.3783462617131929 0.0025529080682395165
1.610062459531164546e-06 0.419870708444391 0.0025529080682395165
1.616474652023742607e-06 0.4659525668664682 0.0025529080682395165
1.623128520300401169e-06 0.517092024289676 0.0025529080682395165
1.630051037368221122e-06 0.5738441648302398 0.0025529080682395165
1.637535601920978568e-06 0.6368249944718586 0.0025529080682395165
1.645461769971635812e-06 0.7067181273927491 0.0025529080682395165
1.653910907317264475e-06 0.7842822061337682 0.0025529080682395165
1.663193451562107029e-06 0.8703591361485166 0.0025529080682395165
1.673354492214933579e-06 0.9658832241158708 0.0025529080682395165
1.684521390357184065e-06 1.0718913192051276 0.0025529080682395165
1.696861276858707323e-06 1.1895340673703196 0.0025529080682395165
1.710492883899981495e-06 1.3200884008314182 0.0025529080682395165
1.725737117323718752e-06 1.4649713983072863 0.0025529080682395165
1.742728878168113377e-06 1.625755666443795 0.0025529080682395165
1.761727360041158329e-06 1.8041864093920719 0.0025529080682395165
1.783080916865413288e-06 2.0022003718155843 0.0025529080682395165
1.807100262392680583e-06 2.2219468609395236 0.0025529080682395165
1.834134768606850890e-06 2.4658110758226037 0.0025529080682395165
1.864672288504686763e-06 2.736439997074672 0.0025529080682395165
1.899199648870204546e-06 3.0367711180354604 0.0025529080682395165
1.938329097195354305e-06 3.370064329271928 0.0025529080682395165
1.982712644898276965e-06 3.739937302478798 0.0025529080682395165
2.033150433901381917e-06 4.150404757850477 0.0025529080682395165
2.090574697973710487e-06 4.605922041145108 0.0025529080682395165
2.156111619122823905e-06 5.1114334834401705 0.0025529080682395165
2.231025390961395411e-06 5.672426068491977 0.0025529080682395165
2.316772567846066172e-06 6.294988990221888 0.0025529080682395165
2.415087328933175937e-06 6.985879746785249 0.0025529080682395165
2.528029149050307771e-06 7.752597488629465 0.0025529080682395165
2.658052557563955138e-06 8.60346441668451 0.0025529080682395165
2.807996006111506132e-06 9.547716114208066 0.0025529080682395165
2.981308556835031187e-06 10.59560179277617 0.0025529080682395165
3.184873964845929042e-06 11.758495540521581 0.0025529080682395165
3.421402986122972247e-06 13.049019780144016 0.0025529080682395165
3.696492737455613421e-06 14.481182276745331 0.0025529080682395165
4.017027742829563614e-06 16.070528182616385 0.0025529080682395165
4.391166535753026514e-06 17.834308769319094 0.0025529080682395165
4.828663046068331021e-06 19.791668678535572 0.0025529080682395165
5.341045454108687998e-06 21.96385372416547 0.0025529080682395165
5.942038320600853954e-06 24.37444150122222 0.0025529080682395165
6.647895836589330003e-06 27.04959730463137 0.0025529080682395165
7.477694780045065237e-06 30.01835813575592 0.0025529080682395165
8.454511307343045534e-06 33.31294787934677 0.0025529080682395165
9.605061402618294360e-06 36.96912707195032 0.0025529080682395165
1.096094595462421415e-05 41.0265810582719 0.0025529080682395165
1.255922100151420937e-05 45.52935074866948 0.0025529080682395165
1.444324765253384305e-05 50.526310653356795 0.0025529080682395165
1.666347121713906913e-05 56.07169938205458 0.0025529080682395165
1.927836250200617622e-05 62.22570836730231 0.0025529080682395165
2.235530769741026416e-05 69.0551352016233 0.0025529080682395165
2.597152447946683780e-05 76.63410868007462 0.0025529080682395165
3.021490742467579084e-05 85.04489341802686 0.0025529080682395165
3.518465130937204301e-05 94.37878277775391 0.0025529080682395165
4.099175865640030970e-05 104.73708979594508 0.0025529080682395165
4.775924610744415838e-05 116.23224686798542 0.0025529080682395165
5.562187957957668959e-05 128.9890261253308 0.0025529080682395165
6.472529866762673711e-05 143.14589375234786 0.0025529080682395165
7.522466256013568585e-05 158.85651294280527 0.0025529080682395165
8.728231607944330814e-05 176.2914118095948 0.0025529080682395165
1.010645967299064345e-04 195.63983435170647 0.0025529080682395165
1.167376928706509670e-04 217.11179456945052 0.0025529080682395165
1.344624217772702696e-04 240.9403560239527 0.0025529080682395165
1.543880799276987773e-04 267.38416158399497 0.0025529080682395165
1.766454448488492313e-04 296.73024081888724 0.0025529080682395165
2.013390485338785538e-04 329.2971255097155 0.0025529080682395165
2.285392932159406381e-04 365.43830709572546 0.0025529080682395165
2.582745621201175575e-04 405.54607358408276 0.0025529080682395165
2.905240658967904238e-04 450.05576757004974 0.0025529080682395165
3.252119421492707637e-04 499.450511585514 0.0025529080682395165
3.622030670884705903e-04 554.2664520663108 0.0025529080682395165
4.013011812177657948e-04 615.0985788580505 0.0025529080682395165
4.422501165671777743e-04 682.6071834272393 0.0025529080682395165
4.847375659069603484e-04 757.525025877192 0.0025529080682395165
5.284025381331901089e-04 840.6652885618333 0.0025529080682395165
5.728451724854176537e-04 932.9304026284696 0.0025529080682395165
6.176394752859547038e-04 1035.3218432956637 0.0025529080682395165
6.623475202968853075e-04 1148.9510001873086 0.0025529080682395165
7.065346935633194962e-04 1275.051240713013 0.0025529080682395165
7.497847730716582053e-04 1414.991297434576 0.0025529080682395165
7.917134350335717618e-04 1570.2901247293776 0.0025529080682395165
8.319805296137394333e-04 1742.6333860096508 0.0025529080682395165
8.702978695204075183e-04 1933.891750455232 0.0025529080682395165
9.064348374686244120e-04 2146.141197858406 0.0025529080682395165
9.402187143622161257e-04 2381.6855519761607 0.0025529080682395165
9.715329376340067812e-04 2643.0814869741084 0.0025529080682395165
1.000310941321906405e-03 2933.1662783900483 0.0025529080682395165
1.026528304516342773e-03 3255.0885998350564 0.0025529080682395165
1.050194129094307463e-03 3612.3426997094302 0.0025529080682395165
1.071341729935277546e-03 4008.8063288984645 0.0025529080682395165
1.090021059306925302e-03 4448.782831127585 0.0025529080682395165
1.106291885683661526e-03 4937.047852839004 0.0025529080682395165
1.120219208452529532e-03 5478.901179593945 0.0025529080682395165
1.131869237893359283e-03 6080.224261649427 0.0025529080682395165
1.141306498128538335e-03 6747.5440531107 0.0025529080682395165
1.148591297151348688e-03 7488.10385759003 0.0025529080682395165
1.153776304728189967e-03 8309.941949353404 0.0025529080682395165
1.156903145443580931e-03 9221.97882333434 0.0025529080682395165
1.157999657811976816e-03 10234.114021054527 0.0025529080682395165
1.157075578610856307e-03 11357.333583431051 0.0025529080682395165
1.154122568696197603e-03 12603.829296797274 0.0025529080682395165
1.149110793231938096e-03 13987.131026472387 0.0025529080682395165
1.141989874826490050e-03 15522.25357427048 0.0025529080682395165
1.132691728294360923e-03 17225.859653987874 0.0025529080682395165
1.121132010308046678e-03 19116.440753857038 0.0025529080682395165
1.107214792731424369e-03 21214.51784910632 0.0025529080682395165
1.090836962262640639e-03 23542.864143224204 0.0025529080682395165
1.071892764461004986e-03 26126.752255633317 0.0025529080682395165
1.050278012174348961e-03 28994.22853882881 0.0025529080682395165
1.025892342389172823e-03 32176.417502507353 0.0025529080682395165
9.986410715072640675e-04 35707.859649004626 0.0025529080682395165
9.684373601504041263e-04 39626.88638701478 0.0025529080682395165
9.351964929392886806e-04 43976.036093027215 0.0025529080682395165
9.047972308652786535e-04 48802.515836544335 0.0025529080682395165
9.083140784023913681e-04 54158.71378079476 0.0025529080682395165
9.569059960486915248e-04 60102.76782070388 0.0025529080682395165
1.051172732329495180e-03 66699.19663030129 0.0025529080682395165
1.196106728767957822e-03 74019.59996915652 0.0025529080682395165
1.408650612628389864e-03 82143.43584919439 0.0025529080682395165
1.686597879232654747e-03 91158.88299750836 0.0025529080682395165
2.048859006296646027e-03 101163.7979766207 0.0025529080682395165
2.502595142396215732e-03 112266.77735108159 0.0025529080682395165
3.045994175092543981e-03 124588.33642950082 0.0025529080682395165
3.684028520773564679e-03 138262.2173764659 0.0025529080682395165
4.427388097318784958e-03 153436.84089300132 0.0025529080682395165
5.286689118716910232e-03 170276.91722258978 0.0025529080682395165
6.299754327322548697e-03 188965.23396912115 0.0025529080682395165
7.549847797859069766e-03 209704.64013232305 0.0025529080682395165
8.958733216277469866e-03 232720.2478960412 0.0025529080682395165
1.053501030022356046e-02 258261.87606826748 0.0025529080682395165
1.228545763186035360e-02 286606.7616948256 0.0025529080682395165
1.421439335216016092e-02 318062.5692794119 0.0025529080682395165
1.632336547073612656e-02 352970.73027306574 0.0025529080682395165
1.861081251247747106e-02 391710.1490809261 0.0025529080682395165
2.107166923973310957e-02 434701.3158125035 0.0025529080682395165
2.369709648319161602e-02 482410.8704165374 0.0025529080682395165
2.647451729297291625e-02 535356.6677410719 0.0025529080682395165
2.938763337864155889e-02 594113.3984965039 0.0025529080682395165
3.241624124078580638e-02 659318.8271333541 0.0025529080682395165
3.553711275741616715e-02 731680.7143427207 0.0025529080682395165
3.872376516800817015e-02 811984.4993184009 0.0025529080682395165
4.194728903098748907e-02 901101.8251665037 0.0025529080682395165
4.517729935767733629e-02 1000000.0 0.0025529080682395165
6.413957967444005154e-07 0.001 0.002833096101839324
6.501686485578071123e-07 0.0011097524964120721 0.002833096101839324
6.611223582336046035e-07 0.0012315506032928262 0.002833096101839324
6.632618103641988879e-07 0.001366716356462006 0.002833096101839324
6.687685515738709730e-07 0.0015167168884709225 0.002833096101839324
6.795057648105693047e-07 0.0016831803533309566 0.002833096101839324
6.832138266039466112e-07 0.0018679135990207828 0.002833096101839324
6.838074912571680810e-07 0.002072921779595372 0.002833096101839324
6.978779179677148803e-07 0.002300430119772917 0.002833096101839324
7.046809920049291821e-07 0.0025529080682395165 0.002833096101839324
7.125480770803902795e-07 0.002833096101839324 0.002833096101839324
7.161714713866199061e-07 0.0031440354715915 0.002833096101839324
7.364805265158991180e-07 0.0034891012134067737 0.002833096101839324
7.603556847049451039e-07 0.003872038781812557 0.002833096101839324
7.876659539695935808e-07 0.004297004704320844 0.002833096101839324
8.203904328773573967e-07 0.004768611697714469 0.002833096101839324
8.554519220554182797e-07 0.005291978735958442 0.002833096101839324
8.910908416060853734e-07 0.005872786613189483 0.002833096101839324
9.276536333331287095e-07 0.00651733960488242 0.002833096101839324
9.614388644293122639e-07 0.007232633896483534 0.002833096101839324
9.973309642180714386e-07 0.008026433522257174 0.002833096101839324
1.033889080571085866e-06 0.00890735463861044 0.002833096101839324
1.071821639604179378e-06 0.009884959046625586 0.002833096101839324
1.107353650214349501e-06 0.010969857978923836 0.002833096101839324
1.144619186639044801e-06 0.012173827277396614 0.002833096101839324
1.178130119592053250e-06 0.013509935211980273 0.002833096101839324
1.211423798644429327e-06 0.014992684327860457 0.002833096101839324
1.246986651961744342e-06 0.01663816886076129 0.002833096101839324
1.284333648082359990e-06 0.018464249428955443 0.002833096101839324
1.318758373130427045e-06 0.020490746898158472 0.002833096101839324
1.352236977273548585e-06 0.022739657523579287 0.002833096101839324
1.384158771547189494e-06 0.02523539170434766 0.002833096101839324
1.414073917136381281e-06 0.02800503894183631 0.002833096101839324
1.442670571454067517e-06 0.03107866187782014 0.002833096101839324
1.469483314639787389e-06 0.03448962260405758 0.002833096101839324
1.494345186975107761e-06 0.038274944785163134 0.002833096101839324
1.517972729987100201e-06 0.04247571552536898 0.002833096101839324
1.540607391683791211e-06 0.047137531341167244 0.002833096101839324
1.562355651472551021e-06 0.05231099308056263 0.002833096101839324
1.580857236501382798e-06 0.05805225516094899 0.002833096101839324
1.597969482934440853e-06 0.06442363508721373 0.002833096101839324
1.615470313864459614e-06 0.07149428986597581 0.002833096101839324
1.630824342918473945e-06 0.07934096665797492 0.002833096101839324
1.645432438981864168e-06 0.08804883581643465 0.002833096101839324
1.659011511281208856e-06 0.09771241535346502 0.002833096101839324
1.670956746014014137e-06 0.1084365968689611 0.002833096101839324
1.682596716926963573e-06 0.12033778407775893 0.002833096101839324
1.693316726011002806e-06 0.13354515629298988 0.002833096101839324
1.703613722225415473e-06 0.14820207057988585 0.002833096101839324
1.712817895294024983e-06 0.16446761779946645 0.002833096101839324
1.721844148598666612e-06 0.18251834943190443 0.002833096101839324
1.730307338309850918e-06 0.20255019392306664 0.002833096101839324
1.738424113684897993e-06 0.22478058335487253 0.002833096101839324
1.746163895314173316e-06 0.24945081352303167 0.002833096101839324
1.753537674217350663e-06 0.27682866303920667 0.002833096101839324
1.760687886751429854e-06 0.3072112998861759 0.002833096101839324
1.768130249378461303e-06 0.34092850697468147 0.002833096101839324
1.775262812323370034e-06 0.3783462617131929 0.002833096101839324
1.782554520624409258e-06 0.419870708444391 0.002833096101839324
1.790032003723378375e-06 0.4659525668664682 0.002833096101839324
1.797747899469107985e-06 0.517092024289676 0.002833096101839324
1.805853530877104451e-06 0.5738441648302398 0.002833096101839324
1.814199462629824993e-06 0.6368249944718586 0.002833096101839324
1.823386499254184876e-06 0.7067181273927491 0.002833096101839324
1.833017992159141298e-06 0.7842822061337682 0.002833096101839324
1.843571340411312450e-06 0.8703591361485166 0.002833096101839324
1.854993606144618932e-06 0.9658832241158708 0.002833096101839324
1.867540369294827732e-06 1.0718913192051276 0.002833096101839324
1.881365734699484150e-06 1.1895340673703196 0.002833096101839324
1.896656622315650394e-06 1.3200884008314182 0.002833096101839324
1.913654957823949151e-06 1.4649713983072863 0.002833096101839324
1.932635946895486287e-06 1.625755666443795 0.002833096101839324
1.953811359893812092e-06 1.8041864093920719 0.002833096101839324
1.977575990207564434e-06 2.0022003718155843 0.002833096101839324
2.004282515208089118e-06 2.2219468609395236 0.002833096101839324
2.034395526896388315e-06 2.4658110758226037 0.002833096101839324
2.068322701013726842e-06 2.736439997074672 0.002833096101839324
2.106697598549131943e-06 3.0367711180354604 0.002833096101839324
2.150149255238828580e-06 3.370064329271928 0.002833096101839324
2.199457998160030960e-06 3.739937302478798 0.002833096101839324
2.255469835980180806e-06 4.150404757850477 0.002833096101839324
2.319260784913722408e-06 4.605922041145108 0.002833096101839324
2.392056670802006884e-06 5.1114334834401705 0.002833096101839324
2.475237558298329779e-06 5.672426068491977 0.002833096101839324
2.570391001093527109e-06 6.294988990221888 0.002833096101839324
2.679509955500580523e-06 6.985879746785249 0.002833096101839324
2.804830820749059412e-06 7.752597488629465 0.002833096101839324
2.949093638040350387e-06 8.60346441668451 0.002833096101839324
3.115485326358427490e-06 9.547716114208066 0.002833096101839324
3.307788973977256251e-06 10.59560179277617 0.002833096101839324
3.533665948078322042e-06 11.758495540521581 0.002833096101839324
3.796116040950346525e-06 13.049019780144016 0.002833096101839324
4.101339759520965003e-06 14.481182276745331 0.002833096101839324
4.456980271493459334e-06 16.070528182616385 0.002833096101839324
4.872117020839923612e-06 17.834308769319094 0.002833096101839324
5.357549927625518063e-06 19.791668678535572 0.002833096101839324
5.926070777398242789e-06 21.96385372416547 0.002833096101839324
6.592901908432933522e-06 24.37444150122222 0.002833096101839324
7.376105343990851511e-06 27.04959730463137 0.002833096101839324
8.296834884775948919e-06 30.01835813575592 0.002833096101839324
9.380697107554873091e-06 33.31294787934677 0.002833096101839324
1.065732471197891849e-05 36.96912707195032 0.002833096101839324
1.216174805088382423e-05 41.0265810582719 0.002833096101839324
1.393518933268384851e-05 45.52935074866948 0.002833096101839324
1.602566298910630606e-05 50.526310653356795 0.002833096101839324
1.848919107640327087e-05 56.07169938205458 0.002833096101839324
2.139062251389574459e-05 62.22570836730231 0.002833096101839324
2.480477074324365363e-05 69.0551352016233 0.002833096101839324
2.881732025819798781e-05 76.63410868007462 0.002833096101839324
3.352575882415574122e-05 85.04489341802686 0.002833096101839324
3.904018485072597932e-05 94.37878277775391 0.002833096101839324
4.548377167340484094e-05 104.73708979594508 0.002833096101839324
5.299302911674519417e-05 116.23224686798542 0.002833096101839324
6.171747307158892014e-05 128.9890261253308 0.002833096101839324
7.181877141583838922e-05 143.14589375234786 0.002833096101839324
8.346905346325650995e-05 158.85651294280527 0.002833096101839324
9.684847360816615852e-05 176.2914118095948 0.002833096101839324
1.121416366528316187e-04 195.63983435170647 0.002833096101839324
1.295329318091379528e-04 217.11179456945052 0.002833096101839324
1.492008758789278660e-04 240.9403560239527 0.002833096101839324
1.713111082825145197e-04 267.38416158399497 0.002833096101839324
1.960088019902755517e-04 296.73024081888724 0.002833096101839324
2.234099309691712349e-04 329.2971255097155 0.002833096101839324
2.535926711954763352e-04 365.43830709572546 0.002833096101839324
2.865885419801216449e-04 405.54607358408276 0.002833096101839324
3.223744966572917908e-04 450.05576757004974 0.002833096101839324
3.608663758667061917e-04 499.450511585514 0.002833096101839324
4.019142241040779746e-04 554.2664520663108 0.002833096101839324
4.453003665876021071e-04 615.0985788580505 0.002833096101839324
4.907404699777283188e-04 682.6071834272393 0.002833096101839324
5.378880882848966838e-04 757.525025877192 0.002833096101839324
5.863425509475064801e-04 840.6652885618333 0.002833096101839324
6.356601881740656535e-04 932.9304026284696 0.002833096101839324
6.853682561255166304e-04 1035.3218432956637 0.002833096101839324
7.349807662384114657e-04 1148.9510001873086 0.002833096101839324
7.840154459394653615e-04 1275.051240713013 0.002833096101839324
8.320102980940512856e-04 1414.991297434576 0.002833096101839324
8.785390201134238514e-04 1570.2901247293776 0.002833096101839324
9.232238285527597475e-04 1742.6333860096508 0.002833096101839324
9.657450716862362155e-04 1933.891750455232 0.002833096101839324
1.005846658491993482e-03 2146.141197858406 0.002833096101839324
1.043336930755220469e-03 2381.6855519761607 0.002833096101839324
1.078086479048730390e-03 2643.0814869741084 0.002833096101839324
1.110021417343950078e-03 2933.1662783900483 0.002833096101839324
1.139114634738614415e-03 3255.0885998350564 0.002833096101839324
1.165376001139067441e-03 3612.3426997094302 0.002833096101839324
1.188842689245811534e-03 4008.8063288984645 0.002833096101839324
1.209569886503586650e-03 4448.782831127585 0.002833096101839324
1.227624076103763558e-03 4937.047852839004 0.002833096101839324
1.243077203149358647e-03 5478.901179593945 0.002833096101839324
1.256002789436708265e-03 6080.224261649427 0.002833096101839324
1.266472488259098774e-03 6747.5440531107 0.002833096101839324
1.274553186227052543e-03 7488.10385759003 0.002833096101839324
1.280303072661296247e-03 8309.941949353404 0.002833096101839324
1.283768774855932474e-03 9221.97882333434 0.002833096101839324
1.284980830792755140e-03 10234.114021054527 0.002833096101839324
1.283950228789774084e-03 11357.333583431051 0.002833096101839324
1.280667608382794320e-03 12603.829296797274 0.002833096101839324
1.275099905646763987e-03 13987.131026472387 0.002833096101839324
1.267191494800123377e-03 15522.25357427048 0.002833096101839324
1.256866573040919767e-03 17225.859653987874 0.002833096101839324
1.244031926519057266e-03 19116.440753857038 0.002833096101839324
1.228581294096051189e-03 21214.51784910632 0.002833096101839324
1.210400275867447957e-03 23542.864143224204 0.002833096101839324
1.189371711064029537e-03 26126.752255633317 0.002833096101839324
1.165380471569718319e-03 28994.22853882881 0.002833096101839324
1.138315245006952863e-03 32176.417502507353 0.002833096101839324
1.108071862982773969e-03 35707.859649004626 0.002833096101839324
1.074554184389071203e-03 39626.88638701478 0.002833096101839324
1.037667804951175089e-03 43976.036093027215 0.002833096101839324
1.003851921234269473e-03 48802.515836544335 0.002833096101839324
1.007532285686178058e-03 54158.71378079476 0.002833096101839324
1.061129254270788084e-03 60102.76782070388 0.002833096101839324
1.165333258713248691e-03 66699.19663030129 0.002833096101839324
1.325558628363483760e-03 74019.59996915652 0.002833096101839324
1.560758243215057666e-03 82143.43584919439 0.002833096101839324
1.868189651357549629e-03 91158.88299750836 0.002833096101839324
2.268907755343966322e-03 101163.7979766207 0.002833096101839324
2.770834884861247873e-03 112266.77735108159 0.002833096101839324
3.371881571430466931e-03 124588.33642950082 0.002833096101839324
4.077395523203710542e-03 138262.2173764659 0.002833096101839324
4.899109645075626178e-03 153436.84089300132 0.002833096101839324
5.848658228870216684e-03 170276.91722258978 0.002833096101839324
6.966066030045840740e-03 188965.23396912115 0.002833096101839324
8.346475908121620338e-03 209704.64013232305 0.002833096101839324
9.901506486230835999e-03 232720.2478960412 0.002833096101839324
1.164038734374923424e-02 258261.87606826748 0.002833096101839324
1.357029225548856376e-02 286606.7616948256 0.002833096101839324
1.569564015837451865e-02 318062.5692794119 0.002833096101839324
1.801779488432993584e-02 352970.73027306574 0.002833096101839324
2.053453974986119840e-02 391710.1490809261 0.002833096101839324
2.323974190848646093e-02 434701.3158125035 0.002833096101839324
2.612318123678991980e-02 482410.8704165374 0.002833096101839324
2.917038150690854162e-02 535356.6677410719 0.002833096101839324
3.236274000862428973e-02 594113.3984965039 0.002833096101839324
3.567731615489586755e-02 659318.8271333541 0.002833096101839324
3.908790372524129780e-02 731680.7143427207 0.002833096101839324
4.256457485386352241e-02 811984.4993184009 0.002833096101839324
4.607507623736038088e-02 901101.8251665037 0.002833096101839324
4.958468471937543115e-02 1000000.0 0.002833096101839324
6.041824771106416007e-07 0.001 0.0031440354715915
6.036142998795503507e-07 0.0011097524964120721 0.0031440354715915
6.157437588883932552e-07 0.0012315506032928262 0.0031440354715915
6.264793846962011793e-07 0.001366716356462006 0.0031440354715915
6.296806534483860996e-07 0.0015167168884709225 0.0031440354715915
6.368652378953257813e-07 0.0016831803533309566 0.0031440354715915
6.422494777771887073e-07 0.0018679135990207828 0.0031440354715915
6.569034485365286946e-07 0.002072921779595372 0.0031440354715915
6.663292063874579006e-07 0.002300430119772917 0.0031440354715915
6.763895166293533959e-07 0.0025529080682395165 0.0031440354715915
6.894149626702362905e-07 0.002833096101839324 0.0031440354715915
7.008240072450232075e-07 0.0031440354715915 0.0031440354715915
7.266081764029536573e-07 0.0034891012134067737 0.0031440354715915
7.603651194000455624e-07 0.003872038781812557 0.0031440354715915
7.944957514401170681e-07 0.004297004704320844 0.0031440354715915
8.315660010159553744e-07 0.004768611697714469 0.0031440354715915
8.687849611664898558e-07 0.005291978735958442 0.0031440354715915
9.066451844309444586e-07 0.005872786613189483 0.0031440354715915
9.490860047794915927e-07 0.00651733960488242 0.0031440354715915
9.901951892140410743e-07 0.007232633896483534 0.0031440354715915
1.031453703377178134e-06 0.008026433522257174 0.0031440354715915
1.074257459258265619e-06 0.00890735463861044 0.0031440354715915
1.117567094039309913e-06 0.009884959046625586 0.0031440354715915
1.159696172225245515e-06 0.010969857978923836 0.0031440354715915
1.200277647780054756e-06 0.012173827277396614 0.0031440354715915
1.243671382698324034e-06 0.013509935211980273 0.0031440354715915
1.283316013090934091e-06 0.014992684327860457 0.0031440354715915
1.329634607739025882e-06 0.01663816886076129 0.0031440354715915
1.370849937440675091e-06 0.018464249428955443 0.0031440354715915
1.410809273991868357e-06 0.020490746898158472 0.0031440354715915
1.452200184423309029e-06 0.022739657523579287 0.0031440354715915
1.488893759153556873e-06 0.02523539170434766 0.0031440354715915
1.525401086668765079e-06 0.02800503894183631 0.0031440354715915
1.559558307319043771e-06 0.03107866187782014 0.0031440354715915
1.591875489574116264e-06 0.03448962260405758 0.0031440354715915
1.622441771725691805e-06 0.038274944785163134 0.0031440354715915
1.650344443823356964e-06 0.04247571552536898 0.0031440354715915
1.678219988404212975e-06 0.047137531341167244 0.0031440354715915
1.703609931818819558e-06 0.05231099308056263 0.0031440354715915
1.727126202833816184e-06 0.05805225516094899 0.0031440354715915
1.748983929249211010e-06 0.06442363508721373 0.0031440354715915
1.769673491717388256e-06 0.07149428986597581 0.0031440354715915
1.788571832669727785e-06 0.07934096665797492 0.0031440354715915
1.806553836454813738e-06 0.08804883581643465 0.0031440354715915
1.822961279109613257e-06 0.09771241535346502 0.0031440354715915
1.837512132042897930e-06 0.1084365968689611 0.0031440354715915
1.852107102130928161e-06 0.12033778407775893 0.0031440354715915
1.865439657107324719e-06 0.13354515629298988 0.0031440354715915
1.877653007230101302e-06 0.14820207057988585 0.0031440354715915
1.889525916856558747e-06 0.16446761779946645 0.0031440354715915
1.900221437511604488e-06 0.18251834943190443 0.0031440354715915
1.910515525389481052e-06 0.20255019392306664 0.0031440354715915
1.920326041829770392e-06 0.22478058335487253 0.0031440354715915
1.929631605559830227e-06 0.24945081352303167 0.0031440354715915
1.938560283376738639e-06 0.27682866303920667 0.0031440354715915
1.947341748702877476e-06 0.3072112998861759 0.0031440354715915
1.956137441232589292e-06 0.34092850697468147 0.0031440354715915
1.964661068028789195e-06 0.3783462617131929 0.0031440354715915
1.973224411986048150e-06 0.419870708444391 0.0031440354715915
1.981895072084640134e-06 0.4659525668664682 0.0031440354715915
1.990846355492886966e-06 0.517092024289676 0.0031440354715915
2.000218308554703087e-06 0.5738441648302398 0.0031440354715915
2.009925143195769917e-06 0.6368249944718586 0.0031440354715915
2.020284407998246362e-06 0.7067181273927491 0.0031440354715915
2.031308122239747130e-06 0.7842822061337682 0.0031440354715915
2.043201158333224400e-06 0.8703591361485166 0.0031440354715915
2.056122073355636120e-06 0.9658832241158708 0.0031440354715915
2.070255610380347884e-06 1.0718913192051276 0.0031440354715915
2.085743540661923814e-06 1.1895340673703196 0.0031440354715915
2.102892867844553552e-06 1.3200884008314182 0.0031440354715915
2.121886912507104569e-06 1.4649713983072863 0.0031440354715915
2.143051628260835477e-06 1.625755666443795 0.0031440354715915
2.166729202159755275e-06 1.8041864093920719 0.0031440354715915
2.193173909918307523e-06 2.0022003718155843 0.0031440354715915
2.222920518496496014e-06 2.2219468609395236 0.0031440354715915
2.256387020441445660e-06 2.4658110758226037 0.0031440354715915
2.294120791775766046e-06 2.736439997074672 0.0031440354715915
2.336787109641360587e-06 3.0367711180354604 0.0031440354715915
2.385070396958264059e-06 3.370064329271928 0.0031440354715915
2.439818898842720774e-06 3.739937302478798 0.0031440354715915
2.502043009474601440e-06 4.150404757850477 0.0031440354715915
2.572953347394368415e-06 4.605922041145108 0.0031440354715915
2.653778697037722634e-06 5.1114334834401705 0.0031440354715915
2.746068290800144396e-06 5.672426068491977 0.0031440354715915
2.851682413496279774e-06 6.294988990221888 0.0031440354715915
2.972742695169607665e-06 6.985879746785249 0.0031440354715915
3.111841232897839750e-06 7.752597488629465 0.0031440354715915
3.271906568674582616e-06 8.60346441668451 0.0031440354715915
3.456546600420928278e-06 9.547716114208066 0.0031440354715915
3.669953345096591900e-06 10.59560179277617 0.0031440354715915
3.920561077581779860e-06 11.758495540521581 0.0031440354715915
4.211758034265885420e-06 13.049019780144016 0.0031440354715915
4.550419486568355131e-06 14.481182276745331 0.0031440354715915
4.945037933818447644e-06 16.070528182616385 0.0031440354715915
5.405634469487890088e-06 17.834308769319094 0.0031440354715915
5.944226382583157589e-06 19.791668678535572 0.0031440354715915
6.575028731812952448e-06 21.96385372416547 0.0031440354715915
7.314922480287661985e-06 24.37444150122222 0.0031440354715915
8.183906943638638272e-06 27.04959730463137 0.0031440354715915
9.205520867328959421e-06 30.01835813575592 0.0031440354715915
1.040811606767302811e-05 33.31294787934677 0.0031440354715915
1.182460770369074513e-05 36.96912707195032 0.0031440354715915
1.349388433552613973e-05 41.0265810582719 0.0031440354715915
1.546158967033372031e-05 45.52935074866948 0.0031440354715915
1.778109971316048989e-05 50.526310653356795 0.0031440354715915
2.051453796327780353e-05 56.07169938205458 0.0031440354715915
2.373389617661659720e-05 62.22570836730231 0.0031440354715915
2.752212317757332357e-05 69.0551352016233 0.0031440354715915
3.197436949589045694e-05 76.63410868007462 0.0031440354715915
3.719876444860455465e-05 85.04489341802686 0.0031440354715915
4.331746403634172642e-05 94.37878277775391 0.0031440354715915
5.046718505276726849e-05 104.73708979594508 0.0031440354715915
5.879940066977154160e-05 116.23224686798542 0.0031440354715915
6.848001018465941223e-05 128.9890261253308 0.0031440354715915
7.968837509208041554e-05 143.14589375234786 0.0031440354715915
9.261556165558730732e-05 158.85651294280527 0.0031440354715915
1.074614618469126357e-04 176.2914118095948 0.0031440354715915
1.244309135831238376e-04 195.63983435170647 0.0031440354715915
1.437285679648896955e-04 217.11179456945052 0.0031440354715915
1.655524816446596922e-04 240.9403560239527 0.0031440354715915
1.900865353112684121e-04 267.38416158399497 0.0031440354715915
2.174918065269070228e-04 296.73024081888724 0.0031440354715915
2.478970233934255584e-04 329.2971255097155 0.0031440354715915
2.813889618169115262e-04 365.43830709572546 0.0031440354715915
3.180025945757739328e-04 405.54607358408276 0.0031440354715915
3.577124288022852849e-04 450.05576757004974 0.0031440354715915
4.004250883953690840e-04 499.450511585514 0.0031440354715915
4.459742208928987764e-04 554.2664520663108 0.0031440354715915
4.941182660957339767e-04 615.0985788580505 0.0031440354715915
5.445417673623194690e-04 682.6071834272393 0.0031440354715915
5.968602896598254777e-04 757.525025877192 0.0031440354715915
6.506292608397874939e-04 840.6652885618333 0.0031440354715915
7.053562910476798538e-04 932.9304026284696 0.0031440354715915
7.605168281961110100e-04 1035.3218432956637 0.0031440354715915
8.155715544634775877e-04 1148.9510001873086 0.0031440354715915
8.699852928833028826e-04 1275.051240713013 0.0031440354715915
9.232452628092358005e-04 1414.991297434576 0.0031440354715915
9.748784115503325359e-04 1570.2901247293776 0.0031440354715915
1.024465445590845049e-03 1742.6333860096508 0.0031440354715915
1.071651573972197966e-03 1933.891750455232 0.0031440354715915
1.116152605646340617e-03 2146.141197858406 0.0031440354715915
1.157755772419768667e-03 2381.6855519761607 0.0031440354715915
1.196317350153675279e-03 2643.0814869741084 0.0031440354715915
1.231755304478486220e-03 2933.1662783900483 0.0031440354715915
1.264039545040324944e-03 3255.0885998350564 0.0031440354715915
1.293181024921402199e-03 3612.3426997094302 0.0031440354715915
1.319220769225514954e-03 4008.8063288984645 0.0031440354715915
1.342220133438721099e-03 4448.782831127585 0.0031440354715915
1.362252775003940574e-03 4937.047852839004 0.0031440354715915
1.379398603816210135e-03 5478.901179593945 0.0031440354715915
1.393739101055286493e-03 6080.224261649427 0.0031440354715915
1.405353747575430624e-03 6747.5440531107 0.0031440354715915
1.414316694756533000e-03 7488.10385759003 0.0031440354715915
1.420692819561213040e-03 8309.941949353404 0.0031440354715915
1.424533394554251429e-03 9221.97882333434 0.0031440354715915
1.425872482043399024e-03 10234.114021054527 0.0031440354715915
1.424722577938598031e-03 11357.333583431051 0.0031440354715915
1.421072865975804523e-03 12603.829296797274 0.0031440354715915
1.414886935635553591e-03 13987.131026472387 0.0031440354715915
1.406103274700443075e-03 15522.25357427048 0.0031440354715915
1.394637729522865514e-03 17225.859653987874 0.0031440354715915
1.380386773502656397e-03 19116.440753857038 0.0031440354715915
1.363232695504171645e-03 21214.51784910632 0.0031440354715915
1.343049203871236321e-03 23542.864143224204 0.0031440354715915
1.319706448814103204e-03 26126.752255633317 0.0031440354715915
1.293076569206052726e-03 28994.22853882881 0.0031440354715915
1.263036879489632530e-03 32176.417502507353 0.0031440354715915
1.229472993404076564e-03 35707.859649004626 0.0031440354715915
1.192277154444586944e-03 39626.88638701478 0.0031440354715915
1.151347541513146220e-03 43976.036093027215 0.0031440354715915
1.113721338655865745e-03 48802.515836544335 0.0031440354715915
1.117530337895702346e-03 54158.71378079476 0.0031440354715915
1.176605796062277567e-03 60102.76782070388 0.0031440354715915
1.291748506379977127e-03 66699.19663030129 0.0031440354715915
1.468801906080931686e-03 74019.59996915652 0.0031440354715915
1.728988686883637738e-03 82143.43584919439 0.0031440354715915
2.068909499688439350e-03 91158.88299750836 0.0031440354715915
2.512009485552941547e-03 101163.7979766207 0.0031440354715915
3.067056677190651507e-03 112266.77735108159 0.0031440354715915
3.731620377546868497e-03 124588.33642950082 0.0031440354715915
4.511442105159708255e-03 138262.2173764659 0.0031440354715915
5.419384687307799396e-03 153436.84089300132 0.0031440354715915
6.468163545049728305e-03 170276.91722258978 0.0031440354715915
7.699837983853115471e-03 188965.23396912115 0.0031440354715915
9.223329879818258775e-03 209704.64013232305 0.0031440354715915
1.093863691280220693e-02 232720.2478960412 0.0031440354715915
1.285565593428140627e-02 258261.87606826748 0.0031440354715915
1.498190382242905669e-02 286606.7616948256 0.0031440354715915
1.732187383579748829e-02 318062.5692794119 0.0031440354715915
1.987657173739684063e-02 352970.73027306574 0.0031440354715915
2.264297987812123256e-02 391710.1490809261 0.0031440354715915
2.561381383799343769e-02 434701.3158125035 0.0031440354715915
2.877709286891993665e-02 482410.8704165374 0.0031440354715915
3.211617336304407183e-02 535356.6677410719 0.0031440354715915
3.560972751031644262e-02 594113.3984965039 0.0031440354715915
3.923201445025351758e-02 659318.8271333541 0.0031440354715915
4.295312658066306744e-02 731680.7143427207 0.0031440354715915
4.673929800041153049e-02 811984.4993184009 0.0031440354715915
5.055447394757756063e-02 901101.8251665037 0.0031440354715915
5.435965021313601819e-02 1000000.0 0.0031440354715915
5.592414884892482634e-07 0.001 0.0034891012134067737
5.636830955943655399e-07 0.0011097524964120721 0.0034891012134067737
5.750910996953424882e-07 0.0012315506032928262 0.0034891012134067737
5.834714178787184129e-07 0.001366716356462006 0.0034891012134067737
5.894350907111966484e-07 0.0015167168884709225 0.0034891012134067737
5.993611752355141383e-07 0.0016831803533309566 0.0034891012134067737
6.081878021187672170e-07 0.0018679135990207828 0.0034891012134067737
6.218334672758511887e-07 0.002072921779595372 0.0034891012134067737
6.298514071394373069e-07 0.002300430119772917 0.0034891012134067737
6.445624053230063116e-07 0.0025529080682395165 0.0034891012134067737
6.633274172284680777e-07 0.002833096101839324 0.0034891012134067737
6.893381936005213327e-07 0.0031440354715915 0.0034891012134067737
7.195330510903316051e-07 0.0034891012134067737 0.0034891012134067737
7.585579192096947118e-07 0.003872038781812557 0.0034891012134067737
7.999712406791252165e-07 0.004297004704320844 0.0034891012134067737
8.411703970174065983e-07 0.004768611697714469 0.0034891012134067737
8.817313985299198364e-07 0.005291978735958442 0.0034891012134067737
9.254282233391196543e-07 0.005872786613189483 0.0034891012134067737
9.713447638453394976e-07 0.00651733960488242 0.0034891012134067737
1.019469021270107695e-06 0.007232633896483534 0.0034891012134067737
1.064489789911743353e-06 0.008026433522257174 0.0034891012134067737
1.113178734085368566e-06 0.00890735463861044 0.0034891012134067737
1.160975598391923816e-06 0.009884959046625586 0.0034891012134067737
1.210042416135762206e-06 0.010969857978923836 0.0034891012134067737
1.256451542872111621e-06 0.012173827277396614 0.0034891012134067737
1.309792504647289087e-06 0.013509935211980273 0.0034891012134067737
1.361827586243191144e-06 0.014992684327860457 0.0034891012134067737
1.410908954037214171e-06 0.01663816886076129 0.0034891012134067737
1.460163165066364303e-06 0.018464249428955443 0.0034891012134067737
1.507890264804055385e-06 0.020490746898158472 0.0034891012134067737
1.554102093843075763e-06 0.022739657523579287 0.0034891012134067737
1.598401083053098408e-06 0.02523539170434766 0.0034891012134067737
1.640546632889584463e-06 0.02800503894183631 0.0034891012134067737
1.682135138337197403e-06 0.03107866187782014 0.0034891012134067737
1.720899775252815024e-06 0.03448962260405758 0.0034891012134067737
1.758124670232045810e-06 0.038274944785163134 0.0034891012134067737
1.793101910233068079e-06 0.04247571552536898 0.0034891012134067737
1.825118500962141428e-06 0.047137531341167244 0.0034891012134067737
1.855875888415219447e-06 0.05231099308056263 0.0034891012134067737
1.884845268494513750e-06 0.05805225516094899 0.0034891012134067737
1.910738215755339095e-06 0.06442363508721373 0.0034891012134067737
1.936071334685868379e-06 0.07149428986597581 0.0034891012134067737
1.959510631382158992e-06 0.07934096665797492 0.0034891012134067737
1.981128905280770780e-06 0.08804883581643465 0.0034891012134067737
2.000982821293826655e-06 0.09771241535346502 0.0034891012134067737
2.020049952180694228e-06 0.1084365968689611 0.0034891012134067737
2.037358435540890108e-06 0.12033778407775893 0.0034891012134067737
2.053807949923957585e-06 0.13354515629298988 0.0034891012134067737
2.068857370590959164e-06 0.14820207057988585 0.0034891012134067737
2.082901935255695875e-06 0.16446761779946645 0.0034891012134067737
2.096279820003663639e-06 0.18251834943190443 0.0034891012134067737
2.108661756715205823e-06 0.20255019392306664 0.0034891012134067737
2.120529030136532313e-06 0.22478058335487253 0.0034891012134067737
2.131712045111426577e-06 0.24945081352303167 0.0034891012134067737
2.142745460795366044e-06 0.27682866303920667 0.0034891012134067737
2.153131658508634434e-06 0.3072112998861759 0.0034891012134067737
2.163440826781680101e-06 0.34092850697468147 0.0034891012134067737
2.173687511268734916e-06 0.3783462617131929 0.0034891012134067737
2.183605711634200470e-06 0.419870708444391 0.0034891012134067737
2.193934006642579290e-06 0.4659525668664682 0.0034891012134067737
2.204338842407786105e-06 0.517092024289676 0.0034891012134067737
2.215044120568774502e-06 0.5738441648302398 0.0034891012134067737
2.226260135091976864e-06 0.6368249944718586 0.0034891012134067737
2.238145443206294451e-06 0.7067181273927491 0.0034891012134067737
2.250716673913597165e-06 0.7842822061337682 0.0034891012134067737
2.264266831548619565e-06 0.8703591361485166 0.0034891012134067737
2.278829877953439299e-06 0.9658832241158708 0.0034891012134067737
2.294710673171777744e-06 1.0718913192051276 0.0034891012134067737
2.312114067071773501e-06 1.1895340673703196 0.0034891012134067737
2.331363396502321901e-06 1.3200884008314182 0.0034891012134067737
2.352629841992295573e-06 1.4649713983072863 0.0034891012134067737
2.376279140284210627e-06 1.625755666443795 0.0034891012134067737
2.402634655431582887e-06 1.8041864093920719 0.0034891012134067737
2.432170153166069517e-06 2.0022003718155843 0.0034891012134067737
2.465263809699393239e-06 2.2219468609395236 0.0034891012134067737
2.502499629871891670e-06 2.4658110758226037 0.0034891012134067737
2.544487966156689365e-06 2.736439997074672 0.0034891012134067737
2.591894810539177269e-06 3.0367711180354604 0.0034891012134067737
2.645533091101551828e-06 3.370064329271928 0.0034891012134067737
2.706390808276882096e-06 3.739937302478798 0.0034891012134067737
2.775589005573118564e-06 4.150404757850477 0.0034891012134067737
2.854304414378185871e-06 4.605922041145108 0.0034891012134067737
2.943978165342422376e-06 5.1114334834401705 0.0034891012134067737
3.046443394654373011e-06 5.672426068491977 0.0034891012134067737
3.163646813186847808e-06 6.294988990221888 0.0034891012134067737
3.298017992462524097e-06 6.985879746785249 0.0034891012134067737
3.452346872320931628e-06 7.752597488629465 0.0034891012134067737
3.629971389367570214e-06 8.60346441668451 0.0034891012134067737
3.834847606937212531e-06 9.547716114208066 0.0034891012134067737
4.071607979900245618e-06 10.59560179277617 0.0034891012134067737
4.349680296295421095e-06 11.758495540521581 0.0034891012134067737
4.672788943661513025e-06 13.049019780144016 0.0034891012134067737
5.048543384307515168e-06 14.481182276745331 0.0034891012134067737
5.486369696583606417e-06 16.070528182616385 0.0034891012134067737
5.997422551354214483e-06 17.834308769319094 0.0034891012134067737
6.595014996959559729e-06 19.791668678535572 0.0034891012134067737
7.294898606582319534e-06 21.96385372416547 0.0034891012134067737
8.115827124621606144e-06 24.37444150122222 0.0034891012134067737
9.079975058896839584e-06 27.04959730463137 0.0034891012134067737
1.021350643865069196e-05 30.01835813575592 0.0034891012134067737
1.154781751805203325e-05 33.31294787934677 0.0034891012134067737
1.311944670616760488e-05 36.96912707195032 0.0034891012134067737
1.497156748725285400e-05 41.0265810582719 0.0034891012134067737
1.715482044499348717e-05 45.52935074866948 0.0034891012134067737
1.972841372598274837e-05 50.526310653356795 0.0034891012134067737
2.276129134263243399e-05 56.07169938205458 0.0034891012134067737
2.633331615433287027e-05 62.22570836730231 0.0034891012134067737
3.053658151668525587e-05 69.0551352016233 0.0034891012134067737
3.547657252283603526e-05 76.63410868007462 0.0034891012134067737
4.127336712984263592e-05 85.04489341802686 0.0034891012134067737
4.806247151751899413e-05 94.37878277775391 0.0034891012134067737
5.599558880281249129e-05 104.73708979594508 0.0034891012134067737
6.524078300518340188e-05 116.23224686798542 0.0034891012134067737
7.598214960587420315e-05 128.9890261253308 0.0034891012134067737
8.841875961652447306e-05 143.14589375234786 0.0034891012134067737
1.027625754692682562e-04 158.85651294280527 0.0034891012134067737
1.192354452098596396e-04 176.2914118095948 0.0034891012134067737
1.380646668409986778e-04 195.63983435170647 0.0034891012134067737
1.594773500674171297e-04 217.11179456945052 0.0034891012134067737
1.836932713468231485e-04 240.9403560239527 0.0034891012134067737
2.109165168593179975e-04 267.38416158399497 0.0034891012134067737
2.413258003645220241e-04 296.73024081888724 0.0034891012134067737
2.750640684552277003e-04 329.2971255097155 0.0034891012134067737
3.122275675654262884e-04 365.43830709572546 0.0034891012134067737
3.528552112606576311e-04 405.54607358408276 0.0034891012134067737
3.969187349516011074e-04 450.05576757004974 0.0034891012134067737
4.443145357728024410e-04 499.450511585514 0.0034891012134067737
4.948580691140619511e-04 554.2664520663108 0.0034891012134067737
5.482813377348513340e-04 615.0985788580505 0.0034891012134067737
6.042343385845308978e-04 682.6071834272393 0.0034891012134067737
6.622904281470744919e-04 757.525025877192 0.0034891012134067737
7.219563474798469226e-04 840.6652885618333 0.0034891012134067737
7.826857093682698316e-04 932.9304026284696 0.0034891012134067737
8.438964405461677008e-04 1035.3218432956637 0.0034891012134067737
9.049900280655242364e-04 1148.9510001873086 0.0034891012134067737
9.653724895216155575e-04 1275.051240713013 0.0034891012134067737
1.024474935721847273e-03 1414.991297434576 0.0034891012134067737
1.081772199071176152e-03 1570.2901247293776 0.0034891012134067737
1.136799036955954108e-03 1742.6333860096508 0.0034891012134067737
1.189161631942139020e-03 1933.891750455232 0.0034891012134067737
1.238544477209496154e-03 2146.141197858406 0.0034891012134067737
1.284711446319353884e-03 2381.6855519761607 0.0034891012134067737
1.327503066994756157e-03 2643.0814869741084 0.0034891012134067737
1.366828101978022434e-03 2933.1662783900483 0.0034891012134067737
1.402653186890206452e-03 3255.0885998350564 0.0034891012134067737
1.434990273792688094e-03 3612.3426997094302 0.0034891012134067737
1.463884943291484568e-03 4008.8063288984645 0.0034891012134067737
1.489405237615340884e-03 4448.782831127585 0.0034891012134067737
1.511632875481254065e-03 4937.047852839004 0.0034891012134067737
1.530656328190493258e-03 5478.901179593945 0.0034891012134067737
1.546566123056510597e-03 6080.224261649427 0.0034891012134067737
1.559450493310040589e-03 6747.5440531107 0.0034891012134067737
1.569391551590442217e-03 7488.10385759003 0.0034891012134067737
1.576461250088267508e-03 8309.941949353404 0.0034891012134067737
1.580716663694202266e-03 9221.97882333434 0.0034891012134067737
1.582195484578685120e-03 10234.114021054527 0.0034891012134067737
1.580911547481051978e-03 11357.333583431051 0.0034891012134067737
1.576853055157515513e-03 12603.829296797274 0.0034891012134067737
1.569979434246294514e-03 13987.131026472387 0.0034891012134067737
1.560222483225374860e-03 15522.25357427048 0.0034891012134067737
1.547489138995363379e-03 17225.859653987874 0.0034891012134067737
1.531664873567599623e-03 19116.440753857038 0.0034891012134067737
1.512619128707105290e-03 21214.51784910632 0.0034891012134067737
1.490211602992398817e-03 23542.864143224204 0.0034891012134067737
1.464299029822388335e-03 26126.752255633317 0.0034891012134067737
1.434740039534587079e-03 28994.22853882881 0.0034891012134067737
1.401398632472101698e-03 32176.417502507353 0.0034891012134067737
1.364148512950121104e-03 35707.859649004626 0.0034891012134067737
1.322872004766850219e-03 39626.88638701478 0.0034891012134067737
1.277456205372395253e-03 43976.036093027215 0.0034891012134067737
1.235577955194585610e-03 48802.515836544335 0.0034891012134067737
1.239468707593476731e-03 54158.71378079476 0.0034891012134067737
1.304532066501513888e-03 60102.76782070388 0.0034891012134067737
1.431699557415912942e-03 66699.19663030129 0.0034891012134067737
1.627255028506458890e-03 74019.59996915652 0.0034891012134067737
1.914982387270676217e-03 82143.43584919439 0.0034891012134067737
2.290673419730120900e-03 91158.88299750836 0.0034891012134067737
2.780445359324226068e-03 101163.7979766207 0.0034891012134067737
3.393988419106750733e-03 112266.77735108159 0.0034891012134067737
4.128488389495385200e-03 124588.33642950082 0.0034891012134067737
4.990071950671763970e-03 138262.2173764659 0.0034891012134067737
5.992808148323437376e-03 153436.84089300132 0.0034891012134067737
7.150605858873391660e-03 170276.91722258978 0.0034891012134067737
8.507206076955233648e-03 188965.23396912115 0.0034891012134067737
1.018760918005798960e-02 209704.64013232305 0.0034891012134067737
1.207847997043643741e-02 232720.2478960412 0.0034891012134067737
1.419038272504621195e-02 258261.87606826748 0.0034891012134067737
1.653113218753299307e-02 286606.7616948256 0.0034891012134067737
1.910520080675512378e-02 318062.5692794119 0.0034891012134067737
2.191306907597849810e-02 352970.73027306574 0.0034891012134067737
2.495081214289533722e-02 391710.1490809261 0.0034891012134067737
2.820966076989759805e-02 434701.3158125035 0.0034891012134067737
3.167562685112756959e-02 482410.8704165374 0.0034891012134067737
3.532958949511161295e-02 535356.6677410719 0.0034891012134067737
3.914718594469399071e-02 594113.3984965039 0.0034891012134067737
4.309914546276956415e-02 659318.8271333541 0.0034891012134067737
4.715157199235765761e-02 731680.7143427207 0.0034891012134067737
5.126664078233039712e-02 811984.4993184009 0.0034891012134067737
5.540362203077919823e-02 901101.8251665037 0.0034891012134067737
5.951888394763889256e-02 1000000.0 0.0034891012134067737
5.158188220427845715e-07 0.001 0.003872038781812557
5.244589150137641339e-07 0.0011097524964120721 0.003872038781812557
5.320428229008085920e-07 0.0012315506032928262 0.003872038781812557
5.457583461247024340e-07 0.001366716356462006 0.003872038781812557
5.544176921097578440e-07 0.0015167168884709225 0.003872038781812557
5.670132947755113687e-07 0.0016831803533309566 0.003872038781812557
5.799469758341687273e-07 0.0018679135990207828 0.003872038781812557
5.913223923194394958e-07 0.002072921779595372 0.003872038781812557
6.017223850254288688e-07 0.002300430119772917 0.003872038781812557
6.213230674926324721e-07 0.0025529080682395165 0.003872038781812557
6.483178467610163737e-07 0.002833096101839324 0.003872038781812557
6.852078911230985095e-07 0.0031440354715915 0.003872038781812557
7.230638650892921043e-07 0.0034891012134067737 0.003872038781812557
7.630437825638831109e-07 0.003872038781812557 0.003872038781812557
8.053041430988868996e-07 0.004297004704320844 0.003872038781812557
8.492692127118813042e-07 0.004768611697714469 0.003872038781812557
8.945019703717277364e-07 0.005291978735958442 0.003872038781812557
9.441744445267056707e-07 0.005872786613189483 0.003872038781812557
9.930215835526348996e-07 0.00651733960488242 0.003872038781812557
1.047398046651174182e-06 0.007232633896483534 0.003872038781812557
1.098105561662727123e-06 0.008026433522257174 0.003872038781812557
1.150871628096100822e-06 0.00890735463861044 0.003872038781812557
1.206416884997929801e-06 0.009884959046625586 0.003872038781812557
1.262346603698446570e-06 0.010969857978923836 0.003872038781812557
1.320750083634717576e-06 0.012173827277396614 0.003872038781812557
1.378253916810843373e-06 0.013509935211980273 0.003872038781812557
1.436700161076875647e-06 0.014992684327860457 0.003872038781812557
1.494647479654438428e-06 0.01663816886076129 0.003872038781812557
1.551903183310673393e-06 0.018464249428955443 0.003872038781812557
1.606922387664828771e-06 0.020490746898158472 0.003872038781812557
1.660130544545420865e-06 0.022739657523579287 0.003872038781812557
1.712861674966267695e-06 0.02523539170434766 0.003872038781812557
1.762920566985157499e-06 0.02800503894183631 0.003872038781812557
1.811134011689296497e-06 0.03107866187782014 0.003872038781812557
1.857409975866299634e-06 0.03448962260405758 0.003872038781812557
1.901535438682215305e-06 0.038274944785163134 0.003872038781812557
1.942902603182348703e-06 0.04247571552536898 0.003872038781812557
1.981697716622366130e-06 0.047137531341167244 0.003872038781812557
2.019308848278447891e-06 0.05231099308056263 0.003872038781812557
2.053833387189237979e-06 0.05805225516094899 0.003872038781812557
2.085828306162769219e-06 0.06442363508721373 0.003872038781812557
2.116258239287491655e-06 0.07149428986597581 0.003872038781812557
2.145024247772246053e-06 0.07934096665797492 0.003872038781812557
2.170690171312801064e-06 0.08804883581643465 0.003872038781812557
2.195358025274280566e-06 0.09771241535346502 0.003872038781812557
2.218456142922198607e-06 0.1084365968689611 0.003872038781812557
2.239465566106171488e-06 0.12033778407775893 0.003872038781812557
2.259146898009806710e-06 0.13354515629298988 0.003872038781812557
2.277943956357026537e-06 0.14820207057988585 0.003872038781812557
2.295145525905514353e-06 0.16446761779946645 0.003872038781812557
2.311162507615690083e-06 0.18251834943190443 0.003872038781812557
2.326259468038184248e-06 0.20255019392306664 0.003872038781812557
2.340631950677048835e-06 0.22478058335487253 0.003872038781812557
2.354214395401897721e-06 0.24945081352303167 0.003872038781812557
2.367299186820252294e-06 0.27682866303920667 0.003872038781812557
2.379846450572706298e-06 0.3072112998861759 0.003872038781812557
2.392074635236221750e-06 0.34092850697468147 0.003872038781812557
2.404189579569862795e-06 0.3783462617131929 0.003872038781812557
2.416125308829820334e-06 0.419870708444391 0.003872038781812557
2.428091011907033155e-06 0.4659525668664682 0.003872038781812557
2.440262159977987005e-06 0.517092024289676 0.003872038781812557
2.452690075927591215e-06 0.5738441648302398 0.003872038781812557
2.465569670868894909e-06 0.6368249944718586 0.003872038781812557
2.479160770018599692e-06 0.7067181273927491 0.003872038781812557
2.493546000541664368e-06 0.7842822061337682 0.003872038781812557
2.508854564530122090e-06 0.8703591361485166 0.003872038781812557
2.525329614492127252e-06 0.9658832241158708 0.003872038781812557
2.543303650685348938e-06 1.0718913192051276 0.003872038781812557
2.562871733357623146e-06 1.1895340673703196 0.003872038781812557
2.584463243598312053e-06 1.3200884008314182 0.003872038781812557
2.608236692742996528e-06 1.4649713983072863 0.003872038781812557
2.634647770813540425e-06 1.625755666443795 0.003872038781812557
2.664080139875096940e-06 1.8041864093920719 0.003872038781812557
2.697006906033066930e-06 2.0022003718155843 0.003872038781812557
2.733875544945341287e-06 2.2219468609395236 0.003872038781812557
2.775342303171182988e-06 2.4658110758226037 0.003872038781812557
2.822012945452416912e-06 2.736439997074672 0.003872038781812557
2.874687111105984280e-06 3.0367711180354604 0.003872038781812557
2.934355394186157083e-06 3.370064329271928 0.003872038781812557
3.002027149303543921e-06 3.739937302478798 0.003872038781812557
3.078868057494715449e-06 4.150404757850477 0.003872038781812557
3.166262458668273473e-06 4.605922041145108 0.003872038781812557
3.265839054565117654e-06 5.1114334834401705 0.003872038781812557
3.379542266577195574e-06 5.672426068491977 0.003872038781812557
3.509623472832900042e-06 6.294988990221888 0.003872038781812557
3.658720066273846132e-06 6.985879746785249 0.003872038781812557
3.829979976522412613e-06 7.752597488629465 0.003872038781812557
4.027079879078246697e-06 8.60346441668451 0.003872038781812557
4.254392913011732571e-06 9.547716114208066 0.003872038781812557
4.517115327904061698e-06 10.59560179277617 0.003872038781812557
4.825625372557492668e-06 11.758495540521581 0.003872038781812557
5.184142357797398794e-06 13.049019780144016 0.003872038781812557
5.601039439969700102e-06 14.481182276745331 0.003872038781812557
6.086796820842795885e-06 16.070528182616385 0.003872038781812557
6.653829824151222819e-06 17.834308769319094 0.003872038781812557
7.316835286822026282e-06 19.791668678535572 0.003872038781812557
8.093376403960419679e-06 21.96385372416547 0.003872038781812557
9.004156767758160232e-06 24.37444150122222 0.003872038781812557
1.007388804033039710e-05 27.04959730463137 0.003872038781812557
1.133155019554631754e-05 30.01835813575592 0.003872038781812557
1.281197990029334343e-05 33.31294787934677 0.003872038781812557
1.455572213076647318e-05 36.96912707195032 0.003872038781812557
1.661067521239969656e-05 41.0265810582719 0.003872038781812557
1.903302950320234993e-05 45.52935074866948 0.003872038781812557
2.188848113155717658e-05 50.526310653356795 0.003872038781812557
2.525352872043540089e-05 56.07169938205458 0.003872038781812557
2.921678055030804588e-05 62.22570836730231 0.003872038781812557
3.388042583397150620e-05 69.0551352016233 0.003872038781812557
3.936152981814746202e-05 76.63410868007462 0.003872038781812557
4.579330040676923716e-05 85.04489341802686 0.003872038781812557
5.332612337766909469e-05 94.37878277775391 0.003872038781812557
6.212830523223773142e-05 104.73708979594508 0.003872038781812557
7.238633791984749389e-05 116.23224686798542 0.003872038781812557
8.430452004732021424e-05 128.9890261253308 0.003872038781812557
9.810370684582268321e-05 143.14589375234786 0.003872038781812557
1.140191612429531330e-04 158.85651294280527 0.003872038781812557
1.322970174398006046e-04 176.2914118095948 0.003872038781812557
1.531895010728390638e-04 195.63983435170647 0.003872038781812557
1.769486528113287983e-04 217.11179456945052 0.003872038781812557
2.038183644321874769e-04 240.9403560239527 0.003872038781812557
2.340251105362425768e-04 267.38416158399497 0.003872038781812557
2.677672647151782982e-04 296.73024081888724 0.003872038781812557
3.052034407995681637e-04 329.2971255097155 0.003872038781812557
3.464405119470006849e-04 365.43830709572546 0.003872038781812557
3.915216939483454365e-04 405.54607358408276 0.003872038781812557
4.404156560767685867e-04 450.05576757004974 0.003872038781812557
4.930075210850363987e-04 499.450511585514 0.003872038781812557
5.490925065182353888e-04 554.2664520663108 0.003872038781812557
6.083733099690517799e-04 615.0985788580505 0.003872038781812557
6.704615572184925015e-04 682.6071834272393 0.003872038781812557
7.348839434566199888e-04 757.525025877192 0.003872038781812557
8.010929981251229109e-04 840.6652885618333 0.003872038781812557
8.684825409994608976e-04 932.9304026284696 0.003872038781812557
9.364065723185977658e-04 1035.3218432956637 0.003872038781812557
1.004200940733708178e-03 1148.9510001873086 0.003872038781812557
1.071206550788090378e-03 1275.051240713013 0.003872038781812557
1.136791915190510458e-03 1414.991297434576 0.003872038781812557
1.200374365236451689e-03 1570.2901247293776 0.003872038781812557
1.261437429735623623e-03 1742.6333860096508 0.003872038781812557
1.319544009101386280e-03 1933.891750455232 0.003872038781812557
1.374344023035564775e-03 2146.141197858406 0.003872038781812557
1.425575210401708315e-03 2381.6855519761607 0.003872038781812557
1.473060584034771277e-03 2643.0814869741084 0.003872038781812557
1.516698823363672949e-03 2933.1662783900483 0.003872038781812557
1.556452681427529907e-03 3255.0885998350564 0.003872038781812557
1.592335544429527346e-03 3612.3426997094302 0.003872038781812557
1.624397818226160084e-03 4008.8063288984645 0.003872038781812557
1.652714955040234836e-03 4448.782831127585 0.003872038781812557
1.677377494986263427e-03 4937.047852839004 0.003872038781812557
1.698483817619533039e-03 5478.901179593945 0.003872038781812557
1.716134085569197363e-03 6080.224261649427 0.003872038781812557
1.730426242483317032e-03 6747.5440531107 0.003872038781812557
1.741451502531381288e-03 7488.10385759003 0.003872038781812557
1.749289566915640092e-03 8309.941949353404 0.003872038781812557
1.754003764502497838e-03 9221.97882333434 0.003872038781812557
1.755636007025835081e-03 10234.114021054527 0.003872038781812557
1.754201542366973753e-03 11357.333583431051 0.003872038781812557
1.749687314819662947e-03 12603.829296797274 0.003872038781812557
1.742048559807311998e-03 13987.131026472387 0.003872038781812557
1.731209587613452301e-03 15522.25357427048 0.003872038781812557
1.717067358603007170e-03 17225.859653987874 0.003872038781812557
1.699494762524562334e-03 19116.440753857038 0.003872038781812557
1.678347228492686749e-03 21214.51784910632 0.003872038781812557
1.653469884007284984e-03 23542.864143224204 0.003872038781812557
1.624703621110715505e-03 26126.752255633317 0.003872038781812557
1.591891936640454225e-03 28994.22853882881 0.003872038781812557
1.554885800602569691e-03 32176.417502507353 0.003872038781812557
1.513545055957549396e-03 35707.859649004626 0.003872038781812557
1.467739702768603750e-03 39626.88638701478 0.003872038781812557
1.417346002884508271e-03 43976.036093027215 0.003872038781812557
1.370722051888384214e-03 48802.515836544335 0.003872038781812557
1.374625810149853432e-03 54158.71378079476 0.003872038781812557
1.446221958876423930e-03 60102.76782070388 0.003872038781812557
1.586592680218074525e-03 66699.19663030129 0.003872038781812557
1.802471237173085576e-03 74019.59996915652 0.003872038781812557
2.120529964921913976e-03 82143.43584919439 0.003872038781812557
2.535569231990072222e-03 91158.88299750836 0.003872038781812557
3.076696458351925283e-03 101163.7979766207 0.003872038781812557
3.754611190672210372e-03 112266.77735108159 0.003872038781812557
4.566045861174741240e-03 124588.33642950082 0.003872038781812557
5.517498906489890984e-03 138262.2173764659 0.003872038781812557
6.624351404453785244e-03 153436.84089300132 0.003872038781812557
7.901764028654979788e-03 170276.91722258978 0.003872038781812557
9.394707353061160574e-03 188965.23396912115 0.003872038781812557
1.124696519811907262e-02 209704.64013232305 0.003872038781812557
1.332986994099961443e-02 232720.2478960412 0.003872038781812557
1.565461222852579382e-02 258261.87606826748 0.003872038781812557
1.822926606903802274e-02 286606.7616948256 0.003872038781812557
2.105816486490053388e-02 318062.5692794119 0.003872038781812557
2.414112288586429608e-02 352970.73027306574 0.003872038781812557
2.747303288358102918e-02 391710.1490809261 0.003872038781812557
3.104337218781800037e-02 434701.3158125035 0.003872038781812557
3.483583472868168052e-02 482410.8704165374 0.003872038781812557
3.882834697678741454e-02 535356.6677410719 0.003872038781812557
4.299314917898579280e-02 594113.3984965039 0.003872038781812557
4.729688247969567744e-02 659318.8271333541 0.003872038781812557
5.170133138719116422e-02 731680.7143427207 0.003872038781812557
5.616406702327999406e-02 811984.4993184009 0.003872038781812557
6.063894498018940898e-02 901101.8251665037 0.003872038781812557
6.507765225889378113e-02 1000000.0 0.003872038781812557
4.834236820409973867e-07 0.001 0.004297004704320844
4.892715633800800864e-07 0.0011097524964120721 0.004297004704320844
4.972695499707589014e-07 0.0012315506032928262 0.004297004704320844
5.111387033385737497e-07 0.001366716356462006 0.004297004704320844
5.267626438818553109e-07 0.0015167168884709225 0.004297004704320844
5.353104227425893273e-07 0.0016831803533309566 0.004297004704320844
5.467263814294078795e-07 0.0018679135990207828 0.004297004704320844
5.610026330031523685e-07 0.002072921779595372 0.004297004704320844
5.814454200806423718e-07 0.002300430119772917 0.004297004704320844
6.061301873309307221e-07 0.0025529080682395165 0.004297004704320844
6.425543555691143583e-07 0.002833096101839324 0.004297004704320844
6.811334308821296119e-07 0.0031440354715915 0.004297004704320844
7.178893644409908698e-07 0.0034891012134067737 0.004297004704320844
7.636849913044161960e-07 0.003872038781812557 0.004297004704320844
8.108373187644573847e-07 0.004297004704320844 0.004297004704320844
8.593824670902638663e-07 0.004768611697714469 0.004297004704320844
9.105680477737214415e-07 0.005291978735958442 0.004297004704320844
9.575134142042832758e-07 0.005872786613189483 0.004297004704320844
1.014632765136837483e-06 0.00651733960488242 0.004297004704320844
1.074396254034124207e-06 0.007232633896483534 0.004297004704320844
1.132190430565144565e-06 0.008026433522257174 0.004297004704320844
1.190268746750210921e-06 0.00890735463861044 0.004297004704320844
1.251567265795315188e-06 0.009884959046625586 0.004297004704320844
1.315802321815252713e-06 0.010969857978923836 0.004297004704320844
1.381406114521673370e-06 0.012173827277396614 0.004297004704320844
1.447701144138360973e-06 0.013509935211980273 0.004297004704320844
1.513542005653858620e-06 0.014992684327860457 0.004297004704320844
1.581111081985843494e-06 0.01663816886076129 0.004297004704320844
1.645564859458061730e-06 0.018464249428955443 0.004297004704320844
1.709854797221135274e-06 0.020490746898158472 0.004297004704320844
1.772172128679438012e-06 0.022739657523579287 0.004297004704320844
1.832282826863407762e-06 0.02523539170434766 0.004297004704320844
1.891848666279073819e-06 0.02800503894183631 0.004297004704320844
1.947654179088809623e-06 0.03107866187782014 0.004297004704320844
2.001892051477465607e-06 0.03448962260405758 0.004297004704320844
2.053545424966731765e-06 0.038274944785163134 0.004297004704320844
2.102961590812979076e-06 0.04247571552536898 0.004297004704320844
2.148953611249471167e-06 0.047137531341167244 0.004297004704320844
2.194189797434352395e-06 0.05231099308056263 0.004297004704320844
2.235300050643100852e-06 0.05805225516094899 0.004297004704320844
2.274131072167813764e-06 0.06442363508721373 0.004297004704320844
2.311203744028049521e-06 0.07149428986597581 0.004297004704320844
2.345222682192107410e-06 0.07934096665797492 0.004297004704320844
2.376334177981007522e-06 0.08804883581643465 0.004297004704320844
2.406293787314371364e-06 0.09771241535346502 0.004297004704320844
2.433778043135949603e-06 0.1084365968689611 0.004297004704320844
2.459650958031962484e-06 0.12033778407775893 0.004297004704320844
2.483956613897224214e-06 0.13354515629298988 0.004297004704320844
2.505901399472208274e-06 0.14820207057988585 0.004297004704320844
2.527057520277660763e-06 0.16446761779946645 0.004297004704320844
2.546496526680830250e-06 0.18251834943190443 0.004297004704320844
2.564896171777816358e-06 0.20255019392306664 0.004297004704320844
2.582558944362447721e-06 0.22478058335487253 0.004297004704320844
2.598802269971069146e-06 0.24945081352303167 0.004297004704320844
2.614549059724379080e-06 0.27682866303920667 0.004297004704320844
2.629620569955261058e-06 0.3072112998861759 0.004297004704320844
2.644142525727125493e-06 0.34092850697468147 0.004297004704320844
2.658390391586974575e-06 0.3783462617131929 0.004297004704320844
2.672405526536818098e-06 0.419870708444391 0.004297004704320844
2.686527533304207920e-06 0.4659525668664682 0.004297004704320844
2.700760504026678918e-06 0.517092024289676 0.004297004704320844
2.715197838618560480e-06 0.5738441648302398 0.004297004704320844
2.730081018914233457e-06 0.6368249944718586 0.004297004704320844
2.745581167609319924e-06 0.7067181273927491 0.004297004704320844
2.762060874094187462e-06 0.7842822061337682 0.004297004704320844
2.779430628556156065e-06 0.8703591361485166 0.004297004704320844
2.798187389594537557e-06 0.9658832241158708 0.004297004704320844
2.818402679848486947e-06 1.0718913192051276 0.004297004704320844
2.840526623482323289e-06 1.1895340673703196 0.004297004704320844
2.864684193847493749e-06 1.3200884008314182 0.004297004704320844
2.891372794768356034e-06 1.4649713983072863 0.004297004704320844
2.920892376763834130e-06 1.625755666443795 0.004297004704320844
2.953820624599604303e-06 1.8041864093920719 0.004297004704320844
2.990470060426758726e-06 2.0022003718155843 0.004297004704320844
3.031570369757932595e-06 2.2219468609395236 0.004297004704320844
3.077689817298781976e-06 2.4658110758226037 0.004297004704320844
3.129619980095849529e-06 2.736439997074672 0.004297004704320844
3.188261006113740682e-06 3.0367711180354604 0.004297004704320844
3.254628501795309816e-06 3.370064329271928 0.004297004704320844
3.329803116586971544e-06 3.739937302478798 0.004297004704320844
3.415131457757966798e-06 4.150404757850477 0.004297004704320844
3.512134903511288028e-06 4.605922041145108 0.004297004704320844
3.622703261459250601e-06 5.1114334834401705 0.004297004704320844
3.748897659285643959e-06 5.672426068491977 0.004297004704320844
3.893253619194089186e-06 6.294988990221888 0.004297004704320844
4.058738445332558062e-06 6.985879746785249 0.004297004704320844
4.248764194928044247e-06 7.752597488629465 0.004297004704320844
4.467470271476009062e-06 8.60346441668451 0.004297004704320844
4.719708183272615471e-06 9.547716114208066 0.004297004704320844
5.011205281902814698e-06 10.59560179277617 0.004297004704320844
5.353477101341653615e-06 11.758495540521581 0.004297004704320844
5.751239350657681173e-06 13.049019780144016 0.004297004704320844
6.213792423059544568e-06 14.481182276745331 0.004297004704320844
6.752739963806573539e-06 16.070528182616385 0.004297004704320844
7.381835011203018808e-06 17.834308769319094 0.004297004704320844
8.117424352565106311e-06 19.791668678535572 0.004297004704320844
8.978936940392251087e-06 21.96385372416547 0.004297004704320844
9.989446113423399061e-06 24.37444150122222 0.004297004704320844
1.117628866879537073e-05 27.04959730463137 0.004297004704320844
1.257164892173511020e-05 30.01835813575592 0.004297004704320844
1.421415130301129461e-05 33.31294787934677 0.004297004704320844
1.614879455712772233e-05 36.96912707195032 0.004297004704320844
1.842872611519712767e-05 41.0265810582719 0.004297004704320844
2.111630394863411013e-05 45.52935074866948 0.004297004704320844
2.428441871807332964e-05 50.526310653356795 0.004297004704320844
2.801792167249550212e-05 56.07169938205458 0.004297004704320844
3.241516779246647899e-05 62.22570836730231 0.004297004704320844
3.758951977336742880e-05 69.0551352016233 0.004297004704320844
4.367089158581637971e-05 76.63410868007462 0.004297004704320844
5.080703181213546229e-05 85.04489341802686 0.004297004704320844
5.916485450606358921e-05 94.37878277775391 0.004297004704320844
6.893111042560046142e-05 104.73708979594508 0.004297004704320844
8.031272107436505275e-05 116.23224686798542 0.004297004704320844
9.353638525327115903e-05 128.9890261253308 0.004297004704320844
1.088471779056391915e-04 143.14589375234786 0.004297004704320844
1.265061139734368874e-04 158.85651294280527 0.004297004704320844
1.467863733805302028e-04 176.2914118095948 0.004297004704320844
1.699678130523828059e-04 195.63983435170647 0.004297004704320844
1.963301136005044770e-04 217.11179456945052 0.004297004704320844
2.261439821750150581e-04 240.9403560239527 0.004297004704320844
2.596607022852094691e-04 267.38416158399497 0.004297004704320844
2.971004174198983543e-04 296.73024081888724 0.004297004704320844
3.386392377990611580e-04 329.2971255097155 0.004297004704320844
3.843957478615157657e-04 365.43830709572546 0.004297004704320844
4.344179835267311792e-04 405.54607358408276 0.004297004704320844
4.886712250755613626e-04 450.05576757004974 0.004297004704320844
5.470280791489263127e-04 499.450511585514 0.004297004704320844
6.092613804821017101e-04 554.2664520663108 0.004297004704320844
6.750412467207960593e-04 615.0985788580505 0.004297004704320844
7.439368450632760296e-04 682.6071834272393 0.004297004704320844
8.154229035818088764e-04 757.525025877192 0.004297004704320844
8.888920082244243558e-04 840.6652885618333 0.004297004704320844
9.636715375981954896e-04 932.9304026284696 0.004297004704320844
1.039044578269944985e-03 1035.3218432956637 0.004297004704320844
1.114274183331402960e-03 1148.9510001873086 0.004297004704320844
1.188628876894308635e-03 1275.051240713013 0.004297004704320844
1.261407877368835766e-03 1414.991297434576 0.004297004704320844
1.331964479192905559e-03 1570.2901247293776 0.004297004704320844
1.399725547601917905e-03 1742.6333860096508 0.004297004704320844
1.464205941462170266e-03 1933.891750455232 0.004297004704320844
1.525016921536801427e-03 2146.141197858406 0.004297004704320844
1.581867545585004297e-03 2381.6855519761607 0.004297004704320844
1.634561159993322280e-03 2643.0814869741084 0.004297004704320844
1.682985315777773194e-03 2933.1662783900483 0.004297004704320844
1.727098471094868455e-03 3255.0885998350564 0.004297004704320844
1.766915471128739298e-03 3612.3426997094302 0.004297004704320844
1.802492133627217738e-03 4008.8063288984645 0.004297004704320844
1.833912150185673185e-03 4448.782831127585 0.004297004704320844
1.861275848120566958e-03 4937.047852839004 0.004297004704320844
1.884692327527556820e-03 5478.901179593945 0.004297004704320844
1.904272864744399173e-03 6080.224261649427 0.004297004704320844
1.920125908666059453e-03 6747.5440531107 0.004297004704320844
1.932352750011571757e-03 7488.10385759003 0.004297004704320844
1.941041773208141081e-03 8309.941949353404 0.004297004704320844
1.946263180173593869e-03 9221.97882333434 0.004297004704320844
1.948063516177684241e-03 10234.114021054527 0.004297004704320844
1.946459879438926189e-03 11357.333583431051 0.004297004704320844
1.941437733493035908e-03 12603.829296797274 0.004297004704320844
1.932947252035872171e-03 13987.131026472387 0.004297004704320844
1.920904895782840453e-03 15522.25357427048 0.004297004704320844
1.905196232495254879e-03 17225.859653987874 0.004297004704320844
1.885680705699352509e-03 19116.440753857038 0.004297004704320844
1.862198427840680440e-03 21214.51784910632 0.004297004704320844
1.834577419737748894e-03 23542.864143224204 0.004297004704320844
1.802642483783394771e-03 26126.752255633317 0.004297004704320844
1.766219917042326053e-03 28994.22853882881 0.004297004704320844
1.725144821063575922e-03 32176.417502507353 0.004297004704320844
1.679263388647642564e-03 35707.859649004626 0.004297004704320844
1.628432581165712096e-03 39626.88638701478 0.004297004704320844
1.572517173614449044e-03 43976.036093027215 0.004297004704320844
1.520591045460064489e-03 48802.515836544335 0.004297004704320844
1.524416745646891029e-03 54158.71378079476 0.004297004704320844
1.603122516537972778e-03 60102.76782070388 0.004297004704320844
1.757975926988021229e-03 66699.19663030129 0.004297004704320844
1.996147827467107620e-03 74019.59996915652 0.004297004704320844
2.347584560593722700e-03 82143.43584919439 0.004297004704320844
2.805866208747015943e-03 91158.88299750836 0.004297004704320844
3.403432853767539377e-03 101163.7979766207 0.004297004704320844
4.152121229344699418e-03 112266.77735108159 0.004297004704320844
5.048110966045497687e-03 124588.33642950082 0.004297004704320844
6.098247889729004230e-03 138262.2173764659 0.004297004704320844
7.319324448633153513e-03 153436.84089300132 0.004297004704320844
8.727816934244498823e-03 170276.91722258978 0.004297004704320844
1.036928014747294340e-02 188965.23396912115 0.004297004704320844
1.240947177458997033e-02 209704.64013232305 0.004297004704320844
1.470208178839113242e-02 232720.2478960412 0.004297004704320844
1.725887072368823688e-02 258261.87606826748 0.004297004704320844
2.008812334368504510e-02 286606.7616948256 0.004297004704320844
2.319377442445827095e-02 318062.5692794119 0.004297004704320844
2.657491763262843920e-02 352970.73027306574 0.004297004704320844
3.022490605987369905e-02 391710.1490809261 0.004297004704320844
3.413110351452695174e-02 434701.3158125035 0.004297004704320844
3.827460706375657162e-02 482410.8704165374 0.004297004704320844
4.262985267031090680e-02 535356.6677410719 0.004297004704320844
4.716513495861994476e-02 594113.3984965039 0.004297004704320844
5.184269834934836230e-02 659318.8271333541 0.004297004704320844
5.661916546787269106e-02 731680.7143427207 0.004297004704320844
6.144699726544632090e-02 811984.4993184009 0.004297004704320844
6.627430886148567846e-02 901101.8251665037 0.004297004704320844
7.104709070300152529e-02 1000000.0 0.004297004704320844
4.494746478626229424e-07 0.001 0.004768611697714469
4.579936615804471472e-07 0.0011097524964120721 0.004768611697714469
4.686870261002389990e-07 0.0012315506032928262 0.004768611697714469
4.792154393426198485e-07 0.001366716356462006 0.004768611697714469
4.937634698055494884e-07 0.0015167168884709225 0.004768611697714469
5.043052498111843606e-07 0.0016831803533309566 0.004768611697714469
5.186649789363901773e-07 0.0018679135990207828 0.004768611697714469
5.378840503474926430e-07 0.002072921779595372 0.004768611697714469
5.642540258498795365e-07 0.002300430119772917 0.004768611697714469
6.008372098096942651e-07 0.0025529080682395165 0.004768611697714469
6.357860948517057863e-07 0.002833096101839324 0.004768611697714469
6.765832463315469166e-07 0.0031440354715915 0.004768611697714469
7.204355845927942409e-07 0.0034891012134067737 0.004768611697714469
7.651648561605807080e-07 0.003872038781812557 0.004768611697714469
8.140960475039332766e-07 0.004297004704320844 0.004768611697714469
8.638303892236351292e-07 0.004768611697714469 0.004768611697714469
9.180627171463510002e-07 0.005291978735958442 0.004768611697714469
9.779640795686837630e-07 0.005872786613189483 0.004768611697714469
1.036747508428896326e-06 0.00651733960488242 0.004768611697714469
1.099582795297038762e-06 0.007232633896483534 0.004768611697714469
1.163308202747584127e-06 0.008026433522257174 0.004768611697714469
1.227356963945983702e-06 0.00890735463861044 0.004768611697714469
1.296507252913289179e-06 0.009884959046625586 0.004768611697714469
1.371421277356187421e-06 0.010969857978923836 0.004768611697714469
1.444156811199884537e-06 0.012173827277396614 0.004768611697714469
1.518494759106250640e-06 0.013509935211980273 0.004768611697714469
1.593134760996413065e-06 0.014992684327860457 0.004768611697714469
1.668447961357266218e-06 0.01663816886076129 0.004768611697714469
1.741305169299413407e-06 0.018464249428955443 0.004768611697714469
1.814058359715641364e-06 0.020490746898158472 0.004768611697714469
1.885217461785913899e-06 0.022739657523579287 0.004768611697714469
1.955235668363368385e-06 0.02523539170434766 0.004768611697714469
2.024155056905030194e-06 0.02800503894183631 0.004768611697714469
2.089769364960670597e-06 0.03107866187782014 0.004768611697714469
2.153126672370319372e-06 0.03448962260405758 0.004768611697714469
2.214607693511340872e-06 0.038274944785163134 0.004768611697714469
2.272152902049875490e-06 0.04247571552536898 0.004768611697714469
2.327709769073849771e-06 0.047137531341167244 0.004768611697714469
2.379284171351057143e-06 0.05231099308056263 0.004768611697714469
2.428958081824670259e-06 0.05805225516094899 0.004768611697714469
2.476315098789236753e-06 0.06442363508721373 0.004768611697714469
2.519230421911272434e-06 0.07149428986597581 0.004768611697714469
2.560448775199349718e-06 0.07934096665797492 0.004768611697714469
2.598536837076848217e-06 0.08804883581643465 0.004768611697714469
2.634731506131097505e-06 0.09771241535346502 0.004768611697714469
2.668213864855895482e-06 0.1084365968689611 0.004768611697714469
2.699311027834386760e-06 0.12033778407775893 0.004768611697714469
2.728227811188363365e-06 0.13354515629298988 0.004768611697714469
2.755248997699535785e-06 0.14820207057988585 0.004768611697714469
2.780600918165508807e-06 0.16446761779946645 0.004768611697714469
2.804391517212680898e-06 0.18251834943190443 0.004768611697714469
2.826618897447994466e-06 0.20255019392306664 0.004768611697714469
2.847619843952353597e-06 0.22478058335487253 0.004768611697714469
2.867323678884065416e-06 0.24945081352303167 0.004768611697714469
2.886234302690597945e-06 0.27682866303920667 0.004768611697714469
2.904283915097308916e-06 0.3072112998861759 0.004768611697714469
2.921779590959773453e-06 0.34092850697468147 0.004768611697714469
2.938544967127624644e-06 0.3783462617131929 0.004768611697714469
2.955322723571042350e-06 0.419870708444391 0.004768611697714469
2.971779411120160974e-06 0.4659525668664682 0.004768611697714469
2.988183665568589045e-06 0.517092024289676 0.004768611697714469
3.005041391793956100e-06 0.5738441648302398 0.004768611697714469
3.022261684737606223e-06 0.6368249944718586 0.004768611697714469
3.040198200316986365e-06 0.7067181273927491 0.004768611697714469
3.058984765944429838e-06 0.7842822061337682 0.004768611697714469
3.078793777086298515e-06 0.8703591361485166 0.004768611697714469
3.099984879806218095e-06 0.9658832241158708 0.004768611697714469
3.122864312265950053e-06 1.0718913192051276 0.004768611697714469
3.147759896833904318e-06 1.1895340673703196 0.004768611697714469
3.174925005012988246e-06 1.3200884008314182 0.004768611697714469
3.204850900184209963e-06 1.4649713983072863 0.004768611697714469
3.237953199750233086e-06 1.625755666443795 0.004768611697714469
3.274657838423750163e-06 1.8041864093920719 0.004768611697714469
3.315601197805314104e-06 2.0022003718155843 0.004768611697714469
3.361402255842428838e-06 2.2219468609395236 0.004768611697714469
3.412765913717167633e-06 2.4658110758226037 0.004768611697714469
3.470579776936381980e-06 2.736439997074672 0.004768611697714469
3.535874942859295282e-06 3.0367711180354604 0.004768611697714469
3.609630308414016962e-06 3.370064329271928 0.004768611697714469
3.693136919359934411e-06 3.739937302478798 0.004768611697714469
3.787884728542842088e-06 4.150404757850477 0.004768611697714469
3.895618403164825381e-06 4.605922041145108 0.004768611697714469
4.018346444402260656e-06 5.1114334834401705 0.004768611697714469
4.158427819868548514e-06 5.672426068491977 0.004768611697714469
4.318639301516147768e-06 6.294988990221888 0.004768611697714469
4.502261034107265680e-06 6.985879746785249 0.004768611697714469
4.713151944183049953e-06 7.752597488629465 0.004768611697714469
4.955830386289700466e-06 8.60346441668451 0.004768611697714469
5.235693877685215173e-06 9.547716114208066 0.004768611697714469
5.559139351030447423e-06 10.59560179277617 0.004768611697714469
5.938883772591289147e-06 11.758495540521581 0.004768611697714469
6.380153209294705963e-06 13.049019780144016 0.004768611697714469
6.893350523749227879e-06 14.481182276745331 0.004768611697714469
7.491287305061683235e-06 16.070528182616385 0.004768611697714469
8.189213685504848439e-06 17.834308769319094 0.004768611697714469
9.005306895389448082e-06 19.791668678535572 0.004768611697714469
9.961116391273777215e-06 21.96385372416547 0.004768611697714469
1.108219992986775944e-05 24.37444150122222 0.004768611697714469
1.239893186920474340e-05 27.04959730463137 0.004768611697714469
1.394702827216441047e-05 30.01835813575592 0.004768611697714469
1.576929646778103716e-05 33.31294787934677 0.004768611697714469
1.791567692666613275e-05 36.96912707195032 0.004768611697714469
2.044515814857862911e-05 41.0265810582719 0.004768611697714469
2.342693241692185642e-05 45.52935074866948 0.004768611697714469
2.694183937116272255e-05 50.526310653356795 0.004768611697714469
3.108404084251180924e-05 56.07169938205458 0.004768611697714469
3.596266877382410602e-05 62.22570836730231 0.004768611697714469
4.170352764598902529e-05 69.0551352016233 0.004768611697714469
4.845070589140962049e-05 76.63410868007462 0.004768611697714469
5.636819323911115430e-05 85.04489341802686 0.004768611697714469
6.564117262466867314e-05 94.37878277775391 0.004768611697714469
7.647685708439235430e-05 104.73708979594508 0.004768611697714469
8.910484036128360485e-05 116.23224686798542 0.004768611697714469
1.037766648967917759e-04 128.9890261253308 0.004768611697714469
1.207642781416379068e-04 143.14589375234786 0.004768611697714469
1.403573248747964420e-04 158.85651294280527 0.004768611697714469
1.628588847946295360e-04 176.2914118095948 0.004768611697714469
1.885795869409302911e-04 195.63983435170647 0.004768611697714469
2.178297453293868903e-04 217.11179456945052 0.004768611697714469
2.509097323604145605e-04 240.9403560239527 0.004768611697714469
2.880984554234389565e-04 267.38416158399497 0.004768611697714469
3.296402566339541270e-04 296.73024081888724 0.004768611697714469
3.757305582813074774e-04 329.2971255097155 0.004768611697714469
4.265010683262646508e-04 365.43830709572546 0.004768611697714469
4.820050818050601528e-04 405.54607358408276 0.004768611697714469
5.422042285760626064e-04 450.05576757004974 0.004768611697714469
6.069571465321249581e-04 499.450511585514 0.004768611697714469
6.760118900032392004e-04 554.2664520663108 0.004768611697714469
7.490025125818610937e-04 615.0985788580505 0.004768611697714469
8.254508940183795428e-04 682.6071834272393 0.004768611697714469
9.047742967378597694e-04 757.525025877192 0.004768611697714469
9.862987709598563212e-04 840.6652885618333 0.004768611697714469
1.069277879488599774e-03 932.9304026284696 0.004768611697714469
1.152916160693305807e-03 1035.3218432956637 0.004768611697714469
1.236395757320404029e-03 1148.9510001873086 0.004768611697714469
1.318904939203475275e-03 1275.051240713013 0.004768611697714469
1.399666084721386088e-03 1414.991297434576 0.004768611697714469
1.477961349811376121e-03 1570.2901247293776 0.004768611697714469
1.553154655448079876e-03 1742.6333860096508 0.004768611697714469
1.624707546429386956e-03 1933.891750455232 0.004768611697714469
1.692188451088360310e-03 2146.141197858406 0.004768611697714469
1.755274497595395037e-03 2381.6855519761607 0.004768611697714469
1.813747227606967447e-03 2643.0814869741084 0.004768611697714469
1.867481675496333393e-03 2933.1662783900483 0.004768611697714469
1.916431775799400323e-03 3255.0885998350564 0.004768611697714469
1.960613741327869256e-03 3612.3426997094302 0.004768611697714469
2.000089452418846343e-03 4008.8063288984645 0.004768611697714469
2.034951704428242421e-03 4448.782831127585 0.004768611697714469
2.065311696616930603e-03 4937.047852839004 0.004768611697714469
2.091290489810364132e-03 5478.901179593945 0.004768611697714469
2.113011498678710881e-03 6080.224261649427 0.004768611697714469
2.130595005556549897e-03 6747.5440531107 0.004768611697714469
2.144153287314413785e-03 7488.10385759003 0.004768611697714469
2.153784441111492119e-03 8309.941949353404 0.004768611697714469
2.159566521125256579e-03 9221.97882333434 0.004768611697714469
2.161550925748189408e-03 10234.114021054527 0.004768611697714469
2.159756653929425022e-03 11357.333583431051 0.004768611697714469
2.154167825467362667e-03 12603.829296797274 0.004768611697714469
2.144729256098963383e-03 13987.131026472387 0.004768611697714469
2.131348208940241334e-03 15522.25357427048 0.004768611697714469
2.113898134405173962e-03 17225.859653987874 0.004768611697714469
2.092223321986573514e-03 19116.440753857038 0.004768611697714469
2.066146399738978939e-03 21214.51784910632 0.004768611697714469
2.035478016561050995e-03 23542.864143224204 0.004768611697714469
2.000023090271777545e-03 26126.752255633317 0.004768611697714469
1.959590943762989403e-03 28994.22853882881 0.004768611697714469
1.913999065674559319e-03 32176.417502507353 0.004768611697714469
1.863078318997884748e-03 35707.859649004626 0.004768611697714469
1.806670824312976622e-03 39626.88638701478 0.004768611697714469
1.744628318029677050e-03 43976.036093027215 0.004768611697714469
1.686778118156645814e-03 48802.515836544335 0.004768611697714469
1.690399524814230467e-03 54158.71378079476 0.004768611697714469
1.776826869322658793e-03 60102.76782070388 0.004768611697714469
1.947541910354054408e-03 66699.19663030129 0.004768611697714469
2.210136961379340851e-03 74019.59996915652 0.004768611697714469
2.598271125815631872e-03 82143.43584919439 0.004768611697714469
3.104014499924835462e-03 91158.88299750836 0.004768611697714469
3.763562351431650518e-03 101163.7979766207 0.004768611697714469
4.589969215735261419e-03 112266.77735108159 0.004768611697714469
5.578783174729268733e-03 124588.33642950082 0.004768611697714469
6.737154880439684239e-03 138262.2173764659 0.004768611697714469
8.083372235790800206e-03 153436.84089300132 0.004768611697714469
9.635304298609688109e-03 170276.91722258978 0.004768611697714469
1.143820819876351785e-02 188965.23396912115 0.004768611697714469
1.368358053125288271e-02 209704.64013232305 0.004768611697714469
1.620477288414361519e-02 232720.2478960412 0.004768611697714469
1.901405485684207197e-02 258261.87606826748 0.004768611697714469
2.211977366546696161e-02 286606.7616948256 0.004768611697714469
2.552537732545028318e-02 318062.5692794119 0.004768611697714469
2.922880265694727253e-02 352970.73027306574 0.004768611697714469
3.322166742472173334e-02 391710.1490809261 0.004768611697714469
3.748891194185662717e-02 434701.3158125035 0.004768611697714469
4.200833861079699555e-02 482410.8704165374 0.004768611697714469
4.675064375985020504e-02 535356.6677410719 0.004768611697714469
5.167953050645535812e-02 594113.3984965039 0.004768611697714469
5.675212709690904272e-02 659318.8271333541 0.004768611697714469
6.191950589403932143e-02 731680.7143427207 0.004768611697714469
6.712812574278097244e-02 811984.4993184009 0.004768611697714469
7.232007841438439777e-02 901101.8251665037 0.004768611697714469
7.743519365752692118e-02 1000000.0 0.004768611697714469
4.203021279109864871e-07 0.001 0.005291978735958442
4.304925432991284665e-07 0.0011097524964120721 0.005291978735958442
4.411427291042276602e-07 0.0012315506032928262 0.005291978735958442
4.524360547813867552e-07 0.001366716356462006 0.005291978735958442
4.660929546973342025e-07 0.0015167168884709225 0.005291978735958442
4.800842867013361116e-07 0.0016831803533309566 0.005291978735958442
4.977410920072042265e-07 0.0018679135990207828 0.005291978735958442
5.221998447082091382e-07 0.002072921779595372 0.005291978735958442
5.559655753856931806e-07 0.002300430119772917 0.005291978735958442
5.917157974512704685e-07 0.0025529080682395165 0.005291978735958442
6.326032376342967874e-07 0.002833096101839324 0.005291978735958442
6.736088917687634586e-07 0.0031440354715915 0.005291978735958442
7.184322040135651362e-07 0.0034891012134067737 0.005291978735958442
7.662448597291440214e-07 0.003872038781812557 0.005291978735958442
8.184303725551465880e-07 0.004297004704320844 0.005291978735958442
8.721225642507545619e-07 0.004768611697714469 0.005291978735958442
9.333855347223310309e-07 0.005291978735958442 0.005291978735958442
9.914599207150112551e-07 0.005872786613189483 0.005291978735958442
1.056239565334998563e-06 0.00651733960488242 0.005291978735958442
1.122847849737011737e-06 0.007232633896483534 0.005291978735958442
1.191313473631466652e-06 0.008026433522257174 0.005291978735958442
1.268518652581676067e-06 0.00890735463861044 0.005291978735958442
1.344299599184417616e-06 0.009884959046625586 0.005291978735958442
1.423494316038426850e-06 0.010969857978923836 0.005291978735958442
1.505585311526500442e-06 0.012173827277396614 0.005291978735958442
1.588165232861402201e-06 0.013509935211980273 0.005291978735958442
1.672664148045421357e-06 0.014992684327860457 0.005291978735958442
1.755014100071112479e-06 0.01663816886076129 0.005291978735958442
1.837917725312561129e-06 0.018464249428955443 0.005291978735958442
1.921006827238079996e-06 0.020490746898158472 0.005291978735958442
2.002608983418171034e-06 0.022739657523579287 0.005291978735958442
2.082785292153140380e-06 0.02523539170434766 0.005291978735958442
2.160926381799397312e-06 0.02800503894183631 0.005291978735958442
2.236640772295208337e-06 0.03107866187782014 0.005291978735958442
2.311288709939864179e-06 0.03448962260405758 0.005291978735958442
2.381280156523866991e-06 0.038274944785163134 0.005291978735958442
2.449283356625424747e-06 0.04247571552536898 0.005291978735958442
2.514717802836590119e-06 0.047137531341167244 0.005291978735958442
2.576793543772414449e-06 0.05231099308056263 0.005291978735958442
2.635187973125466418e-06 0.05805225516094899 0.005291978735958442
2.691070660854888153e-06 0.06442363508721373 0.005291978735958442
2.742781929134975769e-06 0.07149428986597581 0.005291978735958442
2.792050065649055025e-06 0.07934096665797492 0.005291978735958442
2.838235335102862994e-06 0.08804883581643465 0.005291978735958442
2.881322845460525479e-06 0.09771241535346502 0.005291978735958442
2.921595703450553646e-06 0.1084365968689611 0.005291978735958442
2.959065288655218148e-06 0.12033778407775893 0.005291978735958442
2.993938990871214490e-06 0.13354515629298988 0.005291978735958442
3.026744501845437698e-06 0.14820207057988585 0.005291978735958442
3.057343568237248851e-06 0.16446761779946645 0.005291978735958442
3.086093660488905151e-06 0.18251834943190443 0.005291978735958442
3.112909565901680711e-06 0.20255019392306664 0.005291978735958442
3.138146218605637681e-06 0.22478058335487253 0.005291978735958442
3.161871936527648598e-06 0.24945081352303167 0.005291978735958442
3.184567284997288422e-06 0.27682866303920667 0.005291978735958442
3.206200696745933940e-06 0.3072112998861759 0.005291978735958442
3.226914993093684850e-06 0.34092850697468147 0.005291978735958442
3.246915472239533293e-06 0.3783462617131929 0.005291978735958442
3.266678499193808372e-06 0.419870708444391 0.005291978735958442
3.286081309569624613e-06 0.4659525668664682 0.005291978735958442
3.305469800037148411e-06 0.517092024289676 0.005291978735958442
3.325039332912053618e-06 0.5738441648302398 0.005291978735958442
3.344941297486595580e-06 0.6368249944718586 0.005291978735958442
3.365532711495144096e-06 0.7067181273927491 0.005291978735958442
3.387059879306578897e-06 0.7842822061337682 0.005291978735958442
3.409730975658078495e-06 0.8703591361485166 0.005291978735958442
3.433833620289707754e-06 0.9658832241158708 0.005291978735958442
3.459755316451450357e-06 1.0718913192051276 0.005291978735958442
3.487826247579061272e-06 1.1895340673703196 0.005291978735958442
3.518419162521399078e-06 1.3200884008314182 0.005291978735958442
3.551966665375018895e-06 1.4649713983072863 0.005291978735958442
3.588971978729327619e-06 1.625755666443795 0.005291978735958442
3.630042479520671588e-06 1.8041864093920719 0.005291978735958442
3.675737836998339974e-06 2.0022003718155843 0.005291978735958442
3.726762450145611734e-06 2.2219468609395236 0.005291978735958442
3.784031228173297744e-06 2.4658110758226037 0.005291978735958442
3.848507691418278135e-06 2.736439997074672 0.005291978735958442
3.921116432802804198e-06 3.0367711180354604 0.005291978735958442
4.003102978295295434e-06 3.370064329271928 0.005291978735958442
4.095843600851468439e-06 3.739937302478798 0.005291978735958442
4.201121876131249076e-06 4.150404757850477 0.005291978735958442
4.320729586213785556e-06 4.605922041145108 0.005291978735958442
4.456975739585625913e-06 5.1114334834401705 0.005291978735958442
4.612452848523304943e-06 5.672426068491977 0.005291978735958442
4.790273275712710722e-06 6.294988990221888 0.005291978735958442
4.994056313841786841e-06 6.985879746785249 0.005291978735958442
5.228057541176024462e-06 7.752597488629465 0.005291978735958442
5.497340229377554773e-06 8.60346441668451 0.005291978735958442
5.807874712041030778e-06 9.547716114208066 0.005291978735958442
6.166698678377870125e-06 10.59560179277617 0.005291978735958442
6.588017465337476987e-06 11.758495540521581 0.005291978735958442
7.077586536041249741e-06 13.049019780144016 0.005291978735958442
7.646924167906702714e-06 14.481182276745331 0.005291978735958442
8.310274870756384730e-06 16.070528182616385 0.005291978735958442
9.084569527486209951e-06 17.834308769319094 0.005291978735958442
9.989955357875065305e-06 19.791668678535572 0.005291978735958442
1.105031903920255017e-05 21.96385372416547 0.005291978735958442
1.229406962481883573e-05 24.37444150122222 0.005291978735958442
1.375483733465728329e-05 27.04959730463137 0.005291978735958442
1.547232180007870753e-05 30.01835813575592 0.005291978735958442
1.749397340126747108e-05 33.31294787934677 0.005291978735958442
1.987522578540495854e-05 36.96912707195032 0.005291978735958442
2.268149752105554442e-05 41.0265810582719 0.005291978735958442
2.598954382785538956e-05 45.52935074866948 0.005291978735958442
2.988910008514241847e-05 50.526310653356795 0.005291978735958442
3.448462626027904495e-05 56.07169938205458 0.005291978735958442
3.989719775878469081e-05 62.22570836730231 0.005291978735958442
4.626638286029832904e-05 69.0551352016233 0.005291978735958442
5.375209349769883725e-05 76.63410868007462 0.005291978735958442
6.253624477507058633e-05 85.04489341802686 0.005291978735958442
7.282432034132996592e-05 94.37878277775391 0.005291978735958442
8.484623678967850261e-05 104.73708979594508 0.005291978735958442
9.885674269996143067e-05 116.23224686798542 0.005291978735958442
1.151349366295971092e-04 128.9890261253308 0.005291978735958442
1.339825993870686163e-04 143.14589375234786 0.005291978735958442
1.557210838583281544e-04 158.85651294280527 0.005291978735958442
1.806867316150594668e-04 176.2914118095948 0.005291978735958442
2.092242082558115363e-04 195.63983435170647 0.005291978735958442
2.416778734806027996e-04 217.11179456945052 0.005291978735958442
2.783810683049104100e-04 240.9403560239527 0.005291978735958442
3.196433276862126801e-04 267.38416158399497 0.005291978735958442
3.657358005958184343e-04 296.73024081888724 0.005291978735958442
4.168753991067142392e-04 329.2971255097155 0.005291978735958442
4.732083425991818527e-04 365.43830709572546 0.005291978735958442
5.347939036254687091e-04 405.54607358408276 0.005291978735958442
6.015895234250403199e-04 450.05576757004974 0.005291978735958442
6.734384936743930848e-04 499.450511585514 0.005291978735958442
7.500613128562756086e-04 554.2664520663108 0.005291978735958442
8.310519949354378249e-04 615.0985788580505 0.005291978735958442
9.158801289117834759e-04 682.6071834272393 0.005291978735958442
1.003899121388199126e-03 757.525025877192 0.005291978735958442
1.094361207245924707e-03 840.6652885618333 0.005291978735958442
1.186438040544431473e-03 932.9304026284696 0.005291978735958442
1.279247029441915118e-03 1035.3218432956637 0.005291978735958442
1.371880567966822680e-03 1148.9510001873086 0.005291978735958442
1.463437823945602659e-03 1275.051240713013 0.005291978735958442
1.553055810101230689e-03 1414.991297434576 0.005291978735958442
1.639937875564882698e-03 1570.2901247293776 0.005291978735958442
1.723378063367304695e-03 1742.6333860096508 0.005291978735958442
1.802778643652509435e-03 1933.891750455232 0.005291978735958442
1.877660605456422807e-03 2146.141197858406 0.005291978735958442
1.947665449151516227e-03 2381.6855519761607 0.005291978735958442
2.012550559822520908e-03 2643.0814869741084 0.005291978735958442
2.072177166390023421e-03 2933.1662783900483 0.005291978735958442
2.126493947075703151e-03 3255.0885998350564 0.005291978735958442
2.175518759347185808e-03 3612.3426997094302 0.005291978735958442
2.219320209369161651e-03 4008.8063288984645 0.005291978735958442
2.258000975988714350e-03 4448.782831127585 0.005291978735958442
2.291684621915238487e-03 4937.047852839004 0.005291978735958442
2.320505141155187849e-03 5478.901179593945 0.005291978735958442
2.344599545478344947e-03 6080.224261649427 0.005291978735958442
2.364101200283006288e-03 6747.5440531107 0.005291978735958442
2.379134737439256558e-03 7488.10385759003 0.005291978735958442
2.389808781355335244e-03 8309.941949353404 0.005291978735958442
2.396210012588599180e-03 9221.97882333434 0.005291978735958442
2.398395489739748969e-03 10234.114021054527 0.005291978735958442
2.396386589248530961e-03 11357.333583431051 0.005291978735958442
2.390165240726450143e-03 12603.829296797274 0.005291978735958442
2.379670726120955426e-03 13987.131026472387 0.005291978735958442
2.364800198375399242e-03 15522.25357427048 0.005291978735958442
2.345413449465937744e-03 17225.859653987874 0.005291978735958442
2.321338169566343652e-03 19116.440753857038 0.005291978735958442
2.292378368734874963e-03 21214.51784910632 0.005291978735958442
2.258324028411593746e-03 23542.864143224204 0.005291978735958442
2.218959856231579510e-03 26126.752255633317 0.005291978735958442
2.174075114286245104e-03 28994.22853882881 0.005291978735958442
2.123468810653890253e-03 32176.417502507353 0.005291978735958442
2.066954238299022195e-03 35707.859649004626 0.005291978735958442
2.004359165587435085e-03 39626.88638701478 0.005291978735958442
1.935520079369813492e-03 43976.036093027215 0.005291978735958442
1.871043335223962489e-03 48802.515836544335 0.005291978735958442
1.874298172815559976e-03 54158.71378079476 0.005291978735958442
1.969085278450558810e-03 60102.76782070388 0.005291978735958442
2.157145720686803273e-03 66699.19663030129 0.005291978735958442
2.446457195622463946e-03 74019.59996915652 0.005291978735958442
2.874892440392149816e-03 82143.43584919439 0.005291978735958442
3.432670950542420895e-03 91158.88299750836 0.005291978735958442
4.160186487943270603e-03 101163.7979766207 0.005291978735958442
5.071847640958020154e-03 112266.77735108159 0.005291978735958442
6.162446948700954844e-03 124588.33642950082 0.005291978735958442
7.439372580557579093e-03 138262.2173764659 0.005291978735958442
8.922499272050993246e-03 153436.84089300132 0.005291978735958442
1.063116245643929390e-02 170276.91722258978 0.005291978735958442
1.260910000893544422e-02 188965.23396912115 0.005291978735958442
1.507808100820441817e-02 209704.64013232305 0.005291978735958442
1.784792235945129035e-02 232720.2478960412 0.005291978735958442
2.093134134107814057e-02 258261.87606826748 0.005291978735958442
2.433657529118041576e-02 286606.7616948256 0.005291978735958442
2.806632432406789418e-02 318062.5692794119 0.005291978735958442
3.211709251714835872e-02 352970.73027306574 0.005291978735958442
3.647840004467879649e-02 391710.1490809261 0.005291978735958442
4.113223263727827650e-02 434701.3158125035 0.005291978735958442
4.605269955031673912e-02 482410.8704165374 0.005291978735958442
5.120605436704533941e-02 535356.6677410719 0.005291978735958442
5.655076815708595661e-02 594113.3984965039 0.005291978735958442
6.203845624673066939e-02 659318.8271333541 0.005291978735958442
6.761377228113985005e-02 731680.7143427207 0.005291978735958442
7.321660857033439329e-02 811984.4993184009 0.005291978735958442
7.878252051903129882e-02 901101.8251665037 0.005291978735958442
8.424418185037836626e-02 1000000.0 0.005291978735958442
3.905938879318745967e-07 0.001 0.005872786613189483
4.026528967915801278e-07 0.0011097524964120721 0.005872786613189483
4.137048971079967352e-07 0.0012315506032928262 0.005872786613189483
4.273377694335878746e-07 0.001366716356462006 0.005872786613189483
4.383089531634869135e-07 0.0015167168884709225 0.005872786613189483
4.599319177428823935e-07 0.0016831803533309566 0.005872786613189483
4.790108869589140191e-07 0.0018679135990207828 0.005872786613189483
5.153091589005923654e-07 0.002072921779595372 0.005872786613189483
5.467327399605952458e-07 0.002300430119772917 0.005872786613189483
5.863571596889019895e-07 0.0025529080682395165 0.005872786613189483
6.263557277956839732e-07 0.002833096101839324 0.005872786613189483
6.699020921223267000e-07 0.0031440354715915 0.005872786613189483
7.182165024543955876e-07 0.0034891012134067737 0.005872786613189483
7.672147162668911417e-07 0.003872038781812557 0.005872786613189483
8.244160640188346602e-07 0.004297004704320844 0.005872786613189483
8.801533447755758818e-07 0.004768611697714469 0.005872786613189483
9.409713018039326773e-07 0.005291978735958442 0.005872786613189483
1.008652079227386729e-06 0.005872786613189483 0.005872786613189483
1.075469037272635694e-06 0.00651733960488242 0.005872786613189483
1.145757283473492742e-06 0.007232633896483534 0.005872786613189483
1.225413971015965636e-06 0.008026433522257174 0.005872786613189483
1.304995739410323195e-06 0.00890735463861044 0.005872786613189483
1.391522518438807203e-06 0.009884959046625586 0.005872786613189483
1.478194711950558022e-06 0.010969857978923836 0.005872786613189483
1.566611618986867674e-06 0.012173827277396614 0.005872786613189483
1.656709029419797352e-06 0.013509935211980273 0.005872786613189483
1.750097059747847513e-06 0.014992684327860457 0.005872786613189483
1.842566964174835395e-06 0.01663816886076129 0.005872786613189483
1.937024664255922053e-06 0.018464249428955443 0.005872786613189483
2.030407525325489512e-06 0.020490746898158472 0.005872786613189483
2.121343172304303185e-06 0.022739657523579287 0.005872786613189483
2.213174860446947640e-06 0.02523539170434766 0.005872786613189483
2.301917161520887391e-06 0.02800503894183631 0.005872786613189483
2.389215718176397133e-06 0.03107866187782014 0.005872786613189483
2.475038680747491477e-06 0.03448962260405758 0.005872786613189483
2.556806662109443060e-06 0.038274944785163134 0.005872786613189483
2.635849073226521022e-06 0.04247571552536898 0.005872786613189483
2.712935172135237706e-06 0.047137531341167244 0.005872786613189483
2.785543041523473151e-06 0.05231099308056263 0.005872786613189483
2.854375702294124032e-06 0.05805225516094899 0.005872786613189483
2.920491330561787325e-06 0.06442363508721373 0.005872786613189483
2.982332725994356789e-06 0.07149428986597581 0.005872786613189483
3.040623174148967842e-06 0.07934096665797492 0.005872786613189483
3.095168914145136686e-06 0.08804883581643465 0.005872786613189483
3.146829729744339352e-06 0.09771241535346502 0.005872786613189483
3.195374345790713241e-06 0.1084365968689611 0.005872786613189483
3.240288320054996268e-06 0.12033778407775893 0.005872786613189483
3.282731008803856043e-06 0.13354515629298988 0.005872786613189483
3.321877136258168844e-06 0.14820207057988585 0.005872786613189483
3.359120757292767586e-06 0.16446761779946645 0.005872786613189483
3.393406078868654109e-06 0.18251834943190443 0.005872786613189483
3.425627258728290637e-06 0.20255019392306664 0.005872786613189483
3.456113361738339044e-06 0.22478058335487253 0.005872786613189483
3.484613281783809412e-06 0.24945081352303167 0.005872786613189483
3.511874005149206372e-06 0.27682866303920667 0.005872786613189483
3.537568146701688959e-06 0.3072112998861759 0.005872786613189483
3.562474605176007390e-06 0.34092850697468147 0.005872786613189483
3.586320113479284575e-06 0.3783462617131929 0.005872786613189483
3.609618791741730877e-06 0.419870708444391 0.005872786613189483
3.632398970569872773e-06 0.4659525668664682 0.005872786613189483
3.655122271194377500e-06 0.517092024289676 0.005872786613189483
3.677960303039749854e-06 0.5738441648302398 0.005872786613189483
3.701044189794970393e-06 0.6368249944718586 0.005872786613189483
3.724944492558782703e-06 0.7067181273927491 0.005872786613189483
3.749529191537045956e-06 0.7842822061337682 0.005872786613189483
3.775422103513456675e-06 0.8703591361485166 0.005872786613189483
3.802955015181005677e-06 0.9658832241158708 0.005872786613189483
3.832316750496316961e-06 1.0718913192051276 0.005872786613189483
3.863999191097453583e-06 1.1895340673703196 0.005872786613189483
3.898430690069913216e-06 1.3200884008314182 0.005872786613189483
3.936114389417890367e-06 1.4649713983072863 0.005872786613189483
3.977621288337430793e-06 1.625755666443795 0.005872786613189483
4.023531559394767667e-06 1.8041864093920719 0.005872786613189483
4.074537827739409590e-06 2.0022003718155843 0.005872786613189483
4.131537739644116841e-06 2.2219468609395236 0.005872786613189483
4.195497422946990531e-06 2.4658110758226037 0.005872786613189483
4.267168427843723926e-06 2.736439997074672 0.005872786613189483
4.347943883503893507e-06 3.0367711180354604 0.005872786613189483
4.439114006533514472e-06 3.370064329271928 0.005872786613189483
4.542187167419939491e-06 3.739937302478798 0.005872786613189483
4.659108632537222146e-06 4.150404757850477 0.005872786613189483
4.791916286875432074e-06 4.605922041145108 0.005872786613189483
4.943158983421936258e-06 5.1114334834401705 0.005872786613189483
5.115749466559690223e-06 5.672426068491977 0.005872786613189483
5.313112393605121568e-06 6.294988990221888 0.005872786613189483
5.539262593857237783e-06 6.985879746785249 0.005872786613189483
5.798928174632504489e-06 7.752597488629465 0.005872786613189483
6.097721941599374010e-06 8.60346441668451 0.005872786613189483
6.442236280379963965e-06 9.547716114208066 0.005872786613189483
6.840362421129390771e-06 10.59560179277617 0.005872786613189483
7.307770100549282340e-06 11.758495540521581 0.005872786613189483
7.850904301057961526e-06 13.049019780144016 0.005872786613189483
8.482521140104322825e-06 14.481182276745331 0.005872786613189483
9.218414542728242648e-06 16.070528182616385 0.005872786613189483
1.007741309012452751e-05 17.834308769319094 0.005872786613189483
1.108179298632259176e-05 19.791668678535572 0.005872786613189483
1.225813573891697526e-05 21.96385372416547 0.005872786613189483
1.363790411233551483e-05 24.37444150122222 0.005872786613189483
1.525843478960039917e-05 27.04959730463137 0.005872786613189483
1.716378611190686059e-05 30.01835813575592 0.005872786613189483
1.940654837620859856e-05 33.31294787934677 0.005872786613189483
2.204826457169402725e-05 36.96912707195032 0.005872786613189483
2.516151349669658489e-05 41.0265810582719 0.005872786613189483
2.883142161491644692e-05 45.52935074866948 0.005872786613189483
3.315759092345795363e-05 50.526310653356795 0.005872786613189483
3.825590069828793162e-05 56.07169938205458 0.005872786613189483
4.426068438081779094e-05 62.22570836730231 0.005872786613189483
5.132675301079063328e-05 69.0551352016233 0.005872786613189483
5.963157560917990729e-05 76.63410868007462 0.005872786613189483
6.937698802394554401e-05 85.04489341802686 0.005872786613189483
8.079097102800831686e-05 94.37878277775391 0.005872786613189483
9.412859429620631263e-05 104.73708979594508 0.005872786613189483
1.096725759988316826e-04 116.23224686798542 0.005872786613189483
1.277325564405034318e-04 128.9890261253308 0.005872786613189483
1.486433707215824263e-04 143.14589375234786 0.005872786613189483
1.727616208840023957e-04 158.85651294280527 0.005872786613189483
2.004605278288131974e-04 176.2914118095948 0.005872786613189483
2.321224989636646273e-04 195.63983435170647 0.005872786613189483
2.681297221699508815e-04 217.11179456945052 0.005872786613189483
3.088520768734615658e-04 240.9403560239527 0.005872786613189483
3.546330945160280652e-04 267.38416158399497 0.005872786613189483
4.057736659898849912e-04 296.73024081888724 0.005872786613189483
4.625146106586447686e-04 329.2971255097155 0.005872786613189483
5.250182401706408961e-04 365.43830709572546 0.005872786613189483
5.933504329953235993e-04 405.54607358408276 0.005872786613189483
6.674640995760537741e-04 450.05576757004974 0.005872786613189483
7.471854251555785312e-04 499.450511585514 0.005872786613189483
8.322044321466976749e-04 554.2664520663108 0.005872786613189483
9.220707312340073588e-04 615.0985788580505 0.005872786613189483
1.016195827142557257e-03 682.6071834272393 0.005872786613189483
1.113862414905402755e-03 757.525025877192 0.005872786613189483
1.214240682929739563e-03 840.6652885618333 0.005872786613189483
1.316411604903049279e-03 932.9304026284696 0.005872786613189483
1.419395710130878308e-03 1035.3218432956637 0.005872786613189483
1.522185979742002706e-03 1148.9510001873086 0.005872786613189483
1.623782646491538735e-03 1275.051240713013 0.005872786613189483
1.723227939297396075e-03 1414.991297434576 0.005872786613189483
1.819637840995124703e-03 1570.2901247293776 0.005872786613189483
1.912228633251046410e-03 1742.6333860096508 0.005872786613189483
2.000336962244691173e-03 1933.891750455232 0.005872786613189483
2.083431009293326263e-03 2146.141197858406 0.005872786613189483
2.161112774693565129e-03 2381.6855519761607 0.005872786613189483
2.233112937973531081e-03 2643.0814869741084 0.005872786613189483
2.299277141931778574e-03 2933.1662783900483 0.005872786613189483
2.359548289794334737e-03 3255.0885998350564 0.005872786613189483
2.413946042614966824e-03 3612.3426997094302 0.005872786613189483
2.462546390096912591e-03 4008.8063288984645 0.005872786613189483
2.505463067490409403e-03 4448.782831127585 0.005872786613189483
2.542833066360910676e-03 4937.047852839004 0.005872786613189483
2.574805119842447920e-03 5478.901179593945 0.005872786613189483
2.601530883181137933e-03 6080.224261649427 0.005872786613189483
2.623158577233566501e-03 6747.5440531107 0.005872786613189483
2.639826273716908579e-03 7488.10385759003 0.005872786613189483
2.651654471832828267e-03 8309.941949353404 0.005872786613189483
2.658739287522689058e-03 9221.97882333434 0.005872786613189483
2.661144136317382131e-03 10234.114021054527 0.005872786613189483
2.658892718880150659e-03 11357.333583431051 0.005872786613189483
2.651965148624840785e-03 12603.829296797274 0.005872786613189483
2.640294000709705359e-03 13987.131026472387 0.005872786613189483
2.623765768518818587e-03 15522.25357427048 0.005872786613189483
2.602225022175773481e-03 17225.859653987874 0.005872786613189483
2.575481058731675897e-03 19116.440753857038 0.005872786613189483
2.543316914466498511e-03 21214.51784910632 0.005872786613189483
2.505500378505947420e-03 23542.864143224204 0.005872786613189483
2.461793522878463498e-03 26126.752255633317 0.005872786613189483
2.411964209476584464e-03 28994.22853882881 0.005872786613189483
2.355790502806290928e-03 32176.417502507353 0.005872786613189483
2.293067549855106954e-03 35707.859649004626 0.005872786613189483
2.223605511672127437e-03 39626.88638701478 0.005872786613189483
2.147227174961527721e-03 43976.036093027215 0.005872786613189483
2.075333276251730211e-03 48802.515836544335 0.005872786613189483
2.078008373074200985e-03 54158.71378079476 0.005872786613189483
2.181817938976948236e-03 60102.76782070388 0.005872786613189483
2.388813906190011098e-03 66699.19663030129 0.005872786613189483
2.707629962994400393e-03 74019.59996915652 0.005872786613189483
3.179942707003521538e-03 82143.43584919439 0.005872786613189483
3.794686651722345601e-03 91158.88299750836 0.005872786613189483
4.596643045244539968e-03 101163.7979766207 0.005872786613189483
5.601702154001145240e-03 112266.77735108159 0.005872786613189483
6.803751732559671153e-03 124588.33642950082 0.005872786613189483
8.210349842205630355e-03 138262.2173764659 0.005872786613189483
9.843015184982095711e-03 153436.84089300132 0.005872786613189483
1.172263546272025482e-02 170276.91722258978 0.005872786613189483
1.388981866175967653e-02 188965.23396912115 0.005872786613189483
1.660199255778146976e-02 209704.64013232305 0.005872786613189483
1.964172891464716769e-02 232720.2478960412 0.005872786613189483
2.302205610026355695e-02 258261.87606826748 0.005872786613189483
2.675080916554040469e-02 286606.7616948256 0.005872786613189483
3.082979743004354498e-02 318062.5692794119 0.005872786613189483
3.525370013094557969e-02 352970.73027306574 0.005872786613189483
4.000940212955314546e-02 391710.1490809261 0.005872786613189483
4.507543988167227178e-02 434701.3158125035 0.005872786613189483
5.042174620288084053e-02 482410.8704165374 0.005872786613189483
5.600938284285255503e-02 535356.6677410719 0.005872786613189483
6.179107717813495798e-02 594113.3984965039 0.005872786613189483
6.771174355113129817e-02 659318.8271333541 0.005872786613189483
7.370955080136992743e-02 731680.7143427207 0.005872786613189483
7.971677814011489394e-02 811984.4993184009 0.005872786613189483
8.566162190509631069e-02 901101.8251665037 0.005872786613189483
9.146993731343643075e-02 1000000.0 0.005872786613189483
3.657665758984942643e-07 0.001 0.00651733960488242
3.784298998413077841e-07 0.0011097524964120721 0.00651733960488242
3.886693992113342861e-07 0.0012315506032928262 0.00651733960488242
4.023979239408303977e-07 0.001366716356462006 0.00651733960488242
4.192352715673459887e-07 0.0015167168884709225 0.00651733960488242
4.420579212988972855e-07 0.0016831803533309566 0.00651733960488242
4.710818427284313065e-07 0.0018679135990207828 0.00651733960488242
5.060691991972527818e-07 0.002072921779595372 0.00651733960488242
5.380414378000596140e-07 0.002300430119772917 0.00651733960488242
5.805857229758013103e-07 0.0025529080682395165 0.00651733960488242
6.213492872773729522e-07 0.002833096101839324 0.00651733960488242
6.702822079328258467e-07 0.0031440354715915 0.00651733960488242
7.168548774317885706e-07 0.0034891012134067737 0.00651733960488242
7.691253753867815121e-07 0.003872038781812557 0.00651733960488242
8.271107656059107997e-07 0.004297004704320844 0.00651733960488242
8.877793459777713501e-07 0.004768611697714469 0.00651733960488242
9.513730517179104820e-07 0.005291978735958442 0.00651733960488242
1.018204939446730756e-06 0.005872786613189483 0.00651733960488242
1.093416832403644501e-06 0.00651733960488242 0.00651733960488242
1.174088874014242851e-06 0.007232633896483534 0.00651733960488242
1.256776558659794901e-06 0.008026433522257174 0.00651733960488242
1.345074233231370295e-06 0.00890735463861044 0.00651733960488242
1.435235168786752922e-06 0.009884959046625586 0.00651733960488242
1.530386352834923377e-06 0.010969857978923836 0.00651733960488242
1.628009280733331175e-06 0.012173827277396614 0.00651733960488242
1.726638668642892072e-06 0.013509935211980273 0.00651733960488242
1.827401015723467193e-06 0.014992684327860457 0.00651733960488242
1.931782185316379448e-06 0.01663816886076129 0.00651733960488242
2.034053647691332860e-06 0.018464249428955443 0.00651733960488242
2.138037032633382207e-06 0.020490746898158472 0.00651733960488242
2.241863131008928853e-06 0.022739657523579287 0.00651733960488242
2.345085756602930547e-06 0.02523539170434766 0.00651733960488242
2.446549478163978709e-06 0.02800503894183631 0.00651733960488242
2.546533092523201948e-06 0.03107866187782014 0.00651733960488242
2.644010257779815221e-06 0.03448962260405758 0.00651733960488242
2.739050664547477978e-06 0.038274944785163134 0.00651733960488242
2.831081665456886364e-06 0.04247571552536898 0.00651733960488242
2.919931443045517448e-06 0.047137531341167244 0.00651733960488242
3.005012636230497696e-06 0.05231099308056263 0.00651733960488242
3.085936640078370345e-06 0.05805225516094899 0.00651733960488242
3.163067592098299034e-06 0.06442363508721373 0.00651733960488242
3.236369795681912198e-06 0.07149428986597581 0.00651733960488242
3.305746359215967242e-06 0.07934096665797492 0.00651733960488242
3.371518565970007030e-06 0.08804883581643465 0.00651733960488242
3.432497721048587348e-06 0.09771241535346502 0.00651733960488242
3.490407168524948486e-06 0.1084365968689611 0.00651733960488242
3.544360642493544984e-06 0.12033778407775893 0.00651733960488242
3.594877602165468254e-06 0.13354515629298988 0.00651733960488242
3.642299946867695324e-06 0.14820207057988585 0.00651733960488242
3.686707310550854158e-06 0.16446761779946645 0.00651733960488242
3.727882526869719300e-06 0.18251834943190443 0.00651733960488242
3.766925179789236346e-06 0.20255019392306664 0.00651733960488242
3.803473689129476443e-06 0.22478058335487253 0.00651733960488242
3.837884379133337712e-06 0.24945081352303167 0.00651733960488242
3.870337295978372501e-06 0.27682866303920667 0.00651733960488242
3.901270002412339504e-06 0.3072112998861759 0.00651733960488242
3.930762010590052217e-06 0.34092850697468147 0.00651733960488242
3.959151874629525740e-06 0.3783462617131929 0.00651733960488242
3.986845908614794064e-06 0.419870708444391 0.00651733960488242
4.013766290371112150e-06 0.4659525668664682 0.00651733960488242
4.040386800929510950e-06 0.517092024289676 0.00651733960488242
4.067053101797931729e-06 0.5738441648302398 0.00651733960488242
4.093926623793211208e-06 0.6368249944718586 0.00651733960488242
4.121475874766363851e-06 0.7067181273927491 0.00651733960488242
4.149840114036726599e-06 0.7842822061337682 0.00651733960488242
4.179548346268311453e-06 0.8703591361485166 0.00651733960488242
4.210768034086807609e-06 0.9658832241158708 0.00651733960488242
4.244126397141895476e-06 1.0718913192051276 0.00651733960488242
4.279932022529347099e-06 1.1895340673703196 0.00651733960488242
4.318828644458268739e-06 1.3200884008314182 0.00651733960488242
4.361206675402552861e-06 1.4649713983072863 0.00651733960488242
4.407725449356821574e-06 1.625755666443795 0.00651733960488242
4.459114949850717670e-06 1.8041864093920719 0.00651733960488242
4.516215684898000393e-06 2.0022003718155843 0.00651733960488242
4.579937864000598960e-06 2.2219468609395236 0.00651733960488242
4.651163408518715216e-06 2.4658110758226037 0.00651733960488242
4.731021892853154774e-06 2.736439997074672 0.00651733960488242
4.820821815033402438e-06 3.0367711180354604 0.00651733960488242
4.922175757302863520e-06 3.370064329271928 0.00651733960488242
5.036776269071359131e-06 3.739937302478798 0.00651733960488242
5.166612617973659433e-06 4.150404757850477 0.00651733960488242
5.314121268645222413e-06 4.605922041145108 0.00651733960488242
5.482044505291142339e-06 5.1114334834401705 0.00651733960488242
5.673638269519730941e-06 5.672426068491977 0.00651733960488242
5.892690174607591625e-06 6.294988990221888 0.00651733960488242
6.143638735385471504e-06 6.985879746785249 0.00651733960488242
6.431762036731118093e-06 7.752597488629465 0.00651733960488242
6.763290969813303952e-06 8.60346441668451 0.00651733960488242
7.145544099036325444e-06 9.547716114208066 0.00651733960488242
7.587219667119674159e-06 10.59560179277617 0.00651733960488242
8.105743545853589879e-06 11.758495540521581 0.00651733960488242
8.708299820304095734e-06 13.049019780144016 0.00651733960488242
9.408972246737525510e-06 14.481182276745331 0.00651733960488242
1.022532763021039432e-05 16.070528182616385 0.00651733960488242
1.117821688983585607e-05 17.834308769319094 0.00651733960488242
1.229241591730101377e-05 19.791668678535572 0.00651733960488242
1.359735309854303319e-05 21.96385372416547 0.00651733960488242
1.512796286169475474e-05 24.37444150122222 0.00651733960488242
1.692566625121425113e-05 27.04959730463137 0.00651733960488242
1.903934413350299006e-05 30.01835813575592 0.00651733960488242
2.152732717320445503e-05 33.31294787934677 0.00651733960488242
2.445787942211594628e-05 36.96912707195032 0.00651733960488242
2.791155731684602105e-05 41.0265810582719 0.00651733960488242
3.198279771982011815e-05 45.52935074866948 0.00651733960488242
3.678205526608564085e-05 50.526310653356795 0.00651733960488242
4.243796184998270484e-05 56.07169938205458 0.00651733960488242
4.909950898165520882e-05 62.22570836730231 0.00651733960488242
5.693847286736524859e-05 69.0551352016233 0.00651733960488242
6.615173922320459173e-05 76.63410868007462 0.00651733960488242
7.696326541965175345e-05 85.04489341802686 0.00651733960488242
8.962596374786570188e-05 94.37878277775391 0.00651733960488242
1.044228643048552901e-04 104.73708979594508 0.00651733960488242
1.216676434062497457e-04 116.23224686798542 0.00651733960488242
1.417038529697424670e-04 128.9890261253308 0.00651733960488242
1.649030184842850829e-04 143.14589375234786 0.00651733960488242
1.916608296447716564e-04 158.85651294280527 0.00651733960488242
2.223913747222606865e-04 176.2914118095948 0.00651733960488242
2.575190516244986742e-04 195.63983435170647 0.00651733960488242
2.974679050284533737e-04 217.11179456945052 0.00651733960488242
3.426484341576280105e-04 240.9403560239527 0.00651733960488242
3.934418331573210368e-04 267.38416158399497 0.00651733960488242
4.501821252059230835e-04 296.73024081888724 0.00651733960488242
5.131365354306088953e-04 329.2971255097155 0.00651733960488242
5.824853502325349130e-04 365.43830709572546 0.00651733960488242
6.583017501825896844e-04 405.54607358408276 0.00651733960488242
7.405335967749884004e-04 450.05576757004974 0.00651733960488242
8.289882599194625928e-04 499.450511585514 0.00651733960488242
9.233218517052886034e-04 554.2664520663108 0.00651733960488242
1.023034817820272797e-03 615.0985788580505 0.00651733960488242
1.127474225199784656e-03 682.6071834272393 0.00651733960488242
1.235844223282589081e-03 757.525025877192 0.00651733960488242
1.347224207303268900e-03 840.6652885618333 0.00651733960488242
1.460594385773551947e-03 932.9304026284696 0.00651733960488242
1.574867910026616323e-03 1035.3218432956637 0.00651733960488242
1.688927253560246157e-03 1148.9510001873086 0.00651733960488242
1.801663050303026073e-03 1275.051240713013 0.00651733960488242
1.912012268341940291e-03 1414.991297434576 0.00651733960488242
2.018993851431922105e-03 1570.2901247293776 0.00651733960488242
2.121737950496268340e-03 1742.6333860096508 0.00651733960488242
2.219508156896572368e-03 1933.891750455232 0.00651733960488242
2.311714146875760122e-03 2146.141197858406 0.00651733960488242
2.397914023020552166e-03 2381.6855519761607 0.00651733960488242
2.477808613853116522e-03 2643.0814869741084 0.00651733960488242
2.551226374350694728e-03 2933.1662783900483 0.00651733960488242
2.618103828316916890e-03 3255.0885998350564 0.00651733960488242
2.678462439854769304e-03 3612.3426997094302 0.00651733960488242
2.732386355684195047e-03 4008.8063288984645 0.00651733960488242
2.780001693474583140e-03 4448.782831127585 0.00651733960488242
2.821460245008985349e-03 4937.047852839004 0.00651733960488242
2.856926914367418670e-03 5478.901179593945 0.00651733960488242
2.886569977245880859e-03 6080.224261649427 0.00651733960488242
2.910553678694727774e-03 6747.5440531107 0.00651733960488242
2.929031061271256207e-03 7488.10385759003 0.00651733960488242
2.942136241818179340e-03 8309.941949353404 0.00651733960488242
2.949975252753198659e-03 9221.97882333434 0.00651733960488242
2.952618846833266440e-03 10234.114021054527 0.00651733960488242
2.950093262259127595e-03 11357.333583431051 0.00651733960488242
2.942376504568067035e-03 12603.829296797274 0.00651733960488242
2.929394106111760532e-03 13987.131026472387 0.00651733960488242
2.911020247068310095e-03 15522.25357427048 0.00651733960488242
2.887082940049582897e-03 17225.859653987874 0.00651733960488242
2.857371152737073466e-03 19116.440753857038 0.00651733960488242
2.821645016288677234e-03 21214.51784910632 0.00651733960488242
2.779647744858865233e-03 23542.864143224204 0.00651733960488242
2.731117183116463752e-03 26126.752255633317 0.00651733960488242
2.675795781108247871e-03 28994.22853882881 0.00651733960488242
2.613440749477070110e-03 32176.417502507353 0.00651733960488242
2.543826000692786440e-03 35707.859649004626 0.00651733960488242
2.466745129089542229e-03 39626.88638701478 0.00651733960488242
2.382002436523332489e-03 43976.036093027215 0.00651733960488242
2.301801787444907911e-03 48802.515836544335 0.00651733960488242
2.303620471585034624e-03 54158.71378079476 0.00651733960488242
2.417130893064952258e-03 60102.76782070388 0.00651733960488242
2.644757459609429692e-03 66699.19663030129 0.00651733960488242
2.996141788097680340e-03 74019.59996915652 0.00651733960488242
3.516110100745447817e-03 82143.43584919439 0.00651733960488242
4.193122464205210377e-03 91158.88299750836 0.00651733960488242
5.076481563511942713e-03 101163.7979766207 0.00651733960488242
6.183714521564130304e-03 112266.77735108159 0.00651733960488242
7.507631182584836860e-03 124588.33642950082 0.00651733960488242
9.055813172321226096e-03 138262.2173764659 0.00651733960488242
1.085153451048807664e-02 153436.84089300132 0.00651733960488242
1.291725174720251453e-02 170276.91722258978 0.00651733960488242
1.528840237062325733e-02 188965.23396912115 0.00651733960488242
1.826446814196731189e-02 209704.64013232305 0.00651733960488242
2.159642669719599034e-02 232720.2478960412 0.00651733960488242
2.529738690020007230e-02 258261.87606826748 0.00651733960488242
2.937464492633916346e-02 286606.7616948256 0.00651733960488242
3.382860150298005325e-02 318062.5692794119 0.00651733960488242
3.865176576247465745e-02 352970.73027306574 0.00651733960488242
4.382793013314832675e-02 391710.1490809261 0.00651733960488242
4.933155213697186514e-02 434701.3158125035 0.00651733960488242
5.512758449643118119e-02 482410.8704165374 0.00651733960488242
6.117130008284690085e-02 535356.6677410719 0.00651733960488242
6.740883000606724684e-02 594113.3984965039 0.00651733960488242
7.377810121453652614e-02 659318.8271333541 0.00651733960488242
8.020927865639218557e-02 731680.7143427207 0.00651733960488242
8.662696355986190810e-02 811984.4993184009 0.00651733960488242
9.295133074749191426e-02 901101.8251665037 0.00651733960488242
9.910053160350226764e-02 1000000.0 0.00651733960488242
3.437972605733159525e-07 0.001 0.007232633896483534
3.552529007795956708e-07 0.0011097524964120721 0.007232633896483534
3.673900646324733377e-07 0.0012315506032928262 0.007232633896483534
3.820169034247460654e-07 0.001366716356462006 0.007232633896483534
4.038504303310593115e-07 0.0015167168884709225 0.007232633896483534
4.322845679267448359e-07 0.0016831803533309566 0.007232633896483534
4.636840633158941102e-07 0.0018679135990207828 0.007232633896483534
4.951097846333677763e-07 0.002072921779595372 0.007232633896483534
5.343068208345346355e-07 0.002300430119772917 0.007232633896483534
5.738173302837925541e-07 0.0025529080682395165 0.007232633896483534
6.165026325978142152e-07 0.002833096101839324 0.007232633896483534
6.648883360258249946e-07 0.0031440354715915 0.007232633896483534
7.154435509005256912e-07 0.0034891012134067737 0.007232633896483534
7.719466169509302009e-07 0.003872038781812557 0.007232633896483534
8.303293523930425341e-07 0.004297004704320844 0.007232633896483534
8.943355070778562050e-07 0.004768611697714469 0.007232633896483534
9.615123074833257771e-07 0.005291978735958442 0.007232633896483534
1.036071696497861770e-06 0.005872786613189483 0.007232633896483534
1.114014036436600099e-06 0.00651733960488242 0.007232633896483534
1.199050344440831479e-06 0.007232633896483534 0.007232633896483534
1.288488377282161188e-06 0.008026433522257174 0.007232633896483534
1.381005818153845032e-06 0.00890735463861044 0.007232633896483534
1.478980067431201131e-06 0.009884959046625586 0.007232633896483534
1.579850005940246084e-06 0.010969857978923836 0.007232633896483534
1.685260247390917868e-06 0.012173827277396614 0.007232633896483534
1.793809642667048523e-06 0.013509935211980273 0.007232633896483534
1.903419113612220213e-06 0.014992684327860457 0.007232633896483534
2.017940202363466623e-06 0.01663816886076129 0.007232633896483534
2.132387067557244235e-06 0.018464249428955443 0.007232633896483534
2.247670483128979256e-06 0.020490746898158472 0.007232633896483534
2.364186521881402873e-06 0.022739657523579287 0.007232633896483534
2.479280382945611819e-06 0.02523539170434766 0.007232633896483534
2.593925127716442535e-06 0.02800503894183631 0.007232633896483534
2.708193681794746045e-06 0.03107866187782014 0.007232633896483534
2.818595100263854588e-06 0.03448962260405758 0.007232633896483534
2.927704510077363747e-06 0.038274944785163134 0.007232633896483534
3.033722178765645412e-06 0.04247571552536898 0.007232633896483534
3.136301155007750775e-06 0.047137531341167244 0.007232633896483534
3.234910074303133667e-06 0.05231099308056263 0.007232633896483534
3.329622201140725865e-06 0.05805225516094899 0.007232633896483534
3.420299939065091503e-06 0.06442363508721373 0.007232633896483534
3.506554765352451829e-06 0.07149428986597581 0.007232633896483534
3.588718812264180360e-06 0.07934096665797492 0.007232633896483534
3.665981181296439460e-06 0.08804883581643465 0.007232633896483534
3.738627685945401034e-06 0.09771241535346502 0.007232633896483534
3.807646817324430639e-06 0.1084365968689611 0.007232633896483534
3.872002451131086865e-06 0.12033778407775893 0.007232633896483534
3.932375015827593893e-06 0.13354515629298988 0.007232633896483534
3.989170691813595843e-06 0.14820207057988585 0.007232633896483534
4.041988197404961234e-06 0.16446761779946645 0.007232633896483534
4.092005635595120439e-06 0.18251834943190443 0.007232633896483534
4.138671657614044534e-06 0.20255019392306664 0.007232633896483534
4.182687604509227021e-06 0.22478058335487253 0.007232633896483534
4.223777902081626659e-06 0.24945081352303167 0.007232633896483534
4.262779686832187297e-06 0.27682866303920667 0.007232633896483534
4.299711230515131525e-06 0.3072112998861759 0.007232633896483534
4.334919285932284446e-06 0.34092850697468147 0.007232633896483534
4.368544040547056505e-06 0.3783462617131929 0.007232633896483534
4.401350244469597865e-06 0.419870708444391 0.007232633896483534
4.433097054275280274e-06 0.4659525668664682 0.007232633896483534
4.464518962707176112e-06 0.517092024289676 0.007232633896483534
4.495712062682507732e-06 0.5738441648302398 0.007232633896483534
4.527000059257141760e-06 0.6368249944718586 0.007232633896483534
4.558896202914699101e-06 0.7067181273927491 0.007232633896483534
4.591551844885789386e-06 0.7842822061337682 0.007232633896483534
4.625644316576695235e-06 0.8703591361485166 0.007232633896483534
4.661350238491532449e-06 0.9658832241158708 0.007232633896483534
4.699284701930631218e-06 1.0718913192051276 0.007232633896483534
4.739846393023839709e-06 1.1895340673703196 0.007232633896483534
4.783674424226267078e-06 1.3200884008314182 0.007232633896483534
4.831367766158923061e-06 1.4649713983072863 0.007232633896483534
4.883602166370900214e-06 1.625755666443795 0.007232633896483534
4.941291363355219074e-06 1.8041864093920719 0.007232633896483534
5.005238589489137031e-06 2.0022003718155843 0.007232633896483534
5.076332743522587014e-06 2.2219468609395236 0.007232633896483534
5.155711582471224244e-06 2.4658110758226037 0.007232633896483534
5.244661455255125891e-06 2.736439997074672 0.007232633896483534
5.344631745076542872e-06 3.0367711180354604 0.007232633896483534
5.457317775976041183e-06 3.370064329271928 0.007232633896483534
5.584694666683370936e-06 3.739937302478798 0.007232633896483534
5.728948784938571210e-06 4.150404757850477 0.007232633896483534
5.892803315815279370e-06 4.605922041145108 0.007232633896483534
6.079241401605396371e-06 5.1114334834401705 0.007232633896483534
6.291909545472367466e-06 5.672426068491977 0.007232633896483534
6.535022463017466630e-06 6.294988990221888 0.007232633896483534
6.813511799741390354e-06 6.985879746785249 0.007232633896483534
7.133242147706256337e-06 7.752597488629465 0.007232633896483534
7.501075080987160445e-06 8.60346441668451 0.007232633896483534
7.925173924957297803e-06 9.547716114208066 0.007232633896483534
8.415190716123671164e-06 10.59560179277617 0.007232633896483534
8.990378775489377643e-06 11.758495540521581 0.007232633896483534
9.658785250763741897e-06 13.049019780144016 0.007232633896483534
1.043605964840969720e-05 14.481182276745331 0.007232633896483534
1.134164472319312573e-05 16.070528182616385 0.007232633896483534
1.239866455283784066e-05 17.834308769319094 0.007232633896483534
1.363461404204031515e-05 19.791668678535572 0.007232633896483534
1.508215282292258951e-05 21.96385372416547 0.007232633896483534
1.678001353481937863e-05 24.37444150122222 0.007232633896483534
1.877416641762588557e-05 27.04959730463137 0.007232633896483534
2.111886019452807820e-05 30.01835813575592 0.007232633896483534
2.387874174943403101e-05 33.31294787934677 0.007232633896483534
2.712962067893696168e-05 36.96912707195032 0.007232633896483534
3.096076572898986078e-05 41.0265810582719 0.007232633896483534
3.547704202398722857e-05 45.52935074866948 0.007232633896483534
4.080095667508836670e-05 50.526310653356795 0.007232633896483534
4.707517054868320727e-05 56.07169938205458 0.007232633896483534
5.446502900898166002e-05 62.22570836730231 0.007232633896483534
6.316112550486706540e-05 69.0551352016233 0.007232633896483534
7.338186010897512562e-05 76.63410868007462 0.007232633896483534
8.537569583198917063e-05 85.04489341802686 0.007232633896483534
9.942322523781846799e-05 94.37878277775391 0.007232633896483534
1.158385207445541515e-04 104.73708979594508 0.007232633896483534
1.349695532085859299e-04 116.23224686798542 0.007232633896483534
1.571975218296783785e-04 128.9890261253308 0.007232633896483534
1.829346510506992939e-04 143.14589375234786 0.007232633896483534
2.126199815475020955e-04 158.85651294280527 0.007232633896483534
2.467130003935415032e-04 176.2914118095948 0.007232633896483534
2.856845953906850754e-04 195.63983435170647 0.007232633896483534
3.300053279642740879e-04 217.11179456945052 0.007232633896483534
3.801307317091394671e-04 240.9403560239527 0.007232633896483534
4.364838309989975212e-04 267.38416158399497 0.007232633896483534
4.994353746591747830e-04 296.73024081888724 0.007232633896483534
5.692820076159435224e-04 329.2971255097155 0.007232633896483534
6.462238338901059699e-04 365.43830709572546 0.007232633896483534
7.303422707265933055e-04 405.54607358408276 0.007232633896483534
8.215796601237113517e-04 450.05576757004974 0.007232633896483534
9.197223618325181451e-04 499.450511585514 0.007232633896483534
1.024389058126848285e-03 554.2664520663108 0.007232633896483534
1.135025555806953206e-03 615.0985788580505 0.007232633896483534
1.250907585747194559e-03 682.6071834272393 0.007232633896483534
1.371152144430933407e-03 757.525025877192 0.007232633896483534
1.494737810900419617e-03 840.6652885618333 0.007232633896483534
1.620533068510777953e-03 932.9304026284696 0.007232633896483534
1.747331929223040715e-03 1035.3218432956637 0.007232633896483534
1.873894343331519328e-03 1148.9510001873086 0.007232633896483534
1.998989116745235068e-03 1275.051240713013 0.007232633896483534
2.121436645143174541e-03 1414.991297434576 0.007232633896483534
2.240147912242201108e-03 1570.2901247293776 0.007232633896483534
2.354157612652092637e-03 1742.6333860096508 0.007232633896483534
2.462648249263372970e-03 1933.891750455232 0.007232633896483534
2.564964424557859227e-03 2146.141197858406 0.007232633896483534
2.660615489364129369e-03 2381.6855519761607 0.007232633896483534
2.749269089806732295e-03 2643.0814869741084 0.007232633896483534
2.830734724580414013e-03 2933.1662783900483 0.007232633896483534
2.904941448878873601e-03 3255.0885998350564 0.007232633896483534
2.971912972209089874e-03 3612.3426997094302 0.007232633896483534
3.031742384342062547e-03 4008.8063288984645 0.007232633896483534
3.084569409488735134e-03 4448.782831127585 0.007232633896483534
3.130562316070123561e-03 4937.047852839004 0.007232633896483534
3.169903835478611164e-03 5478.901179593945 0.007232633896483534
3.202780608576106299e-03 6080.224261649427 0.007232633896483534
3.229374831187831370e-03 6747.5440531107 0.007232633896483534
3.249856206287763099e-03 7488.10385759003 0.007232633896483534
3.264373325906183652e-03 8309.941949353404 0.007232633896483534
3.273043995306625965e-03 9221.97882333434 0.007232633896483534
3.275946701178581843e-03 10234.114021054527 0.007232633896483534
3.273110605786459272e-03 11357.333583431051 0.007232633896483534
3.264511454837046821e-03 12603.829296797274 0.007232633896483534
3.250066762709335165e-03 13987.131026472387 0.007232633896483534
3.229637452944279785e-03 15522.25357427048 0.007232633896483534
3.203033118441861015e-03 17225.859653987874 0.007232633896483534
3.170020409884066748e-03 19116.440753857038 0.007232633896483534
3.130334123301271344e-03 21214.51784910632 0.007232633896483534
3.083690426157014233e-03 23542.864143224204 0.007232633896483534
3.029799758702185833e-03 26126.752255633317 0.007232633896483534
2.968378978516768296e-03 28994.22853882881 0.007232633896483534
2.899160150063601320e-03 32176.417502507353 0.007232633896483534
2.821895971436878467e-03 35707.859649004626 0.007232633896483534
2.736360221573987637e-03 39626.88638701478 0.007232633896483534
2.642340666829954502e-03 43976.036093027215 0.007232633896483534
2.552826814476012902e-03 48802.515836544335 0.007232633896483534
2.553435800738667379e-03 54158.71378079476 0.007232633896483534
2.677332171091932871e-03 60102.76782070388 0.007232633896483534
2.927383368790036685e-03 66699.19663030129 0.007232633896483534
3.314367802892272986e-03 74019.59996915652 0.007232633896483534
3.886288936329811324e-03 82143.43584919439 0.007232633896483534
4.631244135753689178e-03 91158.88299750836 0.007232633896483534
5.603472234077929749e-03 101163.7979766207 0.007232633896483534
6.822288380354332368e-03 112266.77735108159 0.007232633896483534
8.279232007294119386e-03 124588.33642950082 0.007232633896483534
9.981742312272291404e-03 138262.2173764659 0.007232633896483534
1.195490331045830773e-02 153436.84089300132 0.007232633896483534
1.422276226047702354e-02 170276.91722258978 0.007232633896483534
1.681296208129196348e-02 188965.23396912115 0.007232633896483534
2.007464069816641480e-02 209704.64013232305 0.007232633896483534
2.372208546802371740e-02 232720.2478960412 0.007232633896483534
2.776827354821917102e-02 258261.87606826748 0.007232633896483534
3.221959335576269484e-02 286606.7616948256 0.007232633896483534
3.707466691888256644e-02 318062.5692794119 0.007232633896483534
4.232330379951098481e-02 352970.73027306574 0.007232633896483534
4.794554351070349357e-02 391710.1490809261 0.007232633896483534
5.391115399547533743e-02 434701.3158125035 0.007232633896483534
6.017933493736407624e-02 482410.8704165374 0.007232633896483534
6.669884723382232816e-02 535356.6677410719 0.007232633896483534
7.340844112238384400e-02 594113.3984965039 0.007232633896483534
8.023786800354786031e-02 659318.8271333541 0.007232633896483534
8.710919280855192182e-02 731680.7143427207 0.007232633896483534
9.393822837690656014e-02 811984.4993184009 0.007232633896483534
1.006367813834774944e-01 901101.8251665037 0.007232633896483534
1.071147272836864284e-01 1000000.0 0.007232633896483534
3.223586606030707749e-07 0.001 0.008026433522257174
3.355884759280233554e-07 0.0011097524964120721 0.008026433522257174
3.498962658069560932e-07 0.0012315506032928262 0.008026433522257174
3.685506211574951133e-07 0.001366716356462006 0.008026433522257174
3.968764925179459543e-07 0.0015167168884709225 0.008026433522257174
4.252823289289404854e-07 0.0016831803533309566 0.008026433522257174
4.543818505076962065e-07 0.0018679135990207828 0.008026433522257174
4.898110258522622399e-07 0.002072921779595372 0.008026433522257174
5.273366940289690901e-07 0.002300430119772917 0.008026433522257174
5.690032229216875868e-07 0.0025529080682395165 0.008026433522257174
6.138052752027002000e-07 0.002833096101839324 0.008026433522257174
6.632979467944320200e-07 0.0031440354715915 0.008026433522257174
7.142057954399996625e-07 0.0034891012134067737 0.008026433522257174
7.724962900301317188e-07 0.003872038781812557 0.008026433522257174
8.334040670752529160e-07 0.004297004704320844 0.008026433522257174
8.997206879278987755e-07 0.004768611697714469 0.008026433522257174
9.716280061076867848e-07 0.005291978735958442 0.008026433522257174
1.049035685310666902e-06 0.005872786613189483 0.008026433522257174
1.132193822489974013e-06 0.00651733960488242 0.008026433522257174
1.221160803833739254e-06 0.007232633896483534 0.008026433522257174
1.315867065351570803e-06 0.008026433522257174 0.008026433522257174
1.415057298837398277e-06 0.00890735463861044 0.008026433522257174
1.520447709637089307e-06 0.009884959046625586 0.008026433522257174
1.627397179277743280e-06 0.010969857978923836 0.008026433522257174
1.742194458619344810e-06 0.012173827277396614 0.008026433522257174
1.858794759175522421e-06 0.013509935211980273 0.008026433522257174
1.980529586593156733e-06 0.014992684327860457 0.008026433522257174
2.103086568578819765e-06 0.01663816886076129 0.008026433522257174
2.228939347228832369e-06 0.018464249428955443 0.008026433522257174
2.356245979496342690e-06 0.020490746898158472 0.008026433522257174
2.484760006642665382e-06 0.022739657523579287 0.008026433522257174
2.614682226580344028e-06 0.02523539170434766 0.008026433522257174
2.743113652915251303e-06 0.02800503894183631 0.008026433522257174
2.871145997844016466e-06 0.03107866187782014 0.008026433522257174
2.998100772620726900e-06 0.03448962260405758 0.008026433522257174
3.121826891887173568e-06 0.038274944785163134 0.008026433522257174
3.243427267672800453e-06 0.04247571552536898 0.008026433522257174
3.361187410498225168e-06 0.047137531341167244 0.008026433522257174
3.475860171912653525e-06 0.05231099308056263 0.008026433522257174
3.584932213118831140e-06 0.05805225516094899 0.008026433522257174
3.690918131065950318e-06 0.06442363508721373 0.008026433522257174
3.792152910150364389e-06 0.07149428986597581 0.008026433522257174
3.888094376982388834e-06 0.07934096665797492 0.008026433522257174
3.979023778937214855e-06 0.08804883581643465 0.008026433522257174
4.065853832344798028e-06 0.09771241535346502 0.008026433522257174
4.147269913645859764e-06 0.1084365968689611 0.008026433522257174
4.224203932228811984e-06 0.12033778407775893 0.008026433522257174
4.296269875141618767e-06 0.13354515629298988 0.008026433522257174
4.363794564919131353e-06 0.14820207057988585 0.008026433522257174
4.427402762284719769e-06 0.16446761779946645 0.008026433522257174
4.486902798192738498e-06 0.18251834943190443 0.008026433522257174
4.542628813384990605e-06 0.20255019392306664 0.008026433522257174
4.595366864919301111e-06 0.22478058335487253 0.008026433522257174
4.644791523884923949e-06 0.24945081352303167 0.008026433522257174
4.691495194894654866e-06 0.27682866303920667 0.008026433522257174
4.735520058991406683e-06 0.3072112998861759 0.008026433522257174
4.777376961791760615e-06 0.34092850697468147 0.008026433522257174
4.817846137143992876e-06 0.3783462617131929 0.008026433522257174
4.856441919029203911e-06 0.419870708444391 0.008026433522257174
4.894168275645422045e-06 0.4659525668664682 0.008026433522257174
4.930999205909802606e-06 0.517092024289676 0.008026433522257174
4.967554372803678161e-06 0.5738441648302398 0.008026433522257174
5.004129080575716973e-06 0.6368249944718586 0.008026433522257174
5.041082579498078579e-06 0.7067181273927491 0.008026433522257174
5.078847050165940292e-06 0.7842822061337682 0.008026433522257174
5.117942236343782780e-06 0.8703591361485166 0.008026433522257174
5.158787406871593415e-06 0.9658832241158708 0.008026433522257174
5.201963002689127966e-06 1.0718913192051276 0.008026433522257174
5.247996033758184159e-06 1.1895340673703196 0.008026433522257174
5.297556720373518261e-06 1.3200884008314182 0.008026433522257174
5.351276468897330284e-06 1.4649713983072863 0.008026433522257174
5.410095681310240205e-06 1.625755666443795 0.008026433522257174
5.474877488713935649e-06 1.8041864093920719 0.008026433522257174
5.546371445625031992e-06 2.0022003718155843 0.008026433522257174
5.625813043133665587e-06 2.2219468609395236 0.008026433522257174
5.714331312986120573e-06 2.4658110758226037 0.008026433522257174
5.813419854494452438e-06 2.736439997074672 0.008026433522257174
5.924707601234959467e-06 3.0367711180354604 0.008026433522257174
6.050034248469185343e-06 3.370064329271928 0.008026433522257174
6.191610473472260171e-06 3.739937302478798 0.008026433522257174
6.351921694132218708e-06 4.150404757850477 0.008026433522257174
6.533901826402782678e-06 4.605922041145108 0.008026433522257174
6.740934175764662489e-06 5.1114334834401705 0.008026433522257174
6.977028355833714111e-06 5.672426068491977 0.008026433522257174
7.246848093680404290e-06 6.294988990221888 0.008026433522257174
7.555902581756885654e-06 6.985879746785249 0.008026433522257174
7.910651222903072440e-06 7.752597488629465 0.008026433522257174
8.318780215849456091e-06 8.60346441668451 0.008026433522257174
8.789281696094722375e-06 9.547716114208066 0.008026433522257174
9.332884243933653662e-06 10.59560179277617 0.008026433522257174
9.970943542507979514e-06 11.758495540521581 0.008026433522257174
1.071240394784860689e-05 13.049019780144016 0.008026433522257174
1.157458282141153386e-05 14.481182276745331 0.008026433522257174
1.257910105022056545e-05 16.070528182616385 0.008026433522257174
1.375156892434669748e-05 17.834308769319094 0.008026433522257174
1.512251691779391033e-05 19.791668678535572 0.008026433522257174
1.672817014311601302e-05 21.96385372416547 0.008026433522257174
1.861148295968399958e-05 24.37444150122222 0.008026433522257174
2.082345663137606621e-05 27.04959730463137 0.008026433522257174
2.342427718068229789e-05 30.01835813575592 0.008026433522257174
2.648564658975247491e-05 33.31294787934677 0.008026433522257174
3.009165931832175081e-05 36.96912707195032 0.008026433522257174
3.434137599734548402e-05 41.0265810582719 0.008026433522257174
3.935111229235915061e-05 45.52935074866948 0.008026433522257174
4.525676046830261635e-05 50.526310653356795 0.008026433522257174
5.221662106515603916e-05 56.07169938205458 0.008026433522257174
6.041410055804375214e-05 62.22570836730231 0.008026433522257174
7.006064473420770303e-05 69.0551352016233 0.008026433522257174
8.139852289894825748e-05 76.63410868007462 0.008026433522257174
9.470343922052441659e-05 85.04489341802686 0.008026433522257174
1.102866872629375803e-04 94.37878277775391 0.008026433522257174
1.284966919988186776e-04 104.73708979594508 0.008026433522257174
1.497195327602890988e-04 116.23224686798542 0.008026433522257174
1.743781301077427116e-04 128.9890261253308 0.008026433522257174
2.029298964654579595e-04 143.14589375234786 0.008026433522257174
2.358619204216336554e-04 158.85651294280527 0.008026433522257174
2.736840653190994173e-04 176.2914118095948 0.008026433522257174
3.169188062135407688e-04 195.63983435170647 0.008026433522257174
3.660883332410224322e-04 217.11179456945052 0.008026433522257174
4.216981264370936781e-04 240.9403560239527 0.008026433522257174
4.842177024538338727e-04 267.38416158399497 0.008026433522257174
5.540584531669978099e-04 296.73024081888724 0.008026433522257174
6.315497469076532602e-04 329.2971255097155 0.008026433522257174
7.169137789347336748e-04 365.43830709572546 0.008026433522257174
8.102410403310069363e-04 405.54607358408276 0.008026433522257174
9.114677967558245178e-04 450.05576757004974 0.008026433522257174
1.020357207012143486e-03 499.450511585514 0.008026433522257174
1.136486397487824693e-03 554.2664520663108 0.008026433522257174
1.259240663996961593e-03 615.0985788580505 0.008026433522257174
1.387816536099151883e-03 682.6071834272393 0.008026433522257174
1.521234455213264650e-03 757.525025877192 0.008026433522257174
1.658361108039312212e-03 840.6652885618333 0.008026433522257174
1.797941080281900868e-03 932.9304026284696 0.008026433522257174
1.938636178122983252e-03 1035.3218432956637 0.008026433522257174
2.079070313256414868e-03 1148.9510001873086 0.008026433522257174
2.217877297879182301e-03 1275.051240713013 0.008026433522257174
2.353747927704787340e-03 1414.991297434576 0.008026433522257174
2.485473593047174933e-03 1570.2901247293776 0.008026433522257174
2.611982813903209692e-03 1742.6333860096508 0.008026433522257174
2.732368087354236467e-03 1933.891750455232 0.008026433522257174
2.845901845268720108e-03 2146.141197858406 0.008026433522257174
2.952039183783895706e-03 2381.6855519761607 0.008026433522257174
3.050410935214447478e-03 2643.0814869741084 0.008026433522257174
3.140805331553300425e-03 2933.1662783900483 0.008026433522257174
3.223143380330912959e-03 3255.0885998350564 0.008026433522257174
3.297450964719245408e-03 3612.3426997094302 0.008026433522257174
3.363830963765401631e-03 4008.8063288984645 0.008026433522257174
3.422438367005418546e-03 4448.782831127585 0.008026433522257174
3.473459538389891618e-03 4937.047852839004 0.008026433522257174
3.517097088272630803e-03 5478.901179593945 0.008026433522257174
3.553557993341962661e-03 6080.224261649427 0.008026433522257174
3.583044258711757385e-03 6747.5440531107 0.008026433522257174
3.605744026048794768e-03 7488.10385759003 0.008026433522257174
3.621821990144969815e-03 8309.941949353404 0.008026433522257174
3.631409115837926863e-03 9221.97882333434 0.008026433522257174
3.634592155014035320e-03 10234.114021054527 0.008026433522257174
3.631403717523564063e-03 11357.333583431051 0.008026433522257174
3.621817119553822836e-03 12603.829296797274 0.008026433522257174
3.605741070249010149e-03 13987.131026472387 0.008026433522257174
3.583021764187197498e-03 15522.25357427048 0.008026433522257174
3.553448726623631773e-03 17225.859653987874 0.008026433522257174
3.516763455104412062e-03 19116.440753857038 0.008026433522257174
3.472673440986151147e-03 21214.51784910632 0.008026433522257174
3.420864771223936732e-03 23542.864143224204 0.008026433522257174
3.361018276933764020e-03 26126.752255633317 0.008026433522257174
3.292822088401966673e-03 28994.22853882881 0.008026433522257174
3.215981508245660970e-03 32176.417502507353 0.008026433522257174
3.130226175921887576e-03 35707.859649004626 0.008026433522257174
3.035308269970784893e-03 39626.88638701478 0.008026433522257174
2.930999428877721202e-03 43976.036093027215 0.008026433522257174
2.831034586072174800e-03 48802.515836544335 0.008026433522257174
2.829985385077338211e-03 54158.71378079476 0.008026433522257174
2.964941879241568892e-03 60102.76782070388 0.008026433522257174
3.239307161210026095e-03 66699.19663030129 0.008026433522257174
3.665137280063061453e-03 74019.59996915652 0.008026433522257174
4.293572874972616769e-03 82143.43584919439 0.008026433522257174
5.112518162040469508e-03 91158.88299750836 0.008026433522257174
6.181581788428645516e-03 101163.7979766207 0.008026433522257174
7.522044001707852909e-03 112266.77735108159 0.008026433522257174
9.123934591752288006e-03 124588.33642950082 0.008026433522257174
1.099431154855657483e-02 138262.2173764659 0.008026433522257174
1.316012880014889690e-02 153436.84089300132 0.008026433522257174
1.564702073413923658e-02 170276.91722258978 0.008026433522257174
1.847824245911767679e-02 188965.23396912115 0.008026433522257174
2.204144776304942446e-02 209704.64013232305 0.008026433522257174
2.602846321943893745e-02 232720.2478960412 0.008026433522257174
3.044506016315706026e-02 258261.87606826748 0.008026433522257174
3.529635540898157231e-02 286606.7616948256 0.008026433522257174
4.057867273912514616e-02 318062.5692794119 0.008026433522257174
4.627849121160051288e-02 352970.73027306574 0.008026433522257174
5.237148909814988429e-02 391710.1490809261 0.008026433522257174
5.882190282281862803e-02 434701.3158125035 0.008026433522257174
6.558248599431780457e-02 482410.8704165374 0.008026433522257174
7.259442893184520074e-02 535356.6677410719 0.008026433522257174
7.978841785000448383e-02 594113.3984965039 0.008026433522257174
8.708532268179867974e-02 659318.8271333541 0.008026433522257174
9.439804449543845455e-02 731680.7143427207 0.008026433522257174
1.016331216669167231e-01 811984.4993184009 0.008026433522257174
1.086937675884503685e-01 901101.8251665037 0.008026433522257174
1.154810113858094345e-01 1000000.0 0.008026433522257174
3.040222340603729576e-07 0.001 0.00890735463861044
3.181083961578978859e-07 0.0011097524964120721 0.00890735463861044
3.363247363439857552e-07 0.0012315506032928262 0.00890735463861044
3.596447687712268279e-07 0.001366716356462006 0.00890735463861044
3.861881359921507646e-07 0.0015167168884709225 0.00890735463861044
4.166177448885752049e-07 0.0016831803533309566 0.00890735463861044
4.461503333461042781e-07 0.0018679135990207828 0.00890735463861044
4.847685687403187728e-07 0.002072921779595372 0.00890735463861044
5.222308735951810697e-07 0.002300430119772917 0.00890735463861044
5.645694672954959714e-07 0.0025529080682395165 0.00890735463861044
6.109055615691031204e-07 0.002833096101839324 0.00890735463861044
6.582814989019024943e-07 0.0031440354715915 0.00890735463861044
7.139835651521776810e-07 0.0034891012134067737 0.00890735463861044
7.727637697902336768e-07 0.003872038781812557 0.00890735463861044
8.378259231302174053e-07 0.004297004704320844 0.00890735463861044
9.052990850320491885e-07 0.004768611697714469 0.00890735463861044
9.820185663443479976e-07 0.005291978735958442 0.00890735463861044
1.065208206170800274e-06 0.005872786613189483 0.00890735463861044
1.152593544132538492e-06 0.00651733960488242 0.00890735463861044
1.244718601280986821e-06 0.007232633896483534 0.00890735463861044
1.344469667550234063e-06 0.008026433522257174 0.00890735463861044
1.450171899055620552e-06 0.00890735463861044 0.00890735463861044
1.559357770611999481e-06 0.009884959046625586 0.00890735463861044
1.675831351658313182e-06 0.010969857978923836 0.00890735463861044
1.797696047487124536e-06 0.012173827277396614 0.00890735463861044
1.923013114381121183e-06 0.013509935211980273 0.00890735463861044
2.053882659031489961e-06 0.014992684327860457 0.00890735463861044
2.187142135050989529e-06 0.01663816886076129 0.00890735463861044
2.324455979338723839e-06 0.018464249428955443 0.00890735463861044
2.465018327549487425e-06 0.020490746898158472 0.00890735463861044
2.606862956106462579e-06 0.022739657523579287 0.00890735463861044
2.751006502256987763e-06 0.02523539170434766 0.00890735463861044
2.894559771307987602e-06 0.02800503894183631 0.00890735463861044
3.037306101691903226e-06 0.03107866187782014 0.00890735463861044
3.180032804560733305e-06 0.03448962260405758 0.00890735463861044
3.320400451095472950e-06 0.038274944785163134 0.00890735463861044
3.458696993898917546e-06 0.04247571552536898 0.00890735463861044
3.593611301897750326e-06 0.047137531341167244 0.00890735463861044
3.725174843531309294e-06 0.05231099308056263 0.00890735463861044
3.852118355464620992e-06 0.05805225516094899 0.00890735463861044
3.974909897769194490e-06 0.06442363508721373 0.00890735463861044
4.092444344486423823e-06 0.07149428986597581 0.00890735463861044
4.205053692509334387e-06 0.07934096665797492 0.00890735463861044
4.312442203198132321e-06 0.08804883581643465 0.00890735463861044
4.413994469503681107e-06 0.09771241535346502 0.00890735463861044
4.509959144184763341e-06 0.1084365968689611 0.00890735463861044
4.601276912469177896e-06 0.12033778407775893 0.00890735463861044
4.686893787133900221e-06 0.13354515629298988 0.00890735463861044
4.767657947588721066e-06 0.14820207057988585 0.00890735463861044
4.843303075012686121e-06 0.16446761779946645 0.00890735463861044
4.914538924632133357e-06 0.18251834943190443 0.00890735463861044
4.981338324037380157e-06 0.20255019392306664 0.00890735463861044
5.044226907385093585e-06 0.22478058335487253 0.00890735463861044
5.103283108349793313e-06 0.24945081352303167 0.00890735463861044
5.158855080690063726e-06 0.27682866303920667 0.00890735463861044
5.211686622433373792e-06 0.3072112998861759 0.00890735463861044
5.261759577408050045e-06 0.34092850697468147 0.00890735463861044
5.309666737380544057e-06 0.3783462617131929 0.00890735463861044
5.355587315253596433e-06 0.419870708444391 0.00890735463861044
5.400238598384602957e-06 0.4659525668664682 0.00890735463861044
5.443725216408984842e-06 0.517092024289676 0.00890735463861044
5.486633973111800311e-06 0.5738441648302398 0.00890735463861044
5.529255735625187172e-06 0.6368249944718586 0.00890735463861044
5.572237239021735576e-06 0.7067181273927491 0.00890735463861044
5.615913117451365147e-06 0.7842822061337682 0.00890735463861044
5.660879526181759651e-06 0.8703591361485166 0.00890735463861044
5.707780918290118349e-06 0.9658832241158708 0.00890735463861044
5.756956035150148421e-06 1.0718913192051276 0.00890735463861044
5.809276187182810597e-06 1.1895340673703196 0.00890735463861044
5.865347567227347723e-06 1.3200884008314182 0.00890735463861044
5.926136830967711300e-06 1.4649713983072863 0.00890735463861044
5.992346078017407230e-06 1.625755666443795 0.00890735463861044
6.065012211240854551e-06 1.8041864093920719 0.00890735463861044
6.145049221665760450e-06 2.0022003718155843 0.00890735463861044
6.233821422091272381e-06 2.2219468609395236 0.00890735463861044
6.332600848803436002e-06 2.4658110758226037 0.00890735463861044
6.443021252198683848e-06 2.736439997074672 0.00890735463861044
6.566940276185401703e-06 3.0367711180354604 0.00890735463861044
6.706409884005424961e-06 3.370064329271928 0.00890735463861044
6.863787211410944515e-06 3.739937302478798 0.00890735463861044
7.041946430515881548e-06 4.150404757850477 0.00890735463861044
7.244069838359168105e-06 4.605922041145108 0.00890735463861044
7.473973112481882776e-06 5.1114334834401705 0.00890735463861044
7.736062750428309104e-06 5.672426068491977 0.00890735463861044
8.035552292772506683e-06 6.294988990221888 0.00890735463861044
8.378523560004752949e-06 6.985879746785249 0.00890735463861044
8.772158518782437506e-06 7.752597488629465 0.00890735463861044
9.224961674033680013e-06 8.60346441668451 0.00890735463861044
9.746922748188002086e-06 9.547716114208066 0.00890735463861044
1.034996599835853265e-05 10.59560179277617 0.00890735463861044
1.105771288416322978e-05 11.758495540521581 0.00890735463861044
1.188015349903344866e-05 13.049019780144016 0.00890735463861044
1.283650127549553070e-05 14.481182276745331 0.00890735463861044
1.395067176710104073e-05 16.070528182616385 0.00890735463861044
1.525117190035833635e-05 17.834308769319094 0.00890735463861044
1.677177785811096727e-05 19.791668678535572 0.00890735463861044
1.855269575404290127e-05 21.96385372416547 0.00890735463861044
2.064161861470672940e-05 24.37444150122222 0.00890735463861044
2.309505148032038125e-05 27.04959730463137 0.00890735463861044
2.597985225121699266e-05 30.01835813575592 0.00890735463861044
2.937549067298396625e-05 33.31294787934677 0.00890735463861044
3.337522024294484467e-05 36.96912707195032 0.00890735463861044
3.808902679764441292e-05 41.0265810582719 0.00890735463861044
4.364585255954223021e-05 45.52935074866948 0.00890735463861044
5.019651431525010929e-05 50.526310653356795 0.00890735463861044
5.791656081608719924e-05 56.07169938205458 0.00890735463861044
6.700948401402667481e-05 62.22570836730231 0.00890735463861044
7.770986928856674536e-05 69.0551352016233 0.00890735463861044
9.028647749709009496e-05 76.63410868007462 0.00890735463861044
1.050451514488293429e-04 85.04489341802686 0.00890735463861044
1.223312714086843909e-04 94.37878277775391 0.00890735463861044
1.425313715867489140e-04 104.73708979594508 0.00890735463861044
1.660737681617978226e-04 116.23224686798542 0.00890735463861044
1.934277282997144307e-04 128.9890261253308 0.00890735463861044
2.251006879164191374e-04 143.14589375234786 0.00890735463861044
2.616331384460324639e-04 158.85651294280527 0.00890735463861044
3.035907512531330109e-04 176.2914118095948 0.00890735463861044
3.515533003966256516e-04 195.63983435170647 0.00890735463861044
4.061002154175359733e-04 217.11179456945052 0.00890735463861044
4.677924231746858003e-04 240.9403560239527 0.00890735463861044
5.371509505711864535e-04 267.38416158399497 0.00890735463861044
6.146324847737450652e-04 296.73024081888724 0.00890735463861044
7.006025671897001938e-04 329.2971255097155 0.00890735463861044
7.953079674442043714e-04 365.43830709572546 0.00890735463861044
8.988493736180510610e-04 405.54607358408276 0.00890735463861044
1.011156252533894654e-03 450.05576757004974 0.00890735463861044
1.131966141791770041e-03 499.450511585514 0.00890735463861044
1.260810110083403126e-03 554.2664520663108 0.00890735463861044
1.397006371807616928e-03 615.0985788580505 0.00890735463861044
1.539663619923434127e-03 682.6071834272393 0.00890735463861044
1.687695187207880615e-03 757.525025877192 0.00890735463861044
1.839843704689400660e-03 840.6652885618333 0.00890735463861044
1.994716287361264235e-03 932.9304026284696 0.00890735463861044
2.150828056205310833e-03 1035.3218432956637 0.00890735463861044
2.306652059101825178e-03 1148.9510001873086 0.00890735463861044
2.460672186321817036e-03 1275.051240713013 0.00890735463861044
2.611435465335237849e-03 1414.991297434576 0.00890735463861044
2.757600539323813715e-03 1570.2901247293776 0.00890735463861044
2.897978043665150761e-03 1742.6333860096508 0.00890735463861044
3.031560565820753082e-03 1933.891750455232 0.00890735463861044
3.157540256852287182e-03 2146.141197858406 0.00890735463861044
3.275312052774771807e-03 2381.6855519761607 0.00890735463861044
3.384465909113347232e-03 2643.0814869741084 0.00890735463861044
3.484766202537333078e-03 2933.1662783900483 0.00890735463861044
3.576124798560992041e-03 3255.0885998350564 0.00890735463861044
3.658570251211813382e-03 3612.3426997094302 0.00890735463861044
3.732216223231082930e-03 4008.8063288984645 0.00890735463861044
3.797234327550619466e-03 4448.782831127585 0.00890735463861044
3.853831218846733107e-03 4937.047852839004 0.00890735463861044
3.902231284934868163e-03 5478.901179593945 0.00890735463861044
3.942664082648318982e-03 6080.224261649427 0.00890735463861044
3.975353508779698106e-03 6747.5440531107 0.00890735463861044
4.000508353127463744e-03 7488.10385759003 0.00890735463861044
4.018311120190907679e-03 8309.941949353404 0.00890735463861044
4.028907033840237878e-03 9221.97882333434 0.00890735463861044
4.032392460356758017e-03 10234.114021054527 0.00890735463861044
4.028803644810357090e-03 11357.333583431051 0.00890735463861044
4.018111230913230802e-03 12603.829296797274 0.00890735463861044
4.000214184973188009e-03 13987.131026472387 0.00890735463861044
3.974942526994585529e-03 15522.25357427048 0.00890735463861044
3.942063424271553644e-03 17225.859653987874 0.00890735463861044
3.901291649591305099e-03 19116.440753857038 0.00890735463861044
3.852303284360312271e-03 21214.51784910632 0.00890735463861044
3.794752226679021668e-03 23542.864143224204 0.00890735463861044
3.728286803115002379e-03 26126.752255633317 0.00890735463861044
3.652563759381281545e-03 28994.22853882881 0.00890735463861044
3.567259584551794697e-03 32176.417502507353 0.00890735463861044
3.472078137275567619e-03 35707.859649004626 0.00890735463861044
3.366750804944007667e-03 39626.88638701478 0.00890735463861044
3.251028928855071408e-03 43976.036093027215 0.00890735463861044
3.139326554828491753e-03 48802.515836544335 0.00890735463861044
3.136049441156507286e-03 54158.71378079476 0.00890735463861044
3.282713449304998192e-03 60102.76782070388 0.00890735463861044
3.583360755697542147e-03 66699.19663030129 0.00890735463861044
4.051495918916440779e-03 74019.59996915652 0.00890735463861044
4.741258940329077555e-03 82143.43584919439 0.00890735463861044
5.640596850248494332e-03 91158.88299750836 0.00890735463861044
6.814962406988362212e-03 101163.7979766207 0.00890735463861044
8.287768073502828001e-03 112266.77735108159 0.00890735463861044
1.004725220814346211e-02 124588.33642950082 0.00890735463861044
1.209981667450873120e-02 138262.2173764659 0.00890735463861044
1.447430298367545151e-02 153436.84089300132 0.00890735463861044
1.719791459227432151e-02 170276.91722258978 0.00890735463861044
2.029500614093130220e-02 188965.23396912115 0.00890735463861044
2.417334690746776940e-02 209704.64013232305 0.00890735463861044
2.852455550427963893e-02 232720.2478960412 0.00890735463861044
3.333704557520589945e-02 258261.87606826748 0.00890735463861044
3.861416727255920223e-02 286606.7616948256 0.00890735463861044
4.434934266671651526e-02 318062.5692794119 0.00890735463861044
5.052509308541573013e-02 352970.73027306574 0.00890735463861044
5.711189657121224644e-02 391710.1490809261 0.00890735463861044
6.406765757296514763e-02 434701.3158125035 0.00890735463861044
7.133769428334003904e-02 482410.8704165374 0.00890735463861044
7.885496592899647605e-02 535356.6677410719 0.00890735463861044
8.654079096694150541e-02 594113.3984965039 0.00890735463861044
9.430668756109042428e-02 659318.8271333541 0.00890735463861044
1.020556176526407066e-01 731680.7143427207 0.00890735463861044
1.096843463461760620e-01 811984.4993184009 0.00890735463861044
1.170866290300243973e-01 901101.8251665037 0.00890735463861044
1.241553459427979511e-01 1000000.0 0.00890735463861044
2.880381630892034588e-07 0.001 0.009884959046625586
3.048695658673750389e-07 0.0011097524964120721 0.009884959046625586
3.261397623704269013e-07 0.0012315506032928262 0.009884959046625586
3.517810797464723361e-07 0.001366716356462006 0.009884959046625586
3.800003213263504269e-07 0.0015167168884709225 0.009884959046625586
4.095532390234557797e-07 0.0016831803533309566 0.009884959046625586
4.417990844293172312e-07 0.0018679135990207828 0.009884959046625586
4.775347340259182375e-07 0.002072921779595372 0.009884959046625586
5.166729381887022618e-07 0.002300430119772917 0.009884959046625586
5.600331424086650034e-07 0.0025529080682395165 0.009884959046625586
6.079004051725669991e-07 0.002833096101839324 0.009884959046625586
6.582256821597805814e-07 0.0031440354715915 0.009884959046625586
7.149989084559143120e-07 0.0034891012134067737 0.009884959046625586
7.727783072881168954e-07 0.003872038781812557 0.009884959046625586
8.414119508758049042e-07 0.004297004704320844 0.009884959046625586
9.129141372016791919e-07 0.004768611697714469 0.009884959046625586
9.913308028061895159e-07 0.005291978735958442 0.009884959046625586
1.076924313174019332e-06 0.005872786613189483 0.009884959046625586
1.168724053248573714e-06 0.00651733960488242 0.009884959046625586
1.266600427889084573e-06 0.007232633896483534 0.009884959046625586
1.370632780972132896e-06 0.008026433522257174 0.009884959046625586
1.481752228491197873e-06 0.00890735463861044 0.009884959046625586
1.597940318421044318e-06 0.009884959046625586 0.009884959046625586
1.721145423552424985e-06 0.010969857978923836 0.009884959046625586
1.850291256588607785e-06 0.012173827277396614 0.009884959046625586
1.984129709588698774e-06 0.013509935211980273 0.009884959046625586
2.124468774865074925e-06 0.014992684327860457 0.009884959046625586
2.269807324187659886e-06 0.01663816886076129 0.009884959046625586
2.419138544416689290e-06 0.018464249428955443 0.009884959046625586
2.572291133626510296e-06 0.020490746898158472 0.009884959046625586
2.728221491501501649e-06 0.022739657523579287 0.009884959046625586
2.885862903142129141e-06 0.02523539170434766 0.009884959046625586
3.045673337075997559e-06 0.02800503894183631 0.009884959046625586
3.204967364212703107e-06 0.03107866187782014 0.009884959046625586
3.364960041113769833e-06 0.03448962260405758 0.009884959046625586
3.522896334952644208e-06 0.038274944785163134 0.009884959046625586
3.679771190248891530e-06 0.04247571552536898 0.009884959046625586
3.833078277689797863e-06 0.047137531341167244 0.009884959046625586
3.982969603533493305e-06 0.05231099308056263 0.009884959046625586
4.129474716211227352e-06 0.05805225516094899 0.009884959046625586
4.271104531912242720e-06 0.06442363508721373 0.009884959046625586
4.407341861436633889e-06 0.07149428986597581 0.009884959046625586
4.538505033042888436e-06 0.07934096665797492 0.009884959046625586
4.663963844088378011e-06 0.08804883581643465 0.009884959046625586
4.783310066923801551e-06 0.09771241535346502 0.009884959046625586
4.896743201947612568e-06 0.1084365968689611 0.009884959046625586
5.004101896901742142e-06 0.12033778407775893 0.009884959046625586
5.105932452096876094e-06 0.13354515629298988 0.009884959046625586
5.201409461442662162e-06 0.14820207057988585 0.009884959046625586
5.291799286479313970e-06 0.16446761779946645 0.009884959046625586
5.376480615933535962e-06 0.18251834943190443 0.009884959046625586
5.456016850869728213e-06 0.20255019392306664 0.009884959046625586
5.531110303773093822e-06 0.22478058335487253 0.009884959046625586
5.601755433037394703e-06 0.24945081352303167 0.009884959046625586
5.668224332237757874e-06 0.27682866303920667 0.009884959046625586
5.731228630087575751e-06 0.3072112998861759 0.009884959046625586
5.790899615234142657e-06 0.34092850697468147 0.009884959046625586
5.847880315279193292e-06 0.3783462617131929 0.009884959046625586
5.902526736352275311e-06 0.419870708444391 0.009884959046625586
5.955176429332203896e-06 0.4659525668664682 0.009884959046625586
6.006573901571317259e-06 0.517092024289676 0.009884959046625586
6.056866663412041153e-06 0.5738441648302398 0.009884959046625586
6.106858907884925857e-06 0.6368249944718586 0.009884959046625586
6.156865301296247757e-06 0.7067181273927491 0.009884959046625586
6.207485679444505635e-06 0.7842822061337682 0.009884959046625586
6.259396750627099164e-06 0.8703591361485166 0.009884959046625586
6.313105201730207071e-06 0.9658832241158708 0.009884959046625586
6.369366258880343950e-06 1.0718913192051276 0.009884959046625586
6.428867472979021998e-06 1.1895340673703196 0.009884959046625586
6.492645694143391082e-06 1.3200884008314182 0.009884959046625586
6.561366777167367415e-06 1.4649713983072863 0.009884959046625586
6.635913180297465499e-06 1.625755666443795 0.009884959046625586
6.717463733422844038e-06 1.8041864093920719 0.009884959046625586
6.807142581551768060e-06 2.0022003718155843 0.009884959046625586
6.906337704160860693e-06 2.2219468609395236 0.009884959046625586
7.016653247852530622e-06 2.4658110758226037 0.009884959046625586
7.139819655170150772e-06 2.736439997074672 0.009884959046625586
7.277841615073651938e-06 3.0367711180354604 0.009884959046625586
7.433005804331723630e-06 3.370064329271928 0.009884959046625586
7.608049291079034969e-06 3.739937302478798 0.009884959046625586
7.806062305693374875e-06 4.150404757850477 0.009884959046625586
8.030593115431732207e-06 4.605922041145108 0.009884959046625586
8.285899779134920371e-06 5.1114334834401705 0.009884959046625586
8.576902146603921728e-06 5.672426068491977 0.009884959046625586
8.909292461013835489e-06 6.294988990221888 0.009884959046625586
9.289898207093101354e-06 6.985879746785249 0.009884959046625586
9.726683734157787046e-06 7.752597488629465 0.009884959046625586
1.022901856874093555e-05 8.60346441668451 0.009884959046625586
1.080808531206371381e-05 9.547716114208066 0.009884959046625586
1.147702562052641547e-05 10.59560179277617 0.009884959046625586
1.226202761108136172e-05 11.758495540521581 0.009884959046625586
1.317426981010659717e-05 13.049019780144016 0.009884959046625586
1.423495966466301788e-05 14.481182276745331 0.009884959046625586
1.547072767773245849e-05 16.070528182616385 0.009884959046625586
1.691310957050562160e-05 17.834308769319094 0.009884959046625586
1.859962579935821517e-05 19.791668678535572 0.009884959046625586
2.057484604606028025e-05 21.96385372416547 0.009884959046625586
2.289165652234020334e-05 24.37444150122222 0.009884959046625586
2.561280965008341228e-05 27.04959730463137 0.009884959046625586
2.881238731045081589e-05 30.01835813575592 0.009884959046625586
3.257855951586136886e-05 33.31294787934677 0.009884959046625586
3.701479504885077842e-05 36.96912707195032 0.009884959046625586
4.224305103191169670e-05 41.0265810582719 0.009884959046625586
4.840640431533075119e-05 45.52935074866948 0.009884959046625586
5.567210448070876444e-05 50.526310653356795 0.009884959046625586
6.423495172518694954e-05 56.07169938205458 0.009884959046625586
7.432063628105293129e-05 62.22570836730231 0.009884959046625586
8.618939586025719645e-05 69.0551352016233 0.009884959046625586
1.001393733032439597e-04 76.63410868007462 0.009884959046625586
1.165098820445653897e-04 85.04489341802686 0.009884959046625586
1.356840354689218099e-04 94.37878277775391 0.009884959046625586
1.580906860397223715e-04 104.73708979594508 0.009884959046625586
1.842050059219071457e-04 116.23224686798542 0.009884959046625586
2.145475930304702346e-04 128.9890261253308 0.009884959046625586
2.496814649643603321e-04 143.14589375234786 0.009884959046625586
2.902062718800458132e-04 158.85651294280527 0.009884959046625586
3.367496351414864535e-04 176.2914118095948 0.009884959046625586
3.899548820862410456e-04 195.63983435170647 0.009884959046625586
4.504649567615582467e-04 217.11179456945052 0.009884959046625586
5.189023029239117710e-04 240.9403560239527 0.009884959046625586
5.958451887048302024e-04 267.38416158399497 0.009884959046625586
6.818004235210005891e-04 296.73024081888724 0.009884959046625586
7.771738539471201909e-04 329.2971255097155 0.009884959046625586
8.822395261897233521e-04 365.43830709572546 0.009884959046625586
9.971094266610970071e-04 405.54607358408276 0.009884959046625586
1.121705651532070016e-03 450.05576757004974 0.009884959046625586
1.255737335287659441e-03 499.450511585514 0.009884959046625586
1.398684437721097514e-03 554.2664520663108 0.009884959046625586
1.549790866491821111e-03 615.0985788580505 0.009884959046625586
1.708068010447974386e-03 682.6071834272393 0.009884959046625586
1.872310330251420905e-03 757.525025877192 0.009884959046625586
2.041122913467041840e-03 840.6652885618333 0.009884959046625586
2.212960352436273235e-03 932.9304026284696 0.009884959046625586
2.386175058495631444e-03 1035.3218432956637 0.009884959046625586
2.559072662904427441e-03 1148.9510001873086 0.009884959046625586
2.729970629657880489e-03 1275.051240713013 0.009884959046625586
2.897256622267503981e-03 1414.991297434576 0.009884959046625586
3.059441692002838695e-03 1570.2901247293776 0.009884959046625586
3.215205736699140553e-03 1742.6333860096508 0.009884959046625586
3.363430382331128281e-03 1933.891750455232 0.009884959046625586
3.503218609423224342e-03 2146.141197858406 0.009884959046625586
3.633898510759302029e-03 2381.6855519761607 0.009884959046625586
3.755014369610638631e-03 2643.0814869741084 0.009884959046625586
3.866304198364922239e-03 2933.1662783900483 0.009884959046625586
3.967669823414954333e-03 3255.0885998350564 0.009884959046625586
4.059142148979311485e-03 3612.3426997094302 0.009884959046625586
4.140847105364073820e-03 4008.8063288984645 0.009884959046625586
4.212974515554661868e-03 4448.782831127585 0.009884959046625586
4.275753425018524040e-03 4937.047852839004 0.009884959046625586
4.329432581148097772e-03 5478.901179593945 0.009884959046625586
4.374266322344989161e-03 6080.224261649427 0.009884959046625586
4.410503007693427138e-03 6747.5440531107 0.009884959046625586
4.438373832486900393e-03 7488.10385759003 0.009884959046625586
4.458081509088529168e-03 8309.941949353404 0.009884959046625586
4.469787056319795421e-03 9221.97882333434 0.009884959046625586
4.473597037125481672e-03 10234.114021054527 0.009884959046625586
4.469552386332445969e-03 11357.333583431051 0.009884959046625586
4.457620336874304305e-03 12603.829296797274 0.009884959046625586
4.437689632683932892e-03 13987.131026472387 0.009884959046625586
4.409572008273323490e-03 15522.25357427048 0.009884959046625586
4.373010354632556919e-03 17225.859653987874 0.009884959046625586
4.327689186973306644e-03 19116.440753857038 0.009884959046625586
4.273251492496025344e-03 21214.51784910632 0.009884959046625586
4.209315279538973498e-03 23542.864143224204 0.009884959046625586
4.135492890894459060e-03 26126.752255633317 0.009884959046625586
4.051406914011903074e-03 28994.22853882881 0.009884959046625586
3.956703361921991291e-03 32176.417502507353 0.009884959046625586
3.851058174698727358e-03 35707.859649004626 0.009884959046625586
3.734179665027314698e-03 39626.88638701478 0.009884959046625586
3.605801138446143497e-03 43976.036093027215 0.009884959046625586
3.480901038795597164e-03 48802.515836544335 0.009884959046625586
3.474681559478976032e-03 54158.71378079476 0.009884959046625586
3.633643756167846857e-03 60102.76782070388 0.009884959046625586
3.962610266398632411e-03 66699.19663030129 0.009884959046625586
4.476713653765311204e-03 74019.59996915652 0.009884959046625586
5.232850088837192638e-03 82143.43584919439 0.009884959046625586
6.219318769367772337e-03 91158.88299750836 0.009884959046625586
7.507906621584586708e-03 101163.7979766207 0.009884959046625586
9.124372231877463796e-03 112266.77735108159 0.009884959046625586
1.105481701399688328e-02 124588.33642950082 0.009884959046625586
1.330461680527998333e-02 138262.2173764659 0.009884959046625586
1.590448204250158662e-02 153436.84089300132 0.009884959046625586
1.888310834470801128e-02 170276.91722258978 0.009884959046625586
2.226586738278116262e-02 188965.23396912115 0.009884959046625586
2.647809307347232313e-02 209704.64013232305 0.009884959046625586
3.121836504198464632e-02 232720.2478960412 0.009884959046625586
3.645213379751668925e-02 258261.87606826748 0.009884959046625586
4.218036596121925441e-02 286606.7616948256 0.009884959046625586
4.839301878356773445e-02 318062.5692794119 0.009884959046625586
5.506773321740663502e-02 352970.73027306574 0.009884959046625586
6.216893695986096258e-02 391710.1490809261 0.009884959046625586
6.964733697296751624e-02 434701.3158125035 0.009884959046625586
7.743983133899008664e-02 482410.8704165374 0.009884959046625586
8.547004386350137706e-02 535356.6677410719 0.009884959046625586
9.364942684509192095e-02 594113.3984965039 0.009884959046625586
1.018789345145699465e-01 659318.8271333541 0.009884959046625586
1.100511032527718702e-01 731680.7143427207 0.009884959046625586
1.180527181585547675e-01 811984.4993184009 0.009884959046625586
1.257678002660901351e-01 901101.8251665037 0.009884959046625586
1.330809120462938255e-01 1000000.0 0.009884959046625586
2.772513095472370786e-07 0.001 0.010969857978923836
2.970006852317963588e-07 0.0011097524964120721 0.010969857978923836
3.201100827998916516e-07 0.0012315506032928262 0.010969857978923836
3.454845896450922104e-07 0.001366716356462006 0.010969857978923836
3.724912262088283194e-07 0.0015167168884709225 0.010969857978923836
4.035500271774958359e-07 0.0016831803533309566 0.010969857978923836
4.371045960829752540e-07 0.0018679135990207828 0.010969857978923836
4.722780615377312947e-07 0.002072921779595372 0.010969857978923836
5.129994147776006967e-07 0.002300430119772917 0.010969857978923836
5.569932960521245598e-07 0.0025529080682395165 0.010969857978923836
6.041546393332068397e-07 0.002833096101839324 0.010969857978923836
6.581339860246034859e-07 0.0031440354715915 0.010969857978923836
7.134662631490036226e-07 0.0034891012134067737 0.010969857978923836
7.752240258618512777e-07 0.003872038781812557 0.010969857978923836
8.450787097161678620e-07 0.004297004704320844 0.010969857978923836
9.203048225046496542e-07 0.004768611697714469 0.010969857978923836
1.001820937924821188e-06 0.005291978735958442 0.010969857978923836
1.090799298634403532e-06 0.005872786613189483 0.010969857978923836
1.185625854692015017e-06 0.00651733960488242 0.010969857978923836
1.286421072595422100e-06 0.007232633896483534 0.010969857978923836
1.395538706220649574e-06 0.008026433522257174 0.010969857978923836
1.510511261324145387e-06 0.00890735463861044 0.010969857978923836
1.633488838464351579e-06 0.009884959046625586 0.010969857978923836
1.764305668782181785e-06 0.010969857978923836 0.010969857978923836
1.901187876157012132e-06 0.012173827277396614 0.010969857978923836
2.043539636473580988e-06 0.013509935211980273 0.010969857978923836
2.194815875385434535e-06 0.014992684327860457 0.010969857978923836
2.349770107929963000e-06 0.01663816886076129 0.010969857978923836
2.511245670492971965e-06 0.018464249428955443 0.010969857978923836
2.677513107774443064e-06 0.020490746898158472 0.010969857978923836
2.847154349943792407e-06 0.022739657523579287 0.010969857978923836
3.020369852085616640e-06 0.02523539170434766 0.010969857978923836
3.195686684007614124e-06 0.02800503894183631 0.010969857978923836
3.373448124191634262e-06 0.03107866187782014 0.010969857978923836
3.550679035805519037e-06 0.03448962260405758 0.010969857978923836
3.728939908428676514e-06 0.038274944785163134 0.010969857978923836
3.904506858679247313e-06 0.04247571552536898 0.010969857978923836
4.078569059817011453e-06 0.047137531341167244 0.010969857978923836
4.249295465796335571e-06 0.05231099308056263 0.010969857978923836
4.416743366802822456e-06 0.05805225516094899 0.010969857978923836
4.579086346952025371e-06 0.06442363508721373 0.010969857978923836
4.736515382664589238e-06 0.07149428986597581 0.010969857978923836
4.888826429215715303e-06 0.07934096665797492 0.010969857978923836
5.034326448676960201e-06 0.08804883581643465 0.010969857978923836
5.173803890839644116e-06 0.09771241535346502 0.010969857978923836
5.306892524267465423e-06 0.1084365968689611 0.010969857978923836
5.433352926917671324e-06 0.12033778407775893 0.010969857978923836
5.553412826118492071e-06 0.13354515629298988 0.010969857978923836
5.666397464805729698e-06 0.14820207057988585 0.010969857978923836
5.773440172422266355e-06 0.16446761779946645 0.010969857978923836
5.874105293706593873e-06 0.18251834943190443 0.010969857978923836
5.968973877537642246e-06 0.20255019392306664 0.010969857978923836
6.058171001031693454e-06 0.22478058335487253 0.010969857978923836
6.142453235973207753e-06 0.24945081352303167 0.010969857978923836
6.221871508106342523e-06 0.27682866303920667 0.010969857978923836
6.296907307991448830e-06 0.3072112998861759 0.010969857978923836
6.368078722547991102e-06 0.34092850697468147 0.010969857978923836
6.435794256912892075e-06 0.3783462617131929 0.010969857978923836
6.500639247922872707e-06 0.419870708444391 0.010969857978923836
6.563160104360120526e-06 0.4659525668664682 0.010969857978923836
6.623672790375806894e-06 0.517092024289676 0.010969857978923836
6.683002118754883030e-06 0.5738441648302398 0.010969857978923836
6.741464083379310676e-06 0.6368249944718586 0.010969857978923836
6.799711777758200512e-06 0.7067181273927491 0.010969857978923836
6.858589616193529549e-06 0.7842822061337682 0.010969857978923836
6.918575418287604643e-06 0.8703591361485166 0.010969857978923836
6.980322473141681080e-06 0.9658832241158708 0.010969857978923836
7.044714785896435537e-06 1.0718913192051276 0.010969857978923836
7.112798853937894039e-06 1.1895340673703196 0.010969857978923836
7.185128216801985093e-06 1.3200884008314182 0.010969857978923836
7.262828148930576003e-06 1.4649713983072863 0.010969857978923836
7.346889262703229757e-06 1.625755666443795 0.010969857978923836
7.438507748145934206e-06 1.8041864093920719 0.010969857978923836
7.539089695703157570e-06 2.0022003718155843 0.010969857978923836
7.650101271585494462e-06 2.2219468609395236 0.010969857978923836
7.773330914848965755e-06 2.4658110758226037 0.010969857978923836
7.910700496394395927e-06 2.736439997074672 0.010969857978923836
8.064480769072287960e-06 3.0367711180354604 0.010969857978923836
8.237187907243524469e-06 3.370064329271928 0.010969857978923836
8.431905992640209772e-06 3.739937302478798 0.010969857978923836
8.651999376488398122e-06 4.150404757850477 0.010969857978923836
8.901498100155986746e-06 4.605922041145108 0.010969857978923836
9.185042308870510893e-06 5.1114334834401705 0.010969857978923836
9.508119262292386733e-06 5.672426068491977 0.010969857978923836
9.877054315154200052e-06 6.294988990221888 0.010969857978923836
1.029941590243550315e-05 6.985879746785249 0.010969857978923836
1.078405597516868902e-05 7.752597488629465 0.010969857978923836
1.134134758971460685e-05 8.60346441668451 0.010969857978923836
1.198372569626670205e-05 9.547716114208066 0.010969857978923836
1.272574398412519769e-05 10.59560179277617 0.010969857978923836
1.359637452594927891e-05 11.758495540521581 0.010969857978923836
1.460814230719425875e-05 13.049019780144016 0.010969857978923836
1.578453796913710944e-05 14.481182276745331 0.010969857978923836
1.715506696072973739e-05 16.070528182616385 0.010969857978923836
1.875473753835865047e-05 17.834308769319094 0.010969857978923836
2.062513668202321291e-05 19.791668678535572 0.010969857978923836
2.281571028058009386e-05 21.96385372416547 0.010969857978923836
2.538513460853795108e-05 24.37444150122222 0.010969857978923836
2.840299506077583906e-05 27.04959730463137 0.010969857978923836
3.195149156443888598e-05 30.01835813575592 0.010969857978923836
3.612837180205159994e-05 33.31294787934677 0.010969857978923836
4.104842152130030401e-05 36.96912707195032 0.010969857978923836
4.684693244287100830e-05 41.0265810582719 0.010969857978923836
5.368259417516860584e-05 45.52935074866948 0.010969857978923836
6.174094708429515930e-05 50.526310653356795 0.010969857978923836
7.123804447227114628e-05 56.07169938205458 0.010969857978923836
8.242424677949456704e-05 62.22570836730231 0.010969857978923836
9.558822776936313755e-05 69.0551352016233 0.010969857978923836
1.110607091311574649e-04 76.63410868007462 0.010969857978923836
1.292181060050242929e-04 85.04489341802686 0.010969857978923836
1.504854259461622186e-04 94.37878277775391 0.010969857978923836
1.753383702635177160e-04 104.73708979594508 0.010969857978923836
2.043041170353000313e-04 116.23224686798542 0.010969857978923836
2.379602552545237947e-04 128.9890261253308 0.010969857978923836
2.769313559474965839e-04 143.14589375234786 0.010969857978923836
3.218827294725223236e-04 158.85651294280527 0.010969857978923836
3.735107281541020304e-04 176.2914118095948 0.010969857978923836
4.325291716569636732e-04 195.63983435170647 0.010969857978923836
4.996514490651190110e-04 217.11179456945052 0.010969857978923836
5.755683062300153471e-04 240.9403560239527 0.010969857978923836
6.609214652404165821e-04 267.38416158399497 0.010969857978923836
7.562734878675645041e-04 296.73024081888724 0.010969857978923836
8.620749088262205520e-04 329.2971255097155 0.010969857978923836
9.786301116430429822e-04 365.43830709572546 0.010969857978923836
1.106063672329599340e-03 405.54607358408276 0.010969857978923836
1.244289573841379348e-03 450.05576757004974 0.010969857978923836
1.392985498330090964e-03 499.450511585514 0.010969857978923836
1.551574898755426644e-03 554.2664520663108 0.010969857978923836
1.719219266668304755e-03 615.0985788580505 0.010969857978923836
1.894822040872995092e-03 682.6071834272393 0.010969857978923836
2.077045946109442546e-03 757.525025877192 0.010969857978923836
2.264343528359249406e-03 840.6652885618333 0.010969857978923836
2.455000141155073458e-03 932.9304026284696 0.010969857978923836
2.647187737306931285e-03 1035.3218432956637 0.010969857978923836
2.839026185261386663e-03 1148.9510001873086 0.010969857978923836
3.028648376504296160e-03 1275.051240713013 0.010969857978923836
3.214264868284206784e-03 1414.991297434576 0.010969857978923836
3.394223152013710245e-03 1570.2901247293776 0.010969857978923836
3.567057728026266656e-03 1742.6333860096508 0.010969857978923836
3.731527113878673526e-03 1933.891750455232 0.010969857978923836
3.886635232856088841e-03 2146.141197858406 0.010969857978923836
4.031635732338837569e-03 2381.6855519761607 0.010969857978923836
4.166022347057133160e-03 2643.0814869741084 0.010969857978923836
4.289503616308499093e-03 2933.1662783900483 0.010969857978923836
4.401969911918758756e-03 3255.0885998350564 0.010969857978923836
4.503454861316084044e-03 3612.3426997094302 0.010969857978923836
4.594097686213711833e-03 4008.8063288984645 0.010969857978923836
4.674108626844569910e-03 4448.782831127585 0.010969857978923836
4.743741256578734924e-03 4937.047852839004 0.010969857978923836
4.803271195108362208e-03 5478.901179593945 0.010969857978923836
4.852980492846929728e-03 6080.224261649427 0.010969857978923836
4.893144254141510233e-03 6747.5440531107 0.010969857978923836
4.924019043927098903e-03 7488.10385759003 0.010969857978923836
4.945829421097115187e-03 8309.941949353404 0.010969857978923836
4.958753845379976731e-03 9221.97882333434 0.010969857978923836
4.962911092291584503e-03 10234.114021054527 0.010969857978923836
4.958346162441885224e-03 11357.333583431051 0.010969857978923836
4.945023277267267953e-03 12603.829296797274 0.010969857978923836
4.922819645099775834e-03 13987.131026472387 0.010969857978923836
4.891527207918173678e-03 15522.25357427048 0.010969857978923836
4.850861761030542986e-03 17225.859653987874 0.010969857978923836
4.800475117912462140e-03 19116.440753857038 0.010969857978923836
4.739973185658708649e-03 21214.51784910632 0.010969857978923836
4.668934974989638088e-03 23542.864143224204 0.010969857978923836
4.586933983463892424e-03 26126.752255633317 0.010969857978923836
4.493555714414466593e-03 28994.22853882881 0.010969857978923836
4.388412393209171342e-03 32176.417502507353 0.010969857978923836
4.271150976674575016e-03 35707.859649004626 0.010969857978923836
4.141456195373246184e-03 39626.88638701478 0.010969857978923836
3.999041297782905159e-03 43976.036093027215 0.010969857978923836
3.859286904852995883e-03 48802.515836544335 0.010969857978923836
3.849226489090148886e-03 54158.71378079476 0.010969857978923836
4.020995004814719234e-03 60102.76782070388 0.010969857978923836
4.380354500549521468e-03 66699.19663030129 0.010969857978923836
4.944279490788354610e-03 74019.59996915652 0.010969857978923836
5.772023458799970495e-03 82143.43584919439 0.010969857978923836
6.852660239673027086e-03 91158.88299750836 0.010969857978923836
8.264820860138325995e-03 101163.7979766207 0.010969857978923836
1.003683536227913294e-02 112266.77735108159 0.010969857978923836
1.215225672861103973e-02 124588.33642950082 0.010969857978923836
1.461497152926053388e-02 138262.2173764659 0.010969857978923836
1.745751000276491924e-02 153436.84089300132 0.010969857978923836
2.070995794920600652e-02 170276.91722258978 0.010969857978923836
2.439846369499577491e-02 188965.23396912115 0.010969857978923836
2.896231055597996845e-02 209704.64013232305 0.010969857978923836
3.411638143995960465e-02 232720.2478960412 0.010969857978923836
3.979625444873309548e-02 258261.87606826748 0.010969857978923836
4.599980986443404779e-02 286606.7616948256 0.010969857978923836
5.271272529982750504e-02 318062.5692794119 0.010969857978923836
5.990692144682122772e-02 352970.73027306574 0.010969857978923836
6.753980027072875592e-02 391710.1490809261 0.010969857978923836
7.555383538094123663e-02 434701.3158125035 0.010969857978923836
8.387653843364616113e-02 482410.8704165374 0.010969857978923836
9.242127446703102267e-02 535356.6677410719 0.010969857978923836
1.010886326311969258e-01 594113.3984965039 0.010969857978923836
1.097684212177863772e-01 659318.8271333541 0.010969857978923836
1.183421622347436142e-01 731680.7143427207 0.010969857978923836
1.266862733043540301e-01 811984.4993184009 0.010969857978923836
1.346754097302368947e-01 901101.8251665037 0.010969857978923836
1.421855996029657565e-01 1000000.0 0.010969857978923836
2.695267346735621514e-07 0.001 0.012173827277396614
2.890820496730316936e-07 0.0011097524964120721 0.012173827277396614
3.136400711377419973e-07 0.0012315506032928262 0.012173827277396614
3.383855110947628397e-07 0.001366716356462006 0.012173827277396614
3.666081128492515438e-07 0.0015167168884709225 0.012173827277396614
3.967625747309405509e-07 0.0016831803533309566 0.012173827277396614
4.308647406509653840e-07 0.0018679135990207828 0.012173827277396614
4.669629416233988535e-07 0.002072921779595372 0.012173827277396614
5.086807731051774817e-07 0.002300430119772917 0.012173827277396614
5.530153394474958619e-07 0.0025529080682395165 0.012173827277396614
6.020871841329532717e-07 0.002833096101839324 0.012173827277396614
6.557415427698801598e-07 0.0031440354715915 0.012173827277396614
7.134217666490675755e-07 0.0034891012134067737 0.012173827277396614
7.782690228041822844e-07 0.003872038781812557 0.012173827277396614
8.494306495167397305e-07 0.004297004704320844 0.012173827277396614
9.276505754978235967e-07 0.004768611697714469 0.012173827277396614
1.012795016829483049e-06 0.005291978735958442 0.012173827277396614
1.102586552652686281e-06 0.005872786613189483 0.012173827277396614
1.200610538419095698e-06 0.00651733960488242 0.012173827277396614
1.306115064435172375e-06 0.007232633896483534 0.012173827277396614
1.419041646428851691e-06 0.008026433522257174 0.012173827277396614
1.539638400394292574e-06 0.00890735463861044 0.012173827277396614
1.668787897075360572e-06 0.009884959046625586 0.012173827277396614
1.805085746612640560e-06 0.010969857978923836 0.012173827277396614
1.949436946526378782e-06 0.012173827277396614 0.012173827277396614
2.100512110627264463e-06 0.013509935211980273 0.012173827277396614
2.261257985557008664e-06 0.014992684327860457 0.012173827277396614
2.427523446968587021e-06 0.01663816886076129 0.012173827277396614
2.600104621734447898e-06 0.018464249428955443 0.012173827277396614
2.779309025242839933e-06 0.020490746898158472 0.012173827277396614
2.964410049760401249e-06 0.022739657523579287 0.012173827277396614
3.152554712370982791e-06 0.02523539170434766 0.012173827277396614
3.345947141112806815e-06 0.02800503894183631 0.012173827277396614
3.541211172910554436e-06 0.03107866187782014 0.012173827277396614
3.737388041819173317e-06 0.03448962260405758 0.012173827277396614
3.935198024606293966e-06 0.038274944785163134 0.012173827277396614
4.132415956699815540e-06 0.04247571552536898 0.012173827277396614
4.327909471800067347e-06 0.047137531341167244 0.012173827277396614
4.522446117986007758e-06 0.05231099308056263 0.012173827277396614
4.711750599351388638e-06 0.05805225516094899 0.012173827277396614
4.897555182974916045e-06 0.06442363508721373 0.012173827277396614
5.078696194548398491e-06 0.07149428986597581 0.012173827277396614
5.253800043680021600e-06 0.07934096665797492 0.012173827277396614
5.422927628714548577e-06 0.08804883581643465 0.012173827277396614
5.585184637281798095e-06 0.09771241535346502 0.012173827277396614
5.740517098734921688e-06 0.1084365968689611 0.012173827277396614
5.888470415380419831e-06 0.12033778407775893 0.012173827277396614
6.029492699308034885e-06 0.13354515629298988 0.012173827277396614
6.163190666619312740e-06 0.14820207057988585 0.012173827277396614
6.289462909032916240e-06 0.16446761779946645 0.012173827277396614
6.408869493317313724e-06 0.18251834943190443 0.012173827277396614
6.521396814600897481e-06 0.20255019392306664 0.012173827277396614
6.627712806450282035e-06 0.22478058335487253 0.012173827277396614
6.728062326716354328e-06 0.24945081352303167 0.012173827277396614
6.822407876987430651e-06 0.27682866303920667 0.012173827277396614
6.911872955173463974e-06 0.3072112998861759 0.012173827277396614
6.996531623387892698e-06 0.34092850697468147 0.012173827277396614
7.077163331909640380e-06 0.3783462617131929 0.012173827277396614
7.154267247027257240e-06 0.419870708444391 0.012173827277396614
7.228051130980191454e-06 0.4659525668664682 0.012173827277396614
7.299755520021558240e-06 0.517092024289676 0.012173827277396614
7.369440933007598152e-06 0.5738441648302398 0.012173827277396614
7.438037947128808607e-06 0.6368249944718586 0.012173827277396614
7.506177756549036179e-06 0.7067181273927491 0.012173827277396614
7.574547277696306336e-06 0.7842822061337682 0.012173827277396614
7.643943252959797146e-06 0.8703591361485166 0.012173827277396614
7.715164119704442805e-06 0.9658832241158708 0.012173827277396614
7.789214521931556195e-06 1.0718913192051276 0.012173827277396614
7.866881261207683704e-06 1.1895340673703196 0.012173827277396614
7.949135556712452608e-06 1.3200884008314182 0.012173827277396614
8.037076019326807366e-06 1.4649713983072863 0.012173827277396614
8.131952423788882571e-06 1.625755666443795 0.012173827277396614
8.235056892310983116e-06 1.8041864093920719 0.012173827277396614
8.347917527882525208e-06 2.0022003718155843 0.012173827277396614
8.472240197127617353e-06 2.2219468609395236 0.012173827277396614
8.609983857688099004e-06 2.4658110758226037 0.012173827277396614
8.763283777635473275e-06 2.736439997074672 0.012173827277396614
8.934724016066741180e-06 3.0367711180354604 0.012173827277396614
9.127064403540771219e-06 3.370064329271928 0.012173827277396614
9.343648116467190599e-06 3.739937302478798 0.012173827277396614
9.588366266897626851e-06 4.150404757850477 0.012173827277396614
9.865611302943098085e-06 4.605922041145108 0.012173827277396614
1.018053670673005784e-05 5.1114334834401705 0.012173827277396614
1.053922957346965208e-05 5.672426068491977 0.012173827277396614
1.094875798751458973e-05 6.294988990221888 0.012173827277396614
1.141744325714558871e-05 6.985879746785249 0.012173827277396614
1.195513924262364659e-05 7.752597488629465 0.012173827277396614
1.257341635586268094e-05 8.60346441668451 0.012173827277396614
1.328595522444595155e-05 9.547716114208066 0.012173827277396614
1.410899388592639198e-05 10.59560179277617 0.012173827277396614
1.507456655410380904e-05 11.758495540521581 0.012173827277396614
1.619664211824006498e-05 13.049019780144016 0.012173827277396614
1.750126622735925043e-05 14.481182276745331 0.012173827277396614
1.902114596253756136e-05 16.070528182616385 0.012173827277396614
2.079509064661390271e-05 17.834308769319094 0.012173827277396614
2.286931709083812861e-05 19.791668678535572 0.012173827277396614
2.529856552832015454e-05 21.96385372416547 0.012173827277396614
2.814793629926242601e-05 24.37444150122222 0.012173827277396614
3.149460427547330117e-05 27.04959730463137 0.012173827277396614
3.542978043844322987e-05 30.01835813575592 0.012173827277396614
4.006184708391351962e-05 33.31294787934677 0.012173827277396614
4.551813256515938440e-05 36.96912707195032 0.012173827277396614
5.194865864013843254e-05 41.0265810582719 0.012173827277396614
5.952948019456567549e-05 45.52935074866948 0.012173827277396614
6.846636367923507435e-05 50.526310653356795 0.012173827277396614
7.899895975946887147e-05 56.07169938205458 0.012173827277396614
9.140500794524368902e-05 62.22570836730231 0.012173827277396614
1.060046422771871881e-04 69.0551352016233 0.012173827277396614
1.231647805764576799e-04 76.63410868007462 0.012173827277396614
1.433029093820026344e-04 85.04489341802686 0.012173827277396614
1.668905275543473171e-04 94.37878277775391 0.012173827277396614
1.944553108167885742e-04 104.73708979594508 0.012173827277396614
2.265820857320846192e-04 116.23224686798542 0.012173827277396614
2.639115941638216331e-04 128.9890261253308 0.012173827277396614
3.071367301800103223e-04 143.14589375234786 0.012173827277396614
3.569956333260502742e-04 158.85651294280527 0.012173827277396614
4.142608825020935998e-04 176.2914118095948 0.012173827277396614
4.797244940536685848e-04 195.63983435170647 0.012173827277396614
5.541780096591231164e-04 217.11179456945052 0.012173827277396614
6.383879828411472522e-04 240.9403560239527 0.012173827277396614
7.330665575565247036e-04 267.38416158399497 0.012173827277396614
8.388381834323946611e-04 296.73024081888724 0.012173827277396614
9.562029661489952976e-04 329.2971255097155 0.012173827277396614
1.085499071783871568e-03 365.43830709572546 0.012173827277396614
1.226865135520992592e-03 405.54607358408276 0.012173827277396614
1.380206206389692153e-03 450.05576757004974 0.012173827277396614
1.545165183939161031e-03 499.450511585514 0.012173827277396614
1.721102949570462153e-03 554.2664520663108 0.012173827277396614
1.907089571869212625e-03 615.0985788580505 0.012173827277396614
2.101908954243113768e-03 682.6071834272393 0.012173827277396614
2.304077724049436154e-03 757.525025877192 0.012173827277396614
2.511879215425916970e-03 840.6652885618333 0.012173827277396614
2.723411110671279667e-03 932.9304026284696 0.012173827277396614
2.936645195397181388e-03 1035.3218432956637 0.012173827277396614
3.149495162209115049e-03 1148.9510001873086 0.012173827277396614
3.359889172925485147e-03 1275.051240713013 0.012173827277396614
3.565841110360625735e-03 1414.991297434576 0.012173827277396614
3.765516965077281113e-03 1570.2901247293776 0.012173827277396614
3.957289822958586813e-03 1742.6333860096508 0.012173827277396614
4.139781484744902568e-03 1933.891750455232 0.012173827277396614
4.311885619809724055e-03 2146.141197858406 0.012173827277396614
4.472773560734603047e-03 2381.6855519761607 0.012173827277396614
4.621882273133316212e-03 2643.0814869741084 0.012173827277396614
4.758887709255719967e-03 2933.1662783900483 0.012173827277396614
4.883667253779349487e-03 3255.0885998350564 0.012173827277396614
4.996257602491121705e-03 3612.3426997094302 0.012173827277396614
5.096812511874230546e-03 4008.8063288984645 0.012173827277396614
5.185564575565246651e-03 4448.782831127585 0.012173827277396614
5.262794681664855964e-03 4937.047852839004 0.012173827277396614
5.328808315977305067e-03 5478.901179593945 0.012173827277396614
5.383917878744840131e-03 6080.224261649427 0.012173827277396614
5.428428393688494898e-03 6747.5440531107 0.012173827277396614
5.462624076018227429e-03 7488.10385759003 0.012173827277396614
5.486753987803147901e-03 8309.941949353404 0.012173827277396614
5.501016134798918621e-03 9221.97882333434 0.012173827277396614
5.505542206075175575e-03 10234.114021054527 0.012173827277396614
5.500382445470374838e-03 11357.333583431051 0.012173827277396614
5.485497628360472798e-03 12603.829296797274 0.012173827277396614
5.460751882546117583e-03 13987.131026472387 0.012173827277396614
5.425915766059772813e-03 15522.25357427048 0.012173827277396614
5.380675265017941314e-03 17225.859653987874 0.012173827277396614
5.324646336729265718e-03 19116.440753857038 0.012173827277396614
5.257394049525821247e-03 21214.51784910632 0.012173827277396614
5.178455138945784776e-03 23542.864143224204 0.012173827277396614
5.087360543797491384e-03 26126.752255633317 0.012173827277396614
4.983655221769218470e-03 28994.22853882881 0.012173827277396614
4.866915872398015243e-03 32176.417502507353 0.012173827277396614
4.736758994784063918e-03 35707.859649004626 0.012173827277396614
4.592843685389976643e-03 39626.88638701478 0.012173827277396614
4.434862863731536299e-03 43976.036093027215 0.012173827277396614
4.278370512748146982e-03 48802.515836544335 0.012173827277396614
4.263347751087069072e-03 54158.71378079476 0.012173827277396614
4.448305999690630244e-03 60102.76782070388 0.012173827277396614
4.840135794519557534e-03 66699.19663030129 0.012173827277396614
5.457907941603189206e-03 74019.59996915652 0.012173827277396614
6.362633023775588620e-03 82143.43584919439 0.012173827277396614
7.545221389342544709e-03 91158.88299750836 0.012173827277396614
9.091300963056207773e-03 101163.7979766207 0.012173827277396614
1.103011014753761503e-02 112266.77735108159 0.012173827277396614
1.334509722246318870e-02 124588.33642950082 0.012173827277396614
1.603692538208392054e-02 138262.2173764659 0.012173827277396614
1.913986463918713327e-02 153436.84089300132 0.012173827277396614
2.268519505767590747e-02 170276.91722258978 0.012173827277396614
2.669959060838916418e-02 188965.23396912115 0.012173827277396614
3.163108417197095512e-02 209704.64013232305 0.012173827277396614
3.722309081058973457e-02 232720.2478960412 0.012173827277396614
4.337271015175549888e-02 258261.87606826748 0.012173827277396614
5.007400331506983715e-02 286606.7616948256 0.012173827277396614
5.730737377184911413e-02 318062.5692794119 0.012173827277396614
6.503810845851601408e-02 352970.73027306574 0.012173827277396614
7.321557884038348840e-02 391710.1490809261 0.012173827277396614
8.177285173821884079e-02 434701.3158125035 0.012173827277396614
9.062713566256405673e-02 482410.8704165374 0.012173827277396614
9.968040021766869097e-02 535356.6677410719 0.012173827277396614
1.088218825178148413e-01 594113.3984965039 0.012173827277396614
1.179292870559135731e-01 659318.8271333541 0.012173827277396614
1.268732116895093798e-01 731680.7143427207 0.012173827277396614
1.355192250083979422e-01 811984.4993184009 0.012173827277396614
1.437330098063283601e-01 901101.8251665037 0.012173827277396614
1.513834506391159851e-01 1000000.0 0.012173827277396614
2.628364454376987811e-07 0.001 0.013509935211980273
2.835553178889776338e-07 0.0011097524964120721 0.013509935211980273
3.059205493411197112e-07 0.0012315506032928262 0.013509935211980273
3.330204167985262560e-07 0.001366716356462006 0.013509935211980273
3.607106579869838134e-07 0.0015167168884709225 0.013509935211980273
3.911269564590923916e-07 0.0016831803533309566 0.013509935211980273
4.264658450613276691e-07 0.0018679135990207828 0.013509935211980273
4.632338981174741041e-07 0.002072921779595372 0.013509935211980273
5.039323820916464221e-07 0.002300430119772917 0.013509935211980273
5.498626490712117034e-07 0.0025529080682395165 0.013509935211980273
5.991702160207506931e-07 0.002833096101839324 0.013509935211980273
6.539372729278809667e-07 0.0031440354715915 0.013509935211980273
7.150424529904004501e-07 0.0034891012134067737 0.013509935211980273
7.824400097138902636e-07 0.003872038781812557 0.013509935211980273
8.542905263298341640e-07 0.004297004704320844 0.013509935211980273
9.343590022358298972e-07 0.004768611697714469 0.013509935211980273
1.020367551247583635e-06 0.005291978735958442 0.013509935211980273
1.114218599488296582e-06 0.005872786613189483 0.013509935211980273
1.215856420540523031e-06 0.00651733960488242 0.013509935211980273
1.323365970710075042e-06 0.007232633896483534 0.013509935211980273
1.441481440976722476e-06 0.008026433522257174 0.013509935211980273
1.566290211644499220e-06 0.00890735463861044 0.013509935211980273
1.701379399881833345e-06 0.009884959046625586 0.013509935211980273
1.843785925774152019e-06 0.010969857978923836 0.013509935211980273
1.994992466693625484e-06 0.012173827277396614 0.013509935211980273
2.156735576118039038e-06 0.013509935211980273 0.013509935211980273
2.325000719435839468e-06 0.014992684327860457 0.013509935211980273
2.502142031527333748e-06 0.01663816886076129 0.013509935211980273
2.686759673645530146e-06 0.018464249428955443 0.013509935211980273
2.879355771109259714e-06 0.020490746898158472 0.013509935211980273
3.078976945618830613e-06 0.022739657523579287 0.013509935211980273
3.282999439691784864e-06 0.02523539170434766 0.013509935211980273
3.493373585975279328e-06 0.02800503894183631 0.013509935211980273
3.707107159612423745e-06 0.03107866187782014 0.013509935211980273
3.923859890907438053e-06 0.03448962260405758 0.013509935211980273
4.143192050384151626e-06 0.038274944785163134 0.013509935211980273
4.362926524551465303e-06 0.04247571552536898 0.013509935211980273
4.581733060612081859e-06 0.047137531341167244 0.013509935211980273
4.799922273575354114e-06 0.05231099308056263 0.013509935211980273
5.014450584213663545e-06 0.05805225516094899 0.013509935211980273
5.225925428840736669e-06 0.06442363508721373 0.013509935211980273
5.432514949512225378e-06 0.07149428986597581 0.013509935211980273
5.633929633566996857e-06 0.07934096665797492 0.013509935211980273
5.828226157990412193e-06 0.08804883581643465 0.013509935211980273
6.016517606135303808e-06 0.09771241535346502 0.013509935211980273
6.196749943205655268e-06 0.1084365968689611 0.013509935211980273
6.370002007231313024e-06 0.12033778407775893 0.013509935211980273
6.534896741170671880e-06 0.13354515629298988 0.013509935211980273
6.691958488872231143e-06 0.14820207057988585 0.013509935211980273
6.840789723655299305e-06 0.16446761779946645 0.013509935211980273
6.981872503851351026e-06 0.18251834943190443 0.013509935211980273
7.115456269184518050e-06 0.20255019392306664 0.013509935211980273
7.241212370279467506e-06 0.22478058335487253 0.013509935211980273
7.360291315779579914e-06 0.24945081352303167 0.013509935211980273
7.472628256640961946e-06 0.27682866303920667 0.013509935211980273
7.579088499705487695e-06 0.3072112998861759 0.013509935211980273
7.679801292694410066e-06 0.34092850697468147 0.013509935211980273
7.775448119505911477e-06 0.3783462617131929 0.013509935211980273
7.866843839994399848e-06 0.419870708444391 0.013509935211980273
7.954499392064436492e-06 0.4659525668664682 0.013509935211980273
8.039064701350973603e-06 0.517092024289676 0.013509935211980273
8.121190380838498772e-06 0.5738441648302398 0.013509935211980273
8.201808329851214763e-06 0.6368249944718586 0.013509935211980273
8.281503536910637866e-06 0.7067181273927491 0.013509935211980273
8.361132903950462350e-06 0.7842822061337682 0.013509935211980273
8.441583065998590511e-06 0.8703591361485166 0.013509935211980273
8.523961851404021839e-06 0.9658832241158708 0.013509935211980273
8.609140167024092151e-06 1.0718913192051276 0.013509935211980273
8.697950553472668183e-06 1.1895340673703196 0.013509935211980273
8.791530427086628564e-06 1.3200884008314182 0.013509935211980273
8.891259990567049410e-06 1.4649713983072863 0.013509935211980273
8.998391706058550608e-06 1.625755666443795 0.013509935211980273
9.114510689225692629e-06 1.8041864093920719 0.013509935211980273
9.241310260520283517e-06 2.0022003718155843 0.013509935211980273
9.380679003653801006e-06 2.2219468609395236 0.013509935211980273
9.534739203200368575e-06 2.4658110758226037 0.013509935211980273
9.705944336282766282e-06 2.736439997074672 0.013509935211980273
9.897068771318879083e-06 3.0367711180354604 0.013509935211980273
1.011134944466668128e-05 3.370064329271928 0.013509935211980273
1.035236667632407312e-05 3.739937302478798 0.013509935211980273
1.062451077950224640e-05 4.150404757850477 0.013509935211980273
1.093259358691831963e-05 4.605922041145108 0.013509935211980273
1.128239696264926469e-05 5.1114334834401705 0.013509935211980273
1.168065390749544271e-05 5.672426068491977 0.013509935211980273
1.213521596217931557e-05 6.294988990221888 0.013509935211980273
1.265534508811597391e-05 6.985879746785249 0.013509935211980273
1.325192408957493521e-05 7.752597488629465 0.013509935211980273
1.393779493443133907e-05 8.60346441668451 0.013509935211980273
1.472815322033513536e-05 9.547716114208066 0.013509935211980273
1.564097032352289193e-05 10.59560179277617 0.013509935211980273
1.671177509014422417e-05 11.758495540521581 0.013509935211980273
1.795608516467477343e-05 13.049019780144016 0.013509935211980273
1.940280467962282894e-05 14.481182276745331 0.013509935211980273
2.108820221804832848e-05 16.070528182616385 0.013509935211980273
2.305530564948128560e-05 17.834308769319094 0.013509935211980273
2.535531992814451697e-05 19.791668678535572 0.013509935211980273
2.804903701131978541e-05 21.96385372416547 0.013509935211980273
3.120861877831027813e-05 24.37444150122222 0.013509935211980273
3.491964879711711425e-05 27.04959730463137 0.013509935211980273
3.928330868327203467e-05 30.01835813575592 0.013509935211980273
4.441976159091522684e-05 33.31294787934677 0.013509935211980273
5.047024668285806276e-05 36.96912707195032 0.013509935211980273
5.760117667214367722e-05 41.0265810582719 0.013509935211980273
6.600774877363994072e-05 45.52935074866948 0.013509935211980273
7.591825015085390256e-05 50.526310653356795 0.013509935211980273
8.759843538459707879e-05 56.07169938205458 0.013509935211980273
1.013563728448531461e-04 62.22570836730231 0.013509935211980273
1.175471572176073457e-04 69.0551352016233 0.013509935211980273
1.365777523359049768e-04 76.63410868007462 0.013509935211980273
1.589112450550628545e-04 85.04489341802686 0.013509935211980273
1.850706153539273611e-04 94.37878277775391 0.013509935211980273
2.156412404335230845e-04 104.73708979594508 0.013509935211980273
2.512718086810819106e-04 116.23224686798542 0.013509935211980273
2.926731246892638185e-04 128.9890261253308 0.013509935211980273
3.406138664031502054e-04 143.14589375234786 0.013509935211980273
3.959129244880682931e-04 158.85651294280527 0.013509935211980273
4.594274544394699321e-04 176.2914118095948 0.013509935211980273
5.320361580512658140e-04 195.63983435170647 0.013509935211980273
6.146173726876638524e-04 217.11179456945052 0.013509935211980273
7.080216784981265823e-04 240.9403560239527 0.013509935211980273
8.130394087825545653e-04 267.38416158399497 0.013509935211980273
9.303636621460707442e-04 296.73024081888724 0.013509935211980273
1.060549753632836732e-03 329.2971255097155 0.013509935211980273
1.203973270866808042e-03 365.43830709572546 0.013509935211980273
1.360788595963067019e-03 405.54607358408276 0.013509935211980273
1.530890993933344728e-03 450.05576757004974 0.013509935211980273
1.713884877511101046e-03 499.450511585514 0.013509935211980273
1.909061760644356620e-03 554.2664520663108 0.013509935211980273
2.115390608350442049e-03 615.0985788580505 0.013509935211980273
2.331522695638351111e-03 682.6071834272393 0.013509935211980273
2.555812701064895127e-03 757.525025877192 0.013509935211980273
2.786356303799298034e-03 840.6652885618333 0.013509935211980273
3.021043129806045419e-03 932.9304026284696 0.013509935211980273
3.257622794148293515e-03 1035.3218432956637 0.013509935211980273
3.493780393283330097e-03 1148.9510001873086 0.013509935211980273
3.727216676341167743e-03 1275.051240713013 0.013509935211980273
3.955727542766928652e-03 1414.991297434576 0.013509935211980273
4.177277214947254513e-03 1570.2901247293776 0.013509935211980273
4.390059884483008511e-03 1742.6333860096508 0.013509935211980273
4.592545088783104960e-03 1933.891750455232 0.013509935211980273
4.783504383810874630e-03 2146.141197858406 0.013509935211980273
4.962017072255393499e-03 2381.6855519761607 0.013509935211980273
5.127457417013544551e-03 2643.0814869741084 0.013509935211980273
5.279464757288998208e-03 2933.1662783900483 0.013509935211980273
5.417902066554152428e-03 3255.0885998350564 0.013509935211980273
5.542809075873379732e-03 3612.3426997094302 0.013509935211980273
5.654355534810230621e-03 4008.8063288984645 0.013509935211980273
5.752798869034144932e-03 4448.782831127585 0.013509935211980273
5.838449978977968031e-03 4937.047852839004 0.013509935211980273
5.911647336033003415e-03 5478.901179593945 0.013509935211980273
5.972736989512005511e-03 6080.224261649427 0.013509935211980273
6.022057147460029361e-03 6747.5440531107 0.013509935211980273
6.059922693569154070e-03 7488.10385759003 0.013509935211980273
6.086609764512079281e-03 8309.941949353404 0.013509935211980273
6.102337928094579700e-03 9221.97882333434 0.013509935211980273
6.107253161551176070e-03 10234.114021054527 0.013509935211980273
6.101411852134077003e-03 11357.333583431051 0.013509935211980273
6.084770515952926846e-03 12603.829296797274 0.013509935211980273
6.057179634300068408e-03 13987.131026472387 0.013509935211980273
6.018385876132268525e-03 15522.25357427048 0.013509935211980273
5.968042788323898139e-03 17225.859653987874 0.013509935211980273
5.905726535226139481e-03 19116.440753857038 0.013509935211980273
5.830958166864522001e-03 21214.51784910632 0.013509935211980273
5.743227707694220988e-03 23542.864143224204 0.013509935211980273
5.642019656452369747e-03 26126.752255633317 0.013509935211980273
5.526836860193744608e-03 28994.22853882881 0.013509935211980273
5.397215643130020071e-03 32176.417502507353 0.013509935211980273
5.252741761549235139e-03 35707.859649004626 0.013509935211980273
5.093047342667574723e-03 39626.88638701478 0.013509935211980273
4.917807198940729076e-03 43976.036093027215 0.013509935211980273
4.742429963175849236e-03 48802.515836544335 0.013509935211980273
4.721053061491502223e-03 54158.71378079476 0.013509935211980273
4.919402262939083503e-03 60102.76782070388 0.013509935211980273
5.345741888068264100e-03 66699.19663030129 0.013509935211980273
6.021523064853514899e-03 74019.59996915652 0.013509935211980273
7.008672700231452328e-03 82143.43584919439 0.013509935211980273
8.301117696317352954e-03 91158.88299750836 0.013509935211980273
9.991716318931108398e-03 101163.7979766207 0.013509935211980273
1.210903404138392002e-02 112266.77735108159 0.013509935211980273
1.463863225597668467e-02 124588.33642950082 0.013509935211980273
1.757612935975307739e-02 138262.2173764659 0.013509935211980273
2.095738196521738927e-02 153436.84089300132 0.013509935211980273
2.481464502514244344e-02 170276.91722258978 0.013509935211980273
2.917473038800973140e-02 188965.23396912115 0.013509935211980273
3.448749078798718504e-02 209704.64013232305 0.013509935211980273
4.054037941950647261e-02 232720.2478960412 0.013509935211980273
4.718152531528033850e-02 258261.87606826748 0.013509935211980273
5.440029943858401551e-02 286606.7616948256 0.013509935211980273
6.217085193100382878e-02 318062.5692794119 0.013509935211980273
7.045070501503850058e-02 352970.73027306574 0.013509935211980273
7.918010090618950170e-02 391710.1490809261 0.013509935211980273
8.828162384328269718e-02 434701.3158125035 0.013509935211980273
9.766103367278966552e-02 482410.8704165374 0.013509935211980273
1.072083213490854364e-01 535356.6677410719 0.013509935211980273
1.168001117306936287e-01 594113.3984965039 0.013509935211980273
1.263024698200924389e-01 659318.8271333541 0.013509935211980273
1.355740057278403132e-01 731680.7143427207 0.013509935211980273
1.444704527515206227e-01 811984.4993184009 0.013509935211980273
1.528487961985521559e-01 901101.8251665037 0.013509935211980273
1.605714201852778689e-01 1000000.0 0.013509935211980273
2.571697815176538284e-07 0.001 0.014992684327860457
2.789875876988560943e-07 0.0011097524964120721 0.014992684327860457
3.009042188726294912e-07 0.0012315506032928262 0.014992684327860457
3.282219722098010780e-07 0.001366716356462006 0.014992684327860457
3.550991024625311503e-07 0.0015167168884709225 0.014992684327860457
3.858713830766990859e-07 0.0016831803533309566 0.014992684327860457
4.214042322346393501e-07 0.0018679135990207828 0.014992684327860457
4.602379393095417174e-07 0.002072921779595372 0.014992684327860457
5.015577490285921660e-07 0.002300430119772917 0.014992684327860457
5.473793118436736781e-07 0.0025529080682395165 0.014992684327860457
5.976422825732993904e-07 0.002833096101839324 0.014992684327860457
6.538491859687166450e-07 0.0031440354715915 0.014992684327860457
7.162219502575270500e-07 0.0034891012134067737 0.014992684327860457
7.844402091186594880e-07 0.003872038781812557 0.014992684327860457
8.597556237514576356e-07 0.004297004704320844 0.014992684327860457
9.405376084448388160e-07 0.004768611697714469 0.014992684327860457
1.028828757797652858e-06 0.005291978735958442 0.014992684327860457
1.124849222291181394e-06 0.005872786613189483 0.014992684327860457
1.227889634858769874e-06 0.00651733960488242 0.014992684327860457
1.340326747285484028e-06 0.007232633896483534 0.014992684327860457
1.461782045462661583e-06 0.008026433522257174 0.014992684327860457
1.591750722182710851e-06 0.00890735463861044 0.014992684327860457
1.731734424432272482e-06 0.009884959046625586 0.014992684327860457
1.880361303888100651e-06 0.010969857978923836 0.014992684327860457
2.039263131983291630e-06 0.012173827277396614 0.014992684327860457
2.207714733876522853e-06 0.013509935211980273 0.014992684327860457
2.385520806158422003e-06 0.014992684327860457 0.014992684327860457
2.573429689159431737e-06 0.01663816886076129 0.014992684327860457
2.769724892044458655e-06 0.018464249428955443 0.014992684327860457
2.975195903148335348e-06 0.020490746898158472 0.014992684327860457
3.190084569802448937e-06 0.022739657523579287 0.014992684327860457
3.410533605944023760e-06 0.02523539170434766 0.014992684327860457
3.638654080059071513e-06 0.02800503894183631 0.014992684327860457
3.871867115434895062e-06 0.03107866187782014 0.014992684327860457
4.109270292698563321e-06 0.03448962260405758 0.014992684327860457
4.350633721001385891e-06 0.038274944785163134 0.014992684327860457
4.593492939767008716e-06 0.04247571552536898 0.014992684327860457
4.837583020720000757e-06 0.047137531341167244 0.014992684327860457
5.081316956951372210e-06 0.05231099308056263 0.014992684327860457
5.323125447753532787e-06 0.05805225516094899 0.014992684327860457
5.562014637753549215e-06 0.06442363508721373 0.014992684327860457
5.796533046668583563e-06 0.07149428986597581 0.014992684327860457
6.026207082374314941e-06 0.07934096665797492 0.014992684327860457
6.249919832662489055e-06 0.08804883581643465 0.014992684327860457
6.466310130877162266e-06 0.09771241535346502 0.014992684327860457
6.675534415352396923e-06 0.1084365968689611 0.014992684327860457
6.876519895988897413e-06 0.12033778407775893 0.014992684327860457
7.069108555551815298e-06 0.13354515629298988 0.014992684327860457
7.252799993566924779e-06 0.14820207057988585 0.014992684327860457
7.427910254812156148e-06 0.16446761779946645 0.014992684327860457
7.593924788521140375e-06 0.18251834943190443 0.014992684327860457
7.751458416409770988e-06 0.20255019392306664 0.014992684327860457
7.900529577140510940e-06 0.22478058335487253 0.014992684327860457
8.041470540825392389e-06 0.24945081352303167 0.014992684327860457
8.174878440547812632e-06 0.27682866303920667 0.014992684327860457
8.301100720544166248e-06 0.3072112998861759 0.014992684327860457
8.420725433148572062e-06 0.34092850697468147 0.014992684327860457
8.534457405470279205e-06 0.3783462617131929 0.014992684327860457
8.642873512272112221e-06 0.419870708444391 0.014992684327860457
8.746649807638960338e-06 0.4659525668664682 0.014992684327860457
8.846716787791847428e-06 0.517092024289676 0.014992684327860457
8.943612476277115465e-06 0.5738441648302398 0.014992684327860457
9.038309583077700095e-06 0.6368249944718586 0.014992684327860457
9.131585579123652671e-06 0.7067181273927491 0.014992684327860457
9.224473564420437269e-06 0.7842822061337682 0.014992684327860457
9.318172636653968138e-06 0.8703591361485166 0.014992684327860457
9.413389799928745686e-06 0.9658832241158708 0.014992684327860457
9.511302497038906712e-06 1.0718913192051276 0.014992684327860457
9.612919114491501446e-06 1.1895340673703196 0.014992684327860457
9.719660845810853243e-06 1.3200884008314182 0.014992684327860457
9.832882730800737671e-06 1.4649713983072863 0.014992684327860457
9.954108671510953062e-06 1.625755666443795 0.014992684327860457
1.008508309975631996e-05 1.8041864093920719 0.014992684327860457
1.022766645268642723e-05 2.0022003718155843 0.014992684327860457
1.038398040907151033e-05 2.2219468609395236 0.014992684327860457
1.055639688986100168e-05 2.4658110758226037 0.014992684327860457
1.074771904725129835e-05 2.736439997074672 0.014992684327860457
1.096096368769901886e-05 3.0367711180354604 0.014992684327860457
1.119967832873437656e-05 3.370064329271928 0.014992684327860457
1.146800928627532568e-05 3.739937302478798 0.014992684327860457
1.177065841172603496e-05 4.150404757850477 0.014992684327860457
1.211308304201242196e-05 4.605922041145108 0.014992684327860457
1.250166233385615775e-05 5.1114334834401705 0.014992684327860457
1.294389489502538354e-05 5.672426068491977 0.014992684327860457
1.344847191956463339e-05 6.294988990221888 0.014992684327860457
1.402564773880658900e-05 6.985879746785249 0.014992684327860457
1.468753405361372381e-05 7.752597488629465 0.014992684327860457
1.544834154403381684e-05 8.60346441668451 0.014992684327860457
1.632497687172042866e-05 9.547716114208066 0.014992684327860457
1.733734596138615657e-05 10.59560179277617 0.014992684327860457
1.852470739625553968e-05 11.758495540521581 0.014992684327860457
1.990449660513037789e-05 13.049019780144016 0.014992684327860457
2.150867006873806962e-05 14.481182276745331 0.014992684327860457
2.337741138923183685e-05 16.070528182616385 0.014992684327860457
2.555850032237511136e-05 17.834308769319094 0.014992684327860457
2.810869813348139320e-05 19.791668678535572 0.014992684327860457
3.109540104665526916e-05 21.96385372416547 0.014992684327860457
3.459865701833443505e-05 24.37444150122222 0.014992684327860457
3.871337226806540702e-05 27.04959730463137 0.014992684327860457
4.355177264089096789e-05 30.01835813575592 0.014992684327860457
4.924703988653589200e-05 33.31294787934677 0.014992684327860457
5.595589690337902879e-05 36.96912707195032 0.014992684327860457
6.386283297574872652e-05 41.0265810582719 0.014992684327860457
7.318438016795954086e-05 45.52935074866948 0.014992684327860457
8.417365592208644323e-05 50.526310653356795 0.014992684327860457
9.712546686693839502e-05 56.07169938205458 0.014992684327860457
1.123814312632943294e-04 62.22570836730231 0.014992684327860457
1.303354399489329749e-04 69.0551352016233 0.014992684327860457
1.514387903041674547e-04 76.63410868007462 0.014992684327860457
1.762051901531007825e-04 85.04489341802686 0.014992684327860457
2.052146665235123849e-04 94.37878277775391 0.014992684327860457
2.391165216177766877e-04 104.73708979594508 0.014992684327860457
2.786303476929300913e-04 116.23224686798542 0.014992684327860457
3.245445797390978889e-04 128.9890261253308 0.014992684327860457
3.777119529123096906e-04 143.14589375234786 0.014992684327860457
4.390408744505695966e-04 158.85651294280527 0.014992684327860457
5.094823228648507523e-04 176.2914118095948 0.014992684327860457
5.900111888921277283e-04 195.63983435170647 0.014992684327860457
6.816020374362596152e-04 217.11179456945052 0.014992684327860457
7.851987567481882825e-04 240.9403560239527 0.014992684327860457
9.016784140788303018e-04 267.38416158399497 0.014992684327860457
1.031810358358819591e-03 296.73024081888724 0.014992684327860457
1.176211137309122762e-03 329.2971255097155 0.014992684327860457
1.335298029361154520e-03 365.43830709572546 0.014992684327860457
1.509243029505986152e-03 405.54607358408276 0.014992684327860457
1.697930578663645268e-03 450.05576757004974 0.014992684327860457
1.900922625180642483e-03 499.450511585514 0.014992684327860457
2.117433973972775423e-03 554.2664520663108 0.014992684327860457
2.346321412714039763e-03 615.0985788580505 0.014992684327860457
2.586089333980036084e-03 682.6071834272393 0.014992684327860457
2.834912873390209743e-03 757.525025877192 0.014992684327860457
3.090679710261657904e-03 840.6652885618333 0.014992684327860457
3.351048582556450262e-03 932.9304026284696 0.014992684327860457
3.613522800559954787e-03 1035.3218432956637 0.014992684327860457
3.875533784306392417e-03 1148.9510001873086 0.014992684327860457
4.134529997214255251e-03 1275.051240713013 0.014992684327860457
4.388065268091119638e-03 1414.991297434576 0.014992684327860457
4.633880028761344812e-03 1570.2901247293776 0.014992684327860457
4.869969491904701901e-03 1742.6333860096508 0.014992684327860457
5.094634358455219295e-03 1933.891750455232 0.014992684327860457
5.306510411329704198e-03 2146.141197858406 0.014992684327860457
5.504574608199763047e-03 2381.6855519761607 0.014992684327860457
5.688131293647728445e-03 2643.0814869741084 0.014992684327860457
5.856778945989779550e-03 2933.1662783900483 0.014992684327860457
6.010364364330621038e-03 3255.0885998350564 0.014992684327860457
6.148930485752519305e-03 3612.3426997094302 0.014992684327860457
6.272664575581571832e-03 4008.8063288984645 0.014992684327860457
6.381851341304837708e-03 4448.782831127585 0.014992684327860457
6.476835046849036166e-03 4937.047852839004 0.014992684327860457
6.557990343068191563e-03 5478.901179593945 0.014992684327860457
6.625700898099236465e-03 6080.224261649427 0.014992684327860457
6.680341039982073438e-03 6747.5440531107 0.014992684327860457
6.722260084847834355e-03 7488.10385759003 0.014992684327860457
6.751763952030537773e-03 8309.941949353404 0.014992684327860457
6.769096225558894099e-03 9221.97882333434 0.014992684327860457
6.774418791419564365e-03 10234.114021054527 0.014992684327860457
6.767794524035668745e-03 11357.333583431051 0.014992684327860457
6.749176106220191457e-03 12603.829296797274 0.014992684327860457
6.718398291659938813e-03 13987.131026472387 0.014992684327860457
6.675181823873097865e-03 15522.25357427048 0.014992684327860457
6.619144657697959011e-03 17225.859653987874 0.014992684327860457
6.549819682043116556e-03 19116.440753857038 0.014992684327860457
6.466679458818296207e-03 21214.51784910632 0.014992684327860457
6.369163187969724589e-03 23542.864143224204 0.014992684327860457
6.256705838259444923e-03 26126.752255633317 0.014992684327860457
6.128763187996496588e-03 28994.22853882881 0.014992684327860457
5.984831204207599099e-03 32176.417502507353 0.014992684327860457
5.824461176560592063e-03 35707.859649004626 0.014992684327860457
5.647260259198612527e-03 39626.88638701478 0.014992684327860457
5.452883203498120647e-03 43976.036093027215 0.014992684327860457
5.256174441268465086e-03 48802.515836544335 0.014992684327860457
5.226715637974351999e-03 54158.71378079476 0.014992684327860457
5.439292210738446744e-03 60102.76782070388 0.014992684327860457
5.901209768811521532e-03 66699.19663030129 0.014992684327860457
6.639250605676666125e-03 74019.59996915652 0.014992684327860457
7.714239434186457092e-03 82143.43584919439 0.014992684327860457
9.124338206120678751e-03 91158.88299750836 0.014992684327860457
1.096997980094672163e-02 101163.7979766207 0.014992684327860457
1.327818539113546567e-02 112266.77735108159 0.014992684327860457
1.603772670599150699e-02 124588.33642950082 0.014992684327860457
1.923759622577211892e-02 138262.2173764659 0.014992684327860457
2.291501825043953597e-02 153436.84089300132 0.014992684327860457
2.710287116604804050e-02 170276.91722258978 0.014992684327860457
3.182769594540865721e-02 188965.23396912115 0.014992684327860457
3.753197133844365929e-02 209704.64013232305 0.014992684327860457
4.406679387264052228e-02 232720.2478960412 0.014992684327860457
5.121859928925640709e-02 258261.87606826748 0.014992684327860457
5.897102096507501889e-02 286606.7616948256 0.014992684327860457
6.729087420401520803e-02 318062.5692794119 0.014992684327860457
7.612679019527382462e-02 352970.73027306574 0.014992684327860457
8.540863635752922456e-02 391710.1490809261 0.014992684327860457
9.504751085679166711e-02 434701.3158125035 0.014992684327860457
1.049366781105693924e-01 482410.8704165374 0.014992684327860457
1.149533659923862861e-01 535356.6677410719 0.014992684327860457
1.249613697075823704e-01 594113.3984965039 0.014992684327860457
1.348142148354224412e-01 659318.8271333541 0.014992684327860457
1.443594017766454407e-01 731680.7143427207 0.014992684327860457
1.534431430410423125e-01 811984.4993184009 0.014992684327860457
1.619148830354133206e-01 901101.8251665037 0.014992684327860457
1.696319382157994160e-01 1000000.0 0.014992684327860457
2.515315318412990352e-07 0.001 0.01663816886076129
2.732095568584305962e-07 0.0011097524964120721 0.01663816886076129
2.975001743085790323e-07 0.0012315506032928262 0.01663816886076129
3.221301256302198462e-07 0.001366716356462006 0.01663816886076129
3.518102576335399382e-07 0.0015167168884709225 0.01663816886076129
3.829310100027508051e-07 0.0016831803533309566 0.01663816886076129
4.172701025905362066e-07 0.0018679135990207828 0.01663816886076129
4.563870430405031497e-07 0.002072921779595372 0.01663816886076129
4.986641402394388791e-07 0.002300430119772917 0.01663816886076129
5.443986539783454096e-07 0.0025529080682395165 0.01663816886076129
5.967053662598944040e-07 0.002833096101839324 0.01663816886076129
6.541791831199838049e-07 0.0031440354715915 0.01663816886076129
7.184569662368630707e-07 0.0034891012134067737 0.01663816886076129
7.882449034188749124e-07 0.003872038781812557 0.01663816886076129
8.638931715488333076e-07 0.004297004704320844 0.01663816886076129
9.460441778170927457e-07 0.004768611697714469 0.01663816886076129
1.036389347534321239e-06 0.005291978735958442 0.01663816886076129
1.134239506355779281e-06 0.005872786613189483 0.01663816886076129
1.241079105201406411e-06 0.00651733960488242 0.01663816886076129
1.356948410273652351e-06 0.007232633896483534 0.01663816886076129
1.481459995207255159e-06 0.008026433522257174 0.01663816886076129
1.615101923858581068e-06 0.00890735463861044 0.01663816886076129
1.760091593341827122e-06 0.009884959046625586 0.01663816886076129
1.914848653270938372e-06 0.010969857978923836 0.01663816886076129
2.080242035487905928e-06 0.012173827277396614 0.01663816886076129
2.256382230660122238e-06 0.013509935211980273 0.01663816886076129
2.444067340521978687e-06 0.014992684327860457 0.01663816886076129
2.641780483627965545e-06 0.01663816886076129 0.01663816886076129
2.850780188567180469e-06 0.018464249428955443 0.01663816886076129
3.068886359482329069e-06 0.020490746898158472 0.01663816886076129
3.296890137893674655e-06 0.022739657523579287 0.01663816886076129
3.534674685953632660e-06 0.02523539170434766 0.01663816886076129
3.780034173412915007e-06 0.02800503894183631 0.01663816886076129
4.033134541864909808e-06 0.03107866187782014 0.01663816886076129
4.292177991867239404e-06 0.03448962260405758 0.01663816886076129
4.556216794816948278e-06 0.038274944785163134 0.01663816886076129
4.824284639909952663e-06 0.04247571552536898 0.01663816886076129
5.094439285560615509e-06 0.047137531341167244 0.01663816886076129
5.365079411871857422e-06 0.05231099308056263 0.01663816886076129
5.635645119700954246e-06 0.05805225516094899 0.01663816886076129
5.904781490053205710e-06 0.06442363508721373 0.01663816886076129
6.169859660735409878e-06 0.07149428986597581 0.01663816886076129
6.430836271683245023e-06 0.07934096665797492 0.01663816886076129
6.685980804578039268e-06 0.08804883581643465 0.01663816886076129
6.934338521893848580e-06 0.09771241535346502 0.01663816886076129
7.175397191421933817e-06 0.1084365968689611 0.01663816886076129
7.407930075935756878e-06 0.12033778407775893 0.01663816886076129
7.631781622117620654e-06 0.13354515629298988 0.01663816886076129
7.845956747916833378e-06 0.14820207057988585 0.01663816886076129
8.050580988167507237e-06 0.16446761779946645 0.01663816886076129
8.245575760177974791e-06 0.18251834943190443 0.01663816886076129
8.430912034850471332e-06 0.20255019392306664 0.01663816886076129
8.606865929327159797e-06 0.22478058335487253 0.01663816886076129
8.773450590233795981e-06 0.24945081352303167 0.01663816886076129
8.931279960154149495e-06 0.27682866303920667 0.01663816886076129
9.080973499774066637e-06 0.3072112998861759 0.01663816886076129
9.223014334164922554e-06 0.34092850697468147 0.01663816886076129
9.357817760291588181e-06 0.3783462617131929 0.01663816886076129
9.486205322702242351e-06 0.419870708444391 0.01663816886076129
9.609190503991304051e-06 0.4659525668664682 0.01663816886076129
9.727291394711891316e-06 0.517092024289676 0.01663816886076129
9.841621425920332676e-06 0.5738441648302398 0.01663816886076129
9.953070032486789170e-06 0.6368249944718586 0.01663816886076129
1.006243225401025408e-05 0.7067181273927491 0.01663816886076129
1.017122046293922150e-05 0.7842822061337682 0.01663816886076129
1.028010671619047003e-05 0.8703591361485166 0.01663816886076129
1.039034499413811277e-05 0.9658832241158708 0.01663816886076129
1.050302024523276606e-05 1.0718913192051276 0.01663816886076129
1.061967542524096758e-05 1.1895340673703196 0.01663816886076129
1.074159237945134170e-05 1.3200884008314182 0.01663816886076129
1.087027783861166981e-05 1.4649713983072863 0.01663816886076129
1.100767583748476457e-05 1.625755666443795 0.01663816886076129
1.115551069461283363e-05 1.8041864093920719 0.01663816886076129
1.131601787980047568e-05 2.0022003718155843 0.01663816886076129
1.149150934214300734e-05 2.2219468609395236 0.01663816886076129
1.168464011702347600e-05 2.4658110758226037 0.01663816886076129
1.189852984585648016e-05 2.736439997074672 0.01663816886076129
1.213654092720453018e-05 3.0367711180354604 0.01663816886076129
1.240266220302114455e-05 3.370064329271928 0.01663816886076129
1.270143348421254256e-05 3.739937302478798 0.01663816886076129
1.303807689105058383e-05 4.150404757850477 0.01663816886076129
1.341872420126548720e-05 4.605922041145108 0.01663816886076129
1.385044036674905038e-05 5.1114334834401705 0.01663816886076129
1.434149727146315315e-05 5.672426068491977 0.01663816886076129
1.490158742703377883e-05 6.294988990221888 0.01663816886076129
1.554209240845596653e-05 6.985879746785249 0.01663816886076129
1.627639468125017733e-05 7.752597488629465 0.01663816886076129
1.712033429838310953e-05 8.60346441668451 0.01663816886076129
1.809257816701486659e-05 9.547716114208066 0.01663816886076129
1.921527476222391337e-05 10.59560179277617 0.01663816886076129
2.053179320569217277e-05 11.758495540521581 0.01663816886076129
2.206166081061643582e-05 13.049019780144016 0.01663816886076129
2.384023935675611759e-05 14.481182276745331 0.01663816886076129
2.591211124185619622e-05 16.070528182616385 0.01663816886076129
2.833021396919537703e-05 17.834308769319094 0.01663816886076129
3.115754217016311454e-05 19.791668678535572 0.01663816886076129
3.446878334985567423e-05 21.96385372416547 0.01663816886076129
3.835271998008237020e-05 24.37444150122222 0.01663816886076129
4.291458578381575085e-05 27.04959730463137 0.01663816886076129
4.827883994624887352e-05 30.01835813575592 0.01663816886076129
5.459317161786263873e-05 33.31294787934677 0.01663816886076129
6.203133756911388653e-05 36.96912707195032 0.01663816886076129
7.079793070534988572e-05 41.0265810582719 0.01663816886076129
8.113309657666993048e-05 45.52935074866948 0.01663816886076129
9.331753540934800239e-05 50.526310653356795 0.01663816886076129
1.076781574488560309e-04 56.07169938205458 0.01663816886076129
1.245938319962833012e-04 62.22570836730231 0.01663816886076129
1.445013870182969989e-04 69.0551352016233 0.01663816886076129
1.679013656078184652e-04 76.63410868007462 0.01663816886076129
1.953634781869803484e-04 85.04489341802686 0.01663816886076129
2.275310567297129146e-04 94.37878277775391 0.01663816886076129
2.651242656706554422e-04 104.73708979594508 0.01663816886076129
3.089412644464407335e-04 116.23224686798542 0.01663816886076129
3.598566112635705541e-04 128.9890261253308 0.01663816886076129
4.188161779135112579e-04 143.14589375234786 0.01663816886076129
4.868277450695905574e-04 158.85651294280527 0.01663816886076129
5.649462483724709003e-04 176.2914118095948 0.01663816886076129
6.542533290198245541e-04 195.63983435170647 0.01663816886076129
7.558302595675074403e-04 217.11179456945052 0.01663816886076129
8.707244274735836780e-04 240.9403560239527 0.01663816886076129
9.999092831821218465e-04 267.38416158399497 0.01663816886076129
1.144238712182812836e-03 296.73024081888724 0.01663816886076129
1.304397354214356739e-03 329.2971255097155 0.01663816886076129
1.480848859146168808e-03 365.43830709572546 0.01663816886076129
1.673784802291303263e-03 405.54607358408276 0.01663816886076129
1.883077935101486839e-03 450.05576757004974 0.01663816886076129
2.108243223962924257e-03 499.450511585514 0.01663816886076129
2.348410543257521861e-03 554.2664520663108 0.01663816886076129
2.602312484991260982e-03 615.0985788580505 0.01663816886076129
2.868290697178663227e-03 682.6071834272393 0.01663816886076129
3.144321250297043777e-03 757.525025877192 0.01663816886076129
3.428061193608898053e-03 840.6652885618333 0.01663816886076129
3.716913399679225988e-03 932.9304026284696 0.01663816886076129
4.008107843884624842e-03 1035.3218432956637 0.01663816886076129
4.298794450577404259e-03 1148.9510001873086 0.01663816886076129
4.586141911658667136e-03 1275.051240713013 0.01663816886076129
4.867435316216891031e-03 1414.991297434576 0.01663816886076129
5.140166550883637150e-03 1570.2901247293776 0.01663816886076129
5.402109995890531056e-03 1742.6333860096508 0.01663816886076129
5.651378758939697849e-03 1933.891750455232 0.01663816886076129
5.886457533220677135e-03 2146.141197858406 0.01663816886076129
6.106209570820074831e-03 2381.6855519761607 0.01663816886076129
6.309861371064786478e-03 2643.0814869741084 0.01663816886076129
6.496965833627664673e-03 2933.1662783900483 0.01663816886076129
6.667351283879092289e-03 3255.0885998350564 0.01663816886076129
6.821064114687178104e-03 3612.3426997094302 0.01663816886076129
6.958310799573852110e-03 4008.8063288984645 0.01663816886076129
7.079406079358665366e-03 4448.782831127585 0.01663816886076129
7.184730889055689594e-03 4937.047852839004 0.01663816886076129
7.274700259669199601e-03 5478.901179593945 0.01663816886076129
7.349738911680055858e-03 6080.224261649427 0.01663816886076129
7.410261744219297751e-03 6747.5440531107 0.01663816886076129
7.456655698817661257e-03 7488.10385759003 0.01663816886076129
7.489259762423564233e-03 8309.941949353404 0.01663816886076129
7.508344204075033911e-03 9221.97882333434 0.01663816886076129
7.514088583970507731e-03 10234.114021054527 0.01663816886076129
7.506563068317794081e-03 11357.333583431051 0.01663816886076129
7.485715722331851875e-03 12603.829296797274 0.01663816886076129
7.451365054530363456e-03 13987.131026472387 0.01663816886076129
7.403202963907764590e-03 15522.25357427048 0.01663816886076129
7.340808220292139447e-03 17225.859653987874 0.01663816886076129
7.263666660893642983e-03 19116.440753857038 0.01663816886076129
7.171198003952731527e-03 21214.51784910632 0.01663816886076129
7.062786363719758889e-03 23542.864143224204 0.01663816886076129
6.937812949483148153e-03 26126.752255633317 0.01663816886076129
6.795683051211650651e-03 28994.22853882881 0.01663816886076129
6.635850219502054115e-03 32176.417502507353 0.01663816886076129
6.457830660752237988e-03 35707.859649004626 0.01663816886076129
6.261205124201711138e-03 39626.88638701478 0.01663816886076129
6.045612387247751782e-03 43976.036093027215 0.01663816886076129
5.824777976835539273e-03 48802.515836544335 0.01663816886076129
5.785100563304826013e-03 54158.71378079476 0.01663816886076129
6.012567348250144779e-03 60102.76782070388 0.01663816886076129
6.510808415640069111e-03 66699.19663030129 0.01663816886076129
7.315395326669606006e-03 74019.59996915652 0.01663816886076129
8.483480187645262016e-03 82143.43584919439 0.01663816886076129
1.001902752243537427e-02 91158.88299750836 0.01663816886076129
1.203032734459173921e-02 101163.7979766207 0.01663816886076129
1.454171557954445429e-02 112266.77735108159 0.01663816886076129
1.754663502296972821e-02 124588.33642950082 0.01663816886076129
2.102545058421237401e-02 138262.2173764659 0.01663816886076129
2.501646923498922204e-02 153436.84089300132 0.01663816886076129
2.955278967174638713e-02 170276.91722258978 0.01663816886076129
3.466011329890601039e-02 188965.23396912115 0.01663816886076129
4.076168455152099496e-02 209704.64013232305 0.01663816886076129
4.779681511447244485e-02 232720.2478960412 0.01663816886076129
5.547480724583717104e-02 258261.87606826748 0.01663816886076129
6.377246317943578713e-02 286606.7616948256 0.01663816886076129
7.264799150288929475e-02 318062.5692794119 0.01663816886076129
8.203996658307415035e-02 352970.73027306574 0.01663816886076129
9.186675890284154433e-02 391710.1490809261 0.01663816886076129
1.020268033599431301e-01 434701.3158125035 0.01663816886076129
1.124001921026098333e-01 482410.8704165374 0.01663816886076129
1.228505887472264024e-01 535356.6677410719 0.01663816886076129
1.332285708017014458e-01 594113.3984965039 0.01663816886076129
1.433757176783396758e-01 659318.8271333541 0.01663816886076129
1.531286753416458424e-01 731680.7143427207 0.01663816886076129
1.623251405234555633e-01 811984.4993184009 0.01663816886076129
1.708083987605842347e-01 901101.8251665037 0.01663816886076129
1.784331559102789733e-01 1000000.0 0.01663816886076129
2.468034869699978907e-07 0.001 0.018464249428955443
2.684727725539882058e-07 0.0011097524964120721 0.018464249428955443
2.920918732146899057e-07 0.0012315506032928262 0.018464249428955443
3.187571207719535469e-07 0.001366716356462006 0.018464249428955443
3.480088719944329704e-07 0.0015167168884709225 0.018464249428955443
3.790466233009343171e-07 0.0016831803533309566 0.018464249428955443
4.150163983686467148e-07 0.0018679135990207828 0.018464249428955443
4.533161283613282364e-07 0.002072921779595372 0.018464249428955443
4.952948055225209103e-07 0.002300430119772917 0.018464249428955443
5.441152707010133864e-07 0.0025529080682395165 0.018464249428955443
5.969087582103028859e-07 0.002833096101839324 0.018464249428955443
6.554201651123364657e-07 0.0031440354715915 0.018464249428955443
7.193276641128950059e-07 0.0034891012134067737 0.018464249428955443
7.897774984371557672e-07 0.003872038781812557 0.018464249428955443
8.674920326591913808e-07 0.004297004704320844 0.018464249428955443
9.518057814119142856e-07 0.004768611697714469 0.018464249428955443
1.043523088560739988e-06 0.005291978735958442 0.018464249428955443
1.143786608659018186e-06 0.005872786613189483 0.018464249428955443
1.252398101680620260e-06 0.00651733960488242 0.018464249428955443
1.370648380064446086e-06 0.007232633896483534 0.018464249428955443
1.498989089747650660e-06 0.008026433522257174 0.018464249428955443
1.638593655015689414e-06 0.00890735463861044 0.018464249428955443
1.787018617128620559e-06 0.009884959046625586 0.018464249428955443
1.946980016558973228e-06 0.010969857978923836 0.018464249428955443
2.120052864040914174e-06 0.012173827277396614 0.018464249428955443
2.302572008302122129e-06 0.013509935211980273 0.018464249428955443
2.499122825958262380e-06 0.014992684327860457 0.018464249428955443
2.707276737539490639e-06 0.01663816886076129 0.018464249428955443
2.926860865891777574e-06 0.018464249428955443 0.018464249428955443
3.158123127047384743e-06 0.020490746898158472 0.018464249428955443
3.400681584265289459e-06 0.022739657523579287 0.018464249428955443
3.654479681233359058e-06 0.02523539170434766 0.018464249428955443
3.917884886004182460e-06 0.02800503894183631 0.018464249428955443
4.190810515778212254e-06 0.03107866187782014 0.018464249428955443
4.471677437239632500e-06 0.03448962260405758 0.018464249428955443
4.759388525939338680e-06 0.038274944785163134 0.018464249428955443
5.052828327242934220e-06 0.04247571552536898 0.018464249428955443
5.350001593829590611e-06 0.047137531341167244 0.018464249428955443
5.650397846014338740e-06 0.05231099308056263 0.018464249428955443
5.951144390532000173e-06 0.05805225516094899 0.018464249428955443
6.251772060390759895e-06 0.06442363508721373 0.018464249428955443
6.550000663893228792e-06 0.07149428986597581 0.018464249428955443
6.845152016311467271e-06 0.07934096665797492 0.018464249428955443
7.135009914923246903e-06 0.08804883581643465 0.018464249428955443
7.418647645844975016e-06 0.09771241535346502 0.018464249428955443
7.694808894837426613e-06 0.1084365968689611 0.018464249428955443
7.962704683360947162e-06 0.12033778407775893 0.018464249428955443
8.221446681962134561e-06 0.13354515629298988 0.018464249428955443
8.470313253712901611e-06 0.14820207057988585 0.018464249428955443
8.708862230127233832e-06 0.16446761779946645 0.018464249428955443
8.936734838573466591e-06 0.18251834943190443 0.018464249428955443
9.154386622127578342e-06 0.20255019392306664 0.018464249428955443
9.361198804858547246e-06 0.22478058335487253 0.018464249428955443
9.557612120954652406e-06 0.24945081352303167 0.018464249428955443
9.744349265252953170e-06 0.27682866303920667 0.018464249428955443
9.921121051288623932e-06 0.3072112998861759 0.018464249428955443
1.008918728881685353e-05 0.34092850697468147 0.018464249428955443
1.024879612933210369e-05 0.3783462617131929 0.018464249428955443
1.040106610620912556e-05 0.419870708444391 0.018464249428955443
1.054657077286189692e-05 0.4659525668664682 0.018464249428955443
1.068619151478217626e-05 0.517092024289676 0.018464249428955443
1.082098826643559159e-05 0.5738441648302398 0.018464249428955443
1.095198961639411506e-05 0.6368249944718586 0.018464249428955443
1.108065653420203656e-05 0.7067181273927491 0.018464249428955443
1.120785847478157404e-05 0.7842822061337682 0.018464249428955443
1.133464393671029811e-05 0.8703591361485166 0.018464249428955443
1.146232126521541222e-05 0.9658832241158708 0.018464249428955443
1.159241346477518750e-05 1.0718913192051276 0.018464249428955443
1.172635497217795125e-05 1.1895340673703196 0.018464249428955443
1.186571396780288232e-05 1.3200884008314182 0.018464249428955443
1.201235865200270024e-05 1.4649713983072863 0.018464249428955443
1.216819036249022223e-05 1.625755666443795 0.018464249428955443
1.233534497917075346e-05 1.8041864093920719 0.018464249428955443
1.251619798961240813e-05 2.0022003718155843 0.018464249428955443
1.271340299729152150e-05 2.2219468609395236 0.018464249428955443
1.292992498450397917e-05 2.4658110758226037 0.018464249428955443
1.316919703334364782e-05 2.736439997074672 0.018464249428955443
1.343497045399754263e-05 3.0367711180354604 0.018464249428955443
1.373172905689997559e-05 3.370064329271928 0.018464249428955443
1.406448853378984424e-05 3.739937302478798 0.018464249428955443
1.443913138860962263e-05 4.150404757850477 0.018464249428955443
1.486231311046259381e-05 4.605922041145108 0.018464249428955443
1.534198922220121426e-05 5.1114334834401705 0.018464249428955443
1.588730675139834599e-05 5.672426068491977 0.018464249428955443
1.650903380371108220e-05 6.294988990221888 0.018464249428955443
1.721977347082122425e-05 6.985879746785249 0.018464249428955443
1.803440202851803076e-05 7.752597488629465 0.018464249428955443
1.897048938813749710e-05 8.60346441668451 0.018464249428955443
2.004871738328106677e-05 9.547716114208066 0.018464249428955443
2.129361187757676456e-05 10.59560179277617 0.018464249428955443
2.275321600299486934e-05 11.758495540521581 0.018464249428955443
2.444931752797095684e-05 13.049019780144016 0.018464249428955443
2.642108756049276136e-05 14.481182276745331 0.018464249428955443
2.871790556493160094e-05 16.070528182616385 0.018464249428955443
3.139854932732831510e-05 17.834308769319094 0.018464249428955443
3.453272987952450251e-05 19.791668678535572 0.018464249428955443
3.820341349460997134e-05 21.96385372416547 0.018464249428955443
4.250893793580344017e-05 24.37444150122222 0.018464249428955443
4.756601640131114108e-05 27.04959730463137 0.018464249428955443
5.351266582178004674e-05 30.01835813575592 0.018464249428955443
6.051259303973414088e-05 33.31294787934677 0.018464249428955443
6.875849436692153967e-05 36.96912707195032 0.018464249428955443
7.847726338480805089e-05 41.0265810582719 0.018464249428955443
8.993511325664617980e-05 45.52935074866948 0.018464249428955443
1.034433720155565492e-04 50.526310653356795 0.018464249428955443
1.193645171111860562e-04 56.07169938205458 0.018464249428955443
1.381186985749676018e-04 62.22570836730231 0.018464249428955443
1.601903288529207478e-04 69.0551352016233 0.018464249428955443
1.861345288925486978e-04 76.63410868007462 0.018464249428955443
2.165830684481995108e-04 85.04489341802686 0.018464249428955443
2.522494330248845756e-04 94.37878277775391 0.018464249428955443
2.939323664052172604e-04 104.73708979594508 0.018464249428955443
3.425171126080556660e-04 116.23224686798542 0.018464249428955443
3.989736947961767589e-04 128.9890261253308 0.018464249428955443
4.643513227228010650e-04 143.14589375234786 0.018464249428955443
5.397678232128905662e-04 158.85651294280527 0.018464249428955443
6.263935617054926025e-04 176.2914118095948 0.018464249428955443
7.254284709121648069e-04 195.63983435170647 0.018464249428955443
8.380722842723314046e-04 217.11179456945052 0.018464249428955443
9.654871940841732196e-04 240.9403560239527 0.018464249428955443
1.108753518441718674e-03 267.38416158399497 0.018464249428955443
1.268819155121653176e-03 296.73024081888724 0.018464249428955443
1.446444299774728767e-03 329.2971255097155 0.018464249428955443
1.642144202642645615e-03 365.43830709572546 0.018464249428955443
1.856132403331513074e-03 405.54607358408276 0.018464249428955443
2.088268869517730716e-03 450.05576757004974 0.018464249428955443
2.338016632053735357e-03 499.450511585514 0.018464249428955443
2.604411568763136901e-03 554.2664520663108 0.018464249428955443
2.886048903792001307e-03 615.0985788580505 0.018464249428955443
3.181089822201519767e-03 682.6071834272393 0.018464249428955443
3.487289923205486204e-03 757.525025877192 0.018464249428955443
3.802050531245447333e-03 840.6652885618333 0.018464249428955443
4.122490690803045331e-03 932.9304026284696 0.018464249428955443
4.445537323937020710e-03 1035.3218432956637 0.018464249428955443
4.768028162415161725e-03 1148.9510001873086 0.018464249428955443
5.086821235329771346e-03 1275.051240713013 0.018464249428955443
5.398903537219400077e-03 1414.991297434576 0.018464249428955443
5.701490942383480309e-03 1570.2901247293776 0.018464249428955443
5.992112568136988802e-03 1742.6333860096508 0.018464249428955443
6.268673136495674786e-03 1933.891750455232 0.018464249428955443
6.529489314624857717e-03 2146.141197858406 0.018464249428955443
6.773297798560981402e-03 2381.6855519761607 0.018464249428955443
6.999238462033297546e-03 2643.0814869741084 0.018464249428955443
7.206813099956615315e-03 2933.1662783900483 0.018464249428955443
7.395829506538434059e-03 3255.0885998350564 0.018464249428955443
7.566337337486791353e-03 3612.3426997094302 0.018464249428955443
7.718564031586060831e-03 4008.8063288984645 0.018464249428955443
7.852857547544106823e-03 4448.782831127585 0.018464249428955443
7.969639305891288578e-03 4937.047852839004 0.018464249428955443
8.069368724907589191e-03 5478.901179593945 0.018464249428955443
8.152516029124850377e-03 6080.224261649427 0.018464249428955443
8.219540945080747174e-03 6747.5440531107 0.018464249428955443
8.270872001344443947e-03 7488.10385759003 0.018464249428955443
8.306884992986972652e-03 8309.941949353404 0.018464249428955443
8.327879346772201069e-03 9221.97882333434 0.018464249428955443
8.334054675143033955e-03 10234.114021054527 0.018464249428955443
8.325489143630687358e-03 11357.333583431051 0.018464249428955443
8.302126219532428644e-03 12603.829296797274 0.018464249428955443
8.263765892846039463e-03 13987.131026472387 0.018464249428955443
8.210069042878256895e-03 15522.25357427048 0.018464249428955443
8.140571860241337457e-03 17225.859653987874 0.018464249428955443
8.054708564760596629e-03 19116.440753857038 0.018464249428955443
7.951841355453542759e-03 21214.51784910632 0.018464249428955443
7.831295056932146767e-03 23542.864143224204 0.018464249428955443
7.692392412710523895e-03 26126.752255633317 0.018464249428955443
7.534485577303485018e-03 28994.22853882881 0.018464249428955443
7.356983281643152475e-03 32176.417502507353 0.018464249428955443
7.159364927247895312e-03 35707.859649004626 0.018464249428955443
6.941187974037981052e-03 39626.88638701478 0.018464249428955443
6.702076874298181115e-03 43976.036093027215 0.018464249428955443
6.453918776843742440e-03 48802.515836544335 0.018464249428955443
6.401701959060137823e-03 54158.71378079476 0.018464249428955443
6.643570345657267250e-03 60102.76782070388 0.018464249428955443
7.179038578841916672e-03 66699.19663030129 0.018464249428955443
8.054404613625953252e-03 74019.59996915652 0.018464249428955443
9.320536705402350172e-03 82143.43584919439 0.018464249428955443
1.098915689573179422e-02 91158.88299750836 0.018464249428955443
1.317663297676656409e-02 101163.7979766207 0.018464249428955443
1.590432820828991886e-02 112266.77735108159 0.018464249428955443
1.916873458253122095e-02 124588.33642950082 0.018464249428955443
2.294262367869892918e-02 138262.2173764659 0.018464249428955443
2.726382993333720250e-02 153436.84089300132 0.018464249428955443
3.216516078904389092e-02 170276.91722258978 0.018464249428955443
3.767082408227024476e-02 188965.23396912115 0.018464249428955443
4.416978223187927738e-02 209704.64013232305 0.018464249428955443
5.171998937422842002e-02 232720.2478960412 0.018464249428955443
5.993505877672804238e-02 258261.87606826748 0.018464249428955443
6.878370660255220259e-02 286606.7616948256 0.018464249428955443
7.821436497061122484e-02 318062.5692794119 0.018464249428955443
8.815423812207905108e-02 352970.73027306574 0.018464249428955443
9.850899157563630659e-02 391710.1490809261 0.018464249428955443
1.091635899330177933e-01 434701.3158125035 0.018464249428955443
1.199841225294434460e-01 482410.8704165374 0.018464249428955443
1.308203696799902782e-01 535356.6677410719 0.018464249428955443
1.415099159905157389e-01 594113.3984965039 0.018464249428955443
1.518825603565168991e-01 659318.8271333541 0.018464249428955443
1.617654813984339690e-01 731680.7143427207 0.018464249428955443
1.709890207447860855e-01 811984.4993184009 0.018464249428955443
1.793924867769488285e-01 901101.8251665037 0.018464249428955443
1.868298653182350055e-01 1000000.0 0.018464249428955443
2.423964343585194350e-07 0.001 0.020490746898158472
2.649361004194268691e-07 0.0011097524964120721 0.020490746898158472
2.882629226208927529e-07 0.0012315506032928262 0.020490746898158472
3.146026527588019288e-07 0.001366716356462006 0.020490746898158472
3.429834608629025025e-07 0.0015167168884709225 0.020490746898158472
3.757734669087488354e-07 0.0016831803533309566 0.020490746898158472
4.100460581230410017e-07 0.0018679135990207828 0.020490746898158472
4.497141729633657903e-07 0.002072921779595372 0.020490746898158472
4.942162749073199063e-07 0.002300430119772917 0.020490746898158472
5.435085124847791141e-07 0.0025529080682395165 0.020490746898158472
5.963416030844456343e-07 0.002833096101839324 0.020490746898158472
6.563264400124485834e-07 0.0031440354715915 0.020490746898158472
7.210744139917282022e-07 0.0034891012134067737 0.020490746898158472
7.924260563060911275e-07 0.003872038781812557 0.020490746898158472
8.706838479368317181e-07 0.004297004704320844 0.020490746898158472
9.562724374738070682e-07 0.004768611697714469 0.020490746898158472
1.049759137867601439e-06 0.005291978735958442 0.020490746898158472
1.152175807718468561e-06 0.005872786613189483 0.020490746898158472
1.263067192502439217e-06 0.00651733960488242 0.020490746898158472
1.384693509584865785e-06 0.007232633896483534 0.020490746898158472
1.516236765101403232e-06 0.008026433522257174 0.020490746898158472
1.657980651641862357e-06 0.00890735463861044 0.020490746898158472
1.812242810495928959e-06 0.009884959046625586 0.020490746898158472
1.977419785902766440e-06 0.010969857978923836 0.020490746898158472
2.156361989449132321e-06 0.012173827277396614 0.020490746898158472
2.347040812519282825e-06 0.013509935211980273 0.020490746898158472
2.551970617685172484e-06 0.014992684327860457 0.020490746898158472
2.768521018059382996e-06 0.01663816886076129 0.020490746898158472
2.999898595599240183e-06 0.018464249428955443 0.020490746898158472
3.244312899332499712e-06 0.020490746898158472 0.020490746898158472
3.500940927716597214e-06 0.022739657523579287 0.020490746898158472
3.770476345712677217e-06 0.02523539170434766 0.020490746898158472
4.052073958555037295e-06 0.02800503894183631 0.020490746898158472
4.344869648843155775e-06 0.03107866187782014 0.020490746898158472
4.647299382762258547e-06 0.03448962260405758 0.020490746898158472
4.959296156702240424e-06 0.038274944785163134 0.020490746898158472
5.279170322478385488e-06 0.04247571552536898 0.020490746898158472
5.604644405029414619e-06 0.047137531341167244 0.020490746898158472
5.934476221327883624e-06 0.05231099308056263 0.020490746898158472
6.267795877614055392e-06 0.05805225516094899 0.020490746898158472
6.602449017698052477e-06 0.06442363508721373 0.020490746898158472
6.935866747249437360e-06 0.07149428986597581 0.020490746898158472
7.267323272832821004e-06 0.07934096665797492 0.020490746898158472
7.595217140594161910e-06 0.08804883581643465 0.020490746898158472
7.917107766799020137e-06 0.09771241535346502 0.020490746898158472
8.232344738026868962e-06 0.1084365968689611 0.020490746898158472
8.539465472756641238e-06 0.12033778407775893 0.020490746898158472
8.837112578020228152e-06 0.13354515629298988 0.020490746898158472
9.124956655356322919e-06 0.14820207057988585 0.020490746898158472
9.401789454505535092e-06 0.16446761779946645 0.020490746898158472
9.667548534330022947e-06 0.18251834943190443 0.020490746898158472
9.921694503360339127e-06 0.20255019392306664 0.020490746898158472
1.016420827904479120e-05 0.22478058335487253 0.020490746898158472
1.039525276975410020e-05 0.24945081352303167 0.020490746898158472
1.061491909414940202e-05 0.27682866303920667 0.020490746898158472
1.082378248259756926e-05 0.3072112998861759 0.020490746898158472
1.102222755414866943e-05 0.34092850697468147 0.020490746898158472
1.121109204844216651e-05 0.3783462617131929 0.020490746898158472
1.139102386363509570e-05 0.419870708444391 0.020490746898158472
1.156301043851316479e-05 0.4659525668664682 0.020490746898158472
1.172801125699539537e-05 0.517092024289676 0.020490746898158472
1.188698553574984567e-05 0.5738441648302398 0.020490746898158472
1.204165863597339102e-05 0.6368249944718586 0.020490746898158472
1.219261302723618485e-05 0.7067181273927491 0.020490746898158472
1.234135745892952947e-05 0.7842822061337682 0.020490746898158472
1.248902288929393367e-05 0.8703591361485166 0.020490746898158472
1.263721829828524342e-05 0.9658832241158708 0.020490746898158472
1.278754199466127909e-05 1.0718913192051276 0.020490746898158472
1.294161297451388700e-05 1.1895340673703196 0.020490746898158472
1.310131025387945235e-05 1.3200884008314182 0.020490746898158472
1.326854430815847256e-05 1.4649713983072863 0.020490746898158472
1.344563154489401165e-05 1.625755666443795 0.020490746898158472
1.363481640804085717e-05 1.8041864093920719 0.020490746898158472
1.383885273996153947e-05 2.0022003718155843 0.020490746898158472
1.406065841355024248e-05 2.2219468609395236 0.020490746898158472
1.430358098642741791e-05 2.4658110758226037 0.020490746898158472
1.457139146626636487e-05 2.736439997074672 0.020490746898158472
1.486842080897684235e-05 3.0367711180354604 0.020490746898158472
1.519949015534266113e-05 3.370064329271928 0.020490746898158472
1.557023269919562453e-05 3.739937302478798 0.020490746898158472
1.598714745440690804e-05 4.150404757850477 0.020490746898158472
1.645776872886590766e-05 4.605922041145108 0.020490746898158472
1.699076321593208871e-05 5.1114334834401705 0.020490746898158472
1.759638147422080552e-05 5.672426068491977 0.020490746898158472
1.828653112031781817e-05 6.294988990221888 0.020490746898158472
1.907523362023084984e-05 6.985879746785249 0.020490746898158472
1.997895284635151433e-05 7.752597488629465 0.020490746898158472
2.101715612488161370e-05 8.60346441668451 0.020490746898158472
2.221280732687989175e-05 9.547716114208066 0.020490746898158472
2.359314632599036925e-05 10.59560179277617 0.020490746898158472
2.521117945241195841e-05 11.758495540521581 0.020490746898158472
2.709138381772854107e-05 13.049019780144016 0.020490746898158472
2.927705464471027337e-05 14.481182276745331 0.020490746898158472
3.182297447534645926e-05 16.070528182616385 0.020490746898158472
3.479426669110376354e-05 17.834308769319094 0.020490746898158472
3.826826874441807696e-05 19.791668678535572 0.020490746898158472
4.233688913304036936e-05 21.96385372416547 0.020490746898158472
4.710920342079427344e-05 24.37444150122222 0.020490746898158472
5.271458757887285615e-05 27.04959730463137 0.020490746898158472
5.930609331732344356e-05 30.01835813575592 0.020490746898158472
6.706519158329177493e-05 33.31294787934677 0.020490746898158472
7.620551423588479707e-05 36.96912707195032 0.020490746898158472
8.697863315915904724e-05 41.0265810582719 0.020490746898158472
9.967974580064469002e-05 45.52935074866948 0.020490746898158472
1.146540274302195443e-04 50.526310653356795 0.020490746898158472
1.323034066049952621e-04 56.07169938205458 0.020490746898158472
1.530937504351248817e-04 62.22570836730231 0.020490746898158472
1.775622038600483408e-04 69.0551352016233 0.020490746898158472
2.063243213856316748e-04 76.63410868007462 0.020490746898158472
2.400807228393719004e-04 85.04489341802686 0.020490746898158472
2.796226446324818213e-04 94.37878277775391 0.020490746898158472
3.258358650201319804e-04 104.73708979594508 0.020490746898158472
3.797021721943549572e-04 116.23224686798542 0.020490746898158472
4.422974319512110977e-04 128.9890261253308 0.020490746898158472
5.147853383829689147e-04 143.14589375234786 0.020490746898158472
5.984058767273803519e-04 158.85651294280527 0.020490746898158472
6.944572578092032345e-04 176.2914118095948 0.020490746898158472
8.042707012479017020e-04 195.63983435170647 0.020490746898158472
9.291772897290375257e-04 217.11179456945052 0.020490746898158472
1.070466640307588153e-03 240.9403560239527 0.020490746898158472
1.229337687246770611e-03 267.38416158399497 0.020490746898158472
1.406842605906217288e-03 296.73024081888724 0.020490746898158472
1.603825704209668138e-03 329.2971255097155 0.020490746898158472
1.820859519711139768e-03 365.43830709572546 0.020490746898158472
2.058182257861215433e-03 405.54607358408276 0.020490746898158472
2.315639853126655670e-03 450.05576757004974 0.020490746898158472
2.592638146804899808e-03 499.450511585514 0.020490746898158472
2.888109066513518900e-03 554.2664520663108 0.020490746898158472
3.200495610569576484e-03 615.0985788580505 0.020490746898158472
3.527759158802930544e-03 682.6071834272393 0.020490746898158472
3.867411016855068842e-03 757.525025877192 0.020490746898158472
4.216569047572379068e-03 840.6652885618333 0.020490746898158472
4.572037620169991899e-03 932.9304026284696 0.020490746898158472
4.930407546482946067e-03 1035.3218432956637 0.020490746898158472
5.288170205602896710e-03 1148.9510001873086 0.020490746898158472
5.641838973372550678e-03 1275.051240713013 0.020490746898158472
5.988069901480628371e-03 1414.991297434576 0.020490746898158472
6.323772473133632173e-03 1570.2901247293776 0.020490746898158472
6.646203392935067129e-03 1742.6333860096508 0.020490746898158472
6.953035675794365551e-03 1933.891750455232 0.020490746898158472
7.242399293468383334e-03 2146.141197858406 0.020490746898158472
7.512890260769695266e-03 2381.6855519761607 0.020490746898158472
7.763551590054166597e-03 2643.0814869741084 0.020490746898158472
7.993828014662151399e-03 2933.1662783900483 0.020490746898158472
8.203504124529753180e-03 3255.0885998350564 0.020490746898158472
8.392632777008530998e-03 3612.3426997094302 0.020490746898158472
8.561464439272787816e-03 4008.8063288984645 0.020490746898158472
8.710383445114712811e-03 4448.782831127585 0.020490746898158472
8.839855936873051989e-03 4937.047852839004 0.020490746898158472
8.950390206034924273e-03 5478.901179593945 0.020490746898158472
9.042506999289212644e-03 6080.224261649427 0.020490746898158472
9.116715317484392136e-03 6747.5440531107 0.020490746898158472
9.173489910070258685e-03 7488.10385759003 0.020490746898158472
9.213247182131146032e-03 8309.941949353404 0.020490746898158472
9.236319015676765221e-03 9221.97882333434 0.020490746898158472
9.242926912328357225e-03 10234.114021054527 0.020490746898158472
9.233158418748712779e-03 11357.333583431051 0.020490746898158472
9.206951862130090952e-03 12603.829296797274 0.020490746898158472
9.164087164928147108e-03 13987.131026472387 0.020490746898158472
9.104191621019303016e-03 15522.25357427048 0.020490746898158472
9.026754766606637226e-03 17225.859653987874 0.020490746898158472
8.931154601370491775e-03 19116.440753857038 0.020490746898158472
8.816690989875176909e-03 21214.51784910632 0.020490746898158472
8.682624531012530719e-03 23542.864143224204 0.020490746898158472
8.528215747070652317e-03 26126.752255633317 0.020490746898158472
8.352760724905067269e-03 28994.22853882881 0.020490746898158472
8.155619867742637530e-03 32176.417502507353 0.020490746898158472
7.936239032578546945e-03 35707.859649004626 0.020490746898158472
7.694151090095252207e-03 39626.88638701478 0.020490746898158472
7.428970078190837503e-03 43976.036093027215 0.020490746898158472
7.149828213684470725e-03 48802.515836544335 0.020490746898158472
7.083806488925563881e-03 54158.71378079476 0.020490746898158472
7.337534901977316344e-03 60102.76782070388 0.020490746898158472
7.910606788774709325e-03 66699.19663030129 0.020490746898158472
8.860835461968761054e-03 74019.59996915652 0.020490746898158472
1.022945492309544104e-02 82143.43584919439 0.020490746898158472
1.203840178357762532e-02 91158.88299750836 0.020490746898158472
1.441359787088438218e-02 101163.7979766207 0.020490746898158472
1.736986159909485739e-02 112266.77735108159 0.020490746898158472
2.090623727132697243e-02 124588.33642950082 0.020490746898158472
2.499045464868730401e-02 138262.2173764659 0.020490746898158472
2.965711568582961657e-02 153436.84089300132 0.020490746898158472
3.493807454887954550e-02 170276.91722258978 0.020490746898158472
4.085528170691880151e-02 188965.23396912115 0.020490746898158472
4.774458026147507250e-02 209704.64013232305 0.020490746898158472
5.582002935613430278e-02 232720.2478960412 0.020490746898158472
6.457730283441820429e-02 258261.87606826748 0.020490746898158472
7.397576142558467960e-02 286606.7616948256 0.020490746898158472
8.395267685531311586e-02 318062.5692794119 0.020490746898158472
9.442272743754852316e-02 352970.73027306574 0.020490746898158472
1.052778824689061393e-01 391710.1490809261 0.020490746898158472
1.163887575018949655e-01 434701.3158125035 0.020490746898158472
1.276069710501702148e-01 482410.8704165374 0.020490746898158472
1.387685227076411454e-01 535356.6677410719 0.020490746898158472
1.496982760817003599e-01 594113.3984965039 0.020490746898158472
1.602153197138751206e-01 659318.8271333541 0.020490746898158472
1.701385762499695031e-01 731680.7143427207 0.020490746898158472
1.792936411936834062e-01 811984.4993184009 0.020490746898158472
1.875177195912092198e-01 901101.8251665037 0.020490746898158472
1.946669330277447096e-01 1000000.0 0.020490746898158472
2.391251615415468824e-07 0.001 0.022739657523579287
2.610649289983250148e-07 0.0011097524964120721 0.022739657523579287
2.855512023710047507e-07 0.0012315506032928262 0.022739657523579287
3.108140783025639124e-07 0.001366716356462006 0.022739657523579287
3.404756476830276496e-07 0.0015167168884709225 0.022739657523579287
3.729736282609542965e-07 0.0016831803533309566 0.022739657523579287
4.079055484105863583e-07 0.0018679135990207828 0.022739657523579287
4.490876589915144089e-07 0.002072921779595372 0.022739657523579287
4.928922590577375282e-07 0.002300430119772917 0.022739657523579287
5.426833020782557858e-07 0.0025529080682395165 0.022739657523579287
5.973560182204796104e-07 0.002833096101839324 0.022739657523579287
6.567069799280752684e-07 0.0031440354715915 0.022739657523579287
7.225360150795856874e-07 0.0034891012134067737 0.022739657523579287
7.945875269710199845e-07 0.003872038781812557 0.022739657523579287
8.749025477488062492e-07 0.004297004704320844 0.022739657523579287
9.606956390178092145e-07 0.004768611697714469 0.022739657523579287
1.056413910865984479e-06 0.005291978735958442 0.022739657523579287
1.160251942003590447e-06 0.005872786613189483 0.022739657523579287
1.273384393750276994e-06 0.00651733960488242 0.022739657523579287
1.396682251227202185e-06 0.007232633896483534 0.022739657523579287
1.531119346462098743e-06 0.008026433522257174 0.022739657523579287
1.677744121415000729e-06 0.00890735463861044 0.022739657523579287
1.835787155800052853e-06 0.009884959046625586 0.022739657523579287
2.006562954679395027e-06 0.010969857978923836 0.022739657523579287
2.190543569692246149e-06 0.012173827277396614 0.022739657523579287
2.388040420214259449e-06 0.013509935211980273 0.022739657523579287
2.600629529956341702e-06 0.014992684327860457 0.022739657523579287
2.827601300481069708e-06 0.01663816886076129 0.022739657523579287
3.068693679096677789e-06 0.018464249428955443 0.022739657523579287
3.325802867686216026e-06 0.020490746898158472 0.022739657523579287
3.596382206667754641e-06 0.022739657523579287 0.022739657523579287
3.881606132809370513e-06 0.02523539170434766 0.022739657523579287
4.181164684146941678e-06 0.02800503894183631 0.022739657523579287
4.493759913660821888e-06 0.03107866187782014 0.022739657523579287
4.818590346109081156e-06 0.03448962260405758 0.022739657523579287
5.154711966128915407e-06 0.038274944785163134 0.022739657523579287
5.501078086035283225e-06 0.04247571552536898 0.022739657523579287
5.855807556147542762e-06 0.047137531341167244 0.022739657523579287
6.217492907463547225e-06 0.05231099308056263 0.022739657523579287
6.583934303437200503e-06 0.05805225516094899 0.022739657523579287
6.954048960384231485e-06 0.06442363508721373 0.022739657523579287
7.324994655870235667e-06 0.07149428986597581 0.022739657523579287
7.695892541031292176e-06 0.07934096665797492 0.022739657523579287
8.063932739030601880e-06 0.08804883581643465 0.022739657523579287
8.427829740375756420e-06 0.09771241535346502 0.022739657523579287
8.785780935385219359e-06 0.1084365968689611 0.022739657523579287
9.136034360210638867e-06 0.12033778407775893 0.022739657523579287
9.477323592996635812e-06 0.13354515629298988 0.022739657523579287
9.808570229592895846e-06 0.14820207057988585 0.022739657523579287
1.012861835033168938e-05 0.16446761779946645 0.022739657523579287
1.043708442976593012e-05 0.18251834943190443 0.022739657523579287
1.073288587808426961e-05 0.20255019392306664 0.022739657523579287
1.101631658172172691e-05 0.22478058335487253 0.022739657523579287
1.128687904437688232e-05 0.24945081352303167 0.022739657523579287
1.154484862808586351e-05 0.27682866303920667 0.022739657523579287
1.179057125742906671e-05 0.3072112998861759 0.022739657523579287
1.202465151554611160e-05 0.34092850697468147 0.022739657523579287
1.224738540533479754e-05 0.3783462617131929 0.022739657523579287
1.245998685148452823e-05 0.419870708444391 0.022739657523579287
1.266300723107236648e-05 0.4659525668664682 0.022739657523579287
1.285777555945625845e-05 0.517092024289676 0.022739657523579287
1.304580486323860246e-05 0.5738441648302398 0.022739657523579287
1.322765878135575287e-05 0.6368249944718586 0.022739657523579287
1.340487412332901684e-05 0.7067181273927491 0.022739657523579287
1.357883858401113478e-05 0.7842822061337682 0.022739657523579287
1.375113240714124345e-05 0.8703591361485166 0.022739657523579287
1.392336166786536140e-05 0.9658832241158708 0.022739657523579287
1.409725752437147411e-05 1.0718913192051276 0.022739657523579287
1.427479169245622554e-05 1.1895340673703196 0.022739657523579287
1.445797571627910149e-05 1.3200884008314182 0.022739657523579287
1.464907049067739888e-05 1.4649713983072863 0.022739657523579287
1.485044488786528484e-05 1.625755666443795 0.022739657523579287
1.506493996302892764e-05 1.8041864093920719 0.022739657523579287
1.529538298185122080e-05 2.0022003718155843 0.022739657523579287
1.554512768216086922e-05 2.2219468609395236 0.022739657523579287
1.581794683011352744e-05 2.4658110758226037 0.022739657523579287
1.611796599683629552e-05 2.736439997074672 0.022739657523579287
1.645000038852809050e-05 3.0367711180354604 0.022739657523579287
1.681953439758667091e-05 3.370064329271928 0.022739657523579287
1.723273899554912160e-05 3.739937302478798 0.022739657523579287
1.769689254181054856e-05 4.150404757850477 0.022739657523579287
1.822027746388895679e-05 4.605922041145108 0.022739657523579287
1.881261816185956248e-05 5.1114334834401705 0.022739657523579287
1.948523985412209234e-05 5.672426068491977 0.022739657523579287
2.025136127933136143e-05 6.294988990221888 0.022739657523579287
2.112654088284618585e-05 6.985879746785249 0.022739657523579287
2.212902368849548184e-05 7.752597488629465 0.022739657523579287
2.328044629368565625e-05 8.60346441668451 0.022739657523579287
2.460623381680411532e-05 9.547716114208066 0.022739657523579287
2.613654665029898993e-05 10.59560179277617 0.022739657523579287
2.793002288403324926e-05 11.758495540521581 0.022739657523579287
3.001406257883497449e-05 13.049019780144016 0.022739657523579287
3.243654601773669310e-05 14.481182276745331 0.022739657523579287
3.525822577628863594e-05 16.070528182616385 0.022739657523579287
3.855124486371788847e-05 17.834308769319094 0.022739657523579287
4.240138938625958735e-05 19.791668678535572 0.022739657523579287
4.691051730024296855e-05 21.96385372416547 0.022739657523579287
5.219953794233370337e-05 24.37444150122222 0.022739657523579287
5.841186368021288576e-05 27.04959730463137 0.022739657523579287
6.571719987532255902e-05 30.01835813575592 0.022739657523579287
7.431668874969167701e-05 33.31294787934677 0.022739657523579287
8.444719742429743659e-05 36.96912707195032 0.022739657523579287
9.638759075904869194e-05 41.0265810582719 0.022739657523579287
1.104651520573033199e-04 45.52935074866948 0.022739657523579287
1.270625728020320134e-04 50.526310653356795 0.022739657523579287
1.466254669695604045e-04 56.07169938205458 0.022739657523579287
1.696703698331557654e-04 62.22570836730231 0.022739657523579287
1.967928526236628845e-04 69.0551352016233 0.022739657523579287
2.286754337263287935e-04 76.63410868007462 0.022739657523579287
2.660949739455783516e-04 85.04489341802686 0.022739657523579287
3.099288778310212026e-04 94.37878277775391 0.022739657523579287
3.611593890675487972e-04 104.73708979594508 0.022739657523579287
4.208753079372991660e-04 116.23224686798542 0.022739657523579287
4.902697730494942011e-04 128.9890261253308 0.022739657523579287
5.706334411917159425e-04 143.14589375234786 0.022739657523579287
6.633416439348509882e-04 158.85651294280527 0.022739657523579287
7.698344144391064620e-04 176.2914118095948 0.022739657523579287
8.915885605613532109e-04 195.63983435170647 0.022739657523579287
1.030080843039152001e-03 217.11179456945052 0.022739657523579287
1.186742211152885720e-03 240.9403560239527 0.022739657523579287
1.362903279700646052e-03 267.38416158399497 0.022739657523579287
1.559732066748185193e-03 296.73024081888724 0.022739657523579287
1.778166227214338568e-03 329.2971255097155 0.022739657523579287
2.018842195484344716e-03 365.43830709572546 0.022739657523579287
2.282025665165973542e-03 405.54607358408276 0.022739657523579287
2.567547522466820126e-03 450.05576757004974 0.022739657523579287
2.874750369305488235e-03 499.450511585514 0.022739657523579287
3.202451216591966840e-03 554.2664520663108 0.022739657523579287
3.548924647085476957e-03 615.0985788580505 0.022739657523579287
3.911910756538727711e-03 682.6071834272393 0.022739657523579287
4.288650153124197971e-03 757.525025877192 0.022739657523579287
4.675946557646867320e-03 840.6652885618333 0.022739657523579287
5.070255506639224571e-03 932.9304026284696 0.022739657523579287
5.467795037247202838e-03 1035.3218432956637 0.022739657523579287
5.864672347421088887e-03 1148.9510001873086 0.022739657523579287
6.257018426316380243e-03 1275.051240713013 0.022739657523579287
6.641121960767344852e-03 1414.991297434576 0.022739657523579287
7.013552232900858475e-03 1570.2901247293776 0.022739657523579287
7.371263334908869161e-03 1742.6333860096508 0.022739657523579287
7.711670861236352530e-03 1933.891750455232 0.022739657523579287
8.032697047244794983e-03 2146.141197858406 0.022739657523579287
8.332781211457614481e-03 2381.6855519761607 0.022739657523579287
8.610858482544231016e-03 2643.0814869741084 0.022739657523579287
8.866309843654914327e-03 2933.1662783900483 0.022739657523579287
9.098893290343390214e-03 3255.0885998350564 0.022739657523579287
9.308664991594238491e-03 3612.3426997094302 0.022739657523579287
9.495900508332499185e-03 4008.8063288984645 0.022739657523579287
9.661024088241038435e-03 4448.782831127585 0.022739657523579287
9.804551066404121676e-03 4937.047852839004 0.022739657523579287
9.927043870150644225e-03 5478.901179593945 0.022739657523579287
1.002907875397810247e-02 6080.224261649427 0.022739657523579287
1.011121930246317718e-02 6747.5440531107 0.022739657523579287
1.017399145337146218e-02 7488.10385759003 0.022739657523579287
1.021785618490717550e-02 8309.941949353404 0.022739657523579287
1.024318163333221184e-02 9221.97882333434 0.022739657523579287
1.025021372209752868e-02 10234.114021054527 0.022739657523579287
1.023905024328876021e-02 11357.333583431051 0.022739657523579287
1.020962412009865025e-02 12603.829296797274 0.022739657523579287
1.016169408630941857e-02 13987.131026472387 0.022739657523579287
1.009485012416296706e-02 15522.25357427048 0.022739657523579287
1.000853135762276060e-02 17225.859653987874 0.022739657523579287
9.902054759696798936e-03 19116.440753857038 0.022739657523579287
9.774652883339290596e-03 21214.51784910632 0.022739657523579287
9.625516883330666185e-03 23542.864143224204 0.022739657523579287
9.453841435837946616e-03 26126.752255633317 0.022739657523579287
9.258862667891665232e-03 28994.22853882881 0.022739657523579287
9.039893052750522934e-03 32176.417502507353 0.022739657523579287
8.796343271060557550e-03 35707.859649004626 0.022739657523579287
8.527726414945336134e-03 39626.88638701478 0.022739657523579287
8.233652926672559158e-03 43976.036093027215 0.022739657523579287
7.920722905793112223e-03 48802.515836544335 0.022739657523579287
7.836271955201135758e-03 54158.71378079476 0.022739657523579287
8.100053180546322104e-03 60102.76782070388 0.022739657523579287
8.710396780016329762e-03 66699.19663030129 0.022739657523579287
9.739293565695243682e-03 74019.59996915652 0.022739657523579287
1.121503732238480870e-02 82143.43584919439 0.022739657523579287
1.317511162373024604e-02 91158.88299750836 0.022739657523579287
1.574447360206247468e-02 101163.7979766207 0.022739657523579287
1.893867920699372071e-02 112266.77735108159 0.022739657523579287
2.275984911251975606e-02 124588.33642950082 0.022739657523579287
2.716831151259177513e-02 138262.2173764659 0.022739657523579287
3.219376110878109654e-02 153436.84089300132 0.022739657523579287
3.786634935926604800e-02 170276.91722258978 0.022739657523579287
4.420484916117698587e-02 188965.23396912115 0.022739657523579287
5.146869980627993835e-02 209704.64013232305 0.022739657523579287
6.007382556092455417e-02 232720.2478960412 0.022739657523579287
6.937148899217872311e-02 258261.87606826748 0.022739657523579287
7.931026012966699290e-02 286606.7616948256 0.022739657523579287
8.981506032618995217e-02 318062.5692794119 0.022739657523579287
1.007868565732470550e-01 352970.73027306574 0.022739657523579287
1.121030121845245087e-01 391710.1490809261 0.022739657523579287
1.236192830914682461e-01 434701.3158125035 0.022739657523579287
1.351727085473306000e-01 482410.8704165374 0.022739657523579287
1.465858244961117107e-01 535356.6677410719 0.022739657523579287
1.576716373102627078e-01 594113.3984965039 0.022739657523579287
1.682401550066887352e-01 659318.8271333541 0.022739657523579287
1.781042851363388857e-01 731680.7143427207 0.022739657523579287
1.870865069443972406e-01 811984.4993184009 0.022739657523579287
1.950258218851723402e-01 901101.8251665037 0.022739657523579287
2.017829201828955921e-01 1000000.0 0.022739657523579287
2.359171734296515595e-07 0.001 0.02523539170434766
2.574457422577475516e-07 0.0011097524964120721 0.02523539170434766
[truncated: 2,112,472 more chars]
