# Supplementary material for: Magnetosensitivity of tightly bound radical pairs in cryptochrome is enabled by the quantum Zeno effect
Source: Nat Commun. 2024 Dec 30;15:10823. doi: 10.1038/s41467-024-55124-x (PMC11686217; doi:10.1038/s41467-024-55124-x)
Supplement: Supplementary file 6 — Source Data [file 41467_2024_55124_MOESM6_ESM.zip › Source_Data/supplementary/figure_s6_6.txt]

# \% sensitivity  kS/microsecond kT/microsecond
1.421576347443687105e+01 0.001 0.001
1.484595981730375591e+01 0.0011097524964120721 0.001
1.546387050278433506e+01 0.0012315506032928262 0.001
1.606683554806550518e+01 0.001366716356462006 0.001
1.665250573589656113e+01 0.0015167168884709225 0.001
1.721887549784477400e+01 0.0016831803533309566 0.001
1.776430353318505340e+01 0.0018679135990207828 0.001
1.828752124213744779e+01 0.002072921779595372 0.001
1.878763125024339686e+01 0.002300430119772917 0.001
1.926409542225762195e+01 0.0025529080682395165 0.001
1.971671588424907284e+01 0.002833096101839324 0.001
2.014560929506819065e+01 0.0031440354715915 0.001
2.055117737162153801e+01 0.0034891012134067737 0.001
2.093407465458520278e+01 0.003872038781812557 0.001
2.129517551761222904e+01 0.004297004704320844 0.001
2.163554173024824223e+01 0.004768611697714469 0.001
2.195639124996655767e+01 0.005291978735958442 0.001
2.225906974092104562e+01 0.005872786613189483 0.001
2.254502483207850361e+01 0.00651733960488242 0.001
2.281578341599335147e+01 0.007232633896483534 0.001
2.307293279855685597e+01 0.008026433522257174 0.001
2.331810481704980020e+01 0.00890735463861044 0.001
2.355296324248987005e+01 0.009884959046625586 0.001
2.377919439036370264e+01 0.010969857978923836 0.001
2.399849986106067234e+01 0.012173827277396614 0.001
2.421259210401094109e+01 0.013509935211980273 0.001
2.442319147212971231e+01 0.014992684327860457 0.001
2.463202493503653656e+01 0.01663816886076129 0.001
2.484082590230402232e+01 0.018464249428955443 0.001
2.505133439632415815e+01 0.020490746898158472 0.001
2.526529783697369780e+01 0.022739657523579287 0.001
2.548447144274177845e+01 0.02523539170434766 0.001
2.571061776284440725e+01 0.02800503894183631 0.001
2.594550568253043465e+01 0.03107866187782014 0.001
2.619090746257647595e+01 0.03448962260405758 0.001
2.644859404442585316e+01 0.038274944785163134 0.001
2.672032807059973791e+01 0.04247571552536898 0.001
2.700785423078744074e+01 0.047137531341167244 0.001
2.731288622053502024e+01 0.05231099308056263 0.001
2.763709098284794408e+01 0.05805225516094899 0.001
2.798206858798716112e+01 0.06442363508721373 0.001
2.834932902953146439e+01 0.07149428986597581 0.001
2.874026530372459831e+01 0.07934096665797492 0.001
2.915612269244542176e+01 0.08804883581643465 0.001
2.959796574871146646e+01 0.09771241535346502 0.001
3.006664244406549003e+01 0.1084365968689611 0.001
3.056274714865282860e+01 0.12033778407775893 0.001
3.108658338105645313e+01 0.13354515629298988 0.001
3.163812776248844472e+01 0.14820207057988585 0.001
3.221699678533586564e+01 0.16446761779946645 0.001
3.282241771689280796e+01 0.18251834943190443 0.001
3.345320595132395880e+01 0.20255019392306664 0.001
3.410774994161819507e+01 0.22478058335487253 0.001
3.478400528396817748e+01 0.24945081352303167 0.001
3.547949896551146054e+01 0.27682866303920667 0.001
3.619134447926429488e+01 0.3072112998861759 0.001
3.691626808150039096e+01 0.34092850697468147 0.001
3.765064541753602612e+01 0.3783462617131929 0.001
3.839054790792588534e+01 0.419870708444391 0.001
3.913179768727651009e+01 0.4659525668664682 0.001
3.987002860223659439e+01 0.517092024289676 0.001
4.060075223053910776e+01 0.5738441648302398 0.001
4.131942593839841038e+01 0.6368249944718586 0.001
4.202152141726232770e+01 0.7067181273927491 0.001
4.270259137560866236e+01 0.7842822061337682 0.001
4.335833271530064792e+01 0.8703591361485166 0.001
4.398464454906729770e+01 0.9658832241158708 0.001
4.457767980223228221e+01 1.0718913192051276 0.001
4.513388921690815891e+01 1.1895340673703196 0.001
4.565005677373916626e+01 1.3200884008314182 0.001
4.612332619332144645e+01 1.4649713983072863 0.001
4.655121766033576591e+01 1.625755666443795 0.001
4.693163487207407769e+01 1.8041864093920719 0.001
4.726286227648111549e+01 2.0022003718155843 0.001
4.754355309785420047e+01 2.2219468609395236 0.001
4.777270861301902016e+01 2.4658110758226037 0.001
4.794965008707477949e+01 2.736439997074672 0.001
4.807398447380292339e+01 3.0367711180354604 0.001
4.814556583544349877e+01 3.370064329271928 0.001
4.816445410059050403e+01 3.739937302478798 0.001
4.813087329648940482e+01 4.150404757850477 0.001
4.804517106481065269e+01 4.605922041145108 0.001
4.790778126938901238e+01 5.1114334834401705 0.001
4.771919128876812266e+01 5.672426068491977 0.001
4.747991517368313197e+01 6.294988990221888 0.001
4.719047364095401065e+01 6.985879746785249 0.001
4.685138143263768029e+01 7.752597488629465 0.001
4.646314212978592906e+01 8.60346441668451 0.001
4.602625030682488472e+01 9.547716114208066 0.001
4.554120038377532609e+01 10.59560179277617 0.001
4.500850133032091804e+01 11.758495540521581 0.001
4.442869614780198617e+01 13.049019780144016 0.001
4.380238473841306046e+01 14.481182276745331 0.001
4.313024879546468782e+01 16.070528182616385 0.001
4.241307719529054054e+01 17.834308769319094 0.001
4.165179053793875852e+01 19.791668678535572 0.001
4.084746353130111629e+01 21.96385372416547 0.001
4.000134427136514148e+01 24.37444150122222 0.001
3.911486975551257217e+01 27.04959730463137 0.001
3.818967733760136696e+01 30.01835813575592 0.001
3.722761226866223438e+01 33.31294787934677 0.001
3.623073180398085213e+01 36.96912707195032 0.001
3.520130661140916573e+01 41.0265810582719 0.001
3.414182041036147552e+01 45.52935074866948 0.001
3.305496864916089095e+01 50.526310653356795 0.001
3.194365694163303360e+01 56.07169938205458 0.001
3.081099949753069112e+01 62.22570836730231 0.001
2.966031743038373136e+01 69.0551352016233 0.001
2.849513620634899880e+01 76.63410868007462 0.001
2.731918102349717614e+01 85.04489341802686 0.001
2.613636860494624159e+01 94.37878277775391 0.001
2.495079359592844170e+01 104.73708979594508 0.001
2.376670782865737053e+01 116.23224686798542 0.001
2.258849101579110652e+01 128.9890261253308 0.001
2.142061192156075222e+01 143.14589375234786 0.001
2.026757957398880450e+01 158.85651294280527 0.001
1.944139652629671389e+01 176.2914118095948 0.001
1.910185210505084896e+01 195.63983435170647 0.001
1.880393210609397414e+01 217.11179456945052 0.001
1.854512662039881477e+01 240.9403560239527 0.001
1.832251717055478935e+01 267.38416158399497 0.001
1.813283462005191282e+01 296.73024081888724 0.001
1.797420239393084884e+01 329.2971255097155 0.001
1.784416577747667887e+01 365.43830709572546 0.001
1.773498796831132296e+01 405.54607358408276 0.001
1.764277683732886004e+01 450.05576757004974 0.001
1.756369723756456835e+01 499.450511585514 0.001
1.749405644087626754e+01 554.2664520663108 0.001
1.743038383282054582e+01 615.0985788580505 0.001
1.736950263884846990e+01 682.6071834272393 0.001
1.730859197594777399e+01 757.525025877192 0.001
1.724523807522217922e+01 840.6652885618333 0.001
1.717747407340932142e+01 932.9304026284696 0.001
1.710380821319942868e+01 1035.3218432956637 0.001
1.702324057271414404e+01 1148.9510001873086 0.001
1.693526889124699153e+01 1275.051240713013 0.001
1.683988398226396654e+01 1414.991297434576 0.001
1.673757506495438108e+01 1570.2901247293776 0.001
1.662925725481660422e+01 1742.6333860096508 0.001
1.651627268603786902e+01 1933.891750455232 0.001
1.640036134532869738e+01 2146.141197858406 0.001
1.628360791912116667e+01 2381.6855519761607 0.001
1.616839311300519810e+01 2643.0814869741084 0.001
1.605734052884060503e+01 2933.1662783900483 0.001
1.595325960066673510e+01 3255.0885998350564 0.001
1.585908484944848595e+01 3612.3426997094302 0.001
1.577781188964649672e+01 4008.8063288984645 0.001
1.571243078156541451e+01 4448.782831127585 0.001
1.566585778663476702e+01 4937.047852839004 0.001
1.564088498225600610e+01 5478.901179593945 0.001
1.564007581984709283e+01 6080.224261649427 0.001
1.566572590454697433e+01 6747.5440531107 0.001
1.571983396488365159e+01 7488.10385759003 0.001
1.580405841886265073e+01 8309.941949353404 0.001
1.591969966543914694e+01 9221.97882333434 0.001
1.606769509963142895e+01 10234.114021054527 0.001
1.624865634611928655e+01 11357.333583431051 0.001
1.646278599791024533e+01 12603.829296797274 0.001
1.670997882423464276e+01 13987.131026472387 0.001
1.698981477159224340e+01 15522.25357427048 0.001
1.730157212756515150e+01 17225.859653987874 0.001
1.764424667223100585e+01 19116.440753857038 0.001
1.801657536972742690e+01 21214.51784910632 0.001
1.841706685949278821e+01 23542.864143224204 0.001
1.884403927503609921e+01 26126.752255633317 0.001
1.929568155919901074e+01 28994.22853882881 0.001
1.977007813432807026e+01 32176.417502507353 0.001
2.026527984862934773e+01 35707.859649004626 0.001
2.077938701532219312e+01 39626.88638701478 0.001
2.131060844032268875e+01 43976.036093027215 0.001
2.185732742062212353e+01 48802.515836544335 0.001
2.241816111972762826e+01 54158.71378079476 0.001
2.299200881242087746e+01 60102.76782070388 0.001
2.357809132568841903e+01 66699.19663030129 0.001
2.417595488581276797e+01 74019.59996915652 0.001
2.478546893326639733e+01 82143.43584919439 0.001
2.540680312802043161e+01 91158.88299750836 0.001
2.604037466680489743e+01 101163.7979766207 0.001
2.668677884260754141e+01 112266.77735108159 0.001
2.734673247098309190e+01 124588.33642950082 0.001
2.802096943766667536e+01 138262.2173764659 0.001
2.870997532417321452e+01 153436.84089300132 0.001
2.941516036025777936e+01 170276.91722258978 0.001
3.013609062670107264e+01 188965.23396912115 0.001
3.087212151429322660e+01 209704.64013232305 0.001
3.162242139848892819e+01 232720.2478960412 0.001
3.238564598673074357e+01 258261.87606826748 0.001
3.315992742368201363e+01 286606.7616948256 0.001
3.394288375214117792e+01 318062.5692794119 0.001
3.473166075215024051e+01 352970.73027306574 0.001
3.552299395949723504e+01 391710.1490809261 0.001
3.631573350624818630e+01 434701.3158125035 0.001
3.710401380860922416e+01 482410.8704165374 0.001
3.788393746267536955e+01 535356.6677410719 0.001
3.873119547206123769e+01 594113.3984965039 0.001
3.954820754426197027e+01 659318.8271333541 0.001
4.033234756145328959e+01 731680.7143427207 0.001
4.108126772155978301e+01 811984.4993184009 0.001
4.179291077775015850e+01 901101.8251665037 0.001
4.246551259861643501e+01 1000000.0 0.001
1.315205519874271367e+01 0.001 0.0011097524964120721
1.375383048231657490e+01 0.0011097524964120721 0.0011097524964120721
1.434542190461734279e+01 0.0012315506032928262 0.0011097524964120721
1.492418233271140870e+01 0.001366716356462006 0.0011097524964120721
1.548774082234949212e+01 0.0015167168884709225 0.0011097524964120721
1.603403910985688086e+01 0.0016831803533309566 0.0011097524964120721
1.656135685429449111e+01 0.0018679135990207828 0.0011097524964120721
1.706832570295278373e+01 0.002072921779595372 0.0011097524964120721
1.755393261339485633e+01 0.002300430119772917 0.0011097524964120721
1.801751317479591918e+01 0.0025529080682395165 0.0011097524964120721
1.845873702439288522e+01 0.002833096101839324 0.0011097524964120721
1.887758634278490533e+01 0.0031440354715915 0.0011097524964120721
1.927432968851396922e+01 0.0034891012134067737 0.0011097524964120721
1.964949254458977279e+01 0.003872038781812557 0.0011097524964120721
2.000382649157503323e+01 0.004297004704320844 0.0011097524964120721
2.033827809649580232e+01 0.004768611697714469 0.0011097524964120721
2.065395889203077218e+01 0.005291978735958442 0.0011097524964120721
2.095211717811452345e+01 0.005872786613189483 0.0011097524964120721
2.123411249994041938e+01 0.00651733960488242 0.0011097524964120721
2.150139292921657841e+01 0.007232633896483534 0.0011097524964120721
2.175547568054216185e+01 0.008026433522257174 0.0011097524964120721
2.199793092807714245e+01 0.00890735463861044 0.0011097524964120721
2.223036859097225104e+01 0.009884959046625586 0.0011097524964120721
2.245442832301565872e+01 0.010969857978923836 0.0011097524964120721
2.267177192248763617e+01 0.012173827277396614 0.0011097524964120721
2.288407816631542602e+01 0.013509935211980273 0.0011097524964120721
2.309303958007366120e+01 0.014992684327860457 0.0011097524964120721
2.330036084419709042e+01 0.01663816886076129 0.0011097524964120721
2.350775812025623068e+01 0.018464249428955443 0.0011097524964120721
2.371695963572173582e+01 0.020490746898158472 0.0011097524964120721
2.392970597382594633e+01 0.022739657523579287 0.0011097524964120721
2.414775069342298153e+01 0.02523539170434766 0.0011097524964120721
2.437286038097475682e+01 0.02800503894183631 0.0011097524964120721
2.460681379464012508e+01 0.03107866187782014 0.0011097524964120721
2.485139940237014144e+01 0.03448962260405758 0.0011097524964120721
2.510841150227251006e+01 0.038274944785163134 0.0011097524964120721
2.537964374282202940e+01 0.04247571552536898 0.0011097524964120721
2.566688039703273816e+01 0.047137531341167244 0.0011097524964120721
2.597188434858009742e+01 0.05231099308056263 0.0011097524964120721
2.629638187423731566e+01 0.05805225516094899 0.0011097524964120721
2.664204374359261607e+01 0.06442363508721373 0.0011097524964120721
2.701046280803717892e+01 0.07149428986597581 0.0011097524964120721
2.740312746713985703e+01 0.07934096665797492 0.0011097524964120721
2.782139193434445801e+01 0.08804883581643465 0.0011097524964120721
2.826644291089876759e+01 0.09771241535346502 0.0011097524964120721
2.873926375663347699e+01 0.1084365968689611 0.0011097524964120721
2.924059679203904949e+01 0.12033778407775893 0.0011097524964120721
2.977090484316167718e+01 0.13354515629298988 0.0011097524964120721
3.033033322207315763e+01 0.14820207057988585 0.0011097524964120721
3.091867410302874575e+01 0.16446761779946645 0.0011097524964120721
3.153533433995517044e+01 0.18251834943190443 0.0011097524964120721
3.217930909101793446e+01 0.20255019392306664 0.0011097524964120721
3.284916251715150537e+01 0.22478058335487253 0.0011097524964120721
3.354301730824928995e+01 0.24945081352303167 0.0011097524964120721
3.425855414557019429e+01 0.27682866303920667 0.0011097524964120721
3.499302223569834780e+01 0.3072112998861759 0.0011097524964120721
3.574326086002183445e+01 0.34092850697468147 0.0011097524964120721
3.650573206284436623e+01 0.3783462617131929 0.0011097524964120721
3.727656376069482036e+01 0.419870708444391 0.0011097524964120721
3.805160181867883296e+01 0.4659525668664682 0.0011097524964120721
3.882646958417570460e+01 0.517092024289676 0.0011097524964120721
3.959663288921613855e+01 0.5738441648302398 0.0011097524964120721
4.035746830432996290e+01 0.6368249944718586 0.0011097524964120721
4.110433251734157523e+01 0.7067181273927491 0.0011097524964120721
4.183263078033626670e+01 0.7842822061337682 0.0011097524964120721
4.253788239406641480e+01 0.8703591361485166 0.0011097524964120721
4.321578182552158864e+01 0.9658832241158708 0.0011097524964120721
4.386225384319375564e+01 1.0718913192051276 0.0011097524964120721
4.447350174757804808e+01 1.1895340673703196 0.0011097524964120721
4.504604762248541761e+01 1.3200884008314182 0.0011097524964120721
4.557676409683340069e+01 1.4649713983072863 0.0011097524964120721
4.606289691509653750e+01 1.625755666443795 0.0011097524964120721
4.650207810976365863e+01 1.8041864093920719 0.0011097524964120721
4.689232968299118198e+01 2.0022003718155843 0.0011097524964120721
4.723205774446937255e+01 2.2219468609395236 0.0011097524964120721
4.752003782271965093e+01 2.4658110758226037 0.0011097524964120721
4.775539174928859865e+01 2.736439997074672 0.0011097524964120721
4.793755763912928813e+01 3.0367711180354604 0.0011097524964120721
4.806625392819265130e+01 3.370064329271928 0.0011097524964120721
4.814143955359902805e+01 3.739937302478798 0.0011097524964120721
4.816327180800498553e+01 4.150404757850477 0.0011097524964120721
4.813206399002644531e+01 4.605922041145108 0.0011097524964120721
4.804824459085806154e+01 5.1114334834401705 0.0011097524964120721
4.791231993796511546e+01 5.672426068491977 0.0011097524964120721
4.772484161516272394e+01 6.294988990221888 0.0011097524964120721
4.748638001897887051e+01 6.985879746785249 0.0011097524964120721
4.719750485223474357e+01 7.752597488629465 0.0011097524964120721
4.685877303268659944e+01 8.60346441668451 0.0011097524964120721
4.647072421503518314e+01 9.547716114208066 0.0011097524964120721
4.603388356920630287e+01 10.59560179277617 0.0011097524964120721
4.554877133035075332e+01 11.758495540521581 0.0011097524964120721
4.501591814392934054e+01 13.049019780144016 0.0011097524964120721
4.443588515692484719e+01 14.481182276745331 0.0011097524964120721
4.380928745370873401e+01 16.070528182616385 0.0011097524964120721
4.313681945291173747e+01 17.834308769319094 0.0011097524964120721
4.241928076650700774e+01 19.791668678535572 0.0011097524964120721
4.165760112188077358e+01 21.96385372416547 0.0011097524964120721
4.085286312327881575e+01 24.37444150122222 0.0011097524964120721
4.000632184611323794e+01 27.04959730463137 0.0011097524964120721
3.911942063144180537e+01 30.01835813575592 0.0011097524964120721
3.819380281945298350e+01 33.31294787934677 0.0011097524964120721
3.723131955549750671e+01 36.96912707195032 0.0011097524964120721
3.623403416223652584e+01 41.0265810582719 0.0011097524964120721
3.520422386322520936e+01 45.52935074866948 0.0011097524964120721
3.414437972598291537e+01 50.526310653356795 0.0011097524964120721
3.305720573305271159e+01 56.07169938205458 0.0011097524964120721
3.194561762945389560e+01 62.22570836730231 0.0011097524964120721
3.081274186493534017e+01 69.0551352016233 0.0011097524964120721
2.966191440249760802e+01 76.63410868007462 0.0011097524964120721
2.849667878575966640e+01 85.04489341802686 0.0011097524964120721
2.732078210810059105e+01 94.37878277775391 0.0011097524964120721
2.613816741956767586e+01 104.73708979594508 0.0011097524964120721
2.495296060824055218e+01 116.23224686798542 0.0011097524964120721
2.376945003750309127e+01 128.9890261253308 0.0011097524964120721
2.259205729290479781e+01 143.14589375234786 0.0011097524964120721
2.142529790819334679e+01 158.85651294280527 0.0011097524964120721
2.027373155558791140e+01 176.2914118095948 0.0011097524964120721
1.944983832903478671e+01 195.63983435170647 0.0011097524964120721
1.911162994412723748e+01 217.11179456945052 0.0011097524964120721
1.881526377512300385e+01 240.9403560239527 0.0011097524964120721
1.855824948680113451e+01 267.38416158399497 0.0011097524964120721
1.833768602863954911e+01 296.73024081888724 0.0011097524964120721
1.815141705396420591e+01 329.2971255097155 0.0011097524964120721
1.799896928690814235e+01 365.43830709572546 0.0011097524964120721
1.787145103028782245e+01 405.54607358408276 0.0011097524964120721
1.776502000127986491e+01 450.05576757004974 0.0011097524964120721
1.767580537624741410e+01 499.450511585514 0.0011097524964120721
1.759999693015661038e+01 554.2664520663108 0.0011097524964120721
1.753393111465917897e+01 615.0985788580505 0.0011097524964120721
1.747417153545940138e+01 682.6071834272393 0.0011097524964120721
1.741758148099736303e+01 757.525025877192 0.0011097524964120721
1.736138689357604292e+01 840.6652885618333 0.0011097524964120721
1.730322862904172254e+01 932.9304026284696 0.0011097524964120721
1.724120322706613351e+01 1035.3218432956637 0.0011097524964120721
1.717389215790741019e+01 1148.9510001873086 0.0011097524964120721
1.710037959194355395e+01 1275.051240713013 0.0011097524964120721
1.702025906958994739e+01 1414.991297434576 0.0011097524964120721
1.693364778487868350e+01 1570.2901247293776 0.0011097524964120721
1.684113214981892881e+01 1742.6333860096508 0.0011097524964120721
1.674375786957041257e+01 1933.891750455232 0.0011097524964120721
1.664302337666487830e+01 2146.141197858406 0.0011097524964120721
1.654082609296440864e+01 2381.6855519761607 0.0011097524964120721
1.643941634047631339e+01 2643.0814869741084 0.0011097524964120721
1.634134459740895196e+01 2933.1662783900483 0.0011097524964120721
1.624940257518920461e+01 3255.0885998350564 0.0011097524964120721
1.616655855103196160e+01 3612.3426997094302 0.0011097524964120721
1.609588758851987578e+01 4008.8063288984645 0.0011097524964120721
1.604049735247652109e+01 4448.782831127585 0.0011097524964120721
1.600345124102613426e+01 4937.047852839004 0.0011097524964120721
1.598771574268666029e+01 5478.901179593945 0.0011097524964120721
1.599601991855332450e+01 6080.224261649427 0.0011097524964120721
1.603084095740157267e+01 6747.5440531107 0.0011097524964120721
1.609434454303888629e+01 7488.10385759003 0.0011097524964120721
1.618833616260812747e+01 8309.941949353404 0.0011097524964120721
1.631423411487918429e+01 9221.97882333434 0.0011097524964120721
1.647305822016043564e+01 10234.114021054527 0.0011097524964120721
1.666546248177181511e+01 11357.333583431051 0.0011097524964120721
1.689163096897688376e+01 12603.829296797274 0.0011097524964120721
1.715140619430600211e+01 13987.131026472387 0.0011097524964120721
1.744426805459365681e+01 15522.25357427048 0.0011097524964120721
1.776935709131431551e+01 17225.859653987874 0.0011097524964120721
1.812550320072615762e+01 19116.440753857038 0.0011097524964120721
1.851126188584806442e+01 21214.51784910632 0.0011097524964120721
1.892495836300684076e+01 23542.864143224204 0.0011097524964120721
1.936474497923515159e+01 26126.752255633317 0.0011097524964120721
1.982867363214561607e+01 28994.22853882881 0.0011097524964120721
2.031470830697803365e+01 32176.417502507353 0.0011097524964120721
2.082085826142189333e+01 35707.859649004626 0.0011097524964120721
2.134523100062802925e+01 39626.88638701478 0.0011097524964120721
2.188610273303521225e+01 43976.036093027215 0.0011097524964120721
2.244198202051565971e+01 48802.515836544335 0.0011097524964120721
2.301166147132595796e+01 54158.71378079476 0.0011097524964120721
2.359425860708668310e+01 60102.76782070388 0.0011097524964120721
2.418922688072641236e+01 66699.19663030129 0.0011097524964120721
2.479634674208385547e+01 74019.59996915652 0.0011097524964120721
2.541570963881822820e+01 82143.43584919439 0.0011097524964120721
2.604766370409055298e+01 91158.88299750836 0.0011097524964120721
2.669274403567626663e+01 101163.7979766207 0.0011097524964120721
2.735160872861816728e+01 112266.77735108159 0.0011097524964120721
2.802496282118911353e+01 124588.33642950082 0.0011097524964120721
2.871324689028333665e+01 138262.2173764659 0.0011097524964120721
2.941677694927895814e+01 153436.84089300132 0.0011097524964120721
3.013634866264577639e+01 170276.91722258978 0.0011097524964120721
3.087185199228237309e+01 188965.23396912115 0.0011097524964120721
3.162172955184925627e+01 209704.64013232305 0.0011097524964120721
3.238462720534678851e+01 232720.2478960412 0.0011097524964120721
3.315866570711942529e+01 258261.87606826748 0.0011097524964120721
3.394145201402837131e+01 286606.7616948256 0.0011097524964120721
3.473012139536970011e+01 318062.5692794119 0.0011097524964120721
3.552139787373987190e+01 352970.73027306574 0.0011097524964120721
3.631240841732794422e+01 391710.1490809261 0.0011097524964120721
3.710066502075795825e+01 434701.3158125035 0.0011097524964120721
3.788062717113539435e+01 482410.8704165374 0.0011097524964120721
3.872796553489045834e+01 535356.6677410719 0.0011097524964120721
3.954509438296256718e+01 594113.3984965039 0.0011097524964120721
4.032937613002442134e+01 659318.8271333541 0.0011097524964120721
4.107845898349670932e+01 731680.7143427207 0.0011097524964120721
4.179027348558501842e+01 811984.4993184009 0.0011097524964120721
4.246305180891526021e+01 901101.8251665037 0.0011097524964120721
4.309530319375283369e+01 1000000.0 0.0011097524964120721
1.214207610213779276e+01 0.001 0.0012315506032928262
1.271432669025224804e+01 0.0011097524964120721 0.0012315506032928262
1.327831813524707094e+01 0.0012315506032928262 0.0012315506032928262
1.383144513990791147e+01 0.001366716356462006 0.0012315506032928262
1.437134411583472371e+01 0.0015167168884709225 0.0012315506032928262
1.489593260743522229e+01 0.0016831803533309566 0.0012315506032928262
1.540343884114797035e+01 0.0018679135990207828 0.0012315506032928262
1.589241995126432805e+01 0.002072921779595372 0.0012315506032928262
1.636176998425208495e+01 0.002300430119772917 0.0012315506032928262
1.681071822840917562e+01 0.0025529080682395165 0.0012315506032928262
1.723881863423500604e+01 0.002833096101839324 0.0012315506032928262
1.764593266726003762e+01 0.0031440354715915 0.0012315506032928262
1.803220652435584626e+01 0.0034891012134067737 0.0012315506032928262
1.839804465360005992e+01 0.003872038781812557 0.0012315506032928262
1.874408116032608618e+01 0.004297004704320844 0.0012315506032928262
1.907115056867688807e+01 0.004768611697714469 0.0012315506032928262
1.938025900385786571e+01 0.005291978735958442 0.0012315506032928262
1.967255678778586514e+01 0.005872786613189483 0.0012315506032928262
1.994931325733547922e+01 0.00651733960488242 0.0012315506032928262
2.021189427373762371e+01 0.007232633896483534 0.0012315506032928262
2.046174267939159463e+01 0.008026433522257174 0.0012315506032928262
2.070036173441623717e+01 0.00890735463861044 0.0012315506032928262
2.092930171844055565e+01 0.009884959046625586 0.0012315506032928262
2.115014935254162154e+01 0.010969857978923836 0.0012315506032928262
2.136451980335953849e+01 0.012173827277396614 0.0012315506032928262
2.157405114438795835e+01 0.013509935211980273 0.0012315506032928262
2.178040069533626522e+01 0.014992684327860457 0.0012315506032928262
2.198524318560088986e+01 0.01663816886076129 0.0012315506032928262
2.219027001962071566e+01 0.018464249428955443 0.0012315506032928262
2.239718942675207103e+01 0.020490746898158472 0.0012315506032928262
2.260772705971657359e+01 0.022739657523579287 0.0012315506032928262
2.282362669950535050e+01 0.02523539170434766 0.0012315506032928262
2.304665058338564165e+01 0.02800503894183631 0.0012315506032928262
2.327857876152631178e+01 0.03107866187782014 0.0012315506032928262
2.352120747744701745e+01 0.03448962260405758 0.0012315506032928262
2.377634565267554834e+01 0.038274944785163134 0.0012315506032928262
2.404580950318045041e+01 0.04247571552536898 0.0012315506032928262
2.433141433393629427e+01 0.047137531341167244 0.0012315506032928262
2.463496384699195119e+01 0.05231099308056263 0.0012315506032928262
2.495823565391220455e+01 0.05805225516094899 0.0012315506032928262
2.530296373649812836e+01 0.06442363508721373 0.0012315506032928262
2.567081673983388512e+01 0.07149428986597581 0.0012315506032928262
2.606337256462629526e+01 0.07934096665797492 0.0012315506032928262
2.648208924523736130e+01 0.08804883581643465 0.0012315506032928262
2.692827209570855373e+01 0.09771241535346502 0.0012315506032928262
2.740303795632460293e+01 0.1084365968689611 0.0012315506032928262
2.790727714994490682e+01 0.12033778407775893 0.0012315506032928262
2.844161393519550529e+01 0.13354515629298988 0.0012315506032928262
2.900636722783167087e+01 0.14820207057988585 0.0012315506032928262
2.960151237286834558e+01 0.16446761779946645 0.0012315506032928262
3.022664626202466209e+01 0.18251834943190443 0.0012315506032928262
3.088095713931802422e+01 0.20255019392306664 0.0012315506032928262
3.156320116745186510e+01 0.22478058335487253 0.0012315506032928262
3.227168722270325674e+01 0.24945081352303167 0.0012315506032928262
3.300427126313029902e+01 0.27682866303920667 0.0012315506032928262
3.375836177017815487e+01 0.3072112998861759 0.0012315506032928262
3.453093630752015741e+01 0.34092850697468147 0.0012315506032928262
3.531856968950867781e+01 0.3783462617131929 0.0012315506032928262
3.611747290543166145e+01 0.419870708444391 0.0012315506032928262
3.692354221520400870e+01 0.4659525668664682 0.0012315506032928262
3.773241618158967015e+01 0.517092024289676 0.0012315506032928262
3.853953951947080725e+01 0.5738441648302398 0.0012315506032928262
3.934023094105870655e+01 0.6368249944718586 0.0012315506032928262
4.012975313935664445e+01 0.7067181273927491 0.0012315506032928262
4.090338262306855910e+01 0.7842822061337682 0.0012315506032928262
4.165647747553270364e+01 0.8703591361485166 0.0012315506032928262
4.238454108906162787e+01 0.9658832241158708 0.0012315506032928262
4.308328072465283043e+01 1.0718913192051276 0.0012315506032928262
4.374865959009169103e+01 1.1895340673703196 0.0012315506032928262
4.437694145459145290e+01 1.3200884008314182 0.0012315506032928262
4.496472726051981539e+01 1.4649713983072863 0.0012315506032928262
4.550898313436691467e+01 1.625755666443795 0.0012315506032928262
4.600705938671497819e+01 1.8041864093920719 0.0012315506032928262
4.645670031413531831e+01 2.0022003718155843 0.0012315506032928262
4.685604475238064026e+01 2.2219468609395236 0.0012315506032928262
4.720361751896687963e+01 2.4658110758226037 0.0012315506032928262
4.749831218669997668e+01 2.736439997074672 0.0012315506032928262
4.773936604399703043e+01 3.0367711180354604 0.0012315506032928262
4.792632825509991079e+01 3.370064329271928 0.0012315506032928262
4.805902260695447836e+01 3.739937302478798 0.0012315506032928262
4.813750659126473153e+01 4.150404757850477 0.0012315506032928262
4.816202858300070488e+01 4.605922041145108 0.0012315506032928262
4.813298503295871456e+01 5.1114334834401705 0.0012315506032928262
4.805087952562185905e+01 5.672426068491977 0.0012315506032928262
4.791628541799038032e+01 6.294988990221888 0.0012315506032928262
4.772981354913475371e+01 6.985879746785249 0.0012315506032928262
4.749208615808272071e+01 7.752597488629465 0.0012315506032928262
4.720371789764740100e+01 8.60346441668451 0.0012315506032928262
4.686530433492025338e+01 9.547716114208066 0.0012315506032928262
4.647741807827060256e+01 10.59560179277617 0.0012315506032928262
4.604061221786392366e+01 11.758495540521581 0.0012315506032928262
4.555543048689167307e+01 13.049019780144016 0.0012315506032928262
4.502242324857323297e+01 14.481182276745331 0.0012315506032928262
4.444216813056192450e+01 16.070528182616385 0.0012315506032928262
4.381529401025911596e+01 17.834308769319094 0.0012315506032928262
4.314250688618489704e+01 19.791668678535572 0.0012315506032928262
4.242461616590754403e+01 21.96385372416547 0.0012315506032928262
4.166255997896255536e+01 24.37444150122222 0.0012315506032928262
4.085742828037272290e+01 27.04959730463137 0.0012315506032928262
4.001048276231061607e+01 30.01835813575592 0.0012315506032928262
3.912317295052485377e+01 33.31294787934677 0.0012315506032928262
3.819714821542263650e+01 36.96912707195032 0.0012315506032928262
3.723426587616234684e+01 41.0265810582719 0.0012315506032928262
3.623659589682369386e+01 45.52935074866948 0.0012315506032928262
3.520642293011218271e+01 50.526310653356795 0.0012315506032928262
3.414624667797695423e+01 56.07169938205458 0.0012315506032928262
3.305878140039953905e+01 62.22570836730231 0.0012315506032928262
3.194695527282488712e+01 69.0551352016233 0.0012315506032928262
3.081390992634053561e+01 76.63410868007462 0.0012315506032928262
2.966299989767206924e+01 85.04489341802686 0.0012315506032928262
2.849779136648285771e+01 94.37878277775391 0.0012315506032928262
2.732205884138866026e+01 104.73708979594508 0.0012315506032928262
2.613977817300054340e+01 116.23224686798542 0.0012315506032928262
2.495511393458360416e+01 128.9890261253308 0.0012315506032928262
2.377239924553633088e+01 143.14589375234786 0.0012315506032928262
2.259610622635504384e+01 158.85651294280527 0.0012315506032928262
2.143080573287488377e+01 176.2914118095948 0.0012315506032928262
2.028111557058030456e+01 195.63983435170647 0.0012315506032928262
1.946049001401425116e+01 217.11179456945052 0.0012315506032928262
1.912403077294175446e+01 240.9403560239527 0.0012315506032928262
1.882968114207679022e+01 267.38416158399497 0.0012315506032928262
1.857497001327852360e+01 296.73024081888724 0.0012315506032928262
1.835744826133788976e+01 329.2971255097155 0.0012315506032928262
1.817891356030806804e+01 365.43830709572546 0.0012315506032928262
1.802929573844795286e+01 405.54607358408276 0.0012315506032928262
1.790485997999321910e+01 450.05576757004974 0.0012315506032928262
1.780178575951883246e+01 499.450511585514 0.0012315506032928262
1.771622753531161720e+01 554.2664520663108 0.0012315506032928262
1.764440454173649897e+01 615.0985788580505 0.0012315506032928262
1.758268763100775445e+01 682.6071834272393 0.0012315506032928262
1.752768061873319994e+01 757.525025877192 0.0012315506032928262
1.747629378782870546e+01 840.6652885618333 0.0012315506032928262
1.742580788155345672e+01 932.9304026284696 0.0012315506032928262
1.737392744377530462e+01 1035.3218432956637 0.0012315506032928262
1.731882269705365829e+01 1148.9510001873086 0.0012315506032928262
1.725915988535221146e+01 1275.051240713013 0.0012315506032928262
1.719411998644844886e+01 1414.991297434576 0.0012315506032928262
1.712342263602440440e+01 1570.2901247293776 0.0012315506032928262
1.704729263156486496e+01 1742.6333860096508 0.0012315506032928262
1.696643726860118306e+01 1933.891750455232 0.0012315506032928262
1.688206627381832448e+01 2146.141197858406 0.0012315506032928262
1.679583859548985103e+01 2381.6855519761607 0.0012315506032928262
1.670982069381913604e+01 2643.0814869741084 0.0012315506032928262
1.662643606458055245e+01 2933.1662783900483 0.0012315506032928262
1.654840646333073195e+01 3255.0885998350564 0.0012315506032928262
1.647868505666671268e+01 3612.3426997094302 0.0012315506032928262
1.642038220244373647e+01 4008.8063288984645 0.0012315506032928262
1.637668494478575454e+01 4448.782831127585 0.0012315506032928262
1.635077201806123171e+01 4937.047852839004 0.0012315506032928262
1.634576084970877474e+01 5478.901179593945 0.0012315506032928262
1.636452347863040302e+01 6080.224261649427 0.0012315506032928262
1.640970618230128153e+01 6747.5440531107 0.0012315506032928262
1.648363169773595160e+01 7488.10385759003 0.0012315506032928262
1.658824552163211052e+01 8309.941949353404 0.0012315506032928262
1.672507885078511691e+01 9221.97882333434 0.0012315506032928262
1.689523543443690912e+01 10234.114021054527 0.0012315506032928262
1.709939472101108748e+01 11357.333583431051 0.0012315506032928262
1.733773268260805622e+01 12603.829296797274 0.0012315506032928262
1.761003579147721254e+01 13987.131026472387 0.0012315506032928262
1.791568661127852380e+01 15522.25357427048 0.0012315506032928262
1.825369476700439719e+01 17225.859653987874 0.0012315506032928262
1.862273685543997104e+01 19116.440753857038 0.0012315506032928262
1.902120621496244368e+01 21214.51784910632 0.0012315506032928262
1.944727198933076195e+01 23542.864143224204 0.0012315506032928262
1.989896905599980315e+01 26126.752255633317 0.0012315506032928262
2.037422058143605597e+01 28994.22853882881 0.0012315506032928262
2.087095003440306229e+01 32176.417502507353 0.0012315506032928262
2.138716859824189598e+01 35707.859649004626 0.0012315506032928262
2.192104400942949383e+01 39626.88638701478 0.0012315506032928262
2.247096970678782668e+01 43976.036093027215 0.0012315506032928262
2.303562145307439835e+01 48802.515836544335 0.0012315506032928262
2.361400090119209594e+01 54158.71378079476 0.0012315506032928262
2.420545561770450149e+01 60102.76782070388 0.0012315506032928262
2.480966343078670278e+01 66699.19663030129 0.0012315506032928262
2.542662347096267794e+01 74019.59996915652 0.0012315506032928262
2.605660244203882314e+01 82143.43584919439 0.0012315506032928262
2.670006345670223524e+01 91158.88299750836 0.0012315506032928262
2.735759470789485093e+01 101163.7979766207 0.0012315506032928262
2.802986605637225637e+01 112266.77735108159 0.0012315506032928262
2.871726551663512694e+01 124588.33642950082 0.0012315506032928262
2.942007203600807941e+01 138262.2173764659 0.0012315506032928262
3.013826020548627938e+01 153436.84089300132 0.0012315506032928262
3.087189154153452719e+01 170276.91722258978 0.0012315506032928262
3.162122198263537953e+01 188965.23396912115 0.0012315506032928262
3.238368233184385048e+01 209704.64013232305 0.0012315506032928262
3.315738292129521625e+01 232720.2478960412 0.0012315506032928262
3.393992068505398407e+01 258261.87606826748 0.0012315506032928262
3.472841983417629308e+01 286606.7616948256 0.0012315506032928262
3.551959263439709247e+01 318062.5692794119 0.0012315506032928262
3.630982216350255243e+01 352970.73027306574 0.0012315506032928262
3.709688586423172296e+01 391710.1490809261 0.0012315506032928262
3.787683479981900092e+01 434701.3158125035 0.0012315506032928262
3.872421696223658216e+01 482410.8704165374 0.0012315506032928262
3.954144262057253201e+01 535356.6677410719 0.0012315506032928262
4.032586557477527123e+01 594113.3984965039 0.0012315506032928262
4.107511403410900641e+01 659318.8271333541 0.0012315506032928262
4.178711435714967593e+01 731680.7143427207 0.0012315506032928262
4.246008887503625573e+01 811984.4993184009 0.0012315506032928262
4.309253706186401445e+01 901101.8251665037 0.0012315506032928262
4.368322412837962787e+01 1000000.0 0.0012315506032928262
1.118687631312744202e+01 0.001 0.001366716356462006
1.172888291295893026e+01 0.0011097524964120721 0.001366716356462006
1.226436878904610239e+01 0.0012315506032928262 0.001366716356462006
1.279079509619393384e+01 0.001366716356462006 0.001366716356462006
1.330583133196287804e+01 0.0015167168884709225 0.001366716356462006
1.380739724323206374e+01 0.0016831803533309566 0.001366716356462006
1.429369505048422617e+01 0.0018679135990207828 0.001366716356462006
1.476323170420282516e+01 0.002072921779595372 0.001366716356462006
1.521483087354176256e+01 0.002300430119772917 0.001366716356462006
1.564763539713115392e+01 0.0025529080682395165 0.001366716356462006
1.606110121605492580e+01 0.002833096101839324 0.001366716356462006
1.645498374301494238e+01 0.0031440354715915 0.001366716356462006
1.682931887823368911e+01 0.0034891012134067737 0.001366716356462006
1.718439933499915639e+01 0.003872038781812557 0.001366716356462006
1.752074877709585721e+01 0.004297004704320844 0.001366716356462006
1.783909429546115177e+01 0.004768611697714469 0.001366716356462006
1.814033920580328640e+01 0.005291978735958442 0.001366716356462006
1.842553664950742487e+01 0.005872786613189483 0.001366716356462006
1.869586511874538104e+01 0.00651733960488242 0.001366716356462006
1.895260618907073891e+01 0.007232633896483534 0.001366716356462006
1.919712518912440657e+01 0.008026433522257174 0.001366716356462006
1.943085449733569448e+01 0.00890735463861044 0.001366716356462006
1.965527987414256472e+01 0.009884959046625586 0.001366716356462006
1.987192971688980592e+01 0.010969857978923836 0.001366716356462006
2.008236661172861304e+01 0.012173827277396614 0.001366716356462006
2.028818149188091979e+01 0.013509935211980273 0.001366716356462006
2.049098983580142175e+01 0.014992684327860457 0.001366716356462006
2.069242937517765313e+01 0.01663816886076129 0.001366716356462006
2.089415930845394698e+01 0.018464249428955443 0.001366716356462006
2.109786038493377092e+01 0.020490746898158472 0.001366716356462006
2.130523551785053726e+01 0.022739657523579287 0.001366716356462006
2.151801068254696148e+01 0.02523539170434766 0.001366716356462006
2.173793543727392930e+01 0.02800503894183631 0.001366716356462006
2.196678280791685722e+01 0.03107866187782014 0.001366716356462006
2.220634809225803252e+01 0.03448962260405758 0.001366716356462006
2.245844616219263301e+01 0.038274944785163134 0.001366716356462006
2.272490679479226117e+01 0.04247571552536898 0.001366716356462006
2.300756755979433166e+01 0.047137531341167244 0.001366716356462006
2.330826396345847229e+01 0.05231099308056263 0.001366716356462006
2.362881638571393594e+01 0.05805225516094899 0.001366716356462006
2.397101346622365625e+01 0.06442363508721373 0.001366716356462006
2.433659181882635991e+01 0.07149428986597581 0.001366716356462006
2.472721156718908730e+01 0.07934096665797492 0.001366716356462006
2.514442819599322476e+01 0.08804883581643465 0.001366716356462006
2.558966054414917934e+01 0.09771241535346502 0.001366716356462006
2.606415538403897969e+01 0.1084365968689611 0.001366716356462006
2.656894924696755567e+01 0.12033778407775893 0.001366716356462006
2.710482844773276057e+01 0.13354515629298988 0.001366716356462006
2.767228833372555741e+01 0.14820207057988585 0.001366716356462006
2.827149328539908169e+01 0.16446761779946645 0.001366716356462006
2.890223898169784533e+01 0.18251834943190443 0.001366716356462006
2.956391876984132949e+01 0.20255019392306664 0.001366716356462006
3.025549604214442212e+01 0.22478058335487253 0.001366716356462006
3.097548414622392698e+01 0.24945081352303167 0.001366716356462006
3.172193564133386445e+01 0.27682866303920667 0.001366716356462006
3.249244215861102703e+01 0.3072112998861759 0.001366716356462006
3.328414547650111643e+01 0.34092850697468147 0.001366716356462006
3.409376059395297887e+01 0.3783462617131929 0.001366716356462006
3.491760994968734622e+01 0.419870708444391 0.001366716356462006
3.575166859123175556e+01 0.4659525668664682 0.001366716356462006
3.659161838583808191e+01 0.517092024289676 0.001366716356462006
3.743290981606067191e+01 0.5738441648302398 0.001366716356462006
3.827082903315722717e+01 0.6368249944718586 0.001366716356462006
3.910056814441688999e+01 0.7067181273927491 0.001366716356462006
3.991729598611764374e+01 0.7842822061337682 0.001366716356462006
4.071622792342989072e+01 0.8703591361485166 0.001366716356462006
4.149269224402536338e+01 0.9658832241158708 0.001366716356462006
4.224219174843983637e+01 1.0718913192051276 0.001366716356462006
4.296045954904996478e+01 1.1895340673703196 0.001366716356462006
4.364350769681233544e+01 1.3200884008314182 0.001366716356462006
4.428766831529949144e+01 1.4649713983072863 0.001366716356462006
4.488962657450363025e+01 1.625755666443795 0.001366716356462006
4.544644511660520436e+01 1.8041864093920719 0.001366716356462006
4.595557965056534044e+01 2.0022003718155843 0.001366716356462006
4.641488573125114669e+01 2.2219468609395236 0.001366716356462006
4.682261640179929429e+01 2.4658110758226037 0.001366716356462006
4.717741125327088270e+01 2.736439997074672 0.001366716356462006
4.747827704384997105e+01 3.0367711180354604 0.001366716356462006
4.772456089279494051e+01 3.370064329271928 0.001366716356462006
4.791591693183904255e+01 3.739937302478798 0.001366716356462006
4.805226798904739383e+01 4.150404757850477 0.001366716356462006
4.813376379181286069e+01 4.605922041145108 0.001366716356462006
4.816073758720515485e+01 5.1114334834401705 0.001366716356462006
4.813366303692445314e+01 5.672426068491977 0.001366716356462006
4.805311318887400063e+01 6.294988990221888 0.001366716356462006
4.791972326258493098e+01 6.985879746785249 0.001366716356462006
4.773415860257640730e+01 7.752597488629465 0.001366716356462006
4.749708904045154156e+01 8.60346441668451 0.001366716356462006
4.720917039463635945e+01 9.547716114208066 0.001366716356462006
4.687103354264356625e+01 10.59560179277617 0.001366716356462006
4.648328114244002052e+01 11.758495540521581 0.001366716356462006
4.604649169579735712e+01 13.049019780144016 0.001366716356462006
4.556123029223327592e+01 14.481182276745331 0.001366716356462006
4.502806518433019534e+01 16.070528182616385 0.001366716356462006
4.444758895887589745e+01 17.834308769319094 0.001366716356462006
4.382044301454548929e+01 19.791668678535572 0.001366716356462006
4.314734388931587006e+01 21.96385372416547 0.001366716356462006
4.242910995606650459e+01 24.37444150122222 0.001366716356462006
4.166668712099716032e+01 27.04959730463137 0.001366716356462006
4.086117225630258076e+01 30.01835813575592 0.001366716356462006
4.001383344231976480e+01 33.31294787934677 0.001366716356462006
3.912612636804909982e+01 36.96912707195032 0.001366716356462006
3.819970666516142188e+01 41.0265810582719 0.001366716356462006
3.723643833997127928e+01 45.52935074866948 0.001366716356462006
3.623839882705520665e+01 50.526310653356795 0.001366716356462006
3.520788145759918564e+01 56.07169938205458 0.001366716356462006
3.414739628455256337e+01 62.22570836730231 0.001366716356462006
3.305967014389235459e+01 69.0551352016233 0.001366716356462006
3.194764663921980841e+01 76.63410868007462 0.001366716356462006
3.081448636663883534e+01 85.04489341802686 0.001366716356462006
2.966356714985496623e+01 94.37878277775391 0.001366716356462006
2.849848355381798726e+01 104.73708979594508 0.001366716356462006
2.732304432013273043e+01 116.23224686798542 0.001366716356462006
2.614126600275479007e+01 128.9890261253308 0.001366716356462006
2.495736069479760744e+01 143.14589375234786 0.001366716356462006
2.377571569313655786e+01 158.85651294280527 0.001366716356462006
2.260086308719666448e+01 176.2914118095948 0.001366716356462006
2.143743756774328091e+01 195.63983435170647 0.001366716356462006
2.029012135594624411e+01 217.11179456945052 0.001366716356462006
1.947401442637361768e+01 240.9403560239527 0.001366716356462006
1.913982284510369780e+01 267.38416158399497 0.001366716356462006
1.884806374427338582e+01 296.73024081888724 0.001366716356462006
1.859628229534869703e+01 329.2971255097155 0.001366716356462006
1.838791607752919433e+01 365.43830709572546 0.001366716356462006
1.821257333832058478e+01 405.54607358408276 0.001366716356462006
1.806641661575319446e+01 450.05576757004974 0.001366716356462006
1.794574460538928307e+01 499.450511585514 0.001366716356462006
1.784676239299207268e+01 554.2664520663108 0.001366716356462006
1.776565405443248835e+01 615.0985788580505 0.001366716356462006
1.769867320445645831e+01 682.6071834272393 0.001366716356462006
1.764223076903392240e+01 757.525025877192 0.001366716356462006
1.759297727010349277e+01 840.6652885618333 0.001366716356462006
1.754787740923595507e+01 932.9304026284696 0.001366716356462006
1.750427523184317025e+01 1035.3218432956637 0.001366716356462006
1.745994857227395869e+01 1148.9510001873086 0.001366716356462006
1.741315212887601405e+01 1275.051240713013 0.001366716356462006
1.736264878023944647e+01 1414.991297434576 0.001366716356462006
1.730774366688655874e+01 1570.2901247293776 0.001366716356462006
1.724827437588429291e+01 1742.6333860096508 0.001366716356462006
1.718457355476384052e+01 1933.891750455232 0.001366716356462006
1.711751922719128771e+01 2146.141197858406 0.001366716356462006
1.704848302055140863e+01 2381.6855519761607 0.001366716356462006
1.697929453505010855e+01 2643.0814869741084 0.001366716356462006
1.691219513261668439e+01 2933.1662783900483 0.001366716356462006
1.684978116716315455e+01 3255.0885998350564 0.001366716356462006
1.679493694857497132e+01 3612.3426997094302 0.001366716356462006
1.675075785842383880e+01 4008.8063288984645 0.001366716356462006
1.672046493420586444e+01 4448.782831127585 0.001366716356462006
1.670731980425325602e+01 4937.047852839004 0.001366716356462006
1.671453897188124316e+01 5478.901179593945 0.001366716356462006
1.674512797645650508e+01 6080.224261649427 0.001366716356462006
1.680187669547158791e+01 6747.5440531107 0.001366716356462006
1.688724993834915367e+01 7488.10385759003 0.001366716356462006
1.700332268793571444e+01 8309.941949353404 0.001366716356462006
1.715173218049627124e+01 9221.97882333434 0.001366716356462006
1.733366427769882989e+01 10234.114021054527 0.001366716356462006
1.754981902438627372e+01 11357.333583431051 0.001366716356462006
1.780036754089833195e+01 12603.829296797274 0.001366716356462006
1.808504525063066737e+01 13987.131026472387 0.001366716356462006
1.840314665023323926e+01 15522.25357427048 0.001366716356462006
1.875356511125861658e+01 17225.859653987874 0.001366716356462006
1.913484500964583646e+01 19116.440753857038 0.001366716356462006
1.954524576695115101e+01 21214.51784910632 0.001366716356462006
1.998282380061797880e+01 23542.864143224204 0.001366716356462006
2.044552176576189595e+01 26126.752255633317 0.001366716356462006
2.093119708306179660e+01 28994.22853882881 0.001366716356462006
2.143778127034768488e+01 32176.417502507353 0.001366716356462006
2.196334023480904207e+01 35707.859649004626 0.001366716356462006
2.250615153974513305e+01 39626.88638701478 0.001366716356462006
2.306476778127576566e+01 43976.036093027215 0.001366716356462006
2.363806392449142990e+01 48802.515836544335 0.001366716356462006
2.422526951591404298e+01 54158.71378079476 0.001366716356462006
2.482594485093020609e+01 60102.76782070388 0.001366716356462006
2.543998321047057942e+01 66699.19663030129 0.001366716356462006
2.606755481460238144e+01 74019.59996915652 0.001366716356462006
2.670903871759493242e+01 82143.43584919439 0.001366716356462006
2.736493915282597911e+01 91158.88299750836 0.001366716356462006
2.803588505932655650e+01 101163.7979766207 0.001366716356462006
2.872219977700098070e+01 112266.77735108159 0.001366716356462006
2.942411882545792778e+01 124588.33642950082 0.001366716356462006
3.014157968341874394e+01 138262.2173764659 0.001366716356462006
3.087413621967823119e+01 153436.84089300132 0.001366716356462006
3.162101417213123966e+01 170276.91722258978 0.001366716356462006
3.238290526547945092e+01 188965.23396912115 0.001366716356462006
3.315615166765416433e+01 209704.64013232305 0.001366716356462006
3.393834093776253980e+01 232720.2478960412 0.001366716356462006
3.472658604060319476e+01 258261.87606826748 0.001366716356462006
3.551758856807283848e+01 286606.7616948256 0.001366716356462006
3.630771816339518665e+01 318062.5692794119 0.001366716356462006
3.709311041884211591e+01 352970.73027306574 0.001366716356462006
3.787255479797195079e+01 391710.1490809261 0.001366716356462006
3.871992247630437589e+01 434701.3158125035 0.001366716356462006
3.953720873353266541e+01 482410.8704165374 0.001366716356462006
4.032174763903944381e+01 535356.6677410719 0.001366716356462006
4.107115699442262979e+01 594113.3984965039 0.001366716356462006
4.178335093943801581e+01 659318.8271333541 0.001366716356462006
4.245653580244755432e+01 731680.7143427207 0.001366716356462006
4.308920709627459189e+01 811984.4993184009 0.001366716356462006
4.368012090270637771e+01 901101.8251665037 0.001366716356462006
4.422826165275851906e+01 1000000.0 0.001366716356462006
1.028684769165124102e+01 0.001 0.0015167168884709225
1.079825312624910616e+01 0.0011097524964120721 0.0015167168884709225
1.130468630538543628e+01 0.0012315506032928262 0.0015167168884709225
1.180369513001269155e+01 0.001366716356462006 0.0015167168884709225
1.229300464045034857e+01 0.0015167168884709225 0.0015167168884709225
1.277055983128127359e+01 0.0016831803533309566 0.0015167168884709225
1.323456034574751961e+01 0.0018679135990207828 0.0015167168884709225
1.368348565030474262e+01 0.002072921779595372 0.0015167168884709225
1.411611029877356849e+01 0.002300430119772917 0.0015167168884709225
1.453151050076309936e+01 0.0025529080682395165 0.0015167168884709225
1.492906160171216179e+01 0.002833096101839324 0.0015167168884709225
1.530842829524861770e+01 0.0031440354715915 0.0015167168884709225
1.566954888241272847e+01 0.0034891012134067737 0.0015167168884709225
1.601261492554476007e+01 0.003872038781812557 0.0015167168884709225
1.633804759531821915e+01 0.004297004704320844 0.0015167168884709225
1.664647251900977309e+01 0.004768611697714469 0.0015167168884709225
1.693869419363550222e+01 0.005291978735958442 0.0015167168884709225
1.721567071261850401e+01 0.005872786613189483 0.0015167168884709225
1.747849025272474321e+01 0.00651733960488242 0.0015167168884709225
1.772834946527562039e+01 0.007232633896483534 0.0015167168884709225
1.796653413141145350e+01 0.008026433522257174 0.0015167168884709225
1.819440281961920647e+01 0.00890735463861044 0.0015167168884709225
1.841337306641207050e+01 0.009884959046625586 0.0015167168884709225
1.862491036918199327e+01 0.010969857978923836 0.0015167168884709225
1.883051968560062051e+01 0.012173827277396614 0.0015167168884709225
1.903173931442198352e+01 0.013509935211980273 0.0015167168884709225
1.923013675448938287e+01 0.014992684327860457 0.0015167168884709225
1.942730632998685181e+01 0.01663816886076129 0.0015167168884709225
1.962486828574908770e+01 0.018464249428955443 0.0015167168884709225
1.982446880089565155e+01 0.020490746898158472 0.0015167168884709225
2.002778067604376844e+01 0.022739657523579287 0.0015167168884709225
2.023650429452633759e+01 0.02523539170434766 0.0015167168884709225
2.045236861106313597e+01 0.02800503894183631 0.0015167168884709225
2.067713127495174774e+01 0.03107866187782014 0.0015167168884709225
2.091257813228940066e+01 0.03448962260405758 0.0015167168884709225
2.116052116423521667e+01 0.038274944785163134 0.0015167168884709225
2.142279472498588433e+01 0.04247571552536898 0.0015167168884709225
2.170124934027954566e+01 0.047137531341167244 0.0015167168884709225
2.199774314060570646e+01 0.05231099308056263 0.0015167168884709225
2.231412989872443120e+01 0.05805225516094899 0.0015167168884709225
2.265224377205507267e+01 0.06442363508721373 0.0015167168884709225
2.301388036130127546e+01 0.07149428986597581 0.0015167168884709225
2.340077365644512142e+01 0.07934096665797492 0.0015167168884709225
2.381456895251915284e+01 0.08804883581643465 0.0015167168884709225
2.425679194499580404e+01 0.09771241535346502 0.0015167168884709225
2.472881400432745025e+01 0.1084365968689611 0.0015167168884709225
2.523181433350002223e+01 0.12033778407775893 0.0015167168884709225
2.576673964439103770e+01 0.13354515629298988 0.0015167168884709225
2.633426269838981781e+01 0.14820207057988585 0.0015167168884709225
2.693474056796583938e+01 0.16446761779946645 0.0015167168884709225
2.756817448280785854e+01 0.18251834943190443 0.0015167168884709225
2.823417307724367475e+01 0.20255019392306664 0.0015167168884709225
2.893192056527869482e+01 0.22478058335487253 0.0015167168884709225
2.966015191496095227e+01 0.24945081352303167 0.0015167168884709225
3.041713676017778312e+01 0.27682866303920667 0.0015167168884709225
3.120067339137080609e+01 0.3072112998861759 0.0015167168884709225
3.200809411383832526e+01 0.34092850697468147 0.0015167168884709225
3.283628237499705449e+01 0.3783462617131929 0.0015167168884709225
3.368170175318218185e+01 0.419870708444391 0.0015167168884709225
3.454043647258433225e+01 0.4659525668664682 0.0015167168884709225
3.540824190898010926e+01 0.517092024289676 0.0015167168884709225
3.628060375030577944e+01 0.5738441648302398 0.0015167168884709225
3.715280361634833639e+01 0.6368249944718586 0.0015167168884709225
3.801998891627572874e+01 0.7067181273927491 0.0015167168884709225
3.887724456521291927e+01 0.7842822061337682 0.0015167168884709225
3.971966426887587431e+01 0.8703591361485166 0.0015167168884709225
4.054241947032195981e+01 0.9658832241158708 0.0015167168884709225
4.134082399106719663e+01 1.0718913192051276 0.0015167168884709225
4.211039326553512296e+01 1.1895340673703196 0.0015167168884709225
4.284689691964028668e+01 1.3200884008314182 0.0015167168884709225
4.354640415296044864e+01 1.4649713983072863 0.0015167168884709225
4.420532126791695759e+01 1.625755666443795 0.0015167168884709225
4.482042112168844739e+01 1.8041864093920719 0.0015167168884709225
4.538886415151424814e+01 2.0022003718155843 0.0015167168884709225
4.590821095049566480e+01 2.2219468609395236 0.0015167168884709225
4.637642604191282203e+01 2.4658110758226037 0.0015167168884709225
4.679187316731032809e+01 2.736439997074672 0.0015167168884709225
4.715330205671290287e+01 3.0367711180354604 0.0015167168884709225
4.745982725214842191e+01 3.370064329271928 0.0015167168884709225
4.771089974860969107e+01 3.739937302478798 0.0015167168884709225
4.790627244754055170e+01 4.150404757850477 0.0015167168884709225
4.804596087147265848e+01 4.605922041145108 0.0015167168884709225
4.813020070734321365e+01 5.1114334834401705 0.0015167168884709225
4.815940400315658820e+01 5.672426068491977 0.0015167168884709225
4.813411586983230706e+01 6.294988990221888 0.0015167168884709225
4.805497345352157623e+01 6.985879746785249 0.0015167168884709225
4.792266887503215145e+01 7.752597488629465 0.0015167168884709225
4.773791751120038640e+01 8.60346441668451 0.0015167168884709225
4.750143276276860860e+01 9.547716114208066 0.0015167168884709225
4.721390805017959025e+01 10.59560179277617 0.0015167168884709225
4.687600643936202260e+01 11.758495540521581 0.0015167168884709225
4.648835793182360732e+01 13.049019780144016 0.0015167168884709225
4.605156409834955156e+01 14.481182276745331 0.0015167168884709225
4.556620940775432160e+01 16.070528182616385 0.0015167168884709225
4.503287831346737846e+01 17.834308769319094 0.0015167168884709225
4.445217695351317388e+01 19.791668678535572 0.0015167168884709225
4.382475809082086471e+01 21.96385372416547 0.0015167168884709225
4.315134786671469413e+01 24.37444150122222 0.0015167168884709225
4.243277290816183722e+01 27.04959730463137 0.0015167168884709225
4.166998637779823866e+01 30.01835813575592 0.0015167168884709225
4.086409176399742194e+01 33.31294787934677 0.0015167168884709225
4.001636344895472774e+01 36.96912707195032 0.0015167168884709225
3.912826345398974581e+01 41.0265810582719 0.0015167168884709225
3.820145412269224039e+01 45.52935074866948 0.0015167168884709225
3.723780693716864931e+01 50.526310653356795 0.0015167168884709225
3.623940800657270245e+01 56.07169938205458 0.0015167168884709225
3.520856103825980199e+01 62.22570836730231 0.0015167168884709225
3.414778873927375713e+01 69.0551352016233 0.0015167168884709225
3.305983353362820765e+01 76.63410868007462 0.0015167168884709225
3.194765832366389091e+01 85.04489341802686 0.0015167168884709225
3.081444753015332694e+01 94.37878277775391 0.0015167168884709225
2.966360822724146473e+01 104.73708979594508 0.0015167168884709225
2.849877051833226105e+01 116.23224686798542 0.0015167168884709225
2.732378573214410622e+01 128.9890261253308 0.0015167168884709225
2.614272056883299555e+01 143.14589375234786 0.0015167168884709225
2.495984481317987758e+01 158.85651294280527 0.0015167168884709225
2.377961028714499747e+01 176.2914118095948 0.0015167168884709225
2.260661858151355830e+01 195.63983435170647 0.0015167168884709225
2.144557556709042245e+01 217.11179456945052 0.0015167168884709225
2.030123123609873659e+01 240.9403560239527 0.0015167168884709225
1.949125491019544754e+01 267.38416158399497 0.0015167168884709225
1.915997377996992412e+01 296.73024081888724 0.0015167168884709225
1.887150703797231444e+01 329.2971255097155 0.0015167168884709225
1.862967663612802838e+01 365.43830709572546 0.0015167168884709225
1.842520117512878741e+01 405.54607358408276 0.0015167168884709225
1.825375898021314924e+01 450.05576757004974 0.0015167168884709225
1.811182423086136950e+01 499.450511585514 0.0015167168884709225
1.799573540317090448e+01 554.2664520663108 0.0015167168884709225
1.790172723623093631e+01 615.0985788580505 0.0015167168884709225
1.782601798571850438e+01 682.6071834272393 0.0015167168884709225
1.776490084047302886e+01 757.525025877192 0.0015167168884709225
1.771483266230779918e+01 840.6652885618333 0.0015167168884709225
1.767251740652621805e+01 932.9304026284696 0.0015167168884709225
1.763498186493261599e+01 1035.3218432956637 0.0015167168884709225
1.759964200511548427e+01 1148.9510001873086 0.0015167168884709225
1.756435862852732654e+01 1275.051240713013 0.0015167168884709225
1.752748153759425875e+01 1414.991297434576 0.0015167168884709225
1.748789394410016840e+01 1570.2901247293776 0.0015167168884709225
1.744502883024768991e+01 1742.6333860096508 0.0015167168884709225
1.739881490571625022e+01 1933.891750455232 0.0015167168884709225
1.734976081716048668e+01 2146.141197858406 0.0015167168884709225
1.729890564449135582e+01 2381.6855519761607 0.0015167168884709225
1.724779103247617229e+01 2643.0814869741084 0.0015167168884709225
1.719842098839498590e+01 2933.1662783900483 0.0015167168884709225
1.715320920279893713e+01 3255.0885998350564 0.0015167168884709225
1.711491375660356340e+01 3612.3426997094302 0.0015167168884709225
1.708655964419686413e+01 4008.8063288984645 0.0015167168884709225
1.707135016447017151e+01 4448.782831127585 0.0015167168884709225
1.707258665458835978e+01 4937.047852839004 0.0015167168884709225
1.709353730702147445e+01 5478.901179593945 0.0015167168884709225
1.713731244374934448e+01 6080.224261649427 0.0015167168884709225
1.720681819889893305e+01 6747.5440531107 0.0015167168884709225
1.730464149646104133e+01 7488.10385759003 0.0015167168884709225
1.743297299853505677e+01 8309.941949353404 0.0015167168884709225
1.759354753710167429e+01 9221.97882333434 0.0015167168884709225
1.778763211171738234e+01 10234.114021054527 0.0015167168884709225
1.801594403011051071e+01 11357.333583431051 0.0015167168884709225
1.827865729073635492e+01 12603.829296797274 0.0015167168884709225
1.857546710849344507e+01 13987.131026472387 0.0015167168884709225
1.890559629360751970e+01 15522.25357427048 0.0015167168884709225
1.926784468545336182e+01 17225.859653987874 0.0015167168884709225
1.966065406096426216e+01 19116.440753857038 0.0015167168884709225
2.008218669980647064e+01 21214.51784910632 0.0015167168884709225
2.053044224973935883e+01 23542.864143224204 0.0015167168884709225
2.100328701204288606e+01 26126.752255633317 0.0015167168884709225
2.149859372572334593e+01 28994.22853882881 0.0015167168884709225
2.201434595938528460e+01 32176.417502507353 0.0015167168884709225
2.254871383243391136e+01 35707.859649004626 0.0015167168884709225
2.310012677820833105e+01 39626.88638701478 0.0015167168884709225
2.366732750599143742e+01 43976.036093027215 0.0015167168884709225
2.424941441933244590e+01 48802.515836544335 0.0015167168884709225
2.484582016401915538e+01 54158.71378079476 0.0015167168884709225
2.545631568804384415e+01 60102.76782070388 0.0015167168884709225
2.608096094291802203e+01 66699.19663030129 0.0015167168884709225
2.672003566038131694e+01 74019.59996915652 0.0015167168884709225
2.737395282256359152e+01 82143.43584919439 0.0015167168884709225
2.804326977575091817e+01 91158.88299750836 0.0015167168884709225
2.872825631904890997e+01 101163.7979766207 0.0015167168884709225
2.942908691500348084e+01 112266.77735108159 0.0015167168884709225
3.014565566483731018e+01 124588.33642950082 0.0015167168884709225
3.087747988737396199e+01 138262.2173764659 0.0015167168884709225
3.162363044538839318e+01 153436.84089300132 0.0015167168884709225
3.238268497641556110e+01 170276.91722258978 0.0015167168884709225
3.315506946376083164e+01 188965.23396912115 0.0015167168884709225
3.393678600948030066e+01 209704.64013232305 0.0015167168884709225
3.472467033754947607e+01 232720.2478960412 0.0015167168884709225
3.551541355929180810e+01 258261.87606826748 0.0015167168884709225
3.630537391363978372e+01 286606.7616948256 0.0015167168884709225
3.709067225807470436e+01 318062.5692794119 0.0015167168884709225
3.786779686055822225e+01 352970.73027306574 0.0015167168884709225
3.871506731885079233e+01 391710.1490809261 0.0015167168884709225
3.953235234090465866e+01 434701.3158125035 0.0015167168884709225
4.031696914040363566e+01 482410.8704165374 0.0015167168884709225
4.106651902015265421e+01 535356.6677410719 0.0015167168884709225
4.177890103577237113e+01 594113.3984965039 0.0015167168884709225
4.245230681936520511e+01 659318.8271333541 0.0015167168884709225
4.308521953964378781e+01 731680.7143427207 0.0015167168884709225
4.367638587207911627e+01 811984.4993184009 0.0015167168884709225
4.422478138113170587e+01 901101.8251665037 0.0015167168884709225
4.472957880744179704e+01 1000000.0 0.0015167168884709225
9.441786572132540911e+00 0.001 0.0016831803533309566
9.922566522532600075e+00 0.0011097524964120721 0.0016831803533309566
1.039973435119495804e+01 0.0012315506032928262 0.0016831803533309566
1.087094086792673941e+01 0.001366716356462006 0.0016831803533309566
1.133398502995908252e+01 0.0015167168884709225 0.0016831803533309566
1.178685716791819615e+01 0.0016831803533309566 0.0016831803533309566
1.222777507040780165e+01 0.0018679135990207828 0.0016831803533309566
1.265521114191062324e+01 0.002072921779595372 0.0016831803533309566
1.306791094799430297e+01 0.002300430119772917 0.0016831803533309566
1.346490276431113031e+01 0.0025529080682395165 0.0016831803533309566
1.384549838561369661e+01 0.002833096101839324 0.0016831803533309566
1.420928707856292483e+01 0.0031440354715915 0.0016831803533309566
1.455612278392203507e+01 0.0034891012134067737 0.0016831803533309566
1.488610678894274209e+01 0.003872038781812557 0.0016831803533309566
1.519956681959641998e+01 0.004297004704320844 0.0016831803533309566
1.549703395827187791e+01 0.004768611697714469 0.0016831803533309566
1.577921879078949452e+01 0.005291978735958442 0.0016831803533309566
1.604698786826591927e+01 0.005872786613189483 0.0016831803533309566
1.630134074937265254e+01 0.00651733960488242 0.0016831803533309566
1.654338942807875412e+01 0.007232633896483534 0.0016831803533309566
1.677433940781724075e+01 0.008026433522257174 0.0016831803533309566
1.699547360344062596e+01 0.00890735463861044 0.0016831803533309566
1.720813852136001998e+01 0.009884959046625586 0.0016831803533309566
1.741373329825043825e+01 0.010969857978923836 0.0016831803533309566
1.761370108225016651e+01 0.012173827277396614 0.0016831803533309566
1.780952271620224536e+01 0.013509935211980273 0.0016831803533309566
1.800271248046961503e+01 0.014992684327860457 0.0016831803533309566
1.819481561997455898e+01 0.01663816886076129 0.0016831803533309566
1.838740733353397871e+01 0.018464249428955443 0.0016831803533309566
1.858209260990691192e+01 0.020490746898158472 0.0016831803533309566
1.878050725773101348e+01 0.022739657523579287 0.0016831803533309566
1.898431888173579551e+01 0.02523539170434766 0.0016831803533309566
1.919522810209348407e+01 0.02800503894183631 0.0016831803533309566
1.941496924286330383e+01 0.03107866187782014 0.0016831803533309566
1.964531033591991260e+01 0.03448962260405758 0.0016831803533309566
1.988805178572812338e+01 0.038274944785163134 0.0016831803533309566
2.014502335018531198e+01 0.04247571552536898 0.0016831803533309566
2.041807930417746419e+01 0.047137531341167244 0.0016831803533309566
2.070909066985686664e+01 0.05231099308056263 0.0016831803533309566
2.101993488391670084e+01 0.05805225516094899 0.0016831803533309566
2.135248181344476137e+01 0.06442363508721373 0.0016831803533309566
2.170857628449472543e+01 0.07149428986597581 0.0016831803533309566
2.209001662850192460e+01 0.07934096665797492 0.0016831803533309566
2.249852902397943666e+01 0.08804883581643465 0.0016831803533309566
2.293573782831772689e+01 0.09771241535346502 0.0016831803533309566
2.340313193477740228e+01 0.1084365968689611 0.0016831803533309566
2.390202757371347175e+01 0.12033778407775893 0.0016831803533309566
2.443352823868674051e+01 0.13354515629298988 0.0016831803533309566
2.499848260605929084e+01 0.14820207057988585 0.0016831803533309566
2.559744171509397859e+01 0.16446761779946645 0.0016831803533309566
2.623061683392234045e+01 0.18251834943190443 0.0016831803533309566
2.689783961696496206e+01 0.20255019392306664 0.0016831803533309566
2.759852661703110499e+01 0.22478058335487253 0.0016831803533309566
2.833164973282745080e+01 0.24945081352303167 0.0016831803533309566
2.909571474197607799e+01 0.27682866303920667 0.0016831803533309566
2.988874935950896727e+01 0.3072112998861759 0.0016831803533309566
3.070830229782173504e+01 0.34092850697468147 0.0016831803533309566
3.155145408525334361e+01 0.3783462617131929 0.0016831803533309566
3.241484022305244395e+01 0.419870708444391 0.0016831803533309566
3.329468602092177321e+01 0.4659525668664682 0.0016831803533309566
3.418685278509747150e+01 0.517092024289676 0.0016831803533309566
3.508689338733051954e+01 0.5738441648302398 0.0016831803533309566
3.599011570081167832e+01 0.6368249944718586 0.0016831803533309566
3.689165144753326331e+01 0.7067181273927491 0.0016831803533309566
3.778652819721248335e+01 0.7842822061337682 0.0016831803533309566
3.866974190927628285e+01 0.8703591361485166 0.0016831803533309566
3.953632817534386845e+01 0.9658832241158708 0.0016831803533309566
4.038142979163446711e+01 1.0718913192051276 0.0016831803533309566
4.120035944701102437e+01 1.1895340673703196 0.0016831803533309566
4.198865614364176224e+01 1.3200884008314182 0.0016831803533309566
4.274213468381091019e+01 1.4649713983072863 0.0016831803533309566
4.345692763311384255e+01 1.625755666443795 0.0016831803533309566
4.412951938182943223e+01 1.8041864093920719 0.0016831803533309566
4.475677224121859865e+01 2.0022003718155843 0.0016831803533309566
4.533594439857800040e+01 2.2219468609395236 0.0016831803533309566
4.586469945751395016e+01 2.4658110758226037 0.0016831803533309566
4.634110779817122250e+01 2.736439997074672 0.0016831803533309566
4.676363951979296019e+01 3.0367711180354604 0.0016831803533309566
4.713114936363363228e+01 3.370064329271928 0.0016831803533309566
4.744285392023347470e+01 3.739937302478798 0.0016831803533309566
4.769830193603240787e+01 4.150404757850477 0.0016831803533309566
4.789733881020595163e+01 4.605922041145108 0.0016831803533309566
4.804006646390524082e+01 5.1114334834401705 0.0016831803533309566
4.812680041334979109e+01 5.672426068491977 0.0016831803533309566
4.815802563561084071e+01 6.294988990221888 0.0016831803533309566
4.813435315897012146e+01 6.985879746785249 0.0016831803533309566
4.805647908905210386e+01 7.752597488629465 0.0016831803533309566
4.792514776448997083e+01 8.60346441668451 0.0016831803533309566
4.774112035494535888e+01 9.547716114208066 0.0016831803533309566
4.750515005066321805e+01 10.59560179277617 0.0016831803533309566
4.721796454299781942e+01 11.758495540521581 0.0016831803533309566
4.688025616381833061e+01 13.049019780144016 0.0016831803533309566
4.649267973383180674e+01 14.481182276745331 0.0016831803533309566
4.605585772819040358e+01 16.070528182616385 0.0016831803533309566
4.557039214282145423e+01 17.834308769319094 0.0016831803533309566
4.503688208405181115e+01 19.791668678535572 0.0016831803533309566
4.445594595340325128e+01 21.96385372416547 0.0016831803533309566
4.382824682843872921e+01 24.37444150122222 0.0016831803533309566
4.315451964050719624e+01 27.04959730463137 0.0016831803533309566
4.243559865848152413e+01 30.01835813575592 0.0016831803533309566
4.167244391849076379e+01 33.31294787934677 0.0016831803533309566
4.086616536642228681e+01 36.96912707195032 0.0016831803533309566
4.001804378860806821e+01 41.0265810582719 0.0016831803533309566
3.912954793134569798e+01 45.52935074866948 0.0016831803533309566
3.820234758848761913e+01 50.526310653356795 0.0016831803533309566
3.723832288183994876e+01 56.07169938205458 0.0016831803533309566
3.623957027082285265e+01 62.22570836730231 0.0016831803533309566
3.520840613669606967e+01 69.0551352016233 0.0016831803533309566
3.414736887713033298e+01 76.63410868007462 0.0016831803533309566
3.305922046490607613e+01 85.04489341802686 0.0016831803533309566
3.194694808230360294e+01 94.37878277775391 0.0016831803533309566
3.081376616229528409e+01 104.73708979594508 0.0016831803533309566
2.966311851283075995e+01 116.23224686798542 0.0016831803533309566
2.849867957495619919e+01 128.9890261253308 0.0016831803533309566
2.732435331022165315e+01 143.14589375234786 0.0016831803533309566
2.614426749145412288e+01 158.85651294280527 0.0016831803533309566
2.496276085862619354e+01 176.2914118095948 0.0016831803533309566
2.378436032133434352e+01 195.63983435170647 0.0016831803533309566
2.261374539207213274e+01 217.11179456945052 0.0016831803533309566
2.145569752675554653e+01 240.9403560239527 0.0016831803533309566
2.031503266812540431e+01 267.38416158399497 0.0016831803533309566
1.951327330183728392e+01 296.73024081888724 0.0016831803533309566
1.918568787714084323e+01 329.2971255097155 0.0016831803533309566
1.890753270726405688e+01 365.43830709572546 0.0016831803533309566
1.867091733085690919e+01 405.54607358408276 0.0016831803533309566
1.847081611327958228e+01 450.05576757004974 0.0016831803533309566
1.830411408750529034e+01 499.450511585514 0.0016831803533309566
1.816731457141122874e+01 554.2664520663108 0.0016831803533309566
1.805678962526892661e+01 615.0985788580505 0.0016831803533309566
1.796880770710025033e+01 682.6071834272393 0.0016831803533309566
1.789962577544091360e+01 757.525025877192 0.0016831803533309566
1.784558168685693502e+01 840.6652885618333 0.0016831803533309566
1.780318402320845905e+01 932.9304026284696 0.0016831803533309566
1.776919668793478735e+01 1035.3218432956637 0.0016831803533309566
1.774071588026636448e+01 1148.9510001873086 0.0016831803533309566
1.771523766713409742e+01 1275.051240713013 0.0016831803533309566
1.769071476759286554e+01 1414.991297434576 0.0016831803533309566
1.766561134538464373e+01 1570.2901247293776 0.0016831803533309566
1.763894740567866748e+01 1742.6333860096508 0.0016831803533309566
1.761022636505826711e+01 1933.891750455232 0.0016831803533309566
1.757955628844596419e+01 2146.141197858406 0.0016831803533309566
1.754760333069472367e+01 2381.6855519761607 0.0016831803533309566
1.751557315163792694e+01 2643.0814869741084 0.0016831803533309566
1.748517854574794583e+01 2933.1662783900483 0.0016831803533309566
1.745859272844430876e+01 3255.0885998350564 0.0016831803533309566
1.743838792890843692e+01 3612.3426997094302 0.0016831803533309566
1.742745942496689437e+01 4008.8063288984645 0.0016831803533309566
1.742893591655032992e+01 4448.782831127585 0.0016831803533309566
1.744610867824659195e+01 4937.047852839004 0.0016831803533309566
1.748224541386305475e+01 5478.901179593945 0.0016831803533309566
1.754052404176495017e+01 6080.224261649427 0.0016831803533309566
1.762393469983003769e+01 6747.5440531107 0.0016831803533309566
1.773516201173148943e+01 7488.10385759003 0.0016831803533309566
1.787649556410795171e+01 8309.941949353404 0.0016831803533309566
1.804975828137304106e+01 9221.97882333434 0.0016831803533309566
1.825629882415492844e+01 10234.114021054527 0.0016831803533309566
1.849685015128952514e+01 11357.333583431051 0.0016831803533309566
1.877160214400733551e+01 12603.829296797274 0.0016831803533309566
1.908022681257704889e+01 13987.131026472387 0.0016831803533309566
1.942189900143517178e+01 15522.25357427048 0.0016831803533309566
1.979535574546943621e+01 17225.859653987874 0.0016831803533309566
2.019897374102516352e+01 19116.440753857038 0.0016831803533309566
2.063086893621500195e+01 21214.51784910632 0.0016831803533309566
2.108901742208640684e+01 23542.864143224204 0.0016831803533309566
2.157127319857662684e+01 26126.752255633317 0.0016831803533309566
2.207557382244786837e+01 28994.22853882881 0.0016831803533309566
2.260000436047523209e+01 32176.417502507353 0.0016831803533309566
2.314288124218722587e+01 35707.859649004626 0.0016831803533309566
2.370281697173750146e+01 39626.88638701478 0.0016831803533309566
2.427876923695727029e+01 43976.036093027215 0.0016831803533309566
2.487003604832336379e+01 48802.515836544335 0.0016831803533309566
2.547625119049855513e+01 54158.71378079476 0.0016831803533309566
2.609734904936175326e+01 60102.76782070388 0.0016831803533309566
2.673349555333247451e+01 66699.19663030129 0.0016831803533309566
2.738500221323948836e+01 74019.59996915652 0.0016831803533309566
2.805232430116089759e+01 82143.43584919439 0.0016831803533309566
2.873568651017216169e+01 91158.88299750836 0.0016831803533309566
2.943518434474144385e+01 101163.7979766207 0.0016831803533309566
3.015065919649643789e+01 112266.77735108159 0.0016831803533309566
3.088158523995919680e+01 124588.33642950082 0.0016831803533309566
3.162699737716496173e+01 138262.2173764659 0.0016831803533309566
3.238544468347505756e+01 153436.84089300132 0.0016831803533309566
3.315501274629369988e+01 170276.91722258978 0.0016831803533309566
3.393535814466871159e+01 188965.23396912115 0.0016831803533309566
3.472274984323853886e+01 209704.64013232305 0.0016831803533309566
3.551311974052372022e+01 232720.2478960412 0.0016831803533309566
3.630281524563262963e+01 258261.87606826748 0.0016831803533309566
3.708794533922972647e+01 286606.7616948256 0.0016831803533309566
3.786466705460946969e+01 318062.5692794119 0.0016831803533309566
3.870966723009367882e+01 352970.73027306574 0.0016831803533309566
3.952685805675479003e+01 391710.1490809261 0.0016831803533309566
4.031148675326176090e+01 434701.3158125035 0.0016831803533309566
4.106113572025071079e+01 482410.8704165374 0.0016831803533309566
4.177368286345318893e+01 535356.6677410719 0.0016831803533309566
4.244730550453143536e+01 594113.3984965039 0.0016831803533309566
4.308047105000958510e+01 659318.8271333541 0.0016831803533309566
4.367191420168756366e+01 731680.7143427207 0.0016831803533309566
4.422059539801153960e+01 811984.4993184009 0.0016831803533309566
4.472567930162214367e+01 901101.8251665037 0.0016831803533309566
4.518647626765554293e+01 1000000.0 0.0016831803533309566
8.654467301430257109e+00 0.001 0.0018679135990207828
9.106442885553406086e+00 0.0011097524964120721 0.0018679135990207828
9.555916497593967662e+00 0.0012315506032928262 0.0018679135990207828
1.000063793119042366e+01 0.001366716356462006 0.0018679135990207828
1.043847861866628435e+01 0.0015167168884709225 0.0018679135990207828
1.086747494295253702e+01 0.0016831803533309566 0.0018679135990207828
1.128586478856650288e+01 0.0018679135990207828 0.0018679135990207828
1.169211677162993013e+01 0.002072921779595372 0.0018679135990207828
1.208495039669424997e+01 0.002300430119772917 0.0018679135990207828
1.246334861667287441e+01 0.0025529080682395165 0.0018679135990207828
1.282656135337719938e+01 0.002833096101839324 0.0018679135990207828
1.317410225814750824e+01 0.0031440354715915 0.0018679135990207828
1.350573886876529350e+01 0.0034891012134067737 0.0018679135990207828
1.382147768411457633e+01 0.003872038781812557 0.0018679135990207828
1.412154544873428996e+01 0.004297004704320844 0.0018679135990207828
1.440636810368379273e+01 0.004768611697714469 0.0018679135990207828
1.467654830123185050e+01 0.005291978735958442 0.0018679135990207828
1.493284282670929919e+01 0.005872786613189483 0.0018679135990207828
1.517614060242928709e+01 0.00651733960488242 0.0018679135990207828
1.540744230547446136e+01 0.007232633896483534 0.0018679135990207828
1.562784157302676036e+01 0.008026433522257174 0.0018679135990207828
1.583850856259639528e+01 0.00890735463861044 0.0018679135990207828
1.604356906313686792e+01 0.009884959046625586 0.0018679135990207828
1.624248718526465396e+01 0.010969857978923836 0.0018679135990207828
1.643609050170121222e+01 0.012173827277396614 0.0018679135990207828
1.662579856371513287e+01 0.013509935211980273 0.0018679135990207828
1.681306800690601477e+01 0.014992684327860457 0.0018679135990207828
1.699939001436917962e+01 0.01663816886076129 0.0018679135990207828
1.718628921917567709e+01 0.018464249428955443 0.0018679135990207828
1.737532376037696835e+01 0.020490746898158472 0.0018679135990207828
1.756808601771203371e+01 0.022739657523579287 0.0018679135990207828
1.776620412566931151e+01 0.02523539170434766 0.0018679135990207828
1.797134322684015473e+01 0.02800503894183631 0.0018679135990207828
1.818520675021485644e+01 0.03107866187782014 0.0018679135990207828
1.840953680923054847e+01 0.03448962260405758 0.0018679135990207828
1.864611368241804357e+01 0.038274944785163134 0.0018679135990207828
1.889675380608046851e+01 0.04247571552536898 0.0018679135990207828
1.916330563222050287e+01 0.047137531341167244 0.0018679135990207828
1.944764345904112801e+01 0.05231099308056263 0.0018679135990207828
1.975165822315043584e+01 0.05805225516094899 0.0018679135990207828
2.007724514323514597e+01 0.06442363508721373 0.0018679135990207828
2.042628785069735642e+01 0.07149428986597581 0.0018679135990207828
2.080063856700818548e+01 0.07934096665797492 0.0018679135990207828
2.120209418390754408e+01 0.08804883581643465 0.0018679135990207828
2.163236805668122997e+01 0.09771241535346502 0.0018679135990207828
2.209305781739998409e+01 0.1084365968689611 0.0018679135990207828
2.258560912335173043e+01 0.12033778407775893 0.0018679135990207828
2.311127620513171266e+01 0.13354515629298988 0.0018679135990207828
2.367107977610989522e+01 0.14820207057988585 0.0018679135990207828
2.426576355001285279e+01 0.16446761779946645 0.0018679135990207828
2.489575034797550046e+01 0.18251834943190443 0.0018679135990207828
2.556110003285602872e+01 0.20255019392306664 0.0018679135990207828
2.626147031979879642e+01 0.22478058335487253 0.0018679135990207828
2.699608295397670332e+01 0.24945081352303167 0.0018679135990207828
2.776369689744483082e+01 0.27682866303920667 0.0018679135990207828
2.856259041157145262e+01 0.3072112998861759 0.0018679135990207828
2.939055355611901632e+01 0.34092850697468147 0.0018679135990207828
3.024489239090600279e+01 0.3783462617131929 0.0018679135990207828
3.112244533599080754e+01 0.419870708444391 0.0018679135990207828
3.201961203855709215e+01 0.4659525668664682 0.0018679135990207828
3.293239391252969739e+01 0.517092024289676 0.0018679135990207828
3.385644547723856590e+01 0.5738441648302398 0.0018679135990207828
3.478713456621872524e+01 0.6368249944718586 0.0018679135990207828
3.571960937913868861e+01 0.7067181273927491 0.0018679135990207828
3.664886998908433924e+01 0.7842822061337682 0.0018679135990207828
3.756984183127740096e+01 0.8703591361485166 0.0018679135990207828
3.847744871980626868e+01 0.9658832241158708 0.0018679135990207828
3.936668325623286790e+01 1.0718913192051276 0.0018679135990207828
4.023267295329863202e+01 1.1895340673703196 0.0018679135990207828
4.107074057142772006e+01 1.3200884008314182 0.0018679135990207828
4.187645761984273918e+01 1.4649713983072863 0.0018679135990207828
4.264569070422201236e+01 1.625755666443795 0.0018679135990207828
4.337464011708729572e+01 1.8041864093920719 0.0018679135990207828
4.405987060366826569e+01 2.0022003718155843 0.0018679135990207828
4.469833433617053942e+01 2.2219468609395236 0.0018679135990207828
4.528738581922173267e+01 2.4658110758226037 0.0018679135990207828
4.582478896796929746e+01 2.736439997074672 0.0018679135990207828
4.630871605288994886e+01 3.0367711180354604 0.0018679135990207828
4.673773871265315449e+01 3.370064329271928 0.0018679135990207828
4.711081117452769718e+01 3.739937302478798 0.0018679135990207828
4.742724613297458092e+01 4.150404757850477 0.0018679135990207828
4.768668392941317080e+01 4.605922041145108 0.0018679135990207828
4.788905618605544134e+01 5.1114334834401705 0.0018679135990207828
4.803454509138323658e+01 5.672426068491977 0.0018679135990207828
4.812354003761466714e+01 6.294988990221888 0.0018679135990207828
4.815659328231033243e+01 6.985879746785249 0.0018679135990207828
4.813437648187238693e+01 7.752597488629465 0.0018679135990207828
4.805763984340078565e+01 8.60346441668451 0.0018679135990207828
4.792717548336653266e+01 9.547716114208066 0.0018679135990207828
4.774378638615348081e+01 10.59560179277617 0.0018679135990207828
4.750826199200662359e+01 11.758495540521581 0.0018679135990207828
4.722136112884871295e+01 13.049019780144016 0.0018679135990207828
4.688380268763274472e+01 14.481182276745331 0.0018679135990207828
4.649626394860965917e+01 16.070528182616385 0.0018679135990207828
4.605938627601869939e+01 17.834308769319094 0.0018679135990207828
4.557378748220065035e+01 19.791668678535572 0.0018679135990207828
4.504007990757133939e+01 21.96385372416547 0.0018679135990207828
4.445889304042900392e+01 24.37444150122222 0.0018679135990207828
4.383089934049944247e+01 27.04959730463137 0.0018679135990207828
4.315684182115711565e+01 30.01835813575592 0.0018679135990207828
4.243756192218692291e+01 33.31294787934677 0.0018679135990207828
4.167402631596802820e+01 36.96912707195032 0.0018679135990207828
4.086735143207181409e+01 41.0265810582719 0.0018679135990207828
4.001882479515439428e+01 45.52935074866948 0.0018679135990207828
3.912992255896256211e+01 50.526310653356795 0.0018679135990207828
3.820232309084205014e+01 56.07169938205458 0.0018679135990207828
3.723791680268614357e+01 62.22570836730231 0.0018679135990207828
3.623881279700344038e+01 69.0551352016233 0.0018679135990207828
3.520734320142410922e+01 76.63410868007462 0.0018679135990207828
3.414606614148225816e+01 85.04489341802686 0.0018679135990207828
3.305776825299375332e+01 94.37878277775391 0.0018679135990207828
3.194546741017921221e+01 104.73708979594508 0.0018679135990207828
3.081241586932488374e+01 116.23224686798542 0.0018679135990207828
2.966210341807509465e+01 128.9890261253308 0.0018679135990207828
2.849825947734834131e+01 143.14589375234786 0.0018679135990207828
2.732485233485091314e+01 158.85651294280527 0.0018679135990207828
2.614608300682146336e+01 176.2914118095948 0.0018679135990207828
2.496637078322238423e+01 195.63983435170647 0.0018679135990207828
2.379032717634767025e+01 217.11179456945052 0.0018679135990207828
2.262271511339104535e+01 240.9403560239527 0.0018679135990207828
2.146839070052628529e+01 267.38416158399497 0.0018679135990207828
2.033222603446370513e+01 296.73024081888724 0.0018679135990207828
1.954139017129053357e+01 329.2971255097155 0.0018679135990207828
1.922448195006342786e+01 365.43830709572546 0.0018679135990207828
1.895305500447831903e+01 405.54607358408276 0.0018679135990207828
1.872133260773944485e+01 450.05576757004974 0.0018679135990207828
1.852656071813423111e+01 499.450511585514 0.0018679135990207828
1.836561221191735527e+01 554.2664520663108 0.0018679135990207828
1.823503803133135293e+01 615.0985788580505 0.0018679135990207828
1.813124327935820901e+01 682.6071834272393 0.0018679135990207828
1.805053388353613641e+01 757.525025877192 0.0018679135990207828
1.798920958193827957e+01 840.6652885618333 0.0018679135990207828
1.794365742140827180e+01 932.9304026284696 0.0018679135990207828
1.791044276532208812e+01 1035.3218432956637 0.0018679135990207828
1.788639509029101049e+01 1148.9510001873086 0.0018679135990207828
1.786868621226868470e+01 1275.051240713013 0.0018679135990207828
1.785489904737589129e+01 1414.991297434576 0.0018679135990207828
1.784309235822967210e+01 1570.2901247293776 0.0018679135990207828
1.783187449678415959e+01 1742.6333860096508 0.0018679135990207828
1.782031107182177720e+01 1933.891750455232 0.0018679135990207828
1.780808577043125140e+01 2146.141197858406 0.0018679135990207828
1.779545735523819516e+01 2381.6855519761607 0.0018679135990207828
1.778325186765771448e+01 2643.0814869741084 0.0018679135990207828
1.777283961173845839e+01 2933.1662783900483 0.0018679135990207828
1.776609640549093427e+01 3255.0885998350564 0.0018679135990207828
1.776534810277155074e+01 3612.3426997094302 0.0018679135990207828
1.777329847036393673e+01 4008.8063288984645 0.0018679135990207828
1.779294082246454423e+01 4448.782831127585 0.0018679135990207828
1.782750240117738016e+01 4937.047852839004 0.0018679135990207828
1.788019164796993365e+01 5478.901179593945 0.0018679135990207828
1.795421202112639492e+01 6080.224261649427 0.0018679135990207828
1.805260056997225604e+01 6747.5440531107 0.0018679135990207828
1.817811142758202081e+01 7488.10385759003 0.0018679135990207828
1.833311406042705727e+01 8309.941949353404 0.0018679135990207828
1.851950955195936643e+01 9221.97882333434 0.0018679135990207828
1.873873070579366029e+01 10234.114021054527 0.0018679135990207828
1.899152682939868342e+01 11357.333583431051 0.0018679135990207828
1.927812219666023097e+01 12603.829296797274 0.0018679135990207828
1.959818888975562956e+01 13987.131026472387 0.0018679135990207828
1.995088470804382652e+01 15522.25357427048 0.0018679135990207828
2.033492178466795863e+01 17225.859653987874 0.0018679135990207828
2.074865597491210067e+01 19116.440753857038 0.0018679135990207828
2.119022182304886925e+01 21214.51784910632 0.0018679135990207828
2.165758270766452043e+01 23542.864143224204 0.0018679135990207828
2.214866948250158174e+01 26126.752255633317 0.0018679135990207828
2.266152289003247589e+01 28994.22853882881 0.0018679135990207828
2.319437185507007371e+01 32176.417502507353 0.0018679135990207828
2.374571063320843933e+01 35707.859649004626 0.0018679135990207828
2.431435736638025702e+01 39626.88638701478 0.0018679135990207828
2.489947153165134353e+01 43976.036093027215 0.0018679135990207828
2.550053781525924990e+01 48802.515836544335 0.0018679135990207828
2.611735144064725844e+01 54158.71378079476 0.0018679135990207828
2.674994907295020141e+01 60102.76782070388 0.0018679135990207828
2.739852615244118539e+01 66699.19663030129 0.0018679135990207828
2.806341752592103234e+01 74019.59996915652 0.0018679135990207828
2.874479668305494329e+01 82143.43584919439 0.0018679135990207828
2.944266434092611817e+01 91158.88299750836 0.0018679135990207828
3.015679972105321838e+01 101163.7979766207 0.0018679135990207828
3.088662403465188788e+01 112266.77735108159 0.0018679135990207828
3.163113003176905380e+01 124588.33642950082 0.0018679135990207828
3.238883163344006988e+01 138262.2173764659 0.0018679135990207828
3.315777770349419740e+01 153436.84089300132 0.0018679135990207828
3.393554073487667466e+01 170276.91722258978 0.0018679135990207828
3.472093076628512165e+01 188965.23396912115 0.0018679135990207828
3.551078652297288585e+01 209704.64013232305 0.0018679135990207828
3.630009594119685090e+01 232720.2478960412 0.0018679135990207828
3.708495616295066810e+01 258261.87606826748 0.0018679135990207828
3.786152201859723476e+01 286606.7616948256 0.0018679135990207828
3.870529775461224631e+01 318062.5692794119 0.0018679135990207828
3.952074253941657389e+01 352970.73027306574 0.0018679135990207828
4.030528291366298532e+01 391710.1490809261 0.0018679135990207828
4.105495731594265862e+01 434701.3158125035 0.0018679135990207828
4.176762516025887351e+01 482410.8704165374 0.0018679135990207828
4.244144192658308157e+01 535356.6677410719 0.0018679135990207828
4.307485736600214210e+01 594113.3984965039 0.0018679135990207828
4.366658644390918198e+01 659318.8271333541 0.0018679135990207828
4.421558063097170788e+01 731680.7143427207 0.0018679135990207828
4.472098877116864202e+01 811984.4993184009 0.0018679135990207828
4.518211061471419043e+01 901101.8251665037 0.0018679135990207828
4.559835103685884405e+01 1000000.0 0.0018679135990207828
7.952682857546637507e+00 0.001 0.002072921779595372
8.376793897132097655e+00 0.0011097524964120721 0.002072921779595372
8.799428065242498320e+00 0.0012315506032928262 0.002072921779595372
9.218449773696436367e+00 0.001366716356462006 0.002072921779595372
9.631821412065143306e+00 0.0015167168884709225 0.002072921779595372
1.003764604083300149e+01 0.0016831803533309566 0.002072921779595372
1.043420437873280449e+01 0.0018679135990207828 0.002072921779595372
1.081998486716938146e+01 0.002072921779595372 0.002072921779595372
1.119370597436682679e+01 0.002300430119772917 0.002072921779595372
1.155433079996013213e+01 0.0025529080682395165 0.002072921779595372
1.190107338328772713e+01 0.002833096101839324 0.002072921779595372
1.223339827693580339e+01 0.0031440354715915 0.002072921779595372
1.255101337259714711e+01 0.0034891012134067737 0.002072921779595372
1.285385782493587747e+01 0.003872038781812557 0.002072921779595372
1.314208568838563629e+01 0.004297004704320844 0.002072921779595372
1.341604714334511073e+01 0.004768611697714469 0.002072921779595372
1.367626772598862672e+01 0.005291978735958442 0.002072921779595372
1.392342742566046887e+01 0.005872786613189483 0.002072921779595372
1.415833996551345919e+01 0.00651733960488242 0.002072921779595372
1.438193311889266468e+01 0.007232633896483534 0.002072921779595372
1.459523089570950383e+01 0.008026433522257174 0.002072921779595372
1.479933742023193410e+01 0.00890735463861044 0.002072921779595372
1.499542322449010889e+01 0.009884959046625586 0.002072921779595372
1.518471368011315192e+01 0.010969857978923836 0.002072921779595372
1.536847961920146766e+01 0.012173827277396614 0.002072921779595372
1.554803012718274324e+01 0.013509935211980273 0.002072921779595372
1.572470719087680102e+01 0.014992684327860457 0.002072921779595372
1.589988186572494655e+01 0.01663816886076129 0.002072921779595372
1.607495185460128440e+01 0.018464249428955443 0.002072921779595372
1.625134013034051250e+01 0.020490746898158472 0.002072921779595372
1.643049412575946278e+01 0.022739657523579287 0.002072921779595372
1.661388527644750468e+01 0.02523539170434766 0.002072921779595372
1.680300849417738362e+01 0.02800503894183631 0.002072921779595372
1.699938112720777639e+01 0.03107866187782014 0.002072921779595372
1.720976278777217772e+01 0.03448962260405758 0.002072921779595372
1.743930893993391251e+01 0.038274944785163134 0.002072921779595372
1.768268758712300226e+01 0.04247571552536898 0.002072921779595372
1.794173236109107350e+01 0.047137531341167244 0.002072921779595372
1.821831093948405211e+01 0.05231099308056263 0.002072921779595372
1.851431755325391038e+01 0.05805225516094899 0.002072921779595372
1.883166214254368143e+01 0.06442363508721373 0.002072921779595372
1.917225608268937265e+01 0.07149428986597581 0.002072921779595372
1.953799433864049107e+01 0.07934096665797492 0.002072921779595372
1.993073321584973812e+01 0.08804883581643465 0.002072921779595372
2.035226413031763215e+01 0.09771241535346502 0.002072921779595372
2.080428293158346165e+01 0.1084365968689611 0.002072921779595372
2.128835513795959145e+01 0.12033778407775893 0.002072921779595372
2.180587750128147917e+01 0.13354515629298988 0.002072921779595372
2.235803632221118420e+01 0.14820207057988585 0.002072921779595372
2.294576370603261495e+01 0.16446761779946645 0.002072921779595372
2.356969280682567813e+01 0.18251834943190443 0.002072921779595372
2.423011358814596505e+01 0.20255019392306664 0.002072921779595372
2.492693068018808233e+01 0.22478058335487253 0.002072921779595372
2.565962562939204972e+01 0.24945081352303167 0.002072921779595372
2.642722485926884701e+01 0.27682866303920667 0.002072921779595372
2.722827602601606856e+01 0.3072112998861759 0.002072921779595372
2.806083376686000008e+01 0.34092850697468147 0.002072921779595372
2.892245692220710396e+01 0.3783462617131929 0.002072921779595372
2.981021773997673918e+01 0.419870708444391 0.002072921779595372
3.072072377685881150e+01 0.4659525668664682 0.002072921779595372
3.165015221005931068e+01 0.517092024289676 0.002072921779595372
3.259429570426666345e+01 0.5738441648302398 0.002072921779595372
3.354861850149595881e+01 0.6368249944718586 0.002072921779595372
3.450832066145145660e+01 0.7067181273927491 0.002072921779595372
3.546840826656542589e+01 0.7842822061337682 0.002072921779595372
3.642376697534205476e+01 0.8703591361485166 0.002072921779595372
3.736923647129764703e+01 0.9658832241158708 0.002072921779595372
3.829968341337715998e+01 1.0718913192051276 0.002072921779595372
3.921007082139085753e+01 1.1895340673703196 0.002072921779595372
4.009552230850726318e+01 1.3200884008314182 0.002072921779595372
4.095137986291821619e+01 1.4649713983072863 0.002072921779595372
4.177325457066201864e+01 1.625755666443795 0.002072921779595372
4.255706964430930128e+01 1.8041864093920719 0.002072921779595372
4.329909585578841558e+01 2.0022003718155843 0.002072921779595372
4.399597914961310607e+01 2.2219468609395236 0.002072921779595372
4.464476063621937385e+01 2.4658110758226037 0.002072921779595372
4.524288887858264019e+01 2.736439997074672 0.002072921779595372
4.578822451099421187e+01 3.0367711180354604 0.002072921779595372
4.627903720530225229e+01 3.370064329271928 0.002072921779595372
4.671399490652752462e+01 3.739937302478798 0.002072921779595372
4.709214562388783776e+01 4.150404757850477 0.002072921779595372
4.741289211074180088e+01 4.605922041145108 0.002072921779595372
4.767596014659709880e+01 5.1114334834401705 0.002072921779595372
4.788136146388080761e+01 5.672426068491977 0.002072921779595372
4.802935253547868655e+01 6.294988990221888 0.002072921779595372
4.812039090810783648e+01 6.985879746785249 0.002072921779595372
4.815509071990877032e+01 7.752597488629465 0.002072921779595372
4.813417924528729230e+01 8.60346441668451 0.002072921779595372
4.805845618579403578e+01 9.547716114208066 0.002072921779595372
4.792875727695957266e+01 10.59560179277617 0.002072921779595372
4.774592356733863596e+01 11.758495540521581 0.002072921779595372
4.751077742601921017e+01 13.049019780144016 0.002072921779595372
4.722410591757966358e+01 14.481182276745331 0.002072921779595372
4.688665193967285205e+01 16.070528182616385 0.002072921779595372
4.649911304158374747e+01 17.834308769319094 0.002072921779595372
4.606214761518889134e+01 19.791668678535572 0.002072921779595372
4.557638771519025056e+01 21.96385372416547 0.002072921779595372
4.504245759657702308e+01 24.37444150122222 0.002072921779595372
4.446099678372198127e+01 27.04959730463137 0.002072921779595372
4.383268630844497693e+01 30.01835813575592 0.002072921779595372
4.315827668932926997e+01 33.31294787934677 0.002072921779595372
4.243861621199013712e+01 36.96912707195032 0.002072921779595372
4.167467813727871828e+01 41.0265810582719 0.002072921779595372
4.086758564288449946e+01 45.52935074866948 0.002072921779595372
4.001863361541954589e+01 50.526310653356795 0.002072921779595372
3.912930670038137038e+01 56.07169938205458 0.002072921779595372
3.820129346370612922e+01 62.22570836730231 0.002072921779595372
3.723649689504865989e+01 69.0551352016233 0.002072921779595372
3.623704185636344022e+01 76.63410868007462 0.002072921779595372
3.520528032913173888e+01 85.04489341802686 0.002072921779595372
3.414379542887264307e+01 94.37878277775391 0.002072921779595372
3.305540509892446721e+01 104.73708979594508 0.002072921779595372
3.194316603811049760e+01 116.23224686798542 0.002072921779595372
3.081037803452880652e+01 128.9890261253308 0.002072921779595372
2.966058809964251353e+01 143.14589375234786 0.002072921779595372
2.849759310006244917e+01 158.85651294280527 0.002072921779595372
2.732543871955934378e+01 176.2914118095948 0.002072921779595372
2.614841185398526946e+01 195.63983435170647 0.002072921779595372
2.497102297401917070e+01 217.11179456945052 0.002072921779595372
2.379797475178260058e+01 240.9403560239527 0.002072921779595372
2.263411348527612432e+01 267.38416158399497 0.002072921779595372
2.148436074328279233e+01 296.73024081888724 0.002072921779595372
2.035362423502057538e+01 329.2971255097155 0.002072921779595372
1.958308138493685746e+01 365.43830709572546 0.002072921779595372
1.927461696213953246e+01 405.54607358408276 0.002072921779595372
1.900867407017452848e+01 450.05576757004974 0.002072921779595372
1.878290014734807656e+01 499.450511585514 0.002072921779595372
1.859459382004900263e+01 554.2664520663108 0.002072921779595372
1.844060961209458682e+01 615.0985788580505 0.002072921779595372
1.831755290393816793e+01 682.6071834272393 0.002072921779595372
1.822186456201888660e+01 757.525025877192 0.002072921779595372
1.814989078445591986e+01 840.6652885618333 0.002072921779595372
1.809797707619341978e+01 932.9304026284696 0.002072921779595372
1.806256289859030062e+01 1035.3218432956637 0.002072921779595372
1.804027385307892928e+01 1148.9510001873086 0.002072921779595372
1.802800875781744239e+01 1275.051240713013 0.002072921779595372
1.802301902801070099e+01 1414.991297434576 0.002072921779595372
1.802298269954265564e+01 1570.2901247293776 0.002072921779595372
1.802610794395810601e+01 1742.6333860096508 0.002072921779595372
1.803101959779613495e+01 1933.891750455232 0.002072921779595372
1.803696143853646205e+01 2146.141197858406 0.002072921779595372
1.804375738652775496e+01 2381.6855519761607 0.002072921779595372
1.805181563021652735e+01 2643.0814869741084 0.002072921779595372
1.806211664083670243e+01 2933.1662783900483 0.002072921779595372
1.807618409759805189e+01 3255.0885998350564 0.002072921779595372
1.809603758395357787e+01 3612.3426997094302 0.002072921779595372
1.812412658446659464e+01 4008.8063288984645 0.002072921779595372
1.816326031091967153e+01 4448.782831127585 0.002072921779595372
1.821650215198190637e+01 4937.047852839004 0.002072921779595372
1.828698034498470903e+01 5478.901179593945 0.002072921779595372
1.837786393772217508e+01 6080.224261649427 0.002072921779595372
1.849219610793433333e+01 6747.5440531107 0.002072921779595372
1.863276955683680924e+01 7488.10385759003 0.002072921779595372
1.880201313451712863e+01 8309.941949353404 0.002072921779595372
1.900190576066820825e+01 9221.97882333434 0.002072921779595372
1.923394153433150677e+01 10234.114021054527 0.002072921779595372
1.949891712316840753e+01 11357.333583431051 0.002072921779595372
1.979710604775843663e+01 12603.829296797274 0.002072921779595372
2.012820984298068794e+01 13987.131026472387 0.002072921779595372
2.049140641407808516e+01 15522.25357427048 0.002072921779595372
2.088542691690689068e+01 17225.859653987874 0.002072921779595372
2.130865588439229796e+01 19116.440753857038 0.002072921779595372
2.175930251779465863e+01 21214.51784910632 0.002072921779595372
2.223536155806094072e+01 23542.864143224204 0.002072921779595372
2.273489389187985310e+01 26126.752255633317 0.002072921779595372
2.325608607342386946e+01 28994.22853882881 0.002072921779595372
2.379734268751836979e+01 32176.417502507353 0.002072921779595372
2.435735535729599732e+01 35707.859649004626 0.002072921779595372
2.493514984461220507e+01 39626.88638701478 0.002072921779595372
2.553005562808713691e+01 43976.036093027215 0.002072921779595372
2.614171790424499520e+01 48802.515836544335 0.002072921779595372
2.677003063416629303e+01 54158.71378079476 0.002072921779595372
2.741505775157791902e+01 60102.76782070388 0.002072921779595372
2.807699480465376141e+01 66699.19663030129 0.002072921779595372
2.875595763632793833e+01 74019.59996915652 0.002072921779595372
2.945183520275724476e+01 82143.43584919439 0.002072921779595372
3.016433170422846644e+01 91158.88299750836 0.002072921779595372
3.089280702082589869e+01 101163.7979766207 0.002072921779595372
3.163620182680509174e+01 112266.77735108159 0.002072921779595372
3.239298806326718250e+01 124588.33642950082 0.002072921779595372
3.316117006987440163e+01 138262.2173764659 0.002072921779595372
3.393831355524398674e+01 153436.84089300132 0.002072921779595372
3.472136424921612985e+01 170276.91722258978 0.002072921779595372
3.550852604217498509e+01 188965.23396912115 0.002072921779595372
3.629729845773806574e+01 209704.64013232305 0.002072921779595372
3.708175910719727852e+01 232720.2478960412 0.002072921779595372
3.785806360762067868e+01 258261.87606826748 0.002072921779595372
3.870166337859223660e+01 286606.7616948256 0.002072921779595372
3.951501793917140049e+01 318062.5692794119 0.002072921779595372
4.029837182207138824e+01 352970.73027306574 0.002072921779595372
4.104796364241183682e+01 391710.1490809261 0.002072921779595372
4.176067272678962183e+01 434701.3158125035 0.002072921779595372
4.243463493191656255e+01 482410.8704165374 0.002072921779595372
4.306827544280182707e+01 535356.6677410719 0.002072921779595372
4.366029024165420225e+01 594113.3984965039 0.002072921779595372
4.420961124485888405e+01 659318.8271333541 0.002072921779595372
4.471537175134875497e+01 731680.7143427207 0.002072921779595372
4.517685802539458706e+01 811984.4993184009 0.002072921779595372
4.559346343385700351e+01 901101.8251665037 0.002072921779595372
4.596464240886000141e+01 1000000.0 0.002072921779595372
7.293613528766875298e+00 0.001 0.002300430119772917
7.690171888483112284e+00 0.0011097524964120721 0.002300430119772917
8.086119110953514877e+00 0.0012315506032928262 0.002300430119772917
8.479441413242666314e+00 0.001366716356462006 0.002300430119772917
8.868202151261259658e+00 0.0015167168884709225 0.002300430119772917
9.250583257093225598e+00 0.0016831803533309566 0.002300430119772917
9.624921809271469897e+00 0.0018679135990207828 0.002300430119772917
9.989740732164595016e+00 0.002072921779595372 0.002300430119772917
1.034377247137198985e+01 0.002300430119772917 0.002300430119772917
1.068597500598631989e+01 0.0025529080682395165 0.002300430119772917
1.101554080323588281e+01 0.002833096101839324 0.002300430119772917
1.133189848178096248e+01 0.0031440354715915 0.002300430119772917
1.163470840215110691e+01 0.0034891012134067737 0.002300430119772917
1.192385290562779510e+01 0.003872038781812557 0.002300430119772917
1.219942241786232096e+01 0.004297004704320844 0.002300430119772917
1.246169870193272189e+01 0.004768611697714469 0.002300430119772917
1.271113608634317416e+01 0.005291978735958442 0.002300430119772917
1.294834206114743402e+01 0.005872786613189483 0.002300430119772917
1.317405793805579961e+01 0.00651733960488242 0.002300430119772917
1.338914021277506627e+01 0.007232633896483534 0.002300430119772917
1.359454348188420880e+01 0.008026433522257174 0.002300430119772917
1.379130509771724711e+01 0.00890735463861044 0.002300430119772917
1.398053173328191434e+01 0.009884959046625586 0.002300430119772917
1.416338814210895869e+01 0.010969857978923836 0.002300430119772917
1.434108815698984252e+01 0.012173827277396614 0.002300430119772917
1.451488738529645772e+01 0.013509935211980273 0.002300430119772917
1.468607809989881474e+01 0.014992684327860457 0.002300430119772917
1.485598549907409982e+01 0.01663816886076129 0.002300430119772917
1.502596548438652668e+01 0.018464249428955443 0.002300430119772917
1.519740336847896600e+01 0.020490746898158472 0.002300430119772917
1.537171339246337354e+01 0.022739657523579287 0.002300430119772917
1.555033866717319846e+01 0.02523539170434766 0.002300430119772917
1.573475113547211635e+01 0.02800503894183631 0.002300430119772917
1.592645103334886514e+01 0.03107866187782014 0.002300430119772917
1.612696593329743067e+01 0.03448962260405758 0.002300430119772917
1.633784831647959024e+01 0.038274944785163134 0.002300430119772917
1.656067172958009337e+01 0.04247571552536898 0.002300430119772917
1.679702473390080542e+01 0.047137531341167244 0.002300430119772917
1.704850251269851213e+01 0.05231099308056263 0.002300430119772917
1.731669525900246143e+01 0.05805225516094899 0.002300430119772917
1.762040197450334844e+01 0.06442363508721373 0.002300430119772917
1.795128190389161560e+01 0.07149428986597581 0.002300430119772917
1.830701980321995492e+01 0.07934096665797492 0.002300430119772917
1.868951938453315265e+01 0.08804883581643465 0.002300430119772917
1.910063792098351954e+01 0.09771241535346502 0.002300430119772917
1.954215758058748875e+01 0.1084365968689611 0.002300430119772917
2.001575232845038599e+01 0.12033778407775893 0.002300430119772917
2.052295092687381484e+01 0.13354515629298988 0.002300430119772917
2.106509625901244576e+01 0.14820207057988585 0.002300430119772917
2.164330182701385041e+01 0.16446761779946645 0.002300430119772917
2.225840652314684220e+01 0.18251834943190443 0.002300430119772917
2.291092898138190392e+01 0.20255019392306664 0.002300430119772917
2.360102305106438081e+01 0.22478058335487253 0.002300430119772917
2.432843643634461372e+01 0.24945081352303167 0.002300430119772917
2.509247410298122460e+01 0.27682866303920667 0.002300430119772917
2.589196877774812933e+01 0.3072112998861759 0.002300430119772917
2.672526039564791844e+01 0.34092850697468147 0.002300430119772917
2.759018590233301538e+01 0.3783462617131929 0.002300430119772917
2.848408102363284300e+01 0.419870708444391 0.002300430119772917
2.940379459593047073e+01 0.4659525668664682 0.002300430119772917
3.034571572631976366e+01 0.517092024289676 0.002300430119772917
3.130581330174264565e+01 0.5738441648302398 0.002300430119772917
3.227968678005638026e+01 0.6368249944718586 0.002300430119772917
3.326262655164160975e+01 0.7067181273927491 0.002300430119772917
3.424968173001261817e+01 0.7842822061337682 0.002300430119772917
3.523573289774749639e+01 0.8703591361485166 0.002300430119772917
3.621556727103553897e+01 0.9658832241158708 0.002300430119772917
3.718395366094007670e+01 1.0718913192051276 0.002300430119772917
3.813571487419562089e+01 1.1895340673703196 0.002300430119772917
3.906579585598572635e+01 1.3200884008314182 0.002300430119772917
3.996932579359930315e+01 1.4649713983072863 0.002300430119772917
4.084167334898532431e+01 1.625755666443795 0.002300430119772917
4.167849437904382626e+01 1.8041864093920719 0.002300430119772917
4.247577196307081948e+01 2.0022003718155843 0.002300430119772917
4.322984865811420008e+01 2.2219468609395236 0.002300430119772917
4.393745123071778380e+01 2.4658110758226037 0.002300430119772917
4.459570787521240476e+01 2.736439997074672 0.002300430119772917
4.520215805881917959e+01 3.0367711180354604 0.002300430119772917
4.575475504840158436e+01 3.370064329271928 0.002300430119772917
4.625186098749094299e+01 3.739937302478798 0.002300430119772917
4.669223466720168858e+01 4.150404757850477 0.002300430119772917
4.707501202214052682e+01 4.605922041145108 0.002300430119772917
4.739967987035365837e+01 5.1114334834401705 0.002300430119772917
4.766604338042608902e+01 5.672426068491977 0.002300430119772917
4.787418842677831776e+01 6.294988990221888 0.002300430119772917
4.802444002131395706e+01 6.985879746785249 0.002300430119772917
4.811731838506447900e+01 7.752597488629465 0.002300430119772917
4.815349441699041932e+01 8.60346441668451 0.002300430119772917
4.813374626374677945e+01 9.547716114208066 0.002300430119772917
4.805891878092121061e+01 10.59560179277617 0.002300430119772917
4.792988740062290987e+01 11.758495540521581 0.002300430119772917
4.774752774477371986e+01 13.049019780144016 0.002300430119772917
4.751269199853309289e+01 14.481182276745331 0.002300430119772917
4.722619274031490022e+01 16.070528182616385 0.002300430119772917
4.688879450715317887e+01 17.834308769319094 0.002300430119772917
4.650121308581997681e+01 19.791668678535572 0.002300430119772917
4.606412215544590083e+01 21.96385372416547 0.002300430119772917
4.557816655980423803e+01 24.37444150122222 0.002300430119772917
4.504398129002625950e+01 27.04959730463137 0.002300430119772917
4.446221496944469465e+01 30.01835813575592 0.002300430119772917
4.383355651687310228e+01 33.31294787934677 0.002300430119772917
4.315876354134940129e+01 36.96912707195032 0.002300430119772917
4.243869103760550843e+01 41.0265810582719 0.002300430119772917
4.167431904036732249e+01 45.52935074866948 0.002300430119772917
4.086677804855717255e+01 50.526310653356795 0.002300430119772917
4.001737134672310248e+01 56.07169938205458 0.002300430119772917
3.912759367053379123e+01 62.22570836730231 0.002300430119772917
3.819914607937677431e+01 69.0551352016233 0.002300430119772917
3.723394729772047640e+01 76.63410868007462 0.002300430119772917
3.623414213323398769e+01 85.04489341802686 0.002300430119772917
3.520210784859801123e+01 94.37878277775391 0.002300430119772917
3.414045942770449926e+01 104.73708979594508 0.002300430119772917
3.305205459119238753e+01 116.23224686798542 0.002300430119772917
3.193999905411725493e+01 128.9890261253308 0.002300430119772917
3.080765199152822831e+01 143.14589375234786 0.002300430119772917
2.965863087504054008e+01 158.85651294280527 0.002300430119772917
2.849681401400522773e+01 176.2914118095948 0.002300430119772917
2.732633816574177743e+01 195.63983435170647 0.002300430119772917
2.615158783412011800e+01 217.11179456945052 0.002300430119772917
2.497717227404549689e+01 240.9403560239527 0.002300430119772917
2.380788617948455510e+01 267.38416158399497 0.002300430119772917
2.264865063703544124e+01 296.73024081888724 0.002300430119772917
2.150443228990741673e+01 329.2971255097155 0.002300430119772917
2.038577071759129566e+01 365.43830709572546 0.002300430119772917
1.963816099064763421e+01 405.54607358408276 0.002300430119772917
1.933583473140787490e+01 450.05576757004974 0.002300430119772917
1.907655011617958607e+01 499.450511585514 0.002300430119772917
1.885798879680713469e+01 554.2664520663108 0.002300430119772917
1.867748947683888971e+01 615.0985788580505 0.002300430119772917
1.853189961380034489e+01 682.6071834272393 0.002300430119772917
1.841787876564115578e+01 757.525025877192 0.002300430119772917
1.833190483044121422e+01 840.6652885618333 0.002300430119772917
1.827036534368840748e+01 932.9304026284696 0.002300430119772917
1.822965254090047793e+01 1035.3218432956637 0.002300430119772917
1.820625912320634754e+01 1148.9510001873086 0.002300430119772917
1.819687167271119321e+01 1275.051240713013 0.002300430119772917
1.819845890126398302e+01 1414.991297434576 0.002300430119772917
1.820835364628096187e+01 1570.2901247293776 0.002300430119772917
1.822438562396757789e+01 1742.6333860096508 0.002300430119772917
1.824474603770468661e+01 1933.891750455232 0.002300430119772917
1.826823225115381533e+01 2146.141197858406 0.002300430119772917
1.829421372469806073e+01 2381.6855519761607 0.002300430119772917
1.832264911868336910e+01 2643.0814869741084 0.002300430119772917
1.835408679932515597e+01 2933.1662783900483 0.002300430119772917
1.838964721259871382e+01 3255.0885998350564 0.002300430119772917
1.843098585315760474e+01 3612.3426997094302 0.002300430119772917
1.848023585526662771e+01 4008.8063288984645 0.002300430119772917
1.853996500171964001e+01 4448.782831127585 0.002300430119772917
1.861299596267003409e+01 4937.047852839004 0.002300430119772917
1.870232817563885064e+01 5478.901179593945 0.002300430119772917
1.881104247448326916e+01 6080.224261649427 0.002300430119772917
1.894214512490453117e+01 6747.5440531107 0.002300430119772917
1.909843485429357557e+01 7488.10385759003 0.002300430119772917
1.928237908811570023e+01 8309.941949353404 0.002300430119772917
1.949603625937295348e+01 9221.97882333434 0.002300430119772917
1.974093898200825237e+01 10234.114021054527 0.002300430119772917
2.001796775341037105e+01 11357.333583431051 0.002300430119772917
2.032746465685183068e+01 12603.829296797274 0.002300430119772917
2.066919510040226982e+01 13987.131026472387 0.002300430119772917
2.104239941965380467e+01 15522.25357427048 0.002300430119772917
2.144587572777209417e+01 17225.859653987874 0.002300430119772917
2.187811269157350935e+01 19116.440753857038 0.002300430119772917
2.233737999446719869e+01 21214.51784910632 0.002300430119772917
2.282181403043799861e+01 23542.864143224204 0.002300430119772917
2.332962922234233361e+01 26126.752255633317 0.002300430119772917
2.385919013736493710e+01 28994.22853882881 0.002300430119772917
2.440909530766153068e+01 32176.417502507353 0.002300430119772917
2.497824639131043867e+01 35707.859649004626 0.002300430119772917
2.556582904355193975e+01 39626.88638701478 0.002300430119772917
2.617133109735428320e+01 43976.036093027215 0.002300430119772917
2.679449340405565749e+01 48802.515836544335 0.002300430119772917
2.743523489419332506e+01 54158.71378079476 0.002300430119772917
2.809359182374720731e+01 60102.76782070388 0.002300430119772917
2.876961782482595709e+01 66699.19663030129 0.002300430119772917
2.946307022688009880e+01 74019.59996915652 0.002300430119772917
3.017356567577111903e+01 82143.43584919439 0.002300430119772917
3.090039050298048195e+01 91158.88299750836 0.002300430119772917
3.164242412363881485e+01 101163.7979766207 0.002300430119772917
3.239808790525869853e+01 112266.77735108159 0.002300430119772917
3.316533214726090506e+01 124588.33642950082 0.002300430119772917
3.394171459938776536e+01 138262.2173764659 0.002300430119772917
3.472413886179391085e+01 153436.84089300132 0.002300430119772917
3.550922050571250566e+01 170276.91722258978 0.002300430119772917
3.629454074498600846e+01 188965.23396912115 0.002300430119772917
3.707844070351799814e+01 209704.64013232305 0.002300430119772917
3.785434727945730060e+01 232720.2478960412 0.002300430119772917
3.869765230332099293e+01 258261.87606826748 0.002300430119772917
3.951083908475408890e+01 286606.7616948256 0.002300430119772917
4.029117198479188033e+01 318062.5692794119 0.002300430119772917
4.104016837650834049e+01 352970.73027306574 0.002300430119772917
4.175280123276655786e+01 391710.1490809261 0.002300430119772917
4.242682265418467580e+01 434701.3158125035 0.002300430119772917
4.306063530898285308e+01 482410.8704165374 0.002300430119772917
4.365290862265554495e+01 535356.6677410719 0.002300430119772917
4.420255553652554426e+01 594113.3984965039 0.002300430119772917
4.470868629504875003e+01 659318.8271333541 0.002300430119772917
4.517057003205906085e+01 731680.7143427207 0.002300430119772917
4.558758551102742729e+01 811984.4993184009 0.002300430119772917
4.595917426012180584e+01 901101.8251665037 0.002300430119772917
4.628478829767046676e+01 1000000.0 0.002300430119772917
6.676864898496887690e+00 0.001 0.0025529080682395165
7.046429249612748080e+00 0.0011097524964120721 0.0025529080682395165
7.416100482071903421e+00 0.0012315506032928262 0.0025529080682395165
7.783990950280871068e+00 0.001366716356462006 0.0025529080682395165
8.148271708195840901e+00 0.0015167168884709225 0.0025529080682395165
8.507212463287332938e+00 0.0016831803533309566 0.0025529080682395165
8.859217528767576511e+00 0.0018679135990207828 0.0025529080682395165
9.202856319220778403e+00 0.002072921779595372 0.0025529080682395165
9.536887800925503811e+00 0.002300430119772917 0.0025529080682395165
9.860277930258760648e+00 0.0025529080682395165 0.0025529080682395165
1.017221018773268604e+01 0.002833096101839324 0.0025529080682395165
1.047208948437648957e+01 0.0031440354715915 0.0025529080682395165
1.075953979425307949e+01 0.0034891012134067737 0.0025529080682395165
1.103439681453298604e+01 0.003872038781812557 0.0025529080682395165
1.129669621706926641e+01 0.004297004704320844 0.0025529080682395165
1.154665888233831872e+01 0.004768611697714469 0.0025529080682395165
1.178467409376369268e+01 0.005291978735958442 0.0025529080682395165
1.201128166445731615e+01 0.005872786613189483 0.0025529080682395165
1.222715397241070256e+01 0.00651733960488242 0.0025529080682395165
1.243307849179446301e+01 0.007232633896483534 0.0025529080682395165
1.262994161132263216e+01 0.008026433522257174 0.0025529080682395165
1.281871390011061962e+01 0.00890735463861044 0.0025529080682395165
1.300043726723873760e+01 0.009884959046625586 0.0025529080682395165
1.317621415106581040e+01 0.010969857978923836 0.0025529080682395165
1.334719868201329618e+01 0.012173827277396614 0.0025529080682395165
1.351458968068995503e+01 0.013509935211980273 0.0025529080682395165
1.367962565974917588e+01 0.014992684327860457 0.0025529080682395165
1.384358125362689407e+01 0.01663816886076129 0.0025529080682395165
1.400776515652004939e+01 0.018464249428955443 0.0025529080682395165
1.417351901818494220e+01 0.020490746898158472 0.0025529080682395165
1.434221724141087684e+01 0.022739657523579287 0.0025529080682395165
1.451526728248573228e+01 0.02523539170434766 0.0025529080682395165
1.469411002582971548e+01 0.02800503894183631 0.0025529080682395165
1.488022002680369127e+01 0.03107866187782014 0.0025529080682395165
1.507510507097292241e+01 0.03448962260405758 0.0025529080682395165
1.528030486578856362e+01 0.038274944785163134 0.0025529080682395165
1.549738825413317223e+01 0.04247571552536898 0.0025529080682395165
1.572794857033833615e+01 0.047137531341167244 0.0025529080682395165
1.597359672271949016e+01 0.05231099308056263 0.0025529080682395165
1.623595136874370226e+01 0.05805225516094899 0.0025529080682395165
1.651662591291502835e+01 0.06442363508721373 0.0025529080682395165
1.681721176105634186e+01 0.07149428986597581 0.0025529080682395165
1.713925736144071621e+01 0.07934096665797492 0.0025529080682395165
1.748424267888742634e+01 0.08804883581643465 0.0025529080682395165
1.788225943905380433e+01 0.09771241535346502 0.0025529080682395165
1.831161539858338472e+01 0.1084365968689611 0.0025529080682395165
1.877289884622660310e+01 0.12033778407775893 0.0025529080682395165
1.926775807108648308e+01 0.13354515629298988 0.0025529080682395165
1.979768104717372168e+01 0.14820207057988585 0.0025529080682395165
2.036395276332066473e+01 0.16446761779946645 0.0025529080682395165
2.096761010579869833e+01 0.18251834943190443 0.0025529080682395165
2.160939542324155482e+01 0.20255019392306664 0.0025529080682395165
2.228971026895242957e+01 0.22478058335487253 0.0025529080682395165
2.300857096839614968e+01 0.24945081352303167 0.0025529080682395165
2.376556807870460375e+01 0.27682866303920667 0.0025529080682395165
2.455983153814458220e+01 0.3072112998861759 0.0025529080682395165
2.539000377474840420e+01 0.34092850697468147 0.0025529080682395165
2.625422237452445984e+01 0.3783462617131929 0.0025529080682395165
2.715011406234289026e+01 0.419870708444391 0.0025529080682395165
2.807480103498768287e+01 0.4659525668664682 0.0025529080682395165
2.902492020417496477e+01 0.517092024289676 0.0025529080682395165
2.999665544078920476e+01 0.5738441648302398 0.0025529080682395165
3.098578194675033259e+01 0.6368249944718586 0.0025529080682395165
3.198772150592555619e+01 0.7067181273927491 0.0025529080682395165
3.299760667708817863e+01 0.7842822061337682 0.0025529080682395165
3.401035165365504298e+01 0.8703591361485166 0.0025529080682395165
3.502072709397115347e+01 0.9658832241158708 0.0025529080682395165
3.602343636868098287e+01 1.0718913192051276 0.0025529080682395165
3.701319061181570191e+01 1.1895340673703196 0.0025529080682395165
3.798478045282035964e+01 1.3200884008314182 0.0025529080682395165
3.893314246188911909e+01 1.4649713983072863 0.0025529080682395165
3.985341914274727770e+01 1.625755666443795 0.0025529080682395165
4.074101151743063554e+01 1.8041864093920719 0.0025529080682395165
4.159162393062204188e+01 2.0022003718155843 0.0025529080682395165
4.240130114595533684e+01 2.2219468609395236 0.0025529080682395165
4.316645764811494956e+01 2.4658110758226037 0.0025529080682395165
4.388389962969172586e+01 2.736439997074672 0.0025529080682395165
4.455083969682785749e+01 3.0367711180354604 0.0025529080682395165
4.516490451054086464e+01 3.370064329271928 0.0025529080682395165
4.572413539262949911e+01 3.739937302478798 0.0025529080682395165
4.622698180328114148e+01 4.150404757850477 0.0025529080682395165
4.667228777447805754e+01 4.605922041145108 0.0025529080682395165
4.705927135458303212e+01 5.1114334834401705 0.0025529080682395165
4.738749745975525940e+01 5.672426068491977 0.0025529080682395165
4.765684476706972816e+01 6.294988990221888 0.0025529080682395165
4.786746755618739257e+01 6.985879746785249 0.0025529080682395165
4.801975386047870842e+01 7.752597488629465 0.0025529080682395165
4.811428138261017295e+01 8.60346441668451 0.0025529080682395165
4.815177290864379245e+01 9.547716114208066 0.0025529080682395165
4.813305299074166044e+01 10.59560179277617 0.0025529080682395165
4.805900756451288913e+01 11.758495540521581 0.0025529080682395165
4.793054808473351613e+01 13.049019780144016 0.0025529080682395165
4.774858145276920851e+01 14.481182276745331 0.0025529080682395165
4.751398677725952524e+01 16.070528182616385 0.0025529080682395165
4.722759960151646652e+01 17.834308769319094 0.0025529080682395165
4.689020389457826354e+01 19.791668678535572 0.0025529080682395165
4.650253178728781478e+01 21.96385372416547 0.0025529080682395165
4.606527064083980605e+01 24.37444150122222 0.0025529080682395165
4.557907676525110219e+01 27.04959730463137 0.0025529080682395165
4.504459481963604617e+01 30.01835813575592 0.0025529080682395165
4.446248173352736899e+01 33.31294787934677 0.0025529080682395165
4.383343378616001473e+01 36.96912707195032 0.0025529080682395165
4.315821544522682984e+01 41.0265810582719 0.0025529080682395165
4.243768852911469480e+01 45.52935074866948 0.0025529080682395165
4.167284035315189072e+01 50.526310653356795 0.0025529080682395165
4.086480972417806612e+01 56.07169938205458 0.0025529080682395165
4.001490990129365599e+01 62.22570836730231 0.0025529080682395165
3.912464801214997578e+01 69.0551352016233 0.0025529080682395165
3.819574081029546875e+01 76.63410868007462 0.0025529080682395165
3.723012704287312147e+01 85.04489341802686 0.0025529080682395165
3.622997706424857256e+01 94.37878277775391 0.0025529080682395165
3.519770054053432773e+01 104.73708979594508 0.0025529080682395165
3.413595316609802666e+01 116.23224686798542 0.0025529080682395165
3.304764312125584524e+01 128.9890261253308 0.0025529080682395165
3.193593763031216426e+01 143.14589375234786 0.0025529080682395165
3.080426928497447747e+01 158.85651294280527 0.0025529080682395165
2.965634095199987641e+01 176.2914118095948 0.0025529080682395165
2.849612709834696034e+01 195.63983435170647 0.0025529080682395165
2.732786838004939156e+01 217.11179456945052 0.0025529080682395165
2.615605555063861942e+01 240.9403560239527 0.0025529080682395165
2.498539837748490910e+01 267.38416158399497 0.0025529080682395165
2.382077554680490650e+01 296.73024081888724 0.0025529080682395165
2.266716268936982814e+01 329.2971255097155 0.0025529080682395165
2.153489927967856943e+01 365.43830709572546 0.0025529080682395165
2.042910001684706245e+01 405.54607358408276 0.0025529080682395165
1.970537138367636842e+01 450.05576757004974 0.0025529080682395165
1.941048696956971042e+01 499.450511585514 0.0025529080682395165
1.915925524367065691e+01 554.2664520663108 0.0025529080682395165
1.894941997816793489e+01 615.0985788580505 0.0025529080682395165
1.877828733673890227e+01 682.6071834272393 0.0025529080682395165
1.864276473725950467e+01 757.525025877192 0.0025529080682395165
1.853954473375693368e+01 840.6652885618333 0.0025529080682395165
1.846514103605454338e+01 932.9304026284696 0.0025529080682395165
1.841598073970121874e+01 1035.3218432956637 0.0025529080682395165
1.838850045035105651e+01 1148.9510001873086 0.0025529080682395165
1.837924317839883415e+01 1275.051240713013 0.0025529080682395165
1.838495298246680676e+01 1414.991297434576 0.0025529080682395165
1.840266437517809095e+01 1570.2901247293776 0.0025529080682395165
1.842985713582362450e+01 1742.6333860096508 0.0025529080682395165
1.846430958974077541e+01 1933.891750455232 0.0025529080682395165
1.850437463589242881e+01 2146.141197858406 0.0025529080682395165
1.854895626228809036e+01 2381.6855519761607 0.0025529080682395165
1.859753950688072166e+01 2643.0814869741084 0.0025529080682395165
1.865020464476396000e+01 2933.1662783900483 0.0025529080682395165
1.870762277957189212e+01 3255.0885998350564 0.0025529080682395165
1.877103117496530871e+01 3612.3426997094302 0.0025529080682395165
1.884218685449137709e+01 4008.8063288984645 0.0025529080682395165
1.892335907962420904e+01 4448.782831127585 0.0025529080682395165
1.901705719398931294e+01 4937.047852839004 0.0025529080682395165
1.912609795507913546e+01 5478.901179593945 0.0025529080682395165
1.925342132763976721e+01 6080.224261649427 0.0025529080682395165
1.940195298317999217e+01 6747.5440531107 0.0025529080682395165
1.957446507998927387e+01 7488.10385759003 0.0025529080682395165
1.977344339428935527e+01 8309.941949353404 0.0025529080682395165
2.000102425604863754e+01 9221.97882333434 0.0025529080682395165
2.025877502736480906e+01 10234.114021054527 0.0025529080682395165
2.054768288301033508e+01 11357.333583431051 0.0025529080682395165
2.086818772976599234e+01 12603.829296797274 0.0025529080682395165
2.122015741003224676e+01 13987.131026472387 0.0025529080682395165
2.160293988867175941e+01 15522.25357427048 0.0025529080682395165
2.201544985914438968e+01 17225.859653987874 0.0025529080682395165
2.245633661068859510e+01 19116.440753857038 0.0025529080682395165
2.292396851300309635e+01 21214.51784910632 0.0025529080682395165
2.341667038312455418e+01 23542.864143224204 0.0025529080682395165
2.393284276220588325e+01 26126.752255633317 0.0025529080682395165
2.447104700743776462e+01 28994.22853882881 0.0025529080682395165
2.503008812281318285e+01 32176.417502507353 0.0025529080682395165
2.560903439561522532e+01 35707.859649004626 0.0025529080682395165
2.620721830357057058e+01 39626.88638701478 0.0025529080682395165
2.682422378235423110e+01 43976.036093027215 0.0025529080682395165
2.745981493969327758e+01 48802.515836544335 0.0025529080682395165
2.811385036821234351e+01 54158.71378079476 0.0025529080682395165
2.878631676666603667e+01 60102.76782070388 0.0025529080682395165
2.947682121347426332e+01 66699.19663030129 0.0025529080682395165
3.018487802413219612e+01 74019.59996915652 0.0025529080682395165
3.090968679899320293e+01 82143.43584919439 0.0025529080682395165
3.165005509420916496e+01 91158.88299750836 0.0025529080682395165
3.240434355863671101e+01 101163.7979766207 0.0025529080682395165
3.317044031522096503e+01 112266.77735108159 0.0025529080682395165
3.394588561646788349e+01 124588.33642950082 0.0025529080682395165
3.472754072061193398e+01 138262.2173764659 0.0025529080682395165
3.551199016296796174e+01 153436.84089300132 0.0025529080682395165
3.629550719770939793e+01 170276.91722258978 0.0025529080682395165
3.707512415441741638e+01 188965.23396912115 0.0025529080682395165
3.785046449610194230e+01 209704.64013232305 0.0025529080682395165
3.869332131840664601e+01 232720.2478960412 0.0025529080682395165
3.950621402735983878e+01 258261.87606826748 0.0025529080682395165
4.028638880672733791e+01 286606.7616948256 0.0025529080682395165
4.103163206004118990e+01 318062.5692794119 0.0025529080682395165
4.174402419725677049e+01 352970.73027306574 0.0025529080682395165
4.241797508078651191e+01 391710.1490809261 0.0025529080682395165
4.305186610870831032e+01 434701.3158125035 0.0025529080682395165
4.364434146969517059e+01 482410.8704165374 0.0025529080682395165
4.419428598433871969e+01 535356.6677410719 0.0025529080682395165
4.470078589286470816e+01 594113.3984965039 0.0025529080682395165
4.516308653659451977e+01 659318.8271333541 0.0025529080682395165
4.558054948262977035e+01 731680.7143427207 0.0025529080682395165
4.595259722526403579e+01 811984.4993184009 0.0025529080682395165
4.627867179435832412e+01 901101.8251665037 0.0025529080682395165
4.655818557502298916e+01 1000000.0 0.0025529080682395165
6.101627335089585991e+00 0.001 0.002833096101839324
6.444961834687331859e+00 0.0011097524964120721 0.002833096101839324
6.788987112221587239e+00 0.0012315506032928262 0.002833096101839324
7.131942936722214021e+00 0.001366716356462006 0.002833096101839324
7.472112132898661052e+00 0.0015167168884709225 0.002833096101839324
7.807858421363852663e+00 0.0016831803533309566 0.002833096101839324
8.137661314085230302e+00 0.0018679135990207828 0.002833096101839324
8.460146176582254540e+00 0.002072921779595372 0.002833096101839324
8.774108982686316338e+00 0.002300430119772917 0.002833096101839324
9.078534565569754022e+00 0.0025529080682395165 0.002833096101839324
9.372608596765092059e+00 0.002833096101839324 0.002833096101839324
9.655722982688505596e+00 0.0031440354715915 0.002833096101839324
9.927475705837588649e+00 0.0034891012134067737 0.002833096101839324
1.018766524764596504e+01 0.003872038781812557 0.002833096101839324
1.043628101920619855e+01 0.004297004704320844 0.002833096101839324
1.067349046089310605e+01 0.004768611697714469 0.002833096101839324
1.089962405680542368e+01 0.005291978735958442 0.002833096101839324
1.111515908650322082e+01 0.005872786613189483 0.002833096101839324
1.132070296020990341e+01 0.00651733960488242 0.002833096101839324
1.151697700504104915e+01 0.007232633896483534 0.002833096101839324
1.170480114873532251e+01 0.008026433522257174 0.002833096101839324
1.188508004423894704e+01 0.00890735463861044 0.002833096101839324
1.205879080325326314e+01 0.009884959046625586 0.002833096101839324
1.222697257923769421e+01 0.010969857978923836 0.002833096101839324
1.239071809487246867e+01 0.012173827277396614 0.002833096101839324
1.255116698640464179e+01 0.013509935211980273 0.002833096101839324
1.270950085335555180e+01 0.014992684327860457 0.002833096101839324
1.286693997845832449e+01 0.01663816886076129 0.002833096101839324
1.302474138299447937e+01 0.018464249428955443 0.002833096101839324
1.318419795462719968e+01 0.020490746898158472 0.002833096101839324
1.334663848905333694e+01 0.022739657523579287 0.002833096101839324
1.351342833667447785e+01 0.02523539170434766 0.002833096101839324
1.368597017185471110e+01 0.02800503894183631 0.002833096101839324
1.386570484055688013e+01 0.03107866187782014 0.002833096101839324
1.405411165802742168e+01 0.03448962260405758 0.002833096101839324
1.425270798136305572e+01 0.038274944785163134 0.002833096101839324
1.446304745281070048e+01 0.04247571552536898 0.002833096101839324
1.468671676591037567e+01 0.047137531341167244 0.002833096101839324
1.492533013863529590e+01 0.05231099308056263 0.002833096101839324
1.518052142314198782e+01 0.05805225516094899 0.002833096101839324
1.545393295648242571e+01 0.06442363508721373 0.002833096101839324
1.574720106828059762e+01 0.07149428986597581 0.002833096101839324
1.606193739909436502e+01 0.07934096665797492 0.002833096101839324
1.639970596344683784e+01 0.08804883581643465 0.002833096101839324
1.676199539456187892e+01 0.09771241535346502 0.002833096101839324
1.715018625497693350e+01 0.1084365968689611 0.002833096101839324
1.756551344971453688e+01 0.12033778407775893 0.002833096101839324
1.804512962724746927e+01 0.13354515629298988 0.002833096101839324
1.856081193790825878e+01 0.14820207057988585 0.002833096101839324
1.911292554712244396e+01 0.16446761779946645 0.002833096101839324
1.970269445927699437e+01 0.18251834943190443 0.002833096101839324
2.033107620091682932e+01 0.20255019392306664 0.002833096101839324
2.099871452124202875e+01 0.22478058335487253 0.002833096101839324
2.170589272360290778e+01 0.24945081352303167 0.002833096101839324
2.245248963822659860e+01 0.27682866303920667 0.002833096101839324
2.323794015304556737e+01 0.3072112998861759 0.002833096101839324
2.406120231523007291e+01 0.34092850697468147 0.002833096101839324
2.492073315359018082e+01 0.3783462617131929 0.002833096101839324
2.581447479557656166e+01 0.419870708444391 0.002833096101839324
2.673985249856292867e+01 0.4659525668664682 0.002833096101839324
2.769378553011354782e+01 0.517092024289676 0.002833096101839324
2.867271116883416582e+01 0.5738441648302398 0.002833096101839324
2.967262166134747403e+01 0.6368249944718586 0.002833096101839324
3.068911316774676479e+01 0.7067181273927491 0.002833096101839324
3.171744501300471697e+01 0.7842822061337682 0.002833096101839324
3.275260735671544410e+01 0.8703591361485166 0.002833096101839324
3.378939452309786162e+01 0.9658832241158708 0.002833096101839324
3.482248152398603480e+01 1.0718913192051276 0.002833096101839324
3.584650101976257730e+01 1.1895340673703196 0.002833096101839324
3.685611819186632943e+01 1.3200884008314182 0.002833096101839324
3.784610138782801414e+01 1.4649713983072863 0.002833096101839324
3.881138689795997010e+01 1.625755666443795 0.002833096101839324
3.974713665057274881e+01 1.8041864093920719 0.002833096101839324
4.064878819787156772e+01 2.0022003718155843 0.002833096101839324
4.151209676656797143e+01 2.2219468609395236 0.002833096101839324
4.233316941934533872e+01 2.4658110758226037 0.002833096101839324
4.310849170149089105e+01 2.736439997074672 0.002833096101839324
4.383494703779408042e+01 3.0367711180354604 0.002833096101839324
4.450982915732552669e+01 3.370064329271928 0.002833096101839324
4.513084775122101888e+01 3.739937302478798 0.002833096101839324
4.569612736330465452e+01 4.150404757850477 0.002833096101839324
4.620419944048835958e+01 4.605922041145108 0.002833096101839324
4.665398763229175216e+01 5.1114334834401705 0.002833096101839324
4.704478632088611079e+01 5.672426068491977 0.002833096101839324
4.737623275997344763e+01 6.294988990221888 0.002833096101839324
4.764827341966590524e+01 6.985879746785249 0.002833096101839324
4.786112548667918531e+01 7.752597488629465 0.002833096101839324
4.801523477020390374e+01 8.60346441668451 0.002833096101839324
4.811123150920405322e+01 9.547716114208066 0.002833096101839324
4.814988580267478824e+01 10.59560179277617 0.002833096101839324
4.813206439722192442e+01 11.758495540521581 0.002833096101839324
4.805869047426826768e+01 13.049019780144016 0.002833096101839324
4.793070805991734318e+01 14.481182276745331 0.002833096101839324
4.774905226760566990e+01 16.070528182616385 0.002833096101839324
4.751462641215967864e+01 17.834308769319094 0.002833096101839324
4.722828661816431861e+01 19.791668678535572 0.002833096101839324
4.689083423034984577e+01 21.96385372416547 0.002833096101839324
4.650301596095506085e+01 24.37444150122222 0.002833096101839324
4.606553138159514305e+01 27.04959730463137 0.002833096101839324
4.557904706755291357e+01 30.01835813575592 0.002833096101839324
4.504421642503390899e+01 33.31294787934677 0.002833096101839324
4.446170404943524801e+01 36.96912707195032 0.002833096101839324
4.383221325199605189e+01 41.0265810582719 0.002833096101839324
4.315651538875652449e+01 45.52935074866948 0.002833096101839324
4.243547953433957787e+01 50.526310653356795 0.002833096101839324
4.167010122647888437e+01 56.07169938205458 0.002833096101839324
4.086152913391126873e+01 62.22570836730231 0.002833096101839324
4.001108880412748192e+01 69.0551352016233 0.002833096101839324
3.912030301398423404e+01 76.63410868007462 0.002833096101839324
3.819090861299721951e+01 85.04489341802686 0.002833096101839324
3.722487015430751001e+01 94.37878277775391 0.002833096101839324
3.622439093831324186e+01 104.73708979594508 0.002833096101839324
3.519192227434855624e+01 116.23224686798542 0.002833096101839324
3.413017176776560291e+01 128.9890261253308 0.002833096101839324
3.304211122734933781e+01 143.14589375234786 0.002833096101839324
3.193098423509731276e+01 158.85651294280527 0.002833096101839324
3.080031269075186984e+01 176.2914118095948 0.002833096101839324
2.965390063259326681e+01 195.63983435170647 0.002833096101839324
2.849583258830761068e+01 217.11179456945052 0.002833096101839324
2.733046275676136716e+01 240.9403560239527 0.002833096101839324
2.616239068263942613e+01 267.38416158399497 0.002833096101839324
2.499641911688651419e+01 296.73024081888724 0.002833096101839324
2.383749059034271767e+01 329.2971255097155 0.002833096101839324
2.269565364036707678e+01 365.43830709572546 0.002833096101839324
2.157803052826526269e+01 405.54607358408276 0.002833096101839324
2.047968398909910448e+01 450.05576757004974 0.002833096101839324
1.978726349129402351e+01 499.450511585514 0.002833096101839324
1.950136430214885763e+01 554.2664520663108 0.002833096101839324
1.925982838270421738e+01 615.0985788580505 0.002833096101839324
1.906046837593717314e+01 682.6071834272393 0.002833096101839324
1.890054202795934657e+01 757.525025877192 0.002833096101839324
1.877702041545903455e+01 840.6652885618333 0.002833096101839324
1.868662514062857483e+01 932.9304026284696 0.002833096101839324
1.862590067001009686e+01 1035.3218432956637 0.002833096101839324
1.859130752183882507e+01 1148.9510001873086 0.002833096101839324
1.857931942239903478e+01 1275.051240713013 0.002833096101839324
1.858652137395712600e+01 1414.991297434576 0.002833096101839324
1.860970555441376462e+01 1570.2901247293776 0.002833096101839324
1.864603983133708098e+01 1742.6333860096508 0.002833096101839324
1.869292056429174664e+01 1933.891750455232 0.002833096101839324
1.874826795676516156e+01 2146.141197858406 0.002833096101839324
1.881051882335341929e+01 2381.6855519761607 0.002833096101839324
1.887866888860047609e+01 2643.0814869741084 0.002833096101839324
1.895230181506745026e+01 2933.1662783900483 0.002833096101839324
1.903159963151833622e+01 3255.0885998350564 0.002833096101839324
1.911733246298239663e+01 3612.3426997094302 0.002833096101839324
1.921085207011396534e+01 4008.8063288984645 0.002833096101839324
1.931399693557255048e+01 4448.782831127585 0.002833096101839324
1.942897018756912431e+01 4937.047852839004 0.002833096101839324
1.955832805883671810e+01 5478.901179593945 0.002833096101839324
1.970481831693965802e+01 6080.224261649427 0.002833096101839324
1.987124348593480505e+01 6747.5440531107 0.002833096101839324
2.006031784482773617e+01 7488.10385759003 0.002833096101839324
2.027452719948599480e+01 8309.941949353404 0.002833096101839324
2.051608728457198083e+01 9221.97882333434 0.002833096101839324
2.078659752562620255e+01 10234.114021054527 0.002833096101839324
2.108717842817541666e+01 11357.333583431051 0.002833096101839324
2.141839990651103065e+01 12603.829296797274 0.002833096101839324
2.178027274702299465e+01 13987.131026472387 0.002833096101839324
2.217229866086156775e+01 15522.25357427048 0.002833096101839324
2.259356676450580892e+01 17225.859653987874 0.002833096101839324
2.304291151286513539e+01 19116.440753857038 0.002833096101839324
2.351885840913388748e+01 21214.51784910632 0.002833096101839324
2.401994857559480323e+01 23542.864143224204 0.002833096101839324
2.454478769423046813e+01 26126.752255633317 0.002833096101839324
2.509214086244328712e+01 28994.22853882881 0.002833096101839324
2.566099968699298017e+01 32176.417502507353 0.002833096101839324
2.625055945996925644e+01 35707.859649004626 0.002833096101839324
2.686025394467152339e+01 39626.88638701478 0.002833096101839324
2.748968953172006735e+01 43976.036093027215 0.002833096101839324
2.813856988616949195e+01 48802.515836544335 0.002833096101839324
2.880669998164578161e+01 54158.71378079476 0.002833096101839324
2.949363164731402520e+01 60102.76782070388 0.002833096101839324
3.019872339439000797e+01 66699.19663030129 0.002833096101839324
3.092107495102596459e+01 74019.59996915652 0.002833096101839324
3.165940871389666356e+01 82143.43584919439 0.002833096101839324
3.241201417582949063e+01 91158.88299750836 0.002833096101839324
3.317672012619004107e+01 101163.7979766207 0.002833096101839324
3.395100058985340041e+01 112266.77735108159 0.002833096101839324
3.473171128175788169e+01 124588.33642950082 0.002833096101839324
3.551538412240136466e+01 138262.2173764659 0.002833096101839324
3.629826418850489489e+01 153436.84089300132 0.002833096101839324
3.707637502826114684e+01 170276.91722258978 0.002833096101839324
3.784654663873053693e+01 188965.23396912115 0.002833096101839324
3.868876547331075244e+01 209704.64013232305 0.002833096101839324
3.950120096078865117e+01 232720.2478960412 0.002833096101839324
4.028108248760643306e+01 258261.87606826748 0.002833096101839324
4.102591349854215252e+01 286606.7616948256 0.002833096101839324
4.173440669816579884e+01 318062.5692794119 0.002833096101839324
4.240810863846149203e+01 352970.73027306574 0.002833096101839324
4.304193572894271114e+01 391710.1490809261 0.002833096101839324
4.363451093865050012e+01 434701.3158125035 0.002833096101839324
4.418468873881644754e+01 482410.8704165374 0.002833096101839324
4.469152749517994039e+01 535356.6677410719 0.002833096101839324
4.515424621940653793e+01 594113.3984965039 0.002833096101839324
4.557217907996806616e+01 659318.8271333541 0.002833096101839324
4.594472836829871198e+01 731680.7143427207 0.002833096101839324
4.627131917103030645e+01 811984.4993184009 0.002833096101839324
4.655134688472416826e+01 901101.8251665037 0.002833096101839324
4.678415213794333738e+01 1000000.0 0.002833096101839324
5.566748478718097637e+00 0.001 0.0031440354715915
5.884783082083727024e+00 0.0011097524964120721 0.0031440354715915
6.203972366079167244e+00 0.0012315506032928262 0.0031440354715915
6.522682779118497365e+00 0.001366716356462006 0.0031440354715915
6.839310320315245662e+00 0.0015167168884709225 0.0031440354715915
7.152316544103618057e+00 0.0016831803533309566 0.0031440354715915
7.460261686784460444e+00 0.0018679135990207828 0.0031440354715915
7.761834241381868615e+00 0.002072921779595372 0.0031440354715915
8.055875455571744226e+00 0.002300430119772917 0.0031440354715915
8.341398108013382995e+00 0.0025529080682395165 0.0031440354715915
8.617599384907007831e+00 0.002833096101839324 0.0031440354715915
8.883867766306414282e+00 0.0031440354715915 0.0031440354715915
9.139784302088839851e+00 0.0034891012134067737 0.0031440354715915
9.385118984042703616e+00 0.003872038781812557 0.0031440354715915
9.619822936134355018e+00 0.004297004704320844 0.0031440354715915
9.844017304308495753e+00 0.004768611697714469 0.0031440354715915
1.005797998667519089e+01 0.005291978735958442 0.0031440354715915
1.026213093359306505e+01 0.005872786613189483 0.0031440354715915
1.045701686875869640e+01 0.00651733960488242 0.0031440354715915
1.064329626377985072e+01 0.007232633896483534 0.0031440354715915
1.082172497320755866e+01 0.008026433522257174 0.0031440354715915
1.099314318868376539e+01 0.00890735463861044 0.0031440354715915
1.115846386704007287e+01 0.009884959046625586 0.0031440354715915
1.131866275757878526e+01 0.010969857978923836 0.0031440354715915
1.147477031960990956e+01 0.012173827277396614 0.0031440354715915
1.162786536303067386e+01 0.013509935211980273 0.0031440354715915
1.177907039149211776e+01 0.014992684327860457 0.0031440354715915
1.192954846044659334e+01 0.01663816886076129 0.0031440354715915
1.208050135876826481e+01 0.018464249428955443 0.0031440354715915
1.223316904041624475e+01 0.020490746898158472 0.0031440354715915
1.238882987906236899e+01 0.022739657523579287 0.0031440354715915
1.254880154390178859e+01 0.02523539170434766 0.0031440354715915
1.271444230126443387e+01 0.02800503894183631 0.0031440354715915
1.288715221622457641e+01 0.03107866187782014 0.0031440354715915
1.306837427832356724e+01 0.03448962260405758 0.0031440354715915
1.325959466289346089e+01 0.038274944785163134 0.0031440354715915
1.346234209403329984e+01 0.04247571552536898 0.0031440354715915
1.367818579895538456e+01 0.047137531341167244 0.0031440354715915
1.390873151457598489e+01 0.05231099308056263 0.0031440354715915
1.415561525131332310e+01 0.05805225516094899 0.0031440354715915
1.442049418928948690e+01 0.06442363508721373 0.0031440354715915
1.470503436473982717e+01 0.07149428986597581 0.0031440354715915
1.501089442343724478e+01 0.07934096665797492 0.0031440354715915
1.533970533846784612e+01 0.08804883581643465 0.0031440354715915
1.569304533220108588e+01 0.09771241535346502 0.0031440354715915
1.607240984563481945e+01 0.1084365968689611 0.0031440354715915
1.647917658518680284e+01 0.12033778407775893 0.0031440354715915
1.691456527516418262e+01 0.13354515629298988 0.0031440354715915
1.737959279546759106e+01 0.14820207057988585 0.0031440354715915
1.789499093931097917e+01 0.16446761779946645 0.0031440354715915
1.846864588119918693e+01 0.18251834943190443 0.0031440354715915
1.908116781038764387e+01 0.20255019392306664 0.0031440354715915
1.973343325947148230e+01 0.22478058335487253 0.0031440354715915
2.042598649273547551e+01 0.24945081352303167 0.0031440354715915
2.115899271786510027e+01 0.27682866303920667 0.0031440354715915
2.193219465633318421e+01 0.3072112998861759 0.0031440354715915
2.274487442034515894e+01 0.34092850697468147 0.0031440354715915
2.359582265393746070e+01 0.3783462617131929 0.0031440354715915
2.448331722555756329e+01 0.419870708444391 0.0031440354715915
2.540511279360700669e+01 0.4659525668664682 0.0031440354715915
2.635844292626195084e+01 0.517092024289676 0.0031440354715915
2.734003526707518361e+01 0.5738441648302398 0.0031440354715915
2.834614012731715960e+01 0.6368249944718586 0.0031440354715915
2.937257189191576501e+01 0.7067181273927491 0.0031440354715915
3.041476207521186836e+01 0.7842822061337682 0.0031440354715915
3.146782229522765917e+01 0.8703591361485166 0.0031440354715915
3.252661479000178701e+01 0.9658832241158708 0.0031440354715915
3.358582798126026603e+01 1.0718913192051276 0.0031440354715915
3.464005424662163080e+01 1.1895340673703196 0.0031440354715915
3.568386723411806116e+01 1.3200884008314182 0.0031440354715915
3.671189625384486277e+01 1.4649713983072863 0.0031440354715915
3.771889577288914097e+01 1.625755666443795 0.0031440354715915
3.869980833439242929e+01 1.8041864093920719 0.0031440354715915
3.964981996830353239e+01 2.0022003718155843 0.0031440354715915
4.056440765732716613e+01 2.2219468609395236 0.0031440354715915
4.143937866409709869e+01 2.4658110758226037 0.0031440354715915
4.227090202129718222e+01 2.736439997074672 0.0031440354715915
4.305553265199041135e+01 3.0367711180354604 0.0031440354715915
4.379022838039003318e+01 3.370064329271928 0.0031440354715915
4.447236032830990382e+01 3.739937302478798 0.0031440354715915
4.509971673323762786e+01 4.150404757850477 0.0031440354715915
4.567050033295589628e+01 4.605922041145108 0.0031440354715915
4.618331922191648431e+01 5.1114334834401705 0.0031440354715915
4.663717107929995365e+01 5.672426068491977 0.0031440354715915
4.703142098031855767e+01 6.294988990221888 0.0031440354715915
4.736577290164061793e+01 6.985879746785249 0.0031440354715915
4.764023565446564845e+01 7.752597488629465 0.0031440354715915
4.785508407653913565e+01 8.60346441668451 0.0031440354715915
4.801081676795339348e+01 9.547716114208066 0.0031440354715915
4.810811184464657231e+01 10.59560179277617 0.0031440354715915
4.814778240220571348e+01 11.758495540521581 0.0031440354715915
4.813073340439019177e+01 13.049019780144016 0.0031440354715915
4.805792169195522945e+01 14.481182276745331 0.0031440354715915
4.793032062991657938e+01 16.070528182616385 0.0031440354715915
4.774889065615060701e+01 17.834308769319094 0.0031440354715915
4.751455674212272129e+01 19.791668678535572 0.0031440354715915
4.722819337210888335e+01 21.96385372416547 0.0031440354715915
4.689061734786380242e+01 24.37444150122222 0.0031440354715915
4.650258833488522470e+01 27.04959730463137 0.0031440354715915
4.606481677191864321e+01 30.01835813575592 0.0031440354715915
4.557797844284813493e+01 33.31294787934677 0.0031440354715915
4.504273474341010797e+01 36.96912707195032 0.0031440354715915
4.445975749624373918e+01 41.0265810582719 0.0031440354715915
4.382975698414471566e+01 45.52935074866948 0.0031440354715915
4.315351181012388793e+01 50.526310653356795 0.0031440354715915
4.243189919835091928e+01 56.07169938205458 0.0031440354715915
4.166592444273133111e+01 62.22570836730231 0.0031440354715915
4.085674840526510820e+01 69.0551352016233 0.0031440354715915
4.000571224465066678e+01 76.63410868007462 0.0031440354715915
3.911435891688047661e+01 85.04489341802686 0.0031440354715915
3.818445135824210723e+01 94.37878277775391 0.0031440354715915
3.721798764017809447e+01 104.73708979594508 0.0031440354715915
3.621721367140003878e+01 116.23224686798542 0.0031440354715915
3.518463417159408380e+01 128.9890261253308 0.0031440354715915
3.412302253669583507e+01 143.14589375234786 0.0031440354715915
3.303542991295110909e+01 158.85651294280527 0.0031440354715915
3.192519312323116409e+01 176.2914118095948 0.0031440354715915
3.079594022597870762e+01 195.63983435170647 0.0031440354715915
2.965159140129074444e+01 217.11179456945052 0.0031440354715915
2.849635186062521441e+01 240.9403560239527 0.0031440354715915
2.733469263801910287e+01 267.38416158399497 0.0031440354715915
2.617131494944425540e+01 296.73024081888724 0.0031440354715915
2.501109436482830972e+01 329.2971255097155 0.0031440354715915
2.386370716212012510e+01 365.43830709572546 0.0031440354715915
2.273845413946808947e+01 405.54607358408276 0.0031440354715915
2.162840114878944320e+01 450.05576757004974 0.0031440354715915
2.053830605854901847e+01 499.450511585514 0.0031440354715915
1.988685303124577786e+01 554.2664520663108 0.0031440354715915
1.961174995312235936e+01 615.0985788580505 0.0031440354715915
1.938185535079966115e+01 682.6071834272393 0.0031440354715915
1.919496685250955181e+01 757.525025877192 0.0031440354715915
1.904836025947024680e+01 840.6652885618333 0.0031440354715915
1.893904143699370834e+01 932.9304026284696 0.0031440354715915
1.886375215052545684e+01 1035.3218432956637 0.0031440354715915
1.881905705281240770e+01 1148.9510001873086 0.0031440354715915
1.880143781061804376e+01 1275.051240713013 0.0031440354715915
1.880739137450823861e+01 1414.991297434576 0.0031440354715915
1.883352938932124232e+01 1570.2901247293776 0.0031440354715915
1.887675891662167871e+01 1742.6333860096508 0.0031440354715915
1.893413022459104056e+01 1933.891750455232 0.0031440354715915
1.900315396026524439e+01 2146.141197858406 0.0031440354715915
1.908180773751542958e+01 2381.6855519761607 0.0031440354715915
1.916859149746892754e+01 2643.0814869741084 0.0031440354715915
1.926257233502331800e+01 2933.1662783900483 0.0031440354715915
1.936341120970796226e+01 3255.0885998350564 0.0031440354715915
1.947136908826471924e+01 3612.3426997094302 0.0031440354715915
1.958735061739088579e+01 4008.8063288984645 0.0031440354715915
1.971269360197509357e+01 4448.782831127585 0.0031440354715915
1.984924821772955283e+01 4937.047852839004 0.0031440354715915
1.999925592191354085e+01 5478.901179593945 0.0031440354715915
2.016522412096129457e+01 6080.224261649427 0.0031440354715915
2.034979262580326420e+01 6747.5440531107 0.0031440354715915
2.055558933562799595e+01 7488.10385759003 0.0031440354715915
2.078509560339075790e+01 8309.941949353404 0.0031440354715915
2.104057842241655862e+01 9221.97882333434 0.0031440354715915
2.132370044502840400e+01 10234.114021054527 0.0031440354715915
2.163573414268116935e+01 11357.333583431051 0.0031440354715915
2.197741276421695034e+01 12603.829296797274 0.0031440354715915
2.234893044706493725e+01 13987.131026472387 0.0031440354715915
2.274998666003208569e+01 15522.25357427048 0.0031440354715915
2.317991056894859270e+01 17225.859653987874 0.0031440354715915
2.363770309175885842e+01 19116.440753857038 0.0031440354715915
2.412213015966539942e+01 21214.51784910632 0.0031440354715915
2.463195224811327932e+01 23542.864143224204 0.0031440354715915
2.516598361470806111e+01 26126.752255633317 0.0031440354715915
2.572319188860427275e+01 28994.22853882881 0.0031440354715915
2.630268705724095923e+01 32176.417502507353 0.0031440354715915
2.690377008959475802e+01 35707.859649004626 0.0031440354715915
2.752589787096071561e+01 39626.88638701478 0.0031440354715915
2.816861728379863550e+01 43976.036093027215 0.0031440354715915
2.883153477529130981e+01 48802.515836544335 0.0031440354715915
2.951415235199636555e+01 54158.71378079476 0.0031440354715915
3.021564986751478443e+01 60102.76782070388 0.0031440354715915
3.093501314217359877e+01 66699.19663030129 0.0031440354715915
3.167086623132438206e+01 74019.59996915652 0.0031440354715915
3.242141533721974156e+01 82143.43584919439 0.0031440354715915
3.318441888344306534e+01 91158.88299750836 0.0031440354715915
3.395727166084306248e+01 101163.7979766207 0.0031440354715915
3.473682381111145645e+01 112266.77735108159 0.0031440354715915
3.551954321683849969e+01 124588.33642950082 0.0031440354715915
3.630164062159558824e+01 138262.2173764659 0.0031440354715915
3.707911138390628025e+01 153436.84089300132 0.0031440354715915
3.784812742340577785e+01 170276.91722258978 0.0031440354715915
3.868412259368166417e+01 188965.23396912115 0.0031440354715915
3.949589910676557025e+01 209704.64013232305 0.0031440354715915
4.027531302075624353e+01 232720.2478960412 0.0031440354715915
4.101985207451242843e+01 258261.87606826748 0.0031440354715915
4.172729070542030172e+01 286606.7616948256 0.0031440354715915
4.239729366050148940e+01 318062.5692794119 0.0031440354715915
4.303086121568981781e+01 352970.73027306574 0.0031440354715915
4.362337924336647177e+01 391710.1490809261 0.0031440354715915
4.417367851987878424e+01 434701.3158125035 0.0031440354715915
4.468078688764545348e+01 482410.8704165374 0.0031440354715915
4.514389046121947757e+01 535356.6677410719 0.0031440354715915
4.556229391625049630e+01 594113.3984965039 0.0031440354715915
4.593537051348931044e+01 659318.8271333541 0.0031440354715915
4.626252317093775446e+01 731680.7143427207 0.0031440354715915
4.654312839078871633e+01 811984.4993184009 0.0031440354715915
4.677650811290795474e+01 901101.8251665037 0.0031440354715915
4.696188321697928103e+01 1000000.0 0.0031440354715915
5.070802446097757432e+00 0.001 0.0034891012134067737
5.364595439417464640e+00 0.0011097524964120721 0.0034891012134067737
5.659901452771165076e+00 0.0012315506032928262 0.0034891012134067737
5.955210948179704644e+00 0.001366716356462006 0.0034891012134067737
6.249032687387882312e+00 0.0015167168884709225 0.0034891012134067737
6.539927529933797778e+00 0.0016831803533309566 0.0034891012134067737
6.826539920590271038e+00 0.0018679135990207828 0.0034891012134067737
7.107626544972862170e+00 0.002072921779595372 0.0034891012134067737
7.382080167102748725e+00 0.002300430119772917 0.0034891012134067737
7.648948680269554323e+00 0.0025529080682395165 0.0034891012134067737
7.907448619527508882e+00 0.002833096101839324 0.0034891012134067737
8.156973019010408166e+00 0.0031440354715915 0.0034891012134067737
8.397094096809695429e+00 0.0034891012134067737 0.0034891012134067737
8.627561114660222685e+00 0.003872038781812557 0.0034891012134067737
8.848294199088407197e+00 0.004297004704320844 0.0034891012134067737
9.059374928751962486e+00 0.004768611697714469 0.0034891012134067737
9.261034649107983796e+00 0.005291978735958442 0.0034891012134067737
9.453641169159750390e+00 0.005872786613189483 0.0034891012134067737
9.637684961884385615e+00 0.00651733960488242 0.0034891012134067737
9.813765184641985329e+00 0.007232633896483534 0.0034891012134067737
9.982576453148764628e+00 0.008026433522257174 0.0034891012134067737
1.014489653807669889e+01 0.00890735463861044 0.0034891012134067737
1.030157544861013363e+01 0.009884959046625586 0.0034891012134067737
1.045352605624369602e+01 0.010969857978923836 0.0034891012134067737
1.060171648833133951e+01 0.012173827277396614 0.0034891012134067737
1.074716396042575894e+01 0.013509935211980273 0.0034891012134067737
1.089093046465454329e+01 0.014992684327860457 0.0034891012134067737
1.103411974434748544e+01 0.01663816886076129 0.0034891012134067737
1.117787583317017130e+01 0.018464249428955443 0.0034891012134067737
1.132338246411268834e+01 0.020490746898158472 0.0034891012134067737
1.147186369119006777e+01 0.022739657523579287 0.0034891012134067737
1.162458497326399609e+01 0.02523539170434766 0.0034891012134067737
1.178285481309456628e+01 0.02800503894183631 0.0034891012134067737
1.194802649838769248e+01 0.03107866187782014 0.0034891012134067737
1.212149971224338785e+01 0.03448962260405758 0.0034891012134067737
1.230472164439880878e+01 0.038274944785163134 0.0034891012134067737
1.249918723916585073e+01 0.04247571552536898 0.0034891012134067737
1.270643833187556027e+01 0.047137531341167244 0.0034891012134067737
1.292806105760657864e+01 0.05231099308056263 0.0034891012134067737
1.316568123753127928e+01 0.05805225516094899 0.0034891012134067737
1.342095724975407478e+01 0.06442363508721373 0.0034891012134067737
1.369556985082506628e+01 0.07149428986597581 0.0034891012134067737
1.399120846772891547e+01 0.07934096665797492 0.0034891012134067737
1.430955349787628172e+01 0.08804883581643465 0.0034891012134067737
1.465225415880508564e+01 0.09771241535346502 0.0034891012134067737
1.502090145141900024e+01 0.1084365968689611 0.0034891012134067737
1.541699605811153084e+01 0.12033778407775893 0.0034891012134067737
1.584191087164299461e+01 0.13354515629298988 0.0034891012134067737
1.629684857934352848e+01 0.14820207057988585 0.0034891012134067737
1.678279426962890497e+01 0.16446761779946645 0.0034891012134067737
1.730046411467396084e+01 0.18251834943190443 0.0034891012134067737
1.786442770474806707e+01 0.20255019392306664 0.0034891012134067737
1.849886208282216060e+01 0.22478058335487253 0.0034891012134067737
1.917407705198292334e+01 0.24945081352303167 0.0034891012134067737
1.989051759020338750e+01 0.27682866303920667 0.0034891012134067737
2.064823212575505451e+01 0.3072112998861759 0.0034891012134067737
2.144682990290823099e+01 0.34092850697468147 0.0034891012134067737
2.228544428360980234e+01 0.3783462617131929 0.0034891012134067737
2.316270419368022715e+01 0.419870708444391 0.0034891012134067737
2.407671557908060578e+01 0.4659525668664682 0.0034891012134067737
2.502505456533465278e+01 0.517092024289676 0.0034891012134067737
2.600477337314959669e+01 0.5738441648302398 0.0034891012134067737
2.701241978727050963e+01 0.6368249944718586 0.0034891012134067737
2.804406998592422795e+01 0.7067181273927491 0.0034891012134067737
2.909537405517280462e+01 0.7842822061337682 0.0034891012134067737
3.016161284916893948e+01 0.8703591361485166 0.0034891012134067737
3.123776420984045288e+01 0.9658832241158708 0.0034891012134067737
3.231857605555928359e+01 1.0718913192051276 0.0034891012134067737
3.339864368290049867e+01 1.1895340673703196 0.0034891012134067737
3.447248847270851968e+01 1.3200884008314182 0.0034891012134067737
3.553463531423517452e+01 1.4649713983072863 0.0034891012134067737
3.657968635276961322e+01 1.625755666443795 0.0034891012134067737
3.760238908559978199e+01 1.8041864093920719 0.0034891012134067737
3.859769745751236769e+01 2.0022003718155843 0.0034891012134067737
3.956082503907693138e+01 2.2219468609395236 0.0034891012134067737
4.048728996821106563e+01 2.4658110758226037 0.0034891012134067737
4.137295174828793165e+01 2.736439997074672 0.0034891012134067737
4.221404025328619269e+01 3.0367711180354604 0.0034891012134067737
4.300717743609524035e+01 3.370064329271928 0.0034891012134067737
4.374939225064878912e+01 3.739937302478798 0.0034891012134067737
4.443812910548552964e+01 4.150404757850477 0.0034891012134067737
4.507125012975608058e+01 4.605922041145108 0.0034891012134067737
4.564703119392488162e+01 5.1114334834401705 0.0034891012134067737
4.616415166002782655e+01 5.672426068491977 0.0034891012134067737
4.662167780716560372e+01 6.294988990221888 0.0034891012134067737
4.701903990167264880e+01 6.985879746785249 0.0034891012134067737
4.735600326700162555e+01 7.752597488629465 0.0034891012134067737
4.763263382683038571e+01 8.60346441668451 0.0034891012134067737
4.784925908026205832e+01 9.547716114208066 0.0034891012134067737
4.800642570655517005e+01 10.59560179277617 0.0034891012134067737
4.810485529223489465e+01 11.758495540521581 0.0034891012134067737
4.814539985314198134e+01 13.049019780144016 0.0034891012134067737
4.812899885153829160e+01 14.481182276745331 0.0034891012134067737
4.805663940645081311e+01 16.070528182616385 0.0034891012134067737
4.792932117415244875e+01 17.834308769319094 0.0034891012134067737
4.774802721273759687e+01 19.791668678535572 0.0034891012134067737
4.751370176323720784e+01 21.96385372416547 0.0034891012134067737
4.722723559065433108e+01 24.37444150122222 0.0034891012134067737
4.688945916367405431e+01 27.04959730463137 0.0034891012134067737
4.650114361259370099e+01 30.01835813575592 0.0034891012134067737
4.606300904911989846e+01 33.31294787934677 0.0034891012134067737
4.557573957623235827e+01 36.96912707195032 0.0034891012134067737
4.504000403020062748e+01 41.0265810582719 0.0034891012134067737
4.445648129969911366e+01 45.52935074866948 0.0034891012134067737
4.382588892332739050e+01 50.526310653356795 0.0034891012134067737
4.314901359298032446e+01 56.07169938205458 0.0034891012134067737
4.242674219706452021e+01 62.22570836730231 0.0034891012134067737
4.166009214418376416e+01 69.0551352016233 0.0034891012134067737
4.085023988818874585e+01 76.63410868007462 0.0034891012134067737
3.999854688037801509e+01 85.04489341802686 0.0034891012134067737
3.910658248191647601e+01 94.37878277775391 0.0034891012134067737
3.817614377103438272e+01 104.73708979594508 0.0034891012134067737
3.720927246513703324e+01 116.23224686798542 0.0034891012134067737
3.620826946703054716e+01 128.9890261253308 0.0034891012134067737
3.517570754615473305e+01 143.14589375234786 0.0034891012134067737
3.411444251592101296e+01 158.85651294280527 0.0034891012134067737
3.302762277702916549e+01 176.2914118095948 0.0034891012134067737
3.191869633920887139e+01 195.63983435170647 0.0034891012134067737
3.079141346555834602e+01 217.11179456945052 0.0034891012134067737
2.964982204078543049e+01 240.9403560239527 0.0034891012134067737
2.849825191653702205e+01 267.38416158399497 0.0034891012134067737
2.734128412979021761e+01 296.73024081888724 0.0034891012134067737
2.618370126891809591e+01 329.2971255097155 0.0034891012134067737
2.503473590389755188e+01 365.43830709572546 0.0034891012134067737
2.390605666880394864e+01 405.54607358408276 0.0034891012134067737
2.278845893467719463e+01 450.05576757004974 0.0034891012134067737
2.168680551158578140e+01 499.450511585514 0.0034891012134067737
2.060570354604746512e+01 554.2664520663108 0.0034891012134067737
2.000767159646418847e+01 615.0985788580505 0.0034891012134067737
1.974546571650659033e+01 682.6071834272393 0.0034891012134067737
1.952944173646191572e+01 757.525025877192 0.0034891012134067737
1.935731384125494969e+01 840.6652885618333 0.0034891012134067737
1.922641504819663538e+01 932.9304026284696 0.0034891012134067737
1.913375880623842207e+01 1035.3218432956637 0.0034891012134067737
1.907609134914983429e+01 1148.9510001873086 0.0034891012134067737
1.904997948867797319e+01 1275.051240713013 0.0034891012134067737
1.905190583054095654e+01 1414.991297434576 0.0034891012134067737
1.907836844611897575e+01 1570.2901247293776 0.0034891012134067737
1.912607181418766089e+01 1742.6333860096508 0.0034891012134067737
1.919176432117305708e+01 1933.891750455232 0.0034891012134067737
1.927257967437801156e+01 2146.141197858406 0.0034891012134067737
1.936605406015113573e+01 2381.6855519761607 0.0034891012134067737
1.947019501854071066e+01 2643.0814869741084 0.0034891012134067737
1.958354268050126734e+01 2933.1662783900483 0.0034891012134067737
1.970521404040245272e+01 3255.0885998350564 0.0034891012134067737
1.983495430142694715e+01 3612.3426997094302 0.0034891012134067737
1.997310673294391137e+01 4008.8063288984645 0.0034891012134067737
2.012052647771118430e+01 4448.782831127585 0.0034891012134067737
2.027864256961098022e+01 4937.047852839004 0.0034891012134067737
2.044933399007976860e+01 5478.901179593945 0.0034891012134067737
2.063482492930667433e+01 6080.224261649427 0.0034891012134067737
2.083755754788801440e+01 6747.5440531107 0.0034891012134067737
2.106004892687481345e+01 7488.10385759003 0.0034891012134067737
2.130478789064251899e+01 8309.941949353404 0.0034891012134067737
2.157402955958974999e+01 9221.97882333434 0.0034891012134067737
2.186956956422687526e+01 10234.114021054527 0.0034891012134067737
2.219283972075813338e+01 11357.333583431051 0.0034891012134067737
2.254476919601418672e+01 12603.829296797274 0.0034891012134067737
2.292577314062402394e+01 13987.131026472387 0.0034891012134067737
2.333578764794380689e+01 15522.25357427048 0.0034891012134067737
2.377442484636923226e+01 17225.859653987874 0.0034891012134067737
2.424086876745640140e+01 19116.440753857038 0.0034891012134067737
2.473414886306125382e+01 21214.51784910632 0.0034891012134067737
2.525324824218831665e+01 23542.864143224204 0.0034891012134067737
2.579718796217741428e+01 26126.752255633317 0.0034891012134067737
2.636507459407876652e+01 28994.22853882881 0.0034891012134067737
2.695611316677956282e+01 32176.417502507353 0.0034891012134067737
2.756963519627117876e+01 35707.859649004626 0.0034891012134067737
2.820504041468364065e+01 39626.88638701478 0.0034891012134067737
2.886172719155598543e+01 43976.036093027215 0.0034891012134067737
2.953915745874688525e+01 48802.515836544335 0.0034891012134067737
3.023631368149463938e+01 54158.71378079476 0.0034891012134067737
3.095205339286129487e+01 60102.76782070388 0.0034891012134067737
3.168488889197778491e+01 66699.19663030129 0.0034891012134067737
3.243293002517808787e+01 74019.59996915652 0.0034891012134067737
3.319385310678660517e+01 82143.43584919439 0.0034891012134067737
3.396495801585669483e+01 91158.88299750836 0.0034891012134067737
3.474308993840845261e+01 101163.7979766207 0.0034891012134067737
3.552463935068340106e+01 112266.77735108159 0.0034891012134067737
3.630577605077754555e+01 124588.33642950082 0.0034891012134067737
3.708246021445694396e+01 138262.2173764659 0.0034891012134067737
3.785087324894644212e+01 153436.84089300132 0.0034891012134067737
3.868599060208033080e+01 170276.91722258978 0.0034891012134067737
3.949050998896600362e+01 188965.23396912115 0.0034891012134067737
4.026918476249080214e+01 209704.64013232305 0.0034891012134067737
4.101324519232167631e+01 232720.2478960412 0.0034891012134067737
4.172039327812469622e+01 258261.87606826748 0.0034891012134067737
4.238867768258238300e+01 286606.7616948256 0.0034891012134067737
4.301871933547840143e+01 318062.5692794119 0.0034891012134067737
4.361096502640610595e+01 352970.73027306574 0.0034891012134067737
4.416121464362227300e+01 391710.1490809261 0.0034891012134067737
4.466846790341140405e+01 434701.3158125035 0.0034891012134067737
4.513187909266403608e+01 482410.8704165374 0.0034891012134067737
4.555071687523100366e+01 535356.6677410719 0.0034891012134067737
4.592432257735531920e+01 594113.3984965039 0.0034891012134067737
4.625206639099558004e+01 659318.8271333541 0.0034891012134067737
4.653330085443126052e+01 731680.7143427207 0.0034891012134067737
4.676732480976136941e+01 811984.4993184009 0.0034891012134067737
4.695334283475796866e+01 901101.8251665037 0.0034891012134067737
4.709044242943001279e+01 1000000.0 0.0034891012134067737
4.612153943582244509e+00 0.001 0.003872038781812557
4.882857675177361578e+00 0.0011097524964120721 0.003872038781812557
5.155341332926394848e+00 0.0012315506032928262 0.003872038781812557
5.428215200059422152e+00 0.001366716356462006 0.003872038781812557
5.700098773078265069e+00 0.0015167168884709225 0.003872038781812557
5.969651982254364775e+00 0.0016831803533309566 0.003872038781812557
6.235605196749443913e+00 0.0018679135990207828 0.003872038781812557
6.496786275419572654e+00 0.002072921779595372 0.003872038781812557
6.752144050945091180e+00 0.002300430119772917 0.003872038781812557
7.000767018958867105e+00 0.0025529080682395165 0.003872038781812557
7.241897273325674789e+00 0.002833096101839324 0.003872038781812557
7.474939145263814311e+00 0.0031440354715915 0.003872038781812557
7.699462859465242559e+00 0.0034891012134067737 0.003872038781812557
7.915203774064842435e+00 0.003872038781812557 0.003872038781812557
8.122057614804267800e+00 0.004297004704320844 0.003872038781812557
8.320072633367562531e+00 0.004768611697714469 0.003872038781812557
8.509439237189798888e+00 0.005291978735958442 0.003872038781812557
8.690478258948584056e+00 0.005872786613189483 0.003872038781812557
8.863628285629806314e+00 0.00651733960488242 0.003872038781812557
9.029433011048498159e+00 0.007232633896483534 0.003872038781812557
9.188528855543527385e+00 0.008026433522257174 0.003872038781812557
9.341633560862687702e+00 0.00890735463861044 0.003872038781812557
9.489535992079764171e+00 0.009884959046625586 0.003872038781812557
9.633087333358187010e+00 0.010969857978923836 0.003872038781812557
9.773193826159802811e+00 0.012173827277396614 0.003872038781812557
9.910811092940083000e+00 0.013509935211980273 0.003872038781812557
1.004693992270732927e+01 0.014992684327860457 0.003872038781812557
1.018262367835204074e+01 0.01663816886076129 0.003872038781812557
1.031894674800367007e+01 0.018464249428955443 0.003872038781812557
1.045703435720405139e+01 0.020490746898158472 0.003872038781812557
1.059805326414357651e+01 0.022739657523579287 0.003872038781812557
1.074321309830505911e+01 0.02523539170434766 0.003872038781812557
1.089376832395061712e+01 0.02800503894183631 0.003872038781812557
1.105102037700221373e+01 0.03107866187782014 0.003872038781812557
1.121631976842319212e+01 0.03448962260405758 0.003872038781812557
1.139106786599482035e+01 0.038274944785163134 0.003872038781812557
1.157671804065662080e+01 0.04247571552536898 0.003872038781812557
1.177477579114935757e+01 0.047137531341167244 0.003872038781812557
1.198679750532924437e+01 0.05231099308056263 0.003872038781812557
1.221438736221889698e+01 0.05805225516094899 0.003872038781812557
1.245919202936458170e+01 0.06442363508721373 0.003872038781812557
1.272289263674099402e+01 0.07149428986597581 0.003872038781812557
1.300719346603528948e+01 0.07934096665797492 0.003872038781812557
1.331380697224439125e+01 0.08804883581643465 0.003872038781812557
1.364443450065443386e+01 0.09771241535346502 0.003872038781812557
1.400074244169401894e+01 0.1084365968689611 0.003872038781812557
1.438433326564879700e+01 0.12033778407775893 0.003872038781812557
1.479671128208122965e+01 0.13354515629298988 0.003872038781812557
1.523924306709565535e+01 0.14820207057988585 0.003872038781812557
1.571311265151433822e+01 0.16446761779946645 0.003872038781812557
1.621927199975321088e+01 0.18251834943190443 0.003872038781812557
1.675838749695148167e+01 0.20255019392306664 0.003872038781812557
1.733078377428588013e+01 0.22478058335487253 0.003872038781812557
1.795495615114708698e+01 0.24945081352303167 0.003872038781812557
1.865211275781848599e+01 0.27682866303920667 0.003872038781812557
1.939134413075736774e+01 0.3072112998861759 0.003872038781812557
2.017258428156139161e+01 0.34092850697468147 0.003872038781812557
2.099531258651449050e+01 0.3783462617131929 0.003872038781812557
2.185851874934882133e+01 0.419870708444391 0.003872038781812557
2.276067647751337120e+01 0.4659525668664682 0.003872038781812557
2.369972789273110081e+01 0.517092024289676 0.003872038781812557
2.467308002742910489e+01 0.5738441648302398 0.003872038781812557
2.567761459872519580e+01 0.6368249944718586 0.003872038781812557
2.670971140694299706e+01 0.7067181273927491 0.003872038781812557
2.776528519015694130e+01 0.7842822061337682 0.003872038781812557
2.883983495936687902e+01 0.8703591361485166 0.003872038781812557
2.992850426684536558e+01 0.9658832241158708 0.003872038781812557
3.102615029359861509e+01 1.0718913192051276 0.003872038781812557
3.212741914347168404e+01 1.1895340673703196 0.003872038781812557
3.322682455442261329e+01 1.3200884008314182 0.003872038781812557
3.431882727934053179e+01 1.4649713983072863 0.003872038781812557
3.539791236447474176e+01 1.625755666443795 0.003872038781812557
3.645866207184046459e+01 1.8041864093920719 0.003872038781812557
3.749582256956418291e+01 2.0022003718155843 0.003872038781812557
3.850436316188373098e+01 2.2219468609395236 0.003872038781812557
3.947952725338066671e+01 2.4658110758226037 0.003872038781812557
4.041687493196824477e+01 2.736439997074672 0.003872038781812557
4.131231735672744776e+01 3.0367711180354604 0.003872038781812557
4.216214343354952376e+01 3.370064329271928 0.003872038781812557
4.296303934129517188e+01 3.739937302478798 0.003872038781812557
4.371210150197419608e+01 4.150404757850477 0.003872038781812557
4.440684334625407104e+01 4.605922041145108 0.003872038781812557
4.504519612851986921e+01 5.1114334834401705 0.003872038781812557
4.562550376251901696e+01 5.672426068491977 0.003872038781812557
4.614651164429391628e+01 6.294988990221888 0.003872038781812557
4.660734930644251506e+01 6.985879746785249 0.003872038781812557
4.700750695096542131e+01 7.752597488629465 0.003872038781812557
4.734680608146413050e+01 8.60346441668451 0.003872038781812557
4.762536475880988718e+01 9.547716114208066 0.003872038781812557
4.784355841062274095e+01 10.59560179277617 0.003872038781812557
4.800197733435923197e+01 11.758495540521581 0.003872038781812557
4.810138243450839468e+01 13.049019780144016 0.003872038781812557
4.814266080823287552e+01 14.481182276745331 0.003872038781812557
4.812678291004932873e+01 16.070528182616385 0.003872038781812557
4.805476294386716773e+01 17.834308769319094 0.003872038781812557
4.792762400691767510e+01 19.791668678535572 0.003872038781812557
4.774636922538704908e+01 21.96385372416547 0.003872038781812557
4.751195986743834254e+01 24.37444150122222 0.003872038781812557
4.722530103453408401e+01 27.04959730463137 0.003872038781812557
4.688723522469805260e+01 30.01835813575592 0.003872038781812557
4.649854368819464412e+01 33.31294787934677 0.003872038781812557
4.605995518765516294e+01 36.96912707195032 0.003872038781812557
4.557216147983750432e+01 41.0265810582719 0.003872038781812557
4.503583857293158843e+01 45.52935074866948 0.003872038781812557
4.445167263092088916e+01 50.526310653356795 0.003872038781812557
4.382038923539523267e+01 56.07169938205458 0.003872038781812557
4.314278466987074978e+01 62.22570836730231 0.003872038781812557
4.241975788028981498e+01 69.0551352016233 0.003872038781812557
4.165234187891164197e+01 76.63410868007462 0.003872038781812557
4.084173356573254665e+01 85.04489341802686 0.003872038781812557
3.998932117724637436e+01 94.37878277775391 0.003872038781812557
3.909670891855004271e+01 104.73708979594508 0.003872038781812557
3.816573865561534262e+01 116.23224686798542 0.003872038781812557
3.719850881065595871e+01 128.9890261253308 0.003872038781812557
3.619739074839796444e+01 143.14589375234786 0.003872038781812557
3.516504289299517438e+01 158.85651294280527 0.003872038781812557
3.410442248128630638e+01 176.2914118095948 0.003872038781812557
3.301879425065429530e+01 195.63983435170647 0.003872038781812557
3.191173452736677874e+01 217.11179456945052 0.003872038781812557
3.078712823097880857e+01 240.9403560239527 0.003872038781812557
2.964915548564529502e+01 267.38416158399497 0.003872038781812557
2.850226410863890791e+01 296.73024081888724 0.003872038781812557
2.735112453911485275e+01 329.2971255097155 0.003872038781812557
2.620446357887892219e+01 365.43830709572546 0.003872038781812557
2.507652730194470436e+01 405.54607358408276 0.003872038781812557
2.395555723577440332e+01 450.05576757004974 0.003872038781812557
2.284647226137567344e+01 499.450511585514 0.003872038781812557
2.175399922145387421e+01 554.2664520663108 0.003872038781812557
2.068255163371335570e+01 615.0985788580505 0.003872038781812557
2.015380628378108696e+01 682.6071834272393 0.003872038781812557
1.990693822949659619e+01 757.525025877192 0.003872038781812557
1.970725890508861511e+01 840.6652885618333 0.003872038781812557
1.955247209198358505e+01 932.9304026284696 0.003872038781812557
1.943992310962009995e+01 1035.3218432956637 0.003872038781812557
1.936661145950986906e+01 1148.9510001873086 0.003872038781812557
1.932926334999647366e+01 1275.051240713013 0.003872038781812557
1.932442050751295781e+01 1414.991297434576 0.003872038781812557
1.934853693902930161e+01 1570.2901247293776 0.003872038781812557
1.939817785157791974e+01 1742.6333860096508 0.003872038781812557
1.946984083929105225e+01 1933.891750455232 0.003872038781812557
1.956032394462403445e+01 2146.141197858406 0.003872038781812557
1.966674929018545726e+01 2381.6855519761607 0.003872038781812557
1.978664560823636975e+01 2643.0814869741084 0.003872038781812557
1.991802607864570618e+01 2933.1662783900483 0.003872038781812557
2.005945123234469207e+01 3255.0885998350564 0.003872038781812557
2.021014579278918077e+01 3612.3426997094302 0.003872038781812557
2.036981311273401118e+01 4008.8063288984645 0.003872038781812557
2.053882577762882278e+01 4448.782831127585 0.003872038781812557
2.071814146972058879e+01 4937.047852839004 0.003872038781812557
2.090923700040032429e+01 5478.901179593945 0.003872038781812557
2.111401750626550822e+01 6080.224261649427 0.003872038781812557
2.133469870736741214e+01 6747.5440531107 0.003872038781812557
2.157366748197003048e+01 7488.10385759003 0.003872038781812557
2.183342040480381741e+01 8309.941949353404 0.003872038781812557
2.211618799357026788e+01 9221.97882333434 0.003872038781812557
2.242392030104225853e+01 10234.114021054527 0.003872038781812557
2.275823160051675487e+01 11357.333583431051 0.003872038781812557
2.312027648218766274e+01 12603.829296797274 0.003872038781812557
2.351072322076632659e+01 13987.131026472387 0.003872038781812557
2.392978360219914791e+01 15522.25357427048 0.003872038781812557
2.437736047982129861e+01 17225.859653987874 0.003872038781812557
2.485284766432936365e+01 19116.440753857038 0.003872038781812557
2.535553795711068403e+01 21214.51784910632 0.003872038781812557
2.588462356080299642e+01 23542.864143224204 0.003872038781812557
2.643930869444045939e+01 26126.752255633317 0.003872038781812557
2.701876847162656503e+01 28994.22853882881 0.003872038781812557
2.762225477347712399e+01 32176.417502507353 0.003872038781812557
2.824904624742442039e+01 35707.859649004626 0.003872038781812557
2.889839803022704956e+01 39626.88638701478 0.003872038781812557
2.956956047759025452e+01 43976.036093027215 0.003872038781812557
3.026149597653447287e+01 48802.515836544335 0.003872038781812557
3.097285736287248525e+01 54158.71378079476 0.003872038781812557
3.170203258626601084e+01 60102.76782070388 0.003872038781812557
3.244702191780517353e+01 66699.19663030129 0.003872038781812557
3.320540684705956380e+01 74019.59996915652 0.003872038781812557
3.397437484817800168e+01 82143.43584919439 0.003872038781812557
3.475076790109708469e+01 91158.88299750836 0.003872038781812557
3.553088312690891115e+01 101163.7979766207 0.003872038781812557
3.631084069103055612e+01 112266.77735108159 0.003872038781812557
3.708655900231530467e+01 124588.33642950082 0.003872038781812557
3.785423199401516570e+01 138262.2173764659 0.003872038781812557
3.868866186738193136e+01 153436.84089300132 0.003872038781812557
3.949263536875274383e+01 170276.91722258978 0.003872038781812557
4.026331778545516471e+01 188965.23396912115 0.003872038781812557
4.100620250677648926e+01 209704.64013232305 0.003872038781812557
4.171285953617288556e+01 232720.2478960412 0.003872038781812557
4.238085414972674414e+01 258261.87606826748 0.003872038781812557
4.300849697803024441e+01 286606.7616948256 0.003872038781812557
4.359735472341041174e+01 318062.5692794119 0.003872038781812557
4.414731702743061703e+01 352970.73027306574 0.003872038781812557
4.465452732053387308e+01 391710.1490809261 0.003872038781812557
4.511810939342323934e+01 434701.3158125035 0.003872038781812557
4.553729640087650665e+01 482410.8704165374 0.003872038781812557
4.591139085856750768e+01 535356.6677410719 0.003872038781812557
4.623972623749252620e+01 594113.3984965039 0.003872038781812557
4.652162181693580578e+01 659318.8271333541 0.003872038781812557
4.675634738861615602e+01 731680.7143427207 0.003872038781812557
4.694308523890595808e+01 811984.4993184009 0.003872038781812557
4.708090206740777006e+01 901101.8251665037 0.003872038781812557
4.716872811543714761e+01 1000000.0 0.003872038781812557
4.189016057742835919e+00 0.001 0.004297004704320844
4.437846357044300305e+00 0.0011097524964120721 0.004297004704320844
4.688645318080041591e+00 0.0012315506032928262 0.004297004704320844
4.940138042100343796e+00 0.001366716356462006 0.004297004704320844
5.191051232076606681e+00 0.0015167168884709225 0.004297004704320844
5.440142432375406401e+00 0.0016831803533309566 0.004297004704320844
5.686227804593890767e+00 0.0018679135990207828 0.004297004704320844
5.928208096789683523e+00 0.002072921779595372 0.004297004704320844
6.165090945629803976e+00 0.002300430119772917 0.004297004704320844
6.396009522122941604e+00 0.0025529080682395165 0.004297004704320844
6.620236245477799208e+00 0.002833096101839324 0.004297004704320844
6.837192088322074035e+00 0.0031440354715915 0.004297004704320844
7.046451102576715364e+00 0.0034891012134067737 0.004297004704320844
7.247740624659928521e+00 0.003872038781812557 0.004297004704320844
7.440937849886434030e+00 0.004297004704320844 0.004297004704320844
7.626063244944718100e+00 0.004768611697714469 0.004297004704320844
7.803271634767382281e+00 0.005291978735958442 0.004297004704320844
7.972841690269810933e+00 0.005872786613189483 0.004297004704320844
8.135164570010982032e+00 0.00651733960488242 0.004297004704320844
8.290732267487765483e+00 0.007232633896483534 0.004297004704320844
8.440126312395033636e+00 0.008026433522257174 0.004297004704320844
8.584007163362098680e+00 0.00890735463861044 0.004297004704320844
8.723104727063800468e+00 0.009884959046625586 0.004297004704320844
8.858210100479508853e+00 0.010969857978923836 0.004297004704320844
8.990168774673849228e+00 0.012173827277396614 0.004297004704320844
9.119875327667985587e+00 0.013509935211980273 0.004297004704320844
9.248269474331996420e+00 0.014992684327860457 0.004297004704320844
9.376333638811189530e+00 0.01663816886076129 0.004297004704320844
9.505091686291299524e+00 0.018464249428955443 0.004297004704320844
9.635608812152380409e+00 0.020490746898158472 0.004297004704320844
9.768992395156969266e+00 0.022739657523579287 0.004297004704320844
9.906393617692655695e+00 0.02523539170434766 0.004297004704320844
1.004900954905804689e+01 0.02800503894183631 0.004297004704320844
1.019808573817684305e+01 0.03107866187782014 0.004297004704320844
1.035491866777760173e+01 0.03448962260405758 0.004297004704320844
1.052085821294189572e+01 0.038274944785163134 0.004297004704320844
1.069730941925481460e+01 0.04247571552536898 0.004297004704320844
1.088573366412378007e+01 0.047137531341167244 0.004297004704320844
1.108764853641055659e+01 0.05231099308056263 0.004297004704320844
1.130462617787743262e+01 0.05805225516094899 0.004297004704320844
1.153828971993522501e+01 0.06442363508721373 0.004297004704320844
1.179030721453714214e+01 0.07149428986597581 0.004297004704320844
1.206238265328916093e+01 0.07934096665797492 0.004297004704320844
1.235624366956695219e+01 0.08804883581643465 0.004297004704320844
1.267362514700070086e+01 0.09771241535346502 0.004297004704320844
1.301624855865471453e+01 0.1084365968689611 0.004297004704320844
1.338579634537584795e+01 0.12033778407775893 0.004297004704320844
1.378388114097375627e+01 0.13354515629298988 0.004297004704320844
1.421200955641862684e+01 0.14820207057988585 0.004297004704320844
1.467154046942374102e+01 0.16446761779946645 0.004297004704320844
1.516363812741460571e+01 0.18251834943190443 0.004297004704320844
1.568922045839033963e+01 0.20255019392306664 0.004297004704320844
1.624890373379577824e+01 0.22478058335487253 0.004297004704320844
1.684294459257560206e+01 0.24945081352303167 0.004297004704320844
1.747118151592563606e+01 0.27682866303920667 0.004297004704320844
1.816640217071829255e+01 0.3072112998861759 0.004297004704320844
1.892727889848287859e+01 0.34092850697468147 0.004297004704320844
1.973081923600289045e+01 0.3783462617131929 0.004297004704320844
2.057637719141262167e+01 0.419870708444391 0.004297004704320844
2.146280461068083767e+01 0.4659525668664682 0.004297004704320844
2.238842726069294287e+01 0.517092024289676 0.004297004704320844
2.335103199123070894e+01 0.5738441648302398 0.004297004704320844
2.434786662225048914e+01 0.6368249944718586 0.004297004704320844
2.537565329750829335e+01 0.7067181273927491 0.004297004704320844
2.643061567499917786e+01 0.7842822061337682 0.004297004704320844
2.750851947306929901e+01 0.8703591361485166 0.004297004704320844
2.860472529071138936e+01 0.9658832241158708 0.004297004704320844
2.971425199480779611e+01 1.0718913192051276 0.004297004704320844
3.083184827377582238e+01 1.1895340673703196 0.004297004704320844
3.195206984184068943e+01 1.3200884008314182 0.004297004704320844
3.306935928469260944e+01 1.4649713983072863 0.004297004704320844
3.417812581062694477e+01 1.625755666443795 0.004297004704320844
3.527282227025557404e+01 1.8041864093920719 0.004297004704320844
3.634801712140539109e+01 2.0022003718155843 0.004297004704320844
3.739845968655855302e+01 2.2219468609395236 0.004297004704320844
3.841913749274642953e+01 2.4658110758226037 0.004297004704320844
3.940532516416940467e+01 2.736439997074672 0.004297004704320844
4.035262472542007117e+01 3.0367711180354604 0.004297004704320844
4.125699775912872980e+01 3.370064329271928 0.004297004704320844
4.211478989681419449e+01 3.739937302478798 0.004297004704320844
4.292274836490079792e+01 4.150404757850477 0.004297004704320844
4.367803318108111199e+01 4.605922041145108 0.004297004704320844
4.437822239291180182e+01 5.1114334834401705 0.004297004704320844
4.502131159215586820e+01 5.672426068491977 0.004297004704320844
4.560570773823675950e+01 6.294988990221888 0.004297004704320844
4.613021711684721993e+01 6.985879746785249 0.004297004704320844
4.659402738890120332e+01 7.752597488629465 0.004297004704320844
4.699668361801850835e+01 8.60346441668451 0.004297004704320844
4.733805855662252071e+01 9.547716114208066 0.004297004704320844
4.761831769112183110e+01 10.59560179277617 0.004297004704320844
4.783787988051823703e+01 11.758495540521581 0.004297004704320844
4.799737483310798325e+01 13.049019780144016 0.004297004704320844
4.809759883980726158e+01 14.481182276745331 0.004297004704320844
4.813947046129117524e+01 16.070528182616385 0.004297004704320844
4.812398782706436151e+01 17.834308769319094 0.004297004704320844
4.805218922596770881e+01 19.791668678535572 0.004297004704320844
4.792511849124417012e+01 21.96385372416547 0.004297004704320844
4.774379642251120970e+01 24.37444150122222 0.004297004704320844
4.750919921602827856e+01 27.04959730463137 0.004297004704320844
4.722224451045171634e+01 30.01835813575592 0.004297004704320844
4.688378534147367560e+01 33.31294787934677 0.004297004704320844
4.649461192116947217e+01 36.96912707195032 0.004297004704320844
4.605546087313703651e+01 41.0265810582719 0.004297004704320844
4.556703123311557135e+01 45.52935074866948 0.004297004704320844
4.503000631065820869e+01 50.526310653356795 0.004297004704320844
4.444508027949884621e+01 56.07169938205458 0.004297004704320844
4.381298826058085183e+01 62.22570836730231 0.004297004704320844
4.313453856264109731e+01 69.0551352016233 0.004297004704320844
4.241064579040995852e+01 76.63410868007462 0.004297004704320844
4.164236361359363769e+01 85.04489341802686 0.004297004704320844
4.083091617366653026e+01 94.37878277775391 0.004297004704320844
3.997772735766376684e+01 104.73708979594508 0.004297004704320844
3.908444744172054186e+01 116.23224686798542 0.004297004704320844
3.815297687658764403e+01 128.9890261253308 0.004297004704320844
3.718548716084589500e+01 143.14589375234786 0.004297004704320844
3.618443877964986655e+01 158.85651294280527 0.004297004704320844
3.515259597805189884e+01 176.2914118095948 0.004297004704320844
3.409303768003684354e+01 195.63983435170647 0.004297004704320844
3.300916317716972515e+01 217.11179456945052 0.004297004704320844
3.190469042171423553e+01 240.9403560239527 0.004297004704320844
3.078364401027111086e+01 267.38416158399497 0.004297004704320844
2.965032962172792352e+01 296.73024081888724 0.004297004704320844
2.850929192952462543e+01 329.2971255097155 0.004297004704320844
2.736869803448088945e+01 365.43830709572546 0.004297004704320844
2.624560300399214086e+01 405.54607358408276 0.004297004704320844
2.512539998279386566e+01 450.05576757004974 0.004297004704320844
2.401302179246620483e+01 499.450511585514 0.004297004704320844
2.291326741973480452e+01 554.2664520663108 0.004297004704320844
2.183068540240781985e+01 615.0985788580505 0.004297004704320844
2.076946890904848075e+01 682.6071834272393 0.004297004704320844
2.032995899670079609e+01 757.525025877192 0.004297004704320844
2.010111526257590953e+01 840.6652885618333 0.004297004704320844
1.992054359592397006e+01 932.9304026284696 0.004297004704320844
1.978592251455085460e+01 1035.3218432956637 0.004297004704320844
1.969456825375915443e+01 1148.9510001873086 0.004297004704320844
1.964343469688193977e+01 1275.051240713013 0.004297004704320844
1.962919306939962283e+01 1414.991297434576 0.004297004704320844
1.964832254728928973e+01 1570.2901247293776 0.004297004704320844
1.969731493146449708e+01 1742.6333860096508 0.004297004704320844
1.977247325634501252e+01 1933.891750455232 0.004297004704320844
1.987030849070953664e+01 2146.141197858406 0.004297004704320844
1.998756511572365113e+01 2381.6855519761607 0.004297004704320844
2.012131689499632614e+01 2643.0814869741084 0.004297004704320844
2.026906118148437130e+01 2933.1662783900483 0.004297004704320844
2.042884621777297127e+01 3255.0885998350564 0.004297004704320844
2.059923914867540162e+01 3612.3426997094302 0.004297004704320844
2.077939872068709093e+01 4008.8063288984645 0.004297004704320844
2.096915294260071505e+01 4448.782831127585 0.004297004704320844
2.116895833082730860e+01 4937.047852839004 0.004297004704320844
2.137985945429473844e+01 5478.901179593945 0.004297004704320844
2.160341532545320931e+01 6080.224261649427 0.004297004704320844
2.184159367250848049e+01 6747.5440531107 0.004297004704320844
2.209663750985452069e+01 7488.10385759003 0.004297004704320844
2.237105655167300000e+01 8309.941949353404 0.004297004704320844
2.266704344384882219e+01 9221.97882333434 0.004297004704320844
2.298672463816003031e+01 10234.114021054527 0.004297004704320844
2.333191715406818645e+01 11357.333583431051 0.004297004704320844
2.370402475893355643e+01 12603.829296797274 0.004297004704320844
2.410399260745552397e+01 13987.131026472387 0.004297004704320844
2.453235733112818195e+01 15522.25357427048 0.004297004704320844
2.498924436388104553e+01 17225.859653987874 0.004297004704320844
2.547432970553508369e+01 19116.440753857038 0.004297004704320844
2.598713180055445804e+01 21214.51784910632 0.004297004704320844
2.652704059841732231e+01 23542.864143224204 0.004297004704320844
2.709333953645252180e+01 26126.752255633317 0.004297004704320844
2.768525860924339810e+01 28994.22853882881 0.004297004704320844
2.830200360439575746e+01 32176.417502507353 0.004297004704320844
2.894271448405102376e+01 35707.859649004626 0.004297004704320844
2.960642914908669709e+01 39626.88638701478 0.004297004704320844
3.029211946340218731e+01 43976.036093027215 0.004297004704320844
3.099821311586686789e+01 48802.515836544335 0.004297004704320844
3.172296371418090288e+01 54158.71378079476 0.004297004704320844
3.246424978777747583e+01 60102.76782070388 0.004297004704320844
3.321954520955155488e+01 66699.19663030129 0.004297004704320844
3.398591453975913623e+01 74019.59996915652 0.004297004704320844
3.476017213138884188e+01 82143.43584919439 0.004297004704320844
3.553853100648193220e+01 91158.88299750836 0.004297004704320844
3.631704287303838896e+01 101163.7979766207 0.004297004704320844
3.709157591143190302e+01 112266.77735108159 0.004297004704320844
3.785834132901237581e+01 124588.33642950082 0.004297004704320844
3.869192626035256666e+01 138262.2173764659 0.004297004704320844
3.949522905001526141e+01 153436.84089300132 0.004297004704320844
4.026538048463389430e+01 170276.91722258978 0.004297004704320844
4.099980687547151348e+01 188965.23396912115 0.004297004704320844
4.170480628888617503e+01 209704.64013232305 0.004297004704320844
4.237229564736778542e+01 232720.2478960412 0.004297004704320844
4.299964931284522152e+01 258261.87606826748 0.004297004704320844
4.358541636087136339e+01 286606.7616948256 0.004297004704320844
4.413208241231298246e+01 318062.5692794119 0.004297004704320844
4.463898767011806967e+01 352970.73027306574 0.004297004704320844
4.510253281805266568e+01 391710.1490809261 0.004297004704320844
4.552191806634150595e+01 434701.3158125035 0.004297004704320844
4.589640661686926393e+01 482410.8704165374 0.004297004704320844
4.622528984849248701e+01 535356.6677410719 0.004297004704320844
4.650784673298205973e+01 594113.3984965039 0.004297004704320844
4.674330946710912826e+01 659318.8271333541 0.004297004704320844
4.693082920817978732e+01 731680.7143427207 0.004297004704320844
4.706944683523266804e+01 811984.4993184009 0.004297004704320844
4.715807263803014848e+01 901101.8251665037 0.004297004704320844
4.719546968236917905e+01 1000000.0 0.004297004704320844
3.799501570174172116e+00 0.001 0.004768611697714469
4.027710853414179226e+00 0.0011097524964120721 0.004768611697714469
4.258011845666183959e+00 0.0012315506032928262 0.004768611697714469
4.489238550981289322e+00 0.001366716356462006 0.004768611697714469
4.720220675647813557e+00 0.0015167168884709225 0.004768611697714469
4.949810485320128350e+00 0.0016831803533309566 0.004768611697714469
5.176908799551064533e+00 0.0018679135990207828 0.004768611697714469
5.400489380373880266e+00 0.002072921779595372 0.004768611697714469
5.619620330326630331e+00 0.002300430119772917 0.004768611697714469
5.833481931970132983e+00 0.0025529080682395165 0.004768611697714469
6.041380571277493061e+00 0.002833096101839324 0.004768611697714469
6.242758073287180132e+00 0.0031440354715915 0.004768611697714469
6.437196953891613838e+00 0.0034891012134067737 0.004768611697714469
6.624421553111013772e+00 0.003872038781812557 0.004768611697714469
6.804295587136164336e+00 0.004297004704320844 0.004768611697714469
6.976816799405637148e+00 0.004768611697714469 0.004768611697714469
7.142109264570664529e+00 0.005291978735958442 0.004768611697714469
7.300414087356433157e+00 0.005872786613189483 0.004768611697714469
7.452079192462311319e+00 0.00651733960488242 0.004768611697714469
7.597548723462952402e+00 0.007232633896483534 0.004768611697714469
7.737352715803430314e+00 0.008026433522257174 0.004768611697714469
7.872097311372453277e+00 0.00890735463861044 0.004768611697714469
8.002455896547981951e+00 0.009884959046625586 0.004768611697714469
8.129161550817535442e+00 0.010969857978923836 0.004768611697714469
8.253000569480652970e+00 0.012173827277396614 0.004768611697714469
8.374807613302085230e+00 0.013509935211980273 0.004768611697714469
8.495462010857952606e+00 0.014992684327860457 0.004768611697714469
8.615885489814758103e+00 0.01663816886076129 0.004768611697714469
8.737041131194024146e+00 0.018464249428955443 0.004768611697714469
8.859933379068310799e+00 0.020490746898158472 0.004768611697714469
8.985609020728293928e+00 0.022739657523579287 0.004768611697714469
9.115158965916359435e+00 0.02523539170434766 0.004768611697714469
9.249720563473584178e+00 0.02800503894183631 0.004768611697714469
9.390480397617711361e+00 0.03107866187782014 0.004768611697714469
9.538677187930874268e+00 0.03448962260405758 0.004768611697714469
9.695604641596515805e+00 0.038274944785163134 0.004768611697714469
9.862613946499525497e+00 0.04247571552536898 0.004768611697714469
1.004111574131870555e+01 0.047137531341167244 0.004768611697714469
1.023258097397359911e+01 0.05231099308056263 0.004768611697714469
1.043854061926328392e+01 0.05805225516094899 0.004768611697714469
1.066058359827675517e+01 0.06442363508721373 0.004768611697714469
1.090035259972525949e+01 0.07149428986597581 0.004768611697714469
1.115953732680280019e+01 0.07934096665797492 0.004768611697714469
1.143986463022438294e+01 0.08804883581643465 0.004768611697714469
1.174308504636927708e+01 0.09771241535346502 0.004768611697714469
1.207095525683808646e+01 0.1084365968689611 0.004768611697714469
1.242521589361462553e+01 0.12033778407775893 0.004768611697714469
1.280756435513485059e+01 0.13354515629298988 0.004768611697714469
1.321962224544798836e+01 0.14820207057988585 0.004768611697714469
1.366289724824690666e+01 0.16446761779946645 0.004768611697714469
1.413873948085041654e+01 0.18251834943190443 0.004768611697714469
1.464829255297277477e+01 0.20255019392306664 0.004768611697714469
1.519244002215765832e+01 0.22478058335487253 0.004768611697714469
1.577174818287570979e+01 0.24945081352303167 0.004768611697714469
1.638640665650111217e+01 0.27682866303920667 0.004768611697714469
1.703616870799973526e+01 0.3072112998861759 0.004768611697714469
1.772029365575311388e+01 0.34092850697468147 0.004768611697714469
1.849695597364025446e+01 0.3783462617131929 0.004768611697714469
1.932154704385368049e+01 0.419870708444391 0.004768611697714469
2.018861689260591774e+01 0.4659525668664682 0.004768611697714469
2.109688597315326319e+01 0.517092024289676 0.004768611697714469
2.204453977119120012e+01 0.5738441648302398 0.004768611697714469
2.302921879408006589e+01 0.6368249944718586 0.004768611697714469
2.404802166746950931e+01 0.7067181273927491 0.004768611697714469
2.509752186489693315e+01 0.7842822061337682 0.004768611697714469
2.617379848572391410e+01 0.8703591361485166 0.004768611697714469
2.727248017455402262e+01 0.9658832241158708 0.004768611697714469
2.838880118364178529e+01 1.0718913192051276 0.004768611697714469
2.951766744355077421e+01 1.1895340673703196 0.004768611697714469
3.065373037865913730e+01 1.3200884008314182 0.004768611697714469
3.179146565938059865e+01 1.4649713983072863 0.004768611697714469
3.292525393510706522e+01 1.625755666443795 0.004768611697714469
3.404946082468993751e+01 1.8041864093920719 0.004768611697714469
3.515851346504789632e+01 2.0022003718155843 0.004768611697714469
3.624697147221878879e+01 2.2219468609395236 0.004768611697714469
3.730959076691218712e+01 2.4658110758226037 0.004768611697714469
3.834137908825216812e+01 2.736439997074672 0.004768611697714469
3.933764286082394790e+01 3.0367711180354604 0.004768611697714469
4.029402538811579859e+01 3.370064329271928 0.004768611697714469
4.120653692357024056e+01 3.739937302478798 0.004768611697714469
4.207157714569895290e+01 4.150404757850477 0.004768611697714469
4.288595090425708634e+01 4.605922041145108 0.004768611697714469
4.364687779213770824e+01 5.1114334834401705 0.004768611697714469
4.435199601645064149e+01 5.672426068491977 0.004768611697714469
4.499936077349514818e+01 6.294988990221888 0.004768611697714469
4.558743714342676157e+01 6.985879746785249 0.004768611697714469
4.611508735392396119e+01 7.752597488629465 0.004768611697714469
4.658155222842269438e+01 8.60346441668451 0.004768611697714469
4.698642685321188139e+01 9.547716114208066 0.004768611697714469
4.732963054613429676e+01 10.59560179277617 0.004768611697714469
4.761137171728440620e+01 11.758495540521581 0.004768611697714469
4.783210841448408246e+01 13.049019780144016 0.004768611697714469
4.799250575736257929e+01 14.481182276745331 0.004768611697714469
4.809339171526376333e+01 16.070528182616385 0.004768611697714469
4.813571288472307685e+01 17.834308769319094 0.004768611697714469
4.812049193114374646e+01 19.791668678535572 0.004768611697714469
4.804878838697673871e+01 21.96385372416547 0.004768611697714469
4.792166427146809582e+01 24.37444150122222 0.004768611697714469
4.774015580365679767e+01 27.04959730463137 0.004768611697714469
4.750525215412869073e+01 30.01835813575592 0.004768611697714469
4.721788185993283093e+01 33.31294787934677 0.004768611697714469
4.687890719599452893e+01 36.96912707195032 0.004768611697714469
4.648912641710209215e+01 41.0265810582719 0.004768611697714469
4.604928352392767010e+01 45.52935074866948 0.004768611697714469
4.556008487890060366e+01 50.526310653356795 0.004768611697714469
4.502222178001020580e+01 56.07169938205458 0.004768611697714469
4.443639790622120955e+01 62.22570836730231 0.004768611697714469
4.380336040690241362e+01 69.0551352016233 0.004768611697714469
4.312393335317557330e+01 76.63410868007462 0.004768611697714469
4.239905228610387411e+01 85.04489341802686 0.004768611697714469
4.162979867140947476e+01 94.37878277775391 0.004768611697714469
4.081743324283907270e+01 104.73708979594508 0.004768611697714469
3.996342740879801880e+01 116.23224686798542 0.004768611697714469
3.906949212688747508e+01 128.9890261253308 0.004768611697714469
3.813760379778581466e+01 143.14589375234786 0.004768611697714469
3.717002679748969030e+01 158.85651294280527 0.004768611697714469
3.616933213244072931e+01 176.2914118095948 0.004768611697714469
3.513841137119427316e+01 195.63983435170647 0.004768611697714469
3.408048445339341725e+01 217.11179456945052 0.004768611697714469
3.299909935520734905e+01 240.9403560239527 0.004768611697714469
3.189812104493920941e+01 267.38416158399497 0.004768611697714469
3.078170692830524757e+01 296.73024081888724 0.004768611697714469
2.965426638911542767e+01 329.2971255097155 0.004768611697714469
2.852335924966900649e+01 365.43830709572546 0.004768611697714469
2.740910449101770396e+01 405.54607358408276 0.004768611697714469
2.629373893453504252e+01 450.05576757004974 0.004768611697714469
2.518217428010266801e+01 499.450511585514 0.004768611697714469
2.407924052367440027e+01 554.2664520663108 0.004768611697714469
2.298957541768358226e+01 615.0985788580505 0.004768611697714469
2.191752423592923549e+01 682.6071834272393 0.004768611697714469
2.086710566686004498e+01 757.525025877192 0.004768611697714469
2.054132961442897454e+01 840.6652885618333 0.004768611697714469
2.033347651089076535e+01 932.9304026284696 0.004768611697714469
2.017501006425777987e+01 1035.3218432956637 0.004768611697714469
2.006355476206750410e+01 1148.9510001873086 0.004768611697714469
1.999635206347074146e+01 1275.051240713013 0.004768611697714469
1.997026707585958860e+01 1414.991297434576 0.004768611697714469
1.998187027491875511e+01 1570.2901247293776 0.004768611697714469
2.002764580043975684e+01 1742.6333860096508 0.004768611697714469
2.010376141995310562e+01 1933.891750455232 0.004768611697714469
2.020649524121640894e+01 2146.141197858406 0.004768611697714469
2.033225858797488073e+01 2381.6855519761607 0.004768611697714469
2.047770411336362884e+01 2643.0814869741084 0.004768611697714469
2.063985995283712427e+01 2933.1662783900483 0.004768611697714469
2.081621736084026253e+01 3255.0885998350564 0.004768611697714469
2.100472270008774345e+01 3612.3426997094302 0.004768611697714469
2.120398436156408195e+01 4008.8063288984645 0.004768611697714469
2.141326710568393565e+01 4448.782831127585 0.004768611697714469
2.163250867651790088e+01 4937.047852839004 0.004768611697714469
2.186230265447925092e+01 5478.901179593945 0.004768611697714469
2.210384459344404462e+01 6080.224261649427 0.004768611697714469
2.235884081708886129e+01 6747.5440531107 0.004768611697714469
2.262941994545915492e+01 7488.10385759003 0.004768611697714469
2.291800350699796596e+01 8309.941949353404 0.004768611697714469
2.322684269689148806e+01 9221.97882333434 0.004768611697714469
2.355822430961929115e+01 10234.114021054527 0.004768611697714469
2.391418317355079282e+01 11357.333583431051 0.004768611697714469
2.429638798981943282e+01 12603.829296797274 0.004768611697714469
2.470607559083472893e+01 13987.131026472387 0.004768611697714469
2.514411527388370260e+01 15522.25357427048 0.004768611697714469
2.561084329842100260e+01 17225.859653987874 0.004768611697714469
2.610620414166665881e+01 19116.440753857038 0.004768611697714469
2.662991427589885163e+01 21214.51784910632 0.004768611697714469
2.718150268900281930e+01 23542.864143224204 0.004768611697714469
2.776027390139780238e+01 26126.752255633317 0.004768611697714469
2.836543592132228042e+01 28994.22853882881 0.004768611697714469
2.899606385622506721e+01 32176.417502507353 0.004768611697714469
2.965107135551166451e+01 35707.859649004626 0.004768611697714469
3.032926378245286259e+01 39626.88638701478 0.004768611697714469
3.102905235506767667e+01 43976.036093027215 0.004768611697714469
3.174847666628197729e+01 48802.515836544335 0.004768611697714469
3.248528407778589866e+01 54158.71378079476 0.004768611697714469
3.323682901613471330e+01 60102.76782070388 0.004768611697714469
3.400006953223115147e+01 66699.19663030129 0.004768611697714469
3.477168465691608645e+01 74019.59996915652 0.004768611697714469
3.554789554380481320e+01 82143.43584919439 0.004768611697714469
3.632463670296282032e+01 91158.88299750836 0.004768611697714469
3.709771631156866789e+01 101163.7979766207 0.004768611697714469
3.786336944036560226e+01 112266.77735108159 0.004768611697714469
3.869591603182001194e+01 124588.33642950082 0.004768611697714469
3.949839447522611380e+01 138262.2173764659 0.004768611697714469
4.026789383786924503e+01 153436.84089300132 0.004768611697714469
4.100180589480590498e+01 170276.91722258978 0.004768611697714469
4.169783212048182719e+01 188965.23396912115 0.004768611697714469
4.236312688290147577e+01 209704.64013232305 0.004768611697714469
4.298995858692756400e+01 232720.2478960412 0.004768611697714469
4.357543614650985120e+01 258261.87606826748 0.004768611697714469
4.411831571814661856e+01 286606.7616948256 0.004768611697714469
4.462195821053866496e+01 318062.5692794119 0.004768611697714469
4.508517715121089964e+01 352970.73027306574 0.004768611697714469
4.550453064202956455e+01 391710.1490809261 0.004768611697714469
4.587924622598458768e+01 434701.3158125035 0.004768611697714469
4.620857134685746814e+01 482410.8704165374 0.004768611697714469
4.649174005902842310e+01 535356.6677410719 0.004768611697714469
4.672793943338134426e+01 594113.3984965039 0.004768611697714469
4.691627964849962495e+01 659318.8271333541 0.004768611697714469
4.705576806936206680e+01 731680.7143427207 0.004768611697714469
4.714528505606939746e+01 811984.4993184009 0.004768611697714469
4.718357194212842387e+01 901101.8251665037 0.004768611697714469
4.716922642887229955e+01 1000000.0 0.004768611697714469
3.441666844818812798e+00 0.001 0.005291978735958442
3.650521294079045465e+00 0.0011097524964120721 0.005291978735958442
3.861536047979198027e+00 0.0012315506032928262 0.005291978735958442
4.073647755862022990e+00 0.001366716356462006 0.005291978735958442
4.285784031379789916e+00 0.0015167168884709225 0.005291978735958442
4.496888364459108445e+00 0.0016831803533309566 0.005291978735958442
4.705943976323634814e+00 0.0018679135990207828 0.005291978735958442
4.911996788850906626e+00 0.002072921779595372 0.005291978735958442
5.114175617487873637e+00 0.002300430119772917 0.005291978735958442
5.311709473016480665e+00 0.0025529080682395165 0.005291978735958442
5.503941004509658619e+00 0.002833096101839324 0.005291978735958442
5.690336099907556289e+00 0.0031440354715915 0.005291978735958442
5.870489457148891255e+00 0.0034891012134067737 0.005291978735958442
6.044126500584275696e+00 0.003872038781812557 0.005291978735958442
6.211101856671044530e+00 0.004297004704320844 0.005291978735958442
6.371394962386416339e+00 0.004768611697714469 0.005291978735958442
6.525103529097463273e+00 0.005291978735958442 0.005291978735958442
6.672435352419290311e+00 0.005872786613189483 0.005291978735958442
6.813699125233275922e+00 0.00651733960488242 0.005291978735958442
6.949294931698809741e+00 0.007232633896483534 0.005291978735958442
7.079704707566892630e+00 0.008026433522257174 0.005291978735958442
7.205483342397357660e+00 0.00890735463861044 0.005291978735958442
7.327250464745726610e+00 0.009884959046625586 0.005291978735958442
7.445683428863082653e+00 0.010969857978923836 0.005291978735958442
7.561511353375041544e+00 0.012173827277396614 0.005291978735958442
7.675510519286542710e+00 0.013509935211980273 0.005291978735958442
7.788501084268637520e+00 0.014992684327860457 0.005291978735958442
7.901344880349038924e+00 0.01663816886076129 0.005291978735958442
8.014944631435827915e+00 0.018464249428955443 0.005291978735958442
8.130243992717550938e+00 0.020490746898158472 0.005291978735958442
8.248228710561043897e+00 0.022739657523579287 0.005291978735958442
8.369928458233260926e+00 0.02523539170434766 0.005291978735958442
8.496419380567036939e+00 0.02800503894183631 0.005291978735958442
8.628827020807317894e+00 0.03107866187782014 0.005291978735958442
8.768329530192501053e+00 0.03448962260405758 0.005291978735958442
8.916160927736079600e+00 0.038274944785163134 0.005291978735958442
9.073614158080991032e+00 0.04247571552536898 0.005291978735958442
9.242043649742230471e+00 0.047137531341167244 0.005291978735958442
9.422867201713362562e+00 0.05231099308056263 0.005291978735958442
9.617566750299575418e+00 0.05805225516094899 0.005291978735958442
9.827687711307772744e+00 0.06442363508721373 0.005291978735958442
1.005483650162652332e+01 0.07149428986597581 0.005291978735958442
1.030067579193072191e+01 0.07934096665797492 0.005291978735958442
1.056691700487716368e+01 0.08804883581643465 0.005291978735958442
1.085530956744089970e+01 0.09771241535346502 0.005291978735958442
1.116762641918744947e+01 0.1084365968689611 0.005291978735958442
1.150564522153052316e+01 0.12033778407775893 0.005291978735958442
1.187112479879603022e+01 0.13354515629298988 0.005291978735958442
1.226577641398960594e+01 0.14820207057988585 0.005291978735958442
1.269122951594555815e+01 0.16446761779946645 0.005291978735958442
1.314899183323010412e+01 0.18251834943190443 0.005291978735958442
1.364040386840120433e+01 0.20255019392306664 0.005291978735958442
1.416658813750231616e+01 0.22478058335487253 0.005291978735958442
1.472839380361497774e+01 0.24945081352303167 0.005291978735958442
1.532633789873611718e+01 0.27682866303920667 0.005291978735958442
1.596054452181214778e+01 0.3072112998861759 0.005291978735958442
1.663068421882008252e+01 0.34092850697468147 0.005291978735958442
1.733591592095552514e+01 0.3783462617131929 0.005291978735958442
1.809887297155141894e+01 0.419870708444391 0.005291978735958442
1.894325812477326565e+01 0.4659525668664682 0.005291978735958442
1.983052194793924272e+01 0.517092024289676 0.005291978735958442
2.075926031882465495e+01 0.5738441648302398 0.005291978735958442
2.172752642500900677e+01 0.6368249944718586 0.005291978735958442
2.273282351401161705e+01 0.7067181273927491 0.005291978735958442
2.377211097185107747e+01 0.7842822061337682 0.005291978735958442
2.484182433941147394e+01 0.8703591361485166 0.005291978735958442
2.593790932910745894e+01 0.9658832241158708 0.005291978735958442
2.705586893424147021e+01 1.0718913192051276 0.005291978735958442
2.819082234165573198e+01 1.1895340673703196 0.005291978735958442
2.933757346648627262e+01 1.3200884008314182 0.005291978735958442
3.049068670550252591e+01 1.4649713983072863 0.005291978735958442
3.164456697662976126e+01 1.625755666443795 0.005291978735958442
3.279354115597390518e+01 1.8041864093920719 0.005291978735958442
3.393193810500402208e+01 2.0022003718155843 0.005291978735958442
3.505416467535063418e+01 2.2219468609395236 0.005291978735958442
3.615477566527070508e+01 2.4658110758226037 0.005291978735958442
3.722853614268650091e+01 2.736439997074672 0.005291978735958442
3.827047524991016303e+01 3.0367711180354604 0.005291978735958442
3.927593116539026852e+01 3.370064329271928 0.005291978735958442
4.024058729676469426e+01 3.739937302478798 0.005291978735958442
4.116050041016630701e+01 4.150404757850477 0.005291978735958442
4.203212128241744949e+01 4.605922041145108 0.005291978735958442
4.285230878307174152e+01 5.1114334834401705 0.005291978735958442
4.361833799511346399e+01 5.672426068491977 0.005291978735958442
4.432790283880816418e+01 6.294988990221888 0.005291978735958442
4.497911346027564150e+01 6.985879746785249 0.005291978735958442
4.557048829641328069e+01 7.752597488629465 0.005291978735958442
4.610094069098828129e+01 8.60346441668451 0.005291978735958442
4.656975990897871043e+01 9.547716114208066 0.005291978735958442
4.697658641590148676e+01 10.59560179277617 0.005291978735958442
4.732138163018644406e+01 11.758495540521581 0.005291978735958442
4.760439262272034000e+01 13.049019780144016 0.005291978735958442
4.782611258852516301e+01 14.481182276745331 0.005291978735958442
4.798723827426193367e+01 16.070528182616385 0.005291978735958442
4.808862580145596155e+01 17.834308769319094 0.005291978735958442
4.813124654580088446e+01 19.791668678535572 0.005291978735958442
4.811614473603603415e+01 21.96385372416547 0.005291978735958442
4.804439845460674974e+01 24.37444150122222 0.005291978735958442
4.791708550207778217e+01 27.04959730463137 0.005291978735958442
4.773525540941643897e+01 30.01835813575592 0.005291978735958442
4.749990853329432383e+01 33.31294787934677 0.005291978735958442
4.721198287025111284e+01 36.96912707195032 0.005291978735958442
4.687234888305598446e+01 41.0265810582719 0.005291978735958442
4.648181228143245391e+01 45.52935074866948 0.005291978735958442
4.604112440758594715e+01 50.526310653356795 0.005291978735958442
4.555099959807182586e+01 56.07169938205458 0.005291978735958442
4.501213864063370806e+01 62.22570836730231 0.005291978735958442
4.442525728124336126e+01 69.0551352016233 0.005291978735958442
4.379111859164940768e+01 76.63410868007462 0.005291978735958442
4.311056794356892397e+01 85.04489341802686 0.005291978735958442
4.238456934625327222e+01 94.37878277775391 0.005291978735958442
4.161424195461648878e+01 104.73708979594508 0.005291978735958442
4.080089568115712240e+01 116.23224686798542 0.005291978735958442
3.994606497259160705e+01 128.9890261253308 0.005291978735958442
3.905153992108213856e+01 143.14589375234786 0.005291978735958442
3.811939391608232341e+01 158.85651294280527 0.005291978735958442
3.715200693884141714e+01 176.2914118095948 0.005291978735958442
3.615208332807036129e+01 195.63983435170647 0.005291978735958442
3.512266243866906024e+01 217.11179456945052 0.005291978735958442
3.406712013429946495e+01 240.9403560239527 0.005291978735958442
3.298915872524421644e+01 267.38416158399497 0.005291978735958442
3.189278294548197579e+01 296.73024081888724 0.005291978735958442
3.078226015173245855e+01 329.2971255097155 0.005291978735958442
2.966451538067542515e+01 365.43830709572546 0.005291978735958442
2.856296385158120188e+01 405.54607358408276 0.005291978735958442
2.745640910003571378e+01 450.05576757004974 0.005291978735958442
2.634969766963637383e+01 499.450511585514 0.005291978735958442
2.524765618862506500e+01 554.2664520663108 0.005291978735958442
2.415497186453162115e+01 615.0985788580505 0.005291978735958442
2.307611093676373315e+01 682.6071834272393 0.005291978735958442
2.201522772727267352e+01 757.525025877192 0.005291978735958442
2.102963366134530432e+01 840.6652885618333 0.005291978735958442
2.079360931176135097e+01 932.9304026284696 0.005291978735958442
2.060992246540186557e+01 1035.3218432956637 0.005291978735958442
2.047670347104607202e+01 1148.9510001873086 0.005291978735958442
2.039147589934585980e+01 1275.051240713013 0.005291978735958442
2.035135472184294869e+01 1414.991297434576 0.005291978735958442
2.035306208930868621e+01 1570.2901247293776 0.005291978735958442
2.039313734170223569e+01 1742.6333860096508 0.005291978735958442
2.046767312642053582e+01 1933.891750455232 0.005291978735958442
2.057277251078203051e+01 2146.141197858406 0.005291978735958442
2.070456492968822815e+01 2381.6855519761607 0.005291978735958442
2.085933802645098112e+01 2643.0814869741084 0.005291978735958442
2.103369032287498186e+01 2933.1662783900483 0.005291978735958442
2.122449878735674034e+01 3255.0885998350564 0.005291978735958442
2.142919975784971953e+01 3612.3426997094302 0.005291978735958442
2.164582610098907978e+01 4008.8063288984645 0.005291978735958442
2.187307986695905981e+01 4448.782831127585 0.005291978735958442
2.211037599785604613e+01 4937.047852839004 0.005291978735958442
2.235785064884966644e+01 5478.901179593945 0.005291978735958442
2.261632926386513276e+01 6080.224261649427 0.005291978735958442
2.288725169737356779e+01 6747.5440531107 0.005291978735958442
2.317265257681075497e+01 7488.10385759003 0.005291978735958442
2.347481243842715415e+01 8309.941949353404 0.005291978735958442
2.379608974309195091e+01 9221.97882333434 0.005291978735958442
2.413892771110321078e+01 10234.114021054527 0.005291978735958442
2.450558680951334267e+01 11357.333583431051 0.005291978735958442
2.489800599964220851e+01 12603.829296797274 0.005291978735958442
2.531775029941170274e+01 13987.131026472387 0.005291978735958442
2.576591030584476272e+01 15522.25357427048 0.005291978735958442
2.624310738220672334e+01 17225.859653987874 0.005291978735958442
2.674948908396410729e+01 19116.440753857038 0.005291978735958442
2.728493990142433034e+01 21214.51784910632 0.005291978735958442
2.784901079903475818e+01 23542.864143224204 0.005291978735958442
2.844099980373793812e+01 26126.752255633317 0.005291978735958442
2.905999448454809553e+01 28994.22853882881 0.005291978735958442
2.970485237663537603e+01 32176.417502507353 0.005291978735958442
3.037417813717346604e+01 35707.859649004626 0.005291978735958442
3.106646663999862312e+01 39626.88638701478 0.005291978735958442
3.177951143838866699e+01 43976.036093027215 0.005291978735958442
3.251092432358258577e+01 48802.515836544335 0.005291978735958442
3.325793112047568911e+01 54158.71378079476 0.005291978735958442
3.401737208095251930e+01 60102.76782070388 0.005291978735958442
3.478576793963218705e+01 66699.19663030129 0.005291978735958442
3.555935622966242704e+01 74019.59996915652 0.005291978735958442
3.633393146863235046e+01 82143.43584919439 0.005291978735958442
3.710523058830538901e+01 91158.88299750836 0.005291978735958442
3.786952230707080957e+01 101163.7979766207 0.005291978735958442
3.870079328059118495e+01 112266.77735108159 0.005291978735958442
3.950225859831058273e+01 124588.33642950082 0.005291978735958442
4.027095684902692341e+01 138262.2173764659 0.005291978735958442
4.100423736589061718e+01 153436.84089300132 0.005291978735958442
4.169976731600211650e+01 170276.91722258978 0.005291978735958442
4.235552592660618387e+01 188965.23396912115 0.005291978735958442
4.297955922574302434e+01 209704.64013232305 0.005291978735958442
4.356449561510306978e+01 232720.2478960412 0.005291978735958442
4.410708443184480387e+01 258261.87606826748 0.005291978735958442
4.460624896790293548e+01 286606.7616948256 0.005291978735958442
4.506616566233334709e+01 318062.5692794119 0.005291978735958442
4.548516787523530525e+01 352970.73027306574 0.005291978735958442
4.585985563865358472e+01 391710.1490809261 0.005291978735958442
4.618943750130354431e+01 434701.3158125035 0.005291978735958442
4.647309966969544348e+01 482410.8704165374 0.005291978735958442
4.670998008184293582e+01 535356.6677410719 0.005291978735958442
4.689913953721766404e+01 594113.3984965039 0.005291978735958442
4.703953963581545850e+01 659318.8271333541 0.005291978735958442
4.713002351591111250e+01 731680.7143427207 0.005291978735958442
4.716930118234574820e+01 811984.4993184009 0.005291978735958442
4.715594441622936017e+01 901101.8251665037 0.005291978735958442
4.708839332352280138e+01 1000000.0 0.005291978735958442
3.113549343776088829e+00 0.001 0.005872786613189483
3.304309633327511708e+00 0.0011097524964120721 0.005872786613189483
3.497254492997715403e+00 0.0012315506032928262 0.005872786613189483
3.691416601094859917e+00 0.001366716356462006 0.005872786613189483
3.885816206195216616e+00 0.0015167168884709225 0.005872786613189483
4.079483636179325856e+00 0.0016831803533309566 0.005872786613189483
4.271481599697915854e+00 0.0018679135990207828 0.005872786613189483
4.460926384817367918e+00 0.002072921779595372 0.005872786613189483
4.647007056216057919e+00 0.002300430119772917 0.005872786613189483
4.829001744912265970e+00 0.0025529080682395165 0.005872786613189483
5.006290819570529571e+00 0.002833096101839324 0.005872786613189483
5.178366426913965981e+00 0.0031440354715915 0.005872786613189483
5.344838352248924451e+00 0.0034891012134067737 0.005872786613189483
5.505436443601250396e+00 0.003872038781812557 0.005872786613189483
5.660009832630835902e+00 0.004297004704320844 0.005872786613189483
5.808523550890714482e+00 0.004768611697714469 0.005872786613189483
5.951052867470550289e+00 0.005291978735958442 0.005872786613189483
6.087776147036151997e+00 0.005872786613189483 0.005872786613189483
6.218966670766307381e+00 0.00651733960488242 0.005872786613189483
6.344984039191233549e+00 0.007232633896483534 0.005872786613189483
6.466265518333827345e+00 0.008026433522257174 0.005872786613189483
6.583317859752385814e+00 0.00890735463861044 0.005872786613189483
6.696709820612895214e+00 0.009884959046625586 0.005872786613189483
6.807065591740073529e+00 0.010969857978923836 0.005872786613189483
6.915059359427186081e+00 0.012173827277396614 0.005872786613189483
7.021411042030790917e+00 0.013509935211980273 0.005872786613189483
7.126883192195358596e+00 0.014992684327860457 0.005872786613189483
7.232279110307094250e+00 0.01663816886076129 0.005872786613189483
7.338442097610997195e+00 0.018464249428955443 0.005872786613189483
7.446255651160563538e+00 0.020490746898158472 0.005872786613189483
7.556644669258035130e+00 0.022739657523579287 0.005872786613189483
7.670577419534614805e+00 0.02523539170434766 0.005872786613189483
7.789068123507435715e+00 0.02800503894183631 0.005872786613189483
7.913180088190550521e+00 0.03107866187782014 0.005872786613189483
8.044029101046344721e+00 0.03448962260405758 0.005872786613189483
8.182786982350428673e+00 0.038274944785163134 0.005872786613189483
8.330685102436618195e+00 0.04247571552536898 0.005872786613189483
8.489017483928934737e+00 0.047137531341167244 0.005872786613189483
8.659143510665519017e+00 0.05231099308056263 0.005872786613189483
8.842489555815902236e+00 0.05805225516094899 0.005872786613189483
9.040549668806169947e+00 0.06442363508721373 0.005872786613189483
9.254884527983550768e+00 0.07149428986597581 0.005872786613189483
9.487118561396290062e+00 0.07934096665797492 0.005872786613189483
9.738934570006694713e+00 0.08804883581643465 0.005872786613189483
1.001206555184274549e+01 0.09771241535346502 0.005872786613189483
1.030828312730572982e+01 0.1084365968689611 0.005872786613189483
1.062938193112879404e+01 0.12033778407775893 0.005872786613189483
1.097715974074922762e+01 0.13354515629298988 0.005872786613189483
1.135339258546457231e+01 0.14820207057988585 0.005872786613189483
1.175980450265959298e+01 0.16446761779946645 0.005872786613189483
1.219803176605563344e+01 0.18251834943190443 0.005872786613189483
1.266958127332394035e+01 0.20255019392306664 0.005872786613189483
1.317578331989494700e+01 0.22478058335487253 0.005872786613189483
1.371773911202835272e+01 0.24945081352303167 0.005872786613189483
1.429626381725725359e+01 0.27682866303920667 0.005872786613189483
1.491182627754772483e+01 0.3072112998861759 0.005872786613189483
1.556448705481028583e+01 0.34092850697468147 0.005872786613189483
1.625383698855086578e+01 0.3783462617131929 0.005872786613189483
1.697893877484142067e+01 0.419870708444391 0.005872786613189483
1.773827471603772921e+01 0.4659525668664682 0.005872786613189483
1.859436000805596123e+01 0.517092024289676 0.005872786613189483
1.950051418219932842e+01 0.5738441648302398 0.005872786613189483
2.044837071306544019e+01 0.6368249944718586 0.005872786613189483
2.143585862730864733e+01 0.7067181273927491 0.005872786613189483
2.246035293445111236e+01 0.7842822061337682 0.005872786613189483
2.351868360210623266e+01 0.8703591361485166 0.005872786613189483
2.460715861673634208e+01 0.9658832241158708 0.005872786613189483
2.572160101056716641e+01 1.0718913192051276 0.005872786613189483
2.685739888529966635e+01 1.1895340673703196 0.005872786613189483
2.800956688692026830e+01 1.3200884008314182 0.005872786613189483
2.917281695961732879e+01 1.4649713983072863 0.005872786613189483
3.034163573990774765e+01 1.625755666443795 0.005872786613189483
3.151036568328586895e+01 1.8041864093920719 0.005872786613189483
3.267328703571836002e+01 2.0022003718155843 0.005872786613189483
3.382469774892594216e+01 2.2219468609395236 0.005872786613189483
3.495898891200304348e+01 2.4658110758226037 0.005872786613189483
3.607071361869137149e+01 2.736439997074672 0.005872786613189483
3.715464790691130759e+01 3.0367711180354604 0.005872786613189483
3.820584288656075245e+01 3.370064329271928 0.005872786613189483
3.921966788126426451e+01 3.739937302478798 0.005872786613189483
4.019184481927285191e+01 4.150404757850477 0.005872786613189483
4.111847452779620937e+01 4.605922041145108 0.005872786613189483
4.199605574453676127e+01 5.1114334834401705 0.005872786613189483
4.282149765901363025e+01 5.672426068491977 0.005872786613189483
4.359212672905196939e+01 6.294988990221888 0.005872786613189483
4.430568822359501979e+01 6.985879746785249 0.005872786613189483
4.496034267010984564e+01 7.752597488629465 0.005872786613189483
4.555465722898288305e+01 8.60346441668451 0.005872786613189483
4.608759175939017183e+01 9.547716114208066 0.005872786613189483
4.655847940251164374e+01 10.59560179277617 0.005872786613189483
4.696700158342130749e+01 11.758495540521581 0.005872786613189483
4.731315756574064579e+01 13.049019780144016 0.005872786613189483
4.759722901447802457e+01 14.481182276745331 0.005872786613189483
4.781974042943588898e+01 16.070528182616385 0.005872786613189483
4.798141657271105487e+01 17.834308769319094 0.005872786613189483
4.808313836605481129e+01 19.791668678535572 0.005872786613189483
4.812589886375089065e+01 21.96385372416547 0.005872786613189483
4.811076103028997153e+01 24.37444150122222 0.005872786613189483
4.803881894622253412e+01 27.04959730463137 0.005872786613189483
4.791116394328091133e+01 30.01835813575592 0.005872786613189483
4.772885692617943221e+01 33.31294787934677 0.005872786613189483
4.749290785492767952e+01 36.96912707195032 0.005872786613189483
4.720426301058228091e+01 41.0265810582719 0.005872786613189483
4.686380034834269992e+01 45.52935074866948 0.005872786613189483
4.647233291929027388e+01 50.526310653356795 0.005872786613189483
4.603062002290102583e+01 56.07169938205458 0.005872786613189483
4.553938548683535714e+01 62.22570836730231 0.005872786613189483
4.499934224534345617e+01 69.0551352016233 0.005872786613189483
4.441122219140829941e+01 76.63410868007462 0.005872786613189483
4.377581015878043047e+01 85.04489341802686 0.005872786613189483
4.309398079494701506e+01 94.37878277775391 0.005872786613189483
4.236673708118793513e+01 104.73708979594508 0.005872786613189483
4.159524925070392243e+01 116.23224686798542 0.005872786613189483
4.078089291267775707e+01 128.9890261253308 0.005872786613189483
3.992528519680441690e+01 143.14589375234786 0.005872786613189483
3.903031771945104111e+01 158.85651294280527 0.005872786613189483
3.809818501663542634e+01 176.2914118095948 0.005872786613189483
3.713140686470390506e+01 195.63983435170647 0.005872786613189483
3.613284256006229356e+01 217.11179456945052 0.005872786613189483
3.510569489198224602e+01 240.9403560239527 0.005872786613189483
3.405350142655710499e+01 267.38416158399497 0.005872786613189483
3.298011096204395187e+01 296.73024081888724 0.005872786613189483
3.188964383799774893e+01 329.2971255097155 0.005872786613189483
3.078835886944823486e+01 365.43830709572546 0.005872786613189483
2.970324450646601733e+01 405.54607358408276 0.005872786613189483
2.860935592642852043e+01 450.05576757004974 0.005872786613189483
2.751144250541266700e+01 499.450511585514 0.005872786613189483
2.641429963011385240e+01 554.2664520663108 0.005872786613189483
2.532263244307047145e+01 615.0985788580505 0.005872786613189483
2.424098999876587968e+01 682.6071834272393 0.005872786613189483
2.317361545769585618e+01 757.525025877192 0.005872786613189483
2.212448005640176873e+01 840.6652885618333 0.005872786613189483
2.130255597183656135e+01 932.9304026284696 0.005872786613189483
2.109284562042263289e+01 1035.3218432956637 0.005872786613189483
2.093659178856716707e+01 1148.9510001873086 0.005872786613189483
2.083176296932645855e+01 1275.051240713013 0.005872786613189483
2.077572248667106436e+01 1414.991297434576 0.005872786613189483
2.076539648492188661e+01 1570.2901247293776 0.005872786613189483
2.079743695270248338e+01 1742.6333860096508 0.005872786613189483
2.086792028296471813e+01 1933.891750455232 0.005872786613189483
2.097283371182394518e+01 2146.141197858406 0.005872786613189483
2.110809740835316006e+01 2381.6855519761607 0.005872786613189483
2.126970146075591472e+01 2643.0814869741084 0.005872786613189483
2.145372865654123018e+01 2933.1662783900483 0.005872786613189483
2.165662976833713671e+01 3255.0885998350564 0.005872786613189483
2.187530957838535883e+01 3612.3426997094302 0.005872786613189483
2.210724771557510593e+01 4008.8063288984645 0.005872786613189483
2.235059922875943172e+01 4448.782831127585 0.005872786613189483
2.260426664463578206e+01 4937.047852839004 0.005872786613189483
2.286793524272185962e+01 5478.901179593945 0.005872786613189483
2.314206453694504262e+01 6080.224261649427 0.005872786613189483
2.342783105972859303e+01 6747.5440531107 0.005872786613189483
2.372719074014465335e+01 7488.10385759003 0.005872786613189483
2.404226390433980853e+01 8309.941949353404 0.005872786613189483
2.437552956970699114e+01 9221.97882333434 0.005872786613189483
2.472958916070476221e+01 10234.114021054527 0.005872786613189483
2.510692742486557094e+01 11357.333583431051 0.005872786613189483
2.550974655264538526e+01 12603.829296797274 0.005872786613189483
2.593993316272336003e+01 13987.131026472387 0.005872786613189483
2.639875729292864648e+01 15522.25357427048 0.005872786613189483
2.688709551680608101e+01 17225.859653987874 0.005872786613189483
2.740525222656632565e+01 19116.440753857038 0.005872786613189483
2.795320029325404931e+01 21214.51784910632 0.005872786613189483
2.853044658065725869e+01 23542.864143224204 0.005872786613189483
2.913619698946007830e+01 26126.752255633317 0.005872786613189483
2.976933205061010312e+01 28994.22853882881 0.005872786613189483
3.042840805698140372e+01 32176.417502507353 0.005872786613189483
3.111172069718901412e+01 35707.859649004626 0.005872786613189483
3.181717045186501380e+01 39626.88638701478 0.005872786613189483
3.254211743615474006e+01 43976.036093027215 0.005872786613189483
3.328365481859633945e+01 48802.515836544335 0.005872786613189483
3.403849586854982334e+01 54158.71378079476 0.005872786613189483
3.480300082594353484e+01 60102.76782070388 0.005872786613189483
3.557337278956080695e+01 66699.19663030129 0.005872786613189483
3.634530295542969469e+01 74019.59996915652 0.005872786613189483
3.711442378570315270e+01 82143.43584919439 0.005872786613189483
3.787705159872479754e+01 91158.88299750836 0.005872786613189483
3.870675623034179580e+01 101163.7979766207 0.005872786613189483
3.950697716567923123e+01 112266.77735108159 0.005872786613189483
4.027469074897692281e+01 124588.33642950082 0.005872786613189483
4.100719529591300727e+01 138262.2173764659 0.005872786613189483
4.170211598566924494e+01 153436.84089300132 0.005872786613189483
4.235739747850369241e+01 170276.91722258978 0.005872786613189483
4.297128631210988914e+01 188965.23396912115 0.005872786613189483
4.355273966435456146e+01 209704.64013232305 0.005872786613189483
4.409476486429222319e+01 232720.2478960412 0.005872786613189483
4.459363594036901191e+01 258261.87606826748 0.005872786613189483
4.504839884070535305e+01 286606.7616948256 0.005872786613189483
4.546396972958112315e+01 318062.5692794119 0.005872786613189483
4.583827710097795460e+01 352970.73027306574 0.005872786613189483
4.616783320062420870e+01 391710.1490809261 0.005872786613189483
4.645178286811634649e+01 434701.3158125035 0.005872786613189483
4.668921200166097663e+01 482410.8704165374 0.005872786613189483
4.687912672496081967e+01 535356.6677410719 0.005872786613189483
4.702043476796656307e+01 594113.3984965039 0.005872786613189483
4.711192986795197868e+01 659318.8271333541 0.005872786613189483
4.715228079474951528e+01 731680.7143427207 0.005872786613189483
4.714002343873775658e+01 811984.4993184009 0.005872786613189483
4.707357082930820269e+01 901101.8251665037 0.005872786613189483
4.695122089311490754e+01 1000000.0 0.005872786613189483
2.813198239910526421e+00 0.001 0.00651733960488242
2.987103928820576737e+00 0.0011097524964120721 0.00651733960488242
3.163182966821557418e+00 0.0012315506032928262 0.00651733960488242
3.340557481062747858e+00 0.001366716356462006 0.00651733960488242
3.518334624658673526e+00 0.0015167168884709225 0.00651733960488242
3.695626996845990053e+00 0.0016831803533309566 0.00651733960488242
3.871573241115600084e+00 0.0018679135990207828 0.00651733960488242
4.045357611898503514e+00 0.002072921779595372 0.00651733960488242
4.216228015058209877e+00 0.002300430119772917 0.00651733960488242
4.383511466308367410e+00 0.0025529080682395165 0.00651733960488242
4.546626675804379403e+00 0.002833096101839324 0.00651733960488242
4.705093470166004543e+00 0.0031440354715915 0.00651733960488242
4.858538779393407836e+00 0.0034891012134067737 0.00651733960488242
5.006699499922283358e+00 0.003872038781812557 0.00651733960488242
5.149422358420851609e+00 0.004297004704320844 0.00651733960488242
5.286661239127447232e+00 0.004768611697714469 0.00651733960488242
5.418472449546549718e+00 0.005291978735958442 0.00651733960488242
5.545008459083734742e+00 0.005872786613189483 0.00651733960488242
5.666510677409781316e+00 0.00651733960488242 0.00651733960488242
5.783301654985728568e+00 0.007232633896483534 0.00651733960488242
5.895777299182629605e+00 0.008026433522257174 0.00651733960488242
6.004399395167021147e+00 0.00890735463861044 0.00651733960488242
6.109688747000522113e+00 0.009884959046625586 0.00651733960488242
6.212219132628141516e+00 0.010969857978923836 0.00651733960488242
6.312612298598420324e+00 0.012173827277396614 0.00651733960488242
6.411534020601586725e+00 0.013509935211980273 0.00651733960488242
6.509691273996963901e+00 0.014992684327860457 0.00651733960488242
6.607830556098166497e+00 0.01663816886076129 0.00651733960488242
6.706737158046136571e+00 0.018464249428955443 0.00651733960488242
6.807235566093671864e+00 0.020490746898158472 0.00651733960488242
6.910190661364034703e+00 0.022739657523579287 0.00651733960488242
7.016509739684610558e+00 0.02523539170434766 0.00651733960488242
7.127145175638632146e+00 0.02800503894183631 0.00651733960488242
7.243097609010166416e+00 0.03107866187782014 0.00651733960488242
7.365419529324665149e+00 0.03448962260405758 0.00651733960488242
7.495219038117206800e+00 0.038274944785163134 0.00651733960488242
7.633663663786511400e+00 0.04247571552536898 0.00651733960488242
7.781983977890507553e+00 0.047137531341167244 0.00651733960488242
7.941476848865959504e+00 0.05231099308056263 0.00651733960488242
8.113507994928204070e+00 0.05805225516094899 0.00651733960488242
8.299513613237191834e+00 0.06442363508721373 0.00651733960488242
8.501000732254134107e+00 0.07149428986597581 0.00651733960488242
8.719545900009055828e+00 0.07934096665797492 0.00651733960488242
8.956791782105526067e+00 0.08804883581643465 0.00651733960488242
9.214441316764112599e+00 0.09771241535346502 0.00651733960488242
9.494248762945545650e+00 0.1084365968689611 0.00651733960488242
9.798007312021018933e+00 0.12033778407775893 0.00651733960488242
1.012753254851376994e+01 0.13354515629298988 0.00651733960488242
1.048464144550641208e+01 0.14820207057988585 0.00651733960488242
1.087112616037203772e+01 0.16446761779946645 0.00651733960488242
1.128872252737947868e+01 0.18251834943190443 0.00651733960488242
1.173907270421214299e+01 0.20255019392306664 0.00651733960488242
1.222368201347782168e+01 0.22478058335487253 0.00651733960488242
1.274387014987028444e+01 0.24945081352303167 0.00651733960488242
1.330071710485036185e+01 0.27682866303920667 0.00651733960488242
1.389500470776964569e+01 0.3072112998861759 0.00651733960488242
1.452715505712024502e+01 0.34092850697468147 0.00651733960488242
1.519716753174717994e+01 0.3783462617131929 0.00651733960488242
1.590455662134940340e+01 0.419870708444391 0.00651733960488242
1.664829334929034488e+01 0.4659525668664682 0.00651733960488242
1.742675326865565566e+01 0.517092024289676 0.00651733960488242
1.827321004495575352e+01 0.5738441648302398 0.00651733960488242
1.919697746366938773e+01 0.6368249944718586 0.00651733960488242
2.016263397520873824e+01 0.7067181273927491 0.00651733960488242
2.116799250918173314e+01 0.7842822061337682 0.00651733960488242
2.221030875474488298e+01 0.8703591361485166 0.00651733960488242
2.328629278148371640e+01 0.9658832241158708 0.00651733960488242
2.439213498395645630e+01 1.0718913192051276 0.00651733960488242
2.552354585105813101e+01 1.1895340673703196 0.00651733960488242
2.667580865014762992e+01 1.3200884008314182 0.00651733960488242
2.784384324526647703e+01 1.4649713983072863 0.00651733960488242
2.902227876034188370e+01 1.625755666443795 0.00651733960488242
3.020553239961823166e+01 1.8041864093920719 0.00651733960488242
3.138789153930954967e+01 2.0022003718155843 0.00651733960488242
3.256359598870962202e+01 2.2219468609395236 0.00651733960488242
3.372691777129843160e+01 2.4658110758226037 0.00651733960488242
3.487223586997210134e+01 2.736439997074672 0.00651733960488242
3.599410408226865599e+01 3.0367711180354604 0.00651733960488242
3.708731057310593826e+01 3.370064329271928 0.00651733960488242
3.814692842724137734e+01 3.739937302478798 0.00651733960488242
3.916835711036480916e+01 4.150404757850477 0.00651733960488242
4.014735515462248117e+01 4.605922041145108 0.00651733960488242
4.108006479418302348e+01 5.1114334834401705 0.00651733960488242
4.196302944121838152e+01 5.672426068491977 0.00651733960488242
4.279320486214334807e+01 6.294988990221888 0.00651733960488242
4.356796482574318219e+01 6.985879746785249 0.00651733960488242
4.428510162221462565e+01 7.752597488629465 0.00651733960488242
4.494282174022989551e+01 8.60346441668451 0.00651733960488242
4.553973658974197036e+01 9.547716114208066 0.00651733960488242
4.607484809272868631e+01 10.59560179277617 0.00651733960488242
4.654752891368508472e+01 11.758495540521581 0.00651733960488242
4.695749720200414856e+01 13.049019780144016 0.00651733960488242
4.730478598338454788e+01 14.481182276745331 0.00651733960488242
4.758970764215124660e+01 16.070528182616385 0.00651733960488242
4.781281431029523077e+01 17.834308769319094 0.00651733960488242
4.797485531800097647e+01 19.791668678535572 0.00651733960488242
4.807673317252201883e+01 21.96385372416547 0.00651733960488242
4.811945965676301284e+01 24.37444150122222 0.00651733960488242
4.810411378480475264e+01 27.04959730463137 0.00651733960488242
4.803180323704013688e+01 30.01835813575592 0.00651733960488242
4.790363079264395196e+01 33.31294787934677 0.00651733960488242
4.772066701536964928e+01 36.96912707195032 0.00651733960488242
4.748393016931646571e+01 41.0265810582719 0.00651733960488242
4.719437401722213110e+01 45.52935074866948 0.00651733960488242
4.685288382860825607e+01 50.526310653356795 0.00651733960488242
4.646028058390265159e+01 56.07169938205458 0.00651733960488242
4.601733309408086825e+01 62.22570836730231 0.00651733960488242
4.552477745240215512e+01 69.0551352016233 0.00651733960488242
4.498334303719276051e+01 76.63410868007462 0.00651733960488242
4.439378407732977649e+01 85.04489341802686 0.00651733960488242
4.375691564703378589e+01 94.37878277775391 0.00651733960488242
4.307365286180738195e+01 104.73708979594508 0.00651733960488242
4.234505195659739485e+01 116.23224686798542 0.00651733960488242
4.157235186713946007e+01 128.9890261253308 0.00651733960488242
4.075701485781034705e+01 143.14589375234786 0.00651733960488242
3.990076460179240314e+01 158.85651294280527 0.00651733960488242
3.900561993228533453e+01 176.2914118095948 0.00651733960488242
3.807392218341498591e+01 195.63983435170647 0.00651733960488242
3.710835374288109989e+01 217.11179456945052 0.00651733960488242
3.611194520545657127e+01 240.9403560239527 0.00651733960488242
3.508806856623889558e+01 267.38416158399497 0.00651733960488242
3.404041441842076665e+01 296.73024081888724 0.00651733960488242
3.297295225817281761e+01 329.2971255097155 0.00651733960488242
3.189125834004167714e+01 365.43830709572546 0.00651733960488242
3.082620271709937754e+01 405.54607358408276 0.00651733960488242
2.974867636526287740e+01 450.05576757004974 0.00651733960488242
2.866337903993784408e+01 499.450511585514 0.00651733960488242
2.757505152972313667e+01 554.2664520663108 0.00651733960488242
2.648838540860258561e+01 615.0985788580505 0.00651733960488242
2.540793621450754713e+01 682.6071834272393 0.00651733960488242
2.433805508850521093e+01 757.525025877192 0.00651733960488242
2.328285365242901150e+01 840.6652885618333 0.00651733960488242
2.224621177557767737e+01 932.9304026284696 0.00651733960488242
2.162522962232302604e+01 1035.3218432956637 0.00651733960488242
2.144519712377371334e+01 1148.9510001873086 0.00651733960488242
2.131957009564135674e+01 1275.051240713013 0.00651733960488242
2.124608377711513896e+01 1414.991297434576 0.00651733960488242
2.122187246917569681e+01 1570.2901247293776 0.00651733960488242
2.124375068593473870e+01 1742.6333860096508 0.00651733960488242
2.130783420389128224e+01 1933.891750455232 0.00651733960488242
2.141009179140538521e+01 2146.141197858406 0.00651733960488242
2.154624956400409275e+01 2381.6855519761607 0.00651733960488242
2.171197370982323704e+01 2643.0814869741084 0.00651733960488242
2.190303530536276000e+01 2933.1662783900483 0.00651733960488242
2.211545141040568296e+01 3255.0885998350564 0.00651733960488242
2.234563958133524153e+01 3612.3426997094302 0.00651733960488242
2.259056403213588382e+01 4008.8063288984645 0.00651733960488242
2.284786403872568172e+01 4448.782831127585 0.00651733960488242
2.311595476722772347e+01 4937.047852839004 0.00651733960488242
2.339409016319035217e+01 5478.901179593945 0.00651733960488242
2.368237855651001667e+01 6080.224261649427 0.00651733960488242
2.398176191433314486e+01 6747.5440531107 0.00651733960488242
2.429408399530235130e+01 7488.10385759003 0.00651733960488242
2.462133754695637577e+01 8309.941949353404 0.00651733960488242
2.496611483781692797e+01 9221.97882333434 0.00651733960488242
2.533116988846157369e+01 10234.114021054527 0.00651733960488242
2.571919944498075949e+01 11357.333583431051 0.00651733960488242
2.613268289860403115e+01 12603.829296797274 0.00651733960488242
2.657370349349081096e+01 13987.131026472387 0.00651733960488242
2.704375396827705558e+01 15522.25357427048 0.00651733960488242
2.754388614899209742e+01 17225.859653987874 0.00651733960488242
2.807451473110328521e+01 19116.440753857038 0.00651733960488242
2.863556529107092885e+01 21214.51784910632 0.00651733960488242
2.922646951194171550e+01 23542.864143224204 0.00651733960488242
2.984623806056707451e+01 26126.752255633317 0.00651733960488242
3.049346050145109999e+01 28994.22853882881 0.00651733960488242
3.116631681811191967e+01 32176.417502507353 0.00651733960488242
3.186273293207922208e+01 35707.859649004626 0.00651733960488242
3.257997490611536051e+01 39626.88638701478 0.00651733960488242
3.331495166936041841e+01 43976.036093027215 0.00651733960488242
3.406424557571894951e+01 48802.515836544335 0.00651733960488242
3.482409017126298068e+01 54158.71378079476 0.00651733960488242
3.559049981895469728e+01 60102.76782070388 0.00651733960488242
3.635920631026455396e+01 66699.19663030129 0.00651733960488242
3.712566637197879515e+01 74019.59996915652 0.00651733960488242
3.788626410279368173e+01 82143.43584919439 0.00651733960488242
3.871404712464658360e+01 91158.88299750836 0.00651733960488242
3.951273993484669944e+01 101163.7979766207 0.00651733960488242
4.027924401420968081e+01 112266.77735108159 0.00651733960488242
4.101079512441891239e+01 124588.33642950082 0.00651733960488242
4.170496736238671787e+01 138262.2173764659 0.00651733960488242
4.235966346715628816e+01 153436.84089300132 0.00651733960488242
4.297309551033256980e+01 170276.91722258978 0.00651733960488242
4.354375538385279043e+01 188965.23396912115 0.00651733960488242
4.408151485861706931e+01 209704.64013232305 0.00651733960488242
4.457979627616644791e+01 232720.2478960412 0.00651733960488242
4.503426162066168814e+01 258261.87606826748 0.00651733960488242
4.544403227183012461e+01 286606.7616948256 0.00651733960488242
4.581466903891612930e+01 318062.5692794119 0.00651733960488242
4.614381004130913055e+01 352970.73027306574 0.00651733960488242
4.642773372404593601e+01 391710.1490809261 0.00651733960488242
4.666548137751036052e+01 434701.3158125035 0.00651733960488242
4.685600326098320778e+01 482410.8704165374 0.00651733960488242
4.699814660439731995e+01 535356.6677410719 0.00651733960488242
4.709064706306214987e+01 594113.3984965039 0.00651733960488242
4.713211701219786676e+01 659318.8271333541 0.00651733960488242
4.712104859681040381e+01 731680.7143427207 0.00651733960488242
4.705581443062089164e+01 811984.4993184009 0.00651733960488242
4.693468293234267463e+01 901101.8251665037 0.00651733960488242
4.675583867036995400e+01 1000000.0 0.00651733960488242
2.538699400378540805e+00 0.001 0.007232633896483534
2.696956446507835281e+00 0.0011097524964120721 0.007232633896483534
2.857347843109392826e+00 0.0012315506032928262 0.007232633896483534
3.019078639032122258e+00 0.001366716356462006 0.007232633896483534
3.181337094168760427e+00 0.0015167168884709225 0.007232633896483534
3.343313210446862804e+00 0.0016831803533309566 0.007232633896483534
3.504217630543425166e+00 0.0018679135990207828 0.007232633896483534
3.663299726873855189e+00 0.002072921779595372 0.007232633896483534
3.819864365010472440e+00 0.002300430119772917 0.007232633896483534
3.973286425302800851e+00 0.0025529080682395165 0.007232633896483534
4.123022963269019847e+00 0.002833096101839324 0.007232633896483534
4.268622195865877877e+00 0.0031440354715915 0.007232633896483534
4.409729652344261730e+00 0.0034891012134067737 0.007232633896483534
4.546091295581456748e+00 0.003872038781812557 0.007232633896483534
4.677553872264916812e+00 0.004297004704320844 0.007232633896483534
4.804062948078794193e+00 0.004768611697714469 0.007232633896483534
4.925658881799396482e+00 0.005291978735958442 0.007232633896483534
5.042471479922918220e+00 0.005872786613189483 0.007232633896483534
5.154713491434720574e+00 0.00651733960488242 0.007232633896483534
5.262673683365554744e+00 0.007232633896483534 0.007232633896483534
5.366709819817280902e+00 0.008026433522257174 0.007232633896483534
5.467241818514197327e+00 0.00890735463861044 0.007232633896483534
5.564745496844403227e+00 0.009884959046625586 0.007232633896483534
5.659747039885337117e+00 0.010969857978923836 0.007232633896483534
5.752818423831282502e+00 0.012173827277396614 0.007232633896483534
5.844573737904139143e+00 0.013509935211980273 0.007232633896483534
5.935666675382053725e+00 0.014992684327860457 0.007232633896483534
6.026788926107787603e+00 0.01663816886076129 0.007232633896483534
6.118669663813895099e+00 0.018464249428955443 0.007232633896483534
6.212075934406874111e+00 0.020490746898158472 0.007232633896483534
6.307813918811656428e+00 0.022739657523579287 0.007232633896483534
6.406730968085251554e+00 0.02523539170434766 0.007232633896483534
6.509718287051581953e+00 0.02800503894183631 0.007232633896483534
6.617714181445241373e+00 0.03107866187782014 0.007232633896483534
6.731707684432239880e+00 0.03448962260405758 0.007232633896483534
6.852742503857742307e+00 0.038274944785163134 0.007232633896483534
6.981921060934836554e+00 0.04247571552536898 0.007232633896483534
7.120408455241309831e+00 0.047137531341167244 0.007232633896483534
7.269436200925394331e+00 0.05231099308056263 0.007232633896483534
7.430305481598978190e+00 0.05805225516094899 0.007232633896483534
7.604389608413992363e+00 0.06442363508721373 0.007232633896483534
7.793135551516692239e+00 0.07149428986597581 0.007232633896483534
7.998063979931266054e+00 0.07934096665797492 0.007232633896483534
8.220767630446635721e+00 0.08804883581643465 0.007232633896483534
8.462907519603382056e+00 0.09771241535346502 0.007232633896483534
8.726206461571949902e+00 0.1084365968689611 0.007232633896483534
9.012439513894712206e+00 0.12033778407775893 0.007232633896483534
9.323420759281582093e+00 0.13354515629298988 0.007232633896483534
9.660985853141626833e+00 0.14820207057988585 0.007232633896483534
1.002696994204532999e+01 0.16446761779946645 0.007232633896483534
1.042318034607629151e+01 0.18251834943190443 0.007232633896483534
1.085136367565291593e+01 0.20255019392306664 0.007232633896483534
1.131316712693025117e+01 0.22478058335487253 0.007232633896483534
1.181009389392116127e+01 0.24945081352303167 0.007232633896483534
1.234345284125166664e+01 0.27682866303920667 0.007232633896483534
1.291430302905607341e+01 0.3072112998861759 0.007232633896483534
1.352339389715408835e+01 0.34092850697468147 0.007232633896483534
1.417110252095434930e+01 0.3783462617131929 0.007232633896483534
1.485736971302806886e+01 0.419870708444391 0.007232633896483534
1.558163729823167643e+01 0.4659525668664682 0.007232633896483534
1.634278938483176447e+01 0.517092024289676 0.007232633896483534
1.713910076016057005e+01 0.5738441648302398 0.007232633896483534
1.797814390463043921e+01 0.6368249944718586 0.007232633896483534
1.891828401509362578e+01 0.7067181273927491 0.007232633896483534
1.990046467081071668e+01 0.7842822061337682 0.007232633896483534
2.092239070505928566e+01 0.8703591361485166 0.007232633896483534
2.198120708880253815e+01 0.9658832241158708 0.007232633896483534
2.307351317772306132e+01 1.0718913192051276 0.007232633896483534
2.419539120250244935e+01 1.1895340673703196 0.007232633896483534
2.534244864369547656e+01 1.3200884008314182 0.007232633896483534
2.650987330779603468e+01 1.4649713983072863 0.007232633896483534
2.769249920664167419e+01 1.625755666443795 0.007232633896483534
2.888488094723312827e+01 1.8041864093920719 0.007232633896483534
3.008137381823275192e+01 2.0022003718155843 0.007232633896483534
3.127621655724487582e+01 2.2219468609395236 0.007232633896483534
3.246361390477635211e+01 2.4658110758226037 0.007232633896483534
3.363781611268411353e+01 2.736439997074672 0.007232633896483534
3.479319302842402806e+01 3.0367711180354604 0.007232633896483534
3.592430090016066657e+01 3.370064329271928 0.007232633896483534
3.702594062708820388e+01 3.739937302478798 0.007232633896483534
3.809320685352852820e+01 4.150404757850477 0.007232633896483534
3.912152783079095286e+01 4.605922041145108 0.007232633896483534
4.010669652874729252e+01 5.1114334834401705 0.007232633896483534
4.104489376711411808e+01 5.672426068491977 0.007232633896483534
4.193270428632185798e+01 6.294988990221888 0.007232633896483534
4.276712669021117819e+01 6.985879746785249 0.007232633896483534
4.354557800803801371e+01 7.752597488629465 0.007232633896483534
4.426589335168154093e+01 8.60346441668451 0.007232633896483534
4.492632086021141191e+01 9.547716114208066 0.007232633896483534
4.552551186659779603e+01 10.59560179277617 0.007232633896483534
4.606250608070234165e+01 11.758495540521581 0.007232633896483534
4.653671148623059395e+01 13.049019780144016 0.007232633896483534
4.694787889817678206e+01 14.481182276745331 0.007232633896483534
4.729607120197542258e+01 16.070528182616385 0.007232633896483534
4.758162776665054849e+01 17.834308769319094 0.007232633896483534
4.780512482967191801e+01 19.791668678535572 0.007232633896483534
4.796733298630507392e+01 21.96385372416547 0.007232633896483534
4.806917325540322850e+01 24.37444150122222 0.007232633896483534
4.811167333337448326e+01 27.04959730463137 0.007232633896483534
4.809592574832706191e+01 30.01835813575592 0.007232633896483534
4.802304956519756729e+01 33.31294787934677 0.007232633896483534
4.789415716058916672e+01 36.96912707195032 0.007232633896483534
4.771032733371789192e+01 41.0265810582719 0.007232633896483534
4.747258575924353607e+01 45.52935074866948 0.007232633896483534
4.718189344390308548e+01 50.526310653356795 0.007232633896483534
4.683914354596501539e+01 56.07169938205458 0.007232633896483534
4.644516659034223949e+01 62.22570836730231 0.007232633896483534
4.600074381665477574e+01 69.0551352016233 0.007232633896483534
4.550662814317661287e+01 76.63410868007462 0.007232633896483534
4.496357198157525659e+01 85.04489341802686 0.007232633896483534
4.437236094645921014e+01 94.37878277775391 0.007232633896483534
4.373385231840251208e+01 104.73708979594508 0.007232633896483534
4.304901695735568268e+01 116.23224686798542 0.007232633896483534
4.231898320275435310e+01 128.9890261253308 0.007232633896483534
4.154508109267607097e+01 143.14589375234786 0.007232633896483534
4.072888500254956057e+01 158.85651294280527 0.007232633896483534
3.987225249774346736e+01 176.2914118095948 0.007232633896483534
3.897735682283528291e+01 195.63983435170647 0.007232633896483534
3.804671014226708792e+01 217.11179456945052 0.007232633896483534
3.708317443862512874e+01 240.9403560239527 0.007232633896483534
3.608995721664155099e+01 267.38416158399497 0.007232633896483534
3.507058990975659185e+01 296.73024081888724 0.007232633896483534
3.402888836935228056e+01 329.2971255097155 0.007232633896483534
3.296974061630025687e+01 365.43830709572546 0.007232633896483534
3.192817687459761089e+01 405.54607358408276 0.007232633896483534
3.087060633263860865e+01 450.05576757004974 0.007232633896483534
2.980162479427476541e+01 499.450511585514 0.007232633896483534
2.872590150010609733e+01 554.2664520663108 0.007232633896483534
2.764809490239370149e+01 615.0985788580505 0.007232633896483534
2.657277104483432240e+01 682.6071834272393 0.007232633896483534
2.550433886376913506e+01 757.525025877192 0.007232633896483534
2.444701662183998891e+01 840.6652885618333 0.007232633896483534
2.340483922728316202e+01 932.9304026284696 0.007232633896483534
2.245847760037320739e+01 1035.3218432956637 0.007232633896483534
2.202635719459504315e+01 1148.9510001873086 0.007232633896483534
2.185659917868051849e+01 1275.051240713013 0.007232633896483534
2.176450266820335600e+01 1414.991297434576 0.007232633896483534
2.172490358321316251e+01 1570.2901247293776 0.007232633896483534
2.173477588053992093e+01 1742.6333860096508 0.007232633896483534
2.179033182361978405e+01 1933.891750455232 0.007232633896483534
2.188750249836466111e+01 2146.141197858406 0.007232633896483534
2.202192162027937883e+01 2381.6855519761607 0.007232633896483534
2.218906566234752376e+01 2643.0814869741084 0.007232633896483534
2.238441111109261072e+01 2933.1662783900483 0.007232633896483534
2.260360361224460490e+01 3255.0885998350564 0.007232633896483534
2.284263188950626144e+01 3612.3426997094302 0.007232633896483534
2.309799764123819443e+01 4008.8063288984645 0.007232633896483534
2.336687080005732042e+01 4448.782831127585 0.007232633896483534
2.364721849458381797e+01 4937.047852839004 0.007232633896483534
2.393789526374007437e+01 5478.901179593945 0.007232633896483534
2.423872831770207981e+01 6080.224261649427 0.007232633896483534
2.455036664528994805e+01 6747.5440531107 0.007232633896483534
2.487451990578872341e+01 7488.10385759003 0.007232633896483534
2.521316584921333259e+01 8309.941949353404 0.007232633896483534
2.556895557938344155e+01 9221.97882333434 0.007232633896483534
2.594478124756341586e+01 10234.114021054527 0.007232633896483534
2.634352745151158715e+01 11357.333583431051 0.007232633896483534
2.676793427175633866e+01 12603.829296797274 0.007232633896483534
2.722019051589257543e+01 13987.131026472387 0.007232633896483534
2.770198859308720074e+01 15522.25357427048 0.007232633896483534
2.821447975420148424e+01 17225.859653987874 0.007232633896483534
2.875810996184232948e+01 19116.440753857038 0.007232633896483534
2.933266564918236341e+01 21214.51784910632 0.007232633896483534
2.993741887621915154e+01 23542.864143224204 0.007232633896483534
3.057110024468176590e+01 26126.752255633317 0.007232633896483534
3.123193236819935592e+01 28994.22853882881 0.007232633896483534
3.191766460066648392e+01 32176.417502507353 0.007232633896483534
3.262578842248449718e+01 35707.859649004626 0.007232633896483534
3.335293998544533878e+01 39626.88638701478 0.007232633896483534
3.409557499927463198e+01 43976.036093027215 0.007232633896483534
3.484979622960062784e+01 48802.515836544335 0.007232633896483534
3.561141177248283185e+01 54158.71378079476 0.007232633896483534
3.637619059083396422e+01 60102.76782070388 0.007232633896483534
3.713940703961148415e+01 66699.19663030129 0.007232633896483534
3.789753370902013785e+01 74019.59996915652 0.007232633896483534
3.872296128371851154e+01 82143.43584919439 0.007232633896483534
3.951977938935944223e+01 91158.88299750836 0.007232633896483534
4.028479810157096352e+01 101163.7979766207 0.007232633896483534
4.101517807437458174e+01 112266.77735108159 0.007232633896483534
4.170843075830533309e+01 124588.33642950082 0.007232633896483534
4.236240776073518788e+01 138262.2173764659 0.007232633896483534
4.297527956155328610e+01 153436.84089300132 0.007232633896483534
4.354550390770396007e+01 170276.91722258978 0.007232633896483534
4.407178770017223002e+01 188965.23396912115 0.007232633896483534
4.456490196660492842e+01 209704.64013232305 0.007232633896483534
4.501874719618523102e+01 232720.2478960412 0.007232633896483534
4.542821402582287504e+01 258261.87606826748 0.007232633896483534
4.579245164756186171e+01 286606.7616948256 0.007232633896483534
4.611754946819333156e+01 318062.5692794119 0.007232633896483534
4.640101686407291481e+01 352970.73027306574 0.007232633896483534
4.663873555321340802e+01 391710.1490809261 0.007232633896483534
4.682960752816800465e+01 434701.3158125035 0.007232633896483534
4.697241949122597759e+01 482410.8704165374 0.007232633896483534
4.706584046687262912e+01 535356.6677410719 0.007232633896483534
4.710841954151494093e+01 594113.3984965039 0.007232633896483534
4.709858887307320430e+01 659318.8271333541 0.007232633896483534
4.703466954053527616e+01 731680.7143427207 0.007232633896483534
4.691488676840297245e+01 811984.4993184009 0.007232633896483534
4.673739299029732308e+01 901101.8251665037 0.007232633896483534
4.650029841780110473e+01 1000000.0 0.007232633896483534
2.288194712603089265e+00 0.001 0.008026433522257174
2.431965944404299140e+00 0.0011097524964120721 0.008026433522257174
2.577811295656863066e+00 0.0012315506032928262 0.008026433522257174
2.725012385835854367e+00 0.001366716356462006 0.008026433522257174
2.872832847768010289e+00 0.0015167168884709225 0.008026433522257174
3.020535118837238020e+00 0.0016831803533309566 0.008026433522257174
3.167397721650194509e+00 0.0018679135990207828 0.008026433522257174
3.312731860786361615e+00 0.002072921779595372 0.008026433522257174
3.455897002447315902e+00 0.002300430119772917 0.008026433522257174
3.596314556481089220e+00 0.0025529080682395165 0.008026433522257174
3.733479244004195063e+00 0.002833096101839324 0.008026433522257174
3.866967910222894655e+00 0.0031440354715915 0.008026433522257174
3.996445550090072185e+00 0.0034891012134067737 0.008026433522257174
4.121668643936295062e+00 0.003872038781812557 0.008026433522257174
4.242485938028099923e+00 0.004297004704320844 0.008026433522257174
4.358837004111074442e+00 0.004768611697714469 0.008026433522257174
4.470748931495098333e+00 0.005291978735958442 0.008026433522257174
4.578331667084424517e+00 0.005872786613189483 0.008026433522257174
4.681772300128171693e+00 0.00651733960488242 0.008026433522257174
4.781328874587103428e+00 0.007232633896483534 0.008026433522257174
4.877324045634869876e+00 0.008026433522257174 0.008026433522257174
4.970138893715873252e+00 0.00890735463861044 0.008026433522257174
5.060207212512090713e+00 0.009884959046625586 0.008026433522257174
5.148010476944735458e+00 0.010969857978923836 0.008026433522257174
5.234073614219601822e+00 0.012173827277396614 0.008026433522257174
5.318961680016725424e+00 0.013509935211980273 0.008026433522257174
5.403277511899387875e+00 0.014992684327860457 0.008026433522257174
5.487660352291157118e+00 0.01663816886076129 0.008026433522257174
5.572785368666533401e+00 0.018464249428955443 0.008026433522257174
5.659364126187963251e+00 0.020490746898158472 0.008026433522257174
5.748145857200303688e+00 0.022739657523579287 0.008026433522257174
5.839919469984326206e+00 0.02523539170434766 0.008026433522257174
5.935516237298447351e+00 0.02800503894183631 0.008026433522257174
6.035813033351543844e+00 0.03107866187782014 0.008026433522257174
6.141735999759222686e+00 0.03448962260405758 0.008026433522257174
6.254264579290534698e+00 0.038274944785163134 0.008026433522257174
6.374435658780416070e+00 0.04247571552536898 0.008026433522257174
6.503347846519091924e+00 0.047137531341167244 0.008026433522257174
6.642165536240548285e+00 0.05231099308056263 0.008026433522257174
6.792122705930559334e+00 0.05805225516094899 0.008026433522257174
6.954526107640484511e+00 0.06442363508721373 0.008026433522257174
7.130757685319046857e+00 0.07149428986597581 0.008026433522257174
7.322275864137027135e+00 0.07934096665797492 0.008026433522257174
7.530615409462377841e+00 0.08804883581643465 0.008026433522257174
7.757385421457468233e+00 0.09771241535346502 0.008026433522257174
8.004265101073313460e+00 0.1084365968689611 0.008026433522257174
8.272996777869138896e+00 0.12033778407775893 0.008026433522257174
8.565375691346003961e+00 0.13354515629298988 0.008026433522257174
8.883235994836047311e+00 0.14820207057988585 0.008026433522257174
9.228432489609925682e+00 0.16446761779946645 0.008026433522257174
9.602817495032546447e+00 0.18251834943190443 0.008026433522257174
1.000821245566890560e+01 0.20255019392306664 0.008026433522257174
1.044637383669105368e+01 0.22478058335487253 0.008026433522257174
1.091895312259160988e+01 0.24945081352303167 0.008026433522257174
1.142745089651469037e+01 0.27682866303920667 0.008026433522257174
1.197316516185503943e+01 0.3072112998861759 0.008026433522257174
1.255713452237679917e+01 0.34092850697468147 0.008026433522257174
1.318007717820461799e+01 0.3783462617131929 0.008026433522257174
1.384232710382973686e+01 0.419870708444391 0.008026433522257174
1.454376938425968113e+01 0.4659525668664682 0.008026433522257174
1.528377702199078669e+01 0.517092024289676 0.008026433522257174
1.606115213521612262e+01 0.5738441648302398 0.008026433522257174
1.687407483471841374e+01 0.6368249944718586 0.008026433522257174
1.772006325138178084e+01 0.7067181273927491 0.008026433522257174
1.866281653526781170e+01 0.7842822061337682 0.008026433522257174
1.966029522428890175e+01 0.8703591361485166 0.008026433522257174
2.069754028835659199e+01 0.9658832241158708 0.008026433522257174
2.177159433363210539e+01 1.0718913192051276 0.008026433522257174
2.287895469656516312e+01 1.1895340673703196 0.008026433522257174
2.401560435819571993e+01 1.3200884008314182 0.008026433522257174
2.517705668626799209e+01 1.4649713983072863 0.008026433522257174
2.635841264668900052e+01 1.625755666443795 0.008026433522257174
2.755442858144162344e+01 1.8041864093920719 0.008026433522257174
2.875959208926472854e+01 2.0022003718155843 0.008026433522257174
2.996820317362209352e+01 2.2219468609395236 0.008026433522257174
3.117445762428476996e+01 2.4658110758226037 0.008026433522257174
3.237252970366511562e+01 2.736439997074672 0.008026433522257174
3.355665134631900770e+01 3.0367711180354604 0.008026433522257174
3.472118557010624329e+01 3.370064329271928 0.008026433522257174
3.586069227818221350e+01 3.739937302478798 0.008026433522257174
3.696998527818285396e+01 4.150404757850477 0.008026433522257174
3.804417996335440222e+01 4.605922041145108 0.008026433522257174
3.907873174313979803e+01 5.1114334834401705 0.008026433522257174
4.006946568796581687e+01 5.672426068491977 0.008026433522257174
4.101259826858613167e+01 6.294988990221888 0.008026433522257174
4.190475216458948182e+01 6.985879746785249 0.008026433522257174
4.274296507593376759e+01 7.752597488629465 0.008026433522257174
4.352469333210648017e+01 8.60346441668451 0.008026433522257174
4.424781074061164787e+01 9.547716114208066 0.008026433522257174
4.491060290986280279e+01 10.59560179277617 0.008026433522257174
4.551175691378310972e+01 11.758495540521581 0.008026433522257174
4.605034610076526747e+01 13.049019780144016 0.008026433522257174
4.652580974471845821e+01 14.481182276745331 0.008026433522257174
4.693792739423415128e+01 16.070528182616385 0.008026433522257174
4.728678802610417620e+01 17.834308769319094 0.008026433522257174
4.757275440656330545e+01 19.791668678535572 0.008026433522257174
4.779642347986352036e+01 21.96385372416547 0.008026433522257174
4.795858392424322858e+01 24.37444150122222 0.008026433522257174
4.806017233920656651e+01 27.04959730463137 0.008026433522257174
4.810222966843284098e+01 30.01835813575592 0.008026433522257174
4.808585960546049876e+01 33.31294787934677 0.008026433522257174
4.801219062305509766e+01 36.96912707195032 0.008026433522257174
4.788234316151572756e+01 41.0265810582719 0.008026433522257174
4.769740328132218110e+01 45.52935074866948 0.008026433522257174
4.745840377752036687e+01 50.526310653356795 0.008026433522257174
4.716631348607985075e+01 56.07169938205458 0.008026433522257174
4.682203515104671254e+01 62.22570836730231 0.008026433522257174
4.642641193901793173e+01 69.0551352016233 0.008026433522257174
4.598024238579316858e+01 76.63410868007462 0.008026433522257174
4.548430328384172583e+01 85.04489341802686 0.008026433522257174
4.493937977990345445e+01 94.37878277775391 0.008026433522257174
4.434630170806418192e+01 104.73708979594508 0.008026433522257174
4.370598494037770365e+01 116.23224686798542 0.008026433522257174
4.301947628713924843e+01 128.9890261253308 0.008026433522257174
4.228800016880126122e+01 143.14589375234786 0.008026433522257174
4.151300491802473402e+01 158.85651294280527 0.008026433522257174
4.069620614602972353e+01 176.2914118095948 0.008026433522257174
3.983962413040762129e+01 195.63983435170647 0.008026433522257174
3.894561179999299583e+01 217.11179456945052 0.008026433522257174
3.801686970823638489e+01 240.9403560239527 0.008026433522257174
3.705644471479924817e+01 267.38416158399497 0.008026433522257174
3.606771008961094083e+01 296.73024081888724 0.008026433522257174
3.505432657460413282e+01 329.2971255097155 0.008026433522257174
3.402046816129610107e+01 365.43830709572546 0.008026433522257174
3.300568148068096974e+01 405.54607358408276 0.008026433522257174
3.197149304025202099e+01 450.05576757004974 0.008026433522257174
3.092238251692632645e+01 499.450511585514 0.008026433522257174
2.986293300626550717e+01 554.2664520663108 0.008026433522257174
2.879775219324269386e+01 615.0985788580505 0.008026433522257174
2.773139548540035904e+01 682.6071834272393 0.008026433522257174
2.666830476474287437e+01 757.525025877192 0.008026433522257174
2.561277656513415479e+01 840.6652885618333 0.008026433522257174
2.456896935450520303e+01 932.9304026284696 0.008026433522257174
2.354095140745861414e+01 1035.3218432956637 0.008026433522257174
2.296805566541626575e+01 1148.9510001873086 0.008026433522257174
2.257749998892301946e+01 1275.051240713013 0.008026433522257174
2.233233036555783002e+01 1414.991297434576 0.008026433522257174
2.227625859846235912e+01 1570.2901247293776 0.008026433522257174
2.227252394161512328e+01 1742.6333860096508 0.008026433522257174
2.231757538511229910e+01 1933.891750455232 0.008026433522257174
2.240739525089120932e+01 2146.141197858406 0.008026433522257174
2.253757456008389326e+01 2381.6855519761607 0.008026433522257174
2.270345405057459587e+01 2643.0814869741084 0.008026433522257174
2.290028737490817790e+01 2933.1662783900483 0.008026433522257174
2.312342158933546088e+01 3255.0885998350564 0.008026433522257174
2.336848773144632929e+01 3612.3426997094302 0.008026433522257174
2.363159188018112999e+01 4008.8063288984645 0.008026433522257174
2.390949517298693294e+01 4448.782831127585 0.008026433522257174
2.419976914289005876e+01 4937.047852839004 0.008026433522257174
2.450097815082993336e+01 5478.901179593945 0.008026433522257174
2.481254931260924224e+01 6080.224261649427 0.008026433522257174
2.513493191182053366e+01 6747.5440531107 0.008026433522257174
2.546976562474930716e+01 7488.10385759003 0.008026433522257174
2.581897298534299878e+01 8309.941949353404 0.008026433522257174
2.618525311754266482e+01 9221.97882333434 0.008026433522257174
2.657161208644330941e+01 10234.114021054527 0.008026433522257174
2.698109664835155286e+01 11357.333583431051 0.008026433522257174
2.741663604890593930e+01 12603.829296797274 0.008026433522257174
2.788047809032406832e+01 13987.131026472387 0.008026433522257174
2.837443947377497011e+01 15522.25357427048 0.008026433522257174
2.889972045160674341e+01 17225.859653987874 0.008026433522257174
2.945662821311361412e+01 19116.440753857038 0.008026433522257174
3.004479644816711925e+01 21214.51784910632 0.008026433522257174
3.066322733791148636e+01 23542.864143224204 0.008026433522257174
3.131029385084180205e+01 26126.752255633317 0.008026433522257174
3.198378832410459083e+01 28994.22853882881 0.008026433522257174
3.268104037971405518e+01 32176.417502507353 0.008026433522257174
3.339892069965014798e+01 35707.859649004626 0.008026433522257174
3.413360601025719632e+01 39626.88638701478 0.008026433522257174
3.488107203647467003e+01 43976.036093027215 0.008026433522257174
3.563699426908343071e+01 48802.515836544335 0.008026433522257174
3.639691547304896346e+01 54158.71378079476 0.008026433522257174
3.715618718487760219e+01 60102.76782070388 0.008026433522257174
3.791131453101200321e+01 66699.19663030129 0.008026433522257174
3.873385839374972761e+01 74019.59996915652 0.008026433522257174
3.952837835969832980e+01 82143.43584919439 0.008026433522257174
4.029157476258233572e+01 91158.88299750836 0.008026433522257174
4.102051666084776116e+01 101163.7979766207 0.008026433522257174
4.171263975813376845e+01 112266.77735108159 0.008026433522257174
4.236573343229420630e+01 124588.33642950082 0.008026433522257174
4.297791726883853158e+01 138262.2173764659 0.008026433522257174
4.354760763010228430e+01 153436.84089300132 0.008026433522257174
4.407347788047523807e+01 170276.91722258978 0.008026433522257174
4.455441153959349521e+01 188965.23396912115 0.008026433522257174
4.500204506923326875e+01 209704.64013232305 0.008026433522257174
4.541085643704277430e+01 232720.2478960412 0.008026433522257174
4.577478150307473470e+01 258261.87606826748 0.008026433522257174
4.609295071729113147e+01 286606.7616948256 0.008026433522257174
4.637184094937473589e+01 318062.5692794119 0.008026433522257174
4.660905446428153454e+01 352970.73027306574 0.008026433522257174
4.679989056177061002e+01 391710.1490809261 0.008026433522257174
4.694308406542556611e+01 434701.3158125035 0.008026433522257174
4.703723743857439388e+01 482410.8704165374 0.008026433522257174
4.708082895888868791e+01 535356.6677410719 0.008026433522257174
4.707221907139539496e+01 594113.3984965039 0.008026433522257174
4.700966465475806899e+01 659318.8271333541 0.008026433522257174
4.689133397909343870e+01 731680.7143427207 0.008026433522257174
4.671533231435148537e+01 811984.4993184009 0.008026433522257174
4.647973248959822712e+01 901101.8251665037 0.008026433522257174
4.618261761496641782e+01 1000000.0 0.008026433522257174
2.059896922958062149e+00 0.001 0.00890735463861044
2.190294924203702642e+00 0.0011097524964120721 0.00890735463861044
2.322691142862448377e+00 0.0012315506032928262 0.00890735463861044
2.456437678415232639e+00 0.001366716356462006 0.00890735463861044
2.590867878026876792e+00 0.0015167168884709225 0.00890735463861044
2.725311666988349035e+00 0.0016831803533309566 0.00890735463861044
2.859111157919841162e+00 0.0018679135990207828 0.00890735463861044
2.991635983065037863e+00 0.002072921779595372 0.00890735463861044
3.122297580825826202e+00 0.002300430119772917 0.00890735463861044
3.250562037154496764e+00 0.0025529080682395165 0.00890735463861044
3.375960773301171614e+00 0.002833096101839324 0.00890735463861044
3.498098974001361494e+00 0.0031440354715915 0.00890735463861044
3.616661525645906927e+00 0.0034891012134067737 0.00890735463861044
3.731416440440859628e+00 0.003872038781812557 0.00890735463861044
3.842215965932977095e+00 0.004297004704320844 0.00890735463861044
3.948995662314813693e+00 0.004768611697714469 0.00890735463861044
4.051771599651613265e+00 0.005291978735958442 0.00890735463861044
4.150636380965163852e+00 0.005872786613189483 0.00890735463861044
4.245754173818787613e+00 0.00651733960488242 0.00890735463861044
4.337355108888957034e+00 0.007232633896483534 0.00890735463861044
4.425729652707428130e+00 0.008026433522257174 0.00890735463861044
4.511222953307014727e+00 0.00890735463861044 0.00890735463861044
4.594229692635920514e+00 0.009884959046625586 0.00890735463861044
4.675189494048595407e+00 0.010969857978923836 0.00890735463861044
4.754583029572316377e+00 0.012173827277396614 0.00890735463861044
4.832929029141832089e+00 0.013509935211980273 0.00890735463861044
4.910782116730834090e+00 0.014992684327860457 0.00890735463861044
4.988731548359439216e+00 0.01663816886076129 0.00890735463861044
5.067400900115758944e+00 0.018464249428955443 0.00890735463861044
5.147448486763494202e+00 0.020490746898158472 0.00890735463861044
5.229568639984763401e+00 0.022739657523579287 0.00890735463861044
5.314493746897320570e+00 0.02523539170434766 0.00890735463861044
5.402996837529943086e+00 0.02800503894183631 0.00890735463861044
5.495894787818912164e+00 0.03107866187782014 0.00890735463861044
5.594052015408247591e+00 0.03448962260405758 0.00890735463861044
5.698384439670917345e+00 0.038274944785163134 0.00890735463861044
5.809863817002654862e+00 0.04247571552536898 0.00890735463861044
5.929522089526495954e+00 0.047137531341167244 0.00890735463861044
6.058455755452139435e+00 0.05231099308056263 0.00890735463861044
6.197830033452271792e+00 0.05805225516094899 0.00890735463861044
6.348882649435416248e+00 0.06442363508721373 0.00890735463861044
6.512926996173090899e+00 0.07149428986597581 0.00890735463861044
6.691354418031417950e+00 0.07934096665797492 0.00890735463861044
6.885635326664475642e+00 0.08804883581643465 0.00890735463861044
7.097318799834124725e+00 0.09771241535346502 0.00890735463861044
7.328030262855030230e+00 0.1084365968689611 0.00890735463861044
7.579466819915865017e+00 0.12033778407775893 0.00890735463861044
7.853389781611196163e+00 0.13354515629298988 0.00890735463861044
8.151613837715290245e+00 0.14820207057988585 0.00890735463861044
8.475992343620365688e+00 0.16446761779946645 0.00890735463861044
8.828398249802528852e+00 0.18251834943190443 0.00890735463861044
9.210700018640608278e+00 0.20255019392306664 0.00890735463861044
9.624732212181603686e+00 0.22478058335487253 0.00890735463861044
1.007226026595021473e+01 0.24945081352303167 0.00890735463861044
1.055493929741727221e+01 0.27682866303920667 0.00890735463861044
1.107426692571979565e+01 0.3072112998861759 0.00890735463861044
1.163153037104457432e+01 0.34092850697468147 0.00890735463861044
1.222774841704048399e+01 0.3783462617131929 0.00890735463861044
1.286360931596373192e+01 0.419870708444391 0.00890735463861044
1.353940603783561514e+01 0.4659525668664682 0.00890735463861044
1.425497090589969851e+01 0.517092024289676 0.00890735463861044
1.500961204425467876e+01 0.5738441648302398 0.00890735463861044
1.580205459177615346e+01 0.6368249944718586 0.00890735463861044
1.663039002760977780e+01 0.7067181273927491 0.00890735463861044
1.749203716372861095e+01 0.7842822061337682 0.00890735463861044
1.842898639714482556e+01 0.8703591361485166 0.00890735463861044
1.944059208618712375e+01 0.9658832241158708 0.00890735463861044
2.049196711601391385e+01 1.0718913192051276 0.00890735463861044
2.158005963919306325e+01 1.1895340673703196 0.00890735463861044
2.270127319389710863e+01 1.3200884008314182 0.00890735463861044
2.385149986472197270e+01 1.4649713983072863 0.00890735463861044
2.502616712501902185e+01 1.625755666443795 0.00890735463861044
2.622029703859363892e+01 1.8041864093920719 0.00890735463861044
2.742857569175529875e+01 2.0022003718155843 0.00890735463861044
2.864543041486128061e+01 2.2219468609395236 0.00890735463861044
2.986511181471685816e+01 2.4658110758226037 0.00890735463861044
3.108177766573056999e+01 2.736439997074672 0.00890735463861044
3.228957564660640145e+01 3.0367711180354604 0.00890735463861044
3.348272220425489820e+01 3.370064329271928 0.00890735463861044
3.465557528777139140e+01 3.739937302478798 0.00890735463861044
3.580269918190279554e+01 4.150404757850477 0.00890735463861044
3.691892036274073519e+01 4.605922041145108 0.00890735463861044
3.799937389241761565e+01 5.1114334834401705 0.00890735463861044
3.903954048108131047e+01 5.672426068491977 0.00890735463861044
4.003527480897572843e+01 6.294988990221888 0.00890735463861044
4.098282599668555548e+01 6.985879746785249 0.00890735463861044
4.187885124475493370e+01 7.752597488629465 0.00890735463861044
4.272042365127573760e+01 8.60346441668451 0.00890735463861044
4.350503492756041624e+01 9.547716114208066 0.00890735463861044
4.423059355646638835e+01 10.59560179277617 0.00890735463861044
4.489541853756771417e+01 11.758495540521581 0.00890735463861044
4.549822861480525660e+01 13.049019780144016 0.00890735463861044
4.603812676830402495e+01 14.481182276745331 0.00890735463861044
4.651457962761467257e+01 16.070528182616385 0.00890735463861044
4.692739168404870043e+01 17.834308769319094 0.00890735463861044
4.727667435347651548e+01 19.791668678535572 0.00890735463861044
4.756281032019298038e+01 21.96385372416547 0.00890735463861044
4.778641395619100507e+01 24.37444150122222 0.00890735463861044
4.794828897755827768e+01 27.04959730463137 0.00890735463861044
4.804938477390448526e+01 30.01835813575592 0.00890735463861044
4.809075306814429496e+01 33.31294787934677 0.00890735463861044
4.807350662400795471e+01 36.96912707195032 0.00890735463861044
4.799878168924171717e+01 41.0265810582719 0.00890735463861044
4.786770571959068832e+01 45.52935074866948 0.00890735463861044
4.768137171526910834e+01 50.526310653356795 0.00890735463861044
4.744082021106565605e+01 56.07169938205458 0.00890735463861044
4.714702968118299253e+01 62.22570836730231 0.00890735463861044
4.680091577742055620e+01 69.0551352016233 0.00890735463861044
4.640333953548616819e+01 76.63410868007462 0.00890735463861044
4.595512436812948209e+01 85.04489341802686 0.00890735463861044
4.545708138329607095e+01 94.37878277775391 0.00890735463861044
4.491004227024772888e+01 104.73708979594508 0.00890735463861044
4.431489870147775889e+01 116.23224686798542 0.00890735463861044
4.367264684048604551e+01 128.9890261253308 0.00890735463861044
4.298443515041331864e+01 143.14589375234786 0.00890735463861044
4.225161320740802040e+01 158.85651294280527 0.00890735463861044
4.147577866079438280e+01 176.2914118095948 0.00890735463861044
4.065881888685122192e+01 195.63983435170647 0.00890735463861044
3.980294339894544464e+01 217.11179456945052 0.00890735463861044
3.891070286515652299e+01 240.9403560239527 0.00890735463861044
3.798499098336266400e+01 267.38416158399497 0.00890735463861044
3.702902665397067494e+01 296.73024081888724 0.00890735463861044
3.604631600684236048e+01 329.2971255097155 0.00890735463861044
3.504091204829370554e+01 365.43830709572546 0.00890735463861044
3.405540563441253710e+01 405.54607358408276 0.00890735463861044
3.304786908425867153e+01 450.05576757004974 0.00890735463861044
3.202203575460184481e+01 499.450511585514 0.00890735463861044
3.098238997830215169e+01 554.2664520663108 0.00890735463861044
2.993347399195843295e+01 615.0985788580505 0.00890735463861044
2.887981533995574779e+01 682.6071834272393 0.00890735463861044
2.782586870597747719e+01 757.525025877192 0.00890735463861044
2.677598560104171099e+01 840.6652885618333 0.00890735463861044
2.573442161475854206e+01 932.9304026284696 0.00890735463861044
2.470538319542417227e+01 1035.3218432956637 0.00890735463861044
2.393497212508355787e+01 1148.9510001873086 0.00890735463861044
2.353721344251090741e+01 1275.051240713013 0.00890735463861044
2.318830338244278622e+01 1414.991297434576 0.00890735463861044
2.288653940042928170e+01 1570.2901247293776 0.00890735463861044
2.285818485027041191e+01 1742.6333860096508 0.00890735463861044
2.289106289822120743e+01 1933.891750455232 0.00890735463861044
2.297148741644720715e+01 2146.141197858406 0.00890735463861044
2.309506662835812563e+01 2381.6855519761607 0.00890735463861044
2.325707548207400421e+01 2643.0814869741084 0.00890735463861044
2.345262210491315358e+01 2933.1662783900483 0.00890735463861044
2.367683641239869274e+01 3255.0885998350564 0.00890735463861044
2.392507371640211034e+01 3612.3426997094302 0.00890735463861044
2.419312353058110787e+01 4008.8063288984645 0.00890735463861044
2.447741097028210788e+01 4448.782831127585 0.00890735463861044
2.477525377366018233e+01 4937.047852839004 0.00890735463861044
2.508478211005386171e+01 5478.901179593945 0.00890735463861044
2.540519658828590011e+01 6080.224261649427 0.00890735463861044
2.573678113437834725e+01 6747.5440531107 0.00890735463861044
2.608109737075405832e+01 7488.10385759003 0.00890735463861044
2.644000060551169540e+01 8309.941949353404 0.00890735463861044
2.681622063948263701e+01 9221.97882333434 0.00890735463861044
2.721284324550421374e+01 10234.114021054527 0.00890735463861044
2.763307368409235920e+01 11357.333583431051 0.00890735463861044
2.807984425496519876e+01 12603.829296797274 0.00890735463861044
2.855550336182028914e+01 13987.131026472387 0.00890735463861044
2.906187218559295360e+01 15522.25357427048 0.00890735463861044
2.960011779854680469e+01 17225.859653987874 0.00890735463861044
3.017030571735456945e+01 19116.440753857038 0.00890735463861044
3.077183286074946622e+01 21214.51784910632 0.00890735463861044
3.140335177356381635e+01 23542.864143224204 0.00890735463861044
3.206281214584384287e+01 26126.752255633317 0.00890735463861044
3.274752953122013821e+01 28994.22853882881 0.00890735463861044
3.345438914175345957e+01 32176.417502507353 0.00890735463861044
3.417964486967562010e+01 35707.859649004626 0.00890735463861044
3.491903908643319454e+01 39626.88638701478 0.00890735463861044
3.566811749768552176e+01 43976.036093027215 0.00890735463861044
3.642219809950723430e+01 48802.515836544335 0.00890735463861044
3.717665722934085437e+01 54158.71378079476 0.00890735463861044
3.792815658209553931e+01 60102.76782070388 0.00890735463861044
3.874717526552676361e+01 66699.19663030129 0.00890735463861044
3.953888160282418340e+01 74019.59996915652 0.00890735463861044
4.029984407662583124e+01 82143.43584919439 0.00890735463861044
4.102702140323524560e+01 91158.88299750836 0.00890735463861044
4.171775754708725970e+01 101163.7979766207 0.00890735463861044
4.236976628139191092e+01 112266.77735108159 0.00890735463861044
4.298110509401131907e+01 124588.33642950082 0.00890735463861044
4.355014003115564947e+01 138262.2173764659 0.00890735463861044
4.407550337747405678e+01 153436.84089300132 0.00890735463861044
4.455604613729576613e+01 170276.91722258978 0.00890735463861044
4.499078645814330457e+01 188965.23396912115 0.00890735463861044
4.539216875128139606e+01 209704.64013232305 0.00890735463861044
4.575539703066822739e+01 232720.2478960412 0.00890735463861044
4.607324175131154220e+01 258261.87606826748 0.00890735463861044
4.634477110520915488e+01 286606.7616948256 0.00890735463861044
4.657667896144754849e+01 318062.5692794119 0.00890735463861044
4.676695238545779887e+01 352970.73027306574 0.00890735463861044
4.691009826246092729e+01 391710.1490809261 0.00890735463861044
4.700466356771286769e+01 434701.3158125035 0.00890735463861044
4.704905411344491029e+01 482410.8704165374 0.00890735463861044
4.704155333061184763e+01 535356.6677410719 0.00890735463861044
4.698034034775906775e+01 594113.3984965039 0.00890735463861044
4.686351222898590407e+01 659318.8271333541 0.00890735463861044
4.668911150747914718e+01 731680.7143427207 0.00890735463861044
4.645515963660390923e+01 811984.4993184009 0.00890735463861044
4.615969747832402703e+01 901101.8251665037 0.00890735463861044
4.580083648205730640e+01 1000000.0 0.00890735463861044
1.852100253563428556e+00 0.001 0.009884959046625586
1.970182486126502486e+00 0.0011097524964120721 0.009884959046625586
2.090176004100415597e+00 0.0012315506032928262 0.009884959046625586
2.211497504096185729e+00 0.001366716356462006 0.009884959046625586
2.333544683296102207e+00 0.0015167168884709225 0.009884959046625586
2.455710043418274591e+00 0.0016831803533309566 0.009884959046625586
2.577395037081424256e+00 0.0018679135990207828 0.009884959046625586
2.698024120059179687e+00 0.002072921779595372 0.009884959046625586
2.817057902717858386e+00 0.002300430119772917 0.009884959046625586
2.934005085234773436e+00 0.0025529080682395165 0.009884959046625586
3.048432447752077223e+00 0.002833096101839324 0.009884959046625586
3.159972908803339475e+00 0.0031440354715915 0.009884959046625586
3.268331277918921085e+00 0.0034891012134067737 0.009884959046625586
3.373287729030492343e+00 0.003872038781812557 0.009884959046625586
3.474699198140672518e+00 0.004297004704320844 0.009884959046625586
3.572498733617120781e+00 0.004768611697714469 0.009884959046625586
3.666693394014066687e+00 0.005291978735958442 0.009884959046625586
3.757360685459085747e+00 0.005872786613189483 0.009884959046625586
3.844644284469689310e+00 0.00651733960488242 0.009884959046625586
3.928749048569520230e+00 0.007232633896483534 0.009884959046625586
4.009935949798520305e+00 0.008026433522257174 0.009884959046625586
4.088517026331148330e+00 0.00890735463861044 0.009884959046625586
4.164850654413468689e+00 0.009884959046625586 0.009884959046625586
4.239337423134037941e+00 0.010969857978923836 0.009884959046625586
4.312416563552844195e+00 0.012173827277396614 0.009884959046625586
4.384563225978163281e+00 0.013509935211980273 0.009884959046625586
4.456286501721922200e+00 0.014992684327860457 0.009884959046625586
4.528128337802860059e+00 0.01663816886076129 0.009884959046625586
4.600663213456590128e+00 0.018464249428955443 0.009884959046625586
4.674498638443056464e+00 0.020490746898158472 0.009884959046625586
4.750276429378148535e+00 0.022739657523579287 0.009884959046625586
4.828674622698565067e+00 0.02523539170434766 0.009884959046625586
4.910410063211104514e+00 0.02800503894183631 0.009884959046625586
4.996241514426492003e+00 0.03107866187782014 0.009884959046625586
5.086973265880632589e+00 0.03448962260405758 0.009884959046625586
5.183459131555971489e+00 0.038274944785163134 0.009884959046625586
5.286606728033842906e+00 0.04247571552536898 0.009884959046625586
5.397381932955529926e+00 0.047137531341167244 0.009884959046625586
5.516813429757918996e+00 0.05231099308056263 0.009884959046625586
5.645997130524091467e+00 0.05805225516094899 0.009884959046625586
5.786100401725605913e+00 0.06442363508721373 0.009884959046625586
5.938365821143612777e+00 0.07149428986597581 0.009884959046625586
6.104114236028970630e+00 0.07934096665797492 0.009884959046625586
6.284746979140662937e+00 0.08804883581643465 0.009884959046625586
6.481746761489176833e+00 0.09771241535346502 0.009884959046625586
6.696677019832627309e+00 0.1084365968689611 0.009884959046625586
6.931179302240414231e+00 0.12033778407775893 0.009884959046625586
7.186968174634543516e+00 0.13354515629298988 0.009884959046625586
7.465823292795140453e+00 0.14820207057988585 0.009884959046625586
7.769577973947250804e+00 0.16446761779946645 0.009884959046625586
8.100103838880295726e+00 0.18251834943190443 0.009884959046625586
8.459290948478141559e+00 0.20255019392306664 0.009884959046625586
8.849022886137047905e+00 0.22478058335487253 0.009884959046625586
9.271146357933616855e+00 0.24945081352303167 0.009884959046625586
9.727434933270492579e+00 0.27682866303920667 0.009884959046625586
1.021954677570508352e+01 0.3072112998861759 0.009884959046625586
1.074897628465204669e+01 0.34092850697468147 0.009884959046625586
1.131700008257715773e+01 0.3783462617131929 0.009884959046625586
1.192461789751388501e+01 0.419870708444391 0.009884959046625586
1.257248943910932049e+01 0.4659525668664682 0.009884959046625586
1.326086886131571418e+01 0.517092024289676 0.009884959046625586
1.398953877904983578e+01 0.5738441648302398 0.009884959046625586
1.475774642745382792e+01 0.6368249944718586 0.009884959046625586
1.556414493270245636e+01 0.7067181273927491 0.009884959046625586
1.640674311785051742e+01 0.7842822061337682 0.009884959046625586
1.728286745413373993e+01 0.8703591361485166 0.009884959046625586
1.821524818432906301e+01 0.9658832241158708 0.009884959046625586
1.923986861087247746e+01 1.0718913192051276 0.009884959046625586
2.030424694670794139e+01 1.1895340673703196 0.009884959046625586
2.140524438623810966e+01 1.3200884008314182 0.009884959046625586
2.253917838802698625e+01 1.4649713983072863 0.009884959046625586
2.370185786523680349e+01 1.625755666443795 0.009884959046625586
2.488863200483557137e+01 1.8041864093920719 0.009884959046625586
2.609445119643591937e+01 2.0022003718155843 0.009884959046625586
2.731393797804919288e+01 2.2219468609395236 0.009884959046625586
2.854146541660917791e+01 2.4658110758226037 0.009884959046625586
2.977123990633520734e+01 2.736439997074672 0.009884959046625586
3.099738547336801986e+01 3.0367711180354604 0.009884959046625586
3.221402647602356950e+01 3.370064329271928 0.009884959046625586
3.341536614457275789e+01 3.739937302478798 0.009884959046625586
3.459575862630592269e+01 4.150404757850477 0.009884959046625586
3.574977290446949496e+01 4.605922041145108 0.009884959046625586
3.687224756891048116e+01 5.1114334834401705 0.009884959046625586
3.795833599487418297e+01 5.672426068491977 0.009884959046625586
3.900354216792105433e+01 6.294988990221888 0.009884959046625586
4.000374777029660578e+01 6.985879746785249 0.009884959046625586
4.095523150375701960e+01 7.752597488629465 0.009884959046625586
4.185468167822932628e+01 8.60346441668451 0.009884959046625586
4.269920309622219179e+01 9.547716114208066 0.009884959046625586
4.348631901051844295e+01 10.59560179277617 0.009884959046625586
4.421396862295989649e+01 11.758495540521581 0.009884959046625586
4.488050033092289937e+01 13.049019780144016 0.009884959046625586
4.548466058529881195e+01 14.481182276745331 0.009884959046625586
4.602557807321570493e+01 16.070528182616385 0.009884959046625586
4.650274296129548901e+01 17.834308769319094 0.009884959046625586
4.691598097636312303e+01 19.791668678535572 0.009884959046625586
4.726542242367803937e+01 21.96385372416547 0.009884959046625586
4.755146653231253140e+01 24.37444150122222 0.009884959046625586
4.777474195117088129e+01 27.04959730463137 0.009884959046625586
4.793606453027559411e+01 30.01835813575592 0.009884959046625586
4.803639386685735246e+01 33.31294787934677 0.009884959046625586
4.807679025882835333e+01 36.96912707195032 0.009884959046625586
4.805837382181422868e+01 41.0265810582719 0.009884959046625586
4.798228747033491715e+01 45.52935074866948 0.009884959046625586
4.784966535054302739e+01 50.526310653356795 0.009884959046625586
4.766160807781682962e+01 56.07169938205458 0.009884959046625586
4.741916588865621662e+01 62.22570836730231 0.009884959046625586
4.712333048914081246e+01 69.0551352016233 0.009884959046625586
4.677503609038528509e+01 76.63410868007462 0.009884959046625586
4.637516979165997100e+01 85.04489341802686 0.009884959046625586
4.592459116149024112e+01 94.37878277775391 0.009884959046625586
4.542416052236804802e+01 104.73708979594508 0.009884959046625586
4.487477509716229207e+01 116.23224686798542 0.009884959046625586
4.427741174135044844e+01 128.9890261253308 0.009884959046625586
4.363317449580738128e+01 143.14589375234786 0.009884959046625586
4.294334458356803452e+01 158.85651294280527 0.009884959046625586
4.220942978027439096e+01 176.2914118095948 0.009884959046625586
4.143320936741918104e+01 195.63983435170647 0.009884959046625586
4.061677025717983724e+01 217.11179456945052 0.009884959046625586
3.976252964661085798e+01 240.9403560239527 0.009884959046625586
3.887323994688508577e+01 267.38416158399497 0.009884959046625586
3.795197313260212724e+01 296.73024081888724 0.009884959046625586
3.700208401187766327e+01 329.2971255097155 0.009884959046625586
3.602756214917079092e+01 365.43830709572546 0.009884959046625586
3.507420649460923556e+01 405.54607358408276 0.009884959046625586
3.409643020577668437e+01 450.05576757004974 0.009884959046625586
3.309712532121021411e+01 499.450511585514 0.009884959046625586
3.208066581325547162e+01 554.2664520663108 0.009884959046625586
3.105151558037019299e+01 615.0985788580505 0.009884959046625586
3.001415978775861149e+01 682.6071834272393 0.009884959046625586
2.897304938031138732e+01 757.525025877192 0.009884959046625586
2.793257191006540197e+01 840.6652885618333 0.009884959046625586
2.689705843079426373e+01 932.9304026284696 0.009884959046625586
2.587082896677815569e+01 1035.3218432956637 0.009884959046625586
2.492450189059452015e+01 1148.9510001873086 0.009884959046625586
2.451979698664847263e+01 1275.051240713013 0.009884959046625586
2.416428660862497679e+01 1414.991297434576 0.009884959046625586
2.385619881385770213e+01 1570.2901247293776 0.009884959046625586
2.359314443813565276e+01 1742.6333860096508 0.009884959046625586
2.351152141388199368e+01 1933.891750455232 0.009884959046625586
2.358075262402687144e+01 2146.141197858406 0.009884959046625586
2.369556373806225480e+01 2381.6855519761607 0.009884959046625586
2.385123426530292079e+01 2643.0814869741084 0.009884959046625586
2.404280764127674175e+01 2933.1662783900483 0.009884959046625586
2.426528431057353785e+01 3255.0885998350564 0.009884959046625586
2.451383419954430920e+01 3612.3426997094302 0.009884959046625586
2.478401882628435615e+01 4008.8063288984645 0.009884959046625586
2.507209032403935112e+01 4448.782831127585 0.009884959046625586
2.537497949450433055e+01 4937.047852839004 0.009884959046625586
2.569058881284763984e+01 5478.901179593945 0.009884959046625586
2.601793745406606462e+01 6080.224261649427 0.009884959046625586
2.635714805556157003e+01 6747.5440531107 0.009884959046625586
2.670972044258121514e+01 7488.10385759003 0.009884959046625586
2.707742363416233999e+01 8309.941949353404 0.009884959046625586
2.746299411631969889e+01 9221.97882333434 0.009884959046625586
2.786955338646598790e+01 10234.114021054527 0.009884959046625586
2.830041508572526965e+01 11357.333583431051 0.009884959046625586
2.875842484068402882e+01 12603.829296797274 0.009884959046625586
2.924595519155759860e+01 13987.131026472387 0.009884959046625586
2.976475291393747824e+01 15522.25357427048 0.009884959046625586
3.031582988974133031e+01 17225.859653987874 0.009884959046625586
3.089894354494516904e+01 19116.440753857038 0.009884959046625586
3.151316419900413379e+01 21214.51784910632 0.009884959046625586
3.215672626089842367e+01 23542.864143224204 0.009884959046625586
3.282710647090296163e+01 26126.752255633317 0.009884959046625586
3.352111665360324366e+01 28994.22853882881 0.009884959046625586
3.423519500263793702e+01 32176.417502507353 0.009884959046625586
3.496500437145618889e+01 35707.859649004626 0.009884959046625586
3.570589840648337088e+01 39626.88638701478 0.009884959046625586
3.645306014989061083e+01 43976.036093027215 0.009884959046625586
3.720159449578687827e+01 48802.515836544335 0.009884959046625586
3.794872394646306191e+01 54158.71378079476 0.009884959046625586
3.876344098536347360e+01 60102.76782070388 0.009884959046625586
3.955170762119801964e+01 66699.19663030129 0.009884959046625586
4.030993497074668852e+01 74019.59996915652 0.009884959046625586
4.103494906238463358e+01 82143.43584919439 0.009884959046625586
4.172398329938845762e+01 91158.88299750836 0.009884959046625586
4.237465981838703755e+01 101163.7979766207 0.009884959046625586
4.298496079555202698e+01 112266.77735108159 0.009884959046625586
4.355319087546112655e+01 124588.33642950082 0.009884959046625586
4.407793247059065322e+01 138262.2173764659 0.009884959046625586
4.455799625858858093e+01 153436.84089300132 0.009884959046625586
4.499236847179411569e+01 170276.91722258978 0.009884959046625586
4.538015730384948654e+01 188965.23396912115 0.009884959046625586
4.573453086264359513e+01 209704.64013232305 0.009884959046625586
4.605163112238220435e+01 232720.2478960412 0.009884959046625586
4.632282011930188048e+01 258261.87606826748 0.009884959046625586
4.654706524562593728e+01 286606.7616948256 0.009884959046625586
4.673107129410760763e+01 318062.5692794119 0.009884959046625586
4.687358708070665614e+01 352970.73027306574 0.009884959046625586
4.696808734887364523e+01 391710.1490809261 0.009884959046625586
4.701291803709155204e+01 434701.3158125035 0.009884959046625586
4.700628541096624247e+01 482410.8704165374 0.009884959046625586
4.694628372387569470e+01 535356.6677410719 0.009884959046625586
4.683092559905146857e+01 594113.3984965039 0.009884959046625586
4.665817566084083978e+01 659318.8271333541 0.009884959046625586
4.642598618773138242e+01 731680.7143427207 0.009884959046625586
4.613234146909977085e+01 811984.4993184009 0.009884959046625586
4.577530673170421949e+01 901101.8251665037 0.009884959046625586
4.535308681973133815e+01 1000000.0 0.009884959046625586
1.663187581081425392e+00 0.001 0.010969857978923836
1.769953338702572321e+00 0.0011097524964120721 0.010969857978923836
1.878536186291032140e+00 0.0012315506032928262 0.010969857978923836
1.988411923970183626e+00 0.001366716356462006 0.010969857978923836
2.099037395903700531e+00 0.0015167168884709225 0.010969857978923836
2.209862940222522720e+00 0.0016831803533309566 0.010969857978923836
2.320345157741600328e+00 0.0018679135990207828 0.010969857978923836
2.429959756463930365e+00 0.002072921779595372 0.010969857978923836
2.538213557513246510e+00 0.002300430119772917 0.010969857978923836
2.644655608728946561e+00 0.0025529080682395165 0.010969857978923836
2.748886541583930310e+00 0.002833096101839324 0.010969857978923836
2.850566104969424863e+00 0.0031440354715915 0.010969857978923836
2.949418769237245552e+00 0.0034891012134067737 0.010969857978923836
3.045237215553221244e+00 0.003872038781812557 0.010969857978923836
3.137883844505875874e+00 0.004297004704320844 0.010969857978923836
3.227290543884867802e+00 0.004768611697714469 0.010969857978923836
3.313456939630457843e+00 0.005291978735958442 0.010969857978923836
3.396447459678224590e+00 0.005872786613189483 0.010969857978923836
3.476387486858801612e+00 0.00651733960488242 0.010969857978923836
3.553459008946212361e+00 0.007232633896483534 0.010969857978923836
3.627896083784796222e+00 0.008026433522257174 0.010969857978923836
3.699980252794836222e+00 0.00890735463861044 0.010969857978923836
3.770036345644387055e+00 0.009884959046625586 0.010969857978923836
3.838428627637048507e+00 0.010969857978923836 0.010969857978923836
3.905557685233787879e+00 0.012173827277396614 0.010969857978923836
3.971857811229431157e+00 0.013509935211980273 0.010969857978923836
4.037795330239289271e+00 0.014992684327860457 0.010969857978923836
4.103867540002393177e+00 0.01663816886076129 0.010969857978923836
4.170602504106653008e+00 0.018464249428955443 0.010969857978923836
4.238559529768582301e+00 0.020490746898158472 0.010969857978923836
4.308330420110040748e+00 0.022739657523579287 0.010969857978923836
4.380541317714715888e+00 0.02523539170434766 0.010969857978923836
4.455855200443925135e+00 0.02800503894183631 0.010969857978923836
4.534974928185191878e+00 0.03107866187782014 0.010969857978923836
4.618646720094634617e+00 0.03448962260405758 0.010969857978923836
4.707664099527890222e+00 0.038274944785163134 0.010969857978923836
4.802872110308451958e+00 0.04247571552536898 0.010969857978923836
4.905171822803323423e+00 0.047137531341167244 0.010969857978923836
5.015524925520946198e+00 0.05231099308056263 0.010969857978923836
5.134958344724251056e+00 0.05805225516094899 0.010969857978923836
5.264568751287365345e+00 0.06442363508721373 0.010969857978923836
5.405526771689008747e+00 0.07149428986597581 0.010969857978923836
5.559080691425349663e+00 0.07934096665797492 0.010969857978923836
5.726559482473508211e+00 0.08804883581643465 0.010969857978923836
5.909374830742070372e+00 0.09771241535346502 0.010969857978923836
6.109021872389911678e+00 0.1084365968689611 0.010969857978923836
6.327078311135074351e+00 0.12033778407775893 0.010969857978923836
6.565201454033214645e+00 0.13354515629298988 0.010969857978923836
6.825122789563817349e+00 0.14820207057988585 0.010969857978923836
7.108639574118660320e+00 0.16446761779946645 0.010969857978923836
7.417602857430086516e+00 0.18251834943190443 0.010969857978923836
7.753901543812017572e+00 0.20255019392306664 0.010969857978923836
8.119441768457736686e+00 0.22478058335487253 0.010969857978923836
8.516121193642165466e+00 0.24945081352303167 0.010969857978923836
8.945797729098762474e+00 0.27682866303920667 0.010969857978923836
9.410252314693769549e+00 0.3072112998861759 0.010969857978923836
9.911145613765215856e+00 0.34092850697468147 0.010969857978923836
1.044996865632382388e+01 0.3783462617131929 0.010969857978923836
1.102798775249942231e+01 0.419870708444391 0.010969857978923836
1.164618439518590343e+01 0.4659525668664682 0.010969857978923836
1.230519125976066164e+01 0.517092024289676 0.010969857978923836
1.300522592400746191e+01 0.5738441648302398 0.010969857978923836
1.374602436082676249e+01 0.6368249944718586 0.010969857978923836
1.452677687995400646e+01 0.7067181273927491 0.010969857978923836
1.534606948885214806e+01 0.7842822061337682 0.010969857978923836
1.620183420458024415e+01 0.8703591361485166 0.010969857978923836
1.709131188295204851e+01 0.9658832241158708 0.010969857978923836
1.802011085140090074e+01 1.0718913192051276 0.010969857978923836
1.905669466856353012e+01 1.1895340673703196 0.010969857978923836
2.013301361979219450e+01 1.3200884008314182 0.010969857978923836
2.124584896494691577e+01 1.4649713983072863 0.010969857978923836
2.239143926214434188e+01 1.625755666443795 0.010969857978923836
2.356551742671202376e+01 1.8041864093920719 0.010969857978923836
2.476336128935158243e+01 2.0022003718155843 0.010969857978923836
2.597985614067791715e+01 2.2219468609395236 0.010969857978923836
2.720956699831860703e+01 2.4658110758226037 0.010969857978923836
2.844681798878971435e+01 2.736439997074672 0.010969857978923836
2.968577583600042757e+01 3.0367711180354604 0.010969857978923836
3.092053444425915742e+01 3.370064329271928 0.010969857978923836
3.214519758283957174e+01 3.739937302478798 0.010969857978923836
3.335395701448450723e+01 4.150404757850477 0.010969857978923836
3.454116392400253233e+01 4.605922041145108 0.010969857978923836
3.570139195469867133e+01 5.1114334834401705 0.010969857978923836
3.682949096090527519e+01 5.672426068491977 0.010969857978923836
3.792063105913982923e+01 6.294988990221888 0.010969857978923836
3.897033732526089977e+01 6.985879746785249 0.010969857978923836
3.997451574441428335e+01 7.752597488629465 0.010969857978923836
4.092947147959445431e+01 8.60346441668451 0.010969857978923836
4.183192051739602846e+01 9.547716114208066 0.010969857978923836
4.267899570617412053e+01 10.59560179277617 0.010969857978923836
4.346824801759230184e+01 11.758495540521581 0.010969857978923836
4.419764348009942267e+01 13.049019780144016 0.010969857978923836
4.486555597286118768e+01 14.481182276745331 0.010969857978923836
4.547075573555780181e+01 16.070528182616385 0.010969857978923836
4.601239332637602786e+01 17.834308769319094 0.010969857978923836
4.648997869643755365e+01 19.791668678535572 0.010969857978923836
4.690335518972143092e+01 21.96385372416547 0.010969857978923836
4.725266854022663665e+01 24.37444150122222 0.010969857978923836
4.753833126668016007e+01 27.04959730463137 0.010969857978923836
4.776098328747033150e+01 30.01835813575592 0.010969857978923836
4.792144989686869394e+01 33.31294787934677 0.010969857978923836
4.802069859981754973e+01 36.96912707195032 0.010969857978923836
4.805979647834418245e+01 41.0265810582719 0.010969857978923836
4.803986985335334481e+01 45.52935074866948 0.010969857978923836
4.796206799879580274e+01 50.526310653356795 0.010969857978923836
4.782753251878201439e+01 56.07169938205458 0.010969857978923836
4.763737380518290365e+01 62.22570836730231 0.010969857978923836
4.739265571917901099e+01 69.0551352016233 0.010969857978923836
4.709438934782026109e+01 76.63410868007462 0.010969857978923836
4.674353636048810756e+01 85.04489341802686 0.010969857978923836
4.634102214735906244e+01 94.37878277775391 0.010969857978923836
4.588775855671605797e+01 104.73708979594508 0.010969857978923836
4.538467563706615238e+01 116.23224686798542 0.010969857978923836
4.483276129647925501e+01 128.9890261253308 0.010969857978923836
4.423310720981249489e+01 143.14589375234786 0.010969857978923836
4.358695858855205785e+01 158.85651294280527 0.010969857978923836
4.289576460356403231e+01 176.2914118095948 0.010969857978923836
4.216122539451384910e+01 195.63983435170647 0.010969857978923836
4.138533087209103911e+01 217.11179456945052 0.010969857978923836
4.057038619612100661e+01 240.9403560239527 0.010969857978923836
3.971901924419848484e+01 267.38416158399497 0.010969857978923836
3.883416688904220138e+01 296.73024081888724 0.010969857978923836
3.791903954044302338e+01 329.2971255097155 0.010969857978923836
3.697757995090278627e+01 365.43830709572546 0.010969857978923836
3.605911304159073438e+01 405.54607358408276 0.010969857978923836
3.511403914425325468e+01 450.05576757004974 0.010969857978923836
3.414435382245570594e+01 499.450511585514 0.010969857978923836
3.315430952992566915e+01 554.2664520663108 0.010969857978923836
3.214827980274159813e+01 615.0985788580505 0.010969857978923836
3.113069447304201631e+01 682.6071834272393 0.010969857978923836
3.010598663721125590e+01 757.525025877192 0.010969857978923836
2.907856424787974348e+01 840.6652885618333 0.010969857978923836
2.805281620827490130e+01 932.9304026284696 0.010969857978923836
2.703315604247886128e+01 1035.3218432956637 0.010969857978923836
2.602409728274471945e+01 1148.9510001873086 0.010969857978923836
2.552235739181711693e+01 1275.051240713013 0.010969857978923836
2.516035122898312792e+01 1414.991297434576 0.010969857978923836
2.484572583717275052e+01 1570.2901247293776 0.010969857978923836
2.457616845245054549e+01 1742.6333860096508 0.010969857978923836
2.434943102878569121e+01 1933.891750455232 0.010969857978923836
2.423535840019285459e+01 2146.141197858406 0.010969857978923836
2.433947044427807782e+01 2381.6855519761607 0.010969857978923836
2.448652875260456341e+01 2643.0814869741084 0.010969857978923836
2.467159423337282220e+01 2933.1662783900483 0.010969857978923836
2.488962914400048376e+01 3255.0885998350564 0.010969857978923836
2.513571374491277766e+01 3612.3426997094302 0.010969857978923836
2.540535073261935395e+01 4008.8063288984645 0.010969857978923836
2.569452746101374174e+01 4448.782831127585 0.010969857978923836
2.599997633434806232e+01 4937.047852839004 0.010969857978923836
2.631946171153465386e+01 5478.901179593945 0.010969857978923836
2.665183843398240882e+01 6080.224261649427 0.010969857978923836
2.699709522138708095e+01 6747.5440531107 0.010969857978923836
2.735668330012823191e+01 7488.10385759003 0.010969857978923836
2.773226010281870302e+01 8309.941949353404 0.010969857978923836
2.812653794240116056e+01 9221.97882333434 0.010969857978923836
2.854263044318952325e+01 10234.114021054527 0.010969857978923836
2.898387368173327161e+01 11357.333583431051 0.010969857978923836
2.945295478402989175e+01 12603.829296797274 0.010969857978923836
2.995217876409383351e+01 13987.131026472387 0.010969857978923836
3.048314690534026283e+01 15522.25357427048 0.010969857978923836
3.104656233928646714e+01 17225.859653987874 0.010969857978923836
3.164184560705313842e+01 19116.440753857038 0.010969857978923836
3.226765066664334825e+01 21214.51784910632 0.010969857978923836
3.292174046723973646e+01 23542.864143224204 0.010969857978923836
3.360108801171882220e+01 26126.752255633317 0.010969857978923836
3.430199551874524388e+01 28994.22853882881 0.010969857978923836
3.502047374561761472e+01 32176.417502507353 0.010969857978923836
3.575163953866532296e+01 35707.859649004626 0.010969857978923836
3.649052098043424053e+01 39626.88638701478 0.010969857978923836
3.723201840116377070e+01 43976.036093027215 0.010969857978923836
3.797381476691228386e+01 48802.515836544335 0.010969857978923836
3.878329411861135867e+01 54158.71378079476 0.010969857978923836
3.956736320277455121e+01 60102.76782070388 0.010969857978923836
4.032224661452482195e+01 66699.19663030129 0.010969857978923836
4.104461203461345065e+01 74019.59996915652 0.010969857978923836
4.173155981702139172e+01 82143.43584919439 0.010969857978923836
4.238060153370467020e+01 91158.88299750836 0.010969857978923836
4.298962813857603749e+01 101163.7979766207 0.010969857978923836
4.355686969230518457e+01 112266.77735108159 0.010969857978923836
4.408084797560669443e+01 124588.33642950082 0.010969857978923836
4.456032460292455255e+01 138262.2173764659 0.010969857978923836
4.499424644942670426e+01 153436.84089300132 0.010969857978923836
4.538169017730126598e+01 170276.91722258978 0.010969857978923836
4.572180898411861705e+01 188965.23396912115 0.010969857978923836
4.602837791541887924e+01 209704.64013232305 0.010969857978923836
4.629876735235056628e+01 232720.2478960412 0.010969857978923836
4.652265226090450767e+01 258261.87606826748 0.010969857978923836
4.669886495336658072e+01 286606.7616948256 0.010969857978923836
4.683387318165370061e+01 318062.5692794119 0.010969857978923836
4.692766454175156099e+01 352970.73027306574 0.010969857978923836
4.697240562584799761e+01 391710.1490809261 0.010969857978923836
4.696623862997545018e+01 434701.3158125035 0.010969857978923836
4.690717500940687046e+01 482410.8704165374 0.010969857978923836
4.679313548850290516e+01 535356.6677410719 0.010969857978923836
4.662199217431603415e+01 594113.3984965039 0.010969857978923836
4.639161259599660525e+01 659318.8271333541 0.010969857978923836
4.609990538553196870e+01 731680.7143427207 0.010969857978923836
4.574487201278569870e+01 811984.4993184009 0.010969857978923836
4.532466726808267055e+01 901101.8251665037 0.010969857978923836
4.483765955258508740e+01 1000000.0 0.010969857978923836
1.491634777194794648e+00 0.001 0.012173827277396614
1.588023653188712192e+00 0.0011097524964120721 0.012173827277396614
1.686131176275449395e+00 0.0012315506032928262 0.012173827277396614
1.785487121172699698e+00 0.001366716356462006 0.012173827277396614
1.885602618337107517e+00 0.0015167168884709225 0.012173827277396614
1.985981259927843245e+00 0.0016831803533309566 0.012173827277396614
2.086130720382628922e+00 0.0018679135990207828 0.012173827277396614
2.185574327785039905e+00 0.002072921779595372 0.012173827277396614
2.283862260266323219e+00 0.002300430119772917 0.012173827277396614
2.380581524294928197e+00 0.0025529080682395165 0.012173827277396614
2.475364871007857293e+00 0.002833096101839324 0.012173827277396614
2.567897803968845594e+00 0.0031440354715915 0.012173827277396614
2.657924000217171123e+00 0.0034891012134067737 0.012173827277396614
2.745248651124931882e+00 0.003872038781812557 0.012173827277396614
2.829740243397342869e+00 0.004297004704320844 0.012173827277396614
2.911330507202874784e+00 0.004768611697714469 0.012173827277396614
2.990013054251906333e+00 0.005291978735958442 0.012173827277396614
3.065840919814613041e+00 0.005872786613189483 0.012173827277396614
3.138923205927169224e+00 0.00651733960488242 0.012173827277396614
3.209421246394946969e+00 0.007232633896483534 0.012173827277396614
3.277544535214431676e+00 0.008026433522257174 0.012173827277396614
3.343546654956101261e+00 0.00890735463861044 0.012173827277396614
3.407721437507916562e+00 0.009884959046625586 0.012173827277396614
3.470399534942395725e+00 0.010969857978923836 0.012173827277396614
3.531945529774930037e+00 0.012173827277396614 0.012173827277396614
3.592755634701988665e+00 0.013509935211980273 0.012173827277396614
3.653256100241348392e+00 0.014992684327860457 0.012173827277396614
3.713902311704121662e+00 0.01663816886076129 0.012173827277396614
3.775178612302860337e+00 0.018464249428955443 0.012173827277396614
3.837598806133882157e+00 0.020490746898158472 0.012173827277396614
3.901707314470811205e+00 0.022739657523579287 0.012173827277396614
3.968080990146595877e+00 0.02523539170434766 0.012173827277396614
4.037331512050908344e+00 0.02800503894183631 0.012173827277396614
4.110108263714645993e+00 0.03107866187782014 0.012173827277396614
4.187101762623435697e+00 0.03448962260405758 0.012173827277396614
4.269047428150508416e+00 0.038274944785163134 0.012173827277396614
4.356729778521251539e+00 0.04247571552536898 0.012173827277396614
4.450986838722501560e+00 0.047137531341167244 0.012173827277396614
4.552714748008749979e+00 0.05231099308056263 0.012173827277396614
4.662872500090631256e+00 0.05805225516094899 0.012173827277396614
4.782486607474536910e+00 0.06442363508721373 0.012173827277396614
4.912655619961532771e+00 0.07149428986597581 0.012173827277396614
5.054554335146731248e+00 0.07934096665797492 0.012173827277396614
5.209437451641925954e+00 0.08804883581643465 0.012173827277396614
5.378642500224317224e+00 0.09771241535346502 0.012173827277396614
5.563591734238348074e+00 0.1084365968689611 0.012173827277396614
5.765792697528469901e+00 0.12033778407775893 0.012173827277396614
5.986837095050462132e+00 0.13354515629298988 0.012173827277396614
6.228397539208656575e+00 0.14820207057988585 0.012173827277396614
6.492221789038575608e+00 0.16446761779946645 0.012173827277396614
6.780123872950663433e+00 0.18251834943190443 0.012173827277396614
7.093971656645382318e+00 0.20255019392306664 0.012173827277396614
7.435670295353853376e+00 0.22478058335487253 0.012173827277396614
7.807140949781007144e+00 0.24945081352303167 0.012173827277396614
8.210294365232783775e+00 0.27682866303920667 0.012173827277396614
8.646998739011777957e+00 0.3072112998861759 0.012173827277396614
9.119041647828298736e+00 0.34092850697468147 0.012173827277396614
9.628085821570142144e+00 0.3783462617131929 0.012173827277396614
1.017561879826118698e+01 0.419870708444391 0.012173827277396614
1.076289693646612200e+01 0.4659525668664682 0.012173827277396614
1.139088439587706603e+01 0.517092024289676 0.012173827277396614
1.206018835328847594e+01 0.5738441648302398 0.012173827277396614
1.277099206426592382e+01 0.6368249944718586 0.012173827277396614
1.352298791875990069e+01 0.7067181273927491 0.012173827277396614
1.431531318930341357e+01 0.7842822061337682 0.012173827277396614
1.514649153595441611e+01 0.8703591361485166 0.012173827277396614
1.601438380022602814e+01 0.9658832241158708 0.012173827277396614
1.691615171325764777e+01 1.0718913192051276 0.012173827277396614
1.784823827321555001e+01 1.1895340673703196 0.012173827277396614
1.888970353786259082e+01 1.3200884008314182 0.012173827277396614
1.997696466730532805e+01 1.4649713983072863 0.012173827277396614
2.110063718252602172e+01 1.625755666443795 0.012173827277396614
2.225688738920731069e+01 1.8041864093920719 0.012173827277396614
2.344137876647684138e+01 2.0022003718155843 0.012173827277396614
2.464932413255622734e+01 2.2219468609395236 0.012173827277396614
2.587554960120163372e+01 2.4658110758226037 0.012173827277396614
2.711456804353376882e+01 2.736439997074672 0.012173827277396614
2.836065935739175714e+01 3.0367711180354604 0.012173827277396614
2.960795450981527921e+01 3.370064329271928 0.012173827277396614
3.085052037569600003e+01 3.739937302478798 0.012173827277396614
3.208244231641683086e+01 4.150404757850477 0.012173827277396614
3.329790195056002489e+01 4.605922041145108 0.012173827277396614
3.449124794275982708e+01 5.1114334834401705 0.012173827277396614
3.565705823865787494e+01 5.672426068491977 0.012173827277396614
3.679019283897461889e+01 6.294988990221888 0.012173827277396614
3.788583685279208879e+01 6.985879746785249 0.012173827277396614
3.893953410805332993e+01 7.752597488629465 0.012173827277396614
3.994721209789047833e+01 8.60346441668451 0.012173827277396614
4.090519927749781459e+01 9.547716114208066 0.012173827277396614
4.181023584464266918e+01 10.59560179277617 0.012173827277396614
4.265947903714883438e+01 11.758495540521581 0.012173827277396614
4.345050375229300954e+01 13.049019780144016 0.012173827277396614
4.418129897600430667e+01 14.481182276745331 0.012173827277396614
4.485026017692550226e+01 16.070528182616385 0.012173827277396614
4.545617753004538741e+01 17.834308769319094 0.012173827277396614
4.599821966784360683e+01 19.791668678535572 0.012173827277396614
4.647591263786617333e+01 21.96385372416547 0.012173827277396614
4.688911385612215810e+01 24.37444150122222 0.012173827277396614
4.723798113247088537e+01 27.04959730463137 0.012173827277396614
4.752293717207748358e+01 30.01835813575592 0.012173827277396614
4.774463036928791126e+01 33.31294787934677 0.012173827277396614
4.790389308128557388e+01 36.96912707195032 0.012173827277396614
4.800169887286605075e+01 41.0265810582719 0.012173827277396614
4.803912044944937776e+01 45.52935074866948 0.012173827277396614
4.801729007844193120e+01 50.526310653356795 0.012173827277396614
4.793736429663609044e+01 56.07169938205458 0.012173827277396614
4.780049457478095576e+01 62.22570836730231 0.012173827277396614
4.760780540105745473e+01 69.0551352016233 0.012173827277396614
4.736038099283839387e+01 76.63410868007462 0.012173827277396614
4.705926152676200047e+01 85.04489341802686 0.012173827277396614
4.670544942985777226e+01 94.37878277775391 0.012173827277396614
4.629992587764969869e+01 104.73708979594508 0.012173827277396614
4.584367719174419875e+01 116.23224686798542 0.012173827277396614
4.533773027934439881e+01 128.9890261253308 0.012173827277396614
4.478319559303361075e+01 143.14589375234786 0.012173827277396614
4.418131526158829558e+01 158.85651294280527 0.012173827277396614
4.353351311462959927e+01 176.2914118095948 0.012173827277396614
4.284144233239754840e+01 195.63983435170647 0.012173827277396614
4.210702559843331017e+01 217.11179456945052 0.012173827277396614
4.133248226122189095e+01 240.9403560239527 0.012173827277396614
4.052033742675045858e+01 267.38416158399497 0.012173827277396614
3.967340953683168436e+01 296.73024081888724 0.012173827277396614
3.879477586481029050e+01 329.2971255097155 0.012173827277396614
3.788835515669103415e+01 365.43830709572546 0.012173827277396614
3.700733004073365606e+01 405.54607358408276 0.012173827277396614
3.609772960216894688e+01 450.05576757004974 0.012173827277396614
3.516058975357582028e+01 499.450511585514 0.012173827277396614
3.420003055248742641e+01 554.2664520663108 0.012173827277396614
3.322032345227533767e+01 615.0985788580505 0.012173827277396614
3.222583066877161428e+01 682.6071834272393 0.012173827277396614
3.122095464862044878e+01 757.525025877192 0.012173827277396614
3.021011025122571070e+01 840.6652885618333 0.012173827277396614
2.919772963484475881e+01 932.9304026284696 0.012173827277396614
2.818830352095266178e+01 1035.3218432956637 0.012173827277396614
2.718645402014905699e+01 1148.9510001873086 0.012173827277396614
2.654155983683799391e+01 1275.051240713013 0.012173827277396614
2.617336072789484547e+01 1414.991297434576 0.012173827277396614
2.585217196056365552e+01 1570.2901247293776 0.012173827277396614
2.557580706412518623e+01 1742.6333860096508 0.012173827277396614
2.534209824942952949e+01 1933.891750455232 0.012173827277396614
2.514902084636866419e+01 2146.141197858406 0.012173827277396614
2.502638518697205328e+01 2381.6855519761607 0.012173827277396614
2.516280005841162648e+01 2643.0814869741084 0.012173827277396614
2.533903359240090936e+01 2933.1662783900483 0.012173827277396614
2.555010194863077189e+01 3255.0885998350564 0.012173827277396614
2.579115465349266856e+01 3612.3426997094302 0.012173827277396614
2.605760459373231441e+01 4008.8063288984645 0.012173827277396614
2.634529810918724380e+01 4448.782831127585 0.012173827277396614
2.665092900741163007e+01 4937.047852839004 0.012173827277396614
2.697214609144915443e+01 5478.901179593945 0.012173827277396614
2.730768615715711789e+01 6080.224261649427 0.012173827277396614
2.765744010785607898e+01 6747.5440531107 0.012173827277396614
2.802278999514242486e+01 7488.10385759003 0.012173827277396614
2.840527974301359393e+01 8309.941949353404 0.012173827277396614
2.880755071321500083e+01 9221.97882333434 0.012173827277396614
2.923270119588054783e+01 10234.114021054527 0.012173827277396614
2.968386802227786703e+01 11357.333583431051 0.012173827277396614
3.016363166037006138e+01 12603.829296797274 0.012173827277396614
3.067409260255974601e+01 13987.131026472387 0.012173827277396614
3.121661927146581661e+01 15522.25357427048 0.012173827277396614
3.179151135680584872e+01 17225.859653987874 0.012173827277396614
3.239778005539096029e+01 19116.440753857038 0.012173827277396614
3.303360579252036899e+01 21214.51784910632 0.012173827277396614
3.369624490441817244e+01 23542.864143224204 0.012173827277396614
3.438215622877926592e+01 26126.752255633317 0.012173827277396614
3.508715857768705604e+01 28994.22853882881 0.012173827277396614
3.580684275323285704e+01 32176.417502507353 0.012173827277396614
3.653587304399458446e+01 35707.859649004626 0.012173827277396614
3.726901753099036085e+01 39626.88638701478 0.012173827277396614
3.800439918714462095e+01 43976.036093027215 0.012173827277396614
3.880750209803558448e+01 48802.515836544335 0.012173827277396614
3.958646004753495617e+01 54158.71378079476 0.012173827277396614
4.033726261923197853e+01 60102.76782070388 0.012173827277396614
4.105638962075745724e+01 66699.19663030129 0.012173827277396614
4.174078250736931039e+01 74019.59996915652 0.012173827277396614
4.238781989176348475e+01 82143.43584919439 0.012173827277396614
4.299528267623875877e+01 91158.88299750836 0.012173827277396614
4.356131041343810040e+01 101163.7979766207 0.012173827277396614
4.408435126612044286e+01 112266.77735108159 0.012173827277396614
4.456310721601332858e+01 124588.33642950082 0.012173827277396614
4.499647710347089458e+01 138262.2173764659 0.012173827277396614
4.538349928150152124e+01 153436.84089300132 0.012173827277396614
4.572329628694062365e+01 170276.91722258978 0.012173827277396614
4.601502245128693858e+01 188965.23396912115 0.012173827277396614
4.627290232424781635e+01 209704.64013232305 0.012173827277396614
4.649592395133981171e+01 232720.2478960412 0.012173827277396614
4.667175147395587942e+01 258261.87606826748 0.012173827277396614
4.679905677882746318e+01 286606.7616948256 0.012173827277396614
4.688376941199039294e+01 318062.5692794119 0.012173827277396614
4.692771010593668990e+01 352970.73027306574 0.012173827277396614
4.692142043493607417e+01 391710.1490809261 0.012173827277396614
4.686284419997011241e+01 434701.3158125035 0.012173827277396614
4.674981307256575036e+01 482410.8704165374 0.012173827277396614
4.658010002371206326e+01 535356.6677410719 0.012173827277396614
4.635147219334972846e+01 594113.3984965039 0.012173827277396614
4.606174439099584816e+01 659318.8271333541 0.012173827277396614
4.570883631378621459e+01 731680.7143427207 0.012173827277396614
4.529083266045894618e+01 811984.4993184009 0.012173827277396614
4.480604581801691921e+01 901101.8251665037 0.012173827277396614
4.425308682659489534e+01 1000000.0 0.012173827277396614
1.336012744802410168e+00 0.001 0.013509935211980273
1.422904216847113767e+00 0.0011097524964120721 0.013509935211980273
1.511414139973887405e+00 0.0012315506032928262 0.013509935211980273
1.601121436639384887e+00 0.001366716356462006 0.013509935211980273
1.691586918380014071e+00 0.0015167168884709225 0.013509935211980273
1.782363100204473305e+00 0.0016831803533309566 0.013509935211980273
1.873004778871334430e+00 0.0018679135990207828 0.013509935211980273
1.963079511357717966e+00 0.002072921779595372 0.013509935211980273
2.052177755966563488e+00 0.002300430119772917 0.013509935211980273
2.139922196843406788e+00 0.0025529080682395165 0.013509935211980273
2.225975860169500997e+00 0.002833096101839324 0.013509935211980273
2.310048814463196987e+00 0.0031440354715915 0.013509935211980273
2.391903206693401618e+00 0.0034891012134067737 0.013509935211980273
2.471356695107116419e+00 0.003872038781812557 0.013509935211980273
2.548284154357689957e+00 0.004297004704320844 0.013509935211980273
2.622617957283325474e+00 0.004768611697714469 0.013509935211980273
2.694346892807192084e+00 0.005291978735958442 0.013509935211980273
2.763514107326482172e+00 0.005872786613189483 0.013509935211980273
2.830214208427356049e+00 0.00651733960488242 0.013509935211980273
2.894589889019431705e+00 0.007232633896483534 0.013509935211980273
2.956828293766283533e+00 0.008026433522257174 0.013509935211980273
3.017157370312707254e+00 0.00890735463861044 0.013509935211980273
3.075842442708121460e+00 0.009884959046625586 0.013509935211980273
3.133183086564895081e+00 0.010969857978923836 0.013509935211980273
3.189510495611719065e+00 0.012173827277396614 0.013509935211980273
3.245185442715021740e+00 0.013509935211980273 0.013509935211980273
3.300596803368333276e+00 0.014992684327860457 0.013509935211980273
3.356160757522252513e+00 0.01663816886076129 0.013509935211980273
3.412320659852972060e+00 0.018464249428955443 0.013509935211980273
3.469547500915193705e+00 0.020490746898158472 0.013509935211980273
3.528341071883378088e+00 0.022739657523579287 0.013509935211980273
3.589231634543692095e+00 0.02523539170434766 0.013509935211980273
3.652782223786776861e+00 0.02800503894183631 0.013509935211980273
3.719591416681212959e+00 0.03107866187782014 0.013509935211980273
3.790296583032252364e+00 0.03448962260405758 0.013509935211980273
3.865577563239999570e+00 0.038274944785163134 0.013509935211980273
3.946160692057410824e+00 0.04247571552536898 0.013509935211980273
4.032823143793699217e+00 0.047137531341167244 0.013509935211980273
4.126397496854210090e+00 0.05231099308056263 0.013509935211980273
4.227776456956350515e+00 0.05805225516094899 0.013509935211980273
4.337917625891290818e+00 0.06442363508721373 0.013509935211980273
4.457848242129148986e+00 0.07149428986597581 0.013509935211980273
4.588669689004801988e+00 0.07934096665797492 0.013509935211980273
4.731561648207069481e+00 0.08804883581643465 0.013509935211980273
4.887785747674318060e+00 0.09771241535346502 0.013509935211980273
5.058688355883883325e+00 0.1084365968689611 0.013509935211980273
5.245702349103627427e+00 0.12033778407775893 0.013509935211980273
5.450347524236684116e+00 0.13354515629298988 0.013509935211980273
5.674229210801722267e+00 0.14820207057988585 0.013509935211980273
5.919034780718470223e+00 0.16446761779946645 0.013509935211980273
6.186527512594303779e+00 0.18251834943190443 0.013509935211980273
6.478537348452081623e+00 0.20255019392306664 0.013509935211980273
6.796948004362945106e+00 0.22478058335487253 0.013509935211980273
7.143679836266287886e+00 0.24945081352303167 0.013509935211980273
7.520668015463220613e+00 0.27682866303920667 0.013509935211980273
7.929835360998410465e+00 0.3072112998861759 0.013509935211980273
8.373059501768063129e+00 0.34092850697468147 0.013509935211980273
8.852133981923696382e+00 0.3783462617131929 0.013509935211980273
9.368723183238751417e+00 0.419870708444391 0.013509935211980273
9.924311129717890978e+00 0.4659525668664682 0.013509935211980273
1.052014462594398481e+01 0.517092024289676 0.013509935211980273
1.115717143413246148e+01 0.5738441648302398 0.013509935211980273
1.183597479760503646e+01 0.6368249944718586 0.013509935211980273
1.255670588040069369e+01 0.7067181273927491 0.013509935211980273
1.331901648449446363e+01 0.7842822061337682 0.013509935211980273
1.412199463297840296e+01 0.8703591361485166 0.013509935211980273
1.496410624308350990e+01 0.9658832241158708 0.013509935211980273
1.584314638081861304e+01 1.0718913192051276 0.013509935211980273
1.675620381790342606e+01 1.1895340673703196 0.013509935211980273
1.769964259550670960e+01 1.3200884008314182 0.013509935211980273
1.873759636139076434e+01 1.4649713983072863 0.013509935211980273
1.983486471318306243e+01 1.625755666443795 0.013509935211980273
2.096843865907418802e+01 1.8041864093920719 0.013509935211980273
2.213441836070310487e+01 2.0022003718155843 0.013509935211980273
2.332840385970766661e+01 2.2219468609395236 0.013509935211980273
2.454554869098707925e+01 2.4658110758226037 0.013509935211980273
2.578062511109559196e+01 2.736439997074672 0.013509935211980273
2.702809861392303858e+01 3.0367711180354604 0.013509935211980273
2.828220896805056128e+01 3.370064329271928 0.013509935211980273
2.953705475995075247e+01 3.739937302478798 0.013509935211980273
3.078667838553036162e+01 4.150404757850477 0.013509935211980273
3.202514852604814877e+01 4.605922041145108 0.013509935211980273
3.324663755148823441e+01 5.1114334834401705 0.013509935211980273
3.444549170148017936e+01 5.672426068491977 0.013509935211980273
3.561629255859426735e+01 6.294988990221888 0.013509935211980273
3.675390893661745650e+01 6.985879746785249 0.013509935211980273
3.785353897364020526e+01 7.752597488629465 0.013509935211980273
3.891074278722783220e+01 8.60346441668451 0.013509935211980273
3.992146647667589576e+01 9.547716114208066 0.013509935211980273
4.088205854979154452e+01 10.59560179277617 0.013509935211980273
4.178927992090180510e+01 11.758495540521581 0.013509935211980273
4.264030852748388156e+01 13.049019780144016 0.013509935211980273
4.343273938964122038e+01 14.481182276745331 0.013509935211980273
4.416458058320113622e+01 16.070528182616385 0.013509935211980273
4.483424529377236212e+01 17.834308769319094 0.013509935211980273
4.544053979210824679e+01 19.791668678535572 0.013509935211980273
4.598264703001508025e+01 21.96385372416547 0.013509935211980273
4.646010552130188387e+01 24.37444150122222 0.013509935211980273
4.687278330903080814e+01 27.04959730463137 0.013509935211980273
4.722084707628496147e+01 30.01835813575592 0.013509935211980273
4.750472683042404043e+01 33.31294787934677 0.013509935211980273
4.772507699505139556e+01 36.96912707195032 0.013509935211980273
4.788273510049010895e+01 41.0265810582719 0.013509935211980273
4.797867962445876344e+01 45.52935074866948 0.013509935211980273
4.801398871935647605e+01 50.526310653356795 0.013509935211980273
4.798980168398735202e+01 56.07169938205458 0.013509935211980273
4.790728503699360630e+01 62.22570836730231 0.013509935211980273
4.776760491001211761e+01 69.0551352016233 0.013509935211980273
4.757190729774857374e+01 76.63410868007462 0.013509935211980273
4.732130740839172489e+01 85.04489341802686 0.013509935211980273
4.701688901946978660e+01 94.37878277775391 0.013509935211980273
4.665971433906098298e+01 104.73708979594508 0.013509935211980273
4.625084437798700776e+01 116.23224686798542 0.013509935211980273
4.579136922910537777e+01 128.9890261253308 0.013509935211980273
4.528244691860874127e+01 143.14589375234786 0.013509935211980273
4.472534857047374146e+01 158.85651294280527 0.013509935211980273
4.412150657937018394e+01 176.2914118095948 0.013509935211980273
4.347256137923002228e+01 195.63983435170647 0.013509935211980273
4.278040144365649411e+01 217.11179456945052 0.013509935211980273
4.204719070330821040e+01 240.9403560239527 0.013509935211980273
4.127537800854540251e+01 267.38416158399497 0.013509935211980273
4.046768500235138077e+01 296.73024081888724 0.013509935211980273
3.962707186559863715e+01 329.2971255097155 0.013509935211980273
3.875746341074539458e+01 365.43830709572546 0.013509935211980273
3.791624192694771978e+01 405.54607358408276 0.013509935211980273
3.704471041856942293e+01 450.05576757004974 0.013509935211980273
3.614287172394707426e+01 499.450511585514 0.013509935211980273
3.521470310748050991e+01 554.2664520663108 0.013509935211980273
3.426436237590668554e+01 615.0985788580505 0.013509935211980273
3.329613197640328082e+01 682.6071834272393 0.013509935211980273
3.231437135135818295e+01 757.525025877192 0.013509935211980273
3.132348982680465355e+01 840.6652885618333 0.013509935211980273
3.032795009358170191e+01 932.9304026284696 0.013509935211980273
2.933230654120615455e+01 1035.3218432956637 0.013509935211980273
2.834127472355028132e+01 1148.9510001873086 0.013509935211980273
2.757367242483363157e+01 1275.051240713013 0.013509935211980273
2.719979613452432687e+01 1414.991297434576 0.013509935211980273
2.687222622752670986e+01 1570.2901247293776 0.013509935211980273
2.658895403351774078e+01 1742.6333860096508 0.013509935211980273
2.634794644042331413e+01 1933.891750455232 0.013509935211980273
2.614732568552375369e+01 2146.141197858406 0.013509935211980273
2.598557811436712228e+01 2381.6855519761607 0.013509935211980273
2.587910578406644646e+01 2643.0814869741084 0.013509935211980273
2.604444526042417607e+01 2933.1662783900483 0.013509935211980273
2.624630534765731227e+01 3255.0885998350564 0.013509935211980273
2.647993928698572574e+01 3612.3426997094302 0.013509935211980273
2.674069539464855794e+01 4008.8063288984645 0.013509935211980273
2.702452107458757524e+01 4448.782831127585 0.013509935211980273
2.732809002540087562e+01 4937.047852839004 0.013509935211980273
2.764899949007143931e+01 5478.901179593945 0.013509935211980273
2.798591227695614947e+01 6080.224261649427 0.013509935211980273
2.833865003625085066e+01 6747.5440531107 0.013509935211980273
2.870851584828098169e+01 7488.10385759003 0.013509935211980273
2.909691666917430908e+01 8309.941949353404 0.013509935211980273
2.950637667542345355e+01 9221.97882333434 0.013509935211980273
2.993992242287768590e+01 10234.114021054527 0.013509935211980273
3.040039903956733980e+01 11357.333583431051 0.013509935211980273
3.089019771711711115e+01 12603.829296797274 0.013509935211980273
3.141112359813660504e+01 13987.131026472387 0.013509935211980273
3.196423108296405502e+01 15522.25357427048 0.013509935211980273
3.254933091464905459e+01 17225.859653987874 0.013509935211980273
3.316496675047361720e+01 19116.440753857038 0.013509935211980273
3.380880583433689424e+01 21214.51784910632 0.013509935211980273
3.447758253105497062e+01 23542.864143224204 0.013509935211980273
3.516725171533152405e+01 26126.752255633317 0.013509935211980273
3.587321659090792991e+01 28994.22853882881 0.013509935211980273
3.659060744430693290e+01 32176.417502507353 0.013509935211980273
3.731380646815018309e+01 35707.859649004626 0.013509935211980273
3.804179398857532846e+01 39626.88638701478 0.013509935211980273
3.883698241918401806e+01 43976.036093027215 0.013509935211980273
3.960973306620599033e+01 48802.515836544335 0.013509935211980273
4.035556634709015356e+01 54158.71378079476 0.013509935211980273
4.107074104966608274e+01 60102.76782070388 0.013509935211980273
4.175200998981401312e+01 66699.19663030129 0.013509935211980273
4.239659285301987524e+01 74019.59996915652 0.013509935211980273
4.300213814249735123e+01 82143.43584919439 0.013509935211980273
4.356667622929161610e+01 91158.88299750836 0.013509935211980273
4.408856598733841281e+01 101163.7979766207 0.013509935211980273
4.456643697814403993e+01 112266.77735108159 0.013509935211980273
4.499912960888845959e+01 124588.33642950082 0.013509935211980273
4.538563559968335426e+01 138262.2173764659 0.013509935211980273
4.572503999873414671e+01 153436.84089300132 0.013509935211980273
4.601646766476689976e+01 170276.91722258978 0.013509935211980273
4.625903463996270659e+01 188965.23396912115 0.013509935211980273
4.646720608524905316e+01 209704.64013232305 0.013509935211980273
4.664209760137836014e+01 232720.2478960412 0.013509935211980273
4.676898666379406677e+01 258261.87606826748 0.013509935211980273
4.684636595073338583e+01 286606.7616948256 0.013509935211980273
4.687926637728686075e+01 318062.5692794119 0.013509935211980273
4.687206987745607734e+01 352970.73027306574 0.013509935211980273
4.681332766855319960e+01 391710.1490809261 0.013509935211980273
4.670080027842964654e+01 434701.3158125035 0.013509935211980273
4.653216580597079854e+01 482410.8704165374 0.013509935211980273
4.630508323152895400e+01 535356.6677410719 0.013509935211980273
4.601725973259764402e+01 594113.3984965039 0.013509935211980273
4.566651266746809767e+01 659318.8271333541 0.013509935211980273
4.525083573071022158e+01 731680.7143427207 0.013509935211980273
4.476846542960883824e+01 811984.4993184009 0.013509935211980273
4.421794951392021744e+01 901101.8251665037 0.013509935211980273
4.359822221074819026e+01 1000000.0 0.013509935211980273
1.194987316978529224e+00 0.001 0.014992684327860457
1.273201482189678879e+00 0.0011097524964120721 0.014992684327860457
1.352934010350843819e+00 0.0012315506032928262 0.014992684327860457
1.433808579062214372e+00 0.001366716356462006 0.014992684327860457
1.515431288777988605e+00 0.0015167168884709225 0.014992684327860457
1.597399567937637377e+00 0.0016831803533309566 0.014992684327860457
1.679311546546710110e+00 0.0018679135990207828 0.014992684327860457
1.760775646138959427e+00 0.002072921779595372 0.014992684327860457
1.841419751021320161e+00 0.002300430119772917 0.014992684327860457
1.920899817041252566e+00 0.0025529080682395165 0.014992684327860457
1.998907318745388517e+00 0.002833096101839324 0.014992684327860457
2.075175568625190259e+00 0.0031440354715915 0.014992684327860457
2.149484441913534827e+00 0.0034891012134067737 0.014992684327860457
2.221663728393990844e+00 0.003872038781812557 0.014992684327860457
2.291594895619029959e+00 0.004297004704320844 0.014992684327860457
2.359211561032930060e+00 0.004768611697714469 0.014992684327860457
2.424498667984272604e+00 0.005291978735958442 0.014992684327860457
2.487490805887819789e+00 0.005872786613189483 0.014992684327860457
2.548269686301189108e+00 0.00651733960488242 0.014992684327860457
2.606961185843076567e+00 0.007232633896483534 0.014992684327860457
2.663732146520147115e+00 0.008026433522257174 0.014992684327860457
2.718787081516324200e+00 0.00890735463861044 0.014992684327860457
2.772365112338986304e+00 0.009884959046625586 0.014992684327860457
2.824737160255349711e+00 0.010969857978923836 0.014992684327860457
2.876203569883172051e+00 0.012173827277396614 0.014992684327860457
2.927092212144781769e+00 0.013509935211980273 0.014992684327860457
2.977757225226466353e+00 0.014992684327860457 0.014992684327860457
3.028578240475530592e+00 0.01663816886076129 0.014992684327860457
3.079960301757276753e+00 0.018464249428955443 0.014992684327860457
3.132334335716544960e+00 0.020490746898158472 0.014992684327860457
3.186158211553642428e+00 0.022739657523579287 0.014992684327860457
3.241918368200584322e+00 0.02523539170434766 0.014992684327860457
3.300131962553794818e+00 0.02800503894183631 0.014992684327860457
3.361349506663158238e+00 0.03107866187782014 0.014992684327860457
3.426157980026561134e+00 0.03448962260405758 0.014992684327860457
3.495184320272764822e+00 0.038274944785163134 0.014992684327860457
3.569099312565614301e+00 0.04247571552536898 0.014992684327860457
3.648621815617783426e+00 0.047137531341167244 0.014992684327860457
3.734523199688099204e+00 0.05231099308056263 0.014992684327860457
3.827632036449402086e+00 0.05805225516094899 0.014992684327860457
3.928838891219482488e+00 0.06442363508721373 0.014992684327860457
4.039101121707617814e+00 0.07149428986597581 0.014992684327860457
4.159447647240100743e+00 0.07934096665797492 0.014992684327860457
4.290983426144109991e+00 0.08804883581643465 0.014992684327860457
4.434893612848329170e+00 0.09771241535346502 0.014992684327860457
4.592447093373386302e+00 0.1084365968689611 0.014992684327860457
4.764999207577027107e+00 0.12033778407775893 0.014992684327860457
4.953993396137583716e+00 0.13354515629298988 0.014992684327860457
5.160961410842332064e+00 0.14820207057988585 0.014992684327860457
5.387521751896920286e+00 0.16446761779946645 0.014992684327860457
5.635375904667882629e+00 0.18251834943190443 0.014992684327860457
5.906301883792628438e+00 0.20255019392306664 0.014992684327860457
6.202144643144468006e+00 0.22478058335487253 0.014992684327860457
6.524802742308073888e+00 0.24945081352303167 0.014992684327860457
6.876210730774946711e+00 0.27682866303920667 0.014992684327860457
7.258316739420150654e+00 0.3072112998861759 0.014992684327860457
7.673054721212731799e+00 0.34092850697468147 0.014992684327860457
8.122310919675920005e+00 0.3783462617131929 0.014992684327860457
8.607884209563330558e+00 0.419870708444391 0.014992684327860457
9.131440293172937928e+00 0.4659525668664682 0.014992684327860457
9.694459677113595575e+00 0.517092024289676 0.014992684327860457
1.029818005524904301e+01 0.5738441648302398 0.014992684327860457
1.094353376483114104e+01 0.6368249944718586 0.014992684327860457
1.163108164037541492e+01 0.7067181273927491 0.014992684327860457
1.236094497374761048e+01 0.7842822061337682 0.014992684327860457
1.313273787537949566e+01 0.8703591361485166 0.014992684327860457
1.394550277511449643e+01 0.9658832241158708 0.014992684327860457
1.479765224328105155e+01 1.0718913192051276 0.014992684327860457
1.568692071509255470e+01 1.1895340673703196 0.014992684327860457
1.661032985435762654e+01 1.3200884008314182 0.014992684327860457
1.756417120230125661e+01 1.4649713983072863 0.014992684327860457
1.859914451288697990e+01 1.625755666443795 0.014992684327860457
1.970554696924961391e+01 1.8041864093920719 0.014992684327860457
2.084814949635699577e+01 2.0022003718155843 0.014992684327860457
2.202299169901946030e+01 2.2219468609395236 0.014992684327860457
2.322561562110293565e+01 2.4658110758226037 0.014992684327860457
2.445112066524837502e+01 2.736439997074672 0.014992684327860457
2.569422996613380406e+01 3.0367711180354604 0.014992684327860457
2.694936583407728037e+01 3.370064329271928 0.014992684327860457
2.821073146180915714e+01 3.739937302478798 0.014992684327860457
2.947239588421354028e+01 4.150404757850477 0.014992684327860457
3.072837908957958319e+01 4.605922041145108 0.014992684327860457
3.197273437469181445e+01 5.1114334834401705 0.014992684327860457
3.319962536351238924e+01 5.672426068491977 0.014992684327860457
3.440339563177074211e+01 6.294988990221888 0.014992684327860457
3.557862945536250265e+01 6.985879746785249 0.014992684327860457
3.672020287678282102e+01 7.752597488629465 0.014992684327860457
3.782332493253100125e+01 8.60346441668451 0.014992684327860457
3.888356940825607211e+01 9.547716114208066 0.014992684327860457
3.989689799858132346e+01 10.59560179277617 0.014992684327860457
4.085967593378841656e+01 11.758495540521581 0.014992684327860457
4.176868127532472386e+01 13.049019780144016 0.014992684327860457
4.262110892610413515e+01 14.481182276745331 0.014992684327860457
4.341457018522076083e+01 16.070528182616385 0.014992684327860457
4.414708833151350120e+01 17.834308769319094 0.014992684327860457
4.481709038676198276e+01 19.791668678535572 0.014992684327860457
4.542339488946950610e+01 21.96385372416547 0.014992684327860457
4.596519539709007063e+01 24.37444150122222 0.014992684327860457
4.644203935108523496e+01 27.04959730463137 0.014992684327860457
4.685380212257692278e+01 30.01835813575592 0.014992684327860457
4.720065630606061546e+01 33.31294787934677 0.014992684327860457
4.748303670542114219e+01 36.96912707195032 0.014992684327860457
4.770160186316026341e+01 41.0265810582719 0.014992684327860457
4.785719338091090691e+01 45.52935074866948 0.014992684327860457
4.795079459662562726e+01 50.526310653356795 0.014992684327860457
4.798349043005682546e+01 56.07169938205458 0.014992684327860457
4.795643030977271337e+01 62.22570836730231 0.014992684327860457
4.787079609278178083e+01 69.0551352016233 0.014992684327860457
4.772777677180715017e+01 76.63410868007462 0.014992684327860457
4.752855153933911936e+01 85.04489341802686 0.014992684327860457
4.727428246874140427e+01 94.37878277775391 0.014992684327860457
4.696611766444219427e+01 104.73708979594508 0.014992684327860457
4.660520521092513491e+01 116.23224686798542 0.014992684327860457
4.619271760733840892e+01 128.9890261253308 0.014992684327860457
4.572988555630838192e+01 143.14589375234786 0.014992684327860457
4.521803897013843709e+01 158.85651294280527 0.014992684327860457
4.465865190867931744e+01 176.2914118095948 0.014992684327860457
4.405338693838705666e+01 195.63983435170647 0.014992684327860457
4.340413337108701342e+01 217.11179456945052 0.014992684327860457
4.271303332271483555e+01 240.9403560239527 0.014992684327860457
4.198249001730992802e+01 267.38416158399497 0.014992684327860457
4.121515461017361304e+01 296.73024081888724 0.014992684327860457
4.041389111564679126e+01 329.2971255097155 0.014992684327860457
3.958266861583266660e+01 365.43830709572546 0.014992684327860457
3.878341595164582856e+01 405.54607358408276 0.014992684327860457
3.795236962853189056e+01 450.05576757004974 0.014992684327860457
3.708841287833138978e+01 499.450511585514 0.014992684327860457
3.619537076691035082e+01 554.2664520663108 0.014992684327860457
3.527727625971583336e+01 615.0985788580505 0.014992684327860457
3.433831986950686144e+01 682.6071834272393 0.014992684327860457
3.338280560154398557e+01 757.525025877192 0.014992684327860457
3.241512501755352815e+01 840.6652885618333 0.014992684327860457
3.143975942540986779e+01 932.9304026284696 0.014992684327860457
3.046131500154349325e+01 1035.3218432956637 0.014992684327860457
2.948458818017520500e+01 1148.9510001873086 0.014992684327860457
2.861462149327949689e+01 1275.051240713013 0.014992684327860457
2.823580679240299318e+01 1414.991297434576 0.014992684327860457
2.790226164339383885e+01 1570.2901247293776 0.014992684327860457
2.761220677552619307e+01 1742.6333860096508 0.014992684327860457
2.736379880564237865e+01 1933.891750455232 0.014992684327860457
2.715536291275091330e+01 2146.141197858406 0.014992684327860457
2.698560404650467603e+01 2381.6855519761607 0.014992684327860457
2.685377242471150794e+01 2643.0814869741084 0.014992684327860457
2.678643694689012378e+01 2933.1662783900483 0.014992684327860457
2.697715250653039121e+01 3255.0885998350564 0.014992684327860457
2.720113854009238352e+01 3612.3426997094302 0.014992684327860457
2.745399804931162180e+01 4008.8063288984645 0.014992684327860457
2.773178426342578362e+01 4448.782831127585 0.014992684327860457
2.803122683934438797e+01 4937.047852839004 0.014992684327860457
2.834993138450594330e+01 5478.901179593945 0.014992684327860457
2.868652659623984391e+01 6080.224261649427 0.014992684327860457
2.904079084812740419e+01 6747.5440531107 0.014992684327860457
2.941393129341455293e+01 7488.10385759003 0.014992684327860457
2.980719143587113251e+01 8309.941949353404 0.014992684327860457
3.022292855267934897e+01 9221.97882333434 0.014992684327860457
3.066403898019966690e+01 10234.114021054527 0.014992684327860457
3.113298340992914603e+01 11357.333583431051 0.014992684327860457
3.163188353037361011e+01 12603.829296797274 0.014992684327860457
3.216216431272001586e+01 13987.131026472387 0.014992684327860457
3.272449557147846377e+01 15522.25357427048 0.014992684327860457
3.331812625960057517e+01 17225.859653987874 0.014992684327860457
3.394109162507874800e+01 19116.440753857038 0.014992684327860457
3.459052533372218363e+01 21214.51784910632 0.014992684327860457
3.526264457246398365e+01 23542.864143224204 0.014992684327860457
3.595292976944352148e+01 26126.752255633317 0.014992684327860457
3.665642165876776204e+01 28994.22853882881 0.014992684327860457
3.736785850767471828e+01 32176.417502507353 0.014992684327860457
3.808718664140469912e+01 35707.859649004626 0.014992684327860457
3.887299032858796721e+01 39626.88638701478 0.014992684327860457
3.963806071340736281e+01 43976.036093027215 0.014992684327860457
4.037785872476674598e+01 48802.515836544335 0.014992684327860457
4.108822042976456856e+01 54158.71378079476 0.014992684327860457
4.176567652443227274e+01 60102.76782070388 0.014992684327860457
4.240725793127283794e+01 66699.19663030129 0.014992684327860457
4.301045476534721956e+01 74019.59996915652 0.014992684327860457
4.357316614721527515e+01 82143.43584919439 0.014992684327860457
4.409364305896914260e+01 91158.88299750836 0.014992684327860457
4.457042735602979633e+01 101163.7979766207 0.014992684327860457
4.500228849126551012e+01 112266.77735108159 0.014992684327860457
4.538816126400768525e+01 124588.33642950082 0.014992684327860457
4.572708535559884524e+01 138262.2173764659 0.014992684327860457
4.601814952070090214e+01 153436.84089300132 0.014992684327860457
4.626044122017103177e+01 170276.91722258978 0.014992684327860457
4.645300337634932220e+01 188965.23396912115 0.014992684327860457
4.661026949472014991e+01 209704.64013232305 0.014992684327860457
4.673613913440265577e+01 232720.2478960412 0.014992684327860457
4.681306436393921899e+01 258261.87606826748 0.014992684327860457
4.683934872867017418e+01 286606.7616948256 0.014992684327860457
4.681869261189601872e+01 318062.5692794119 0.014992684327860457
4.675892074290600675e+01 352970.73027306574 0.014992684327860457
4.664617271479797722e+01 391710.1490809261 0.014992684327860457
4.647805143411687823e+01 434701.3158125035 0.014992684327860457
4.625211507382954323e+01 482410.8704165374 0.014992684327860457
4.596595501535212236e+01 535356.6677410719 0.014992684327860457
4.561727177060359395e+01 594113.3984965039 0.014992684327860457
4.520394737987557932e+01 659318.8271333541 0.014992684327860457
4.472411940805135089e+01 731680.7143427207 0.014992684327860457
4.417625202242369653e+01 811984.4993184009 0.014992684327860457
4.355920906499155620e+01 901101.8251665037 0.014992684327860457
4.287232599228387642e+01 1000000.0 0.014992684327860457
1.067317953310365164e+00 0.001 0.01663816886076129
1.137616888918454361e+00 0.0011097524964120721 0.01663816886076129
1.209335713032953175e+00 0.0012315506032928262 0.01663816886076129
1.282138699514594693e+00 0.001366716356462006 0.01663816886076129
1.355673248800609798e+00 0.0015167168884709225 0.01663816886076129
1.429577849891391361e+00 0.0016831803533309566 0.01663816886076129
1.503490427794047068e+00 0.0018679135990207828 0.01663816886076129
1.577057086197658720e+00 0.002072921779595372 0.01663816886076129
1.649940341842851987e+00 0.002300430119772917 0.01663816886076129
1.721827061600479380e+00 0.0025529080682395165 0.01663816886076129
1.792435356490158727e+00 0.002833096101839324 0.01663816886076129
1.861520374850464288e+00 0.0031440354715915 0.01663816886076129
1.928878882977280940e+00 0.0034891012134067737 0.01663816886076129
1.994352399823134947e+00 0.003872038781812557 0.01663816886076129
2.057829046728475220e+00 0.004297004704320844 0.01663816886076129
2.119244103604272400e+00 0.004768611697714469 0.01663816886076129
2.178579541531992625e+00 0.005291978735958442 0.01663816886076129
2.235862498943223642e+00 0.005872786613189483 0.01663816886076129
2.291163242641478526e+00 0.00651733960488242 0.01663816886076129
2.344592508078298110e+00 0.007232633896483534 0.01663816886076129
2.396298672227072490e+00 0.008026433522257174 0.01663816886076129
2.446464887805243293e+00 0.00890735463861044 0.01663816886076129
2.495306256672828571e+00 0.009884959046625586 0.01663816886076129
2.543067343578517381e+00 0.010969857978923836 0.01663816886076129
2.590020005578347106e+00 0.012173827277396614 0.01663816886076129
2.636461716743674799e+00 0.013509935211980273 0.01663816886076129
2.682714378292236024e+00 0.014992684327860457 0.01663816886076129
2.729123677099868139e+00 0.01663816886076129 0.01663816886076129
2.776058982377981543e+00 0.018464249428955443 0.01663816886076129
2.823913826218241496e+00 0.020490746898158472 0.01663816886076129
2.873106889218049798e+00 0.022739657523579287 0.01663816886076129
2.924083545096423098e+00 0.02523539170434766 0.01663816886076129
2.977317857994084882e+00 0.02800503894183631 0.01663816886076129
3.033315100877569837e+00 0.03107866187782014 0.01663816886076129
3.092614671649099645e+00 0.03448962260405758 0.01663816886076129
3.155793448256345890e+00 0.038274944785163134 0.01663816886076129
3.223469483749429543e+00 0.04247571552536898 0.01663816886076129
3.296306067348128366e+00 0.047137531341167244 0.01663816886076129
3.375016040442615939e+00 0.05231099308056263 0.01663816886076129
3.460366381767135735e+00 0.05805225516094899 0.01663816886076129
3.553182923374561764e+00 0.06442363508721373 0.01663816886076129
3.654355207666132976e+00 0.07149428986597581 0.01663816886076129
3.764841325582311438e+00 0.07934096665797492 0.01663816886076129
3.885672649187001948e+00 0.08804883581643465 0.01663816886076129
4.017958329420563857e+00 0.09771241535346502 0.01663816886076129
4.162889383661792841e+00 0.1084365968689611 0.01663816886076129
4.321742155152155540e+00 0.12033778407775893 0.01663816886076129
4.495880977014712343e+00 0.13354515629298988 0.01663816886076129
4.686759647239574278e+00 0.14820207057988585 0.01663816886076129
4.895921517478885931e+00 0.16446761779946645 0.01663816886076129
5.124997709682054925e+00 0.18251834943190443 0.01663816886076129
5.375703113491658414e+00 0.20255019392306664 0.01663816886076129
5.649829667221171192e+00 0.22478058335487253 0.01663816886076129
5.949236396120120673e+00 0.24945081352303167 0.01663816886076129
6.275835702725598431e+00 0.27682866303920667 0.01663816886076129
6.631575314345877104e+00 0.3072112998861759 0.01663816886076129
7.018415334939735573e+00 0.34092850697468147 0.01663816886076129
7.438299929116083398e+00 0.3783462617131929 0.01663816886076129
7.893123161584813197e+00 0.419870708444391 0.01663816886076129
8.384688687841322263e+00 0.4659525668664682 0.01663816886076129
8.914663207873138262e+00 0.517092024289676 0.01663816886076129
9.484523780230794898e+00 0.5738441648302398 0.01663816886076129
1.009549944903588248e+01 0.6368249944718586 0.01663816886076129
1.074850808256331902e+01 0.7067181273927491 0.01663816886076129
1.144408963457509820e+01 0.7842822061337682 0.01663816886076129
1.218233765328582408e+01 0.8703591361485166 0.01663816886076129
1.296283137081784176e+01 0.9658832241158708 0.01663816886076129
1.378457110007204456e+01 1.0718913192051276 0.01663816886076129
1.464592025563032784e+01 1.1895340673703196 0.01663816886076129
1.554455751822520959e+01 1.3200884008314182 0.01663816886076129
1.647744292838560654e+01 1.4649713983072863 0.01663816886076129
1.744080160243821354e+01 1.625755666443795 0.01663816886076129
1.847319021752507240e+01 1.8041864093920719 0.01663816886076129
1.958791311704561622e+01 2.0022003718155843 0.01663816886076129
2.073873148355285068e+01 2.2219468609395236 0.01663816886076129
2.192162943382495754e+01 2.4658110758226037 0.01663816886076129
2.313209591205156457e+01 2.736439997074672 0.01663816886076129
2.436518078686939859e+01 3.0367711180354604 0.01663816886076129
2.561556224594442099e+01 3.370064329271928 0.01663816886076129
2.687762305322661405e+01 3.739937302478798 0.01663816886076129
2.814553285106651259e+01 4.150404757850477 0.01663816886076129
2.941333346016514128e+01 4.605922041145108 0.01663816886076129
3.067502407928139974e+01 5.1114334834401705 0.01663816886076129
3.192464348112881467e+01 5.672426068491977 0.01663816886076129
3.315634668417169451e+01 6.294988990221888 0.01663816886076129
3.436447402924169836e+01 6.985879746785249 0.01663816886076129
3.554361126774369239e+01 7.752597488629465 0.01663816886076129
3.668863985826216378e+01 8.60346441668451 0.01663816886076129
3.779477739026525995e+01 9.547716114208066 0.01663816886076129
3.885760853874623422e+01 10.59560179277617 0.01663816886076129
3.987310743720848194e+01 11.758495540521581 0.01663816886076129
4.083765259713199214e+01 13.049019780144016 0.01663816886076129
4.174803556421421291e+01 14.481182276745331 0.01663816886076129
4.260146438736992991e+01 16.070528182616385 0.01663816886076129
4.339556274648565903e+01 17.834308769319094 0.01663816886076129
4.412836519158914683e+01 19.791668678535572 0.01663816886076129
4.479830868082498085e+01 21.96385372416547 0.01663816886076129
4.540422022189948592e+01 24.37444150122222 0.01663816886076129
4.594530034096108295e+01 27.04959730463137 0.01663816886076129
4.642110201883548370e+01 30.01835813575592 0.01663816886076129
4.683150491921998793e+01 33.31294787934677 0.01663816886076129
4.717668499515351499e+01 36.96912707195032 0.01663816886076129
4.745707994422137688e+01 41.0265810582719 0.01663816886076129
4.767335140170551000e+01 45.52935074866948 0.01663816886076129
4.782634515546842380e+01 50.526310653356795 0.01663816886076129
4.791705102247501458e+01 56.07169938205458 0.01663816886076129
4.794656424669755523e+01 62.22570836730231 0.01663816886076129
4.791605040814049232e+01 69.0551352016233 0.01663816886076129
4.782671581132447614e+01 76.63410868007462 0.01663816886076129
4.767978520264809816e+01 85.04489341802686 0.01663816886076129
4.747648838094401924e+01 94.37878277775391 0.01663816886076129
4.721805689991991528e+01 104.73708979594508 0.01663816886076129
4.690573152575218785e+01 116.23224686798542 0.01663816886076129
4.654078042498967704e+01 128.9890261253308 0.01663816886076129
4.612452717961495807e+01 143.14589375234786 0.01663816886076129
4.565838664249127987e+01 158.85651294280527 0.01663816886076129
4.514390538908117634e+01 176.2914118095948 0.01663816886076129
4.458280220276615324e+01 195.63983435170647 0.01663816886076129
4.397700292332977057e+01 217.11179456945052 0.01663816886076129
4.332866343364932504e+01 240.9403560239527 0.01663816886076129
4.264017508942477264e+01 267.38416158399497 0.01663816886076129
4.191414888574103514e+01 296.73024081888724 0.01663816886076129
4.115337818072450204e+01 329.2971255097155 0.01663816886076129
4.036192320636170905e+01 365.43830709572546 0.01663816886076129
3.960674582211023420e+01 405.54607358408276 0.01663816886076129
3.881827774264984043e+01 450.05576757004974 0.01663816886076129
3.799460516400100119e+01 499.450511585514 0.01663816886076129
3.713925116702007756e+01 554.2664520663108 0.01663816886076129
3.625611355166509497e+01 615.0985788580505 0.01663816886076129
3.534927894009531713e+01 682.6071834272393 0.01663816886076129
3.442298325617876742e+01 757.525025877192 0.01663816886076129
3.348158775536140297e+01 840.6652885618333 0.01663816886076129
3.252958041962925506e+01 932.9304026284696 0.01663816886076129
3.157160792371917069e+01 1035.3218432956637 0.01663816886076129
3.061253648311537745e+01 1148.9510001873086 0.01663816886076129
2.966014811380266991e+01 1275.051240713013 0.01663816886076129
2.927726900110091535e+01 1414.991297434576 0.01663816886076129
2.893838830516565608e+01 1570.2901247293776 0.01663816886076129
2.864191390279209770e+01 1742.6333860096508 0.01663816886076129
2.838624598762007878e+01 1933.891750455232 0.01663816886076129
2.816996716881075358e+01 2146.141197858406 0.01663816886076129
2.799205237345486807e+01 2381.6855519761607 0.01663816886076129
2.785204915859922181e+01 2643.0814869741084 0.01663816886076129
2.775024496806283025e+01 2933.1662783900483 0.01663816886076129
2.774073846135927468e+01 3255.0885998350564 0.01663816886076129
2.795324019162682561e+01 3612.3426997094302 0.01663816886076129
2.819628639312867335e+01 4008.8063288984645 0.01663816886076129
2.846611581595425378e+01 4448.782831127585 0.01663816886076129
2.875958309514729905e+01 4937.047852839004 0.01663816886076129
2.907435567099988205e+01 5478.901179593945 0.01663816886076129
2.940906226815081581e+01 6080.224261649427 0.01663816886076129
2.976360081174684069e+01 6747.5440531107 0.01663816886076129
3.013878652446484807e+01 7488.10385759003 0.01663816886076129
3.053577458225898766e+01 8309.941949353404 0.01663816886076129
3.095670565078613734e+01 9221.97882333434 0.01663816886076129
3.140428456383589051e+01 10234.114021054527 0.01663816886076129
3.188060795262983760e+01 11357.333583431051 0.01663816886076129
3.238737503585250010e+01 12603.829296797274 0.01663816886076129
3.292555571235187273e+01 13987.131026472387 0.01663816886076129
3.349537877168126698e+01 15522.25357427048 0.01663816886076129
3.409547410320176652e+01 17225.859653987874 0.01663816886076129
3.472334675060450593e+01 19116.440753857038 0.01663816886076129
3.537559618687169660e+01 21214.51784910632 0.01663816886076129
3.604794628763168873e+01 23542.864143224204 0.01663816886076129
3.673544944941385637e+01 26126.752255633317 0.01663816886076129
3.743285155884510829e+01 28994.22853882881 0.01663816886076129
3.814215019442633547e+01 32176.417502507353 0.01663816886076129
3.891676872363589723e+01 35707.859649004626 0.01663816886076129
3.967258336183810030e+01 39626.88638701478 0.01663816886076129
4.040497735757360687e+01 43976.036093027215 0.01663816886076129
4.110949337439716800e+01 48802.515836544335 0.01663816886076129
4.178230598789237860e+01 54158.71378079476 0.01663816886076129
4.242022369442586438e+01 60102.76782070388 0.01663816886076129
4.302054847310510866e+01 66699.19663030129 0.01663816886076129
4.358102228417163815e+01 74019.59996915652 0.01663816886076129
4.409976643250440986e+01 82143.43584919439 0.01663816886076129
4.457521671863131019e+01 91158.88299750836 0.01663816886076129
4.500605676118926368e+01 101163.7979766207 0.01663816886076129
4.539115214084453953e+01 112266.77735108159 0.01663816886076129
4.572948736291565552e+01 124588.33642950082 0.01663816886076129
4.602010719374614922e+01 138262.2173764659 0.01663816886076129
4.626206439200230136e+01 153436.84089300132 0.01663816886076129
4.645437435958015016e+01 170276.91722258978 0.01663816886076129
4.659597874705356446e+01 188965.23396912115 0.01663816886076129
4.670092802031420831e+01 209704.64013232305 0.01663816886076129
4.677673893696211138e+01 232720.2478960412 0.01663816886076129
4.680252354703941364e+01 258261.87606826748 0.01663816886076129
4.677639562686258756e+01 286606.7616948256 0.01663816886076129
4.670021162168872308e+01 318062.5692794119 0.01663816886076129
4.658629285212316518e+01 352970.73027306574 0.01663816886076129
4.641788227093421426e+01 391710.1490809261 0.01663816886076129
4.619246047535723676e+01 434701.3158125035 0.01663816886076129
4.590751092068514794e+01 482410.8704165374 0.01663816886076129
4.556061057257691260e+01 535356.6677410719 0.01663816886076129
4.514951541138432844e+01 594113.3984965039 0.01663816886076129
4.467224200636653819e+01 659318.8271333541 0.01663816886076129
4.412714655392281315e+01 731680.7143427207 0.01663816886076129
4.351299994783894931e+01 811984.4993184009 0.01663816886076129
4.282906116855285461e+01 901101.8251665037 0.01663816886076129
4.207514496568138895e+01 1000000.0 0.01663816886076129
9.518550163744335935e-01 0.001 0.018464249428955443
1.014944817808549393e+00 0.0011097524964120721 0.018464249428955443
1.079358714544210951e+00 0.0012315506032928262 0.018464249428955443
1.144797752508093902e+00 0.001366716356462006 0.018464249428955443
1.210946942340831667e+00 0.0015167168884709225 0.018464249428955443
1.277482258612204769e+00 0.0016831803533309566 0.018464249428955443
1.344078091023828803e+00 0.0018679135990207828 0.018464249428955443
1.410415129378244536e+00 0.002072921779595372 0.018464249428955443
1.476187921343692810e+00 0.002300430119772917 0.018464249428955443
1.541111952369285332e+00 0.0025529080682395165 0.018464249428955443
1.604930128021072822e+00 0.002833096101839324 0.018464249428955443
1.667418123281374065e+00 0.0031440354715915 0.018464249428955443
1.728388610571001571e+00 0.0034891012134067737 0.018464249428955443
1.787694391938387417e+00 0.003872038781812557 0.018464249428955443
1.845230178186309189e+00 0.004297004704320844 0.018464249428955443
1.900933270350060544e+00 0.004768611697714469 0.018464249428955443
1.954783287674249914e+00 0.005291978735958442 0.018464249428955443
2.006800976721809349e+00 0.005872786613189483 0.018464249428955443
2.057046397544671557e+00 0.00651733960488242 0.018464249428955443
2.105616666978559870e+00 0.007232633896483534 0.018464249428955443
2.152643463846655614e+00 0.008026433522257174 0.018464249428955443
2.198290424742988858e+00 0.00890735463861044 0.018464249428955443
2.242750689861462643e+00 0.009884959046625586 0.018464249428955443
2.286244616625380477e+00 0.010969857978923836 0.018464249428955443
2.329017860779672322e+00 0.012173827277396614 0.018464249428955443
2.371339826061045208e+00 0.013509935211980273 0.018464249428955443
2.413502627212202434e+00 0.014992684327860457 0.018464249428955443
2.455820481042454873e+00 0.01663816886076129 0.018464249428955443
2.498629657001162574e+00 0.018464249428955443 0.018464249428955443
2.542288893570348929e+00 0.020490746898158472 0.018464249428955443
2.587180375360674578e+00 0.022739657523579287 0.018464249428955443
2.633711100755654400e+00 0.02523539170434766 0.018464249428955443
2.682314851489322027e+00 0.02800503894183631 0.018464249428955443
2.733454468009511196e+00 0.03107866187782014 0.018464249428955443
2.787624653335631919e+00 0.03448962260405758 0.018464249428955443
2.845355119629506380e+00 0.038274944785163134 0.018464249428955443
2.907214103611205136e+00 0.04247571552536898 0.018464249428955443
2.973812253987275334e+00 0.047137531341167244 0.018464249428955443
3.045806761646299154e+00 0.05231099308056263 0.018464249428955443
3.123905817967227883e+00 0.05805225516094899 0.018464249428955443
3.208873226516048227e+00 0.06442363508721373 0.018464249428955443
3.301533206957262490e+00 0.07149428986597581 0.018464249428955443
3.402775242743748318e+00 0.07934096665797492 0.018464249428955443
3.513558951619033088e+00 0.08804883581643465 0.018464249428955443
3.634918792160295009e+00 0.09771241535346502 0.018464249428955443
3.767968558129285217e+00 0.1084365968689611 0.018464249428955443
3.913905383453545994e+00 0.12033778407775893 0.018464249428955443
4.074013172229992819e+00 0.13354515629298988 0.018464249428955443
4.249665124940256611e+00 0.14820207057988585 0.018464249428955443
4.442325132701641976e+00 0.16446761779946645 0.018464249428955443
4.653547679631270029e+00 0.18251834943190443 0.018464249428955443
4.884975912366992468e+00 0.20255019392306664 0.018464249428955443
5.138337386639387105e+00 0.22478058335487253 0.018464249428955443
5.415437094649239391e+00 0.24945081352303167 0.018464249428955443
5.718147208248908875e+00 0.27682866303920667 0.018464249428955443
6.048392983993109873e+00 0.3072112998861759 0.018464249428955443
6.408134316468848901e+00 0.34092850697468147 0.018464249428955443
6.799342322186904042e+00 0.3783462617131929 0.018464249428955443
7.223970509892743586e+00 0.419870708444391 0.018464249428955443
7.683920031776754200e+00 0.4659525668664682 0.018464249428955443
8.180998797530534716e+00 0.517092024289676 0.018464249428955443
8.716874254383364828e+00 0.5738441648302398 0.018464249428955443
9.293020076027548981e+00 0.6368249944718586 0.018464249428955443
9.910657158783696019e+00 0.7067181273927491 0.018464249428955443
1.057068984942774925e+01 0.7842822061337682 0.018464249428955443
1.127363868917978706e+01 0.8703591361485166 0.018464249428955443
1.201957155375858655e+01 0.9658832241158708 0.018464249428955443
1.280803545797866150e+01 1.0718913192051276 0.018464249428955443
1.363799192485475231e+01 1.1895340673703196 0.018464249428955443
1.450775916850961167e+01 1.3200884008314182 0.018464249428955443
1.541496469191044483e+01 1.4649713983072863 0.018464249428955443
1.635651207822775177e+01 1.625755666443795 0.018464249428955443
1.732856566417456889e+01 1.8041864093920719 0.018464249428955443
1.835864566517270902e+01 2.0022003718155843 0.018464249428955443
1.948093183901970349e+01 2.2219468609395236 0.018464249428955443
2.063921008554655856e+01 2.4658110758226037 0.018464249428955443
2.182941358444371005e+01 2.736439997074672 0.018464249428955443
2.304698255640924032e+01 3.0367711180354604 0.018464249428955443
2.428692139670295091e+01 3.370064329271928 0.018464249428955443
2.554386698043583692e+01 3.739937302478798 0.018464249428955443
2.681216564018792781e+01 4.150404757850477 0.018464249428955443
2.808595598903606572e+01 4.605922041145108 0.018464249428955443
2.935925448800661286e+01 5.1114334834401705 0.018464249428955443
3.062604070838073866e+01 5.672426068491977 0.018464249428955443
3.188033936946030522e+01 6.294988990221888 0.018464249428955443
3.311629665060504379e+01 6.985879746785249 0.018464249428955443
3.432824877037012357e+01 7.752597488629465 0.018464249428955443
3.551078143978951118e+01 8.60346441668451 0.018464249428955443
3.665877947098549328e+01 9.547716114208066 0.018464249428955443
3.776746644988897117e+01 10.59560179277617 0.018464249428955443
3.883243496309273723e+01 11.758495540521581 0.018464249428955443
3.984966826725568012e+01 13.049019780144016 0.018464249428955443
4.081555456151133399e+01 14.481182276745331 0.018464249428955443
4.172689508866756114e+01 16.070528182616385 0.018464249428955443
4.258090712809078582e+01 17.834308769319094 0.018464249428955443
4.337522275540730732e+01 19.791668678535572 0.018464249428955443
4.410788382374152405e+01 21.96385372416547 0.018464249428955443
4.477733333172638908e+01 24.37444150122222 0.018464249428955443
4.538240302227818290e+01 27.04959730463137 0.018464249428955443
4.592229691283272786e+01 30.01835813575592 0.018464249428955443
4.639657042091767636e+01 33.31294787934677 0.018464249428955443
4.680510491894684577e+01 36.96912707195032 0.018464249428955443
4.714807784813937275e+01 41.0265810582719 0.018464249428955443
4.742592888192805844e+01 45.52935074866948 0.018464249428955443
4.763932308537562221e+01 50.526310653356795 0.018464249428955443
4.778911241912936703e+01 56.07169938205458 0.018464249428955443
4.787629728499214821e+01 62.22570836730231 0.018464249428955443
4.790199004758403589e+01 69.0551352016233 0.018464249428955443
4.786738259271964324e+01 76.63410868007462 0.018464249428955443
4.777371992950463664e+01 85.04489341802686 0.018464249428955443
4.762228168020251218e+01 94.37878277775391 0.018464249428955443
4.741437295033635735e+01 104.73708979594508 0.018464249428955443
4.715132555659597102e+01 116.23224686798542 0.018464249428955443
4.683450988286654137e+01 128.9890261253308 0.018464249428955443
4.646535669516991618e+01 143.14589375234786 0.018464249428955443
4.604538708532933100e+01 158.85651294280527 0.018464249428955443
4.557624737458224473e+01 176.2914118095948 0.018464249428955443
4.505974438741869648e+01 195.63983435170647 0.018464249428955443
4.449787534082764040e+01 217.11179456945052 0.018464249428955443
4.389284602720547923e+01 240.9403560239527 0.018464249428955443
4.324707156494073956e+01 267.38416158399497 0.018464249428955443
4.256315612861303777e+01 296.73024081888724 0.018464249428955443
4.184385184003123470e+01 329.2971255097155 0.018464249428955443
4.109336579953654223e+01 365.43830709572546 0.018464249428955443
4.038429721082757595e+01 405.54607358408276 0.018464249428955443
3.964041754091107350e+01 450.05576757004974 0.018464249428955443
3.885902275567671182e+01 499.450511585514 0.018464249428955443
3.804374050581115796e+01 554.2664520663108 0.018464249428955443
3.719809651906351888e+01 615.0985788580505 0.018464249428955443
3.632606227882518368e+01 682.6071834272393 0.018464249428955443
3.543179298743233119e+01 757.525025877192 0.018464249428955443
3.451960660845409024e+01 840.6652885618333 0.018464249428955443
3.359398531868973237e+01 932.9304026284696 0.018464249428955443
3.265960475355633719e+01 1035.3218432956637 0.018464249428955443
3.172140560557895839e+01 1148.9510001873086 0.018464249428955443
3.078481879419766543e+01 1275.051240713013 0.018464249428955443
3.031992338522522346e+01 1414.991297434576 0.018464249428955443
2.997652336685849050e+01 1570.2901247293776 0.018464249428955443
2.967422663773934843e+01 1742.6333860096508 0.018464249428955443
2.941169068099056716e+01 1933.891750455232 0.018464249428955443
2.918779473694056037e+01 2146.141197858406 0.018464249428955443
2.900185276702668702e+01 2381.6855519761607 0.018464249428955443
2.885380453131841350e+01 2643.0814869741084 0.018464249428955443
2.874403641081956451e+01 2933.1662783900483 0.018464249428955443
2.867369808588721725e+01 3255.0885998350564 0.018464249428955443
2.873410063725367891e+01 3612.3426997094302 0.018464249428955443
2.896573390950406335e+01 4008.8063288984645 0.018464249428955443
2.922597273657908445e+01 4448.782831127585 0.018464249428955443
2.951185625562775883e+01 4937.047852839004 0.018464249428955443
2.982115890438534578e+01 5478.901179593945 0.018464249428955443
3.015253673860594219e+01 6080.224261649427 0.018464249428955443
3.050605011997658522e+01 6747.5440531107 0.018464249428955443
3.088203433792265429e+01 7488.10385759003 0.018464249428955443
3.128158892567465799e+01 8309.941949353404 0.018464249428955443
3.170658657975210559e+01 9221.97882333434 0.018464249428955443
3.215934928805193493e+01 10234.114021054527 0.018464249428955443
3.264170838291956755e+01 11357.333583431051 0.018464249428955443
3.315480635371860529e+01 12603.829296797274 0.018464249428955443
3.369915417785637146e+01 13987.131026472387 0.018464249428955443
3.427432665024987557e+01 15522.25357427048 0.018464249428955443
3.487846804387417166e+01 17225.859653987874 0.018464249428955443
3.550849333228547522e+01 19116.440753857038 0.018464249428955443
3.616048605795288040e+01 21214.51784910632 0.018464249428955443
3.682971761006959355e+01 23542.864143224204 0.018464249428955443
3.751092621888346912e+01 26126.752255633317 0.018464249428955443
3.820850274104660116e+01 28994.22853882881 0.018464249428955443
3.896975930923386500e+01 32176.417502507353 0.018464249428955443
3.971465349322065208e+01 35707.859649004626 0.018464249428955443
4.043794119315151647e+01 39626.88638701478 0.018464249428955443
4.113535504941030041e+01 43976.036093027215 0.018464249428955443
4.180252760220309938e+01 48802.515836544335 0.018464249428955443
4.243598314337721433e+01 54158.71378079476 0.018464249428955443
4.303280175934185792e+01 60102.76782070388 0.018464249428955443
4.359053865961969620e+01 66699.19663030129 0.018464249428955443
4.410715994181830268e+01 74019.59996915652 0.018464249428955443
4.458097383331072194e+01 82143.43584919439 0.018464249428955443
4.501056017845640156e+01 91158.88299750836 0.018464249428955443
4.539470081090257736e+01 101163.7979766207 0.018464249428955443
4.573231313226970229e+01 112266.77735108159 0.018464249428955443
4.602238851011931331e+01 124588.33642950082 0.018464249428955443
4.626393729446835579e+01 138262.2173764659 0.018464249428955443
4.645594159796640810e+01 153436.84089300132 0.018464249428955443
4.659731681746253429e+01 170276.91722258978 0.018464249428955443
4.668688270451503541e+01 188965.23396912115 0.018464249428955443
4.673785731850825442e+01 209704.64013232305 0.018464249428955443
4.676241999497261048e+01 232720.2478960412 0.018464249428955443
4.673573790454050680e+01 258261.87606826748 0.018464249428955443
4.665574390146318962e+01 286606.7616948256 0.018464249428955443
4.652184478754725205e+01 318062.5692794119 0.018464249428955443
4.635210243253155227e+01 352970.73027306574 0.018464249428955443
4.612630736506859819e+01 391710.1490809261 0.018464249428955443
4.584186292328461576e+01 434701.3158125035 0.018464249428955443
4.549623219324691092e+01 482410.8704165374 0.018464249428955443
4.508703959461207234e+01 535356.6677410719 0.018464249428955443
4.461216566773310888e+01 594113.3984965039 0.018464249428955443
4.406983622060964478e+01 659318.8271333541 0.018464249428955443
4.345870387907975640e+01 731680.7143427207 0.018464249428955443
4.277792569332903128e+01 811984.4993184009 0.018464249428955443
4.202723235675699698e+01 901101.8251665037 0.018464249428955443
4.120699243162462011e+01 1000000.0 0.018464249428955443
8.475364814959631676e-01 0.001 0.020490746898158472
9.040696242134690364e-01 0.0011097524964120721 0.020490746898158472
9.618345062949534841e-01 0.0012315506032928262 0.020490746898158472
1.020565484427881753e+00 0.001366716356462006 0.020490746898158472
1.079981764031093361e+00 0.0015167168884709225 0.020490746898158472
1.139793417050327218e+00 0.0016831803533309566 0.020490746898158472
1.199708209233540046e+00 0.0018679135990207828 0.020490746898158472
1.259438597812430283e+00 0.002072921779595372 0.020490746898158472
1.318708528601636898e+00 0.002300430119772917 0.020490746898158472
1.377260007999125513e+00 0.0025529080682395165 0.020490746898158472
1.434858973509132829e+00 0.002833096101839324 0.020490746898158472
1.491300179803718873e+00 0.0031440354715915 0.020490746898158472
1.546411355771827090e+00 0.0034891012134067737 0.020490746898158472
1.600056008825559761e+00 0.003872038781812557 0.020490746898158472
1.652135304155280426e+00 0.004297004704320844 0.020490746898158472
1.702588800029988914e+00 0.004768611697714469 0.020490746898158472
1.751394351949590256e+00 0.005291978735958442 0.020490746898158472
1.798567151492908911e+00 0.005872786613189483 0.020490746898158472
1.844158202293089133e+00 0.00651733960488242 0.020490746898158472
1.888252398525245290e+00 0.007232633896483534 0.020490746898158472
1.930966258489194232e+00 0.008026433522257174 0.020490746898158472
1.972445690547836028e+00 0.00890735463861044 0.020490746898158472
2.012863755337271243e+00 0.009884959046625586 0.020490746898158472
2.052418643897194084e+00 0.010969857978923836 0.020490746898158472
2.091331924185185098e+00 0.012173827277396614 0.020490746898158472
2.129847180475170632e+00 0.013509935211980273 0.020490746898158472
2.168229040700549337e+00 0.014992684327860457 0.020490746898158472
2.206762641371590838e+00 0.01663816886076129 0.020490746898158472
2.245753605391777707e+00 0.018464249428955443 0.020490746898158472
2.285528419484620599e+00 0.020490746898158472 0.020490746898158472
2.326435337061915742e+00 0.022739657523579287 0.020490746898158472
2.368845689384881936e+00 0.02523539170434766 0.020490746898158472
2.413155663880266921e+00 0.02800503894183631 0.020490746898158472
2.459788497890723402e+00 0.03107866187782014 0.020490746898158472
2.509197046369746165e+00 0.03448962260405758 0.020490746898158472
2.561866777143831264e+00 0.038274944785163134 0.020490746898158472
2.618319094279732528e+00 0.04247571552536898 0.020490746898158472
2.679114999565716637e+00 0.047137531341167244 0.020490746898158472
2.744859073454304799e+00 0.05231099308056263 0.020490746898158472
2.816203721447253283e+00 0.05805225516094899 0.020490746898158472
2.893853667448103462e+00 0.06442363508721373 0.020490746898158472
2.978570639559592781e+00 0.07149428986597581 0.020490746898158472
3.071178185431977514e+00 0.07934096665797492 0.020490746898158472
3.172566543140699302e+00 0.08804883581643465 0.020490746898158472
3.283697502855337458e+00 0.09771241535346502 0.020490746898158472
3.405609117679170073e+00 0.1084365968689611 0.020490746898158472
3.539420118764233347e+00 0.12033778407775893 0.020490746898158472
3.686333923445095806e+00 0.13354515629298988 0.020490746898158472
3.847641952561216883e+00 0.14820207057988585 0.020490746898158472
4.024726084263365422e+00 0.16446761779946645 0.020490746898158472
4.219059940531749930e+00 0.18251834943190443 0.020490746898158472
4.432208636521860257e+00 0.20255019392306664 0.020490746898158472
4.665826677462879601e+00 0.22478058335487253 0.020490746898158472
4.921653515304152293e+00 0.24945081352303167 0.020490746898158472
5.201506345246032836e+00 0.27682866303920667 0.020490746898158472
5.507269524119052129e+00 0.3072112998861759 0.020490746898158472
5.840880206983746881e+00 0.34092850697468147 0.020490746898158472
6.204309480524132780e+00 0.3783462617131929 0.020490746898158472
6.599538558810030153e+00 0.419870708444391 0.020490746898158472
7.028529450396875156e+00 0.4659525668664682 0.020490746898158472
7.493189730426514927e+00 0.517092024289676 0.020490746898158472
7.995331065854020203e+00 0.5738441648302398 0.020490746898158472
8.536621443271940279e+00 0.6368249944718586 0.020490746898158472
9.118531258023299557e+00 0.7067181273927491 0.020490746898158472
9.742273741921067653e+00 0.7842822061337682 0.020490746898158472
1.040874064433507051e+01 0.8703591361485166 0.020490746898158472
1.111843453911400204e+01 0.9658832241158708 0.020490746898158472
1.187139958105914417e+01 1.0718913192051276 0.020490746898158472
1.266715311487212325e+01 1.1895340673703196 0.020490746898158472
1.350462100073964677e+01 1.3200884008314182 0.020490746898158472
1.438207997831348983e+01 1.4649713983072863 0.020490746898158472
1.529711066610843417e+01 1.625755666443795 0.020490746898158472
1.624656499289788769e+01 1.8041864093920719 0.020490746898158472
1.722655178453416980e+01 2.0022003718155843 0.020490746898158472
1.825449091142357005e+01 2.2219468609395236 0.020490746898158472
1.938363624332460233e+01 2.4658110758226037 0.020490746898158472
2.054867140091935696e+01 2.736439997074672 0.020490746898158472
2.174548270389993831e+01 3.0367711180354604 0.020490746898158472
2.296946549359900658e+01 3.370064329271928 0.020490746898158472
2.421558223402157850e+01 3.739937302478798 0.020490746898158472
2.547843160080215341e+01 4.150404757850477 0.020490746898158472
2.675232610446068193e+01 4.605922041145108 0.020490746898158472
2.803137534636180916e+01 5.1114334834401705 0.020490746898158472
2.930957182322538657e+01 5.672426068491977 0.020490746898158472
3.058087620804671758e+01 6.294988990221888 0.020490746898158472
3.183929922009293279e+01 6.985879746785249 0.020490746898158472
3.307897760244755858e+01 7.752597488629465 0.020490746898158472
3.429424222190520766e+01 8.60346441668451 0.020490746898158472
3.547967693952946888e+01 9.547716114208066 0.020490746898158472
3.663016757687118030e+01 10.59560179277617 0.020490746898158472
3.774094091706430021e+01 11.758495540521581 0.020490746898158472
3.880759426111749377e+01 13.049019780144016 0.020490746898158472
3.982611647160899082e+01 14.481182276745331 0.020490746898158472
4.079290167627227959e+01 16.070528182616385 0.020490746898158472
4.170475687425756206e+01 17.834308769319094 0.020490746898158472
4.255890454480147866e+01 19.791668678535572 0.020490746898158472
4.335298110808746941e+01 21.96385372416547 0.020490746898158472
4.408503172526114611e+01 24.37444150122222 0.020490746898158472
4.475350160516841669e+01 27.04959730463137 0.020490746898158472
4.535722366122593741e+01 30.01835813575592 0.020490746898158472
4.589540223709222033e+01 33.31294787934677 0.020490746898158472
4.636759258794066341e+01 36.96912707195032 0.020490746898158472
4.677367598121129788e+01 41.0265810582719 0.020490746898158472
4.711383057939524122e+01 45.52935074866948 0.020490746898158472
4.738849864937512280e+01 50.526310653356795 0.020490746898158472
4.759835111685588060e+01 56.07169938205458 0.020490746898158472
4.774425086843340438e+01 62.22570836730231 0.020490746898158472
4.782721658484471305e+01 69.0551352016233 0.020490746898158472
4.784838910474082496e+01 76.63410868007462 0.020490746898158472
4.780900241036479059e+01 85.04489341802686 0.020490746898158472
4.771036124639251597e+01 94.37878277775391 0.020490746898158472
4.755382710632544985e+01 104.73708979594508 0.020490746898158472
4.734081384275511795e+01 116.23224686798542 0.020490746898158472
4.707279343325525645e+01 128.9890261253308 0.020490746898158472
4.675131147298971968e+01 143.14589375234786 0.020490746898158472
4.637801072447610551e+01 158.85651294280527 0.020490746898158472
4.595465963377216667e+01 176.2914118095948 0.020490746898158472
4.548318123451664974e+01 195.63983435170647 0.020490746898158472
4.496567663486814581e+01 217.11179456945052 0.020490746898158472
4.440443672946449993e+01 240.9403560239527 0.020490746898158472
4.380193645823751325e+01 267.38416158399497 0.020490746898158472
4.316080825151477995e+01 296.73024081888724 0.020490746898158472
4.248387225291300950e+01 329.2971255097155 0.020490746898158472
4.177531594294784156e+01 365.43830709572546 0.020490746898158472
4.111393340183855116e+01 405.54607358408276 0.020490746898158472
4.041668759381331455e+01 450.05576757004974 0.020490746898158472
3.967975736359595373e+01 499.450511585514 0.020490746898158472
3.890647387108739252e+01 554.2664520663108 0.020490746898158472
3.810062600270309474e+01 615.0985788580505 0.020490746898158472
3.726589690909539598e+01 682.6071834272393 0.020490746898158472
3.640629217590900879e+01 757.525025877192 0.020490746898158472
3.552607326293001933e+01 840.6652885618333 0.020490746898158472
3.462970336825922146e+01 932.9304026284696 0.020490746898158472
3.372187479644188812e+01 1035.3218432956637 0.020490746898158472
3.280768425056132287e+01 1148.9510001873086 0.020490746898158472
3.189243629391766177e+01 1275.051240713013 0.020490746898158472
3.135922694847557324e+01 1414.991297434576 0.020490746898158472
3.101247954515381977e+01 1570.2901247293776 0.020490746898158472
3.070518722566204772e+01 1742.6333860096508 0.020490746898158472
3.043639388788796296e+01 1933.891750455232 0.020490746898158472
3.020539841599530817e+01 2146.141197858406 0.020490746898158472
3.001187000097687729e+01 2381.6855519761607 0.020490746898158472
2.985593905570068785e+01 2643.0814869741084 0.020490746898158472
2.973842093112863694e+01 2933.1662783900483 0.020490746898158472
2.966076174364507878e+01 3255.0885998350564 0.020490746898158472
2.962498790963856266e+01 3612.3426997094302 0.020490746898158472
2.975993336205024065e+01 4008.8063288984645 0.020490746898158472
3.000924778677670091e+01 4448.782831127585 0.020490746898158472
3.028619314707882282e+01 4937.047852839004 0.020490746898158472
3.058868649263524020e+01 5478.901179593945 0.020490746898158472
3.091553091125846464e+01 6080.224261649427 0.020490746898158472
3.126667736870665948e+01 6747.5440531107 0.020490746898158472
3.164222218084717397e+01 7488.10385759003 0.020490746898158472
3.204309366561335537e+01 8309.941949353404 0.020490746898158472
3.247084958522571441e+01 9221.97882333434 0.020490746898158472
3.292737209963475919e+01 10234.114021054527 0.020490746898158472
3.341417380459465392e+01 11357.333583431051 0.020490746898158472
3.393177871616088481e+01 12603.829296797274 0.020490746898158472
3.448026481217651451e+01 13987.131026472387 0.020490746898158472
3.505832466467087016e+01 15522.25357427048 0.020490746898158472
3.566378591772013351e+01 17225.859653987874 0.020490746898158472
3.629294303300181923e+01 19116.440753857038 0.020490746898158472
3.694139075400104844e+01 21214.51784910632 0.020490746898158472
3.760406491032367882e+01 23542.864143224204 0.020490746898158472
3.828869995912538826e+01 26126.752255633317 0.020490746898158472
3.903382225059222321e+01 28994.22853882881 0.020490746898158472
3.976555650948718323e+01 32176.417502507353 0.020490746898158472
4.047822138695548944e+01 35707.859649004626 0.020490746898158472
4.116674901050073032e+01 39626.88638701478 0.020490746898158472
4.182709286244182323e+01 43976.036093027215 0.020490746898158472
4.245512820945103982e+01 48802.515836544335 0.020490746898158472
4.304767606834947458e+01 54158.71378079476 0.020490746898158472
4.360207130985025969e+01 60102.76782070388 0.020490746898158472
4.411609545846925329e+01 66699.19663030129 0.020490746898158472
4.458790405893275022e+01 74019.59996915652 0.020490746898158472
4.501595210257713120e+01 82143.43584919439 0.020490746898158472
4.539892025325784175e+01 91158.88299750836 0.020490746898158472
4.573564462345468939e+01 101163.7979766207 0.020490746898158472
4.602505167353648119e+01 112266.77735108159 0.020490746898158472
4.626610035991889447e+01 124588.33642950082 0.020490746898158472
4.645773208759356976e+01 138262.2173764659 0.020490746898158472
4.659883027000584832e+01 153436.84089300132 0.020490746898158472
4.668818970773293131e+01 170276.91722258978 0.020490746898158472
4.672449661464752069e+01 188965.23396912115 0.020490746898158472
4.671956801819538896e+01 209704.64013232305 0.020490746898158472
4.669154238277865687e+01 232720.2478960412 0.020490746898158472
4.661092959977278838e+01 258261.87606826748 0.020490746898158472
4.647550141097836729e+01 286606.7616948256 0.020490746898158472
4.628294465371962474e+01 318062.5692794119 0.020490746898158472
4.605419689081911372e+01 352970.73027306574 0.020490746898158472
4.576927808023379640e+01 391710.1490809261 0.020490746898158472
4.542413057828107270e+01 434701.3158125035 0.020490746898158472
4.501625953303173588e+01 482410.8704165374 0.020490746898158472
4.454340579936992839e+01 535356.6677410719 0.020490746898158472
4.400364920149522874e+01 594113.3984965039 0.020490746898158472
4.339550218176309926e+01 659318.8271333541 0.020490746898158472
4.271799257284497031e+01 731680.7143427207 0.020490746898158472
4.197074039189803329e+01 811984.4993184009 0.020490746898158472
4.115402047041157374e+01 901101.8251665037 0.020490746898158472
4.026881776343702768e+01 1000000.0 0.020490746898158472
7.533837065355177831e-01 0.001 0.022739657523579287
8.039617741805092921e-01 0.0011097524964120721 0.022739657523579287
8.556831508587363633e-01 0.0012315506032928262 0.022739657523579287
9.083124206680621704e-01 0.001366716356462006 0.022739657523579287
9.615997166768776028e-01 0.0015167168884709225 0.022739657523579287
1.015286188287495284e+00 0.0016831803533309566 0.022739657523579287
1.069110065033731516e+00 0.0018679135990207828 0.022739657523579287
1.122812864186977677e+00 0.002072921779595372 0.022739657523579287
1.176145572810714413e+00 0.002300430119772917 0.022739657523579287
1.228874631273529250e+00 0.0025529080682395165 0.022739657523579287
1.280787267328853396e+00 0.002833096101839324 0.022739657523579287
1.331696059435633073e+00 0.0031440354715915 0.022739657523579287
1.381442793892931231e+00 0.0034891012134067737 0.022739657523579287
1.429901143645707196e+00 0.003872038781812557 0.022739657523579287
1.476978525868864800e+00 0.004297004704320844 0.022739657523579287
1.522616911936721218e+00 0.004768611697714469 0.022739657523579287
1.566792842709078704e+00 0.005291978735958442 0.022739657523579287
1.609516735041616631e+00 0.005872786613189483 0.022739657523579287
1.650831559464416953e+00 0.00651733960488242 0.022739657523579287
1.690811203727798473e+00 0.007232633896483534 0.022739657523579287
1.729558506421309039e+00 0.008026433522257174 0.022739657523579287
1.767203238557644607e+00 0.00890735463861044 0.022739657523579287
1.803900158948418042e+00 0.009884959046625586 0.022739657523579287
1.839827170959116076e+00 0.010969857978923836 0.022739657523579287
1.875183775944561759e+00 0.012173827277396614 0.022739657523579287
1.910189822095711643e+00 0.013509935211980273 0.022739657523579287
1.945084640766865824e+00 0.014992684327860457 0.022739657523579287
1.980126571537115909e+00 0.01663816886076129 0.022739657523579287
2.015592922753182581e+00 0.018464249428955443 0.022739657523579287
2.051780355777579778e+00 0.020490746898158472 0.022739657523579287
2.089005700828523882e+00 0.022739657523579287 0.022739657523579287
2.127607187916880527e+00 0.02523539170434766 0.022739657523579287
2.167946080728324620e+00 0.02800503894183631 0.022739657523579287
2.210408732000015419e+00 0.03107866187782014 0.022739657523579287
2.255408984451887200e+00 0.03448962260405758 0.022739657523579287
2.303390960634255080e+00 0.038274944785163134 0.022739657523579287
2.354832196323030313e+00 0.04247571552536898 0.022739657523579287
2.410247100963081479e+00 0.047137531341167244 0.022739657523579287
2.470190724751667677e+00 0.05231099308056263 0.022739657523579287
2.535262820309903464e+00 0.05805225516094899 0.022739657523579287
2.606112153111907581e+00 0.06442363508721373 0.022739657523579287
2.683441039678932327e+00 0.07149428986597581 0.022739657523579287
2.768010069888509062e+00 0.07934096665797492 0.022739657523579287
2.860642925314563989e+00 0.08804883581643465 0.022739657523579287
2.962231268778885873e+00 0.09771241535346502 0.022739657523579287
3.073739586597872275e+00 0.1084365968689611 0.022739657523579287
3.196209871036821415e+00 0.12033778407775893 0.022739657523579287
3.330766014813966613e+00 0.13354515629298988 0.022739657523579287
3.478617742235055044e+00 0.14820207057988585 0.022739657523579287
3.641063876490053364e+00 0.16446761779946645 0.022739657523579287
3.819494711000719800e+00 0.18251834943190443 0.022739657523579287
4.015393163231022022e+00 0.20255019392306664 0.022739657523579287
4.230334418997541590e+00 0.22478058335487253 0.022739657523579287
4.465983666289604415e+00 0.24945081352303167 0.022739657523579287
4.724091470423247507e+00 0.27682866303920667 0.022739657523579287
5.006486341027640563e+00 0.3072112998861759 0.022739657523579287
5.315063920339940573e+00 0.34092850697468147 0.022739657523579287
5.651772297336730588e+00 0.3783462617131929 0.022739657523579287
6.018592830207327715e+00 0.419870708444391 0.022739657523579287
6.417515941924933465e+00 0.4659525668664682 0.022739657523579287
6.850511372694072065e+00 0.517092024289676 0.022739657523579287
7.319492476471081588e+00 0.5738441648302398 0.022739657523579287
7.826274242749086341e+00 0.6368249944718586 0.022739657523579287
8.372525016936858577e+00 0.7067181273927491 0.022739657523579287
8.959712040235391584e+00 0.7842822061337682 0.022739657523579287
9.589041360737276420e+00 0.8703591361485166 0.022739657523579287
1.026139304358889959e+01 0.9658832241158708 0.022739657523579287
1.097725304963748982e+01 1.0718913192051276 0.022739657523579287
1.173664368528576674e+01 1.1895340673703196 0.022739657523579287
1.253905501944860390e+01 1.3200884008314182 0.022739657523579287
1.338338020136161433e+01 1.4649713983072863 0.022739657523579287
1.426785797286787449e+01 1.625755666443795 0.022739657523579287
1.519002607217765721e+01 1.8041864093920719 0.022739657523579287
1.614668925038136393e+01 2.0022003718155843 0.022739657523579287
1.713390569579548739e+01 2.2219468609395236 0.022739657523579287
1.815977072873729270e+01 2.4658110758226037 0.022739657523579287
1.929512032393592946e+01 2.736439997074672 0.022739657523579287
2.046625828306805062e+01 3.0367711180354604 0.022739657523579287
2.166902763048723912e+01 3.370064329271928 0.022739657523579287
2.289878219773465418e+01 3.739937302478798 0.022739657523579287
2.415044553531417648e+01 4.150404757850477 0.022739657523579287
2.541858072363080723e+01 4.605922041145108 0.022739657523579287
2.669746855636290661e+01 5.1114334834401705 0.022739657523579287
2.798119115996822970e+01 5.672426068491977 0.022739657523579287
2.926371798992132511e+01 6.294988990221888 0.022739657523579287
3.053899110936343320e+01 6.985879746785249 0.022739657523579287
3.180100688420499466e+01 7.752597488629465 0.022739657523579287
3.304389163871362456e+01 8.60346441668451 0.022739657523579287
3.426196930075558811e+01 9.547716114208066 0.022739657523579287
3.544981974139009395e+01 10.59560179277617 0.022739657523579287
3.660232715239859402e+01 11.758495540521581 0.022739657523579287
3.771471843432874493e+01 13.049019780144016 0.022739657523579287
3.878259215668710169e+01 14.481182276745331 0.022739657523579287
3.980193904632808710e+01 16.070528182616385 0.022739657523579287
4.076915520193574594e+01 17.834308769319094 0.022739657523579287
4.168104929083223453e+01 19.791668678535572 0.022739657523579287
4.253484485425080663e+01 21.96385372416547 0.022739657523579287
4.332817856389542044e+01 24.37444150122222 0.022739657523579287
4.405909495858755065e+01 27.04959730463137 0.022739657523579287
4.472603780338565116e+01 30.01835813575592 0.022739657523579287
4.532783796221667671e+01 33.31294787934677 0.022739657523579287
4.586369751222348867e+01 36.96912707195032 0.022739657523579287
4.633316981704112436e+01 41.0265810582719 0.022739657523579287
4.673613546803144914e+01 45.52935074866948 0.022739657523579287
4.707277430988489186e+01 50.526310653356795 0.022739657523579287
4.734353416285098604e+01 56.07169938205458 0.022739657523579287
4.754909732280881229e+01 62.22570836730231 0.022739657523579287
4.769034633376667642e+01 69.0551352016233 0.022739657523579287
4.776833086488881719e+01 76.63410868007462 0.022739657523579287
4.778423773960792431e+01 85.04489341802686 0.022739657523579287
4.773936618312657743e+01 94.37878277775391 0.022739657523579287
4.763511018042928669e+01 104.73708979594508 0.022739657523579287
4.747294940139475017e+01 116.23224686798542 0.022739657523579287
4.725444946643201405e+01 128.9890261253308 0.022739657523579287
4.698127131131485612e+01 143.14589375234786 0.022739657523579287
4.665518815537541997e+01 158.85651294280527 0.022739657523579287
4.627810705635618405e+01 176.2914118095948 0.022739657523579287
4.585209050869617897e+01 195.63983435170647 0.022739657523579287
4.537937226252216050e+01 217.11179456945052 0.022739657523579287
4.486236102813396087e+01 240.9403560239527 0.022739657523579287
4.430362651463159551e+01 267.38416158399497 0.022739657523579287
4.370586475986685571e+01 296.73024081888724 0.022739657523579287
4.307215315728295479e+01 329.2971255097155 0.022739657523579287
4.240626604432475943e+01 365.43830709572546 0.022739657523579287
4.179394663623892114e+01 405.54607358408276 0.022739657523579287
4.114503744395367590e+01 450.05576757004974 0.022739657523579287
4.045450276185018623e+01 499.450511585514 0.022739657523579287
3.972550587759687346e+01 554.2664520663108 0.022739657523579287
3.896149563831432516e+01 615.0985788580505 0.022739657523579287
3.816618880261823676e+01 682.6071834272393 0.022739657523579287
3.734371275569129267e+01 757.525025877192 0.022739657523579287
3.649804898572157441e+01 840.6652885618333 0.022739657523579287
3.563362805457583704e+01 932.9304026284696 0.022739657523579287
3.475514947383236830e+01 1035.3218432956637 0.022739657523579287
3.386782628465793010e+01 1148.9510001873086 0.022739657523579287
3.297687246830519570e+01 1275.051240713013 0.022739657523579287
3.239061720564032498e+01 1414.991297434576 0.022739657523579287
3.204186051018031378e+01 1570.2901247293776 0.022739657523579287
3.173070679143157946e+01 1742.6333860096508 0.022739657523579287
3.145658855733231718e+01 1933.891750455232 0.022739657523579287
3.121925916577572124e+01 2146.141197858406 0.022739657523579287
3.101865342100862577e+01 2381.6855519761607 0.022739657523579287
3.085534937786961152e+01 2643.0814869741084 0.022739657523579287
3.073051415353936733e+01 2933.1662783900483 0.022739657523579287
3.064589998543414495e+01 3255.0885998350564 0.022739657523579287
3.060378054973581996e+01 3612.3426997094302 0.022739657523579287
3.060683320557721387e+01 4008.8063288984645 0.022739657523579287
3.081329454091304143e+01 4448.782831127585 0.022739657523579287
3.108020414617155325e+01 4937.047852839004 0.022739657523579287
3.137486535552982403e+01 5478.901179593945 0.022739657523579287
3.169593700640152534e+01 6080.224261649427 0.022739657523579287
3.204349319218994196e+01 6747.5440531107 0.022739657523579287
3.241735584176765883e+01 7488.10385759003 0.022739657523579287
3.281822104307700272e+01 8309.941949353404 0.022739657523579287
3.324729011279115554e+01 9221.97882333434 0.022739657523579287
3.370595854998943963e+01 10234.114021054527 0.022739657523579287
3.419537673183167925e+01 11357.333583431051 0.022739657523579287
3.471543257928930615e+01 12603.829296797274 0.022739657523579287
3.526566796365634104e+01 13987.131026472387 0.022739657523579287
3.584402252442814074e+01 15522.25357427048 0.022739657523579287
3.644777436874498022e+01 17225.859653987874 0.022739657523579287
3.707285217947686107e+01 19116.440753857038 0.022739657523579287
3.771439687605267466e+01 21214.51784910632 0.022739657523579287
3.838475313873165362e+01 23542.864143224204 0.022739657523579287
3.911111571912818619e+01 26126.752255633317 0.022739657523579287
3.982719568617783068e+01 28994.22853882881 0.022739657523579287
4.052703497243425801e+01 32176.417502507353 0.022739657523579287
4.120525242684998801e+01 35707.859649004626 0.022739657523579287
4.185697800874509511e+01 39626.88638701478 0.022739657523579287
4.247836562678693184e+01 43976.036093027215 0.022739657523579287
4.306572541438278989e+01 48802.515836544335 0.022739657523579287
4.361604971591519586e+01 54158.71378079476 0.022739657523579287
4.412690222871949430e+01 60102.76782070388 0.022739657523579287
4.459625692996013413e+01 66699.19663030129 0.022739657523579287
4.502241930155880567e+01 74019.59996915652 0.022739657523579287
4.540394833704797151e+01 82143.43584919439 0.022739657523579287
4.573958190034823446e+01 91158.88299750836 0.022739657523579287
4.602816793008082641e+01 101163.7979766207 0.022739657523579287
4.626860282041376848e+01 112266.77735108159 0.022739657523579287
4.645977859376972674e+01 124588.33642950082 0.022739657523579287
4.660053977284454163e+01 138262.2173764659 0.022739657523579287
4.668965066292827260e+01 153436.84089300132 0.022739657523579287
4.672577362411020374e+01 170276.91722258978 0.022739657523579287
4.670745907319644630e+01 188965.23396912115 0.022739657523579287
4.664441014145801745e+01 209704.64013232305 0.022739657523579287
4.656231728791469493e+01 232720.2478960412 0.022739657523579287
4.642619432287635561e+01 258261.87606826748 0.022739657523579287
4.623368122751788434e+01 286606.7616948256 0.022739657523579287
4.598237381890940867e+01 318062.5692794119 0.022739657523579287
4.569041175399192412e+01 352970.73027306574 0.022739657523579287
4.534466968396981201e+01 391710.1490809261 0.022739657523579287
4.493724537684180120e+01 434701.3158125035 0.022739657523579287
4.446575586101179312e+01 482410.8704165374 0.022739657523579287
4.392813304927026508e+01 535356.6677410719 0.022739657523579287
4.332273366627849498e+01 594113.3984965039 0.022739657523579287
4.264843463731862272e+01 659318.8271333541 0.022739657523579287
4.190471679884603873e+01 731680.7143427207 0.022739657523579287
4.109173249040961196e+01 811984.4993184009 0.022739657523579287
4.021036499194100600e+01 901101.8251665037 0.022739657523579287
3.926226689672353132e+01 1000000.0 0.022739657523579287
6.684970071783938872e-01 0.001 0.02523539170434766
7.136734801321993338e-01 0.0011097524964120721 0.02523539170434766
[truncated: 2,112,472 more chars]
