# Supplementary material for: Magnetosensitivity of tightly bound radical pairs in cryptochrome is enabled by the quantum Zeno effect
Source: Nat Commun. 2024 Dec 30;15:10823. doi: 10.1038/s41467-024-55124-x (PMC11686217; doi:10.1038/s41467-024-55124-x)
Supplement: Supplementary file 6 — Source Data [file 41467_2024_55124_MOESM6_ESM.zip › Source_Data/supplementary/figure_s6_7.txt]

# \% sensitivity  kS/microsecond kT/microsecond
1.933375672727554573e+01 0.001 0.001
2.056923107831211439e+01 0.0011097524964120721 0.001
2.181664617312635102e+01 0.0012315506032928262 0.001
2.306945064318783523e+01 0.001366716356462006 0.001
2.432101880540535532e+01 0.0015167168884709225 0.001
2.556477940461810050e+01 0.0016831803533309566 0.001
2.679434250294227127e+01 0.0018679135990207828 0.001
2.800361934899945737e+01 0.002072921779595372 0.001
2.918693156982563508e+01 0.002300430119772917 0.001
3.033910463403944746e+01 0.0025529080682395165 0.001
3.145554355203897856e+01 0.002833096101839324 0.001
3.253228799353723133e+01 0.0031440354715915 0.001
3.356604666510602897e+01 0.0034891012134067737 0.001
3.455421064699628886e+01 0.003872038781812557 0.001
3.549484734162717814e+01 0.004297004704320844 0.001
3.638667699902401154e+01 0.004768611697714469 0.001
3.722903441934465718e+01 0.005291978735958442 0.001
3.802181923332756952e+01 0.005872786613189483 0.001
3.876543767715565281e+01 0.00651733960488242 0.001
3.946073913582618076e+01 0.007232633896483534 0.001
4.010895057532891173e+01 0.008026433522257174 0.001
4.071161104285512522e+01 0.00890735463861044 0.001
4.127050852617839638e+01 0.009884959046625586 0.001
4.178762091413191371e+01 0.010969857978923836 0.001
4.226506177133728670e+01 0.012173827277396614 0.001
4.270503223478630161e+01 0.013509935211980273 0.001
4.310977881361284147e+01 0.014992684327860457 0.001
4.348155759209346627e+01 0.01663816886076129 0.001
4.382260433250186793e+01 0.018464249428955443 0.001
4.413511023108959108e+01 0.020490746898158472 0.001
4.442120288400636241e+01 0.022739657523579287 0.001
4.468293186702704389e+01 0.02523539170434766 0.001
4.492225824359572073e+01 0.02800503894183631 0.001
4.514104772605419669e+01 0.03107866187782014 0.001
4.534106660149378598e+01 0.03448962260405758 0.001
4.552398008464435009e+01 0.038274944785163134 0.001
4.569135269651714282e+01 0.04247571552536898 0.001
4.584465013353639051e+01 0.047137531341167244 0.001
4.598524224796626214e+01 0.05231099308056263 0.001
4.611440708340441574e+01 0.05805225516094899 0.001
4.623333525018378509e+01 0.06442363508721373 0.001
4.634313485716930359e+01 0.07149428986597581 0.001
4.644483657604810389e+01 0.07934096665797492 0.001
4.653939854948286836e+01 0.08804883581643465 0.001
4.662771133910791832e+01 0.09771241535346502 0.001
4.671060239275053760e+01 0.1084365968689611 0.001
4.678884014089065602e+01 0.12033778407775893 0.001
4.686313758120783746e+01 0.13354515629298988 0.001
4.693415515327333765e+01 0.14820207057988585 0.001
4.700250297705829183e+01 0.16446761779946645 0.001
4.706874211501913408e+01 0.18251834943190443 0.001
4.713338501609969455e+01 0.20255019392306664 0.001
4.719689493318585249e+01 0.22478058335487253 0.001
4.725968421501750782e+01 0.24945081352303167 0.001
4.732211142980272456e+01 0.27682866303920667 0.001
4.738447727257614872e+01 0.3072112998861759 0.001
4.744701927984212375e+01 0.34092850697468147 0.001
4.750990518679049046e+01 0.3783462617131929 0.001
4.757322507397196176e+01 0.419870708444391 0.001
4.763698256253541530e+01 0.4659525668664682 0.001
4.770108479530091472e+01 0.517092024289676 0.001
4.776533196886779109e+01 0.5738441648302398 0.001
4.782940630943535609e+01 0.6368249944718586 0.001
4.789286120976824179e+01 0.7067181273927491 0.001
4.795511085438418064e+01 0.7842822061337682 0.001
4.801542099584268186e+01 0.8703591361485166 0.001
4.807290147684250314e+01 0.9658832241158708 0.001
4.812650119301378737e+01 1.0718913192051276 0.001
4.817500608521573469e+01 1.1895340673703196 0.001
4.821704064230237918e+01 1.3200884008314182 0.001
4.825107353672304811e+01 1.4649713983072863 0.001
4.827542739871110911e+01 1.625755666443795 0.001
4.828829291956877512e+01 1.8041864093920719 0.001
4.828774692489226084e+01 2.0022003718155843 0.001
4.827177404310828024e+01 2.2219468609395236 0.001
4.823829106253512577e+01 2.4658110758226037 0.001
4.818517324129947355e+01 2.736439997074672 0.001
4.811028132193438722e+01 3.0367711180354604 0.001
4.801148834147261368e+01 3.370064329271928 0.001
4.788670505290563995e+01 3.739937302478798 0.001
4.773390322357075632e+01 4.150404757850477 0.001
4.755113611999138357e+01 4.605922041145108 0.001
4.733655586595605058e+01 5.1114334834401705 0.001
4.708842769323850064e+01 5.672426068491977 0.001
4.680514130893295288e+01 6.294988990221888 0.001
4.648521996182627447e+01 6.985879746785249 0.001
4.612732791525360909e+01 7.752597488629465 0.001
4.573027706231840028e+01 8.60346441668451 0.001
4.529303353160045731e+01 9.547716114208066 0.001
4.481472487719550912e+01 10.59560179277617 0.001
4.429464832263008844e+01 11.758495540521581 0.001
4.373228032122659670e+01 13.049019780144016 0.001
4.312728730987407744e+01 14.481182276745331 0.001
4.247953740152343727e+01 16.070528182616385 0.001
4.178911243929837127e+01 17.834308769319094 0.001
4.105631978339123833e+01 19.791668678535572 0.001
4.028170304090863141e+01 21.96385372416547 0.001
3.946605109430736746e+01 24.37444150122222 0.001
3.861040488441737750e+01 27.04959730463137 0.001
3.771606161346768715e+01 30.01835813575592 0.001
3.678457634614294847e+01 33.31294787934677 0.001
3.581776124398860617e+01 36.96912707195032 0.001
3.481768287905028814e+01 41.0265810582719 0.001
3.378665827085713147e+01 45.52935074866948 0.001
3.272725020448739031e+01 50.526310653356795 0.001
3.164226236156682504e+01 56.07169938205458 0.001
3.053473438358962611e+01 62.22570836730231 0.001
2.940793672330297781e+01 69.0551352016233 0.001
2.826536457998003726e+01 76.63410868007462 0.001
2.711072980557936773e+01 85.04489341802686 0.001
2.594794938533000561e+01 94.37878277775391 0.001
2.478112881445029103e+01 104.73708979594508 0.001
2.361453874822838017e+01 116.23224686798542 0.001
2.245258356810544242e+01 128.9890261253308 0.001
2.129976094905580553e+01 143.14589375234786 0.001
2.016061198150705280e+01 158.85651294280527 0.001
1.940438768761570643e+01 176.2914118095948 0.001
1.907096637505971159e+01 195.63983435170647 0.001
1.877817434389170614e+01 217.11179456945052 0.001
1.852363944105097460e+01 240.9403560239527 0.001
1.830456661148319952e+01 267.38416158399497 0.001
1.811779641576899280e+01 296.73024081888724 0.001
1.796179177393888438e+01 329.2971255097155 0.001
1.783364221648047376e+01 365.43830709572546 0.001
1.772599145473316540e+01 405.54607358408276 0.001
1.763501077960495778e+01 450.05576757004974 0.001
1.755691982737340595e+01 499.450511585514 0.001
1.748807288101151158e+01 554.2664520663108 0.001
1.742503938430968446e+01 615.0985788580505 0.001
1.736467643971829489e+01 682.6071834272393 0.001
1.730419156465395858e+01 757.525025877192 0.001
1.724119455237160281e+01 840.6652885618333 0.001
1.717373782918075520e+01 932.9304026284696 0.001
1.710034514828557306e+01 1035.3218432956637 0.001
1.702002876371999207e+01 1148.9510001873086 0.001
1.693229563081388989e+01 1275.051240713013 0.001
1.683714315687843666e+01 1414.991297434576 0.001
1.673506554983203642e+01 1570.2901247293776 0.001
1.662697871351044654e+01 1742.6333860096508 0.001
1.651422608696964645e+01 1933.891750455232 0.001
1.639854676288742041e+01 2146.141197858406 0.001
1.628202343105841265e+01 2381.6855519761607 0.001
1.616703401438065413e+01 2643.0814869741084 0.001
1.605619889587497084e+01 2933.1662783900483 0.001
1.595232418002216335e+01 3255.0885998350564 0.001
1.585834126560894930e+01 3612.3426997094302 0.001
1.577724310072577651e+01 4008.8063288984645 0.001
1.571201770682712429e+01 4448.782831127585 0.001
1.566558009321315126e+01 4937.047852839004 0.001
1.564072205105395241e+01 5478.901179593945 0.001
1.564000700630796281e+01 6080.224261649427 0.001
1.566573177155313523e+01 6747.5440531107 0.001
1.571989664716237023e+01 7488.10385759003 0.001
1.580416204232799338e+01 8309.941949353404 0.001
1.591983059383444399e+01 9221.97882333434 0.001
1.606784202584159971e+01 10234.114021054527 0.001
1.624881027752631013e+01 11357.333583431051 0.001
1.646293992335531442e+01 12603.829296797274 0.001
1.671012762430297016e+01 13987.131026472387 0.001
1.698995499018961297e+01 15522.25357427048 0.001
1.730170150415015229e+01 17225.859653987874 0.001
1.764436402897963774e+01 19116.440753857038 0.001
1.801668029719591146e+01 21214.51784910632 0.001
1.841715954673776423e+01 23542.864143224204 0.001
1.884412024657010321e+01 26126.752255633317 0.001
1.929575163264763660e+01 28994.22853882881 0.001
1.977013830539650741e+01 32176.417502507353 0.001
2.026533112062862685e+01 35707.859649004626 0.001
2.077943041793207612e+01 39626.88638701478 0.001
2.131064501966513092e+01 43976.036093027215 0.001
2.185735813309796072e+01 48802.515836544335 0.001
2.241818677187823994e+01 54158.71378079476 0.001
2.299203024104101445e+01 60102.76782070388 0.001
2.357810910540069926e+01 66699.19663030129 0.001
2.417596973510681835e+01 74019.59996915652 0.001
2.478548118581493398e+01 82143.43584919439 0.001
2.540681334452616724e+01 91158.88299750836 0.001
2.604038319459088058e+01 101163.7979766207 0.001
2.668678585873902520e+01 112266.77735108159 0.001
2.734673830304042141e+01 124588.33642950082 0.001
2.802097418905651693e+01 138262.2173764659 0.001
2.870997919040764046e+01 153436.84089300132 0.001
2.941516369052558133e+01 170276.91722258978 0.001
3.013609331325634599e+01 188965.23396912115 0.001
3.087212389522352751e+01 209704.64013232305 0.001
3.162242312206600658e+01 232720.2478960412 0.001
3.238564790385606074e+01 258261.87606826748 0.001
3.315992870635547263e+01 286606.7616948256 0.001
3.394288463891866314e+01 318062.5692794119 0.001
3.473166180550519755e+01 352970.73027306574 0.001
3.552299458116332431e+01 391710.1490809261 0.001
3.631573445152707080e+01 434701.3158125035 0.001
3.710401453405940231e+01 482410.8704165374 0.001
3.788393749548561829e+01 535356.6677410719 0.001
3.873119632241555621e+01 594113.3984965039 0.001
3.954820807697457496e+01 659318.8271333541 0.001
4.033234762119726469e+01 731680.7143427207 0.001
4.108126669713233525e+01 811984.4993184009 0.001
4.179291301085278576e+01 901101.8251665037 0.001
4.246551662716171904e+01 1000000.0 0.001
1.814112801383719642e+01 0.001 0.0011097524964120721
1.934678949409919468e+01 0.0011097524964120721 0.0011097524964120721
2.056968922403213540e+01 0.0012315506032928262 0.0011097524964120721
2.180355133661234746e+01 0.001366716356462006 0.0011097524964120721
2.304191488632477913e+01 0.0015167168884709225 0.0011097524964120721
2.427825790603300504e+01 0.0016831803533309566 0.0011097524964120721
2.550612422921132350e+01 0.0018679135990207828 0.0011097524964120721
2.671924831492756169e+01 0.002072921779595372 0.0011097524964120721
2.791167290182243477e+01 0.002300430119772917 0.0011097524964120721
2.907785503840198160e+01 0.0025529080682395165 0.0011097524964120721
3.021275684771924830e+01 0.002833096101839324 0.0011097524964120721
3.131191795219843499e+01 0.0031440354715915 0.0011097524964120721
3.237150784259858938e+01 0.0034891012134067737 0.0011097524964120721
3.338835742917601834e+01 0.003872038781812557 0.0011097524964120721
3.435997020386898271e+01 0.004297004704320844 0.0011097524964120721
3.528451427050534051e+01 0.004768611697714469 0.0011097524964120721
3.616079763770457589e+01 0.005291978735958442 0.0011097524964120721
3.698822915892528584e+01 0.005872786613189483 0.0011097524964120721
3.776676863109072002e+01 0.00651733960488242 0.0011097524964120721
3.849686880218955309e+01 0.007232633896483534 0.0011097524964120721
3.917941274054643230e+01 0.008026433522257174 0.0011097524964120721
3.981564917354923239e+01 0.00890735463861044 0.0011097524964120721
4.040712828083225361e+01 0.009884959046625586 0.0011097524964120721
4.095563999940755195e+01 0.010969857978923836 0.0011097524964120721
4.146315637043328195e+01 0.012173827277396614 0.0011097524964120721
4.193177888898652839e+01 0.013509935211980273 0.0011097524964120721
4.236369173034392333e+01 0.014992684327860457 0.0011097524964120721
4.276112095426633886e+01 0.01663816886076129 0.0011097524964120721
4.312629978317256274e+01 0.018464249428955443 0.0011097524964120721
4.346143994675848887e+01 0.020490746898158472 0.0011097524964120721
4.376870827503602612e+01 0.022739657523579287 0.0011097524964120721
4.405020843923465179e+01 0.02523539170434766 0.0011097524964120721
4.430796724103701933e+01 0.02800503894183631 0.0011097524964120721
4.454392477704507058e+01 0.03107866187782014 0.0011097524964120721
4.475992784524466117e+01 0.03448962260405758 0.0011097524964120721
4.495772639865820963e+01 0.038274944785163134 0.0011097524964120721
4.513897210615755995e+01 0.04247571552536898 0.0011097524964120721
4.530521900097075161e+01 0.047137531341167244 0.0011097524964120721
4.545792548881504302e+01 0.05231099308056263 0.0011097524964120721
4.559845747075620892e+01 0.05805225516094899 0.0011097524964120721
4.572809235888380641e+01 0.06442363508721373 0.0011097524964120721
4.584802364046049661e+01 0.07149428986597581 0.0011097524964120721
4.595936565596286982e+01 0.07934096665797492 0.0011097524964120721
4.606315862562843222e+01 0.08804883581643465 0.0011097524964120721
4.616037348944689001e+01 0.09771241535346502 0.0011097524964120721
4.625191659351274609e+01 0.1084365968689611 0.0011097524964120721
4.633863394399001123e+01 0.12033778407775893 0.0011097524964120721
4.642131500089428897e+01 0.13354515629298988 0.0011097524964120721
4.650069578710747464e+01 0.14820207057988585 0.0011097524964120721
4.657746136371263646e+01 0.16446761779946645 0.0011097524964120721
4.665224734259328443e+01 0.18251834943190443 0.0011097524964120721
4.672564052717760319e+01 0.20255019392306664 0.0011097524964120721
4.679817847367892369e+01 0.22478058335487253 0.0011097524964120721
4.687034791474538054e+01 0.24945081352303167 0.0011097524964120721
4.694258190361293259e+01 0.27682866303920667 0.0011097524964120721
4.701525573969631466e+01 0.3072112998861759 0.0011097524964120721
4.708868147945229765e+01 0.34092850697468147 0.0011097524964120721
4.716310107277746511e+01 0.3783462617131929 0.0011097524964120721
4.723867824184014097e+01 0.419870708444391 0.0011097524964120721
4.731548904530126265e+01 0.4659525668664682 0.0011097524964120721
4.739351139527107648e+01 0.517092024289676 0.0011097524964120721
4.747261374452826743e+01 0.5738441648302398 0.0011097524964120721
4.755254326093318440e+01 0.6368249944718586 0.0011097524964120721
4.763291393755815051e+01 0.7067181273927491 0.0011097524964120721
4.771319519594369041e+01 0.7842822061337682 0.0011097524964120721
4.779270149110978139e+01 0.8703591361485166 0.0011097524964120721
4.787058374991251952e+01 0.9658832241158708 0.0011097524964120721
4.794582318858488179e+01 1.0718913192051276 0.0011097524964120721
4.801722831532743641e+01 1.1895340673703196 0.0011097524964120721
4.808343564065852860e+01 1.3200884008314182 0.0011097524964120721
4.814291468040762112e+01 1.4649713983072863 0.0011097524964120721
4.819397746447338449e+01 1.625755666443795 0.0011097524964120721
4.823479267500368195e+01 1.8041864093920719 0.0011097524964120721
4.826340425033328074e+01 2.0022003718155843 0.0011097524964120721
4.827775383673348131e+01 2.2219468609395236 0.0011097524964120721
4.827570651972531124e+01 2.4658110758226037 0.0011097524964120721
4.825507861260176412e+01 2.736439997074672 0.0011097524964120721
4.821366664118830414e+01 3.0367711180354604 0.0011097524964120721
4.814927600997276613e+01 3.370064329271928 0.0011097524964120721
4.805974846614671492e+01 3.739937302478798 0.0011097524964120721
4.794298711848741590e+01 4.150404757850477 0.0011097524964120721
4.779697836512546871e+01 4.605922041145108 0.0011097524964120721
4.761981015136265682e+01 5.1114334834401705 0.0011097524964120721
4.740968655417015043e+01 5.672426068491977 0.0011097524964120721
4.716493875749387854e+01 6.294988990221888 0.0011097524964120721
4.688403304310057962e+01 6.985879746785249 0.0011097524964120721
4.656557649814103428e+01 7.752597488629465 0.0011097524964120721
4.620832131432067058e+01 8.60346441668451 0.0011097524964120721
4.581116867430884554e+01 9.547716114208066 0.0011097524964120721
4.537317299184668684e+01 10.59560179277617 0.0011097524964120721
4.489354728762352664e+01 11.758495540521581 0.0011097524964120721
4.437167008252853151e+01 13.049019780144016 0.0011097524964120721
4.380709406268477579e+01 14.481182276745331 0.0011097524964120721
4.319955633170883402e+01 16.070528182616385 0.0011097524964120721
4.254898991539387509e+01 17.834308769319094 0.0011097524964120721
4.185553587417100374e+01 19.791668678535572 0.0011097524964120721
4.111955527918546238e+01 21.96385372416547 0.0011097524964120721
4.034164027015253140e+01 24.37444150122222 0.0011097524964120721
3.952262343881540119e+01 27.04959730463137 0.0011097524964120721
3.866358497724829846e+01 30.01835813575592 0.0011097524964120721
3.776585726279426325e+01 33.31294787934677 0.0011097524964120721
3.683102683412702305e+01 36.96912707195032 0.0011097524964120721
3.586093400196781289e+01 41.0265810582719 0.0011097524964120721
3.485767059809617763e+01 45.52935074866948 0.0011097524964120721
3.382357645600674090e+01 50.526310653356795 0.0011097524964120721
3.276123528751117675e+01 56.07169938205458 0.0011097524964120721
3.167347042372299626e+01 62.22570836730231 0.0011097524964120721
3.056334062935886209e+01 69.0551352016233 0.0011097524964120721
2.943413572224352848e+01 76.63410868007462 0.0011097524964120721
2.828937142448597442e+01 85.04489341802686 0.0011097524964120721
2.713278216532093623e+01 94.37878277775391 0.0011097524964120721
2.596831048063857850e+01 104.73708979594508 0.0011097524964120721
2.480009116128708868e+01 116.23224686798542 0.0011097524964120721
2.363242853740413096e+01 128.9890261253308 0.0011097524964120721
2.246976531577224279e+01 143.14589375234786 0.0011097524964120721
2.131664188308438668e+01 158.85651294280527 0.0011097524964120721
2.017764554632911356e+01 176.2914118095948 0.0011097524964120721
1.941689677479629239e+01 195.63983435170647 0.0011097524964120721
1.908418610983089181e+01 217.11179456945052 0.0011097524964120721
1.879242355686063704e+01 240.9403560239527 0.0011097524964120721
1.853924242606025885e+01 267.38416158399497 0.0011097524964120721
1.832185231246290869e+01 296.73024081888724 0.0011097524964120721
1.813846836897934622e+01 329.2971255097155 0.0011097524964120721
1.798809561192397766e+01 365.43830709572546 0.0011097524964120721
1.786226320089991049e+01 405.54607358408276 0.0011097524964120721
1.775719444848876449e+01 450.05576757004974 0.0011097524964120721
1.766907559542221762e+01 499.450511585514 0.0011097524964120721
1.759414575995742780e+01 554.2664520663108 0.0011097524964120721
1.752878378837829842e+01 615.0985788580505 0.0011097524964120721
1.746958946155988457e+01 682.6071834272393 0.0011097524964120721
1.741345671063876921e+01 757.525025877192 0.0011097524964120721
1.735763719569588304e+01 840.6652885618333 0.0011097524964120721
1.729979311958905441e+01 932.9304026284696 0.0011097524964120721
1.723803848752152135e+01 1035.3218432956637 0.0011097524964120721
1.717096878273347116e+01 1148.9510001873086 0.0011097524964120721
1.709767910298672078e+01 1275.051240713013 0.0011097524964120721
1.701777116672525025e+01 1414.991297434576 0.0011097524964120721
1.693136865202561125e+01 1570.2901247293776 0.0011097524964120721
1.683905993495269726e+01 1742.6333860096508 0.0011097524964120721
1.674189319878507121e+01 1933.891750455232 0.0011097524964120721
1.664136691702929483e+01 2146.141197858406 0.0011097524964120721
1.653937725520131963e+01 2381.6855519761607 0.0011097524964120721
1.643817229601515351e+01 2643.0814869741084 0.0011097524964120721
1.634029964337259244e+01 2933.1662783900483 0.0011097524964120721
1.624854784285322395e+01 3255.0885998350564 0.0011097524964120721
1.616588205253803068e+01 3612.3426997094302 0.0011097524964120721
1.609537453499025617e+01 4008.8063288984645 0.0011097524964120721
1.604013069476015119e+01 4448.782831127585 0.0011097524964120721
1.600321240573161319e+01 4937.047852839004 0.0011097524964120721
1.598758557590943674e+01 5478.901179593945 0.0011097524964120721
1.599597894411838439e+01 6080.224261649427 0.0011097524964120721
1.603087065565503977e+01 6747.5440531107 0.0011097524964120721
1.609442774551216004e+01 7488.10385759003 0.0011097524964120721
1.618845753885787175e+01 8309.941949353404 0.0011097524964120721
1.631438042623734574e+01 9221.97882333434 0.0011097524964120721
1.647321852948555332e+01 10234.114021054527 0.0011097524964120721
1.666562789545351109e+01 11357.333583431051 0.0011097524964120721
1.689179472489444223e+01 12603.829296797274 0.0011097524964120721
1.715156336523290292e+01 13987.131026472387 0.0011097524964120721
1.744441526947921872e+01 15522.25357427048 0.0011097524964120721
1.776949226836886808e+01 17225.859653987874 0.0011097524964120721
1.812562531424342538e+01 19116.440753857038 0.0011097524964120721
1.851137065353072586e+01 21214.51784910632 0.0011097524964120721
1.892505409332755661e+01 23542.864143224204 0.0011097524964120721
1.936482832827211809e+01 26126.752255633317 0.0011097524964120721
1.982874553792748173e+01 28994.22853882881 0.0011097524964120721
2.031476989036306691e+01 32176.417502507353 0.0011097524964120721
2.082091063298805622e+01 35707.859649004626 0.0011097524964120721
2.134527526285694776e+01 39626.88638701478 0.0011097524964120721
2.188613998056780474e+01 43976.036093027215 0.0011097524964120721
2.244201321049884257e+01 48802.515836544335 0.0011097524964120721
2.301168750956463072e+01 54158.71378079476 0.0011097524964120721
2.359428034028872290e+01 60102.76782070388 0.0011097524964120721
2.418924486858736600e+01 66699.19663030129 0.0011097524964120721
2.479636175091300387e+01 74019.59996915652 0.0011097524964120721
2.541572206980246307e+01 82143.43584919439 0.0011097524964120721
2.604767408555293429e+01 91158.88299750836 0.0011097524964120721
2.669275259223019603e+01 101163.7979766207 0.0011097524964120721
2.735161598415461270e+01 112266.77735108159 0.0011097524964120721
2.802496870756306535e+01 124588.33642950082 0.0011097524964120721
2.871325194632900590e+01 138262.2173764659 0.0011097524964120721
2.941678119764450727e+01 153436.84089300132 0.0011097524964120721
3.013635205797049110e+01 170276.91722258978 0.0011097524964120721
3.087185474348749992e+01 188965.23396912115 0.0011097524964120721
3.162173181933525612e+01 209704.64013232305 0.0011097524964120721
3.238462906189923984e+01 232720.2478960412 0.0011097524964120721
3.315866703502458535e+01 258261.87606826748 0.0011097524964120721
3.394145332237805235e+01 286606.7616948256 0.0011097524964120721
3.473012224475603915e+01 318062.5692794119 0.0011097524964120721
3.552139866860469652e+01 352970.73027306574 0.0011097524964120721
3.631240877517925725e+01 391710.1490809261 0.0011097524964120721
3.710066510037155041e+01 434701.3158125035 0.0011097524964120721
3.788062716147956621e+01 482410.8704165374 0.0011097524964120721
3.872796555963151377e+01 535356.6677410719 0.0011097524964120721
3.954509337855559892e+01 594113.3984965039 0.0011097524964120721
4.032937826363450995e+01 659318.8271333541 0.0011097524964120721
4.107845957000705539e+01 731680.7143427207 0.0011097524964120721
4.179027401048255541e+01 811984.4993184009 0.0011097524964120721
4.246305295723521311e+01 901101.8251665037 0.0011097524964120721
4.309530195319773327e+01 1000000.0 0.0011097524964120721
1.697164837632753986e+01 0.001 0.0012315506032928262
1.814220748998107524e+01 0.0011097524964120721 0.0012315506032928262
1.933484809397744897e+01 0.0012315506032928262 0.0012315506032928262
2.054365865058996121e+01 0.001366716356462006 0.0012315506032928262
2.176244160643242154e+01 0.0015167168884709225 0.0012315506032928262
2.298482918412680576e+01 0.0016831803533309566 0.0012315506032928262
2.420440658615252616e+01 0.0018679135990207828 0.0012315506032928262
2.541483704675243516e+01 0.002072921779595372 0.0012315506032928262
2.660998448775622904e+01 0.002300430119772917 0.0012315506032928262
2.778402860691482701e+01 0.0025529080682395165 0.0012315506032928262
2.893156781728639970e+01 0.002833096101839324 0.0012315506032928262
3.004770695087949406e+01 0.0031440354715915 0.0012315506032928262
3.112812644961069708e+01 0.0034891012134067737 0.0012315506032928262
3.216913161039772717e+01 0.003872038781812557 0.0012315506032928262
3.316768130015423566e+01 0.004297004704320844 0.0012315506032928262
3.412139671470111324e+01 0.004768611697714469 0.0012315506032928262
3.502855155315710078e+01 0.005291978735958442 0.0012315506032928262
3.588804579682738449e+01 0.005872786613189483 0.0012315506032928262
3.669936605376112482e+01 0.00651733960488242 0.0012315506032928262
3.746253529827077955e+01 0.007232633896483534 0.0012315506032928262
3.817805530681903292e+01 0.008026433522257174 0.0012315506032928262
3.884684464380648450e+01 0.00890735463861044 0.0012315506032928262
3.947017510890312053e+01 0.009884959046625586 0.0012315506032928262
4.004960887175469253e+01 0.010969857978923836 0.0012315506032928262
4.058693821814839708e+01 0.012173827277396614 0.0012315506032928262
4.108412938681985338e+01 0.013509935211980273 0.0012315506032928262
4.154327154715608117e+01 0.014992684327860457 0.0012315506032928262
4.196653142543975434e+01 0.01663816886076129 0.0012315506032928262
4.235611396294924447e+01 0.018464249428955443 0.0012315506032928262
4.271422889656455624e+01 0.020490746898158472 0.0012315506032928262
4.304306307675814480e+01 0.022739657523579287 0.0012315506032928262
4.334475822406738388e+01 0.02523539170434766 0.0012315506032928262
4.362139351545351218e+01 0.02800503894183631 0.0012315506032928262
4.387497248147362683e+01 0.03107866187782014 0.0012315506032928262
4.410741384631915452e+01 0.03448962260405758 0.0012315506032928262
4.432054543301295269e+01 0.038274944785163134 0.0012315506032928262
4.451610099660723563e+01 0.04247571552536898 0.0012315506032928262
4.469571911500261763e+01 0.047137531341167244 0.0012315506032928262
4.486094407103207260e+01 0.05231099308056263 0.0012315506032928262
4.501322799161334842e+01 0.05805225516094899 0.0012315506032928262
4.515393422102695808e+01 0.06442363508721373 0.0012315506032928262
4.528434128386395230e+01 0.07149428986597581 0.0012315506032928262
4.540564748783986460e+01 0.07934096665797492 0.0012315506032928262
4.551897571987639424e+01 0.08804883581643465 0.0012315506032928262
4.562537827009106195e+01 0.09771241535346502 0.0012315506032928262
4.572584155504450365e+01 0.1084365968689611 0.0012315506032928262
4.582129053061692048e+01 0.12033778407775893 0.0012315506032928262
4.591259260817300714e+01 0.13354515629298988 0.0012315506032928262
4.600056107039375775e+01 0.14820207057988585 0.0012315506032928262
4.608595763995082706e+01 0.16446761779946645 0.0012315506032928262
4.616949431147139649e+01 0.18251834943190443 0.0012315506032928262
4.625183413068923244e+01 0.20255019392306664 0.0012315506032928262
4.633359094619095231e+01 0.22478058335487253 0.0012315506032928262
4.641532795549185408e+01 0.24945081352303167 0.0012315506032928262
4.649755487418725863e+01 0.27682866303920667 0.0012315506032928262
4.658072385757952816e+01 0.3072112998861759 0.0012315506032928262
4.666522386942846623e+01 0.34092850697468147 0.0012315506032928262
4.675137364577310706e+01 0.3783462617131929 0.0012315506032928262
4.683941313396520911e+01 0.419870708444391 0.0012315506032928262
4.692949368521422571e+01 0.4659525668664682 0.0012315506032928262
4.702166685962393444e+01 0.517092024289676 0.0012315506032928262
4.711587243851949580e+01 0.5738441648302398 0.0012315506032928262
4.721192566504864629e+01 0.6368249944718586 0.0012315506032928262
4.730950435124302089e+01 0.7067181273927491 0.0012315506032928262
4.740813633032254160e+01 0.7842822061337682 0.0012315506032928262
4.750718793971810783e+01 0.8703591361485166 0.0012315506032928262
4.760585413169508229e+01 0.9658832241158708 0.0012315506032928262
4.770315112966516580e+01 1.0718913192051276 0.0012315506032928262
4.779791228984219487e+01 1.1895340673703196 0.0012315506032928262
4.788878782520754385e+01 1.3200884008314182 0.0012315506032928262
4.797424904010257762e+01 1.4649713983072863 0.0012315506032928262
4.805259741210051061e+01 1.625755666443795 0.0012315506032928262
4.812197865257092388e+01 1.8041864093920719 0.0012315506032928262
4.818040161199017746e+01 2.0022003718155843 0.0012315506032928262
4.822576158444165628e+01 2.2219468609395236 0.0012315506032928262
4.825586722219445335e+01 2.4658110758226037 0.0012315506032928262
4.826847003533259794e+01 2.736439997074672 0.0012315506032928262
4.826129531136935213e+01 3.0367711180354604 0.0012315506032928262
4.823207308136161942e+01 3.370064329271928 0.0012315506032928262
4.817856780267963757e+01 3.739937302478798 0.0012315506032928262
4.809860562799135408e+01 4.150404757850477 0.0012315506032928262
4.799009825247698302e+01 4.605922041145108 0.0012315506032928262
4.785106270060368416e+01 5.1114334834401705 0.0012315506032928262
4.767963676845096899e+01 5.672426068491977 0.0012315506032928262
4.747409021727425227e+01 6.294988990221888 0.0012315506032928262
4.723283218523203431e+01 6.985879746785249 0.0012315506032928262
4.695441553266024215e+01 7.752597488629465 0.0012315506032928262
4.663753912247218381e+01 8.60346441668451 0.0012315506032928262
4.628104903364730660e+01 9.547716114208066 0.0012315506032928262
4.588393979243347331e+01 10.59560179277617 0.0012315506032928262
4.544535650780546376e+01 11.758495540521581 0.0012315506032928262
4.496459863443728722e+01 13.049019780144016 0.0012315506032928262
4.444112580427634640e+01 14.481182276745331 0.0012315506032928262
4.387456582305738095e+01 16.070528182616385 0.0012315506032928262
4.326472467407632649e+01 17.834308769319094 0.0012315506032928262
4.261159803872365615e+01 19.791668678535572 0.0012315506032928262
4.191538363754621344e+01 21.96385372416547 0.0012315506032928262
4.117649357691283285e+01 24.37444150122222 0.0012315506032928262
4.039556584095534930e+01 27.04959730463137 0.0012315506032928262
3.957347414374763162e+01 30.01835813575592 0.0012315506032928262
3.871133555360187728e+01 33.31294787934677 0.0012315506032928262
3.781051552944102667e+01 36.96912707195032 0.0012315506032928262
3.687263035554909862e+01 41.0265810582719 0.0012315506032928262
3.589954722896993644e+01 45.52935074866948 0.0012315506032928262
3.489338247615491184e+01 50.526310653356795 0.0012315506032928262
3.385649860640121034e+01 56.07169938205458 0.0012315506032928262
3.279150080078100160e+01 62.22570836730231 0.0012315506032928262
3.170123336197950081e+01 69.0551352016233 0.0012315506032928262
3.058877635358098956e+01 76.63410868007462 0.0012315506032928262
2.945744211751217634e+01 85.04489341802686 0.0012315506032928262
2.831077106843645907e+01 94.37878277775391 0.0012315506032928262
2.715252549655048142e+01 104.73708979594508 0.0012315506032928262
2.598667985319427487e+01 116.23224686798542 0.0012315506032928262
2.481740566200901554e+01 128.9890261253308 0.0012315506032928262
2.364904922143126953e+01 143.14589375234786 0.0012315506032928262
2.248610035796256668e+01 158.85651294280527 0.0012315506032928262
2.133315090028045447e+01 176.2914118095948 0.0012315506032928262
2.019484208304741202e+01 195.63983435170647 0.0012315506032928262
1.943123235870682208e+01 217.11179456945052 0.0012315506032928262
1.909970691843534851e+01 240.9403560239527 0.0012315506032928262
1.880948812735241660e+01 267.38416158399497 0.0012315506032928262
1.855821565648574989e+01 296.73024081888724 0.0012315506032928262
1.834384445225402871e+01 329.2971255097155 0.0012315506032928262
1.816758296007694184e+01 365.43830709572546 0.0012315506032928262
1.801981916036609377e+01 405.54607358408276 0.0012315506032928262
1.789688786990783953e+01 450.05576757004974 0.0012315506032928262
1.779502750330869532e+01 499.450511585514 0.0012315506032928262
1.771044383996877158e+01 554.2664520663108 0.0012315506032928262
1.763940053869705338e+01 615.0985788580505 0.0012315506032928262
1.757830666959525345e+01 682.6071834272393 0.0012315506032928262
1.752379870696096020e+01 757.525025877192 0.0012315506032928262
1.747281463219826136e+01 840.6652885618333 0.0012315506032928262
1.742265845493766818e+01 932.9304026284696 0.0012315506032928262
1.737105403083878485e+01 1035.3218432956637 0.0012315506032928262
1.731618735977931678e+01 1148.9510001873086 0.0012315506032928262
1.725673728760157744e+01 1275.051240713013 0.0012315506032928262
1.719189454275838358e+01 1414.991297434576 0.0012315506032928262
1.712138675855709735e+01 1570.2901247293776 0.0012315506032928262
1.704544192482426013e+01 1742.6333860096508 0.0012315506032928262
1.696477106354690179e+01 1933.891750455232 0.0012315506032928262
1.688058498373519001e+01 2146.141197858406 0.0012315506032928262
1.679454223967610105e+01 2381.6855519761607 0.0012315506032928262
1.670870773252854136e+01 2643.0814869741084 0.0012315506032928262
1.662550258408270665e+01 2933.1662783900483 0.0012315506032928262
1.654764568531381030e+01 3255.0885998350564 0.0012315506032928262
1.647808721039692514e+01 3612.3426997094302 0.0012315506032928262
1.641993471022523465e+01 4008.8063288984645 0.0012315506032928262
1.637637285091649630e+01 4448.782831127585 0.0012315506032928262
1.635057862424426744e+01 4937.047852839004 0.0012315506032928262
1.634566864988708446e+01 5478.901179593945 0.0012315506032928262
1.636451434234381708e+01 6080.224261649427 0.0012315506032928262
1.640976270713203888e+01 6747.5440531107 0.0012315506032928262
1.648373760965806767e+01 7488.10385759003 0.0012315506032928262
1.658838617072112953e+01 8309.941949353404 0.0012315506032928262
1.672524155201339724e+01 9221.97882333434 0.0012315506032928262
1.689540967503414493e+01 10234.114021054527 0.0012315506032928262
1.709957192965422124e+01 11357.333583431051 0.0012315506032928262
1.733790635950132142e+01 12603.829296797274 0.0012315506032928262
1.761020124483459171e+01 13987.131026472387 0.0012315506032928262
1.791584069167240401e+01 15522.25357427048 0.0012315506032928262
1.825383556534780638e+01 17225.859653987874 0.0012315506032928262
1.862286352479353013e+01 19116.440753857038 0.0012315506032928262
1.902131857823038530e+01 21214.51784910632 0.0012315506032928262
1.944737056422417609e+01 23542.864143224204 0.0012315506032928262
1.989905462691136151e+01 26126.752255633317 0.0012315506032928262
2.037429422173448401e+01 28994.22853882881 0.0012315506032928262
2.087101292992669954e+01 32176.417502507353 0.0012315506032928262
2.138722196272923881e+01 35707.859649004626 0.0012315506032928262
2.192108903913745621e+01 39626.88638701478 0.0012315506032928262
2.247100752537531676e+01 43976.036093027215 0.0012315506032928262
2.303565311413143135e+01 48802.515836544335 0.0012315506032928262
2.361402734148346738e+01 54158.71378079476 0.0012315506032928262
2.420547767786191073e+01 60102.76782070388 0.0012315506032928262
2.480968176631068189e+01 66699.19663030129 0.0012315506032928262
2.542663873877343761e+01 74019.59996915652 0.0012315506032928262
2.605661514426443048e+01 82143.43584919439 0.0012315506032928262
2.670007405561159430e+01 91158.88299750836 0.0012315506032928262
2.735760348300058808e+01 101163.7979766207 0.0012315506032928262
2.802987343623711425e+01 112266.77735108159 0.0012315506032928262
2.871727153240095376e+01 124588.33642950082 0.0012315506032928262
2.942007707887641033e+01 138262.2173764659 0.0012315506032928262
3.013826454181463532e+01 153436.84089300132 0.0012315506032928262
3.087189492497494925e+01 170276.91722258978 0.0012315506032928262
3.162122498870786202e+01 188965.23396912115 0.0012315506032928262
3.238368485717268186e+01 209704.64013232305 0.0012315506032928262
3.315738482314758073e+01 232720.2478960412 0.0012315506032928262
3.393992240068526911e+01 258261.87606826748 0.0012315506032928262
3.472842139254449734e+01 286606.7616948256 0.0012315506032928262
3.551959368017192276e+01 318062.5692794119 0.0012315506032928262
3.630982286296518424e+01 352970.73027306574 0.0012315506032928262
3.709688622232788902e+01 391710.1490809261 0.0012315506032928262
3.787683612798311827e+01 434701.3158125035 0.0012315506032928262
3.872421912358478124e+01 482410.8704165374 0.0012315506032928262
3.954144375652456489e+01 535356.6677410719 0.0012315506032928262
4.032586587130937517e+01 594113.3984965039 0.0012315506032928262
4.107511318218288920e+01 659318.8271333541 0.0012315506032928262
4.178711401884273613e+01 731680.7143427207 0.0012315506032928262
4.246008834945993726e+01 811984.4993184009 0.0012315506032928262
4.309253760503879960e+01 901101.8251665037 0.0012315506032928262
4.368322308864765091e+01 1000000.0 0.0012315506032928262
1.583189916900354177e+01 0.001 0.001366716356462006
1.696271197550792920e+01 0.0011097524964120721 0.001366716356462006
1.811992594932653589e+01 0.0012315506032928262 0.001366716356462006
1.929806777347046420e+01 0.001366716356462006 0.001366716356462006
2.049128998139935476e+01 0.0015167168884709225 0.001366716356462006
2.169347561270536318e+01 0.0016831803533309566 0.001366716356462006
2.289835360407692733e+01 0.0018679135990207828 0.001366716356462006
2.409962060531175609e+01 0.002072921779595372 0.001366716356462006
2.529106446329206292e+01 0.002300430119772917 0.001366716356462006
2.646668447695584447e+01 0.0025529080682395165 0.001366716356462006
2.762080366940669762e+01 0.002833096101839324 0.001366716356462006
2.874816863699886937e+01 0.0031440354715915 0.001366716356462006
2.984403390824290980e+01 0.0034891012134067737 0.001366716356462006
3.090422759383541873e+01 0.003872038781812557 0.001366716356462006
3.192519750847877447e+01 0.004297004704320844 0.001366716356462006
3.290403680344206805e+01 0.004768611697714469 0.001366716356462006
3.383849023894411800e+01 0.005291978735958442 0.001366716356462006
3.472694226331901746e+01 0.005872786613189483 0.001366716356462006
3.556838949389645421e+01 0.00651733960488242 0.001366716356462006
3.636240014366408246e+01 0.007232633896483534 0.001366716356462006
3.710906367143043383e+01 0.008026433522257174 0.001366716356462006
3.780893339640201845e+01 0.00890735463861044 0.001366716356462006
3.846296534716423565e+01 0.009884959046625586 0.001366716356462006
3.907245582156270558e+01 0.010969857978923836 0.001366716356462006
3.963897981190407194e+01 0.012173827277396614 0.001366716356462006
4.016433235772704080e+01 0.013509935211980273 0.001366716356462006
4.065047400678911771e+01 0.014992684327860457 0.001366716356462006
4.109948134770551320e+01 0.01663816886076129 0.001366716356462006
4.151350323959308497e+01 0.018464249428955443 0.001366716356462006
4.189472290473413807e+01 0.020490746898158472 0.001366716356462006
4.224532587177738918e+01 0.022739657523579287 0.001366716356462006
4.256747351764710885e+01 0.02523539170434766 0.001366716356462006
4.286328184105834538e+01 0.02800503894183631 0.001366716356462006
4.313480494378912766e+01 0.03107866187782014 0.001366716356462006
4.338402277772767945e+01 0.03448962260405758 0.001366716356462006
4.361283252977336389e+01 0.038274944785163134 0.001366716356462006
4.382304317095654511e+01 0.04247571552536898 0.001366716356462006
4.401637260650900174e+01 0.047137531341167244 0.001366716356462006
4.419444700709058083e+01 0.05231099308056263 0.001366716356462006
4.435880188409855407e+01 0.05805225516094899 0.001366716356462006
4.451088445858496812e+01 0.06442363508721373 0.001366716356462006
4.465205714535970571e+01 0.07149428986597581 0.001366716356462006
4.478360156424063376e+01 0.07934096665797492 0.001366716356462006
4.490672310378571552e+01 0.08804883581643465 0.001366716356462006
4.502255567012958437e+01 0.09771241535346502 0.001366716356462006
4.513216632715271714e+01 0.1084365968689611 0.001366716356462006
4.523655977983927556e+01 0.12033778407775893 0.001366716356462006
4.533668245706305555e+01 0.13354515629298988 0.001366716356462006
4.543342603125486789e+01 0.14820207057988585 0.001366716356462006
4.552763025226180815e+01 0.16446761779946645 0.001366716356462006
4.562008493183715530e+01 0.18251834943190443 0.001366716356462006
4.571153092832466314e+01 0.20255019392306664 0.001366716356462006
4.580266008660942845e+01 0.22478058335487253 0.001366716356462006
4.589411383522025289e+01 0.24945081352303167 0.001366716356462006
4.598648051696052619e+01 0.27682866303920667 0.001366716356462006
4.608029122066715644e+01 0.3072112998861759 0.001366716356462006
4.617601405253258662e+01 0.34092850697468147 0.001366716356462006
4.627404691777191204e+01 0.3783462617131929 0.001366716356462006
4.637470860961412455e+01 0.419870708444391 0.001366716356462006
4.647822851765977248e+01 0.4659525668664682 0.001366716356462006
4.658473488459440404e+01 0.517092024289676 0.001366716356462006
4.669424199131355380e+01 0.5738441648302398 0.001366716356462006
4.680663651629661359e+01 0.6368249944718586 0.001366716356462006
4.692166365072657186e+01 0.7067181273927491 0.001366716356462006
4.703891328718758302e+01 0.7842822061337682 0.001366716356462006
4.715780728659734677e+01 0.8703591361485166 0.001366716356462006
4.727758830133679879e+01 0.9658832241158708 0.001366716356462006
4.739731102682868880e+01 1.0718913192051276 0.001366716356462006
4.751583684375106742e+01 1.1895340673703196 0.001366716356462006
4.763183236738592541e+01 1.3200884008314182 0.001366716356462006
4.774377275604523874e+01 1.4649713983072863 0.001366716356462006
4.784995015385329964e+01 1.625755666443795 0.001366716356462006
4.794848748903594071e+01 1.8041864093920719 0.001366716356462006
4.803735751119672415e+01 2.0022003718155843 0.001366716356462006
4.811440679613224347e+01 2.2219468609395236 0.001366716356462006
4.817738374990045003e+01 2.4658110758226037 0.001366716356462006
4.822396981875973410e+01 2.736439997074672 0.001366716356462006
4.825181241121136821e+01 3.0367711180354604 0.001366716356462006
4.825855828407841841e+01 3.370064329271928 0.001366716356462006
4.824188579259251952e+01 3.739937302478798 0.001366716356462006
4.819953477899411354e+01 4.150404757850477 0.001366716356462006
4.812933283337520862e+01 4.605922041145108 0.001366716356462006
4.802921714731351699e+01 5.1114334834401705 0.001366716356462006
4.789725148669517552e+01 5.672426068491977 0.001366716356462006
4.773163820996279583e+01 6.294988990221888 0.001366716356462006
4.753072572538928142e+01 6.985879746785249 0.001366716356462006
4.729301201744078043e+01 7.752597488629465 0.001366716356462006
4.701714529402764953e+01 8.60346441668451 0.001366716356462006
4.670192284157653972e+01 9.547716114208066 0.001366716356462006
4.634628927941475496e+01 10.59560179277617 0.001366716356462006
4.594933535289774085e+01 11.758495540521581 0.001366716356462006
4.551029820914263269e+01 13.049019780144016 0.001366716356462006
4.502856382135060187e+01 14.481182276745331 0.001366716356462006
4.450367201129290606e+01 16.070528182616385 0.001366716356462006
4.393532405260490492e+01 17.834308769319094 0.001366716356462006
4.332339262604443064e+01 19.791668678535572 0.001366716356462006
4.266793355691353895e+01 21.96385372416547 0.001366716356462006
4.196919854799944005e+01 24.37444150122222 0.001366716356462006
4.122764803908328446e+01 27.04959730463137 0.001366716356462006
4.044396323904776835e+01 30.01835813575592 0.001366716356462006
3.961905655318322772e+01 33.31294787934677 0.001366716356462006
3.875407975690914952e+01 36.96912707195032 0.001366716356462006
3.785042958224338605e+01 41.0265810582719 0.001366716356462006
3.690975068312312146e+01 45.52935074866948 0.001366716356462006
3.593393626028662169e+01 50.526310653356795 0.001366716356462006
3.492512687183638320e+01 56.07169938205458 0.001366716356462006
3.388570811716729025e+01 62.22570836730231 0.001366716356462006
3.281830785439835552e+01 69.0551352016233 0.001366716356462006
3.172579347354299273e+01 76.63410868007462 0.001366716356462006
3.061126943730217320e+01 85.04489341802686 0.001366716356462006
2.947807482150480496e+01 94.37878277775391 0.001366716356462006
2.832978013877885104e+01 104.73708979594508 0.001366716356462006
2.717018215110791246e+01 116.23224686798542 0.001366716356462006
2.600329503118804553e+01 128.9890261253308 0.001366716356462006
2.483333585823414325e+01 143.14589375234786 0.001366716356462006
2.366470237973150859e+01 158.85651294280527 0.001366716356462006
2.250194108195341514e+01 176.2914118095948 0.001366716356462006
2.134970390403085716e+01 195.63983435170647 0.001366716356462006
2.021269249568481285e+01 217.11179456945052 0.001366716356462006
1.944809602980495455e+01 240.9403560239527 0.001366716356462006
1.911832982149756788e+01 267.38416158399497 0.001366716356462006
1.883027517167563403e+01 296.73024081888724 0.001366716356462006
1.858160108268057797e+01 329.2971255097155 0.001366716356462006
1.837602499747346130e+01 365.43830709572546 0.001366716356462006
1.820271331717841790e+01 405.54607358408276 0.001366716356462006
1.805821133121062516e+01 450.05576757004974 0.001366716356462006
1.793888030480490059e+01 499.450511585514 0.001366716356462006
1.784097825337543597e+01 554.2664520663108 0.001366716356462006
1.776073538020627041e+01 615.0985788580505 0.001366716356462006
1.769444527486691143e+01 682.6071834272393 0.001366716356462006
1.763855329707483577e+01 757.525025877192 0.001366716356462006
1.758973943329250744e+01 840.6652885618333 0.001366716356462006
1.754499339989613205e+01 932.9304026284696 0.001366716356462006
1.750168026076740091e+01 1035.3218432956637 0.001366716356462006
1.745759528744180145e+01 1148.9510001873086 0.001366716356462006
1.741100737540508092e+01 1275.051240713013 0.001366716356462006
1.736069068225418022e+01 1414.991297434576 0.001366716356462006
1.730595985348783472e+01 1570.2901247293776 0.001366716356462006
1.724665691040781823e+01 1742.6333860096508 0.001366716356462006
1.718311952509942486e+01 1933.891750455232 0.001366716356462006
1.711622791717917380e+01 2146.141197858406 0.001366716356462006
1.704735428397927777e+01 2381.6855519761607 0.001366716356462006
1.697832747775082041e+01 2643.0814869741084 0.001366716356462006
1.691138709956389263e+01 2933.1662783900483 0.001366716356462006
1.684912709575062806e+01 3255.0885998350564 0.001366716356462006
1.679442905330160940e+01 3612.3426997094302 0.001366716356462006
1.675038565201365870e+01 4008.8063288984645 0.001366716356462006
1.672021554509911212e+01 4448.782831127585 0.001366716356462006
1.670717871861980441e+01 4937.047852839004 0.001366716356462006
1.671448998378623330e+01 5478.901179593945 0.001366716356462006
1.674515470926691663e+01 6080.224261649427 0.001366716356462006
1.680196303680839520e+01 6747.5440531107 0.001366716356462006
1.688738069382972995e+01 7488.10385759003 0.001366716356462006
1.700348407707175724e+01 8309.941949353404 0.001366716356462006
1.715191220322249421e+01 9221.97882333434 0.001366716356462006
1.733385298930300777e+01 10234.114021054527 0.001366716356462006
1.755000827008772291e+01 11357.333583431051 0.001366716356462006
1.780055118384785118e+01 12603.829296797274 0.001366716356462006
1.808521889910072744e+01 13987.131026472387 0.001366716356462006
1.840330739617605005e+01 15522.25357427048 0.001366716356462006
1.875371127557837170e+01 17225.859653987874 0.001366716356462006
1.913497592633767397e+01 19116.440753857038 0.001366716356462006
1.954536154685085592e+01 21214.51784910632 0.001366716356462006
1.998292499274109346e+01 23542.864143224204 0.001366716356462006
2.044560938748736234e+01 26126.752255633317 0.001366716356462006
2.093127227824982128e+01 28994.22853882881 0.001366716356462006
2.143784534183116364e+01 32176.417502507353 0.001366716356462006
2.196339452115282853e+01 35707.859649004626 0.001366716356462006
2.250619726197129111e+01 39626.88638701478 0.001366716356462006
2.306480619862069759e+01 43976.036093027215 0.001366716356462006
2.363809606778636407e+01 48802.515836544335 0.001366716356462006
2.422529631462921884e+01 54158.71378079476 0.001366716356462006
2.482596722399191691e+01 60102.76782070388 0.001366716356462006
2.544000184626259653e+01 66699.19663030129 0.001366716356462006
2.606757031644210443e+01 74019.59996915652 0.001366716356462006
2.670905168423318798e+01 82143.43584919439 0.001366716356462006
2.736494989943914291e+01 91158.88299750836 0.001366716356462006
2.803589405353062247e+01 101163.7979766207 0.001366716356462006
2.872220727923819794e+01 112266.77735108159 0.001366716356462006
2.942412490929131508e+01 124588.33642950082 0.001366716356462006
3.014158472398436928e+01 138262.2173764659 0.001366716356462006
3.087414024590408346e+01 153436.84089300132 0.001366716356462006
3.162101769135789198e+01 170276.91722258978 0.001366716356462006
3.238290823079271519e+01 188965.23396912115 0.001366716356462006
3.315615415522592002e+01 209704.64013232305 0.001366716356462006
3.393834295478571761e+01 232720.2478960412 0.001366716356462006
3.472658777729967738e+01 258261.87606826748 0.001366716356462006
3.551759006721756151e+01 286606.7616948256 0.001366716356462006
3.630771939789308078e+01 318062.5692794119 0.001366716356462006
3.709311157480679100e+01 352970.73027306574 0.001366716356462006
3.787255494688383095e+01 391710.1490809261 0.001366716356462006
3.871992303193891871e+01 434701.3158125035 0.001366716356462006
3.953720768920005924e+01 482410.8704165374 0.001366716356462006
4.032174767464322684e+01 535356.6677410719 0.001366716356462006
4.107115784984416251e+01 594113.3984965039 0.001366716356462006
4.178335122944339020e+01 659318.8271333541 0.001366716356462006
4.245653575135450808e+01 731680.7143427207 0.001366716356462006
4.308920733668686154e+01 811984.4993184009 0.001366716356462006
4.368011983535318876e+01 901101.8251665037 0.001366716356462006
4.422825930903904634e+01 1000000.0 0.001366716356462006
1.472763230826625858e+01 0.001 0.0015167168884709225
1.581475325119620123e+01 0.0011097524964120721 0.0015167168884709225
1.693202085381733824e+01 0.0012315506032928262 0.0015167168884709225
1.807445746145048204e+01 0.001366716356462006 0.0015167168884709225
1.923663824215456941e+01 0.0015167168884709225 0.0015167168884709225
2.041278183060709495e+01 0.0016831803533309566 0.0015167168884709225
2.159685506568932922e+01 0.0018679135990207828 0.0015167168884709225
2.278268777193875394e+01 0.002072921779595372 0.0015167168884709225
2.396409324685010489e+01 0.002300430119772917 0.0015167168884709225
2.513499005520990082e+01 0.0025529080682395165 0.0015167168884709225
2.628951968141873863e+01 0.002833096101839324 0.0015167168884709225
2.742215578902921891e+01 0.0031440354715915 0.0015167168884709225
2.852780081238380916e+01 0.0034891012134067737 0.0015167168884709225
2.960186664867419637e+01 0.003872038781812557 0.0015167168884709225
3.064033670221098404e+01 0.004297004704320844 0.0015167168884709225
3.163980849324356726e+01 0.004768611697714469 0.0015167168884709225
3.259751628582191785e+01 0.005291978735958442 0.0015167168884709225
3.351133450870882768e+01 0.005872786613189483 0.0015167168884709225
3.437976388236791081e+01 0.00651733960488242 0.0015167168884709225
3.520190242342238207e+01 0.007232633896483534 0.0015167168884709225
3.597740399311405923e+01 0.008026433522257174 0.0015167168884709225
3.670642776393974316e+01 0.00890735463861044 0.0015167168884709225
3.738958120805277474e+01 0.009884959046625586 0.0015167168884709225
3.802785975888026826e+01 0.010969857978923836 0.0015167168884709225
3.862258547988929536e+01 0.012173827277396614 0.0015167168884709225
3.917534706349719187e+01 0.013509935211980273 0.0015167168884709225
3.968794269131541341e+01 0.014992684327860457 0.0015167168884709225
4.016232720929090760e+01 0.01663816886076129 0.0015167168884709225
4.060056437469596347e+01 0.018464249428955443 0.0015167168884709225
4.100478475594501049e+01 0.020490746898158472 0.0015167168884709225
4.137714929244460649e+01 0.022739657523579287 0.0015167168884709225
4.171981868311634400e+01 0.02523539170434766 0.0015167168884709225
4.203492825677087552e+01 0.02800503894183631 0.0015167168884709225
4.232456773624090829e+01 0.03107866187782014 0.0015167168884709225
4.259076583039948360e+01 0.03448962260405758 0.0015167168884709225
4.283547869154636345e+01 0.038274944785163134 0.0015167168884709225
4.306058206845228398e+01 0.04247571552536898 0.0015167168884709225
4.326786634995157499e+01 0.047137531341167244 0.0015167168884709225
4.345903426481610410e+01 0.05231099308056263 0.0015167168884709225
4.363570049938995510e+01 0.05805225516094899 0.0015167168884709225
4.379939308235520201e+01 0.06442363508721373 0.0015167168884709225
4.395155596198614489e+01 0.07149428986597581 0.0015167168884709225
4.409355251904445083e+01 0.07934096665797492 0.0015167168884709225
4.422666968513563290e+01 0.08804883581643465 0.0015167168884709225
4.435212243567460177e+01 0.09771241535346502 0.0015167168884709225
4.447105835448427769e+01 0.1084365968689611 0.0015167168884709225
4.458456209475086496e+01 0.12033778407775893 0.0015167168884709225
4.469365951747408161e+01 0.13354515629298988 0.0015167168884709225
4.479932136893479822e+01 0.14820207057988585 0.0015167168884709225
4.490246626410954178e+01 0.16446761779946645 0.0015167168884709225
4.500396282529376890e+01 0.18251834943190443 0.0015167168884709225
4.510463090471360914e+01 0.20255019392306664 0.0015167168884709225
4.520524163794986094e+01 0.22478058335487253 0.0015167168884709225
4.530651617121134223e+01 0.24945081352303167 0.0015167168884709225
4.540912309282553849e+01 0.27682866303920667 0.0015167168884709225
4.551367420474975489e+01 0.3072112998861759 0.0015167168884709225
4.562071878615208220e+01 0.34092850697468147 0.0015167168884709225
4.573073611647699011e+01 0.3783462617131929 0.0015167168884709225
4.584412627977619792e+01 0.419870708444391 0.0015167168884709225
4.596119942657787760e+01 0.4659525668664682 0.0015167168884709225
4.608216343291994122e+01 0.517092024289676 0.0015167168884709225
4.620711033537349977e+01 0.5738441648302398 0.0015167168884709225
4.633600180004658142e+01 0.6368249944718586 0.0015167168884709225
4.646865412029237774e+01 0.7067181273927491 0.0015167168884709225
4.660472330021568865e+01 0.7842822061337682 0.0015167168884709225
4.674369089605018246e+01 0.8703591361485166 0.0015167168884709225
4.688485149523003059e+01 0.9658832241158708 0.0015167168884709225
4.702730252380408871e+01 1.0718913192051276 0.0015167168884709225
4.716993744702219260e+01 1.1895340673703196 0.0015167168884709225
4.731144303531554840e+01 1.3200884008314182 0.0015167168884709225
4.745030154384400589e+01 1.4649713983072863 0.0015167168884709225
4.758479828074227669e+01 1.625755666443795 0.0015167168884709225
4.771303490914724676e+01 1.8041864093920719 0.0015167168884709225
4.783294845074738078e+01 2.0022003718155843 0.0015167168884709225
4.794233571364685531e+01 2.2219468609395236 0.0015167168884709225
4.803888230648777835e+01 2.4658110758226037 0.0015167168884709225
4.812019536912598738e+01 2.736439997074672 0.0015167168884709225
4.818383856452390290e+01 3.0367711180354604 0.0015167168884709225
4.822736789797579604e+01 3.370064329271928 0.0015167168884709225
4.824836680225576657e+01 3.739937302478798 0.0015167168884709225
4.824447890081724211e+01 4.150404757850477 0.0015167168884709225
4.821343716745116126e+01 4.605922041145108 0.0015167168884709225
4.815308838434951610e+01 5.1114334834401705 0.0015167168884709225
4.806141226289386026e+01 5.672426068491977 0.0015167168884709225
4.793653498978986960e+01 6.294988990221888 0.0015167168884709225
4.777673737529364217e+01 6.985879746785249 0.0015167168884709225
4.758045824754881181e+01 7.752597488629465 0.0015167168884709225
4.734629400589653159e+01 8.60346441668451 0.0015167168884709225
4.707299554117980733e+01 9.547716114208066 0.0015167168884709225
4.675946379784986107e+01 10.59560179277617 0.0015167168884709225
4.640474527535151594e+01 11.758495540521581 0.0015167168884709225
4.600802864054774943e+01 13.049019780144016 0.0015167168884709225
4.556864340591580032e+01 14.481182276745331 0.0015167168884709225
4.508606133068304445e+01 16.070528182616385 0.0015167168884709225
4.455990086132744210e+01 17.834308769319094 0.0015167168884709225
4.398993460309687720e+01 19.791668678535572 0.0015167168884709225
4.337609943151716863e+01 21.96385372416547 0.0015167168884709225
4.271850861571559221e+01 24.37444150122222 0.0015167168884709225
4.201746510396385759e+01 27.04959730463137 0.0015167168884709225
4.127347498978168971e+01 30.01835813575592 0.0015167168884709225
4.048726020933077763e+01 33.31294787934677 0.0015167168884709225
3.965976961274665769e+01 36.96912707195032 0.0015167168884709225
3.879218778352702657e+01 41.0265810582719 0.0015167168884709225
3.788594124258301576e+01 45.52935074866948 0.0015167168884709225
3.694270202958909266e+01 50.526310653356795 0.0015167168884709225
3.596438896423514819e+01 56.07169938205458 0.0015167168884709225
3.495316714033861416e+01 62.22570836730231 0.0015167168884709225
3.391144635829041931e+01 69.0551352016233 0.0015167168884709225
3.284187917545811786e+01 76.63410868007462 0.0015167168884709225
3.174735914257951919e+01 85.04489341802686 0.0015167168884709225
3.063101936546529913e+01 94.37878277775391 0.0015167168884709225
2.949623116469602735e+01 104.73708979594508 0.0015167168884709225
2.834660199485178467e+01 116.23224686798542 0.0015167168884709225
2.718597125104245649e+01 128.9890261253308 0.0015167168884709225
2.601840217471228556e+01 143.14589375234786 0.0015167168884709225
2.484816755016486667e+01 158.85651294280527 0.0015167168884709225
2.367972695484290568e+01 176.2914118095948 0.0015167168884709225
2.251769315307055663e+01 195.63983435170647 0.0015167168884709225
2.136678567730432121e+01 217.11179456945052 0.0015167168884709225
2.023177015699816650e+01 240.9403560239527 0.0015167168884709225
1.946836617136064262e+01 267.38416158399497 0.0015167168884709225
1.914105187301985822e+01 296.73024081888724 0.0015167168884709225
1.885590471546711910e+01 329.2971255097155 0.0015167168884709225
1.861713399607629071e+01 365.43830709572546 0.0015167168884709225
1.841486628281268167e+01 405.54607358408276 0.0015167168884709225
1.824523670773930206e+01 450.05576757004974 0.0015167168884709225
1.810477698039627370e+01 499.450511585514 0.0015167168884709225
1.798988176807679906e+01 554.2664520663108 0.0015167168884709225
1.789683330627559954e+01 615.0985788580505 0.0015167168884709225
1.782189128052602456e+01 682.6071834272393 0.0015167168884709225
1.776138482323506906e+01 757.525025877192 0.0015167168884709225
1.771180179650690789e+01 840.6652885618333 0.0015167168884709225
1.766987271663844083e+01 932.9304026284696 0.0015167168884709225
1.763264692982339099e+01 1035.3218432956637 0.0015167168884709225
1.759755936099055162e+01 1148.9510001873086 0.0015167168884709225
1.756248650274615741e+01 1275.051240713013 0.0015167168884709225
1.752579088905832094e+01 1414.991297434576 0.0015167168884709225
1.748636668993325216e+01 1570.2901247293776 0.0015167168884709225
1.744365255527033653e+01 1742.6333860096508 0.0015167168884709225
1.739758353362757859e+01 1933.891750455232 0.0015167168884709225
1.734867162953699093e+01 2146.141197858406 0.0015167168884709225
1.729795753456433971e+01 2381.6855519761607 0.0015167168884709225
1.724698304528600090e+01 2643.0814869741084 0.0015167168884709225
1.719775115758859485e+01 2933.1662783900483 0.0015167168884709225
1.715267372344169061e+01 3255.0885998350564 0.0015167168884709225
1.711450651560546632e+01 3612.3426997094302 0.0015167168884709225
1.708627205980723929e+01 4008.8063288984645 0.0015167168884709225
1.707117136347598318e+01 4448.782831127585 0.0015167168884709225
1.707250411917523181e+01 4937.047852839004 0.0015167168884709225
1.709353665976896508e+01 5478.901179593945 0.0015167168884709225
1.713737897946881716e+01 6080.224261649427 0.0015167168884709225
1.720693727921979033e+01 6747.5440531107 0.0015167168884709225
1.730479915338250763e+01 7488.10385759003 0.0015167168884709225
1.743315650018435292e+01 8309.941949353404 0.0015167168884709225
1.759374572415062943e+01 9221.97882333434 0.0015167168884709225
1.778783572151740699e+01 10234.114021054527 0.0015167168884709225
1.801614545913308874e+01 11357.333583431051 0.0015167168884709225
1.827885084686290540e+01 12603.829296797274 0.0015167168884709225
1.857564877713674889e+01 13987.131026472387 0.0015167168884709225
1.890576347842442217e+01 15522.25357427048 0.0015167168884709225
1.926799597066723990e+01 17225.859653987874 0.0015167168884709225
1.966078900189379297e+01 19116.440753857038 0.0015167168884709225
2.008230558776071817e+01 21214.51784910632 0.0015167168884709225
2.053054586191740682e+01 23542.864143224204 0.0015167168884709225
2.100337648574642557e+01 26126.752255633317 0.0015167168884709225
2.149867033350740186e+01 28994.22853882881 0.0015167168884709225
2.201441114286747691e+01 32176.417502507353 0.0015167168884709225
2.254876897266097302e+01 35707.859649004626 0.0015167168884709225
2.310017319853476536e+01 39626.88638701478 0.0015167168884709225
2.366736646762906204e+01 43976.036093027215 0.0015167168884709225
2.424944704008922969e+01 48802.515836544335 0.0015167168884709225
2.484584744345450602e+01 54158.71378079476 0.0015167168884709225
2.545633843075162872e+01 60102.76782070388 0.0015167168884709225
2.608097988930767741e+01 66699.19663030129 0.0015167168884709225
2.672005147726735075e+01 74019.59996915652 0.0015167168884709225
2.737396600198526642e+01 82143.43584919439 0.0015167168884709225
2.804328077965560340e+01 91158.88299750836 0.0015167168884709225
2.872826551108623860e+01 101163.7979766207 0.0015167168884709225
2.942909448701387731e+01 112266.77735108159 0.0015167168884709225
3.014566194662458187e+01 124588.33642950082 0.0015167168884709225
3.087748511483769320e+01 138262.2173764659 0.0015167168884709225
3.162363484557520721e+01 153436.84089300132 0.0015167168884709225
3.238268863233091821e+01 170276.91722258978 0.0015167168884709225
3.315507232952108296e+01 188965.23396912115 0.0015167168884709225
3.393678836525106135e+01 209704.64013232305 0.0015167168884709225
3.472467255741716485e+01 232720.2478960412 0.0015167168884709225
3.551541504825299000e+01 258261.87606826748 0.0015167168884709225
3.630537526208016885e+01 286606.7616948256 0.0015167168884709225
3.709067344256330045e+01 318062.5692794119 0.0015167168884709225
3.786779689342045430e+01 352970.73027306574 0.0015167168884709225
3.871506828696818303e+01 391710.1490809261 0.0015167168884709225
3.953235238723118528e+01 434701.3158125035 0.0015167168884709225
4.031696973054423694e+01 482410.8704165374 0.0015167168884709225
4.106651989381122547e+01 535356.6677410719 0.0015167168884709225
4.177890161523890811e+01 594113.3984965039 0.0015167168884709225
4.245230740447018292e+01 659318.8271333541 0.0015167168884709225
4.308522123004214421e+01 731680.7143427207 0.0015167168884709225
4.367638614702531896e+01 811984.4993184009 0.0015167168884709225
4.422478274659474806e+01 901101.8251665037 0.0015167168884709225
4.472957833926581372e+01 1000000.0 0.0015167168884709225
1.366372575552049540e+01 0.001 0.0016831803533309566
1.470393754246629214e+01 0.0011097524964120721 0.0016831803533309566
1.577743614310160858e+01 0.0012315506032928262 0.0016831803533309566
1.687977979904765036e+01 0.001366716356462006 0.0016831803533309566
1.800602271721895420e+01 0.0015167168884709225 0.0016831803533309566
1.915079004483247971e+01 0.0016831803533309566 0.0016831803533309566
2.030836934579256692e+01 0.0018679135990207828 0.0016831803533309566
2.147281512146334492e+01 0.002072921779595372 0.0016831803533309566
2.263806310878817030e+01 0.002300430119772917 0.0016831803533309566
2.379804956567540231e+01 0.0025529080682395165 0.0016831803533309566
2.494683069127158603e+01 0.002833096101839324 0.0016831803533309566
2.607869791290382011e+01 0.0031440354715915 0.0016831803533309566
2.718828376869993946e+01 0.0034891012134067737 0.0016831803533309566
2.827065491325215163e+01 0.003872038781812557 0.0016831803533309566
2.932138893786301281e+01 0.004297004704320844 0.0016831803533309566
3.033663266083277676e+01 0.004768611697714469 0.0016831803533309566
3.131314098812407565e+01 0.005291978735958442 0.0016831803533309566
3.224829635344186585e+01 0.005872786613189483 0.0016831803533309566
3.314010924411128656e+01 0.00651733960488242 0.0016831803533309566
3.398720226728872973e+01 0.007232633896483534 0.0016831803533309566
3.478877954051953481e+01 0.008026433522257174 0.0016831803533309566
3.554458459581940843e+01 0.00890735463861044 0.0016831803533309566
3.625484948588713507e+01 0.009884959046625586 0.0016831803533309566
3.692023829983964589e+01 0.010969857978923836 0.0016831803533309566
3.754178762393566871e+01 0.012173827277396614 0.0016831803533309566
3.812084652551720865e+01 0.013509935211980273 0.0016831803533309566
3.865901802535100273e+01 0.014992684327860457 0.0016831803533309566
3.915810371947754476e+01 0.01663816886076129 0.0016831803533309566
3.962005272208352125e+01 0.018464249428955443 0.0016831803533309566
4.004691561739943495e+01 0.020490746898158472 0.0016831803533309566
4.044080419128574277e+01 0.022739657523579287 0.0016831803533309566
4.080385654020521713e+01 0.02523539170434766 0.0016831803533309566
4.113820801216269984e+01 0.02800503894183631 0.0016831803533309566
4.144596731127591482e+01 0.03107866187782014 0.0016831803533309566
4.172919757411690256e+01 0.03448962260405758 0.0016831803533309566
4.198990187171956734e+01 0.038274944785163134 0.0016831803533309566
4.223001257465848823e+01 0.04247571552536898 0.0016831803533309566
4.245138426025080491e+01 0.047137531341167244 0.0016831803533309566
4.265578934343984940e+01 0.05231099308056263 0.0016831803533309566
4.284491625188150721e+01 0.05805225516094899 0.0016831803533309566
4.302036943384519674e+01 0.06442363508721373 0.0016831803533309566
4.318367100045951901e+01 0.07149428986597581 0.0016831803533309566
4.333626349652213605e+01 0.07934096665797492 0.0016831803533309566
4.347951347652113441e+01 0.08804883581643465 0.0016831803533309566
4.361471562894228526e+01 0.09771241535346502 0.0016831803533309566
4.374309714728915566e+01 0.1084365968689611 0.0016831803533309566
4.386582210887225841e+01 0.12033778407775893 0.0016831803533309566
4.398399562416187791e+01 0.13354515629298988 0.0016831803533309566
4.409866755690061524e+01 0.14820207057988585 0.0016831803533309566
4.421083566425271982e+01 0.16446761779946645 0.0016831803533309566
4.432144790716734661e+01 0.18251834943190443 0.0016831803533309566
4.443140379766980175e+01 0.20255019392306664 0.0016831803533309566
4.454155461676497652e+01 0.22478058335487253 0.0016831803533309566
4.465270230356239267e+01 0.24945081352303167 0.0016831803533309566
4.476559691511700834e+01 0.27682866303920667 0.0016831803533309566
4.488093245044670709e+01 0.3072112998861759 0.0016831803533309566
4.499934104756962228e+01 0.34092850697468147 0.0016831803533309566
4.512138527975871938e+01 0.3783462617131929 0.0016831803533309566
4.524754880110612731e+01 0.419870708444391 0.0016831803533309566
4.537822502771394539e+01 0.4659525668664682 0.0016831803533309566
4.551370435657310765e+01 0.517092024289676 0.0016831803533309566
4.565415979480029307e+01 0.5738441648302398 0.0016831803533309566
4.579963156286660109e+01 0.6368249944718586 0.0016831803533309566
4.595001102362571288e+01 0.7067181273927491 0.0016831803533309566
4.610502454580640830e+01 0.7842822061337682 0.0016831803533309566
4.626421796120257568e+01 0.8703591361485166 0.0016831803533309566
4.642694259596513717e+01 0.9658832241158708 0.0016831803533309566
4.659234353807553930e+01 1.0718913192051276 0.0016831803533309566
4.675935128639414273e+01 1.1895340673703196 0.0016831803533309566
4.692667754123225876e+01 1.3200884008314182 0.0016831803533309566
4.709281605104247603e+01 1.4649713983072863 0.0016831803533309566
4.725604912611172637e+01 1.625755666443795 0.0016831803533309566
4.741446015126738445e+01 1.8041864093920719 0.0016831803533309566
4.756595230901758953e+01 2.0022003718155843 0.0016831803533309566
4.770827319002023614e+01 2.2219468609395236 0.0016831803533309566
4.783904456080515644e+01 2.4658110758226037 0.0016831803533309566
4.795579646062802937e+01 2.736439997074672 0.0016831803533309566
4.805600412013875911e+01 3.0367711180354604 0.0016831803533309566
4.813712627672809674e+01 3.370064329271928 0.0016831803533309566
4.819664310580369460e+01 3.739937302478798 0.0016831803533309566
4.823209214787950572e+01 4.150404757850477 0.0016831803533309566
4.824110073327268111e+01 4.605922041145108 0.0016831803533309566
4.822141350940621862e+01 5.1114334834401705 0.0016831803533309566
4.817091435457480486e+01 5.672426068491977 0.0016831803533309566
4.808764209436453996e+01 6.294988990221888 0.0016831803533309566
4.796980012085435163e+01 6.985879746785249 0.0016831803533309566
4.781576033449309193e+01 7.752597488629465 0.0016831803533309566
4.762406233159708790e+01 8.60346441668451 0.0016831803533309566
4.739340894588695363e+01 9.547716114208066 0.0016831803533309566
4.712265956002968892e+01 10.59560179277617 0.0016831803533309566
4.681082257639995703e+01 11.758495540521581 0.0016831803533309566
4.645704840871631092e+01 13.049019780144016 0.0016831803533309566
4.606062421966530707e+01 14.481182276745331 0.0016831803533309566
4.562097129279420216e+01 16.070528182616385 0.0016831803533309566
4.513764567949588269e+01 17.834308769319094 0.0016831803533309566
4.461034233556182471e+01 19.791668678535572 0.0016831803533309566
4.403890266919638918e+01 21.96385372416547 0.0016831803533309566
4.342332499845003468e+01 24.37444150122222 0.0016831803533309566
4.276377722804187442e+01 27.04959730463137 0.0016831803533309566
4.206061078913406703e+01 30.01835813575592 0.0016831803533309566
4.131437484200810673e+01 33.31294787934677 0.0016831803533309566
4.052582971091970876e+01 36.96912707195032 0.0016831803533309566
3.969595869362004947e+01 41.0265810582719 0.0016831803533309566
3.882597759657167558e+01 45.52935074866948 0.0016831803533309566
3.791734163994386364e+01 50.526310653356795 0.0016831803533309566
3.697174975685941689e+01 56.07169938205458 0.0016831803533309566
3.599114658880225903e+01 62.22570836730231 0.0016831803533309566
3.497772278167582982e+01 69.0551352016233 0.0016831803533309566
3.393391428375397112e+01 76.63410868007462 0.0016831803533309566
3.286240141038543783e+01 85.04489341802686 0.0016831803533309566
3.176610813116640131e+01 94.37878277775391 0.0016831803533309566
3.064820182334900878e+01 104.73708979594508 0.0016831803533309566
2.951209312247756955e+01 116.23224686798542 0.0016831803533309566
2.836143493435637453e+01 128.9890261253308 0.0016831803533309566
2.720011914741182579e+01 143.14589375234786 0.0016831803533309566
2.603226888928918470e+01 158.85651294280527 0.0016831803533309566
2.486222387138749568e+01 176.2914118095948 0.0016831803533309566
2.369451607416898398e+01 195.63983435170647 0.0016831803533309566
2.253383302844010672e+01 217.11179456945052 0.0016831803533309566
2.138496640736815380e+01 240.9403560239527 0.0016831803533309566
2.025274424467557921e+01 267.38416158399497 0.0016831803533309566
1.949313605477644273e+01 296.73024081888724 0.0016831803533309566
1.916910354660988247e+01 329.2971255097155 0.0016831803533309566
1.889425604992979757e+01 365.43830709572546 0.0016831803533309566
1.866002798833432763e+01 405.54607358408276 0.0016831803533309566
1.846189819476318306e+01 450.05576757004974 0.0016831803533309566
1.829680980930476508e+01 499.450511585514 0.0016831803533309566
1.816132321317451215e+01 554.2664520663108 0.0016831803533309566
1.805185898902195163e+01 615.0985788580505 0.0016831803533309566
1.796472817185455995e+01 682.6071834272393 0.0016831803533309566
1.789622489640024483e+01 757.525025877192 0.0016831803533309566
1.784271930881182300e+01 840.6652885618333 0.0016831803533309566
1.780074787167085049e+01 932.9304026284696 0.0016831803533309566
1.776709839091338239e+01 1035.3218432956637 0.0016831803533309566
1.773888737441942709e+01 1148.9510001873086 0.0016831803533309566
1.771362793522996171e+01 1275.051240713013 0.0016831803533309566
1.768928687189839266e+01 1414.991297434576 0.0016831803533309566
1.766434068456641171e+01 1570.2901247293776 0.0016831803533309566
1.763781623961022405e+01 1742.6333860096508 0.0016831803533309566
1.760922458222682963e+01 1933.891750455232 0.0016831803533309566
1.757867831869913999e+01 2146.141197858406 0.0016831803533309566
1.754684630676850787e+01 2381.6855519761607 0.0016831803533309566
1.751493533727245833e+01 2643.0814869741084 0.0016831803533309566
1.748465803730480062e+01 2933.1662783900483 0.0016831803533309566
1.745818647723622163e+01 3255.0885998350564 0.0016831803533309566
1.743809110816786401e+01 3612.3426997094302 0.0016831803533309566
1.742726510967487030e+01 4008.8063288984645 0.0016831803533309566
1.742883508562555761e+01 4448.782831127585 0.0016831803533309566
1.744609078749288500e+01 4937.047852839004 0.0016831803533309566
1.748229795934885900e+01 5478.901179593945 0.0016831803533309566
1.754063410102676457e+01 6080.224261649427 0.0016831803533309566
1.762408923349761736e+01 6747.5440531107 0.0016831803533309566
1.773534846587967806e+01 7488.10385759003 0.0016831803533309566
1.787670238668779632e+01 8309.941949353404 0.0016831803533309566
1.804997531891173779e+01 9221.97882333434 0.0016831803533309566
1.825651764560952373e+01 10234.114021054527 0.0016831803533309566
1.849706380459507216e+01 11357.333583431051 0.0016831803533309566
1.877180548477029376e+01 12603.829296797274 0.0016831803533309566
1.908041625514353257e+01 13987.131026472387 0.0016831803533309566
1.942207231790083810e+01 15522.25357427048 0.0016831803533309566
1.979551184901218264e+01 17225.859653987874 0.0016831803533309566
2.019911242197925105e+01 19116.440753857038 0.0016831803533309566
2.063099073133957972e+01 21214.51784910632 0.0016831803533309566
2.108912325894548090e+01 23542.864143224204 0.0016831803533309566
2.157136436988980321e+01 26126.752255633317 0.0016831803533309566
2.207565175139513869e+01 28994.22853882881 0.0016831803533309566
2.260007057930919316e+01 32176.417502507353 0.0016831803533309566
2.314293722205907855e+01 35707.859649004626 0.0016831803533309566
2.370286408976127035e+01 39626.88638701478 0.0016831803533309566
2.427880878831837919e+01 43976.036093027215 0.0016831803533309566
2.487006915309542876e+01 48802.515836544335 0.0016831803533309566
2.547627889301856641e+01 54158.71378079476 0.0016831803533309566
2.609737216606536592e+01 60102.76782070388 0.0016831803533309566
2.673351484952836543e+01 66699.19663030129 0.0016831803533309566
2.738501829803628951e+01 74019.59996915652 0.0016831803533309566
2.805233774286711323e+01 82143.43584919439 0.0016831803533309566
2.873569771218826574e+01 91158.88299750836 0.0016831803533309566
2.943519367977221890e+01 101163.7979766207 0.0016831803533309566
3.015066690848874842e+01 112266.77735108159 0.0016831803533309566
3.088159169414945637e+01 124588.33642950082 0.0016831803533309566
3.162700272369785992e+01 138262.2173764659 0.0016831803533309566
3.238544913308511042e+01 153436.84089300132 0.0016831803533309566
3.315501643352931893e+01 170276.91722258978 0.0016831803533309566
3.393536113332641690e+01 188965.23396912115 0.0016831803533309566
3.472275236344533056e+01 209704.64013232305 0.0016831803533309566
3.551312186257130321e+01 232720.2478960412 0.0016831803533309566
3.630281676640827015e+01 258261.87606826748 0.0016831803533309566
3.708794682208868210e+01 286606.7616948256 0.0016831803533309566
3.786466814162221084e+01 318062.5692794119 0.0016831803533309566
3.870966832805330426e+01 352970.73027306574 0.0016831803533309566
3.952685890499700605e+01 391710.1490809261 0.0016831803533309566
4.031148732670153123e+01 434701.3158125035 0.0016831803533309566
4.106113615444855469e+01 482410.8704165374 0.0016831803533309566
4.177368259022908603e+01 535356.6677410719 0.0016831803533309566
4.244730618412607726e+01 594113.3984965039 0.0016831803533309566
4.308047195293018916e+01 659318.8271333541 0.0016831803533309566
4.367191282570892241e+01 731680.7143427207 0.0016831803533309566
4.422059366672040426e+01 811984.4993184009 0.0016831803533309566
4.472567935886731050e+01 901101.8251665037 0.0016831803533309566
4.518647746785660502e+01 1000000.0 0.0016831803533309566
1.264416581826986885e+01 0.001 0.0018679135990207828
1.363498730338046450e+01 0.0011097524964120721 0.0018679135990207828
1.466161815375106947e+01 0.0012315506032928262 0.0018679135990207828
1.572017564554552038e+01 0.001366716356462006 0.0018679135990207828
1.680623264947363538e+01 0.0015167168884709225 0.0018679135990207828
1.791487612307562571e+01 0.0016831803533309566 0.0018679135990207828
1.904078340756088039e+01 0.0018679135990207828 0.0018679135990207828
2.017831449984838343e+01 0.002072921779595372 0.0018679135990207828
2.132161646710536829e+01 0.002300430119772917 0.0018679135990207828
2.246473709579015221e+01 0.0025529080682395165 0.0018679135990207828
2.360174252830770669e+01 0.002833096101839324 0.0018679135990207828
2.472683477615683501e+01 0.0031440354715915 0.0018679135990207828
2.583446376322310556e+01 0.0034891012134067737 0.0018679135990207828
2.691942987947404120e+01 0.003872038781812557 0.0018679135990207828
2.797697308438007724e+01 0.004297004704320844 0.0018679135990207828
2.900284556270100111e+01 0.004768611697714469 0.0018679135990207828
2.999336606276784067e+01 0.005291978735958442 0.0018679135990207828
3.094545484854090844e+01 0.005872786613189483 0.0018679135990207828
3.185664963261344695e+01 0.00651733960488242 0.0018679135990207828
3.272510345653034847e+01 0.007232633896483534 0.0018679135990207828
3.354956628519084205e+01 0.008026433522257174 0.0018679135990207828
3.432935303493159296e+01 0.00890735463861044 0.0018679135990207828
3.506430061655356667e+01 0.009884959046625586 0.0018679135990207828
3.575471693755340397e+01 0.010969857978923836 0.0018679135990207828
3.640132486685821078e+01 0.012173827277396614 0.0018679135990207828
3.700520369254287090e+01 0.013509935211980273 0.0018679135990207828
3.756773041605335806e+01 0.014992684327860457 0.0018679135990207828
3.809052287132449521e+01 0.01663816886076129 0.0018679135990207828
3.857538612445651438e+01 0.018464249428955443 0.0018679135990207828
3.902426330427612555e+01 0.020490746898158472 0.0018679135990207828
3.943919147453475915e+01 0.022739657523579287 0.0018679135990207828
3.982226306764087553e+01 0.02523539170434766 0.0018679135990207828
4.017559281367228863e+01 0.02800503894183631 0.0018679135990207828
4.050129015756871098e+01 0.03107866187782014 0.0018679135990207828
4.080143680922853378e+01 0.03448962260405758 0.0018679135990207828
4.107806901982823433e+01 0.038274944785163134 0.0018679135990207828
4.133316421534104279e+01 0.04247571552536898 0.0018679135990207828
4.156863123478443356e+01 0.047137531341167244 0.0018679135990207828
4.178630400463022454e+01 0.05231099308056263 0.0018679135990207828
4.198793782461500257e+01 0.05805225516094899 0.0018679135990207828
4.217520798325372766e+01 0.06442363508721373 0.0018679135990207828
4.234971022214792669e+01 0.07149428986597581 0.0018679135990207828
4.251296258056418509e+01 0.07934096665797492 0.0018679135990207828
4.266640834642314672e+01 0.08804883581643465 0.0018679135990207828
4.281141965297641150e+01 0.09771241535346502 0.0018679135990207828
4.294930158859017411e+01 0.1084365968689611 0.0018679135990207828
4.308129635762854548e+01 0.12033778407775893 0.0018679135990207828
4.320858737851964548e+01 0.13354515629298988 0.0018679135990207828
4.333230303968383623e+01 0.14820207057988585 0.0018679135990207828
4.345351994084602154e+01 0.16446761779946645 0.0018679135990207828
4.357326526097235586e+01 0.18251834943190443 0.0018679135990207828
4.369251833357343173e+01 0.20255019392306664 0.0018679135990207828
4.381221095530152354e+01 0.22478058335487253 0.0018679135990207828
4.393322641608992285e+01 0.24945081352303167 0.0018679135990207828
4.405639704801445333e+01 0.27682866303920667 0.0018679135990207828
4.418250010968885277e+01 0.3072112998861759 0.0018679135990207828
4.431225187905511120e+01 0.34092850697468147 0.0018679135990207828
4.444629988272311749e+01 0.3783462617131929 0.0018679135990207828
4.458521319590558818e+01 0.419870708444391 0.0018679135990207828
4.472947085821910207e+01 0.4659525668664682 0.0018679135990207828
4.487944842731001671e+01 0.517092024289676 0.0018679135990207828
4.503540299555472615e+01 0.5738441648302398 0.0018679135990207828
4.519745689323028870e+01 0.6368249944718586 0.0018679135990207828
4.536558054261202244e+01 0.7067181273927491 0.0018679135990207828
4.553957509789577784e+01 0.7842822061337682 0.0018679135990207828
4.571905557384853580e+01 0.8703591361485166 0.0018679135990207828
4.590343527232472098e+01 0.9658832241158708 0.0018679135990207828
4.609191246989028201e+01 1.0718913192051276 0.0018679135990207828
4.628346039953415669e+01 1.1895340673703196 0.0018679135990207828
4.647682145229489947e+01 1.3200884008314182 0.0018679135990207828
4.667050642917125458e+01 1.4649713983072863 0.0018679135990207828
4.686279977067445657e+01 1.625755666443795 0.0018679135990207828
4.705177109367279087e+01 1.8041864093920719 0.0018679135990207828
4.723529326473003920e+01 2.0022003718155843 0.0018679135990207828
4.741106692844932269e+01 2.2219468609395236 0.0018679135990207828
4.757665074441812436e+01 2.4658110758226037 0.0018679135990207828
4.772949659226734553e+01 2.736439997074672 0.0018679135990207828
4.786698823703010675e+01 3.0367711180354604 0.0018679135990207828
4.798648197452983055e+01 3.370064329271928 0.0018679135990207828
4.808534746348831135e+01 3.739937302478798 0.0018679135990207828
4.816100695438544932e+01 4.150404757850477 0.0018679135990207828
4.821097115997769578e+01 4.605922041145108 0.0018679135990207828
4.823287038593183951e+01 5.1114334834401705 0.0018679135990207828
4.822447969600431605e+01 5.672426068491977 0.0018679135990207828
4.818373752108295349e+01 6.294988990221888 0.0018679135990207828
4.810875745758426802e+01 6.985879746785249 0.0018679135990207828
4.799783357972801667e+01 7.752597488629465 0.0018679135990207828
4.784943999921562607e+01 8.60346441668451 0.0018679135990207828
4.766222577180779751e+01 9.547716114208066 0.0018679135990207828
4.743500654668542182e+01 10.59560179277617 0.0018679135990207828
4.716675444570645226e+01 11.758495540521581 0.0018679135990207828
4.685658768853058120e+01 13.049019780144016 0.0018679135990207828
4.650376141217366666e+01 14.481182276745331 0.0018679135990207828
4.610766079885701174e+01 16.070528182616385 0.0018679135990207828
4.566779746416688823e+01 17.834308769319094 0.0018679135990207828
4.518380961615770275e+01 19.791668678535572 0.0018679135990207828
4.465546614189762664e+01 21.96385372416547 0.0018679135990207828
4.408267441137741827e+01 24.37444150122222 0.0018679135990207828
4.346549126547026276e+01 27.04959730463137 0.0018679135990207828
4.280413637269251836e+01 30.01835813575592 0.0018679135990207828
4.209900694596687742e+01 33.31294787934677 0.0018679135990207828
4.135069276012803385e+01 36.96912707195032 0.0018679135990207828
4.055999041371484992e+01 41.0265810582719 0.0018679135990207828
3.972791596094108968e+01 45.52935074866948 0.0018679135990207828
3.885571523263997307e+01 50.526310653356795 0.0018679135990207828
3.794487155362605790e+01 56.07169938205458 0.0018679135990207828
3.699711085741139982e+01 62.22570836730231 0.0018679135990207828
3.601440453897356520e+01 69.0551352016233 0.0018679135990207828
3.499897069031588615e+01 76.63410868007462 0.0018679135990207828
3.395327444825211671e+01 85.04489341802686 0.0018679135990207828
3.288002817653360665e+01 94.37878277775391 0.0018679135990207828
3.178219201488574797e+01 104.73708979594508 0.0018679135990207828
3.066297490786365998e+01 116.23224686798542 0.0018679135990207828
2.952583566472721444e+01 128.9890261253308 0.0018679135990207828
2.837448300397603518e+01 143.14589375234786 0.0018679135990207828
2.721287280532416020e+01 158.85651294280527 0.0018679135990207828
2.604520012793737038e+01 176.2914118095948 0.0018679135990207828
2.487588313702035592e+01 195.63983435170647 0.0018679135990207828
2.370953572562346423e+01 217.11179456945052 0.0018679135990207828
2.255092575682956380e+01 240.9403560239527 0.0018679135990207828
2.140491628866159601e+01 267.38416158399497 0.0018679135990207828
2.027638830198775111e+01 296.73024081888724 0.0018679135990207828
1.952375414829079503e+01 329.2971255097155 0.0018679135990207828
1.921040199760075140e+01 365.43830709572546 0.0018679135990207828
1.894153978209896039e+01 405.54607358408276 0.0018679135990207828
1.871194589422618648e+01 450.05576757004974 0.0018679135990207828
1.851893031734121919e+01 499.450511585514 0.0018679135990207828
1.835941771920256116e+01 554.2664520663108 0.0018679135990207828
1.823001017184186878e+01 615.0985788580505 0.0018679135990207828
1.812715620012344075e+01 682.6071834272393 0.0018679135990207828
1.804719985648902636e+01 757.525025877192 0.0018679135990207828
1.798647420018895104e+01 840.6652885618333 0.0018679135990207828
1.794139524588812051e+01 932.9304026284696 0.0018679135990207828
1.790855339312859229e+01 1035.3218432956637 0.0018679135990207828
1.788479959195363378e+01 1148.9510001873086 0.0018679135990207828
1.786732390275616567e+01 1275.051240713013 0.0018679135990207828
1.785372452687440870e+01 1414.991297434576 0.0018679135990207828
1.784207384103800109e+01 1570.2901247293776 0.0018679135990207828
1.783098817219629950e+01 1742.6333860096508 0.0018679135990207828
1.781954201163711815e+01 1933.891750455232 0.0018679135990207828
1.780742475550400528e+01 2146.141197858406 0.0018679135990207828
1.779489898037462936e+01 2381.6855519761607 0.0018679135990207828
1.778279288788473167e+01 2643.0814869741084 0.0018679135990207828
1.777247753914694783e+01 2933.1662783900483 0.0018679135990207828
1.776582840205773905e+01 3255.0885998350564 0.0018679135990207828
1.776517019501023142e+01 3612.3426997094302 0.0018679135990207828
1.777320507602504662e+01 4008.8063288984645 0.0018679135990207828
1.779292459394600456e+01 4448.782831127585 0.0018679135990207828
1.782755466793821242e+01 4937.047852839004 0.0018679135990207828
1.788030178119234037e+01 5478.901179593945 0.0018679135990207828
1.795436894836096187e+01 6080.224261649427 0.0018679135990207828
1.805279298242515651e+01 6747.5440531107 0.0018679135990207828
1.817832831487623935e+01 7488.10385759003 0.0018679135990207828
1.833334521720508192e+01 8309.941949353404 0.0018679135990207828
1.851974596655966110e+01 9221.97882333434 0.0018679135990207828
1.873896490783074498e+01 10234.114021054527 0.0018679135990207828
1.899175263126213764e+01 11357.333583431051 0.0018679135990207828
1.927833510182606247e+01 12603.829296797274 0.0018679135990207828
1.959838581479942121e+01 13987.131026472387 0.0018679135990207828
1.995106384643599995e+01 15522.25357427048 0.0018679135990207828
2.033508237442822164e+01 17225.859653987874 0.0018679135990207828
2.074879812498589970e+01 19116.440753857038 0.0018679135990207828
2.119034625921916870e+01 21214.51784910632 0.0018679135990207828
2.165769059608683733e+01 23542.864143224204 0.0018679135990207828
2.214876224016736117e+01 26126.752255633317 0.0018679135990207828
2.266160208530451925e+01 28994.22853882881 0.0018679135990207828
2.319443908557818190e+01 32176.417502507353 0.0018679135990207828
2.374576743923776334e+01 35707.859649004626 0.0018679135990207828
2.431440517823540759e+01 39626.88638701478 0.0018679135990207828
2.489951167720341374e+01 43976.036093027215 0.0018679135990207828
2.550057147507049748e+01 48802.515836544335 0.0018679135990207828
2.611737956866306121e+01 54158.71378079476 0.0018679135990207828
2.674997262208972870e+01 60102.76782070388 0.0018679135990207828
2.739854583247832309e+01 66699.19663030129 0.0018679135990207828
2.806343397111970361e+01 74019.59996915652 0.0018679135990207828
2.874481043128665902e+01 82143.43584919439 0.0018679135990207828
2.944267583541786237e+01 91158.88299750836 0.0018679135990207828
3.015680928624422918e+01 101163.7979766207 0.0018679135990207828
3.088663194056754691e+01 112266.77735108159 0.0018679135990207828
3.163113655811630309e+01 124588.33642950082 0.0018679135990207828
3.238883708036686926e+01 138262.2173764659 0.0018679135990207828
3.315778211636953188e+01 153436.84089300132 0.0018679135990207828
3.393554435404711711e+01 170276.91722258978 0.0018679135990207828
3.472093377711821915e+01 188965.23396912115 0.0018679135990207828
3.551078904856511542e+01 209704.64013232305 0.0018679135990207828
3.630009783316175742e+01 232720.2478960412 0.0018679135990207828
3.708495789243180951e+01 258261.87606826748 0.0018679135990207828
3.786152344745931231e+01 286606.7616948256 0.0018679135990207828
3.870529860592966287e+01 318062.5692794119 0.0018679135990207828
3.952074364431451414e+01 352970.73027306574 0.0018679135990207828
4.030528375780748718e+01 391710.1490809261 0.0018679135990207828
4.105495804491980039e+01 434701.3158125035 0.0018679135990207828
4.176762451643735119e+01 482410.8704165374 0.0018679135990207828
4.244144282210714891e+01 535356.6677410719 0.0018679135990207828
4.307485795704800324e+01 594113.3984965039 0.0018679135990207828
4.366658674168828469e+01 659318.8271333541 0.0018679135990207828
4.421558040476529783e+01 731680.7143427207 0.0018679135990207828
4.472098904482552939e+01 811984.4993184009 0.0018679135990207828
4.518211143680233732e+01 901101.8251665037 0.0018679135990207828
4.559835094603212724e+01 1000000.0 0.0018679135990207828
1.167205426590922279e+01 0.001 0.002072921779595372
1.261172779449304215e+01 0.0011097524964120721 0.002072921779595372
1.358912124708947111e+01 0.0012315506032928262 0.002072921779595372
1.460091758999682732e+01 0.001366716356462006 0.002072921779595372
1.564323121576970799e+01 0.0015167168884709225 0.002072921779595372
1.671164982108776442e+01 0.0016831803533309566 0.002072921779595372
1.780129479268148174e+01 0.0018679135990207828 0.002072921779595372
1.890689883473943311e+01 0.002072921779595372 0.002072921779595372
2.002289872360270095e+01 0.002300430119772917 0.002072921779595372
2.114353999699948616e+01 0.0025529080682395165 0.002072921779595372
2.226298948457051807e+01 0.002833096101839324 0.002072921779595372
2.337545152129725778e+01 0.0031440354715915 0.002072921779595372
2.447528273550396705e+01 0.0034891012134067737 0.002072921779595372
2.555710102846639131e+01 0.003872038781812557 0.002072921779595372
2.661588431023422885e+01 0.004297004704320844 0.002072921779595372
2.764705547704415878e+01 0.004768611697714469 0.002072921779595372
2.864655064104205451e+01 0.005291978735958442 0.002072921779595372
2.961086919427892639e+01 0.005872786613189483 0.002072921779595372
3.053710484273608827e+01 0.00651733960488242 0.002072921779595372
3.142295781120414944e+01 0.007232633896483534 0.002072921779595372
3.226672984777589903e+01 0.008026433522257174 0.002072921779595372
3.306730361458951251e+01 0.00890735463861044 0.002072921779595372
3.382410914548501779e+01 0.009884959046625586 0.002072921779595372
3.453708012891723911e+01 0.010969857978923836 0.002072921779595372
3.520660290305084317e+01 0.012173827277396614 0.002072921779595372
3.583346095172024093e+01 0.013509935211980273 0.002072921779595372
3.641877739754927035e+01 0.014992684327860457 0.002072921779595372
3.696395779594111985e+01 0.01663816886076129 0.002072921779595372
3.747063494505222536e+01 0.018464249428955443 0.002072921779595372
3.794061724032479077e+01 0.020490746898158472 0.002072921779595372
3.837584142567283152e+01 0.022739657523579287 0.002072921779595372
3.877833048177085828e+01 0.02523539170434766 0.002072921779595372
3.915015691904918782e+01 0.02800503894183631 0.002072921779595372
3.949341153578301089e+01 0.03107866187782014 0.002072921779595372
3.981017740648663050e+01 0.03448962260405758 0.002072921779595372
4.010250893920015614e+01 0.038274944785163134 0.002072921779595372
4.037241543571207814e+01 0.04247571552536898 0.002072921779595372
4.062184884292278042e+01 0.047137531341167244 0.002072921779595372
4.085269493321648326e+01 0.05231099308056263 0.002072921779595372
4.106676777327943029e+01 0.05805225516094899 0.002072921779595372
4.126580667596152807e+01 0.06442363508721373 0.002072921779595372
4.145147527662226139e+01 0.07149428986597581 0.002072921779595372
4.162536240910549878e+01 0.07934096665797492 0.002072921779595372
4.178898414604530132e+01 0.08804883581643465 0.002072921779595372
4.194378688536310307e+01 0.09771241535346502 0.002072921779595372
4.209115097607795519e+01 0.1084365968689611 0.002072921779595372
4.223239463467431420e+01 0.12033778407775893 0.002072921779595372
4.236877793433129114e+01 0.13354515629298988 0.002072921779595372
4.250150647011219007e+01 0.14820207057988585 0.002072921779595372
4.263173464639795895e+01 0.16446761779946645 0.002072921779595372
4.276056819517319241e+01 0.18251834943190443 0.002072921779595372
4.288906579191152701e+01 0.20255019392306664 0.002072921779595372
4.301823953121402155e+01 0.22478058335487253 0.002072921779595372
4.314905412024442199e+01 0.24945081352303167 0.002072921779595372
4.328242445320164933e+01 0.27682866303920667 0.002072921779595372
4.341921161085869585e+01 0.3072112998861759 0.002072921779595372
4.356021687847123758e+01 0.34092850697468147 0.002072921779595372
4.370617392072173857e+01 0.3783462617131929 0.002072921779595372
4.385773883313601118e+01 0.419870708444391 0.002072921779595372
4.401547818635737741e+01 0.4659525668664682 0.002072921779595372
4.417985514560285054e+01 0.517092024289676 0.002072921779595372
4.435121376914997171e+01 0.5738441648302398 0.002072921779595372
4.452976188434882232e+01 0.6368249944718586 0.002072921779595372
4.471555293509048568e+01 0.7067181273927491 0.002072921779595372
4.490846739846273294e+01 0.7842822061337682 0.002072921779595372
4.510819449032809558e+01 0.8703591361485166 0.002072921779595372
4.531421506032478419e+01 0.9658832241158708 0.002072921779595372
4.552578661464796284e+01 1.0718913192051276 0.002072921779595372
4.574193150540109798e+01 1.1895340673703196 0.002072921779595372
4.596142936273199098e+01 1.3200884008314182 0.002072921779595372
4.618281467552095165e+01 1.4649713983072863 0.002072921779595372
4.640438046711861375e+01 1.625755666443795 0.002072921779595372
4.662418851513876206e+01 1.8041864093920719 0.002072921779595372
4.684008658357686272e+01 2.0022003718155843 0.002072921779595372
4.704973244953966116e+01 2.2219468609395236 0.002072921779595372
4.725062435896289514e+01 2.4658110758226037 0.002072921779595372
4.744013695080187887e+01 2.736439997074672 0.002072921779595372
4.761556140440260521e+01 3.0367711180354604 0.002072921779595372
4.777414825161837797e+01 3.370064329271928 0.002072921779595372
4.791315095487947673e+01 3.739937302478798 0.002072921779595372
4.802986842908483567e+01 4.150404757850477 0.002072921779595372
4.812168459473362248e+01 4.605922041145108 0.002072921779595372
4.818610331194089724e+01 5.1114334834401705 0.002072921779595372
4.822077737065543346e+01 5.672426068491977 0.002072921779595372
4.822353053113668153e+01 6.294988990221888 0.002072921779595372
4.819237227389511702e+01 6.985879746785249 0.002072921779595372
4.812550526063660783e+01 7.752597488629465 0.002072921779595372
4.802132611856897881e+01 8.60346441668451 0.002072921779595372
4.787842053347367255e+01 9.547716114208066 0.002072921779595372
4.769555396849448670e+01 10.59560179277617 0.002072921779595372
4.747165956801378428e+01 11.758495540521581 0.002072921779595372
4.720582488875366067e+01 13.049019780144016 0.002072921779595372
4.689727899230907582e+01 14.481182276745331 0.002072921779595372
4.654538137125964425e+01 16.070528182616385 0.002072921779595372
4.614961381771266957e+01 17.834308769319094 0.002072921779595372
4.570957611642818108e+01 19.791668678535572 0.002072921779595372
4.522498596108359692e+01 21.96385372416547 0.002072921779595372
4.469568320100942316e+01 24.37444150122222 0.002072921779595372
4.412163811220572995e+01 27.04959730463137 0.002072921779595372
4.350296304685235071e+01 30.01835813575592 0.002072921779595372
4.283992658198910419e+01 33.31294787934677 0.002072921779595372
4.213296911862679650e+01 36.96912707195032 0.002072921779595372
4.138271880276463577e+01 41.0265810582719 0.002072921779595372
4.059000668975841819e+01 45.52935074866948 0.002072921779595372
3.975588027549404302e+01 50.526310653356795 0.002072921779595372
3.888161471983693929e+01 56.07169938205458 0.002072921779595372
3.796872146890154198e+01 62.22570836730231 0.002072921779595372
3.701895431054998653e+01 69.0551352016233 0.002072921779595372
3.603431325326452850e+01 76.63410868007462 0.002072921779595372
3.501704685958240049e+01 85.04489341802686 0.002072921779595372
3.396965380258680511e+01 94.37878277775391 0.002072921779595372
3.289488438307759566e+01 104.73708979594508 0.002072921779595372
3.179574243136217149e+01 116.23224686798542 0.002072921779595372
3.067548768414232541e+01 128.9890261253308 0.002072921779595372
2.953763799339921192e+01 143.14589375234786 0.002072921779595372
2.838597007064347721e+01 158.85651294280527 0.002072921779595372
2.722451664244496783e+01 176.2914118095948 0.002072921779595372
2.605755718692972067e+01 195.63983435170647 0.002072921779595372
2.488959886732306614e+01 217.11179456945052 0.002072921779595372
2.372534404491635485e+01 240.9403560239527 0.002072921779595372
2.256964098404423069e+01 267.38416158399497 0.002072921779595372
2.142741522050801350e+01 296.73024081888724 0.002072921779595372
2.030358062822824650e+01 329.2971255097155 0.002072921779595372
1.956814421818380723e+01 365.43830709572546 0.002072921779595372
1.926241677267818631e+01 405.54607358408276 0.002072921779595372
1.899875882779200964e+01 450.05576757004974 0.002072921779595372
1.877487976990077811e+01 499.450511585514 0.002072921779595372
1.858813555503500936e+01 554.2664520663108 0.002072921779595372
1.843542676384765855e+01 615.0985788580505 0.002072921779595372
1.831340454968379206e+01 682.6071834272393 0.002072921779595372
1.821854857817998052e+01 757.525025877192 0.002072921779595372
1.814723913927589294e+01 840.6652885618333 0.002072921779595372
1.809585155609825691e+01 932.9304026284696 0.002072921779595372
1.806085123433924267e+01 1035.3218432956637 0.002072921779595372
1.803888621722688512e+01 1148.9510001873086 0.002072921779595372
1.802687457419474626e+01 1275.051240713013 0.002072921779595372
1.802208406377771865e+01 1414.991297434576 0.002072921779595372
1.802220747334011008e+01 1570.2901247293776 0.002072921779595372
1.802546196972614112e+01 1742.6333860096508 0.002072921779595372
1.803048244716027071e+01 1933.891750455232 0.002072921779595372
1.803651951858421398e+01 2146.141197858406 0.002072921779595372
1.804340202597883902e+01 2381.6855519761607 0.002072921779595372
1.805154137055405528e+01 2643.0814869741084 0.002072921779595372
1.806191976113962028e+01 2933.1662783900483 0.002072921779595372
1.807606139897506381e+01 3255.0885998350564 0.002072921779595372
1.809598547965052973e+01 3612.3426997094302 0.002072921779595372
1.812414047817151541e+01 4008.8063288984645 0.002072921779595372
1.816333466977500777e+01 4448.782831127585 0.002072921779595372
1.821662927448562641e+01 4937.047852839004 0.002072921779595372
1.828715182154962449e+01 5478.901179593945 0.002072921779595372
1.837807058293936535e+01 6080.224261649427 0.002072921779595372
1.849242842347736371e+01 6747.5440531107 0.002072921779595372
1.863301819820606298e+01 7488.10385759003 0.002072921779595372
1.880226938567945538e+01 8309.941949353404 0.002072921779595372
1.900216203021129502e+01 9221.97882333434 0.002072921779595372
1.923419113211133791e+01 10234.114021054527 0.002072921779595372
1.949915488685158849e+01 11357.333583431051 0.002072921779595372
1.979732820534764670e+01 12603.829296797274 0.002072921779595372
2.012841388399730747e+01 13987.131026472387 0.002072921779595372
2.049159100315464244e+01 15522.25357427048 0.002072921779595372
2.088559168426793988e+01 17225.859653987874 0.002072921779595372
2.130880123189063724e+01 19116.440753857038 0.002072921779595372
2.175942939638728646e+01 21214.51784910632 0.002072921779595372
2.223547133718947322e+01 23542.864143224204 0.002072921779595372
2.273498815052550270e+01 26126.752255633317 0.002072921779595372
2.325616646494674100e+01 28994.22853882881 0.002072921779595372
2.379741088607538657e+01 32176.417502507353 0.002072921779595372
2.435741302116204565e+01 35707.859649004626 0.002072921779595372
2.493519839309164254e+01 39626.88638701478 0.002072921779595372
2.553009641646584171e+01 43976.036093027215 0.002072921779595372
2.614175212520692781e+01 48802.515836544335 0.002072921779595372
2.677005931142831230e+01 54158.71378079476 0.002072921779595372
2.741508176340198233e+01 60102.76782070388 0.002072921779595372
2.807701490041750603e+01 66699.19663030129 0.002072921779595372
2.875597441715354918e+01 74019.59996915652 0.002072921779595372
2.945184922307131714e+01 82143.43584919439 0.002072921779595372
3.016434337159826029e+01 91158.88299750836 0.002072921779595372
3.089281676035885127e+01 101163.7979766207 0.002072921779595372
3.163620986081345876e+01 112266.77735108159 0.002072921779595372
3.239299467773618346e+01 124588.33642950082 0.002072921779595372
3.316117550399938096e+01 138262.2173764659 0.002072921779595372
3.393831804283358622e+01 153436.84089300132 0.002072921779595372
3.472136791507491438e+01 170276.91722258978 0.002072921779595372
3.550852907078120069e+01 188965.23396912115 0.002072921779595372
3.629730085551030783e+01 209704.64013232305 0.002072921779595372
3.708176107764734297e+01 232720.2478960412 0.002072921779595372
3.785806503869493866e+01 258261.87606826748 0.002072921779595372
3.870166441174990979e+01 286606.7616948256 0.002072921779595372
3.951501878189438344e+01 318062.5692794119 0.002072921779595372
4.029837266594282141e+01 352970.73027306574 0.002072921779595372
4.104796437088997862e+01 391710.1490809261 0.002072921779595372
4.176067346383594270e+01 434701.3158125035 0.002072921779595372
4.243463525938260261e+01 482410.8704165374 0.002072921779595372
4.306827602922572851e+01 535356.6677410719 0.002072921779595372
4.366028992767672889e+01 594113.3984965039 0.002072921779595372
4.420961125532027580e+01 659318.8271333541 0.002072921779595372
4.471537110884285227e+01 731680.7143427207 0.002072921779595372
4.517685812079150764e+01 811984.4993184009 0.002072921779595372
4.559346503561973662e+01 901101.8251665037 0.002072921779595372
4.596464225041648177e+01 1000000.0 0.002072921779595372
1.074963782467585993e+01 0.001 0.002300430119772917
1.163709848368494448e+01 0.0011097524964120721 0.002300430119772917
1.256359906899377421e+01 0.0012315506032928262 0.002300430119772917
1.352637988344647724e+01 0.001366716356462006 0.002300430119772917
1.452210378346547870e+01 0.0015167168884709225 0.002300430119772917
1.554688193056096779e+01 0.0016831803533309566 0.002300430119772917
1.659631786883885951e+01 0.0018679135990207828 0.002300430119772917
1.766556991023573531e+01 0.002072921779595372 0.002300430119772917
1.874943012293868705e+01 0.002300430119772917 0.002300430119772917
1.984241764919181250e+01 0.0025529080682395165 0.002300430119772917
2.093888332821076759e+01 0.002833096101839324 0.002300430119772917
2.203312125194380400e+01 0.0031440354715915 0.002300430119772917
2.311948297772568850e+01 0.0034891012134067737 0.002300430119772917
2.419248960204609844e+01 0.003872038781812557 0.002300430119772917
2.524693722030773912e+01 0.004297004704320844 0.002300430119772917
2.627799156955088478e+01 0.004768611697714469 0.002300430119772917
2.728126845919587140e+01 0.005291978735958442 0.002300430119772917
2.825289751600929122e+01 0.005872786613189483 0.002300430119772917
2.918956766764333466e+01 0.00651733960488242 0.002300430119772917
3.008855392999654654e+01 0.007232633896483534 0.002300430119772917
3.094772605734618764e+01 0.008026433522257174 0.002300430119772917
3.176554045723781172e+01 0.00890735463861044 0.002300430119772917
3.254101731869855740e+01 0.009884959046625586 0.002300430119772917
3.327370562451488922e+01 0.010969857978923836 0.002300430119772917
3.396363880173008454e+01 0.012173827277396614 0.002300430119772917
3.461128364451177220e+01 0.013509935211980273 0.002300430119772917
3.521748557986415307e+01 0.014992684327860457 0.002300430119772917
3.578341224533025411e+01 0.01663816886076129 0.002300430119772917
3.631049795055384521e+01 0.018464249428955443 0.002300430119772917
3.680039030409444933e+01 0.020490746898158472 0.002300430119772917
3.725490053887456554e+01 0.022739657523579287 0.002300430119772917
3.767595843485673157e+01 0.02523539170434766 0.002300430119772917
3.806557221028283777e+01 0.02800503894183631 0.002300430119772917
3.842579381729589727e+01 0.03107866187782014 0.002300430119772917
3.875868951897135162e+01 0.03448962260405758 0.002300430119772917
3.906631565121315930e+01 0.038274944785163134 0.002300430119772917
3.935069915136072183e+01 0.04247571552536898 0.002300430119772917
3.961382247148589641e+01 0.047137531341167244 0.002300430119772917
3.985761243756665095e+01 0.05231099308056263 0.002300430119772917
4.008393251491277454e+01 0.05805225516094899 0.002300430119772917
4.029457797924864337e+01 0.06442363508721373 0.002300430119772917
4.049127355565379816e+01 0.07149428986597581 0.002300430119772917
4.067567299767498668e+01 0.07934096665797492 0.002300430119772917
4.084936026795405439e+01 0.08804883581643465 0.002300430119772917
4.101385183619823493e+01 0.09771241535346502 0.002300430119772917
4.117059980299696775e+01 0.1084365968689611 0.002300430119772917
4.132099544106494449e+01 0.12033778407775893 0.002300430119772917
4.146637296799553241e+01 0.13354515629298988 0.002300430119772917
4.160801312544310804e+01 0.14820207057988585 0.002300430119772917
4.174714642795716912e+01 0.16446761779946645 0.002300430119772917
4.188495573711477959e+01 0.18251834943190443 0.002300430119772917
4.202257797706833031e+01 0.20255019392306664 0.002300430119772917
4.216110472977304369e+01 0.22478058335487253 0.002300430119772917
4.230158155973956724e+01 0.24945081352303167 0.002300430119772917
4.244500569121680655e+01 0.27682866303920667 0.002300430119772917
4.259232201977100374e+01 0.3072112998861759 0.002300430119772917
4.274441724658193920e+01 0.34092850697468147 0.002300430119772917
4.290211186703375290e+01 0.3783462617131929 0.002300430119772917
4.306615010647686148e+01 0.419870708444391 0.002300430119772917
4.323718765999119285e+01 0.4659525668664682 0.002300430119772917
4.341577732343110085e+01 0.517092024289676 0.002300430119772917
4.360235272710585264e+01 0.5738441648302398 0.002300430119772917
4.379721039060117960e+01 0.6368249944718586 0.002300430119772917
4.400049058572345473e+01 0.7067181273927491 0.002300430119772917
4.421215756228150440e+01 0.7842822061337682 0.002300430119772917
4.443197986246746467e+01 0.8703591361485166 0.002300430119772917
4.465951165840016301e+01 0.9658832241158708 0.002300430119772917
4.489407606644783755e+01 1.0718913192051276 0.002300430119772917
4.513475144893563140e+01 1.1895340673703196 0.002300430119772917
4.538036199873545939e+01 1.3200884008314182 0.002300430119772917
4.562947345914979991e+01 1.4649713983072863 0.002300430119772917
4.588039499599204163e+01 1.625755666443795 0.002300430119772917
4.613118792235597709e+01 1.8041864093920719 0.002300430119772917
4.637968169454072864e+01 2.0022003718155843 0.002300430119772917
4.662349716767402441e+01 2.2219468609395236 0.002300430119772917
4.686007683605797780e+01 2.4658110758226037 0.002300430119772917
4.708672116507356264e+01 2.736439997074672 0.002300430119772917
4.730062985245917417e+01 3.0367711180354604 0.002300430119772917
4.749894647723102281e+01 3.370064329271928 0.002300430119772917
4.767880462776033568e+01 3.739937302478798 0.002300430119772917
4.783737361652924847e+01 4.150404757850477 0.002300430119772917
4.797190170622689465e+01 4.605922041145108 0.002300430119772917
4.807975511207945374e+01 5.1114334834401705 0.002300430119772917
4.815845106488460914e+01 5.672426068491977 0.002300430119772917
4.820568389744944682e+01 6.294988990221888 0.002300430119772917
4.821934337445762253e+01 6.985879746785249 0.002300430119772917
4.819752510513426103e+01 7.752597488629465 0.002300430119772917
4.813853342921451883e+01 8.60346441668451 0.002300430119772917
4.804087755315176622e+01 9.547716114208066 0.002300430119772917
4.790326222926325528e+01 10.59560179277617 0.002300430119772917
4.772457445960192501e+01 11.758495540521581 0.002300430119772917
4.750386792126003144e+01 13.049019780144016 0.002300430119772917
4.724034682166648480e+01 14.481182276745331 0.002300430119772917
4.693335081629962957e+01 16.070528182616385 0.002300430119772917
4.658234236035637110e+01 17.834308769319094 0.002300430119772917
4.618689763331035891e+01 19.791668678535572 0.002300430119772917
4.574670179582299312e+01 21.96385372416547 0.002300430119772917
4.526154891635942334e+01 24.37444150122222 0.002300430119772917
4.473134658128668661e+01 27.04959730463137 0.002300430119772917
4.415612477157809224e+01 30.01835813575592 0.002300430119772917
4.353604831347433901e+01 33.31294787934677 0.002300430119772917
4.287143193293338328e+01 36.96912707195032 0.002300430119772917
4.216275681143736875e+01 41.0265810582719 0.002300430119772917
4.141068749881349476e+01 45.52935074866948 0.002300430119772917
4.061608807371951713e+01 50.526310653356795 0.002300430119772917
3.978003666464896071e+01 56.07169938205458 0.002300430119772917
3.890383768509632745e+01 62.22570836730231 0.002300430119772917
3.798903149578330840e+01 69.0551352016233 0.002300430119772917
3.703740156809005413e+01 76.63410868007462 0.002300430119772917
3.605097955032110946e+01 85.04489341802686 0.002300430119772917
3.503204890714183506e+01 94.37878277775391 0.002300430119772917
3.398314788254632646e+01 104.73708979594508 0.002300430119772917
3.290707248244242322e+01 116.23224686798542 0.002300430119772917
3.180687984325914996e+01 128.9890261253308 0.002300430119772917
3.068589188191021933e+01 143.14589375234786 0.002300430119772917
2.954769835124351474e+01 158.85651294280527 0.002300430119772917
2.839615764928552721e+01 176.2914118095948 0.002300430119772917
2.723539279042759986e+01 195.63983435170647 0.002300430119772917
2.606977923016652099e+01 217.11179456945052 0.002300430119772917
2.490392065293165302e+01 240.9403560239527 0.002300430119772917
2.374260879158799398e+01 267.38416158399497 0.002300430119772917
2.259076394364736728e+01 296.73024081888724 0.002300430119772917
2.145335417766322905e+01 329.2971255097155 0.002300430119772917
2.034139802631889538e+01 365.43830709572546 0.002300430119772917
1.962523102868541969e+01 405.54607358408276 0.002300430119772917
1.932534084095888360e+01 450.05576757004974 0.002300430119772917
1.906808852474340910e+01 499.450511585514 0.002300430119772917
1.885121277705111709e+01 554.2664520663108 0.002300430119772917
1.867209840752751049e+01 615.0985788580505 0.002300430119772917
1.852763888951946925e+01 682.6071834272393 0.002300430119772917
1.841453298718575482e+01 757.525025877192 0.002300430119772917
1.832929321082987073e+01 840.6652885618333 0.002300430119772917
1.826833752274409406e+01 932.9304026284696 0.002300430119772917
1.822808479178013386e+01 1035.3218432956637 0.002300430119772917
1.820505091194572955e+01 1148.9510001873086 0.002300430119772917
1.819594253254545890e+01 1275.051240713013 0.002300430119772917
1.819774559015617399e+01 1414.991297434576 0.002300430119772917
1.820780865558035799e+01 1570.2901247293776 0.002300430119772917
1.822397133657131363e+01 1742.6333860096508 0.002300430119772917
1.824443596902417397e+01 1933.891750455232 0.002300430119772917
1.826800781133696816e+01 2146.141197858406 0.002300430119772917
1.829406231536847471e+01 2381.6855519761607 0.002300430119772917
1.832256240858965057e+01 2643.0814869741084 0.002300430119772917
1.835405920532966917e+01 2933.1662783900483 0.002300430119772917
1.838967460321352831e+01 3255.0885998350564 0.002300430119772917
1.843106453805046385e+01 3612.3426997094302 0.002300430119772917
1.848036183105610419e+01 4008.8063288984645 0.002300430119772917
1.854013391947760780e+01 4448.782831127585 0.002300430119772917
1.861320161363907388e+01 4937.047852839004 0.002300430119772917
1.870256393636877945e+01 5478.901179593945 0.002300430119772917
1.881130103772306583e+01 6080.224261649427 0.002300430119772917
1.894241885482399823e+01 6747.5440531107 0.002300430119772917
1.909871617439067393e+01 7488.10385759003 0.002300430119772917
1.928266087422500519e+01 8309.941949353404 0.002300430119772917
1.949631233783306072e+01 9221.97882333434 0.002300430119772917
1.974120381651502143e+01 10234.114021054527 0.002300430119772917
2.001821717586297922e+01 11357.333583431051 0.002300430119772917
2.032769568508145497e+01 12603.829296797274 0.002300430119772917
2.066940587770701399e+01 13987.131026472387 0.002300430119772917
2.104258912190469744e+01 15522.25357427048 0.002300430119772917
2.144604435697732470e+01 17225.859653987874 0.002300430119772917
2.187826097354453125e+01 19116.440753857038 0.002300430119772917
2.233750915982650653e+01 21214.51784910632 0.002300430119772917
2.282192559577834601e+01 23542.864143224204 0.002300430119772917
2.332972489372991021e+01 26126.752255633317 0.002300430119772917
2.385927171821167647e+01 28994.22853882881 0.002300430119772917
2.440916453555652055e+01 32176.417502507353 0.002300430119772917
2.497830491899664906e+01 35707.859649004626 0.002300430119772917
2.556587838067692786e+01 39626.88638701478 0.002300430119772917
2.617137261448284846e+01 43976.036093027215 0.002300430119772917
2.679452823205232548e+01 48802.515836544335 0.002300430119772917
2.743526415097940330e+01 54158.71378079476 0.002300430119772917
2.809361632533355291e+01 60102.76782070388 0.002300430119772917
2.876963830303480663e+01 66699.19663030129 0.002300430119772917
2.946308737214670970e+01 74019.59996915652 0.002300430119772917
3.017357999115177236e+01 82143.43584919439 0.002300430119772917
3.090040239994760896e+01 91158.88299750836 0.002300430119772917
3.164243403299696311e+01 101163.7979766207 0.002300430119772917
3.239809605866329179e+01 112266.77735108159 0.002300430119772917
3.316533888135562336e+01 124588.33642950082 0.002300430119772917
3.394172008513274363e+01 138262.2173764659 0.002300430119772917
3.472414344244943152e+01 153436.84089300132 0.002300430119772917
3.550922424540403455e+01 170276.91722258978 0.002300430119772917
3.629454380878718212e+01 188965.23396912115 0.002300430119772917
3.707844313311105822e+01 209704.64013232305 0.002300430119772917
3.785434943655452145e+01 232720.2478960412 0.002300430119772917
3.869765374942103620e+01 258261.87606826748 0.002300430119772917
3.951084061221628474e+01 286606.7616948256 0.002300430119772917
4.029117299216066783e+01 318062.5692794119 0.002300430119772917
4.104016965202731626e+01 352970.73027306574 0.002300430119772917
4.175280168120373503e+01 391710.1490809261 0.002300430119772917
4.242682240252200643e+01 434701.3158125035 0.002300430119772917
4.306063572231432346e+01 482410.8704165374 0.002300430119772917
4.365290968312895359e+01 535356.6677410719 0.002300430119772917
4.420255591744327717e+01 594113.3984965039 0.002300430119772917
4.470868558466855802e+01 659318.8271333541 0.002300430119772917
4.517057001169199992e+01 731680.7143427207 0.002300430119772917
4.558758642820101414e+01 811984.4993184009 0.002300430119772917
4.595917367818361043e+01 901101.8251665037 0.002300430119772917
4.628478832555029499e+01 1000000.0 0.002300430119772917
9.878356418492595381e+00 0.001 0.0025529080682395165
1.071318639701873288e+01 0.0011097524964120721 0.0025529080682395165
1.158782035141362599e+01 0.0012315506032928262 0.0025529080682395165
1.250003476590360840e+01 0.001366716356462006 0.0025529080682395165
1.344703336123478543e+01 0.0015167168884709225 0.0025529080682395165
1.442545794171090812e+01 0.0016831803533309566 0.0025529080682395165
1.543141679150689427e+01 0.0018679135990207828 0.0025529080682395165
1.646053126489982432e+01 0.002072921779595372 0.0025529080682395165
1.750800008972200672e+01 0.002300430119772917 0.0025529080682395165
1.856867970668723089e+01 0.0025529080682395165 0.0025529080682395165
1.963717829334406773e+01 0.002833096101839324 0.0025529080682395165
2.070796005549758334e+01 0.0031440354715915 0.0025529080682395165
2.177545548560487632e+01 0.0034891012134067737 0.0025529080682395165
2.283417345415489308e+01 0.003872038781812557 0.0025529080682395165
2.387881014716168693e+01 0.004297004704320844 0.0025529080682395165
2.490435069579060468e+01 0.004768611697714469 0.0025529080682395165
2.590615937641170419e+01 0.005291978735958442 0.0025529080682395165
2.688005525867743017e+01 0.005872786613189483 0.0025529080682395165
2.782237108838122452e+01 0.00651733960488242 0.0025529080682395165
2.872999403880173475e+01 0.007232633896483534 0.0025529080682395165
2.960038815832017534e+01 0.008026433522257174 0.0025529080682395165
3.043159925604824068e+01 0.00890735463861044 0.0025529080682395165
3.122224377666848127e+01 0.009884959046625586 0.0025529080682395165
3.197148373387674525e+01 0.010969857978923836 0.0025529080682395165
3.267899030138644179e+01 0.012173827277396614 0.0025529080682395165
3.334489882345481959e+01 0.013509935211980273 0.0025529080682395165
3.396975804130367038e+01 0.014992684327860457 0.0025529080682395165
3.455447597776350221e+01 0.01663816886076129 0.0025529080682395165
3.510026499083085127e+01 0.018464249428955443 0.0025529080682395165
3.560858785201018861e+01 0.020490746898158472 0.0025529080682395165
3.608110636616734723e+01 0.022739657523579287 0.0025529080682395165
3.651963390247811247e+01 0.02523539170434766 0.0025529080682395165
3.692609240909217050e+01 0.02800503894183631 0.0025529080682395165
3.730247451184123264e+01 0.03107866187782014 0.0025529080682395165
3.765081090663064600e+01 0.03448962260405758 0.0025529080682395165
3.797314280616421200e+01 0.038274944785163134 0.0025529080682395165
3.827149947570966759e+01 0.04247571552536898 0.0025529080682395165
3.854788035904256560e+01 0.047137531341167244 0.0025529080682395165
3.880424133477649207e+01 0.05231099308056263 0.0025529080682395165
3.904248479480970957e+01 0.05805225516094899 0.0025529080682395165
3.926445283171057099e+01 0.06442363508721373 0.0025529080682395165
3.947192330747271427e+01 0.07149428986597581 0.0025529080682395165
3.966660804266281559e+01 0.07934096665797492 0.0025529080682395165
3.985015291834780271e+01 0.08804883581643465 0.0025529080682395165
4.002413935072211615e+01 0.09771241535346502 0.0025529080682395165
4.019008674302824602e+01 0.1084365968689611 0.0025529080682395165
4.034945560924764152e+01 0.12033778407775893 0.0025529080682395165
4.050365099511250833e+01 0.13354515629298988 0.0025529080682395165
4.065402592894680822e+01 0.14820207057988585 0.0025529080682395165
4.080188456786775220e+01 0.16446761779946645 0.0025529080682395165
4.094848479877236258e+01 0.18251834943190443 0.0025529080682395165
4.109504001250791561e+01 0.20255019392306664 0.0025529080682395165
4.124271982495341859e+01 0.22478058335487253 0.0025529080682395165
4.139264944866520324e+01 0.24945081352303167 0.0025529080682395165
4.154590756885781389e+01 0.27682866303920667 0.0025529080682395165
4.170352239920312343e+01 0.3072112998861759 0.0025529080682395165
4.186646582152081919e+01 0.34092850697468147 0.0025529080682395165
4.203564537320299621e+01 0.3783462617131929 0.0025529080682395165
4.221189402715439343e+01 0.419870708444391 0.0025529080682395165
4.239595770103574779e+01 0.4659525668664682 0.0025529080682395165
4.258848046333231707e+01 0.517092024289676 0.0025529080682395165
4.278998774040591968e+01 0.5738441648302398 0.0025529080682395165
4.300086762622598258e+01 0.6368249944718586 0.0025529080682395165
4.322135078223261218e+01 0.7067181273927491 0.0025529080682395165
4.345148953681098192e+01 0.7842822061337682 0.0025529080682395165
4.369113685677475445e+01 0.8703591361485166 0.0025529080682395165
4.393992608872495254e+01 0.9658832241158708 0.0025529080682395165
4.419725252351656053e+01 1.0718913192051276 0.0025529080682395165
4.446225785555287757e+01 1.1895340673703196 0.0025529080682395165
4.473381873397605801e+01 1.3200884008314182 0.0025529080682395165
4.501054046950394394e+01 1.4649713983072863 0.0025529080682395165
4.529075698652582815e+01 1.625755666443795 0.0025529080682395165
4.557253774967465176e+01 1.8041864093920719 0.0025529080682395165
4.585370221021432968e+01 2.0022003718155843 0.0025529080682395165
4.613184201267074513e+01 2.2219468609395236 0.0025529080682395165
4.640435056158884919e+01 2.4658110758226037 0.0025529080682395165
4.666845939894768236e+01 2.736439997074672 0.0025529080682395165
4.692128016972883131e+01 3.0367711180354604 0.0025529080682395165
4.715985070839180082e+01 3.370064329271928 0.0025529080682395165
4.738118343360967799e+01 3.739937302478798 0.0025529080682395165
4.758231398273792223e+01 4.150404757850477 0.0025529080682395165
4.776034806724366177e+01 4.605922041145108 0.0025529080682395165
4.791250449807665746e+01 5.1114334834401705 0.0025529080682395165
4.803615264909075933e+01 5.672426068491977 0.0025529080682395165
4.812884293728352958e+01 6.294988990221888 0.0025529080682395165
4.818832931166657829e+01 6.985879746785249 0.0025529080682395165
4.821258338233091223e+01 7.752597488629465 0.0025529080682395165
4.819980022627830607e+01 8.60346441668451 0.0025529080682395165
4.814839652548276661e+01 9.547716114208066 0.0025529080682395165
4.805700212748171651e+01 10.59560179277617 0.0025529080682395165
4.792444643811091254e+01 11.758495540521581 0.0025529080682395165
4.774974135849434731e+01 13.049019780144016 0.0025529080682395165
4.753206252769989248e+01 14.481182276745331 0.0025529080682395165
4.727073067086763558e+01 16.070528182616385 0.0025529080682395165
4.696519465005849270e+01 17.834308769319094 0.0025529080682395165
4.661501758523353089e+01 19.791668678535572 0.0025529080682395165
4.621986712460388702e+01 21.96385372416547 0.0025529080682395165
4.577951051639352897e+01 24.37444150122222 0.0025529080682395165
4.529381477070874951e+01 27.04959730463137 0.0025529080682395165
4.476275179157991602e+01 30.01835813575592 0.0025529080682395165
4.418640802081411323e+01 33.31294787934677 0.0025529080682395165
4.356499778620055707e+01 36.96912707195032 0.0025529080682395165
4.289887936189035855e+01 41.0265810582719 0.0025529080682395165
4.218857258124465659e+01 45.52935074866948 0.0025529080682395165
4.143477681511090083e+01 50.526310653356795 0.0025529080682395165
4.063838823192371308e+01 56.07169938205458 0.0025529080682395165
3.980051542508802243e+01 62.22570836730231 0.0025529080682395165
3.892249279402496143e+01 69.0551352016233 0.0025529080682395165
3.800589141909654955e+01 76.63410868007462 0.0025529080682395165
3.705252751337096129e+01 85.04489341802686 0.0025529080682395165
3.606446889532472255e+01 94.37878277775391 0.0025529080682395165
3.504404013268007390e+01 104.73708979594508 0.0025529080682395165
3.399382709844635286e+01 116.23224686798542 0.0025529080682395165
3.291668152286283089e+01 128.9890261253308 0.0025529080682395165
3.181572578612413338e+01 143.14589375234786 0.0025529080682395165
3.069435754598972466e+01 158.85651294280527 0.0025529080682395165
2.955625299759139679e+01 176.2914118095948 0.0025529080682395165
2.840536661373366556e+01 195.63983435170647 0.0025529080682395165
2.724592426347718188e+01 217.11179456945052 0.0025529080682395165
2.608240585583740767e+01 240.9403560239527 0.0025529080682395165
2.491951328765666318e+01 267.38416158399497 0.0025529080682395165
2.376211978314328377e+01 296.73024081888724 0.0025529080682395165
2.261519782196659989e+01 329.2971255097155 0.0025529080682395165
2.148961836294285632e+01 365.43830709572546 0.0025529080682395165
2.038930715550208461e+01 405.54607358408276 0.0025529080682395165
1.969426197363942777e+01 450.05576757004974 0.0025529080682395165
1.940154184281280436e+01 499.450511585514 0.0025529080682395165
1.915211416010981793e+01 554.2664520663108 0.0025529080682395165
1.894377367635556553e+01 615.0985788580505 0.0025529080682395165
1.877386739190871623e+01 682.6071834272393 0.0025529080682395165
1.863934379213349146e+01 757.525025877192 0.0025529080682395165
1.853693032507812788e+01 840.6652885618333 0.0025529080682395165
1.846317150967869480e+01 932.9304026284696 0.0025529080682395165
1.841452153954552173e+01 1035.3218432956637 0.0025529080682395165
1.838744075479851503e+01 1148.9510001873086 0.0025529080682395165
1.837849285068981331e+01 1275.051240713013 0.0025529080682395165
1.838443979776626946e+01 1414.991297434576 0.0025529080682395165
1.840233154385257208e+01 1570.2901247293776 0.0025529080682395165
1.842966185320436168e+01 1742.6333860096508 0.0025529080682395165
1.846421779109532579e+01 1933.891750455232 0.0025529080682395165
1.850436222966726163e+01 2146.141197858406 0.0025529080682395165
1.854900615694347010e+01 2381.6855519761607 0.0025529080682395165
1.859763990380285392e+01 2643.0814869741084 0.0025529080682395165
1.865034750185091283e+01 2933.1662783900483 0.0025529080682395165
1.870780248927133371e+01 3255.0885998350564 0.0025529080682395165
1.877124344972848746e+01 3612.3426997094302 0.0025529080682395165
1.884242787616953763e+01 4008.8063288984645 0.0025529080682395165
1.892362536256786854e+01 4448.782831127585 0.0025529080682395165
1.901734382120296729e+01 4937.047852839004 0.0025529080682395165
1.912639995276910909e+01 5478.901179593945 0.0025529080682395165
1.925373322619193317e+01 6080.224261649427 0.0025529080682395165
1.940226903708470019e+01 6747.5440531107 0.0025529080682395165
1.957477953437031459e+01 7488.10385759003 0.0025529080682395165
1.977375081450348304e+01 8309.941949353404 0.0025529080682395165
2.000131996859841266e+01 9221.97882333434 0.0025529080682395165
2.025905476904593172e+01 10234.114021054527 0.0025529080682395165
2.054794354942560020e+01 11357.333583431051 0.0025529080682395165
2.086842718446234812e+01 12603.829296797274 0.0025529080682395165
2.122037450289067095e+01 13987.131026472387 0.0025529080682395165
2.160313431923680838e+01 15522.25357427048 0.0025529080682395165
2.201562208043412738e+01 17225.859653987874 0.0025529080682395165
2.245648766643994065e+01 19116.440753857038 0.0025529080682395165
2.292409982172249272e+01 21214.51784910632 0.0025529080682395165
2.341678367690918705e+01 23542.864143224204 0.0025529080682395165
2.393293986260907147e+01 26126.752255633317 0.0025529080682395165
2.447112978975173547e+01 28994.22853882881 0.0025529080682395165
2.503015841239268369e+01 32176.417502507353 0.0025529080682395165
2.560909386081779715e+01 35707.859649004626 0.0025529080682395165
2.620726848750585702e+01 39626.88638701478 0.0025529080682395165
2.682426603145252741e+01 43976.036093027215 0.0025529080682395165
2.745985043216044730e+01 48802.515836544335 0.0025529080682395165
2.811388016639858378e+01 54158.71378079476 0.0025529080682395165
2.878634176904636277e+01 60102.76782070388 0.0025529080682395165
2.947684215986047107e+01 66699.19663030129 0.0025529080682395165
3.018489548113160126e+01 74019.59996915652 0.0025529080682395165
3.090970139009689177e+01 82143.43584919439 0.0025529080682395165
3.165006718046394241e+01 91158.88299750836 0.0025529080682395165
3.240435358379665587e+01 101163.7979766207 0.0025529080682395165
3.317044860069481871e+01 112266.77735108159 0.0025529080682395165
3.394589247911428487e+01 124588.33642950082 0.0025529080682395165
3.472754624746783492e+01 138262.2173764659 0.0025529080682395165
3.551199463886988639e+01 153436.84089300132 0.0025529080682395165
3.629551087850911273e+01 170276.91722258978 0.0025529080682395165
3.707512711681312823e+01 188965.23396912115 0.0025529080682395165
3.785046732509736955e+01 209704.64013232305 0.0025529080682395165
3.869332318258016556e+01 232720.2478960412 0.0025529080682395165
3.950621577440746535e+01 258261.87606826748 0.0025529080682395165
4.028639014759691150e+01 286606.7616948256 0.0025529080682395165
4.103163295238500297e+01 318062.5692794119 0.0025529080682395165
4.174402462827968918e+01 352970.73027306574 0.0025529080682395165
4.241797595373547836e+01 391710.1490809261 0.0025529080682395165
4.305186683736705788e+01 434701.3158125035 0.0025529080682395165
4.364434220653606644e+01 482410.8704165374 0.0025529080682395165
4.419428598273790953e+01 535356.6677410719 0.0025529080682395165
4.470078559161095200e+01 594113.3984965039 0.0025529080682395165
4.516308627228038830e+01 659318.8271333541 0.0025529080682395165
4.558054910554891848e+01 731680.7143427207 0.0025529080682395165
4.595259811188436316e+01 811984.4993184009 0.0025529080682395165
4.627867187314092945e+01 901101.8251665037 0.0025529080682395165
4.655818525279443065e+01 1000000.0 0.0025529080682395165
9.058906527440727885e+00 0.001 0.002833096101839324
9.841277449803717658e+00 0.0011097524964120721 0.002833096101839324
1.066370577872183389e+01 0.0012315506032928262 0.002833096101839324
1.152447228224293241e+01 0.001366716356462006 0.002833096101839324
1.242130152602482518e+01 0.0015167168884709225 0.002833096101839324
1.335135907550706769e+01 0.0016831803533309566 0.002833096101839324
1.431126545230032754e+01 0.0018679135990207828 0.002833096101839324
1.529712730796416942e+01 0.002072921779595372 0.002833096101839324
1.630458671025433759e+01 0.002300430119772917 0.002833096101839324
1.732888734528411945e+01 0.0025529080682395165 0.002833096101839324
1.836495639182544792e+01 0.002833096101839324 0.002833096101839324
1.940749884750364274e+01 0.0031440354715915 0.002833096101839324
2.045110140075616201e+01 0.0034891012134067737 0.002833096101839324
2.149034118210934707e+01 0.003872038781812557 0.002833096101839324
2.251989530696323527e+01 0.004297004704320844 0.002833096101839324
2.353464640872013192e+01 0.004768611697714469 0.002833096101839324
2.452977997865660598e+01 0.005291978735958442 0.002833096101839324
2.550086985238561255e+01 0.005872786613189483 0.002833096101839324
2.644394876938135752e+01 0.00651733960488242 0.002833096101839324
2.735556207492562208e+01 0.007232633896483534 0.002833096101839324
2.823280354301261852e+01 0.008026433522257174 0.002833096101839324
2.907333345192459717e+01 0.00890735463861044 0.002833096101839324
2.987537961000967357e+01 0.009884959046625586 0.002833096101839324
3.063772318060334499e+01 0.010969857978923836 0.002833096101839324
3.135967146601987920e+01 0.012173827277396614 0.002833096101839324
3.204102024169728224e+01 0.013509935211980273 0.002833096101839324
3.268200828586858364e+01 0.014992684327860457 0.002833096101839324
3.328326687458281441e+01 0.01663816886076129 0.002833096101839324
3.384576672594141655e+01 0.018464249428955443 0.002833096101839324
3.437076441627529277e+01 0.020490746898158472 0.002833096101839324
3.485975037712333346e+01 0.022739657523579287 0.002833096101839324
3.531439963324365294e+01 0.02523539170434766 0.002833096101839324
3.573652656287051599e+01 0.02800503894183631 0.002833096101839324
3.612804424176735552e+01 0.03107866187782014 0.002833096101839324
3.649092877618991082e+01 0.03448962260405758 0.002833096101839324
3.682718881129623156e+01 0.038274944785163134 0.002833096101839324
3.713884002721574973e+01 0.04247571552536898 0.002833096101839324
3.742788443902241369e+01 0.047137531341167244 0.002833096101839324
3.769629412674513702e+01 0.05231099308056263 0.002833096101839324
3.794599892153320297e+01 0.05805225516094899 0.002833096101839324
3.817887761209279063e+01 0.06442363508721373 0.002833096101839324
3.839675223820514560e+01 0.07149428986597581 0.002833096101839324
3.860138482325646692e+01 0.07934096665797492 0.002833096101839324
3.879447626299699436e+01 0.08804883581643465 0.002833096101839324
3.897766682382144410e+01 0.09771241535346502 0.002833096101839324
3.915253789556729203e+01 0.1084365968689611 0.002833096101839324
3.932061450127862656e+01 0.12033778407775893 0.002833096101839324
3.948336839205138915e+01 0.13354515629298988 0.002833096101839324
3.964222121620482397e+01 0.14820207057988585 0.002833096101839324
3.979854754416138007e+01 0.16446761779946645 0.002833096101839324
3.995367745076980270e+01 0.18251834943190443 0.002833096101839324
4.010889829738752610e+01 0.20255019392306664 0.002833096101839324
4.026545555636492679e+01 0.22478058335487253 0.002833096101839324
4.042455229489525692e+01 0.24945081352303167 0.002833096101839324
4.058734712124184796e+01 0.27682866303920667 0.002833096101839324
4.075495041318327338e+01 0.3072112998861759 0.002833096101839324
4.092841844133273810e+01 0.34092850697468147 0.002833096101839324
4.110874541710610686e+01 0.3783462617131929 0.002833096101839324
4.129685314383127093e+01 0.419870708444391 0.002833096101839324
4.149357832244766087e+01 0.4659525668664682 0.002833096101839324
4.169965748110857362e+01 0.517092024289676 0.002833096101839324
4.191570962505745968e+01 0.5738441648302398 0.002833096101839324
4.214221689687436623e+01 0.6368249944718586 0.002833096101839324
4.237950362726339648e+01 0.7067181273927491 0.002833096101839324
4.262771429451304073e+01 0.7842822061337682 0.002833096101839324
4.288679121569332153e+01 0.8703591361485166 0.002833096101839324
4.315645272661247844e+01 0.9658832241158708 0.002833096101839324
4.343617300224037336e+01 1.0718913192051276 0.002833096101839324
4.372516459343080442e+01 1.1895340673703196 0.002833096101839324
4.402236491351823844e+01 1.3200884008314182 0.002833096101839324
4.432642782434560047e+01 1.4649713983072863 0.002833096101839324
4.463572144204378844e+01 1.625755666443795 0.002833096101839324
4.494833306211202029e+01 1.8041864093920719 0.002833096101839324
4.526208183580349953e+01 2.0022003718155843 0.002833096101839324
4.557453948914930209e+01 2.2219468609395236 0.002833096101839324
4.588305891418814042e+01 2.4658110758226037 0.002833096101839324
4.618481012282879306e+01 2.736439997074672 0.002833096101839324
4.647682249411020905e+01 3.0367711180354604 0.002833096101839324
4.675603187454912302e+01 3.370064329271928 0.002833096101839324
4.701933079254465042e+01 3.739937302478798 0.002833096101839324
4.726361973629597202e+01 4.150404757850477 0.002833096101839324
4.748585732686123606e+01 4.605922041145108 0.002833096101839324
4.768310736323425658e+01 5.1114334834401705 0.002833096101839324
4.785258070515822482e+01 5.672426068491977 0.002833096101839324
4.799167040253236394e+01 6.294988990221888 0.002833096101839324
4.809797883680494834e+01 6.985879746785249 0.002833096101839324
4.816933616270825524e+01 7.752597488629465 0.002833096101839324
4.820380986963887437e+01 8.60346441668451 0.002833096101839324
4.819970581789964825e+01 9.547716114208066 0.002833096101839324
4.815556165611448591e+01 10.59560179277617 0.002833096101839324
4.807013391428080951e+01 11.758495540521581 0.002833096101839324
4.794238034763196055e+01 13.049019780144016 0.002833096101839324
4.777143941747699074e+01 14.481182276745331 0.002833096101839324
4.755660870159228182e+01 16.070528182616385 0.002833096101839324
4.729732407063521293e+01 17.834308769319094 0.002833096101839324
4.699314121381679143e+01 19.791668678535572 0.002833096101839324
4.664372085300986015e+01 21.96385372416547 0.002833096101839324
4.624881861966503749e+01 24.37444150122222 0.002833096101839324
4.580828018534355550e+01 27.04959730463137 0.002833096101839324
4.532204183964383049e+01 30.01835813575592 0.002833096101839324
4.479013630865373585e+01 33.31294787934677 0.002833096101839324
4.421270328203955557e+01 36.96912707195032 0.002833096101839324
4.359000376948272049e+01 41.0265810582719 0.002833096101839324
4.292243726697609674e+01 45.52935074866948 0.002833096101839324
4.221056050118184544e+01 50.526310653356795 0.002833096101839324
4.145510659557408673e+01 56.07169938205458 0.002833096101839324
4.065700353766711572e+01 62.22570836730231 0.002833096101839324
3.981739105768392761e+01 69.0551352016233 0.002833096101839324
3.893763533419759426e+01 76.63410868007462 0.002833096101839324
3.801934127200583902e+01 85.04489341802686 0.002833096101839324
3.706436247066241663e+01 94.37878277775391 0.002833096101839324
3.607480932653880501e+01 104.73708979594508 0.002833096101839324
3.505305589047520698e+01 116.23224686798542 0.002833096101839324
3.400174612342848235e+01 128.9890261253308 0.002833096101839324
3.292380000974161192e+01 143.14589375234786 0.002833096101839324
3.182241946552509049e+01 158.85651294280527 0.002833096101839324
3.070109329804387954e+01 176.2914118095948 0.002833096101839324
2.956359950242518764e+01 195.63983435170647 0.002833096101839324
2.841400217920453386e+01 217.11179456945052 0.002833096101839324
2.725663944286504403e+01 240.9403560239527 0.002833096101839324
2.609609807747225219e+01 267.38416158399497 0.002833096101839324
2.493717074234683651e+01 296.73024081888724 0.002833096101839324
2.378479234063257053e+01 329.2971255097155 0.002833096101839324
2.264960197899875993e+01 365.43830709572546 0.002833096101839324
2.153738666234858457e+01 405.54607358408276 0.002833096101839324
2.044397408358976520e+01 450.05576757004974 0.002833096101839324
1.977780474301972191e+01 499.450511585514 0.002833096101839324
1.949382421681873367e+01 554.2664520663108 0.002833096101839324
1.925388596098357041e+01 615.0985788580505 0.002833096101839324
1.905584811261124756e+01 682.6071834272393 0.002833096101839324
1.889700444885713537e+01 757.525025877192 0.002833096101839324
1.877436263810843897e+01 840.6652885618333 0.002833096101839324
1.868467525966514842e+01 932.9304026284696 0.002833096101839324
1.862451413629143460e+01 1035.3218432956637 0.002833096101839324
1.859036385767418764e+01 1148.9510001873086 0.002833096101839324
1.857871924996817370e+01 1275.051240713013 0.002833096101839324
1.858618372637617711e+01 1414.991297434576 0.002833096101839324
1.860956542260390023e+01 1570.2901247293776 0.002833096101839324
1.864604710450454661e+01 1742.6333860096508 0.002833096101839324
1.869303435748117792e+01 1933.891750455232 0.002833096101839324
1.874845831128684992e+01 2146.141197858406 0.002833096101839324
1.881076370372207052e+01 2381.6855519761607 0.002833096101839324
1.887895252043029259e+01 2643.0814869741084 0.002833096101839324
1.895261318095295522e+01 2933.1662783900483 0.002833096101839324
1.903193111669911630e+01 3255.0885998350564 0.002833096101839324
1.911767871095561233e+01 3612.3426997094302 0.002833096101839324
1.921120960398752686e+01 4008.8063288984645 0.002833096101839324
1.931436168178201740e+01 4448.782831127585 0.002833096101839324
1.942933881929806006e+01 4937.047852839004 0.002833096101839324
1.955869710863737154e+01 5478.901179593945 0.002833096101839324
1.970518407415865880e+01 6080.224261649427 0.002833096101839324
1.987160207887568575e+01 6747.5440531107 0.002833096101839324
2.006066536563838909e+01 7488.10385759003 0.002833096101839324
2.027485996249752631e+01 8309.941949353404 0.002833096101839324
2.051640219820129118e+01 9221.97882333434 0.002833096101839324
2.078689165747564616e+01 10234.114021054527 0.002833096101839324
2.108744980126069635e+01 11357.333583431051 0.002833096101839324
2.141864730216291335e+01 12603.829296797274 0.002833096101839324
2.178049573311167819e+01 13987.131026472387 0.002833096101839324
2.217249749157799243e+01 15522.25357427048 0.002833096101839324
2.259374233120464837e+01 17225.859653987874 0.002833096101839324
2.304306513662575995e+01 19116.440753857038 0.002833096101839324
2.351899177429743659e+01 21214.51784910632 0.002833096101839324
2.402006357175753237e+01 23542.864143224204 0.002833096101839324
2.454488623737595887e+01 26126.752255633317 0.002833096101839324
2.509222491516442588e+01 28994.22853882881 0.002833096101839324
2.566107110342685615e+01 32176.417502507353 0.002833096101839324
2.625061995041769691e+01 35707.859649004626 0.002833096101839324
2.686030502643517792e+01 39626.88638701478 0.002833096101839324
2.748973260877469826e+01 43976.036093027215 0.002833096101839324
2.813860613363712204e+01 48802.515836544335 0.002833096101839324
2.880673041544372381e+01 54158.71378079476 0.002833096101839324
2.949365716173858587e+01 60102.76782070388 0.002833096101839324
3.019874475314396278e+01 66699.19663030129 0.002833096101839324
3.092109280064536847e+01 74019.59996915652 0.002833096101839324
3.165942353316658497e+01 82143.43584919439 0.002833096101839324
3.241202645495643964e+01 91158.88299750836 0.002833096101839324
3.317673027778271688e+01 101163.7979766207 0.002833096101839324
3.395100895998360357e+01 112266.77735108159 0.002833096101839324
3.473171811107646079e+01 124588.33642950082 0.002833096101839324
3.551538974189540454e+01 138262.2173764659 0.002833096101839324
3.629826865752652765e+01 153436.84089300132 0.002833096101839324
3.707637877461398546e+01 170276.91722258978 0.002833096101839324
3.784654987971931916e+01 188965.23396912115 0.002833096101839324
3.868876814844971790e+01 209704.64013232305 0.002833096101839324
3.950120291731811051e+01 232720.2478960412 0.002833096101839324
4.028108417560233079e+01 258261.87606826748 0.002833096101839324
4.102591429487634400e+01 286606.7616948256 0.002833096101839324
4.173440779979852522e+01 318062.5692794119 0.002833096101839324
4.240810921882279416e+01 352970.73027306574 0.002833096101839324
4.304193623632048826e+01 391710.1490809261 0.002833096101839324
4.363451130870897998e+01 434701.3158125035 0.002833096101839324
4.418468918988180150e+01 482410.8704165374 0.002833096101839324
4.469152751476166685e+01 535356.6677410719 0.002833096101839324
4.515424592872053466e+01 594113.3984965039 0.002833096101839324
4.557217900281888490e+01 659318.8271333541 0.002833096101839324
4.594472959328777506e+01 731680.7143427207 0.002833096101839324
4.627131849805757469e+01 811984.4993184009 0.002833096101839324
4.655134788431282544e+01 901101.8251665037 0.002833096101839324
4.678415112926762021e+01 1000000.0 0.002833096101839324
8.291315501785341269e+00 0.001 0.0031440354715915
9.021922574714464460e+00 0.0011097524964120721 0.0031440354715915
9.792382727791713037e+00 0.0012315506032928262 0.0031440354715915
1.060144118163934301e+01 0.001366716356462006 0.0031440354715915
1.144731282133379224e+01 0.0015167168884709225 0.0031440354715915
1.232766809379052297e+01 0.0016831803533309566 0.0031440354715915
1.323963362412887612e+01 0.0018679135990207828 0.0031440354715915
1.417980919336953960e+01 0.002072921779595372 0.0031440354715915
1.514430220704509367e+01 0.002300430119772917 0.0031440354715915
1.612877945785218259e+01 0.0025529080682395165 0.0031440354715915
1.712853551625587656e+01 0.002833096101839324 0.0031440354715915
1.813857569094903965e+01 0.0031440354715915 0.0031440354715915
1.915371088410489619e+01 0.0034891012134067737 0.0031440354715915
2.016866047667807038e+01 0.003872038781812557 0.0031440354715915
2.117815947197100002e+01 0.004297004704320844 0.0031440354715915
2.217706493285582425e+01 0.004768611697714469 0.0031440354715915
2.316045783902316657e+01 0.005291978735958442 0.0031440354715915
2.412373576261150632e+01 0.005872786613189483 0.0031440354715915
2.506269319644338367e+01 0.00651733960488242 0.0031440354715915
2.597358675777228498e+01 0.007232633896483534 0.0031440354715915
2.685318347773968739e+01 0.008026433522257174 0.0031440354715915
2.769879160884693903e+01 0.00890735463861044 0.0031440354715915
2.850827410120535887e+01 0.009884959046625586 0.0031440354715915
2.928004583317577314e+01 0.010969857978923836 0.0031440354715915
3.001305645532840671e+01 0.012173827277396614 0.0031440354715915
3.070676111188646118e+01 0.013509935211980273 0.0031440354715915
3.136108162466247862e+01 0.014992684327860457 0.0031440354715915
3.197636074821917518e+01 0.01663816886076129 0.0031440354715915
3.255331215160381930e+01 0.018464249428955443 0.0031440354715915
3.309296845048302771e+01 0.020490746898158472 0.0031440354715915
3.359662935522264604e+01 0.022739657523579287 0.0031440354715915
3.406581157629277357e+01 0.02523539170434766 0.0031440354715915
3.450220192693125654e+01 0.02800503894183631 0.0031440354715915
3.490761439011581047e+01 0.03107866187782014 0.0031440354715915
3.528395187839822000e+01 0.03448962260405758 0.0031440354715915
3.563317292313387696e+01 0.038274944785163134 0.0031440354715915
3.595726336199192730e+01 0.04247571552536898 0.0031440354715915
3.625821289653713109e+01 0.047137531341167244 0.0031440354715915
3.653799622618913645e+01 0.05231099308056263 0.0031440354715915
3.679855840945561596e+01 0.05805225516094899 0.0031440354715915
3.704180394853852221e+01 0.06442363508721373 0.0031440354715915
3.726958921984013529e+01 0.07149428986597581 0.0031440354715915
3.748371767371996555e+01 0.07934096665797492 0.0031440354715915
3.768593740745851761e+01 0.08804883581643465 0.0031440354715915
3.787794059118011347e+01 0.09771241535346502 0.0031440354715915
3.806136435592495104e+01 0.1084365968689611 0.0031440354715915
3.823779271903643462e+01 0.12033778407775893 0.0031440354715915
3.840875914593746643e+01 0.13354515629298988 0.0031440354715915
3.857574945832534041e+01 0.14820207057988585 0.0031440354715915
3.874020464760584304e+01 0.16446761779946645 0.0031440354715915
3.890352336650027354e+01 0.18251834943190443 0.0031440354715915
3.906706373995323389e+01 0.20255019392306664 0.0031440354715915
3.923214423145070384e+01 0.22478058335487253 0.0031440354715915
3.940004323310927958e+01 0.24945081352303167 0.0031440354715915
3.957199713989669476e+01 0.27682866303920667 0.0031440354715915
3.974919664500057337e+01 0.3072112998861759 0.0031440354715915
3.993278103218239039e+01 0.34092850697468147 0.0031440354715915
4.012383016605238595e+01 0.3783462617131929 0.0031440354715915
4.032335418353226686e+01 0.419870708444391 0.0031440354715915
4.053228061393392778e+01 0.4659525668664682 0.0031440354715915
4.075143905394151744e+01 0.517092024289676 0.0031440354715915
4.098154340213876168e+01 0.5738441648302398 0.0031440354715915
4.122317191416116344e+01 0.6368249944718586 0.0031440354715915
4.147674544067757552e+01 0.7067181273927491 0.0031440354715915
4.174250438690889098e+01 0.7842822061337682 0.0031440354715915
4.202048511070262293e+01 0.8703591361485166 0.0031440354715915
4.231049661674968831e+01 0.9658832241158708 0.0031440354715915
4.261209864562661664e+01 1.0718913192051276 0.0031440354715915
4.292458227086316214e+01 1.1895340673703196 0.0031440354715915
4.324695425641927216e+01 1.3200884008314182 0.0031440354715915
4.357792641794419808e+01 1.4649713983072863 0.0031440354715915
4.391591119201207505e+01 1.625755666443795 0.0031440354715915
4.425902432299634626e+01 1.8041864093920719 0.0031440354715915
4.460509548138967517e+01 2.0022003718155843 0.0031440354715915
4.495168722426560493e+01 2.2219468609395236 0.0031440354715915
4.529612223789222725e+01 2.4658110758226037 0.0031440354715915
4.563551841629458039e+01 2.736439997074672 0.0031440354715915
4.596683095768506888e+01 3.0367711180354604 0.0031440354715915
4.628689999181893455e+01 3.370064329271928 0.0031440354715915
4.659250217126582072e+01 3.739937302478798 0.0031440354715915
4.688040411317081180e+01 4.150404757850477 0.0031440354715915
4.714741562036218880e+01 4.605922041145108 0.0031440354715915
4.739044045709675146e+01 5.1114334834401705 0.0031440354715915
4.760652256174110164e+01 5.672426068491977 0.0031440354715915
4.779288598010174383e+01 6.294988990221888 0.0031440354715915
4.794696691374092978e+01 6.985879746785249 0.0031440354715915
4.806643700745421910e+01 7.752597488629465 0.0031440354715915
4.814921733872017739e+01 8.60346441668451 0.0031440354715915
4.819348323494319430e+01 9.547716114208066 0.0031440354715915
4.819766052232328235e+01 10.59560179277617 0.0031440354715915
4.816041432648476928e+01 11.758495540521581 0.0031440354715915
4.808063190184649471e+01 13.049019780144016 0.0031440354715915
4.795740126607545051e+01 14.481182276745331 0.0031440354715915
4.778998753871071159e+01 16.070528182616385 0.0031440354715915
4.757780887965218852e+01 17.834308769319094 0.0031440354715915
4.732041385342322570e+01 19.791668678535572 0.0031440354715915
4.701746176301722357e+01 21.96385372416547 0.0031440354715915
4.666870724160630601e+01 24.37444150122222 0.0031440354715915
4.627398998721352541e+01 27.04959730463137 0.0031440354715915
4.583323016222641400e+01 30.01835813575592 0.0031440354715915
4.534642955949897924e+01 33.31294787934677 0.0031440354715915
4.481367824562767765e+01 36.96912707195032 0.0031440354715915
4.423516608156350571e+01 41.0265810582719 0.0031440354715915
4.361119820519159163e+01 45.52935074866948 0.0031440354715915
4.294221337845753084e+01 50.526310653356795 0.0031440354715915
4.222880399624804681e+01 56.07169938205458 0.0031440354715915
4.147173654930498543e+01 62.22570836730231 0.0031440354715915
4.067197145192135821e+01 69.0551352016233 0.0031440354715915
3.983068135580060698e+01 76.63410868007462 0.0031440354715915
3.894926738469703054e+01 85.04489341802686 0.0031440354715915
3.802937305512428168e+01 94.37878277775391 0.0031440354715915
3.707289600792778117e+01 104.73708979594508 0.0031440354715915
3.608199795184264502e+01 116.23224686798542 0.0031440354715915
3.505911337430947583e+01 128.9890261253308 0.0031440354715915
3.400695748715665445e+01 143.14589375234786 0.0031440354715915
3.292853360005387486e+01 158.85651294280527 0.0031440354715915
3.182713947783673802e+01 176.2914118095948 0.0031440354715915
3.070637141793912406e+01 195.63983435170647 0.0031440354715915
2.957012374339100091e+01 217.11179456945052 0.0031440354715915
2.842258045881052908e+01 240.9403560239527 0.0031440354715915
2.726819501005631707e+01 267.38416158399497 0.0031440354715915
2.611165393900724396e+01 296.73024081888724 0.0031440354715915
2.495782077884071271e+01 329.2971255097155 0.0031440354715915
2.381702862492104700e+01 365.43830709572546 0.0031440354715915
2.269708117444543660e+01 405.54607358408276 0.0031440354715915
2.159189446566107051e+01 450.05576757004974 0.0031440354715915
2.050622912258883446e+01 499.450511585514 0.0031440354715915
1.987888951680136529e+01 554.2664520663108 0.0031440354715915
1.960548294638349986e+01 615.0985788580505 0.0031440354715915
1.937700078459161546e+01 682.6071834272393 0.0031440354715915
1.919127641042869570e+01 757.525025877192 0.0031440354715915
1.904562204398769509e+01 840.6652885618333 0.0031440354715915
1.893707449747780203e+01 932.9304026284696 0.0031440354715915
1.886240295775098375e+01 1035.3218432956637 0.0031440354715915
1.881819629415484485e+01 1148.9510001873086 0.0031440354715915
1.880095749870122646e+01 1275.051240713013 0.0031440354715915
1.880720224116036121e+01 1414.991297434576 0.0031440354715915
1.883355852670123909e+01 1570.2901247293776 0.0031440354715915
1.887694886543613393e+01 1742.6333860096508 0.0031440354715915
1.893443327066072612e+01 1933.891750455232 0.0031440354715915
1.900353407351279600e+01 2146.141197858406 0.0031440354715915
1.908223761686407727e+01 2381.6855519761607 0.0031440354715915
1.916905099781185484e+01 2643.0814869741084 0.0031440354715915
1.926304701106423423e+01 2933.1662783900483 0.0031440354715915
1.936389099021835847e+01 3255.0885998350564 0.0031440354715915
1.947184710379885786e+01 3612.3426997094302 0.0031440354715915
1.958782281344310050e+01 4008.8063288984645 0.0031440354715915
1.971315601415753349e+01 4448.782831127585 0.0031440354715915
1.984969833653148186e+01 4937.047852839004 0.0031440354715915
1.999969158993488350e+01 5478.901179593945 0.0031440354715915
2.016564327356181607e+01 6080.224261649427 0.0031440354715915
2.035019320358482631e+01 6747.5440531107 0.0031440354715915
2.055596929930171513e+01 7488.10385759003 0.0031440354715915
2.078545327545176136e+01 8309.941949353404 0.0031440354715915
2.104091182758460832e+01 9221.97882333434 0.0031440354715915
2.132400828721577213e+01 10234.114021054527 0.0031440354715915
2.163601559971690946e+01 11357.333583431051 0.0031440354715915
2.197766757063930854e+01 12603.829296797274 0.0031440354715915
2.234915889525314014e+01 13987.131026472387 0.0031440354715915
2.275018957859806434e+01 15522.25357427048 0.0031440354715915
2.318008928164848825e+01 17225.859653987874 0.0031440354715915
2.363785920806915897e+01 19116.440753857038 0.0031440354715915
2.412226554750714769e+01 21214.51784910632 0.0031440354715915
2.463206894927257906e+01 23542.864143224204 0.0031440354715915
2.516608367032431204e+01 26126.752255633317 0.0031440354715915
2.572327729706638522e+01 28994.22853882881 0.0031440354715915
2.630275967854394281e+01 32176.417502507353 0.0031440354715915
2.690383166190828490e+01 35707.859649004626 0.0031440354715915
2.752594996018244089e+01 39626.88638701478 0.0031440354715915
2.816866121968912751e+01 43976.036093027215 0.0031440354715915
2.883157175413128925e+01 48802.515836544335 0.0031440354715915
2.951418342668736017e+01 54158.71378079476 0.0031440354715915
3.021567589276485322e+01 60102.76782070388 0.0031440354715915
3.093503488036938265e+01 66699.19663030129 0.0031440354715915
3.167088434075022718e+01 74019.59996915652 0.0031440354715915
3.242143037324318300e+01 82143.43584919439 0.0031440354715915
3.318443126977007296e+01 91158.88299750836 0.0031440354715915
3.395728193889597435e+01 101163.7979766207 0.0031440354715915
3.473683215890144993e+01 112266.77735108159 0.0031440354715915
3.551955001519804256e+01 124588.33642950082 0.0031440354715915
3.630164624970547038e+01 138262.2173764659 0.0031440354715915
3.707911589426303323e+01 153436.84089300132 0.0031440354715915
3.784813151495993111e+01 170276.91722258978 0.0031440354715915
3.868412538777558041e+01 188965.23396912115 0.0031440354715915
3.949590138217104851e+01 209704.64013232305 0.0031440354715915
4.027531529811767541e+01 232720.2478960412 0.0031440354715915
4.101985379400881015e+01 258261.87606826748 0.0031440354715915
4.172729193106538048e+01 286606.7616948256 0.0031440354715915
4.239729454912891526e+01 318062.5692794119 0.0031440354715915
4.303086188566695114e+01 352970.73027306574 0.0031440354715915
4.362337932749438352e+01 391710.1490809261 0.0031440354715915
4.417367932657123930e+01 434701.3158125035 0.0031440354715915
4.468078696847215525e+01 482410.8704165374 0.0031440354715915
4.514389048656947523e+01 535356.6677410719 0.0031440354715915
4.556229313794187874e+01 594113.3984965039 0.0031440354715915
4.593537091077845957e+01 659318.8271333541 0.0031440354715915
4.626252321373424792e+01 731680.7143427207 0.0031440354715915
4.654312890515129197e+01 811984.4993184009 0.0031440354715915
4.677650867107868038e+01 901101.8251665037 0.0031440354715915
4.696188438190326053e+01 1000000.0 0.0031440354715915
7.575022782761367424e+00 0.001 0.0034891012134067737
8.255013941162360425e+00 0.0011097524964120721 0.0034891012134067737
8.974253791968894944e+00 0.0012315506032928262 0.0034891012134067737
9.731906484305509863e+00 0.001366716356462006 0.0034891012134067737
1.052663903007089630e+01 0.0015167168884709225 0.0034891012134067737
1.135659781064882523e+01 0.0016831803533309566 0.0034891012134067737
1.221939773551116204e+01 0.0018679135990207828 0.0034891012134067737
1.311212648430540639e+01 0.002072921779595372 0.0034891012134067737
1.403136490239717205e+01 0.002300430119772917 0.0034891012134067737
1.497322458583719573e+01 0.0025529080682395165 0.0034891012134067737
1.593340245205790140e+01 0.002833096101839324 0.0034891012134067737
1.690725104148187441e+01 0.0031440354715915 0.0034891012134067737
1.788986264718128538e+01 0.0034891012134067737 0.0034891012134067737
1.887616421257849453e+01 0.003872038781812557 0.0034891012134067737
1.986101921319287200e+01 0.004297004704320844 0.0034891012134067737
2.083933250445445040e+01 0.004768611697714469 0.0034891012134067737
2.180615357643907259e+01 0.005291978735958442 0.0034891012134067737
2.275677401712403736e+01 0.005872786613189483 0.0034891012134067737
2.368681528814352077e+01 0.00651733960488242 0.0034891012134067737
2.459230348985890302e+01 0.007232633896483534 0.0034891012134067737
2.546972894031080870e+01 0.008026433522257174 0.0034891012134067737
2.631608887377307227e+01 0.00890735463861044 0.0034891012134067737
2.712891301455711002e+01 0.009884959046625586 0.0034891012134067737
2.790627247463961069e+01 0.010969857978923836 0.0034891012134067737
2.864677322960400474e+01 0.012173827277396614 0.0034891012134067737
2.934953607060229075e+01 0.013509935211980273 0.0034891012134067737
3.001416540377890030e+01 0.014992684327860457 0.0034891012134067737
3.064070947227972042e+01 0.01663816886076129 0.0034891012134067737
3.122961454072952847e+01 0.018464249428955443 0.0034891012134067737
3.178167553933177913e+01 0.020490746898158472 0.0034891012134067737
3.229798545294264045e+01 0.022739657523579287 0.0034891012134067737
3.277988527487987369e+01 0.02523539170434766 0.0034891012134067737
3.322891610437411458e+01 0.02800503894183631 0.0034891012134067737
3.364677464398694440e+01 0.03107866187782014 0.0034891012134067737
3.403527276418083147e+01 0.03448962260405758 0.0034891012134067737
3.439630176296864050e+01 0.038274944785163134 0.0034891012134067737
3.473180144861210294e+01 0.04247571552536898 0.0034891012134067737
3.504373409578518306e+01 0.047137531341167244 0.0034891012134067737
3.533406308724898537e+01 0.05231099308056263 0.0034891012134067737
3.560473591025895246e+01 0.05805225516094899 0.0034891012134067737
3.585767113857689736e+01 0.06442363508721373 0.0034891012134067737
3.609474892701854998e+01 0.07149428986597581 0.0034891012134067737
3.631780462201705717e+01 0.07934096665797492 0.0034891012134067737
3.652862488281102316e+01 0.08804883581643465 0.0034891012134067737
3.672894601498254730e+01 0.09771241535346502 0.0034891012134067737
3.692045387116532851e+01 0.1084365968689611 0.0034891012134067737
3.710478509244360623e+01 0.12033778407775893 0.0034891012134067737
3.728352911810635817e+01 0.13354515629298988 0.0034891012134067737
3.745823068354147978e+01 0.14820207057988585 0.0034891012134067737
3.763039245490583795e+01 0.16446761779946645 0.0034891012134067737
3.780147732076525102e+01 0.18251834943190443 0.0034891012134067737
3.797291024122105796e+01 0.20255019392306664 0.0034891012134067737
3.814607907894168193e+01 0.22478058335487253 0.0034891012134067737
3.832233433627364150e+01 0.24945081352303167 0.0034891012134067737
3.850298734077617979e+01 0.27682866303920667 0.0034891012134067737
3.868930664854702428e+01 0.3072112998861759 0.0034891012134067737
3.888251245001227119e+01 0.34092850697468147 0.0034891012134067737
3.908376868100273072e+01 0.3783462617131929 0.0034891012134067737
3.929417266110557705e+01 0.419870708444391 0.0034891012134067737
3.951474219263930365e+01 0.4659525668664682 0.0034891012134067737
3.974640001073047557e+01 0.517092024289676 0.0034891012134067737
3.998995567008699936e+01 0.5738441648302398 0.0034891012134067737
4.024608509951098512e+01 0.6368249944718586 0.0034891012134067737
4.051530811800758158e+01 0.7067181273927491 0.0034891012134067737
4.079796442614474472e+01 0.7842822061337682 0.0034891012134067737
4.109418880934670426e+01 0.8703591361485166 0.0034891012134067737
4.140388641448271301e+01 0.9658832241158708 0.0034891012134067737
4.172670911297975493e+01 1.0718913192051276 0.0034891012134067737
4.206203415653750000e+01 1.1895340673703196 0.0034891012134067737
4.240894640007937966e+01 1.3200884008314182 0.0034891012134067737
4.276622537186106143e+01 1.4649713983072863 0.0034891012134067737
4.313233843588730565e+01 1.625755666443795 0.0034891012134067737
4.350544109749267108e+01 1.8041864093920719 0.0034891012134067737
4.388338536081779750e+01 2.0022003718155843 0.0034891012134067737
4.426373659981695852e+01 2.2219468609395236 0.0034891012134067737
4.464379908882717274e+01 2.4658110758226037 0.0034891012134067737
4.502064987051206657e+01 2.736439997074672 0.0034891012134067737
4.539118016857719340e+01 3.0367711180354604 0.0034891012134067737
4.575214310814568108e+01 3.370064329271928 0.0034891012134067737
4.610020614379895676e+01 3.739937302478798 0.0034891012134067737
4.643200621106757353e+01 4.150404757850477 0.0034891012134067737
4.674420552471702450e+01 4.605922041145108 0.0034891012134067737
4.703354572639760534e+01 5.1114334834401705 0.0034891012134067737
4.729689824522606045e+01 5.672426068491977 0.0034891012134067737
4.753130890384166918e+01 6.294988990221888 0.0034891012134067737
4.773403504234508432e+01 6.985879746785249 0.0034891012134067737
4.790257398468830985e+01 7.752597488629465 0.0034891012134067737
4.803468202167226053e+01 8.60346441668451 0.0034891012134067737
4.812838374865353330e+01 9.547716114208066 0.0034891012134067737
4.818197207693943085e+01 10.59560179277617 0.0034891012134067737
4.819399977894266840e+01 11.758495540521581 0.0034891012134067737
4.816326388090476485e+01 13.049019780144016 0.0034891012134067737
4.808878453274750342e+01 14.481182276745331 0.0034891012134067737
4.796978025545582369e+01 16.070528182616385 0.0034891012134067737
4.780564150247591471e+01 17.834308769319094 0.0034891012134067737
4.759590450789593774e+01 19.791668678535572 0.0034891012134067737
4.734022716810842724e+01 21.96385372416547 0.0034891012134067737
4.703836849753057692e+01 24.37444150122222 0.0034891012134067737
4.669017285814931739e+01 27.04959730463137 0.0034891012134067737
4.629555979548695888e+01 30.01835813575592 0.0034891012134067737
4.585451988548042834e+01 33.31294787934677 0.0034891012134067737
4.536711663890452684e+01 36.96912707195032 0.0034891012134067737
4.483349410582361827e+01 41.0265810582719 0.0034891012134067737
4.425388950251358722e+01 45.52935074866948 0.0034891012134067737
4.362864991867333941e+01 50.526310653356795 0.0034891012134067737
4.295825197639818072e+01 56.07169938205458 0.0034891012134067737
4.224332322218135261e+01 62.22570836730231 0.0034891012134067737
4.148466405316295180e+01 69.0551352016233 0.0034891012134067737
4.068326908834652045e+01 76.63410868007462 0.0034891012134067737
3.984034714666334764e+01 85.04489341802686 0.0034891012134067737
3.895733925287564148e+01 94.37878277775391 0.0034891012134067737
3.803593446994603511e+01 104.73708979594508 0.0034891012134067737
3.707808361666331365e+01 116.23224686798542 0.0034891012134067737
3.608601122005834583e+01 128.9890261253308 0.0034891012134067737
3.506222605596936859e+01 143.14589375234786 0.0034891012134067737
3.400953049912627080e+01 158.85651294280527 0.0034891012134067737
3.293102844774781346e+01 176.2914118095948 0.0034891012134067737
3.183013086212552878e+01 195.63983435170647 0.0034891012134067737
3.071055704021875599e+01 217.11179456945052 0.0034891012134067737
2.957632875492682700e+01 240.9403560239527 0.0034891012134067737
2.843175357571443840e+01 267.38416158399497 0.0034891012134067737
2.728139336874210841e+01 296.73024081888724 0.0034891012134067737
2.613001434828145975e+01 329.2971255097155 0.0034891012134067737
2.498758000891523778e+01 365.43830709572546 0.0034891012134067737
2.386408286449059801e+01 405.54607358408276 0.0034891012134067737
2.275126364017775771e+01 450.05576757004974 0.0034891012134067737
2.165398359088642621e+01 499.450511585514 0.0034891012134067737
2.057685484531402764e+01 554.2664520663108 0.0034891012134067737
2.000106011369896208e+01 615.0985788580505 0.0034891012134067737
1.974034957706717108e+01 682.6071834272393 0.0034891012134067737
1.952556863032771517e+01 757.525025877192 0.0034891012134067737
1.935446279879059261e+01 840.6652885618333 0.0034891012134067737
1.922439741012102843e+01 932.9304026284696 0.0034891012134067737
1.913241322428495295e+01 1035.3218432956637 0.0034891012134067737
1.907528066586114335e+01 1148.9510001873086 0.0034891012134067737
1.904958792157909286e+01 1275.051240713013 0.0034891012134067737
1.905183644167195567e+01 1414.991297434576 0.0034891012134067737
1.907854088273282400e+01 1570.2901247293776 0.0034891012134067737
1.912642154317458676e+01 1742.6333860096508 0.0034891012134067737
1.919223691437742119e+01 1933.891750455232 0.0034891012134067737
1.927313298623617044e+01 2146.141197858406 0.0034891012134067737
1.936665535903656021e+01 2381.6855519761607 0.0034891012134067737
1.947081951787848908e+01 2643.0814869741084 0.0034891012134067737
1.958417216498565949e+01 2933.1662783900483 0.0034891012134067737
1.970583559709634613e+01 3255.0885998350564 0.0034891012134067737
1.983555990350913589e+01 3612.3426997094302 0.0034891012134067737
1.997368989575604914e+01 4008.8063288984645 0.0034891012134067737
2.012108374828377322e+01 4448.782831127585 0.0034891012134067737
2.027917198529993570e+01 4937.047852839004 0.0034891012134067737
2.044983449146999988e+01 5478.901179593945 0.0034891012134067737
2.063529595523683824e+01 6080.224261649427 0.0034891012134067737
2.083799876424767916e+01 6747.5440531107 0.0034891012134067737
2.106046010051638717e+01 7488.10385759003 0.0034891012134067737
2.130516913530055589e+01 8309.941949353404 0.0034891012134067737
2.157438046687923361e+01 9221.97882333434 0.0034891012134067737
2.186989025984142998e+01 10234.114021054527 0.0034891012134067737
2.219313055107489063e+01 11357.333583431051 0.0034891012134067737
2.254503085678000218e+01 12603.829296797274 0.0034891012134067737
2.292600665413974781e+01 13987.131026472387 0.0034891012134067737
2.333599439159427291e+01 15522.25357427048 0.0034891012134067737
2.377460653188410689e+01 17225.859653987874 0.0034891012134067737
2.424102728975789134e+01 19116.440753857038 0.0034891012134067737
2.473428630899601544e+01 21214.51784910632 0.0034891012134067737
2.525336671958118018e+01 23542.864143224204 0.0034891012134067737
2.579728960901214663e+01 26126.752255633317 0.0034891012134067737
2.636516142228972015e+01 28994.22853882881 0.0034891012134067737
2.695618709117305301e+01 32176.417502507353 0.0034891012134067737
2.756969793917459199e+01 35707.859649004626 0.0034891012134067737
2.820509350449498598e+01 39626.88638701478 0.0034891012134067737
2.886177202222306448e+01 43976.036093027215 0.0034891012134067737
2.953919518477863093e+01 48802.515836544335 0.0034891012134067737
3.023634539028931911e+01 54158.71378079476 0.0034891012134067737
3.095207991264449632e+01 60102.76782070388 0.0034891012134067737
3.168491100029619290e+01 66699.19663030129 0.0034891012134067737
3.243294840042526062e+01 74019.59996915652 0.0034891012134067737
3.319386833593628694e+01 82143.43584919439 0.0034891012134067737
3.396497054190489706e+01 91158.88299750836 0.0034891012134067737
3.474310019839924735e+01 101163.7979766207 0.0034891012134067737
3.552464774071051323e+01 112266.77735108159 0.0034891012134067737
3.630578282739329410e+01 124588.33642950082 0.0034891012134067737
3.708246569916147450e+01 138262.2173764659 0.0034891012134067737
3.785087815060010996e+01 153436.84089300132 0.0034891012134067737
3.868599441729109145e+01 170276.91722258978 0.0034891012134067737
3.949051289193693748e+01 188965.23396912115 0.0034891012134067737
4.026918723527811750e+01 209704.64013232305 0.0034891012134067737
4.101324702116545495e+01 232720.2478960412 0.0034891012134067737
4.172039467958238390e+01 258261.87606826748 0.0034891012134067737
4.238867871360827166e+01 286606.7616948256 0.0034891012134067737
4.301872027917551833e+01 318062.5692794119 0.0034891012134067737
4.361096561770263946e+01 352970.73027306574 0.0034891012134067737
4.416121508634311255e+01 391710.1490809261 0.0034891012134067737
4.466846820787685601e+01 434701.3158125035 0.0034891012134067737
4.513187936437257264e+01 482410.8704165374 0.0034891012134067737
4.555071686156654209e+01 535356.6677410719 0.0034891012134067737
4.592432272143881988e+01 594113.3984965039 0.0034891012134067737
4.625206636204136146e+01 659318.8271333541 0.0034891012134067737
4.653330136145191886e+01 731680.7143427207 0.0034891012134067737
4.676732476727242727e+01 811984.4993184009 0.0034891012134067737
4.695334374311910608e+01 901101.8251665037 0.0034891012134067737
4.709044284696734195e+01 1000000.0 0.0034891012134067737
6.908964657886929039e+00 0.001 0.003872038781812557
7.539867730159309112e+00 0.0011097524964120721 0.003872038781812557
8.209074862811180040e+00 0.0012315506032928262 0.003872038781812557
8.916120389145390845e+00 0.001366716356462006 0.003872038781812557
9.660079799590720384e+00 0.0015167168884709225 0.003872038781812557
1.043953887077616294e+01 0.0016831803533309566 0.003872038781812557
1.125257350844372084e+01 0.0018679135990207828 0.003872038781812557
1.209674265955481154e+01 0.002072921779595372 0.003872038781812557
1.296909618129439146e+01 0.002300430119772917 0.003872038781812557
1.386619888387818200e+01 0.0025529080682395165 0.003872038781812557
1.478417144857226617e+01 0.002833096101839324 0.003872038781812557
1.571874758948462514e+01 0.0031440354715915 0.003872038781812557
1.666534635509765394e+01 0.0034891012134067737 0.003872038781812557
1.761915712204281448e+01 0.003872038781812557 0.003872038781812557
1.857523426556889845e+01 0.004297004704320844 0.003872038781812557
1.952859765826757865e+01 0.004768611697714469 0.003872038781812557
2.047433484316351127e+01 0.005291978735958442 0.003872038781812557
2.140770056299017909e+01 0.005872786613189483 0.003872038781812557
2.232420950215147215e+01 0.00651733960488242 0.003872038781812557
2.321971869453570037e+01 0.007232633896483534 0.003872038781812557
2.409049644107321697e+01 0.008026433522257174 0.003872038781812557
2.493327587971110049e+01 0.00890735463861044 0.003872038781812557
2.574529202665571148e+01 0.009884959046625586 0.003872038781812557
2.652430201504982676e+01 0.010969857978923836 0.003872038781812557
2.726858943571181371e+01 0.012173827277396614 0.003872038781812557
2.797695409886939544e+01 0.013509935211980273 0.003872038781812557
2.864868928294957584e+01 0.014992684327860457 0.003872038781812557
2.928354881516410302e+01 0.01663816886076129 0.003872038781812557
2.988170654516379443e+01 0.018464249428955443 0.003872038781812557
3.044371064960242990e+01 0.020490746898158472 0.003872038781812557
3.097043525150638033e+01 0.022739657523579287 0.003872038781812557
3.146303128039875219e+01 0.02523539170434766 0.003872038781812557
3.192287849184086923e+01 0.02800503894183631 0.003872038781812557
3.235153990812195701e+01 0.03107866187782014 0.003872038781812557
3.275071983763385930e+01 0.03448962260405758 0.003872038781812557
3.312222605555601262e+01 0.038274944785163134 0.003872038781812557
3.346793659975802626e+01 0.04247571552536898 0.003872038781812557
3.378977139397726148e+01 0.047137531341167244 0.003872038781812557
3.408966844004264374e+01 0.05231099308056263 0.003872038781812557
3.436956459991047552e+01 0.05805225516094899 0.003872038781812557
3.463138040555482178e+01 0.06442363508721373 0.003872038781812557
3.487700872238009708e+01 0.07149428986597581 0.003872038781812557
3.510830659355243455e+01 0.07934096665797492 0.003872038781812557
3.532708997991465338e+01 0.08804883581643465 0.003872038781812557
3.553513078959424831e+01 0.09771241535346502 0.003872038781812557
3.573415586599298877e+01 0.1084365968689611 0.003872038781812557
3.592584736324948835e+01 0.12033778407775893 0.003872038781812557
3.611184418373798621e+01 0.13354515629298988 0.003872038781812557
3.629374403263370397e+01 0.14820207057988585 0.003872038781812557
3.647310571678295332e+01 0.16446761779946645 0.003872038781812557
3.665145132847187170e+01 0.18251834943190443 0.003872038781812557
3.683026796787959256e+01 0.20255019392306664 0.003872038781812557
3.701100863643767980e+01 0.22478058335487253 0.003872038781812557
3.719509203330251523e+01 0.24945081352303167 0.003872038781812557
3.738390086239782306e+01 0.27682866303920667 0.003872038781812557
3.757877839167207412e+01 0.3072112998861759 0.003872038781812557
3.778102300095718391e+01 0.34092850697468147 0.003872038781812557
3.799188039183690080e+01 0.3783462617131929 0.003872038781812557
3.821253332317810703e+01 0.419870708444391 0.003872038781812557
3.844408866894305277e+01 0.4659525668664682 0.003872038781812557
3.868756176235419275e+01 0.517092024289676 0.003872038781812557
3.894385803092200860e+01 0.5738441648302398 0.003872038781812557
3.921375210502465336e+01 0.6368249944718586 0.003872038781812557
3.949786468852803267e+01 0.7067181273927491 0.003872038781812557
3.979663773282196360e+01 0.7842822061337682 0.003872038781812557
4.011030849444777857e+01 0.8703591361485166 0.003872038781812557
4.043888342412999037e+01 0.9658832241158708 0.003872038781812557
4.078211289360673675e+01 1.0718913192051276 0.003872038781812557
4.113946792537790742e+01 1.1895340673703196 0.003872038781812557
4.151012025266049221e+01 1.3200884008314182 0.003872038781812557
4.189292704556546454e+01 1.4649713983072863 0.003872038781812557
4.228642156768484739e+01 1.625755666443795 0.003872038781812557
4.268881097900454336e+01 1.8041864093920719 0.003872038781812557
4.309798217120399499e+01 2.0022003718155843 0.003872038781812557
4.351151634413344738e+01 2.2219468609395236 0.003872038781812557
4.392671248372862181e+01 2.4658110758226037 0.003872038781812557
4.434061960737359698e+01 2.736439997074672 0.003872038781812557
4.475007709875856676e+01 3.0367711180354604 0.003872038781812557
4.515176201939078027e+01 3.370064329271928 0.003872038781812557
4.554224185813562542e+01 3.739937302478798 0.003872038781812557
4.591803088947583689e+01 4.150404757850477 0.003872038781812557
4.627564799997260536e+01 4.605922041145108 0.003872038781812557
4.661167379382138165e+01 5.1114334834401705 0.003872038781812557
4.692280470564152495e+01 5.672426068491977 0.003872038781812557
4.720590207814172601e+01 6.294988990221888 0.003872038781812557
4.745803431464099020e+01 6.985879746785249 0.003872038781812557
4.767651066357885270e+01 7.752597488629465 0.003872038781812557
4.785890559716772685e+01 8.60346441668451 0.003872038781812557
4.800307326322496237e+01 9.547716114208066 0.003872038781812557
4.810715208724838732e+01 10.59560179277617 0.003872038781812557
4.816956003426196986e+01 11.758495540521581 0.003872038781812557
4.818898164660541283e+01 13.049019780144016 0.003872038781812557
4.816434829679381835e+01 14.481182276745331 0.003872038781812557
4.809481344535590353e+01 16.070528182616385 0.003872038781812557
4.797972485023925771e+01 17.834308769319094 0.003872038781812557
4.781859575406743801e+01 19.791668678535572 0.003872038781812557
4.761107696369427345e+01 21.96385372416547 0.003872038781812557
4.735693159427587773e+01 24.37444150122222 0.003872038781812557
4.705601392868404531e+01 27.04959730463137 0.003872038781812557
4.670825354111868677e+01 30.01835813575592 0.003872038781812557
4.631364542131229456e+01 33.31294787934677 0.003872038781812557
4.587224645195207984e+01 36.96912707195032 0.003872038781812557
4.538417819665038877e+01 41.0265810582719 0.003872038781812557
4.484963558230820979e+01 45.52935074866948 0.003872038781812557
4.426890075991607176e+01 50.526310653356795 0.003872038781812557
4.364236115861639576e+01 56.07169938205458 0.003872038781812557
4.297053060038783912e+01 62.22570836730231 0.003872038781812557
4.225407224474200518e+01 69.0551352016233 0.003872038781812557
4.149382216822698410e+01 76.63410868007462 0.003872038781812557
4.069081253169799339e+01 85.04489341802686 0.003872038781812557
3.984629347319083337e+01 94.37878277775391 0.003872038781812557
3.896175317308138375e+01 104.73708979594508 0.003872038781812557
3.803893583377101351e+01 116.23224686798542 0.003872038781812557
3.707985756928779608e+01 128.9890261253308 0.003872038781812557
3.608682033867844297e+01 143.14589375234786 0.003872038781812557
3.506242402475403708e+01 158.85651294280527 0.003872038781812557
3.400957643831328170e+01 176.2914118095948 0.003872038781812557
3.293150046262903885e+01 195.63983435170647 0.003872038781812557
3.183173675637027955e+01 217.11179456945052 0.003872038781812557
3.071413953356971760e+01 240.9403560239527 0.003872038781812557
2.958286216359772069e+01 267.38416158399497 0.003872038781812557
2.844232894561683977e+01 296.73024081888724 0.003872038781812557
2.729718971228779623e+01 329.2971255097155 0.003872038781812557
2.615698494798242280e+01 365.43830709572546 0.003872038781812557
2.503408665948422396e+01 405.54607358408276 0.003872038781812557
2.391778777550118917e+01 450.05576757004974 0.003872038781812557
2.281300145669708357e+01 499.450511585514 0.003872038781812557
2.172445536837163615e+01 554.2664520663108 0.003872038781812557
2.065657081010508023e+01 615.0985788580505 0.003872038781812557
2.014841368587826409e+01 682.6071834272393 0.003872038781812557
1.990286060484764974e+01 757.525025877192 0.003872038781812557
1.970426834590808340e+01 840.6652885618333 0.003872038781812557
1.955037419031622292e+01 932.9304026284696 0.003872038781812557
1.943854998054281324e+01 1035.3218432956637 0.003872038781812557
1.936581922879636863e+01 1148.9510001873086 0.003872038781812557
1.932892940865863807e+01 1275.051240713013 0.003872038781812557
1.932444106089499058e+01 1414.991297434576 0.003872038781812557
1.934882482569502571e+01 1570.2901247293776 0.003872038781812557
1.939866192813484602e+01 1742.6333860096508 0.003872038781812557
1.947046026646265204e+01 1933.891750455232 0.003872038781812557
1.956103060103025371e+01 2146.141197858406 0.003872038781812557
1.966750500474622498e+01 2381.6855519761607 0.003872038781812557
1.978742082380237832e+01 2643.0814869741084 0.003872038781812557
1.991879859145118203e+01 2933.1662783900483 0.003872038781812557
2.006020499862160733e+01 3255.0885998350564 0.003872038781812557
2.021087061530314344e+01 3612.3426997094302 0.003872038781812557
2.037050111678770037e+01 4008.8063288984645 0.003872038781812557
2.053947302922225049e+01 4448.782831127585 0.003872038781812557
2.071874626956396881e+01 4937.047852839004 0.003872038781812557
2.090979916444281272e+01 5478.901179593945 0.003872038781812557
2.111453779487663951e+01 6080.224261649427 0.003872038781812557
2.133517839061553190e+01 6747.5440531107 0.003872038781812557
2.157410805104255402e+01 7488.10385759003 0.003872038781812557
2.183382370351619883e+01 8309.941949353404 0.003872038781812557
2.211655516861965864e+01 9221.97882333434 0.003872038781812557
2.242425285280405589e+01 10234.114021054527 0.003872038781812557
2.275853104857142739e+01 11357.333583431051 0.003872038781812557
2.312054443291011196e+01 12603.829296797274 0.003872038781812557
2.351096142048211490e+01 13987.131026472387 0.003872038781812557
2.392999398445171977e+01 15522.25357427048 0.003872038781812557
2.437754505682493900e+01 17225.859653987874 0.003872038781812557
2.485300859155696784e+01 19116.440753857038 0.003872038781812557
2.535567747392583371e+01 21214.51784910632 0.003872038781812557
2.588474392148401293e+01 23542.864143224204 0.003872038781812557
2.643941202964372650e+01 26126.752255633317 0.003872038781812557
2.701885684545011657e+01 28994.22853882881 0.003872038781812557
2.762233007929096829e+01 32176.417502507353 0.003872038781812557
2.824911020366420544e+01 35707.859649004626 0.003872038781812557
2.889845219622167605e+01 39626.88638701478 0.003872038781812557
2.956960620173056498e+01 43976.036093027215 0.003872038781812557
3.026153445814808762e+01 48802.515836544335 0.003872038781812557
3.097288963661252836e+01 54158.71378079476 0.003872038781812557
3.170205954837742368e+01 60102.76782070388 0.003872038781812557
3.244704435855612701e+01 66699.19663030129 0.003872038781812557
3.320542545965093240e+01 74019.59996915652 0.003872038781812557
3.397439018982537107e+01 82143.43584919439 0.003872038781812557
3.475078052482642477e+01 91158.88299750836 0.003872038781812557
3.553089340081063341e+01 101163.7979766207 0.003872038781812557
3.631084905263458751e+01 112266.77735108159 0.003872038781812557
3.708656577677535893e+01 124588.33642950082 0.003872038781812557
3.785423793756341837e+01 138262.2173764659 0.003872038781812557
3.868866668115523311e+01 153436.84089300132 0.003872038781812557
3.949263913489743061e+01 170276.91722258978 0.003872038781812557
4.026332055596836312e+01 188965.23396912115 0.003872038781812557
4.100620476311587481e+01 209704.64013232305 0.003872038781812557
4.171286130604668330e+01 232720.2478960412 0.003872038781812557
4.238085556376002927e+01 258261.87606826748 0.003872038781812557
4.300849808894282944e+01 286606.7616948256 0.003872038781812557
4.359735539666308313e+01 318062.5692794119 0.003872038781812557
4.414731747332390910e+01 352970.73027306574 0.003872038781812557
4.465452761967150508e+01 391710.1490809261 0.003872038781812557
4.511810982389948776e+01 434701.3158125035 0.003872038781812557
4.553729639988241473e+01 482410.8704165374 0.003872038781812557
4.591139130098192567e+01 535356.6677410719 0.003872038781812557
4.623972653006353539e+01 594113.3984965039 0.003872038781812557
4.652162227970105590e+01 659318.8271333541 0.003872038781812557
4.675634774651832970e+01 731680.7143427207 0.003872038781812557
4.694308553981010590e+01 811984.4993184009 0.003872038781812557
4.708090242512164281e+01 901101.8251665037 0.003872038781812557
4.716872835589128243e+01 1000000.0 0.003872038781812557
6.291658818516630447e+00 0.001 0.004297004704320844
6.875309509272355513e+00 0.0011097524964120721 0.004297004704320844
7.496039006193091936e+00 0.0012315506032928262 0.004297004704320844
8.153701948387386267e+00 0.001366716356462006 0.004297004704320844
8.847735521993151053e+00 0.0015167168884709225 0.004297004704320844
9.577123193970242809e+00 0.0016831803533309566 0.004297004704320844
1.034036713281804154e+01 0.0018679135990207828 0.004297004704320844
1.113547181633111727e+01 0.002072921779595372 0.004297004704320844
1.195994076885228630e+01 0.002300430119772917 0.004297004704320844
1.281078846587053199e+01 0.0025529080682395165 0.004297004704320844
1.368456803697327473e+01 0.002833096101839324 0.004297004704320844
1.457741547865461484e+01 0.0031440354715915 0.004297004704320844
1.548510954303778675e+01 0.0034891012134067737 0.004297004704320844
1.640314567809982194e+01 0.003872038781812557 0.004297004704320844
1.732682172422233435e+01 0.004297004704320844 0.004297004704320844
1.825133199603990874e+01 0.004768611697714469 0.004297004704320844
1.917186591061162559e+01 0.005291978735958442 0.004297004704320844
2.008370707727723214e+01 0.005872786613189483 0.004297004704320844
2.098232861028213136e+01 0.00651733960488242 0.004297004704320844
2.186348070982079150e+01 0.007232633896483534 0.004297004704320844
2.272326724503709272e+01 0.008026433522257174 0.004297004704320844
2.355820853500993906e+01 0.00890735463861044 0.004297004704320844
2.436528877372762736e+01 0.009884959046625586 0.004297004704320844
2.514198712689073645e+01 0.010969857978923836 0.004297004704320844
2.588629274053749540e+01 0.012173827277396614 0.004297004704320844
2.659670454895920244e+01 0.013509935211980273 0.004297004704320844
2.727221746932247370e+01 0.014992684327860457 0.004297004704320844
2.791229716311206133e+01 0.01663816886076129 0.004297004704320844
2.851684563739931733e+01 0.018464249428955443 0.004297004704320844
2.908616022065512396e+01 0.020490746898158472 0.004297004704320844
2.962088827988300821e+01 0.022739657523579287 0.004297004704320844
3.012198001151784865e+01 0.02523539170434766 0.004297004704320844
3.059064105399450284e+01 0.02800503894183631 0.004297004704320844
3.102828672659155629e+01 0.03107866187782014 0.004297004704320844
3.143649898141406851e+01 0.03448962260405758 0.004297004704320844
3.181698707317088193e+01 0.038274944785163134 0.004297004704320844
3.217155244342482234e+01 0.04247571552536898 0.004297004704320844
3.250205819831320042e+01 0.047137531341167244 0.004297004704320844
3.281040315101380145e+01 0.05231099308056263 0.004297004704320844
3.309850044951610215e+01 0.05805225516094899 0.004297004704320844
3.336826034439956601e+01 0.06442363508721373 0.004297004704320844
3.362157694155327903e+01 0.07149428986597581 0.004297004704320844
3.386031837625008478e+01 0.07934096665797492 0.004297004704320844
3.408632006554437055e+01 0.08804883581643465 0.004297004704320844
3.430138047377909771e+01 0.09771241535346502 0.004297004704320844
3.450725902327155126e+01 0.1084365968689611 0.004297004704320844
3.470567564078197620e+01 0.12033778407775893 0.004297004704320844
3.489831150136330962e+01 0.13354515629298988 0.004297004704320844
3.508681061350176122e+01 0.14820207057988585 0.004297004704320844
3.527278175354801704e+01 0.16446761779946645 0.004297004704320844
3.545780044246050977e+01 0.18251834943190443 0.004297004704320844
3.564341057109204769e+01 0.20255019392306664 0.004297004704320844
3.583112531373381415e+01 0.22478058335487253 0.004297004704320844
3.602242694512460019e+01 0.24945081352303167 0.004297004704320844
3.621876532345201838e+01 0.27682866303920667 0.004297004704320844
3.642155459715896626e+01 0.3072112998861759 0.004297004704320844
3.663216790822453817e+01 0.34092850697468147 0.004297004704320844
3.685192978473943271e+01 0.3783462617131929 0.004297004704320844
3.708210599053067114e+01 0.419870708444391 0.004297004704320844
3.732389063388826855e+01 0.4659525668664682 0.004297004704320844
3.757839048750109612e+01 0.517092024289676 0.004297004704320844
3.784660643758189025e+01 0.5738441648302398 0.004297004704320844
3.812941226038917364e+01 0.6368249944718586 0.004297004704320844
3.842753097604875023e+01 0.7067181273927491 0.004297004704320844
3.874150923418052628e+01 0.7842822061337682 0.004297004704320844
3.907169036915244931e+01 0.8703591361485166 0.004297004704320844
3.941818696859239424e+01 0.9658832241158708 0.004297004704320844
3.978085401775204133e+01 1.0718913192051276 0.004297004704320844
4.015926372938625377e+01 1.1895340673703196 0.004297004704320844
4.055268346929225487e+01 1.3200884008314182 0.004297004704320844
4.096005807096413776e+01 1.4649713983072863 0.004297004704320844
4.137999792970168755e+01 1.625755666443795 0.004297004704320844
4.181077414640666490e+01 1.8041864093920719 0.004297004704320844
4.225032169794003067e+01 2.0022003718155843 0.004297004704320844
4.269625143556761770e+01 2.2219468609395236 0.004297004704320844
4.314587124006573760e+01 2.4658110758226037 0.004297004704320844
4.359621630996735320e+01 2.736439997074672 0.004297004704320844
4.404408798139137104e+01 3.0367711180354604 0.004297004704320844
4.448610017905508585e+01 3.370064329271928 0.004297004704320844
4.491873200077968420e+01 3.739937302478798 0.004297004704320844
4.533838471034681561e+01 4.150404757850477 0.004297004704320844
4.574144110176906963e+01 4.605922041145108 0.004297004704320844
4.612432499932796759e+01 5.1114334834401705 0.004297004704320844
4.648355867666730035e+01 5.672426068491977 0.004297004704320844
4.681581604459118751e+01 6.294988990221888 0.004297004704320844
4.711796959384050609e+01 6.985879746785249 0.004297004704320844
4.738712950346624808e+01 7.752597488629465 0.004297004704320844
4.762067356874873525e+01 8.60346441668451 0.004297004704320844
4.781626722253194117e+01 9.547716114208066 0.004297004704320844
4.797187335967912958e+01 10.59560179277617 0.004297004704320844
4.808575219943752188e+01 11.758495540521581 0.004297004704320844
4.815645200258686742e+01 13.049019780144016 0.004297004704320844
4.818279183440728985e+01 14.481182276745331 0.004297004704320844
4.816383802970233319e+01 16.070528182616385 0.004297004704320844
4.809887618803084308e+01 17.834308769319094 0.004297004704320844
4.798738073684705085e+01 19.791668678535572 0.004297004704320844
4.782898409368299042e+01 21.96385372416547 0.004297004704320844
4.762344733553752718e+01 24.37444150122222 0.004297004704320844
4.737063409830175686e+01 27.04959730463137 0.004297004704320844
4.707048910705039901e+01 30.01835813575592 0.004297004704320844
4.672302241584576166e+01 33.31294787934677 0.004297004704320844
4.632830001449382706e+01 36.96912707195032 0.004297004704320844
4.588644109535447058e+01 41.0265810582719 0.004297004704320844
4.539762185940799100e+01 45.52935074866948 0.004297004704320844
4.486208541843238606e+01 50.526310653356795 0.004297004704320844
4.428015701963946071e+01 56.07169938205458 0.004297004704320844
4.365226361226808649e+01 62.22570836730231 0.004297004704320844
4.297895658832840837e+01 69.0551352016233 0.004297004704320844
4.226093649430424648e+01 76.63410868007462 0.004297004704320844
4.149907852934370567e+01 85.04489341802686 0.004297004704320844
4.069445777216153459e+01 94.37878277775391 0.004297004704320844
3.984837329205862488e+01 104.73708979594508 0.004297004704320844
3.896237053660328087e+01 116.23224686798542 0.004297004704320844
3.803826164283580624e+01 128.9890261253308 0.004297004704320844
3.707814347409907896e+01 143.14589375234786 0.004297004704320844
3.608441322680664598e+01 158.85651294280527 0.004297004704320844
3.505978124848387267e+01 176.2914118095948 0.004297004704320844
3.400728028184060037e+01 195.63983435170647 0.004297004704320844
3.293026969536386162e+01 217.11179456945052 0.004297004704320844
3.183243252519991984e+01 240.9403560239527 0.004297004704320844
3.071776244214406759e+01 267.38416158399497 0.004297004704320844
2.959053748287104924e+01 296.73024081888724 0.004297004704320844
2.845527764419376027e+01 329.2971255097155 0.004297004704320844
2.732105599715194444e+01 365.43830709572546 0.004297004704320844
2.620283480622763506e+01 405.54607358408276 0.004297004704320844
2.508717657417578906e+01 450.05576757004974 0.004297004704320844
2.397900436607827146e+01 499.450511585514 0.004297004704320844
2.288311396468055037e+01 554.2664520663108 0.004297004704320844
2.180405767535606643e+01 615.0985788580505 0.004297004704320844
2.074603942794321298e+01 682.6071834272393 0.004297004704320844
2.032566222410795476e+01 757.525025877192 0.004297004704320844
2.009796541689904359e+01 840.6652885618333 0.004297004704320844
1.991834080667017304e+01 932.9304026284696 0.004297004704320844
1.978449411589568996e+01 1035.3218432956637 0.004297004704320844
1.969376489523413909e+01 1148.9510001873086 0.004297004704320844
1.964312804995705264e+01 1275.051240713013 0.004297004704320844
1.962927344258399032e+01 1414.991297434576 0.004297004704320844
1.964869678164442490e+01 1570.2901247293776 0.004297004704320844
1.969790592047614552e+01 1742.6333860096508 0.004297004704320844
1.977321423275184742e+01 1933.891750455232 0.004297004704320844
1.987114567518007746e+01 2146.141197858406 0.004297004704320844
1.998845506482296841e+01 2381.6855519761607 0.004297004704320844
2.012222530651879637e+01 2643.0814869741084 0.004297004704320844
2.026996176996595267e+01 2933.1662783900483 0.004297004704320844
2.042972058928027579e+01 3255.0885998350564 0.004297004704320844
2.060007278118482432e+01 3612.3426997094302 0.004297004704320844
2.078018301910001497e+01 4008.8063288984645 0.004297004704320844
2.096988321374057307e+01 4448.782831127585 0.004297004704320844
2.116963286914788966e+01 4937.047852839004 0.004297004704320844
2.138047871125726829e+01 5478.901179593945 0.004297004704320844
2.160398118134358469e+01 6080.224261649427 0.004297004704320844
2.184210884357334592e+01 6747.5440531107 0.004297004704320844
2.209710508495101067e+01 7488.10385759003 0.004297004704320844
2.237148000875022547e+01 8309.941949353404 0.004297004704320844
2.266742540517286031e+01 9221.97882333434 0.004297004704320844
2.298706792523450204e+01 10234.114021054527 0.004297004704320844
2.333222439795497394e+01 11357.333583431051 0.004297004704320844
2.370429845218844278e+01 12603.829296797274 0.004297004704320844
2.410423514381376009e+01 13987.131026472387 0.004297004704320844
2.453257114122010307e+01 15522.25357427048 0.004297004704320844
2.498943176729570936e+01 17225.859653987874 0.004297004704320844
2.547449308224646103e+01 19116.440753857038 0.004297004704320844
2.598727351484103565e+01 21214.51784910632 0.004297004704320844
2.652716292574964996e+01 23542.864143224204 0.004297004704320844
2.709344468914116533e+01 26126.752255633317 0.004297004704320844
2.768534863028014215e+01 28994.22853882881 0.004297004704320844
2.830208036223994839e+01 32176.417502507353 0.004297004704320844
2.894277972061315296e+01 35707.859649004626 0.004297004704320844
2.960648440443971907e+01 39626.88638701478 0.004297004704320844
3.029216608184586690e+01 43976.036093027215 0.004297004704320844
3.099825229916201152e+01 48802.515836544335 0.004297004704320844
3.172299653340266445e+01 54158.71378079476 0.004297004704320844
3.246427714736988435e+01 60102.76782070388 0.004297004704320844
3.321956793452074663e+01 66699.19663030129 0.004297004704320844
3.398593328886641984e+01 74019.59996915652 0.004297004704320844
3.476018755259599402e+01 82143.43584919439 0.004297004704320844
3.553854359726286560e+01 91158.88299750836 0.004297004704320844
3.631705313470692431e+01 101163.7979766207 0.004297004704320844
3.709158419385123295e+01 112266.77735108159 0.004297004704320844
3.785834873093641306e+01 124588.33642950082 0.004297004704320844
3.869193203778812773e+01 138262.2173764659 0.004297004704320844
3.949523347749536839e+01 153436.84089300132 0.004297004704320844
4.026538404619392963e+01 170276.91722258978 0.004297004704320844
4.099980959241941747e+01 188965.23396912115 0.004297004704320844
4.170480849538852652e+01 209704.64013232305 0.004297004704320844
4.237229727920109923e+01 232720.2478960412 0.004297004704320844
4.299965048687299429e+01 258261.87606826748 0.004297004704320844
4.358541735330741318e+01 286606.7616948256 0.004297004704320844
4.413208321811053025e+01 318062.5692794119 0.004297004704320844
4.463898805197002417e+01 352970.73027306574 0.004297004704320844
4.510253295459673240e+01 391710.1490809261 0.004297004704320844
4.552191813310090396e+01 434701.3158125035 0.004297004704320844
4.589640716828405687e+01 482410.8704165374 0.004297004704320844
4.622528966319215726e+01 535356.6677410719 0.004297004704320844
4.650784675134789126e+01 594113.3984965039 0.004297004704320844
4.674330928669446905e+01 659318.8271333541 0.004297004704320844
4.693082922052421679e+01 731680.7143427207 0.004297004704320844
4.706944671321381435e+01 811984.4993184009 0.004297004704320844
4.715807273766385066e+01 901101.8251665037 0.004297004704320844
4.719547075962719163e+01 1000000.0 0.004297004704320844
5.721286496636157182e+00 0.001 0.004768611697714469
6.259759343156365397e+00 0.0011097524964120721 0.004768611697714469
6.833862586088424784e+00 0.0012315506032928262 0.004768611697714469
7.443722021804480171e+00 0.001366716356462006 0.004768611697714469
8.089088607678549536e+00 0.0015167168884709225 0.004768611697714469
8.769298761969979594e+00 0.0016831803533309566 0.004768611697714469
9.483241132023033870e+00 0.0018679135990207828 0.004768611697714469
1.022933293055318593e+01 0.002072921779595372 0.004768611697714469
1.100550728834381076e+01 0.002300430119772917 0.004768611697714469
1.180921426966025400e+01 0.0025529080682395165 0.004768611697714469
1.263743674861295041e+01 0.002833096101839324 0.004768611697714469
1.348672200461272297e+01 0.0031440354715915 0.004768611697714469
1.435322925574582875e+01 0.0034891012134067737 0.004768611697714469
1.523279191995133530e+01 0.003872038781812557 0.004768611697714469
1.612099317628553763e+01 0.004297004704320844 0.004768611697714469
1.701325195114683808e+01 0.004768611697714469 0.004768611697714469
1.790491593652163971e+01 0.005291978735958442 0.004768611697714469
1.879135796389601154e+01 0.005872786613189483 0.004768611697714469
1.966807143875984920e+01 0.00651733960488242 0.004768611697714469
2.053076092060262070e+01 0.007232633896483534 0.004768611697714469
2.137542414834061688e+01 0.008026433522257174 0.004768611697714469
2.219842239366488101e+01 0.00890735463861044 0.004768611697714469
2.299653680842471815e+01 0.009884959046625586 0.004768611697714469
2.376700954032124713e+01 0.010969857978923836 0.004768611697714469
2.450756883176939027e+01 0.012173827277396614 0.004768611697714469
2.521643884348127074e+01 0.013509935211980273 0.004768611697714469
2.589233503582279639e+01 0.014992684327860457 0.004768611697714469
2.653444707783850731e+01 0.01663816886076129 0.004768611697714469
2.714241132065778217e+01 0.018464249428955443 0.004768611697714469
2.771627520808000966e+01 0.020490746898158472 0.004768611697714469
2.825645607593091668e+01 0.022739657523579287 0.004768611697714469
2.876369658063487833e+01 0.02523539170434766 0.004768611697714469
2.923901886496258840e+01 0.02800503894183631 0.004768611697714469
2.968367922046077823e+01 0.03107866187782014 0.004768611697714469
3.009912468857118029e+01 0.03448962260405758 0.004768611697714469
3.048695269561224208e+01 0.038274944785163134 0.004768611697714469
3.084887447884242206e+01 0.04247571552536898 0.004768611697714469
3.118668278242028080e+01 0.047137531341167244 0.004768611697714469
3.150222397687548437e+01 0.05231099308056263 0.004768611697714469
3.179737469389186089e+01 0.05805225516094899 0.004768611697714469
3.207402269195263500e+01 0.06442363508721373 0.004768611697714469
3.233405177781793327e+01 0.07149428986597581 0.004768611697714469
3.257933032028144282e+01 0.07934096665797492 0.004768611697714469
3.281170300731379541e+01 0.08804883581643465 0.004768611697714469
3.303298533607736687e+01 0.09771241535346502 0.004768611697714469
3.324496042179981004e+01 0.1084365968689611 0.004768611697714469
3.344937764560101812e+01 0.12033778407775893 0.004768611697714469
3.364795269748398709e+01 0.13354515629298988 0.004768611697714469
3.384236861070458247e+01 0.14820207057988585 0.004768611697714469
3.403427730919757010e+01 0.16446761779946645 0.004768611697714469
3.422530133660700358e+01 0.18251834943190443 0.004768611697714469
3.441703537682509761e+01 0.20255019392306664 0.004768611697714469
3.461104711043425652e+01 0.22478058335487253 0.004768611697714469
3.480887713618455592e+01 0.24945081352303167 0.004768611697714469
3.501203756094070485e+01 0.27682866303920667 0.004768611697714469
3.522200888144941899e+01 0.3072112998861759 0.004768611697714469
3.544023492604605252e+01 0.34092850697468147 0.004768611697714469
3.566811540820401660e+01 0.3783462617131929 0.004768611697714469
3.590699598662990155e+01 0.419870708444391 0.004768611697714469
3.615815550959652569e+01 0.4659525668664682 0.004768611697714469
3.642279035374436091e+01 0.517092024289676 0.004768611697714469
3.670199582348408995e+01 0.5738441648302398 0.004768611697714469
3.699674467531442446e+01 0.6368249944718586 0.004768611697714469
3.730786307843835203e+01 0.7067181273927491 0.004768611697714469
3.763600430275018027e+01 0.7842822061337682 0.004768611697714469
3.798162089392425145e+01 0.8703591361485166 0.004768611697714469
3.834493600874361618e+01 0.9658832241158708 0.004768611697714469
3.872591503763892717e+01 1.0718913192051276 0.004768611697714469
3.912423860174978074e+01 1.1895340673703196 0.004768611697714469
3.953927832006078091e+01 1.3200884008314182 0.004768611697714469
3.997007673819950213e+01 1.4649713983072863 0.004768611697714469
4.041533276971023980e+01 1.625755666443795 0.004768611697714469
4.087339406353078175e+01 1.8041864093920719 0.004768611697714469
4.134225734843920463e+01 2.0022003718155843 0.004768611697714469
4.181957763153315710e+01 2.2219468609395236 0.004768611697714469
4.230268678912887736e+01 2.4658110758226037 0.004768611697714469
4.278862151907467393e+01 2.736439997074672 0.004768611697714469
4.327416033521403449e+01 3.0367711180354604 0.004768611697714469
4.375586866749462445e+01 3.370064329271928 0.004768611697714469
4.423015085185920725e+01 3.739937302478798 0.004768611697714469
4.469330722161334535e+01 4.150404757850477 0.004768611697714469
4.514159444606823968e+01 4.605922041145108 0.004768611697714469
4.557128689687304757e+01 5.1114334834401705 0.004768611697714469
4.597873683715891246e+01 5.672426068491977 0.004768611697714469
4.636043123389578113e+01 6.294988990221888 0.004768611697714469
4.671304316364771836e+01 6.985879746785249 0.004768611697714469
4.703347599974813420e+01 7.752597488629465 0.004768611697714469
4.731889889855811049e+01 8.60346441668451 0.004768611697714469
4.756677261355380182e+01 9.547716114208066 0.004768611697714469
4.777486498359971279e+01 10.59560179277617 0.004768611697714469
4.794125612178945062e+01 11.758495540521581 0.004768611697714469
4.806433371823442258e+01 13.049019780144016 0.004768611697714469
4.814277942127586840e+01 14.481182276745331 0.004768611697714469
4.817554767198369348e+01 16.070528182616385 0.004768611697714469
4.816183872390259069e+01 17.834308769319094 0.004768611697714469
4.810106775809107660e+01 19.791668678535572 0.004768611697714469
4.799283218089592395e+01 21.96385372416547 0.004768611697714469
4.783687910789692666e+01 24.37444150122222 0.004768611697714469
4.763307494624762484e+01 27.04959730463137 0.004768611697714469
4.738137873006143508e+01 30.01835813575592 0.004768611697714469
4.708182056566892726e+01 33.31294787934677 0.004768611697714469
4.673448619628710787e+01 36.96912707195032 0.004768611697714469
4.633950826735537731e+01 41.0265810582719 0.004768611697714469
4.589706453768439331e+01 45.52935074866948 0.004768611697714469
4.540738286211607289e+01 50.526310653356795 0.004768611697714469
4.487075245800005519e+01 56.07169938205458 0.004768611697714469
4.428754067486751467e+01 62.22570836730231 0.004768611697714469
4.365821425594319294e+01 69.0551352016233 0.004768611697714469
4.298336394424858042e+01 76.63410868007462 0.004768611697714469
4.226373123193945247e+01 85.04489341802686 0.004768611697714469
4.150023606920828456e+01 94.37878277775391 0.004768611697714469
4.069400447325853776e+01 104.73708979594508 0.004768611697714469
3.984639513335371674e+01 116.23224686798542 0.004768611697714469
3.895902431005517030e+01 128.9890261253308 0.004768611697714469
3.803378846091225540e+01 143.14589375234786 0.004768611697714469
3.707288408122690981e+01 158.85651294280527 0.004768611697714469
3.607882412538049266e+01 176.2914118095948 0.004768611697714469
3.505445006038857514e+01 195.63983435170647 0.004768611697714469
3.400293808388353511e+01 217.11179456945052 0.004768611697714469
3.292779745849650652e+01 240.9403560239527 0.004768611697714469
3.183285841576489972e+01 267.38416158399497 0.004768611697714469
3.072224688705157547e+01 296.73024081888724 0.004768611697714469
2.960034373566548282e+01 329.2971255097155 0.004768611697714469
2.847571753530492700e+01 365.43830709572546 0.004768611697714469
2.736615295886123533e+01 405.54607358408276 0.004768611697714469
2.625518718376254412e+01 450.05576757004974 0.004768611697714469
2.514771824157639912e+01 499.450511585514 0.004768611697714469
2.404856902053249712e+01 554.2664520663108 0.004768611697714469
2.296237714263204310e+01 615.0985788580505 0.004768611697714469
2.189349698234099861e+01 682.6071834272393 0.004768611697714469
2.084595622371421797e+01 757.525025877192 0.004768611697714469
2.053800737988796499e+01 840.6652885618333 0.004768611697714469
2.033114983583183033e+01 932.9304026284696 0.004768611697714469
2.017350283632254815e+01 1035.3218432956637 0.004768611697714469
2.006271347752361933e+01 1148.9510001873086 0.004768611697714469
1.999604388911701491e+01 1275.051240713013 0.004768611697714469
1.997037751696646879e+01 1414.991297434576 0.004768611697714469
1.998230113568028088e+01 1570.2901247293776 0.004768611697714469
2.002831482098471128e+01 1742.6333860096508 0.004768611697714469
2.010459657098262554e+01 1933.891750455232 0.004768611697714469
2.020743758137957258e+01 2146.141197858406 0.004768611697714469
2.033325974076582554e+01 2381.6855519761607 0.004768611697714469
2.047872521772524124e+01 2643.0814869741084 0.004768611697714469
2.064087183643493262e+01 2933.1662783900483 0.004768611697714469
2.081719604701839543e+01 3255.0885998350564 0.004768611697714469
2.100565210479042477e+01 3612.3426997094302 0.004768611697714469
2.120485407271335987e+01 4008.8063288984645 0.004768611697714469
2.141407142356138849e+01 4448.782831127585 0.004768611697714469
2.163324563402675693e+01 4937.047852839004 0.004768611697714469
2.186297308605752931e+01 5478.901179593945 0.004768611697714469
2.210445128152486305e+01 6080.224261649427 0.004768611697714469
2.235938772283677878e+01 6747.5440531107 0.004768611697714469
2.262991202610466246e+01 7488.10385759003 0.004768611697714469
2.291844486571814343e+01 8309.941949353404 0.004768611697714469
2.322723775441434668e+01 9221.97882333434 0.004768611697714469
2.355857711583673009e+01 10234.114021054527 0.004768611697714469
2.391449738043300144e+01 11357.333583431051 0.004768611697714469
2.429666688891656889e+01 12603.829296797274 0.004768611697714469
2.470632223074180800e+01 13987.131026472387 0.004768611697714469
2.514433238346172317e+01 15522.25357427048 0.004768611697714469
2.561103353007515082e+01 17225.859653987874 0.004768611697714469
2.610637004149284479e+01 19116.440753857038 0.004768611697714469
2.663005828673212605e+01 21214.51784910632 0.004768611697714469
2.718162712112460966e+01 23542.864143224204 0.004768611697714469
2.776038095063373135e+01 26126.752255633317 0.004768611697714469
2.836552763763828722e+01 28994.22853882881 0.004768611697714469
2.899614211587605794e+01 32176.417502507353 0.004768611697714469
2.965113786116523542e+01 35707.859649004626 0.004768611697714469
3.032932010616019625e+01 39626.88638701478 0.004768611697714469
3.102909983240001424e+01 43976.036093027215 0.004768611697714469
3.174851650467499908e+01 48802.515836544335 0.004768611697714469
3.248531736341462306e+01 54158.71378079476 0.004768611697714469
3.323685668541383365e+01 60102.76782070388 0.004768611697714469
3.400009241508141145e+01 66699.19663030129 0.004768611697714469
3.477170349911543212e+01 74019.59996915652 0.004768611697714469
3.554791093766101540e+01 82143.43584919439 0.004768611697714469
3.632464920834783584e+01 91158.88299750836 0.004768611697714469
3.709772645426077986e+01 101163.7979766207 0.004768611697714469
3.786337849004544864e+01 112266.77735108159 0.004768611697714469
3.869592318989220558e+01 124588.33642950082 0.004768611697714469
3.949839995345519839e+01 138262.2173764659 0.004768611697714469
4.026789825861964545e+01 153436.84089300132 0.004768611697714469
4.100180937184166652e+01 170276.91722258978 0.004768611697714469
4.169783464341126233e+01 188965.23396912115 0.004768611697714469
4.236312888054098380e+01 209704.64013232305 0.004768611697714469
4.298996009376470795e+01 232720.2478960412 0.004768611697714469
4.357543741408744609e+01 258261.87606826748 0.004768611697714469
4.411831677357383796e+01 286606.7616948256 0.004768611697714469
4.462195879584315605e+01 318062.5692794119 0.004768611697714469
4.508517764809702300e+01 352970.73027306574 0.004768611697714469
4.550453108152322557e+01 391710.1490809261 0.004768611697714469
4.587924636502466313e+01 434701.3158125035 0.004768611697714469
4.620857158428654543e+01 482410.8704165374 0.004768611697714469
4.649174011651899008e+01 535356.6677410719 0.004768611697714469
4.672793989003886139e+01 594113.3984965039 0.004768611697714469
4.691628027951813351e+01 659318.8271333541 0.004768611697714469
4.705576822463949327e+01 731680.7143427207 0.004768611697714469
4.714528543604640731e+01 811984.4993184009 0.004768611697714469
4.718357248694997708e+01 901101.8251665037 0.004768611697714469
4.716922701926861095e+01 1000000.0 0.004768611697714469
5.195769588031778241e+00 0.001 0.005291978735958442
5.691313639848201156e+00 0.0011097524964120721 0.005291978735958442
6.220870404360946182e+00 0.0012315506032928262 0.005291978735958442
6.784789769441562868e+00 0.001366716356462006 0.005291978735958442
7.383089177115969903e+00 0.0015167168884709225 0.005291978735958442
8.015412092826135648e+00 0.0016831803533309566 0.005291978735958442
8.680991054934933615e+00 0.0018679135990207828 0.005291978735958442
9.378618285406181698e+00 0.002072921779595372 0.005291978735958442
1.010662564054123003e+01 0.002300430119772917 0.005291978735958442
1.086287641384783242e+01 0.0025529080682395165 0.005291978735958442
1.164477051845987532e+01 0.002833096101839324 0.005291978735958442
1.244926467899535005e+01 0.0031440354715915 0.005291978735958442
1.327290778585708431e+01 0.0034891012134067737 0.005291978735958442
1.411189166461658395e+01 0.003872038781812557 0.005291978735958442
1.496211566425891526e+01 0.004297004704320844 0.005291978735958442
1.581926337874508448e+01 0.004768611697714469 0.005291978735958442
1.667888848029782878e+01 0.005291978735958442 0.005291978735958442
1.753650636092515214e+01 0.005872786613189483 0.005291978735958442
1.838768752182761901e+01 0.00651733960488242 0.005291978735958442
1.922814894492163873e+01 0.007232633896483534 0.005291978735958442
2.005383941136523163e+01 0.008026433522257174 0.005291978735958442
2.086101550119002113e+01 0.00890735463861044 0.005291978735958442
2.164630534964181408e+01 0.009884959046625586 0.005291978735958442
2.240675843215991137e+01 0.010969857978923836 0.005291978735958442
2.313988012371565617e+01 0.012173827277396614 0.005291978735958442
2.384365093627674526e+01 0.013509935211980273 0.005291978735958442
2.451653118882333970e+01 0.014992684327860457 0.005291978735958442
2.515745222355159783e+01 0.01663816886076129 0.005291978735958442
2.576579627713435627e+01 0.018464249428955443 0.005291978735958442
2.634136699010009508e+01 0.020490746898158472 0.005291978735958442
2.688435297711870930e+01 0.022739657523579287 0.005291978735958442
2.739528674758354043e+01 0.02523539170434766 0.005291978735958442
2.787500116042519949e+01 0.02800503894183631 0.005291978735958442
2.832458524327131499e+01 0.03107866187782014 0.005291978735958442
2.874534110491215344e+01 0.03448962260405758 0.005291978735958442
2.913874310689074321e+01 0.038274944785163134 0.005291978735958442
2.950640031160641996e+01 0.04247571552536898 0.005291978735958442
2.985002274620801899e+01 0.047137531341167244 0.005291978735958442
3.017139196460126982e+01 0.05231099308056263 0.005291978735958442
3.047233587718334391e+01 0.05805225516094899 0.005291978735958442
3.075470788659919208e+01 0.06442363508721373 0.005291978735958442
3.102037008434963639e+01 0.07149428986597581 0.005291978735958442
3.127118017322323240e+01 0.07934096665797492 0.005291978735958442
3.150898176884289725e+01 0.08804883581643465 0.005291978735958442
3.173559760061955970e+01 0.09771241535346502 0.005291978735958442
3.195282521445690094e+01 0.1084365968689611 0.005291978735958442
3.216243472343082033e+01 0.12033778407775893 0.005291978735958442
3.236616807576911725e+01 0.13354515629298988 0.005291978735958442
3.256573952384307802e+01 0.14820207057988585 0.005291978735958442
3.276283676928633781e+01 0.16446761779946645 0.005291978735958442
3.295912240948251082e+01 0.18251834943190443 0.005291978735958442
3.315623528336417536e+01 0.20255019392306664 0.005291978735958442
3.335579133331761170e+01 0.22478058335487253 0.005291978735958442
3.355938356365140152e+01 0.24945081352303167 0.005291978735958442
3.376858076670719555e+01 0.27682866303920667 0.005291978735958442
3.398492463104506811e+01 0.3072112998861759 0.005291978735958442
3.420992487046303410e+01 0.34092850697468147 0.005291978735958442
3.444505209277857460e+01 0.3783462617131929 0.005291978735958442
3.469172805748501531e+01 0.419870708444391 0.005291978735958442
3.495131314176813220e+01 0.4659525668664682 0.005291978735958442
3.522509082042088124e+01 0.517092024289676 0.005291978735958442
3.551424909301617561e+01 0.5738441648302398 0.005291978735958442
3.581985889158050185e+01 0.6368249944718586 0.005291978735958442
3.614284971019635151e+01 0.7067181273927491 0.005291978735958442
3.648398281031117563e+01 0.7842822061337682 0.005291978735958442
3.684382252847031225e+01 0.8703591361485166 0.005291978735958442
3.722270656487747686e+01 0.9658832241158708 0.005291978735958442
3.762071611548635985e+01 1.0718913192051276 0.005291978735958442
3.803764713815643717e+01 1.1895340673703196 0.005291978735958442
3.847298397678154203e+01 1.3200884008314182 0.005291978735958442
3.892587687396975582e+01 1.4649713983072863 0.005291978735958442
3.939512473745632803e+01 1.625755666443795 0.005291978735958442
3.987916460210721681e+01 1.8041864093920719 0.005291978735958442
4.037606900087375550e+01 2.0022003718155843 0.005291978735958442
4.088355219455201706e+01 2.2219468609395236 0.005291978735958442
4.139898588453191763e+01 2.4658110758226037 0.005291978735958442
4.191942458061277677e+01 2.736439997074672 0.005291978735958442
4.244164036647995175e+01 3.0367711180354604 0.005291978735958442
4.296216634207095808e+01 3.370064329271928 0.005291978735958442
4.347734745728075723e+01 3.739937302478798 0.005291978735958442
4.398339731380658435e+01 4.150404757850477 0.005291978735958442
4.447645890459434526e+01 4.605922041145108 0.005291978735958442
4.495266730576976499e+01 5.1114334834401705 0.005291978735958442
4.540821207673125315e+01 5.672426068491977 0.005291978735958442
4.583939717141539205e+01 6.294988990221888 0.005291978735958442
4.624269632590897317e+01 6.985879746785249 0.005291978735958442
4.661480196776373930e+01 7.752597488629465 0.005291978735958442
4.695266607388049351e+01 8.60346441668451 0.005291978735958442
4.725353175766380787e+01 9.547716114208066 0.005291978735958442
4.751495470794720433e+01 10.59560179277617 0.005291978735958442
4.773481416827327450e+01 11.758495540521581 0.005291978735958442
4.791131359296091574e+01 13.049019780144016 0.005291978735958442
4.804297160578123282e+01 14.481182276745331 0.005291978735958442
4.812860436301446043e+01 16.070528182616385 0.005291978735958442
4.816730080129813985e+01 17.834308769319094 0.005291978735958442
4.815839259201541012e+01 19.791668678535572 0.005291978735958442
4.810142076278422962e+01 21.96385372416547 0.005291978735958442
4.799610108370557526e+01 24.37444150122222 0.005291978735958442
4.784229021077936039e+01 27.04959730463137 0.005291978735958442
4.763995447805801575e+01 30.01835813575592 0.005291978735958442
4.738914293459048821e+01 33.31294787934677 0.005291978735958442
4.708996593162548550e+01 36.96912707195032 0.005291978735958442
4.674258020198242036e+01 41.0265810582719 0.005291978735958442
4.634718097069676190e+01 45.52935074866948 0.005291978735958442
4.590400127241102268e+01 50.526310653356795 0.005291978735958442
4.541331828553700234e+01 56.07169938205458 0.005291978735958442
4.487546615192722754e+01 62.22570836730231 0.005291978735958442
4.429085449919155337e+01 69.0551352016233 0.005291978735958442
4.365999165501612822e+01 76.63410868007462 0.005291978735958442
4.298351140705855045e+01 85.04489341802686 0.005291978735958442
4.226220211019334272e+01 94.37878277775391 0.005291978735958442
4.149703694106590746e+01 104.73708979594508 0.005291978735958442
4.068920418467727274e+01 116.23224686798542 0.005291978735958442
3.984013653483910389e+01 128.9890261253308 0.005291978735958442
3.895153847576332140e+01 143.14589375234786 0.005291978735958442
3.802541084030740848e+01 158.85651294280527 0.005291978735958442
3.706407153234871998e+01 176.2914118095948 0.005291978735958442
3.607017114954931003e+01 195.63983435170647 0.005291978735958442
3.504670185084100353e+01 217.11179456945052 0.005291978735958442
3.399699738516655856e+01 240.9403560239527 0.005291978735958442
3.292472189619283540e+01 267.38416158399497 0.005291978735958442
3.183384515077312571e+01 296.73024081888724 0.005291978735958442
3.072860242490071414e+01 329.2971255097155 0.005291978735958442
2.961704097961705173e+01 365.43830709572546 0.005291978735958442
2.851997785769769322e+01 405.54607358408276 0.005291978735958442
2.741765970021588572e+01 450.05576757004974 0.005291978735958442
2.631491645155299963e+01 499.450511585514 0.005291978735958442
2.521656385681092161e+01 554.2664520663108 0.005291978735958442
2.412728520626901130e+01 615.0985788580505 0.005291978735958442
2.305155213920286172e+01 682.6071834272393 0.005291978735958442
2.199352416745215777e+01 757.525025877192 0.005291978735958442
2.102613338739622506e+01 840.6652885618333 0.005291978735958442
2.079114659080051197e+01 932.9304026284696 0.005291978735958442
2.060831757321106750e+01 1035.3218432956637 0.005291978735958442
2.047580085782612613e+01 1148.9510001873086 0.005291978735958442
2.039113952161383736e+01 1275.051240713013 0.005291978735958442
2.035146648377755341e+01 1414.991297434576 0.005291978735958442
2.035351984782712620e+01 1570.2901247293776 0.005291978735958442
2.039385464885400623e+01 1742.6333860096508 0.005291978735958442
2.046857351527264868e+01 1933.891750455232 0.005291978735958442
2.057379254914422262e+01 2146.141197858406 0.005291978735958442
2.070565181200630889e+01 2381.6855519761607 0.005291978735958442
2.086045003903552697e+01 2643.0814869741084 0.005291978735958442
2.103479184512685407e+01 2933.1662783900483 0.005291978735958442
2.122556378441830915e+01 3255.0885998350564 0.005291978735958442
2.143020947385453923e+01 3612.3426997094302 0.005291978735958442
2.164676817275775633e+01 4008.8063288984645 0.005291978735958442
2.187394737993895788e+01 4448.782831127585 0.005291978735958442
2.211116648392559014e+01 4937.047852839004 0.005291978735958442
2.235856509229913769e+01 5478.901179593945 0.005291978735958442
2.261697109249790927e+01 6080.224261649427 0.005291978735958442
2.288782588827730180e+01 6747.5440531107 0.005291978735958442
2.317316535193111804e+01 7488.10385759003 0.005291978735958442
2.347526914344625837e+01 8309.941949353404 0.005291978735958442
2.379649603616240228e+01 9221.97882333434 0.005291978735958442
2.413928873996551161e+01 10234.114021054527 0.005291978735958442
2.450590712321757891e+01 11357.333583431051 0.005291978735958442
2.489828958793263780e+01 12603.829296797274 0.005291978735958442
2.531800073126935047e+01 13987.131026472387 0.005291978735958442
2.576613064510655704e+01 15522.25357427048 0.005291978735958442
2.624330047817856126e+01 17225.859653987874 0.005291978735958442
2.674965759356042483e+01 19116.440753857038 0.005291978735958442
2.728508631369579263e+01 21214.51784910632 0.005291978735958442
2.784913743518619000e+01 23542.864143224204 0.005291978735958442
2.844110886016319029e+01 26126.752255633317 0.005291978735958442
2.906008796380929482e+01 28994.22853882881 0.005291978735958442
2.970493216162566696e+01 32176.417502507353 0.005291978735958442
3.037424593625522817e+01 35707.859649004626 0.005291978735958442
3.106652396635384505e+01 39626.88638701478 0.005291978735958442
3.177955968173478851e+01 43976.036093027215 0.005291978735958442
3.251096474157837690e+01 48802.515836544335 0.005291978735958442
3.325796479509034498e+01 54158.71378079476 0.005291978735958442
3.401739995965334629e+01 60102.76782070388 0.005291978735958442
3.478579092494177161e+01 66699.19663030129 0.005291978735958442
3.555937506886323973e+01 74019.59996915652 0.005291978735958442
3.633394681113477986e+01 82143.43584919439 0.005291978735958442
3.710524298200540727e+01 91158.88299750836 0.005291978735958442
3.786953347397749070e+01 101163.7979766207 0.005291978735958442
3.870080204060777618e+01 112266.77735108159 0.005291978735958442
3.950226552509148803e+01 124588.33642950082 0.005291978735958442
4.027096218391118754e+01 138262.2173764659 0.005291978735958442
4.100424143024728352e+01 153436.84089300132 0.005291978735958442
4.169977048067224246e+01 170276.91722258978 0.005291978735958442
4.235552830711737471e+01 188965.23396912115 0.005291978735958442
4.297956112572417453e+01 209704.64013232305 0.005291978735958442
4.356449704010478285e+01 232720.2478960412 0.005291978735958442
4.410708566039364342e+01 258261.87606826748 0.005291978735958442
4.460624958639561299e+01 286606.7616948256 0.005291978735958442
4.506616634915500441e+01 318062.5692794119 0.005291978735958442
4.548516836167753041e+01 352970.73027306574 0.005291978735958442
4.585985604260496729e+01 391710.1490809261 0.005291978735958442
4.618943781222184697e+01 434701.3158125035 0.005291978735958442
4.647310019643844470e+01 482410.8704165374 0.005291978735958442
4.670998043782201137e+01 535356.6677410719 0.005291978735958442
4.689913939621885675e+01 594113.3984965039 0.005291978735958442
4.703953975231520701e+01 659318.8271333541 0.005291978735958442
4.713002345173666185e+01 731680.7143427207 0.005291978735958442
4.716930053115015653e+01 811984.4993184009 0.005291978735958442
4.715594505633893618e+01 901101.8251665037 0.005291978735958442
4.708839309226420511e+01 1000000.0 0.005291978735958442
4.712841661102666002e+00 0.001 0.005872786613189483
5.167822074887464368e+00 0.0011097524964120721 0.005872786613189483
5.655077396257981448e+00 0.0012315506032928262 0.005872786613189483
6.175137685638441454e+00 0.001366716356462006 0.005872786613189483
6.728241692046482036e+00 0.0015167168884709225 0.005872786613189483
7.314294547659637047e+00 0.0016831803533309566 0.005872786613189483
7.932828940066487533e+00 0.0018679135990207828 0.005872786613189483
8.582971610186037381e+00 0.002072921779595372 0.005872786613189483
9.263417620102831762e+00 0.002300430119772917 0.005872786613189483
9.972414557807002922e+00 0.0025529080682395165 0.005872786613189483
1.070775876302902496e+01 0.002833096101839324 0.005872786613189483
1.146680503962997300e+01 0.0031440354715915 0.005872786613189483
1.224649100080951847e+01 0.0034891012134067737 0.005872786613189483
1.304337638034858315e+01 0.003872038781812557 0.005872786613189483
1.385369664822636970e+01 0.004297004704320844 0.005872786613189483
1.467342979134356185e+01 0.004768611697714469 0.005872786613189483
1.549837369959011291e+01 0.005291978735958442 0.005872786613189483
1.632423149646241356e+01 0.005872786613189483 0.005872786613189483
1.714670105339190798e+01 0.00651733960488242 0.005872786613189483
1.796156502728554472e+01 0.007232633896483534 0.005872786613189483
1.876477747925950723e+01 0.008026433522257174 0.005872786613189483
1.955254347359331391e+01 0.00890735463861044 0.005872786613189483
2.032138860091602695e+01 0.009884959046625586 0.005872786613189483
2.106821597239553157e+01 0.010969857978923836 0.005872786613189483
2.179034909290003696e+01 0.012173827277396614 0.005872786613189483
2.248555997935840978e+01 0.013509935211980273 0.005872786613189483
2.315208256568295653e+01 0.014992684327860457 0.005872786613189483
2.378861241357306255e+01 0.01663816886076129 0.005872786613189483
2.439429411297349759e+01 0.018464249428955443 0.005872786613189483
2.496869836915604068e+01 0.020490746898158472 0.005872786613189483
2.551179095952736375e+01 0.022739657523579287 0.005872786613189483
2.602389585435749453e+01 0.02523539170434766 0.005872786613189483
2.650565456279064946e+01 0.02800503894183631 0.005872786613189483
2.695798393914144597e+01 0.03107866187782014 0.005872786613189483
2.738203395640501725e+01 0.03448962260405758 0.005872786613189483
2.777914702600470420e+01 0.038274944785163134 0.005872786613189483
2.815081997160510952e+01 0.04247571552536898 0.005872786613189483
2.849866931959565264e+01 0.047137531341167244 0.005872786613189483
2.882440059602979332e+01 0.05231099308056263 0.005872786613189483
2.912978164606674270e+01 0.05805225516094899 0.005872786613189483
2.941662026270140373e+01 0.06442363508721373 0.005872786613189483
2.968674578609648407e+01 0.07149428986597581 0.005872786613189483
2.994199454024102991e+01 0.07934096665797492 0.005872786613189483
3.018419874123503632e+01 0.08804883581643465 0.005872786613189483
3.041517844686216065e+01 0.09771241535346502 0.005872786613189483
3.063673620738368442e+01 0.1084365968689611 0.005872786613189483
3.085065380984677574e+01 0.12033778407775893 0.005872786613189483
3.105869086280328872e+01 0.13354515629298988 0.005872786613189483
3.126258464528197933e+01 0.14820207057988585 0.005872786613189483
3.146405077872483247e+01 0.16446761779946645 0.005872786613189483
3.166478441944759936e+01 0.18251834943190443 0.005872786613189483
3.186646143491375227e+01 0.20255019392306664 0.005872786613189483
3.207073918426697645e+01 0.22478058335487253 0.005872786613189483
3.227925658401676401e+01 0.24945081352303167 0.005872786613189483
3.249363294527289270e+01 0.27682866303920667 0.005872786613189483
3.271546531811531366e+01 0.3072112998861759 0.005872786613189483
3.294632388951841051e+01 0.34092850697468147 0.005872786613189483
3.318774515700757632e+01 0.3783462617131929 0.005872786613189483
3.344122248926511531e+01 0.419870708444391 0.005872786613189483
3.370819390474748189e+01 0.4659525668664682 0.005872786613189483
3.399002674913825217e+01 0.517092024289676 0.005872786613189483
3.428799927100039469e+01 0.5738441648302398 0.005872786613189483
3.460327905827764283e+01 0.6368249944718586 0.005872786613189483
3.493689846800614873e+01 0.7067181273927491 0.005872786613189483
3.528972741829849724e+01 0.7842822061337682 0.005872786613189483
3.566244406346154960e+01 0.8703591361485166 0.005872786613189483
3.605550404453381930e+01 0.9658832241158708 0.005872786613189483
3.646910934248939640e+01 1.0718913192051276 0.005872786613189483
3.690317779987013580e+01 1.1895340673703196 0.005872786613189483
3.735731471081930977e+01 1.3200884008314182 0.005872786613189483
3.783078789037206491e+01 1.4649713983072863 0.005872786613189483
3.832250773122357401e+01 1.625755666443795 0.005872786613189483
3.883101366899189344e+01 1.8041864093920719 0.005872786613189483
3.935446843602345268e+01 2.0022003718155843 0.005872786613189483
3.989066110708462531e+01 2.2219468609395236 0.005872786613189483
4.043701972031015401e+01 2.4658110758226037 0.005872786613189483
4.099063374712601160e+01 2.736439997074672 0.005872786613189483
4.154828632987909032e+01 3.0367711180354604 0.005872786613189483
4.210649560911087264e+01 3.370064329271928 0.005872786613189483
4.266156411579352437e+01 3.739937302478798 0.005872786613189483
4.320963472152484997e+01 4.150404757850477 0.005872786613189483
4.374675136340214010e+01 4.605922041145108 0.005872786613189483
4.426892251387592836e+01 5.1114334834401705 0.005872786613189483
4.477218522573632953e+01 5.672426068491977 0.005872786613189483
4.525266761844328300e+01 6.294988990221888 0.005872786613189483
4.570664768694945224e+01 6.985879746785249 0.005872786613189483
4.613060647694067029e+01 7.752597488629465 0.005872786613189483
4.652127396867586384e+01 8.60346441668451 0.005872786613189483
4.687566623033772828e+01 9.547716114208066 0.005872786613189483
4.719111283319047345e+01 10.59560179277617 0.005872786613189483
4.746527391235164117e+01 11.758495540521581 0.005872786613189483
4.769614670317665173e+01 13.049019780144016 0.005872786613189483
4.788206185789359637e+01 14.481182276745331 0.005872786613189483
4.802167035659009997e+01 16.070528182616385 0.005872786613189483
4.811392218446989233e+01 17.834308769319094 0.005872786613189483
4.815803838045484042e+01 19.791668678535572 0.005872786613189483
4.815347828974248756e+01 21.96385372416547 0.005872786613189483
4.809990407280696445e+01 24.37444150122222 0.005872786613189483
4.799714451898694278e+01 27.04959730463137 0.005872786613189483
4.784516017343228356e+01 30.01835813575592 0.005872786613189483
4.764401160680519354e+01 33.31294787934677 0.005872786613189483
4.739383240703893563e+01 36.96912707195032 0.005872786613189483
4.709480812649455572e+01 41.0265810582719 0.005872786613189483
4.674716207110177635e+01 45.52935074866948 0.005872786613189483
4.635114844368700204e+01 50.526310653356795 0.005872786613189483
4.590705296774039113e+01 56.07169938205458 0.005872786613189483
4.541520077058226690e+01 62.22570836730231 0.005872786613189483
4.487597100072068201e+01 69.0551352016233 0.005872786613189483
4.428981737398820684e+01 76.63410868007462 0.005872786613189483
4.365729365483982605e+01 85.04489341802686 0.005872786613189483
4.297908291582474760e+01 94.37878277775391 0.005872786613189483
4.225602935897197199e+01 104.73708979594508 0.005872786613189483
4.148917143352456094e+01 116.23224686798542 0.005872786613189483
4.067977500326473717e+01 128.9890261253308 0.005872786613189483
3.982936529958972471e+01 143.14589375234786 0.005872786613189483
3.893975636734317192e+01 158.85651294280527 0.005872786613189483
3.801307654969425442e+01 176.2914118095948 0.005872786613189483
3.705178834646863351e+01 195.63983435170647 0.005872786613189483
3.605870064808578235e+01 217.11179456945052 0.005872786613189483
3.503697105336286199e+01 240.9403560239527 0.005872786613189483
3.399009589092728589e+01 267.38416158399497 0.005872786613189483
3.292188584999651368e+01 296.73024081888724 0.005872786613189483
3.183642595135732378e+01 329.2971255097155 0.005872786613189483
3.074122412937006743e+01 365.43830709572546 0.005872786613189483
2.966037727447920958e+01 405.54607358408276 0.005872786613189483
2.857054438947819364e+01 450.05576757004974 0.005872786613189483
2.747645469907309845e+01 499.450511585514 0.005872786613189483
2.638288908146248346e+01 554.2664520663108 0.005872786613189483
2.529454740497838117e+01 615.0985788580505 0.005872786613189483
2.421597360376460983e+01 682.6071834272393 0.005872786613189483
2.315141919548908334e+01 757.525025877192 0.005872786613189483
2.210486708416592094e+01 840.6652885618333 0.005872786613189483
2.129995010298317482e+01 932.9304026284696 0.005872786613189483
2.109113008917033838e+01 1035.3218432956637 0.005872786613189483
2.093560830070971335e+01 1148.9510001873086 0.005872786613189483
2.083137438369903549e+01 1275.051240713013 0.005872786613189483
2.077580838975119804e+01 1414.991297434576 0.005872786613189483
2.076585198747048366e+01 1570.2901247293776 0.005872786613189483
2.079817251107380116e+01 1742.6333860096508 0.005872786613189483
2.086885596367386597e+01 1933.891750455232 0.005872786613189483
2.097390242088615508e+01 2146.141197858406 0.005872786613189483
2.110924417720343982e+01 2381.6855519761607 0.005872786613189483
2.127087779489746922e+01 2643.0814869741084 0.005872786613189483
2.145489691900599638e+01 2933.1662783900483 0.005872786613189483
2.165776080311050933e+01 3255.0885998350564 0.005872786613189483
2.187638201145924910e+01 3612.3426997094302 0.005872786613189483
2.210824716410260038e+01 4008.8063288984645 0.005872786613189483
2.235151741539361581e+01 4448.782831127585 0.005872786613189483
2.260510039643727964e+01 4937.047852839004 0.005872786613189483
2.286868542830254469e+01 5478.901179593945 0.005872786613189483
2.314273497510971822e+01 6080.224261649427 0.005872786613189483
2.342842748572211420e+01 6747.5440531107 0.005872786613189483
2.372772039845573389e+01 7488.10385759003 0.005872786613189483
2.404273316095030566e+01 8309.941949353404 0.005872786613189483
2.437594511757668059e+01 9221.97882333434 0.005872786613189483
2.472995706660833193e+01 10234.114021054527 0.005872786613189483
2.510725299900120788e+01 11357.333583431051 0.005872786613189483
2.551003435495640659e+01 12603.829296797274 0.005872786613189483
2.594018715511378304e+01 13987.131026472387 0.005872786613189483
2.639898080450439366e+01 15522.25357427048 0.005872786613189483
2.688729152414195056e+01 17225.859653987874 0.005872786613189483
2.740542345804083268e+01 19116.440753857038 0.005872786613189483
2.795334920931613354e+01 21214.51784910632 0.005872786613189483
2.853057550137672038e+01 23542.864143224204 0.005872786613189483
2.913630806939417894e+01 26126.752255633317 0.005872786613189483
2.976942730291962746e+01 28994.22853882881 0.005872786613189483
3.042848931637671583e+01 32176.417502507353 0.005872786613189483
3.111178969549807150e+01 35707.859649004626 0.005872786613189483
3.181722870867950093e+01 39626.88638701478 0.005872786613189483
3.254216635645336453e+01 43976.036093027215 0.005872786613189483
3.328369568491013553e+01 48802.515836544335 0.005872786613189483
3.403852981648158504e+01 54158.71378079476 0.005872786613189483
3.480302883862867702e+01 60102.76782070388 0.005872786613189483
3.557339577808080122e+01 66699.19663030129 0.005872786613189483
3.634532170426906816e+01 74019.59996915652 0.005872786613189483
3.711443897457645846e+01 82143.43584919439 0.005872786613189483
3.787706511676146448e+01 91158.88299750836 0.005872786613189483
3.870676698964430074e+01 101163.7979766207 0.005872786613189483
3.950698555771118237e+01 112266.77735108159 0.005872786613189483
4.027469730632639511e+01 124588.33642950082 0.005872786613189483
4.100720041754218670e+01 138262.2173764659 0.005872786613189483
4.170211981420168712e+01 153436.84089300132 0.005872786613189483
4.235740049865795953e+01 170276.91722258978 0.005872786613189483
4.297128858158105658e+01 188965.23396912115 0.005872786613189483
4.355274143821843325e+01 209704.64013232305 0.005872786613189483
4.409476632094882120e+01 232720.2478960412 0.005872786613189483
4.459363709028775702e+01 258261.87606826748 0.005872786613189483
4.504839950446507402e+01 286606.7616948256 0.005872786613189483
4.546397021070953315e+01 318062.5692794119 0.005872786613189483
4.583827748989548212e+01 352970.73027306574 0.005872786613189483
4.616783357376777985e+01 391710.1490809261 0.005872786613189483
4.645178315622555942e+01 434701.3158125035 0.005872786613189483
4.668921187167848075e+01 482410.8704165374 0.005872786613189483
4.687912667530184052e+01 535356.6677410719 0.005872786613189483
4.702043513640899874e+01 594113.3984965039 0.005872786613189483
4.711193022415087484e+01 659318.8271333541 0.005872786613189483
4.715228062617141092e+01 731680.7143427207 0.005872786613189483
4.714002377003534860e+01 811984.4993184009 0.005872786613189483
4.707357105931257735e+01 901101.8251665037 0.005872786613189483
4.695122098369127173e+01 1000000.0 0.005872786613189483
4.270111408420696364e+00 0.001 0.00651733960488242
4.686957702134756154e+00 0.0011097524964120721 0.00651733960488242
5.134264845257465737e+00 0.0012315506032928262 0.00651733960488242
5.612703002943049135e+00 0.001366716356462006 0.00651733960488242
6.122689917540115268e+00 0.0015167168884709225 0.00651733960488242
6.664349093727032880e+00 0.0016831803533309566 0.00651733960488242
7.237470101181905591e+00 0.0018679135990207828 0.00651733960488242
7.841472593963572990e+00 0.002072921779595372 0.00651733960488242
8.475376551308675843e+00 0.002300430119772917 0.00651733960488242
9.137780573910116999e+00 0.0025529080682395165 0.00651733960488242
9.826850531721055049e+00 0.002833096101839324 0.00651733960488242
1.054032041792951091e+01 0.0031440354715915 0.00651733960488242
1.127550664331702102e+01 0.0034891012134067737 0.00651733960488242
1.202933663613906390e+01 0.003872038781812557 0.00651733960488242
1.279839180634208340e+01 0.004297004704320844 0.00651733960488242
1.357896403715340305e+01 0.004768611697714469 0.00651733960488242
1.436712396812317927e+01 0.005291978735958442 0.00651733960488242
1.515879881073106361e+01 0.005872786613189483 0.00651733960488242
1.594985643805793352e+01 0.00651733960488242 0.00651733960488242
1.673619235480835954e+01 0.007232633896483534 0.00651733960488242
1.751381560127446946e+01 0.008026433522257174 0.00651733960488242
1.827893016135855220e+01 0.00890735463861044 0.00651733960488242
1.902800836348438196e+01 0.009884959046625586 0.00651733960488242
1.975785354544649763e+01 0.010969857978923836 0.00651733960488242
2.046565001523078919e+01 0.012173827277396614 0.00651733960488242
2.114899902798056885e+01 0.013509935211980273 0.00651733960488242
2.180594043939808202e+01 0.014992684327860457 0.00651733960488242
2.243496051913934508e+01 0.01663816886076129 0.00651733960488242
2.303498695675654062e+01 0.018464249428955443 0.00651733960488242
2.360537278784290294e+01 0.020490746898158472 0.00651733960488242
2.414587115424495778e+01 0.022739657523579287 0.00651733960488242
2.465660309527438088e+01 0.02523539170434766 0.00651733960488242
2.513802056179415700e+01 0.02800503894183631 0.00651733960488242
2.559086665412081629e+01 0.03107866187782014 0.00651733960488242
2.601613498978883499e+01 0.03448962260405758 0.00651733960488242
2.641502974982209651e+01 0.038274944785163134 0.00651733960488242
2.678892762347323142e+01 0.04247571552536898 0.00651733960488242
2.713934263624533827e+01 0.047137531341167244 0.00651733960488242
2.746789449693500984e+01 0.05231099308056263 0.00651733960488242
2.777628080498001850e+01 0.05805225516094899 0.00651733960488242
2.806625331491510877e+01 0.06442363508721373 0.00651733960488242
2.833959819449800221e+01 0.07149428986597581 0.00651733960488242
2.859812008843192288e+01 0.07934096665797492 0.00651733960488242
2.884362972172373318e+01 0.08804883581643465 0.00651733960488242
2.907793469679788601e+01 0.09771241535346502 0.00651733960488242
2.930283303217944635e+01 0.1084365968689611 0.00651733960488242
2.952010905811939168e+01 0.12033778407775893 0.00651733960488242
2.973153120410309214e+01 0.13354515629298988 0.00651733960488242
2.993885125101073541e+01 0.14820207057988585 0.00651733960488242
3.014380456783441176e+01 0.16446761779946645 0.00651733960488242
3.034811098065628343e+01 0.18251834943190443 0.00651733960488242
3.055347576459203296e+01 0.20255019392306664 0.00651733960488242
3.076159039697488495e+01 0.22478058335487253 0.00651733960488242
3.097413265397996440e+01 0.24945081352303167 0.00651733960488242
3.119276563946158731e+01 0.27682866303920667 0.00651733960488242
3.141913534083094106e+01 0.3072112998861759 0.00651733960488242
3.165486636241270446e+01 0.34092850697468147 0.00651733960488242
3.190155542973760561e+01 0.3783462617131929 0.00651733960488242
3.216076235340866418e+01 0.419870708444391 0.00651733960488242
3.243399815551696008e+01 0.4659525668664682 0.00651733960488242
3.272271009775860051e+01 0.517092024289676 0.00651733960488242
3.302826351504035074e+01 0.5738441648302398 0.00651733960488242
3.335192035579354553e+01 0.6368249944718586 0.00651733960488242
3.369481461286554236e+01 0.7067181273927491 0.00651733960488242
3.405792484403212228e+01 0.7842822061337682 0.00651733960488242
3.444204432418117534e+01 0.8703591361485166 0.00651733960488242
3.484774944479806180e+01 0.9658832241158708 0.00651733960488242
3.527536736524261585e+01 1.0718913192051276 0.00651733960488242
3.572494392559207199e+01 1.1895340673703196 0.00651733960488242
3.619621324765230241e+01 1.3200884008314182 0.00651733960488242
3.668857040092682098e+01 1.4649713983072863 0.00651733960488242
3.720104868946023657e+01 1.625755666443795 0.00651733960488242
3.773230307300564590e+01 1.8041864093920719 0.00651733960488242
3.828060115529862628e+01 2.0022003718155843 0.00651733960488242
3.884382284074202829e+01 2.2219468609395236 0.00651733960488242
3.941946961979220987e+01 2.4658110758226037 0.00651733960488242
4.000468386023017331e+01 2.736439997074672 0.00651733960488242
4.059627817412616224e+01 3.0367711180354604 0.00651733960488242
4.119077431498669739e+01 3.370064329271928 0.00651733960488242
4.178445067532527446e+01 3.739937302478798 0.00651733960488242
4.237339702468937475e+01 4.150404757850477 0.00651733960488242
4.295357474123544961e+01 4.605922041145108 0.00651733960488242
4.352088057898580331e+01 5.1114334834401705 0.00651733960488242
4.407121187337835977e+01 5.672426068491977 0.00651733960488242
4.460053102283979598e+01 6.294988990221888 0.00651733960488242
4.510492719838190112e+01 6.985879746785249 0.00651733960488242
4.558067324984062196e+01 7.752597488629465 0.00651733960488242
4.602427613479081003e+01 8.60346441668451 0.00651733960488242
4.643251931347256800e+01 9.547716114208066 0.00651733960488242
4.680249594902596044e+01 10.59560179277617 0.00651733960488242
4.713163208244164082e+01 11.758495540521581 0.00651733960488242
4.741769934528029751e+01 13.049019780144016 0.00651733960488242
4.765881722668100196e+01 14.481182276745331 0.00651733960488242
4.785344534129159655e+01 16.070528182616385 0.00651733960488242
4.800036659596450761e+01 17.834308769319094 0.00651733960488242
4.809866255139801439e+01 19.791668678535572 0.00651733960488242
4.814768264393980957e+01 21.96385372416547 0.00651733960488242
4.814700912709049874e+01 24.37444150122222 0.00651733960488242
4.809641980851926490e+01 27.04959730463137 0.00651733960488242
4.799585062191513174e+01 30.01835813575592 0.00651733960488242
4.784536003183787756e+01 33.31294787934677 0.00651733960488242
4.764509705802806394e+01 36.96912707195032 0.00651733960488242
4.739527444816065582e+01 41.0265810582719 0.00651733960488242
4.709614820237202792e+01 45.52935074866948 0.00651733960488242
4.674800429641680921e+01 50.526310653356795 0.00651733960488242
4.635115306285588588e+01 56.07169938205458 0.00651733960488242
4.590593135510152223e+01 62.22570836730231 0.00651733960488242
4.541271224502790460e+01 69.0551352016233 0.00651733960488242
4.487192173253150429e+01 76.63410868007462 0.00651733960488242
4.428406166352534967e+01 85.04489341802686 0.00651733960488242
4.364973784582203109e+01 94.37878277775391 0.00651733960488242
4.296969219307792542e+01 104.73708979594508 0.00651733960488242
4.224483759495660706e+01 116.23224686798542 0.00651733960488242
4.147629410503471803e+01 128.9890261253308 0.00651733960488242
4.066542493553400561e+01 143.14589375234786 0.00651733960488242
3.981387058912366683e+01 158.85651294280527 0.00651733960488242
3.892357926642942090e+01 176.2914118095948 0.00651733960488242
3.799683138969913188e+01 195.63983435170647 0.00651733960488242
3.703625581052683202e+01 217.11179456945052 0.00651733960488242
3.604483506520034553e+01 240.9403560239527 0.00651733960488242
3.502589712832643443e+01 267.38416158399497 0.00651733960488242
3.398309166664834180e+01 296.73024081888724 0.00651733960488242
3.292034994641973356e+01 329.2971255097155 0.00651733960488242
3.184463985270301123e+01 365.43830709572546 0.00651733960488242
3.078361295010941134e+01 405.54607358408276 0.00651733960488242
2.970994462007704584e+01 450.05576757004974 0.00651733960488242
2.862831028040458037e+01 499.450511585514 0.00651733960488242
2.754343281657246578e+01 554.2664520663108 0.00651733960488242
2.645999274200065798e+01 615.0985788580505 0.00651733960488242
2.538254152227719374e+01 682.6071834272393 0.00651733960488242
2.431543286542737192e+01 757.525025877192 0.00651733960488242
2.326278662552910603e+01 840.6652885618333 0.00651733960488242
2.222849499224629355e+01 932.9304026284696 0.00651733960488242
2.162339439334067137e+01 1035.3218432956637 0.00651733960488242
2.144411815349177175e+01 1148.9510001873086 0.00651733960488242
2.131910837006843806e+01 1275.051240713013 0.00651733960488242
2.124611868568720041e+01 1414.991297434576 0.00651733960488242
2.122229766345081003e+01 1570.2901247293776 0.00651733960488242
2.124447472640485657e+01 1742.6333860096508 0.00651733960488242
2.130877479267326891e+01 1933.891750455232 0.00651733960488242
2.141118101285746533e+01 2146.141197858406 0.00651733960488242
2.154742589193644520e+01 2381.6855519761607 0.00651733960488242
2.171318732916384064e+01 2643.0814869741084 0.00651733960488242
2.190424557231104430e+01 2933.1662783900483 0.00651733960488242
2.211662635547483902e+01 3255.0885998350564 0.00651733960488242
2.234675536529313788e+01 3612.3426997094302 0.00651733960488242
2.259160427148426109e+01 4008.8063288984645 0.00651733960488242
2.284881899006651196e+01 4448.782831127585 0.00651733960488242
2.311682036409121466e+01 4937.047852839004 0.00651733960488242
2.339486691603418933e+01 5478.901179593945 0.00651733960488242
2.368307040111202255e+01 6080.224261649427 0.00651733960488242
2.398237545949115557e+01 6747.5440531107 0.00651733960488242
2.429462642464200783e+01 7488.10385759003 0.00651733960488242
2.462181638332855727e+01 8309.941949353404 0.00651733960488242
2.496653758014792501e+01 9221.97882333434 0.00651733960488242
2.533154331323716590e+01 10234.114021054527 0.00651733960488242
2.571952944923930318e+01 11357.333583431051 0.00651733960488242
2.613297454720234470e+01 12603.829296797274 0.00651733960488242
2.657396086293995197e+01 13987.131026472387 0.00651733960488242
2.704398061990145763e+01 15522.25357427048 0.00651733960488242
2.754408511124375281e+01 17225.859653987874 0.00651733960488242
2.807468873538479315e+01 19116.440753857038 0.00651733960488242
2.863571677967566487e+01 21214.51784910632 0.00651733960488242
2.922660075366380283e+01 23542.864143224204 0.00651733960488242
2.984635117541647276e+01 26126.752255633317 0.00651733960488242
3.049355747421337881e+01 28994.22853882881 0.00651733960488242
3.116639948130079318e+01 32176.417502507353 0.00651733960488242
3.186280301721284403e+01 35707.859649004626 0.00651733960488242
3.258003396076868086e+01 39626.88638701478 0.00651733960488242
3.331500112837039040e+01 43976.036093027215 0.00651733960488242
3.406428675064227463e+01 48802.515836544335 0.00651733960488242
3.482412423622201203e+01 54158.71378079476 0.00651733960488242
3.559052782356455680e+01 60102.76782070388 0.00651733960488242
3.635922918641911394e+01 66699.19663030129 0.00651733960488242
3.712568492862766334e+01 74019.59996915652 0.00651733960488242
3.788628073123942386e+01 82143.43584919439 0.00651733960488242
3.871406028235473684e+01 91158.88299750836 0.00651733960488242
3.951275032195476911e+01 101163.7979766207 0.00651733960488242
4.027925200790704707e+01 112266.77735108159 0.00651733960488242
4.101080133395381466e+01 124588.33642950082 0.00651733960488242
4.170497209878748635e+01 138262.2173764659 0.00651733960488242
4.235966709554559628e+01 153436.84089300132 0.00651733960488242
4.297309819394188679e+01 170276.91722258978 0.00651733960488242
4.354375745266696640e+01 188965.23396912115 0.00651733960488242
4.408151643376729822e+01 209704.64013232305 0.00651733960488242
4.457979750261593921e+01 232720.2478960412 0.00651733960488242
4.503426246936506772e+01 258261.87606826748 0.00651733960488242
4.544403284745174432e+01 286606.7616948256 0.00651733960488242
4.581466935916231620e+01 318062.5692794119 0.00651733960488242
4.614381021034782293e+01 352970.73027306574 0.00651733960488242
4.642773419949364211e+01 391710.1490809261 0.00651733960488242
4.666548163702311314e+01 434701.3158125035 0.00651733960488242
4.685600317206100840e+01 482410.8704165374 0.00651733960488242
4.699814677340044256e+01 535356.6677410719 0.00651733960488242
4.709064675972275182e+01 594113.3984965039 0.00651733960488242
4.713211678094429402e+01 659318.8271333541 0.00651733960488242
4.712104802545640325e+01 731680.7143427207 0.00651733960488242
4.705581434302946064e+01 811984.4993184009 0.00651733960488242
4.693468252666749407e+01 901101.8251665037 0.00651733960488242
4.675583863822071606e+01 1000000.0 0.00651733960488242
3.865118448656545080e+00 0.001 0.007232633896483534
4.246279875702399842e+00 0.0011097524964120721 0.007232633896483534
4.656049863216138007e+00 0.0012315506032928262 0.007232633896483534
5.095203038619645852e+00 0.001366716356462006 0.007232633896483534
5.564297572812719750e+00 0.0015167168884709225 0.007232633896483534
6.063634803803841677e+00 0.0016831803533309566 0.007232633896483534
6.593219680980254793e+00 0.0018679135990207828 0.007232633896483534
7.152723722650677018e+00 0.002072921779595372 0.007232633896483534
7.741452472788268757e+00 0.002300430119772917 0.007232633896483534
8.358319491639592869e+00 0.0025529080682395165 0.007232633896483534
9.001829128138993497e+00 0.002833096101839324 0.007232633896483534
9.670069777915449194e+00 0.0031440354715915 0.007232633896483534
1.036071948187716885e+01 0.0034891012134067737 0.007232633896483534
1.107106484011874059e+01 0.003872038781812557 0.007232633896483534
1.179803384065177951e+01 0.004297004704320844 0.007232633896483534
1.253824223519976577e+01 0.004768611697714469 0.007232633896483534
1.328805243403013847e+01 0.005291978735958442 0.007232633896483534
1.404364306396966278e+01 0.005872786613189483 0.007232633896483534
1.480108646084979718e+01 0.00651733960488242 0.007232633896483534
1.555643100657657030e+01 0.007232633896483534 0.007232633896483534
1.630578481108033273e+01 0.008026433522257174 0.007232633896483534
1.704539697726744407e+01 0.00890735463861044 0.007232633896483534
1.777173319825291387e+01 0.009884959046625586 0.007232633896483534
1.848154248263513111e+01 0.010969857978923836 0.007232633896483534
1.917191278357342554e+01 0.012173827277396614 0.007232633896483534
1.984031368561304376e+01 0.013509935211980273 0.007232633896483534
2.048462553317231638e+01 0.014992684327860457 0.007232633896483534
2.110315481004120031e+01 0.01663816886076129 0.007232633896483534
2.169463658142852935e+01 0.018464249428955443 0.007232633896483534
2.225822522173525542e+01 0.020490746898158472 0.007232633896483534
2.279347526759525167e+01 0.022739657523579287 0.007232633896483534
2.330031431398654007e+01 0.02523539170434766 0.007232633896483534
2.377901006946400742e+01 0.02800503894183631 0.007232633896483534
2.423013371574965902e+01 0.03107866187782014 0.007232633896483534
2.465452133872176788e+01 0.03448962260405758 0.007232633896483534
2.505323525524454453e+01 0.038274944785163134 0.007232633896483534
2.542752648424952611e+01 0.04247571552536898 0.007232633896483534
2.577879951857826768e+01 0.047137531341167244 0.007232633896483534
2.610858014508523439e+01 0.05231099308056263 0.007232633896483534
2.641848686706713423e+01 0.05805225516094899 0.007232633896483534
2.671020606158589317e+01 0.06442363508721373 0.007232633896483534
2.698547113499967764e+01 0.07149428986597581 0.007232633896483534
2.724604535526010807e+01 0.07934096665797492 0.007232633896483534
2.749370831027705009e+01 0.08804883581643465 0.007232633896483534
2.773024559914248144e+01 0.09771241535346502 0.007232633896483534
2.795744136635774524e+01 0.1084365968689611 0.007232633896483534
2.817707332940542386e+01 0.12033778407775893 0.007232633896483534
2.839090984164179687e+01 0.13354515629298988 0.007232633896483534
2.860070850836682155e+01 0.14820207057988585 0.007232633896483534
2.880821602554638972e+01 0.16446761779946645 0.007232633896483534
2.901516868971549812e+01 0.18251834943190443 0.007232633896483534
2.922329323256907330e+01 0.20255019392306664 0.007232633896483534
2.943430751403990797e+01 0.22478058335487253 0.007232633896483534
2.964992069380285500e+01 0.24945081352303167 0.007232633896483534
2.987183240646373861e+01 0.27682866303920667 0.007232633896483534
3.010173062618887485e+01 0.3072112998861759 0.007232633896483534
3.034128770419262011e+01 0.34092850697468147 0.007232633896483534
3.059215431277238650e+01 0.3783462617131929 0.007232633896483534
3.085595084515994913e+01 0.419870708444391 0.007232633896483534
3.113425598155183138e+01 0.4659525668664682 0.007232633896483534
3.142859219609053056e+01 0.517092024289676 0.007232633896483534
3.174040792506453812e+01 0.5738441648302398 0.007232633896483534
3.207105642130077428e+01 0.6368249944718586 0.007232633896483534
3.242177126693928813e+01 0.7067181273927491 0.007232633896483534
3.279363882653895956e+01 0.7842822061337682 0.007232633896483534
3.318756802597585676e+01 0.8703591361485166 0.007232633896483534
3.360425806489136846e+01 0.9658832241158708 0.007232633896483534
3.404416500834410186e+01 1.0718913192051276 0.007232633896483534
3.450746823794989382e+01 1.1895340673703196 0.007232633896483534
3.499403811910252671e+01 1.3200884008314182 0.007232633896483534
3.550340632895885307e+01 1.4649713983072863 0.007232633896483534
3.603474036909260292e+01 1.625755666443795 0.007232633896483534
3.658682387128381208e+01 1.8041864093920719 0.007232633896483534
3.715804417045407604e+01 2.0022003718155843 0.007232633896483534
3.774638840786838045e+01 2.2219468609395236 0.007232633896483534
3.834944921718607702e+01 2.4658110758226037 0.007232633896483534
3.896444055951147334e+01 2.736439997074672 0.007232633896483534
3.958822385950628586e+01 3.0367711180354604 0.007232633896483534
4.021734411587019054e+01 3.370064329271928 0.007232633896483534
4.084807513804106094e+01 3.739937302478798 0.007232633896483534
4.147647266168286251e+01 4.150404757850477 0.007232633896483534
4.209843366441005230e+01 4.605922041145108 0.007232633896483534
4.270976001058394900e+01 5.1114334834401705 0.007232633896483534
4.330622433897117673e+01 5.672426068491977 0.007232633896483534
4.388363606686156970e+01 6.294988990221888 0.007232633896483534
4.443790543817570438e+01 6.985879746785249 0.007232633896483534
4.496510365943685628e+01 7.752597488629465 0.007232633896483534
4.546151733403591777e+01 8.60346441668451 0.007232633896483534
4.592369564257960945e+01 9.547716114208066 0.007232633896483534
4.634848898092371172e+01 10.59560179277617 0.007232633896483534
4.673307808892828774e+01 11.758495540521581 0.007232633896483534
4.707499298032539059e+01 13.049019780144016 0.007232633896483534
4.737212148492550057e+01 14.481182276745331 0.007232633896483534
4.762270746901626239e+01 16.070528182616385 0.007232633896483534
4.782533935238195966e+01 17.834308769319094 0.007232633896483534
4.797892990218419840e+01 19.791668678535572 0.007232633896483534
4.808268865024110283e+01 21.96385372416547 0.007232633896483534
4.813608865120514224e+01 24.37444150122222 0.007232633896483534
4.813882948385703031e+01 27.04959730463137 0.007232633896483534
4.809079855031651363e+01 30.01835813575592 0.007232633896483534
4.799203272318177227e+01 33.31294787934677 0.007232633896483534
4.784268230882818074e+01 36.96912707195032 0.007232633896483534
4.764297907906278340e+01 41.0265810582719 0.007232633896483534
4.739320987733886170e+01 45.52935074866948 0.007232633896483534
4.709369695525111155e+01 50.526310653356795 0.007232633896483534
4.674478586099780841e+01 56.07169938205458 0.007232633896483534
4.634684132938506451e+01 62.22570836730231 0.007232633896483534
4.590025126603486427e+01 69.0551352016233 0.007232633896483534
4.540543859707518237e+01 76.63410868007462 0.007232633896483534
4.486288044038858658e+01 85.04489341802686 0.007232633896483534
4.427313379675552341e+01 94.37878277775391 0.007232633896483534
4.363686671531183237e+01 104.73708979594508 0.007232633896483534
4.295489367312894302e+01 116.23224686798542 0.007232633896483534
4.222821370768163973e+01 128.9890261253308 0.007232633896483534
4.145804959995957262e+01 143.14589375234786 0.007232633896483534
4.064588615691274498e+01 158.85651294280527 0.007232633896483534
3.979350532274757057e+01 176.2914118095948 0.007232633896483534
3.890301548074361193e+01 195.63983435170647 0.007232633896483534
3.797687201782064648e+01 217.11179456945052 0.007232633896483534
3.701788604435422769e+01 240.9403560239527 0.007232633896483534
3.602921843539441227e+01 267.38416158399497 0.007232633896483534
3.501435713423292384e+01 296.73024081888724 0.007232633896483534
3.397707714618619690e+01 329.2971255097155 0.007232633896483534
3.292381332064845623e+01 365.43830709572546 0.007232633896483534
3.188602339914119810e+01 405.54607358408276 0.007232633896483534
3.083209650245676769e+01 450.05576757004974 0.007232633896483534
2.976660100554830279e+01 499.450511585514 0.007232633896483534
2.869418504519945756e+01 554.2664520663108 0.007232633896483534
2.761949269370636628e+01 615.0985788580505 0.007232633896483534
2.654708251136693420e+01 682.6071834272393 0.007232633896483534
2.548136256038097258e+01 757.525025877192 0.007232633896483534
2.442655595294831272e+01 840.6652885618333 0.007232633896483534
2.338670669497601651e+01 932.9304026284696 0.007232633896483534
2.245575628103238230e+01 1035.3218432956637 0.007232633896483534
2.202421603681897366e+01 1148.9510001873086 0.007232633896483534
2.185604750430294274e+01 1275.051240713013 0.007232633896483534
2.176446387065965737e+01 1414.991297434576 0.007232633896483534
2.172527599969070522e+01 1570.2901247293776 0.007232633896483534
2.173546181185061243e+01 1742.6333860096508 0.007232633896483534
2.179124927082845531e+01 1933.891750455232 0.007232633896483534
2.188858006685349622e+01 2146.141197858406 0.007232633896483534
2.202309781658480503e+01 2381.6855519761607 0.007232633896483534
2.219028840175603179e+01 2643.0814869741084 0.007232633896483534
2.238563734509551040e+01 2933.1662783900483 0.007232633896483534
2.260479898530383025e+01 3255.0885998350564 0.007232633896483534
2.284377034344941393e+01 3612.3426997094302 0.007232633896483534
2.309906087461350310e+01 4008.8063288984645 0.007232633896483534
2.336784755715319051e+01 4448.782831127585 0.007232633896483534
2.364810365109311263e+01 4937.047852839004 0.007232633896483534
2.393868873978597378e+01 5478.901179593945 0.007232633896483534
2.423943439574179237e+01 6080.224261649427 0.007232633896483534
2.455099106564184197e+01 6747.5440531107 0.007232633896483534
2.487507079523932774e+01 7488.10385759003 0.007232633896483534
2.521365120523082126e+01 8309.941949353404 0.007232633896483534
2.556938342763897154e+01 9221.97882333434 0.007232633896483534
2.594515885040474146e+01 10234.114021054527 0.007232633896483534
2.634386107666226806e+01 11357.333583431051 0.007232633896483534
2.676822926469753128e+01 12603.829296797274 0.007232633896483534
2.722045106838220008e+01 13987.131026472387 0.007232633896483534
2.770221833126765176e+01 15522.25357427048 0.007232633896483534
2.821468172530612506e+01 17225.859653987874 0.007232633896483534
2.875828678515461689e+01 19116.440753857038 0.007232633896483534
2.933281973424594824e+01 21214.51784910632 0.007232633896483534
2.993755242108709069e+01 23542.864143224204 0.007232633896483534
3.057121533541763370e+01 26126.752255633317 0.007232633896483534
3.123203095340817370e+01 28994.22853882881 0.007232633896483534
3.191774855190541160e+01 32176.417502507353 0.007232633896483534
3.262585944397417848e+01 35707.859649004626 0.007232633896483534
3.335299967165681778e+01 39626.88638701478 0.007232633896483534
3.409562483024462409e+01 43976.036093027215 0.007232633896483534
3.484983756841990754e+01 48802.515836544335 0.007232633896483534
3.561144580998736586e+01 54158.71378079476 0.007232633896483534
3.637621845460125058e+01 60102.76782070388 0.007232633896483534
3.713942968735548078e+01 66699.19663030129 0.007232633896483534
3.789755405903316188e+01 74019.59996915652 0.007232633896483534
3.872297735329184576e+01 82143.43584919439 0.007232633896483534
3.951979196166762165e+01 91158.88299750836 0.007232633896483534
4.028480792721487802e+01 101163.7979766207 0.007232633896483534
4.101518572207549340e+01 112266.77735108159 0.007232633896483534
4.170843662128062590e+01 124588.33642950082 0.007232633896483534
4.236241226427469542e+01 138262.2173764659 0.007232633896483534
4.297528295982484536e+01 153436.84089300132 0.007232633896483534
4.354550650501070663e+01 170276.91722258978 0.007232633896483534
4.407178962019997925e+01 188965.23396912115 0.007232633896483534
4.456490345191926394e+01 209704.64013232305 0.007232633896483534
4.501874832540477911e+01 232720.2478960412 0.007232633896483534
4.542821479430256204e+01 258261.87606826748 0.007232633896483534
4.579245223988836244e+01 286606.7616948256 0.007232633896483534
4.611754992588815583e+01 318062.5692794119 0.007232633896483534
4.640101710573143379e+01 352970.73027306574 0.007232633896483534
4.663873574274339262e+01 391710.1490809261 0.007232633896483534
4.682960760324676386e+01 434701.3158125035 0.007232633896483534
4.697241964418860505e+01 482410.8704165374 0.007232633896483534
4.706584045586395604e+01 535356.6677410719 0.007232633896483534
4.710841971136812845e+01 594113.3984965039 0.007232633896483534
4.709858864081805763e+01 659318.8271333541 0.007232633896483534
4.703466902682270501e+01 731680.7143427207 0.007232633896483534
4.691488663609954557e+01 811984.4993184009 0.007232633896483534
4.673739296058239745e+01 901101.8251665037 0.007232633896483534
4.650029854447539890e+01 1000000.0 0.007232633896483534
3.495380905391635817e+00 0.001 0.008026433522257174
3.843288832979175229e+00 0.0011097524964120721 0.008026433522257174
4.217947156219906901e+00 0.0012315506032928262 0.008026433522257174
4.620203761007695142e+00 0.001366716356462006 0.008026433522257174
5.050722857223914453e+00 0.0015167168884709225 0.008026433522257174
5.509946590429053437e+00 0.0016831803533309566 0.008026433522257174
5.998056568588687298e+00 0.0018679135990207828 0.008026433522257174
6.514936647269195191e+00 0.002072921779595372 0.008026433522257174
7.060138987849105874e+00 0.002300430119772917 0.008026433522257174
7.632855118881424872e+00 0.0025529080682395165 0.008026433522257174
8.231894148400456857e+00 0.002833096101839324 0.008026433522257174
8.855670041437655016e+00 0.0031440354715915 0.008026433522257174
9.502199781966746528e+00 0.0034891012134067737 0.008026433522257174
1.016911378456247306e+01 0.003872038781812557 0.008026433522257174
1.085367938477103067e+01 0.004297004704320844 0.008026433522257174
1.155283765873413238e+01 0.004768611697714469 0.008026433522257174
1.226325294464752069e+01 0.005291978735958442 0.008026433522257174
1.298137376327363235e+01 0.005872786613189483 0.008026433522257174
1.370350296527180234e+01 0.00651733960488242 0.008026433522257174
1.442587434093433885e+01 0.007232633896483534 0.008026433522257174
1.514473253588993984e+01 0.008026433522257174 0.008026433522257174
1.585641274590662775e+01 0.00890735463861044 0.008026433522257174
1.655741675384459199e+01 0.009884959046625586 0.008026433522257174
1.724448218861608950e+01 0.010969857978923836 0.008026433522257174
1.791464228557592975e+01 0.012173827277396614 0.008026433522257174
1.856527414084479588e+01 0.013509935211980273 0.008026433522257174
1.919413423034711030e+01 0.014992684327860457 0.008026433522257174
1.979938072157028373e+01 0.01663816886076129 0.008026433522257174
2.037958286948795461e+01 0.018464249428955443 0.008026433522257174
2.093371846334651565e+01 0.020490746898158472 0.008026433522257174
2.146116076525989769e+01 0.022739657523579287 0.008026433522257174
2.196165672329906471e+01 0.02523539170434766 0.008026433522257174
2.243529852283305104e+01 0.02800503894183631 0.008026433522257174
2.288249040423684733e+01 0.03107866187782014 0.008026433522257174
2.330391272637916700e+01 0.03448962260405758 0.008026433522257174
2.370048503707830534e+01 0.038274944785163134 0.008026433522257174
2.407332953425489919e+01 0.04247571552536898 0.008026433522257174
2.442373626361946037e+01 0.047137531341167244 0.008026433522257174
2.475313081272043547e+01 0.05231099308056263 0.008026433522257174
2.506304522571867111e+01 0.05805225516094899 0.008026433522257174
2.535509245899112329e+01 0.06442363508721373 0.008026433522257174
2.563094456065614324e+01 0.07149428986597581 0.008026433522257174
2.589231456011204457e+01 0.07934096665797492 0.008026433522257174
2.614094187428879579e+01 0.08804883581643465 0.008026433522257174
2.637858099758746988e+01 0.09771241535346502 0.008026433522257174
2.660699315796628284e+01 0.1084365968689611 0.008026433522257174
2.682794049922037871e+01 0.12033778407775893 0.008026433522257174
2.704318244813382321e+01 0.13354515629298988 0.008026433522257174
2.725447376651567311e+01 0.14820207057988585 0.008026433522257174
2.746356392900844057e+01 0.16446761779946645 0.008026433522257174
2.767219733346974309e+01 0.18251834943190443 0.008026433522257174
2.788211396339970705e+01 0.20255019392306664 0.008026433522257174
2.809505002971152976e+01 0.22478058335487253 0.008026433522257174
2.831273819863018915e+01 0.24945081352303167 0.008026433522257174
2.853690698444840734e+01 0.27682866303920667 0.008026433522257174
2.876927888099752906e+01 0.3072112998861759 0.008026433522257174
2.901156679755336043e+01 0.34092850697468147 0.008026433522257174
2.926546846122496603e+01 0.3783462617131929 0.008026433522257174
2.953265832065924812e+01 0.419870708444391 0.008026433522257174
2.981477668667458047e+01 0.4659525668664682 0.008026433522257174
3.011341575372712853e+01 0.517092024289676 0.008026433522257174
3.043010229853293325e+01 0.5738441648302398 0.008026433522257174
3.076627693820134368e+01 0.6368249944718586 0.008026433522257174
3.112326993666238195e+01 0.7067181273927491 0.008026433522257174
3.150227372702455497e+01 0.7842822061337682 0.008026433522257174
3.190431252049993915e+01 0.8703591361485166 0.008026433522257174
3.233020952679989790e+01 0.9658832241158708 0.008026433522257174
3.278055264100125044e+01 1.0718913192051276 0.008026433522257174
3.325565958415443646e+01 1.1895340673703196 0.008026433522257174
3.375554377259309291e+01 1.3200884008314182 0.008026433522257174
3.427988237102043456e+01 1.4649713983072863 0.008026433522257174
3.482798806495411981e+01 1.625755666443795 0.008026433522257174
3.539878618696181434e+01 1.8041864093920719 0.008026433522257174
3.599079876893637220e+01 2.0022003718155843 0.008026433522257174
3.660213692025413934e+01 2.2219468609395236 0.008026433522257174
3.723050264782705199e+01 2.4658110758226037 0.008026433522257174
3.787320091683034207e+01 2.736439997074672 0.008026433522257174
3.852716222487647713e+01 3.0367711180354604 0.008026433522257174
3.918897553587856208e+01 3.370064329271928 0.008026433522257174
3.985493086469820412e+01 3.739937302478798 0.008026433522257174
4.052107035808720781e+01 4.150404757850477 0.008026433522257174
4.118324630474766934e+01 4.605922041145108 0.008026433522257174
4.183718425291199594e+01 5.1114334834401705 0.008026433522257174
4.247854915324060698e+01 5.672426068491977 0.008026433522257174
4.310301244314980806e+01 6.294988990221888 0.008026433522257174
4.370631799222759639e+01 6.985879746785249 0.008026433522257174
4.428434492781260445e+01 7.752597488629465 0.008026433522257174
4.483316557966246307e+01 8.60346441668451 0.008026433522257174
4.534909691914392482e+01 9.547716114208066 0.008026433522257174
4.582874419914074338e+01 10.59560179277617 0.008026433522257174
4.626903566445984950e+01 11.758495540521581 0.008026433522257174
4.666724757941502588e+01 13.049019780144016 0.008026433522257174
4.702101906684282540e+01 14.481182276745331 0.008026433522257174
4.732835664126143627e+01 16.070528182616385 0.008026433522257174
4.758762870699263203e+01 17.834308769319094 0.008026433522257174
4.779755065705803929e+01 19.791668678535572 0.008026433522257174
4.795716164560005979e+01 21.96385372416547 0.008026433522257174
4.806579443900362492e+01 24.37444150122222 0.008026433522257174
4.812304008445455139e+01 27.04959730463137 0.008026433522257174
4.812870930230902644e+01 30.01835813575592 0.008026433522257174
4.808279268359034830e+01 33.31294787934677 0.008026433522257174
4.798542171157221503e+01 36.96912707195032 0.008026433522257174
4.783683255792392686e+01 41.0265810582719 0.008026433522257174
4.763733439930211944e+01 45.52935074866948 0.008026433522257174
4.738728370359974917e+01 50.526310653356795 0.008026433522257174
4.708706565473928407e+01 56.07169938205458 0.008026433522257174
4.673708349627403180e+01 62.22570836730231 0.008026433522257174
4.633775624476756860e+01 69.0551352016233 0.008026433522257174
4.588952486790825702e+01 76.63410868007462 0.008026433522257174
4.539286668378956335e+01 85.04489341802686 0.008026433522257174
4.484831743658703118e+01 94.37878277775391 0.008026433522257174
4.425650020093900139e+01 104.73708979594508 0.008026433522257174
4.361815996991735034e+01 116.23224686798542 0.008026433522257174
4.293420248716952159e+01 128.9890261253308 0.008026433522257174
4.220573553711724912e+01 143.14589375234786 0.008026433522257174
4.143411051766336328e+01 158.85651294280527 0.008026433522257174
4.062096168594998602e+01 176.2914118095948 0.008026433522257174
3.976823998907833158e+01 195.63983435170647 0.008026433522257174
3.887823802774645543e+01 217.11179456945052 0.008026433522257174
3.795360254510581655e+01 240.9403560239527 0.008026433522257174
3.699733119006396720e+01 267.38416158399497 0.008026433522257174
3.601275132335874218e+01 296.73024081888724 0.008026433522257174
3.500348044908472644e+01 329.2971255097155 0.008026433522257174
3.397541056650843672e+01 365.43830709572546 0.008026433522257174
3.296412746334333832e+01 405.54607358408276 0.008026433522257174
3.193335277391620863e+01 450.05576757004974 0.008026433522257174
3.088753596221706488e+01 499.450511585514 0.008026433522257174
2.983123609269132004e+01 554.2664520663108 0.008026433522257174
2.876904338269038419e+01 615.0985788580505 0.008026433522257174
2.770550252898681620e+01 682.6071834272393 0.008026433522257174
2.664505122854960106e+01 757.525025877192 0.008026433522257174
2.559198756100715855e+01 840.6652885618333 0.008026433522257174
2.455047590325587592e+01 932.9304026284696 0.008026433522257174
2.352459304525074302e+01 1035.3218432956637 0.008026433522257174
2.296581525021496262e+01 1148.9510001873086 0.008026433522257174
2.257570416039009231e+01 1275.051240713013 0.008026433522257174
2.233219862403328904e+01 1414.991297434576 0.008026433522257174
2.227654995302057728e+01 1570.2901247293776 0.008026433522257174
2.227314191412451194e+01 1742.6333860096508 0.008026433522257174
2.231843811550066903e+01 1933.891750455232 0.008026433522257174
2.240843091650373253e+01 2146.141197858406 0.008026433522257174
2.253872071914127062e+01 2381.6855519761607 0.008026433522257174
2.270465723709073913e+01 2643.0814869741084 0.008026433522257174
2.290150284346722032e+01 2933.1662783900483 0.008026433522257174
2.312461311617319026e+01 3255.0885998350564 0.008026433522257174
2.336962736615751979e+01 3612.3426997094302 0.008026433522257174
2.363265955774526716e+01 4008.8063288984645 0.008026433522257174
2.391047811844535431e+01 4448.782831127585 0.008026433522257174
2.420066103911609190e+01 4937.047852839004 0.008026433522257174
2.450177875598031108e+01 5478.901179593945 0.008026433522257174
2.481326114667168881e+01 6080.224261649427 0.008026433522257174
2.513556118951369101e+01 6747.5440531107 0.008026433522257174
2.547032058047217618e+01 7488.10385759003 0.008026433522257174
2.581946176322668762e+01 8309.941949353404 0.008026433522257174
2.618568399360735199e+01 9221.97882333434 0.008026433522257174
2.657199254238980046e+01 10234.114021054527 0.008026433522257174
2.698143325847947693e+01 11357.333583431051 0.008026433522257174
2.741693396487093892e+01 12603.829296797274 0.008026433522257174
2.788074164504446273e+01 13987.131026472387 0.008026433522257174
2.837467224039301428e+01 15522.25357427048 0.008026433522257174
2.889992538283953039e+01 17225.859653987874 0.008026433522257174
2.945680783346501030e+01 19116.440753857038 0.008026433522257174
3.004495306131747512e+01 21214.51784910632 0.008026433522257174
3.066336309578042929e+01 23542.864143224204 0.008026433522257174
3.131041077058219813e+01 26126.752255633317 0.008026433522257174
3.198388836590596185e+01 28994.22853882881 0.008026433522257174
3.268112540675267041e+01 32176.417502507353 0.008026433522257174
3.339899245017215890e+01 35707.859649004626 0.008026433522257174
3.413366610870478013e+01 39626.88638701478 0.008026433522257174
3.488112204234769109e+01 43976.036093027215 0.008026433522257174
3.563703555949805946e+01 48802.515836544335 0.008026433522257174
3.639694933825072098e+01 54158.71378079476 0.008026433522257174
3.715621475289385245e+01 60102.76782070388 0.008026433522257174
3.791133933406356959e+01 66699.19663030129 0.008026433522257174
3.873387802977113381e+01 74019.59996915652 0.008026433522257174
3.952839376982753095e+01 82143.43584919439 0.008026433522257174
4.029158682101148514e+01 91158.88299750836 0.008026433522257174
4.102052601116833586e+01 101163.7979766207 0.008026433522257174
4.171264696573445718e+01 112266.77735108159 0.008026433522257174
4.236573898113159231e+01 124588.33642950082 0.008026433522257174
4.297792145141988840e+01 138262.2173764659 0.008026433522257174
4.354761077046916284e+01 153436.84089300132 0.008026433522257174
4.407348020314067583e+01 170276.91722258978 0.008026433522257174
4.455441330268629940e+01 188965.23396912115 0.008026433522257174
4.500204640155524061e+01 209704.64013232305 0.008026433522257174
4.541085741033308665e+01 232720.2478960412 0.008026433522257174
4.577478214047866345e+01 258261.87606826748 0.008026433522257174
4.609295121297481046e+01 286606.7616948256 0.008026433522257174
4.637184130552064687e+01 318062.5692794119 0.008026433522257174
4.660905475783947338e+01 352970.73027306574 0.008026433522257174
4.679989068393658158e+01 391710.1490809261 0.008026433522257174
4.694308405661319483e+01 434701.3158125035 0.008026433522257174
4.703723765349994324e+01 482410.8704165374 0.008026433522257174
4.708082884504712951e+01 535356.6677410719 0.008026433522257174
4.707221896585143384e+01 594113.3984965039 0.008026433522257174
4.700966458165819262e+01 659318.8271333541 0.008026433522257174
4.689133398693734023e+01 731680.7143427207 0.008026433522257174
4.671533211586478984e+01 811984.4993184009 0.008026433522257174
4.647973247837835231e+01 901101.8251665037 0.008026433522257174
4.618261731403128323e+01 1000000.0 0.008026433522257174
3.158435345745323364e+00 0.001 0.00890735463861044
3.475472411177133125e+00 0.0011097524964120721 0.00890735463861044
3.817422627946457592e+00 0.0012315506032928262 0.00890735463861044
4.185180393408344912e+00 0.001366716356462006 0.00890735463861044
4.579485814576544911e+00 0.0015167168884709225 0.00890735463861044
5.000888802226684859e+00 0.0016831803533309566 0.00890735463861044
5.449712140012915818e+00 0.0018679135990207828 0.00890735463861044
5.926015117051545822e+00 0.002072921779595372 0.00890735463861044
6.429559068391730747e+00 0.002300430119772917 0.00890735463861044
6.959776743353741857e+00 0.0025529080682395165 0.00890735463861044
7.515747304905131543e+00 0.002833096101839324 0.00890735463861044
8.096178981235111038e+00 0.0031440354715915 0.00890735463861044
8.699401136618586605e+00 0.0034891012134067737 0.00890735463861044
9.323367392217981831e+00 0.003872038781812557 0.00890735463861044
9.965670808001350522e+00 0.004297004704320844 0.00890735463861044
1.062357190345921865e+01 0.004768611697714469 0.00890735463861044
1.129403912921076092e+01 0.005291978735958442 0.00890735463861044
1.197380116377036785e+01 0.005872786613189483 0.00890735463861044
1.265940928308827118e+01 0.00651733960488242 0.00890735463861044
1.334730744260031798e+01 0.007232633896483534 0.00890735463861044
1.403390737440953195e+01 0.008026433522257174 0.00890735463861044
1.471566527714911388e+01 0.00890735463861044 0.00890735463861044
1.538915692850278738e+01 0.009884959046625586 0.00890735463861044
1.605114788221074562e+01 0.010969857978923836 0.00890735463861044
1.669865596838145905e+01 0.012173827277396614 0.00890735463861044
1.732900379255807266e+01 0.013509935211980273 0.00890735463861044
1.793985955037699398e+01 0.014992684327860457 0.00890735463861044
1.852926540412614287e+01 0.01663816886076129 0.00890735463861044
1.909565328567697762e+01 0.018464249428955443 0.00890735463861044
1.963784863182345219e+01 0.020490746898158472 0.00890735463861044
2.015506334150580159e+01 0.022739657523579287 0.00890735463861044
2.064687939093121116e+01 0.02523539170434766 0.00890735463861044
2.111322505407549244e+01 0.02800503894183631 0.00890735463861044
2.155434552650560676e+01 0.03107866187782014 0.00890735463861044
2.197077004064074046e+01 0.03448962260405758 0.00890735463861044
2.236327705419903467e+01 0.038274944785163134 0.00890735463861044
2.273285922637191092e+01 0.04247571552536898 0.00890735463861044
2.308068938626358957e+01 0.047137531341167244 0.00890735463861044
2.340808851192727147e+01 0.05231099308056263 0.00890735463861044
2.371649651326679376e+01 0.05805225516094899 0.00890735463861044
2.400744624131463922e+01 0.06442363508721373 0.00890735463861044
2.428254101988823876e+01 0.07149428986597581 0.00890735463861044
2.454343571216154984e+01 0.07934096665797492 0.00890735463861044
2.479182130105388993e+01 0.08804883581643465 0.00890735463861044
2.502941271909508458e+01 0.09771241535346502 0.00890735463861044
2.525793969082520363e+01 0.1084365968689611 0.00890735463861044
2.547914016495148459e+01 0.12033778407775893 0.00890735463861044
2.569475602126900426e+01 0.13354515629298988 0.00890735463861044
2.590653060939025565e+01 0.14820207057988585 0.00890735463861044
2.611620767663193732e+01 0.16446761779946645 0.00890735463861044
2.632553130480858172e+01 0.18251834943190443 0.00890735463861044
2.653624638737538532e+01 0.20255019392306664 0.00890735463861044
2.675009924101080827e+01 0.22478058335487253 0.00890735463861044
2.696883791931802321e+01 0.24945081352303167 0.00890735463861044
2.719421180238768088e+01 0.27682866303920667 0.00890735463861044
2.742797004549686690e+01 0.3072112998861759 0.00890735463861044
2.767185844585342380e+01 0.34092850697468147 0.00890735463861044
2.792761434333783654e+01 0.3783462617131929 0.00890735463861044
2.819695912457102693e+01 0.419870708444391 0.00890735463861044
2.848158798641174982e+01 0.4659525668664682 0.00890735463861044
2.878315661258155345e+01 0.517092024289676 0.00890735463861044
2.910326451888322197e+01 0.5738441648302398 0.00890735463861044
2.944343486962100087e+01 0.6368249944718586 0.00890735463861044
2.980509074722283458e+01 0.7067181273927491 0.00890735463861044
3.018952794498123282e+01 0.7842822061337682 0.00890735463861044
3.059788459275673134e+01 0.8703591361485166 0.00890735463861044
3.103110810121303231e+01 0.9658832241158708 0.00890735463861044
3.148992014286673680e+01 1.0718913192051276 0.00890735463861044
3.197478066698621646e+01 1.1895340673703196 0.00890735463861044
3.248585213852906151e+01 1.3200884008314182 0.00890735463861044
3.302296542306736171e+01 1.4649713983072863 0.00890735463861044
3.358558886154416712e+01 1.625755666443795 0.00890735463861044
3.417280223507174242e+01 1.8041864093920719 0.00890735463861044
3.478327719177290334e+01 2.0022003718155843 0.00890735463861044
3.541526571973826520e+01 2.2219468609395236 0.00890735463861044
3.606659786982819327e+01 2.4658110758226037 0.00890735463861044
3.673468971594958532e+01 2.736439997074672 0.00890735463861044
3.741656200406836064e+01 3.0367711180354604 0.00890735463861044
3.810886948899771909e+01 3.370064329271928 0.00890735463861044
3.880794043683219741e+01 3.739937302478798 0.00890735463861044
3.950982525435559012e+01 4.150404757850477 0.00890735463861044
4.021035278916568245e+01 4.605922041145108 0.00890735463861044
4.090519249967270810e+01 5.1114334834401705 0.00890735463861044
4.158992048158028609e+01 5.672426068491977 0.00890735463861044
4.226008724433022223e+01 6.294988990221888 0.00890735463861044
4.291128513682908618e+01 6.985879746785249 0.00890735463861044
4.353921343555759904e+01 7.752597488629465 0.00890735463861044
4.413973931622349767e+01 8.60346441668451 0.00890735463861044
4.470895305961864352e+01 9.547716114208066 0.00890735463861044
4.524321617464838141e+01 10.59560179277617 0.00890735463861044
4.573920127863429030e+01 11.758495540521581 0.00890735463861044
4.619392283881917649e+01 13.049019780144016 0.00890735463861044
4.660475818849451457e+01 14.481182276745331 0.00890735463861044
4.696945843275575783e+01 16.070528182616385 0.00890735463861044
4.728614927475935303e+01 17.834308769319094 0.00890735463861044
4.755332208208105982e+01 19.791668678535572 0.00890735463861044
4.776981592854668435e+01 21.96385372416547 0.00890735463861044
4.793479171312038289e+01 24.37444150122222 0.00890735463861044
4.804769981403936185e+01 27.04959730463137 0.00890735463861044
4.810824300681223775e+01 30.01835813575592 0.00890735463861044
4.811633660277790625e+01 33.31294787934677 0.00890735463861044
4.807206784826642121e+01 36.96912707195032 0.00890735463861044
4.797565662371344075e+01 41.0265810582719 0.00890735463861044
4.782741936708572439e+01 45.52935074866948 0.00890735463861044
4.762773795173850999e+01 50.526310653356795 0.00890735463861044
4.737703496292900240e+01 56.07169938205458 0.00890735463861044
4.707575652422386980e+01 62.22570836730231 0.00890735463861044
4.672436345395143320e+01 69.0551352016233 0.00890735463861044
4.632333120595995268e+01 76.63410868007462 0.00890735463861044
4.587315868037248379e+01 85.04489341802686 0.00890735463861044
4.537438565422058900e+01 94.37878277775391 0.00890735463861044
4.482761822936995344e+01 104.73708979594508 0.00890735463861044
4.423356134752744140e+01 116.23224686798542 0.00890735463861044
4.359305701585570603e+01 128.9890261253308 0.00890735463861044
4.290712645530629032e+01 143.14589375234786 0.00890735463861044
4.217701386250217865e+01 158.85651294280527 0.00890735463861044
4.140422890277120871e+01 176.2914118095948 0.00890735463861044
4.059058445417530692e+01 195.63983435170647 0.00890735463861044
3.973822565297951570e+01 217.11179456945052 0.00890735463861044
3.884964611073625917e+01 240.9403560239527 0.00890735463861044
3.792768759602437711e+01 267.38416158399497 0.00890735463861044
3.697552068559628680e+01 296.73024081888724 0.00890735463861044
3.599660600128249399e+01 329.2971255097155 0.00890735463861044
3.499628371906576518e+01 365.43830709572546 0.00890735463861044
3.401461590688794701e+01 405.54607358408276 0.00890735463861044
3.301024882405651084e+01 450.05576757004974 0.00890735463861044
3.198750232305955166e+01 499.450511585514 0.00890735463861044
3.095083408735024477e+01 554.2664520663108 0.00890735463861044
2.990476607333942738e+01 615.0985788580505 0.00890735463861044
2.885381211370226850e+01 682.6071834272393 0.00890735463861044
2.780241956902497691e+01 757.525025877192 0.00890735463861044
2.675493830906534853e+01 840.6652885618333 0.00890735463861044
2.571562670238766302e+01 932.9304026284696 0.00890735463861044
2.468869675060818736e+01 1035.3218432956637 0.00890735463861044
2.393260315636072022e+01 1148.9510001873086 0.00890735463861044
2.353528388232219726e+01 1275.051240713013 0.00890735463861044
2.318671561339994014e+01 1414.991297434576 0.00890735463861044
2.288521360507673919e+01 1570.2901247293776 0.00890735463861044
2.285870894000090559e+01 1742.6333860096508 0.00890735463861044
2.289184259806928168e+01 1933.891750455232 0.00890735463861044
2.297245172561975224e+01 2146.141197858406 0.00890735463861044
2.309615328054218608e+01 2381.6855519761607 0.00890735463861044
2.325823059718182151e+01 2643.0814869741084 0.00890735463861044
2.345380002688372301e+01 2933.1662783900483 0.00890735463861044
2.367799963974965749e+01 3255.0885998350564 0.00890735463861044
2.392619280096615242e+01 3612.3426997094302 0.00890735463861044
2.419417684566344562e+01 4008.8063288984645 0.00890735463861044
2.447838425471244150e+01 4448.782831127585 0.00890735463861044
2.477614021713196379e+01 4937.047852839004 0.00890735463861044
2.508557884590955922e+01 5478.901179593945 0.00890735463861044
2.540590615117320894e+01 6080.224261649427 0.00890735463861044
2.573740923924477997e+01 6747.5440531107 0.00890735463861044
2.608165203260792708e+01 7488.10385759003 0.00890735463861044
2.644048976686233843e+01 8309.941949353404 0.00890735463861044
2.681665252339243466e+01 9221.97882333434 0.00890735463861044
2.721322529178830507e+01 10234.114021054527 0.00890735463861044
2.763341240288100664e+01 11357.333583431051 0.00890735463861044
2.808014468877424363e+01 12603.829296797274 0.00890735463861044
2.855576971389210783e+01 13987.131026472387 0.00890735463861044
2.906210787202919477e+01 15522.25357427048 0.00890735463861044
2.960032561437597920e+01 17225.859653987874 0.00890735463861044
3.017048803831978177e+01 19116.440753857038 0.00890735463861044
3.077199187490681709e+01 21214.51784910632 0.00890735463861044
3.140348956289401983e+01 23542.864143224204 0.00890735463861044
3.206293069197111834e+01 26126.752255633317 0.00890735463861044
3.274763077956472301e+01 28994.22853882881 0.00890735463861044
3.345447498683331844e+01 32176.417502507353 0.00890735463861044
3.417971708922942042e+01 35707.859649004626 0.00890735463861044
3.491909936058340236e+01 39626.88638701478 0.00890735463861044
3.566816744261153360e+01 43976.036093027215 0.00890735463861044
3.642223915335686257e+01 48802.515836544335 0.00890735463861044
3.717669074909191806e+01 54158.71378079476 0.00890735463861044
3.792818680482672278e+01 60102.76782070388 0.00890735463861044
3.874719922379729553e+01 66699.19663030129 0.00890735463861044
3.953890043705076351e+01 74019.59996915652 0.00890735463861044
4.029985884637044791e+01 82143.43584919439 0.00890735463861044
4.102703285634202501e+01 91158.88299750836 0.00890735463861044
4.171776635175066872e+01 101163.7979766207 0.00890735463861044
4.236977305355737400e+01 112266.77735108159 0.00890735463861044
4.298111022337439380e+01 124588.33642950082 0.00890735463861044
4.355014394531099953e+01 138262.2173764659 0.00890735463861044
4.407550629490554428e+01 153436.84089300132 0.00890735463861044
4.455604819031490393e+01 170276.91722258978 0.00890735463861044
4.499078806193995206e+01 188965.23396912115 0.00890735463861044
4.539216996524592673e+01 209704.64013232305 0.00890735463861044
4.575539794025642237e+01 232720.2478960412 0.00890735463861044
4.607324231409413784e+01 258261.87606826748 0.00890735463861044
4.634477142071391143e+01 286606.7616948256 0.00890735463861044
4.657667922273158467e+01 318062.5692794119 0.00890735463861044
4.676695259799887339e+01 352970.73027306574 0.00890735463861044
4.691009836610987804e+01 391710.1490809261 0.00890735463861044
4.700466358781052634e+01 434701.3158125035 0.00890735463861044
4.704905416377316385e+01 482410.8704165374 0.00890735463861044
4.704155335539663696e+01 535356.6677410719 0.00890735463861044
4.698034036618640386e+01 594113.3984965039 0.00890735463861044
4.686351220203209067e+01 659318.8271333541 0.00890735463861044
4.668911155246031797e+01 731680.7143427207 0.00890735463861044
4.645515933346386106e+01 811984.4993184009 0.00890735463861044
4.615969738422294455e+01 901101.8251665037 0.00890735463861044
4.580083642780694220e+01 1000000.0 0.00890735463861044
2.851869254930859743e+00 0.001 0.009884959046625586
3.140344918102151439e+00 0.0011097524964120721 0.009884959046625586
3.451938984955703393e+00 0.0012315506032928262 0.009884959046625586
3.787569855374153693e+00 0.001366716356462006 0.009884959046625586
4.148027712318712368e+00 0.0015167168884709225 0.009884959046625586
4.533941176595523537e+00 0.0016831803533309566 0.009884959046625586
4.945742513272025853e+00 0.0018679135990207828 0.009884959046625586
5.383632614736812982e+00 0.002072921779595372 0.009884959046625586
5.847546922254154289e+00 0.002300430119772917 0.009884959046625586
6.337124036259160320e+00 0.0025529080682395165 0.009884959046625586
6.851678717417578390e+00 0.002833096101839324 0.009884959046625586
7.390181076484238609e+00 0.0031440354715915 0.009884959046625586
7.951243943831874716e+00 0.0034891012134067737 0.009884959046625586
8.533119822651698883e+00 0.003872038781812557 0.009884959046625586
9.133709009736968198e+00 0.004297004704320844 0.009884959046625586
9.750579530953990215e+00 0.004768611697714469 0.009884959046625586
1.038099934364440458e+01 0.005291978735958442 0.009884959046625586
1.102198016990271867e+01 0.005872786613189483 0.009884959046625586
1.167033200756832123e+01 0.00651733960488242 0.009884959046625586
1.232272626996581089e+01 0.007232633896483534 0.009884959046625586
1.297576519045799692e+01 0.008026433522257174 0.009884959046625586
1.362605453337029715e+01 0.00890735463861044 0.009884959046625586
1.427027643910204624e+01 0.009884959046625586 0.009884959046625586
1.490525924941625213e+01 0.010969857978923836 0.009884959046625586
1.552804138004313295e+01 0.012173827277396614 0.009884959046625586
1.613592670268446483e+01 0.013509935211980273 0.009884959046625586
1.672652958516381716e+01 0.014992684327860457 0.009884959046625586
1.729780835313212606e+01 0.01663816886076129 0.009884959046625586
1.784808670538895470e+01 0.018464249428955443 0.009884959046625586
1.837606331975885254e+01 0.020490746898158472 0.009884959046625586
1.888081049344386386e+01 0.022739657523579287 0.009884959046625586
1.936176309913588867e+01 0.02523539170434766 0.009884959046625586
1.981869951902934446e+01 0.02800503894183631 0.009884959046625586
2.025171634778688201e+01 0.03107866187782014 0.009884959046625586
2.066119875793228644e+01 0.03448962260405758 0.009884959046625586
2.104778828516387890e+01 0.038274944785163134 0.009884959046625586
2.141234958512033160e+01 0.04247571552536898 0.009884959046625586
2.175593761096534351e+01 0.047137531341167244 0.009884959046625586
2.207976625113774816e+01 0.05231099308056263 0.009884959046625586
2.238517929860768163e+01 0.05805225516094899 0.009884959046625586
2.267362432876370804e+01 0.06442363508721373 0.009884959046625586
2.294662982439805532e+01 0.07149428986597581 0.009884959046625586
2.320578567270368353e+01 0.07934096665797492 0.009884959046625586
2.345272709241230658e+01 0.08804883581643465 0.009884959046625586
2.368912175634245543e+01 0.09771241535346502 0.009884959046625586
2.391665989330209641e+01 0.1084365968689611 0.009884959046625586
2.413704712381213824e+01 0.12033778407775893 0.009884959046625586
2.435199953492971403e+01 0.13354515629298988 0.009884959046625586
2.456324074916818745e+01 0.14820207057988585 0.009884959046625586
2.477250045419517477e+01 0.16446761779946645 0.009884959046625586
2.498151405987406193e+01 0.18251834943190443 0.009884959046625586
2.519202303034882107e+01 0.20255019392306664 0.009884959046625586
2.540577546843394785e+01 0.22478058335487253 0.009884959046625586
2.562452652298261668e+01 0.24945081352303167 0.009884959046625586
2.585003818941742892e+01 0.27682866303920667 0.009884959046625586
2.608407812085097532e+01 0.3072112998861759 0.009884959046625586
2.632841693259059568e+01 0.34092850697468147 0.009884959046625586
2.658482367153473547e+01 0.3783462617131929 0.009884959046625586
2.685505897501947459e+01 0.419870708444391 0.009884959046625586
2.714086553892779108e+01 0.4659525668664682 0.009884959046625586
2.744395557009080377e+01 0.517092024289676 0.009884959046625586
2.776599489989149561e+01 0.5738441648302398 0.009884959046625586
2.810858350203748657e+01 0.6368249944718586 0.009884959046625586
2.847323242687525990e+01 0.7067181273927491 0.009884959046625586
2.886133705074718847e+01 0.7842822061337682 0.009884959046625586
2.927414695033374059e+01 0.8703591361485166 0.009884959046625586
2.971273276638278915e+01 0.9658832241158708 0.009884959046625586
3.017795076139883292e+01 1.0718913192051276 0.009884959046625586
3.067040589197878475e+01 1.1895340673703196 0.009884959046625586
3.119041463141294912e+01 1.3200884008314182 0.009884959046625586
3.173796883370168587e+01 1.4649713983072863 0.009884959046625586
3.231270223692098398e+01 1.625755666443795 0.009884959046625586
3.291386126982509808e+01 1.8041864093920719 0.009884959046625586
3.354028183781379369e+01 2.0022003718155843 0.009884959046625586
3.419037370828792888e+01 2.2219468609395236 0.009884959046625586
3.486211394909215500e+01 2.4658110758226037 0.009884959046625586
3.555305043142437427e+01 2.736439997074672 0.009884959046625586
3.626031618868878326e+01 3.0367711180354604 0.009884959046625586
3.698065469906669023e+01 3.370064329271928 0.009884959046625586
3.771045585204638684e+01 3.739937302478798 0.009884959046625586
3.844580164701175562e+01 4.150404757850477 0.009884959046625586
3.918252031530116852e+01 4.605922041145108 0.009884959046625586
3.991624715250075894e+01 5.1114334834401705 0.009884959046625586
4.064249002434912228e+01 5.672426068491977 0.009884959046625586
4.135669747422031151e+01 6.294988990221888 0.009884959046625586
4.205432727791320957e+01 6.985879746785249 0.009884959046625586
4.273091344242408240e+01 7.752597488629465 0.009884959046625586
4.338212977846679053e+01 8.60346441668451 0.009884959046625586
4.400384844869667944e+01 9.547716114208066 0.009884959046625586
4.459219209592860267e+01 10.59560179277617 0.009884959046625586
4.514357838028763581e+01 11.758495540521581 0.009884959046625586
4.565475603167189433e+01 13.049019780144016 0.009884959046625586
4.612283168294349167e+01 14.481182276745331 0.009884959046625586
4.654528699811945813e+01 16.070528182616385 0.009884959046625586
4.691998591369476657e+01 17.834308769319094 0.009884959046625586
4.724517203362128015e+01 19.791668678535572 0.009884959046625586
4.751945661818316324e+01 21.96385372416547 0.009884959046625586
4.774179791615625845e+01 24.37444150122222 0.009884959046625586
4.791147300408299969e+01 27.04959730463137 0.009884959046625586
4.802804358403732010e+01 30.01835813575592 0.009884959046625586
4.809131751424783374e+01 33.31294787934677 0.009884959046625586
4.810130800993035649e+01 36.96912707195032 0.009884959046625586
4.805819257287802060e+01 41.0265810582719 0.009884959046625586
4.796227367522415364e+01 45.52935074866948 0.009884959046625586
4.781394312817708681e+01 50.526310653356795 0.009884959046625586
4.761365184621237034e+01 56.07169938205458 0.009884959046625586
4.736188647459609768e+01 62.22570836730231 0.009884959046625586
4.705915400712834895e+01 69.0551352016233 0.009884959046625586
4.670597520071623165e+01 76.63410868007462 0.009884959046625586
4.630288722522221434e+01 85.04489341802686 0.009884959046625586
4.585045562722248036e+01 94.37878277775391 0.009884959046625586
4.534929529201567533e+01 104.73708979594508 0.009884959046625586
4.480009968778873031e+01 116.23224686798542 0.009884959046625586
4.420367719601237866e+01 128.9890261253308 0.009884959046625586
4.356099280243240202e+01 143.14589375234786 0.009884959046625586
4.287321278200131047e+01 158.85651294280527 0.009884959046625586
4.214174930057856727e+01 176.2914118095948 0.009884959046625586
4.136830113574880130e+01 195.63983435170647 0.009884959046625586
4.055488611217793959e+01 217.11179456945052 0.009884959046625586
3.970386064167728080e+01 240.9403560239527 0.009884959046625586
3.881792217803062783e+01 267.38416158399497 0.009884959046625586
3.790009180871183503e+01 296.73024081888724 0.009884959046625586
3.695367655201862078e+01 329.2971255097155 0.009884959046625586
3.598345611880879602e+01 365.43830709572546 0.009884959046625586
3.503434635746835113e+01 405.54607358408276 0.009884959046625586
3.405948221944486676e+01 450.05576757004974 0.009884959046625586
3.306304377590479504e+01 499.450511585514 0.009884959046625586
3.204937606134994610e+01 554.2664520663108 0.009884959046625586
3.102292018879042956e+01 615.0985788580505 0.009884959046625586
2.998814488031368342e+01 682.6071834272393 0.009884959046625586
2.894949083866919892e+01 757.525025877192 0.009884959046625586
2.791134094495534868e+01 840.6652885618333 0.009884959046625586
2.687802600037125700e+01 932.9304026284696 0.009884959046625586
2.585386866488250490e+01 1035.3218432956637 0.009884959046625586
2.492197736064894187e+01 1148.9510001873086 0.009884959046625586
2.451770462568560305e+01 1275.051240713013 0.009884959046625586
2.416253220370958488e+01 1414.991297434576 0.009884959046625586
2.385470560604835555e+01 1570.2901247293776 0.009884959046625586
2.359186076718987479e+01 1742.6333860096508 0.009884959046625586
2.351219152678031676e+01 1933.891750455232 0.009884959046625586
2.358161752323600879e+01 2146.141197858406 0.009884959046625586
2.369656250419608767e+01 2381.6855519761607 0.009884959046625586
2.385231362005762534e+01 2643.0814869741084 0.009884959046625586
2.404392185615349931e+01 2933.1662783900483 0.009884959046625586
2.426639524570253315e+01 3255.0885998350564 0.009884959046625586
2.451491135019270828e+01 3612.3426997094302 0.009884959046625586
2.478503924320215646e+01 4008.8063288984645 0.009884959046625586
2.507303926994869059e+01 4448.782831127585 0.009884959046625586
2.537584691079326404e+01 4937.047852839004 0.009884959046625586
2.569137149774003959e+01 5478.901179593945 0.009884959046625586
2.601863688742388092e+01 6080.224261649427 0.009884959046625586
2.635776912576002573e+01 6747.5440531107 0.009884959046625586
2.671027059496051947e+01 7488.10385759003 0.009884959046625586
2.707791026876087415e+01 8309.941949353404 0.009884959046625586
2.746342507839649727e+01 9221.97882333434 0.009884959046625586
2.786993580487984801e+01 10234.114021054527 0.009884959046625586
2.830075519585413701e+01 11357.333583431051 0.009884959046625586
2.875872738273608320e+01 12603.829296797274 0.009884959046625586
2.924622408825851849e+01 13987.131026472387 0.009884959046625586
2.976499139356132773e+01 15522.25357427048 0.009884959046625586
3.031604042796881160e+01 17225.859653987874 0.009884959046625586
3.089912838261697203e+01 19116.440753857038 0.009884959046625586
3.151332541062826564e+01 21214.51784910632 0.009884959046625586
3.215686582783151692e+01 23542.864143224204 0.009884959046625586
3.282722635980350390e+01 26126.752255633317 0.009884959046625586
3.352121881547778059e+01 28994.22853882881 0.009884959046625586
3.423528137536805360e+01 32176.417502507353 0.009884959046625586
3.496507677831911565e+01 35707.859649004626 0.009884959046625586
3.570595861301018914e+01 39626.88638701478 0.009884959046625586
3.645310979909152138e+01 43976.036093027215 0.009884959046625586
3.720163513352839146e+01 48802.515836544335 0.009884959046625586
3.794876065822377598e+01 54158.71378079476 0.009884959046625586
3.876347013418585163e+01 60102.76782070388 0.009884959046625586
3.955173060066438495e+01 66699.19663030129 0.009884959046625586
4.030995295441375248e+01 74019.59996915652 0.009884959046625586
4.103496306095668444e+01 82143.43584919439 0.009884959046625586
4.172399411616706999e+01 91158.88299750836 0.009884959046625586
4.237466811434259739e+01 101163.7979766207 0.009884959046625586
4.298496710621311934e+01 112266.77735108159 0.009884959046625586
4.355319561572608222e+01 124588.33642950082 0.009884959046625586
4.407793602759387142e+01 138262.2173764659 0.009884959046625586
4.455799892879543478e+01 153436.84089300132 0.009884959046625586
4.499237040004985033e+01 170276.91722258978 0.009884959046625586
4.538015866773646678e+01 188965.23396912115 0.009884959046625586
4.573453194743436967e+01 209704.64013232305 0.009884959046625586
4.605163188139050590e+01 232720.2478960412 0.009884959046625586
4.632282074393932447e+01 258261.87606826748 0.009884959046625586
4.654706553953217707e+01 286606.7616948256 0.009884959046625586
4.673107143227343840e+01 318062.5692794119 0.009884959046625586
4.687358719377510141e+01 352970.73027306574 0.009884959046625586
4.696808736668793216e+01 391710.1490809261 0.009884959046625586
4.701291810495238366e+01 434701.3158125035 0.009884959046625586
4.700628541213539080e+01 482410.8704165374 0.009884959046625586
4.694628370004073759e+01 535356.6677410719 0.009884959046625586
4.683092535459365280e+01 594113.3984965039 0.009884959046625586
4.665817545507159281e+01 659318.8271333541 0.009884959046625586
4.642598639730039878e+01 731680.7143427207 0.009884959046625586
4.613234176315638990e+01 811984.4993184009 0.009884959046625586
4.577530697483140898e+01 901101.8251665037 0.009884959046625586
4.535308662035491523e+01 1000000.0 0.009884959046625586
2.573346638564067312e+00 0.001 0.010969857978923836
2.835478503995206179e+00 0.0011097524964120721 0.010969857978923836
3.118993340371789991e+00 0.0012315506032928262 0.010969857978923836
3.424815047581876826e+00 0.001366716356462006 0.010969857978923836
3.753762062963232893e+00 0.0015167168884709225 0.010969857978923836
4.106516757570837228e+00 0.0016831803533309566 0.010969857978923836
4.483593028068974640e+00 0.0018679135990207828 0.010969857978923836
4.885303036708086744e+00 0.002072921779595372 0.010969857978923836
5.311724156948203657e+00 0.002300430119772917 0.010969857978923836
5.762667659353649441e+00 0.0025529080682395165 0.010969857978923836
6.237650646528805964e+00 0.002833096101839324 0.010969857978923836
6.735872953665209550e+00 0.0031440354715915 0.010969857978923836
7.256200854415152612e+00 0.0034891012134067737 0.010969857978923836
7.797159200032893978e+00 0.003872038781812557 0.010969857978923836
8.356933446636618967e+00 0.004297004704320844 0.010969857978923836
8.933382663910075294e+00 0.004768611697714469 0.010969857978923836
9.524064042571364297e+00 0.005291978735958442 0.010969857978923836
1.012626893052128274e+01 0.005872786613189483 0.010969857978923836
1.073706957193775935e+01 0.00651733960488242 0.010969857978923836
1.135337511516354070e+01 0.007232633896483534 0.010969857978923836
1.197199488426145741e+01 0.008026433522257174 0.010969857978923836
1.258970627599810044e+01 0.00890735463861044 0.010969857978923836
1.320332435069996713e+01 0.009884959046625586 0.010969857978923836
1.380977008237751846e+01 0.010969857978923836 0.010969857978923836
1.440613437256062035e+01 0.012173827277396614 0.010969857978923836
1.498973508052018566e+01 0.013509935211980273 0.010969857978923836
1.555816512787187733e+01 0.014992684327860457 0.010969857978923836
1.610933001472614734e+01 0.01663816886076129 0.010969857978923836
1.664147407759535113e+01 0.018464249428955443 0.010969857978923836
1.715319527875633909e+01 0.020490746898158472 0.010969857978923836
1.764344916150916021e+01 0.022739657523579287 0.010969857978923836
1.811154286681088976e+01 0.02523539170434766 0.010969857978923836
1.855712077145366479e+01 0.02800503894183631 0.010969857978923836
1.898014334226452604e+01 0.03107866187782014 0.010969857978923836
1.938086095731856062e+01 0.03448962260405758 0.010969857978923836
1.975978450625255078e+01 0.038274944785163134 0.010969857978923836
2.011765430019300283e+01 0.04247571552536898 0.010969857978923836
2.045540876509629413e+01 0.047137531341167244 0.010969857978923836
2.077415407186584417e+01 0.05231099308056263 0.010969857978923836
2.107513561132011048e+01 0.05805225516094899 0.010969857978923836
2.135971203461659940e+01 0.06442363508721373 0.010969857978923836
2.162933222559818347e+01 0.07149428986597581 0.010969857978923836
2.188551549089584825e+01 0.07934096665797492 0.010969857978923836
2.212983496540817896e+01 0.08804883581643465 0.010969857978923836
2.236390421255728711e+01 0.09771241535346502 0.010969857978923836
2.258936676622571582e+01 0.1084365968689611 0.010969857978923836
2.280788836943876063e+01 0.12033778407775893 0.010969857978923836
2.302115158352615154e+01 0.13354515629298988 0.010969857978923836
2.323085237058485220e+01 0.14820207057988585 0.010969857978923836
2.343869831971409567e+01 0.16446761779946645 0.010969857978923836
2.364640803048824225e+01 0.18251834943190443 0.010969857978923836
2.385571131969496150e+01 0.20255019392306664 0.010969857978923836
2.406834979131902230e+01 0.22478058335487253 0.010969857978923836
2.428607734216062752e+01 0.24945081352303167 0.010969857978923836
2.451066023817025652e+01 0.27682866303920667 0.010969857978923836
2.474387623598534702e+01 0.3072112998861759 0.010969857978923836
2.498751241196790573e+01 0.34092850697468147 0.010969857978923836
2.524336122746883504e+01 0.3783462617131929 0.010969857978923836
2.551321438810248665e+01 0.419870708444391 0.010969857978923836
2.579885413295888341e+01 0.4659525668664682 0.010969857978923836
2.610204152284223511e+01 0.517092024289676 0.010969857978923836
2.642450145823671903e+01 0.5738441648302398 0.010969857978923836
2.676790409591825792e+01 0.6368249944718586 0.010969857978923836
2.713384257169249025e+01 0.7067181273927491 0.010969857978923836
2.752380693861196193e+01 0.7842822061337682 0.010969857978923836
2.793915452518628939e+01 0.8703591361485166 0.010969857978923836
2.838107697772599991e+01 0.9658832241158708 0.010969857978923836
2.885056461929032423e+01 1.0718913192051276 0.010969857978923836
2.934836888035550118e+01 1.1895340673703196 0.010969857978923836
2.987496391261509032e+01 1.3200884008314182 0.010969857978923836
3.043050866915108443e+01 1.4649713983072863 0.010969857978923836
3.101481097468800741e+01 1.625755666443795 0.010969857978923836
3.162729527875293556e+01 1.8041864093920719 0.010969857978923836
3.226697577364442537e+01 2.0022003718155843 0.010969857978923836
3.293243665692342859e+01 2.2219468609395236 0.010969857978923836
3.362182100993177158e+01 2.4658110758226037 0.010969857978923836
3.433282961547477896e+01 2.736439997074672 0.010969857978923836
3.506273056190850923e+01 3.0367711180354604 0.010969857978923836
3.580838006345970825e+01 3.370064329271928 0.010969857978923836
3.656625434024378052e+01 3.739937302478798 0.010969857978923836
3.733249185995056507e+01 4.150404757850477 0.010969857978923836
3.810294479583214411e+01 4.605922041145108 0.010969857978923836
3.887323799889495746e+01 5.1114334834401705 0.010969857978923836
3.963883360709710502e+01 5.672426068491977 0.010969857978923836
4.039509908586149578e+01 6.294988990221888 0.010969857978923836
4.113737661499123277e+01 6.985879746785249 0.010969857978923836
4.186105165141937334e+01 7.752597488629465 0.010969857978923836
4.256161882083741688e+01 8.60346441668451 0.010969857978923836
4.323474343030969891e+01 9.547716114208066 0.010969857978923836
4.387631718105318157e+01 10.59560179277617 0.010969857978923836
4.448250694305913555e+01 11.758495540521581 0.010969857978923836
4.504979561230209129e+01 13.049019780144016 0.010969857978923836
4.557501433791987466e+01 14.481182276745331 0.010969857978923836
4.605536554710219121e+01 16.070528182616385 0.010969857978923836
4.648843643714661056e+01 17.834308769319094 0.010969857978923836
4.687220279807863221e+01 19.791668678535572 0.010969857978923836
4.720502331409072383e+01 21.96385372416547 0.010969857978923836
4.748562481097421539e+01 24.37444150122222 0.010969857978923836
4.771307924458165672e+01 27.04959730463137 0.010969857978923836
4.788677361257749965e+01 30.01835813575592 0.010969857978923836
4.800637425458204177e+01 33.31294787934677 0.010969857978923836
4.807178732974410451e+01 36.96912707195032 0.010969857978923836
4.808311742579415693e+01 41.0265810582719 0.010969857978923836
4.804062634651360497e+01 45.52935074866948 0.010969857978923836
4.794469412965625565e+01 50.526310653356795 0.010969857978923836
4.779578421521082277e+01 56.07169938205458 0.010969857978923836
4.759441449992145579e+01 62.22570836730231 0.010969857978923836
4.734113573850380874e+01 69.0551352016233 0.010969857978923836
4.703651844390773817e+01 76.63410868007462 0.010969857978923836
4.668114908829146259e+01 85.04489341802686 0.010969857978923836
4.627563602357439265e+01 94.37878277775391 0.010969857978923836
4.582062513378052415e+01 104.73708979594508 0.010969857978923836
4.531682477211408866e+01 116.23224686798542 0.010969857978923836
4.476503899676004750e+01 128.9890261253308 0.010969857978923836
4.416620749930011414e+01 143.14589375234786 0.010969857978923836
4.352144987095737605e+01 158.85651294280527 0.010969857978923836
4.283211101139993815e+01 176.2914118095948 0.010969857978923836
4.209980362435944556e+01 195.63983435170647 0.010969857978923836
4.132644303353511361e+01 217.11179456945052 0.010969857978923836
4.051426925192212991e+01 240.9403560239527 0.010969857978923836
3.966585170167699914e+01 267.38416158399497 0.010969857978923836
3.878407349618553468e+01 296.73024081888724 0.010969857978923836
3.787209481792504562e+01 329.2971255097155 0.010969857978923836
3.693412599591204071e+01 365.43830709572546 0.010969857978923836
3.602034688745850843e+01 405.54607358408276 0.010969857978923836
3.507791635426171695e+01 450.05576757004974 0.010969857978923836
3.411086484782059358e+01 499.450511585514 0.010969857978923836
3.312341392299207143e+01 554.2664520663108 0.010969857978923836
3.211991215204112393e+01 615.0985788580505 0.010969857978923836
3.110477049606225819e+01 682.6071834272393 0.010969857978923836
3.008240914986876291e+01 757.525025877192 0.010969857978923836
2.905722857004522197e+01 840.6652885618333 0.010969857978923836
2.803361451901189483e+01 932.9304026284696 0.010969857978923836
2.701598031807465361e+01 1035.3218432956637 0.010969857978923836
2.600884069010114175e+01 1148.9510001873086 0.010969857978923836
2.552007620849549596e+01 1275.051240713013 0.010969857978923836
2.515840326958501905e+01 1414.991297434576 0.010969857978923836
2.484403869733029779e+01 1570.2901247293776 0.010969857978923836
2.457469467176123956e+01 1742.6333860096508 0.010969857978923836
2.434813967333588636e+01 1933.891750455232 0.010969857978923836
2.423609782342671437e+01 2146.141197858406 0.010969857978923836
2.434035468230568000e+01 2381.6855519761607 0.010969857978923836
2.448750616445967054e+01 2643.0814869741084 0.010969857978923836
2.467261987558088165e+01 2933.1662783900483 0.010969857978923836
2.489066490172728408e+01 3255.0885998350564 0.010969857978923836
2.513672851473103975e+01 3612.3426997094302 0.010969857978923836
2.540632158732131174e+01 4008.8063288984645 0.010969857978923836
2.569543620723664290e+01 4448.782831127585 0.010969857978923836
2.600081249181378951e+01 4937.047852839004 0.010969857978923836
2.632022063218287045e+01 5478.901179593945 0.010969857978923836
2.665252027310451766e+01 6080.224261649427 0.010969857978923836
2.699770429369110047e+01 6747.5440531107 0.010969857978923836
2.735722497928549757e+01 7488.10385759003 0.010969857978923836
2.773274148210522583e+01 8309.941949353404 0.010969857978923836
2.812696617948998323e+01 9221.97882333434 0.010969857978923836
2.854301231561778707e+01 10234.114021054527 0.010969857978923836
2.898421446884731267e+01 11357.333583431051 0.010969857978923836
2.945325898123637387e+01 12603.829296797274 0.010969857978923836
2.995244989272305958e+01 13987.131026472387 0.010969857978923836
3.048338788111892228e+01 15522.25357427048 0.010969857978923836
3.104677533669527989e+01 17225.859653987874 0.010969857978923836
3.164203267344383974e+01 19116.440753857038 0.010969857978923836
3.226781373724811175e+01 21214.51784910632 0.010969857978923836
3.292188146917312963e+01 23542.864143224204 0.010969857978923836
3.360120888007008233e+01 26126.752255633317 0.010969857978923836
3.430209823065836616e+01 28994.22853882881 0.010969857978923836
3.502056030374168216e+01 32176.417502507353 0.010969857978923836
3.575171180640877822e+01 35707.859649004626 0.010969857978923836
3.649058080531288795e+01 39626.88638701478 0.010969857978923836
3.723206751245595569e+01 43976.036093027215 0.010969857978923836
3.797385922957194282e+01 48802.515836544335 0.010969857978923836
3.878332951743800550e+01 54158.71378079476 0.010969857978923836
3.956739120606845006e+01 60102.76782070388 0.010969857978923836
4.032226860468229290e+01 66699.19663030129 0.010969857978923836
4.104462913316130113e+01 74019.59996915652 0.010969857978923836
4.173157304924593092e+01 82143.43584919439 0.010969857978923836
4.238061171090838286e+01 91158.88299750836 0.010969857978923836
4.298963589206949365e+01 101163.7979766207 0.010969857978923836
4.355687556272692262e+01 112266.77735108159 0.010969857978923836
4.408085235851248740e+01 124588.33642950082 0.010969857978923836
4.456032789108846259e+01 138262.2173764659 0.010969857978923836
4.499424879381494691e+01 153436.84089300132 0.010969857978923836
4.538169192861312240e+01 170276.91722258978 0.010969857978923836
4.572181017308697903e+01 188965.23396912115 0.010969857978923836
4.602837881207967285e+01 209704.64013232305 0.010969857978923836
4.629876801395562325e+01 232720.2478960412 0.010969857978923836
4.652265263157718778e+01 258261.87606826748 0.010969857978923836
4.669886523520597876e+01 286606.7616948256 0.010969857978923836
4.683387324858824741e+01 318062.5692794119 0.010969857978923836
4.692766461685518209e+01 352970.73027306574 0.010969857978923836
4.697240572467520536e+01 391710.1490809261 0.010969857978923836
4.696623860795615713e+01 434701.3158125035 0.010969857978923836
4.690717492754937723e+01 482410.8704165374 0.010969857978923836
4.679313539512747155e+01 535356.6677410719 0.010969857978923836
4.662199234508771895e+01 594113.3984965039 0.010969857978923836
4.639161259005607008e+01 659318.8271333541 0.010969857978923836
4.609990530714138401e+01 731680.7143427207 0.010969857978923836
4.574487202161087396e+01 811984.4993184009 0.010969857978923836
4.532466713030350292e+01 901101.8251665037 0.010969857978923836
4.483765946985774775e+01 1000000.0 0.010969857978923836
2.320627601764599479e+00 0.001 0.012173827277396614
2.558527829358795191e+00 0.0011097524964120721 0.012173827277396614
2.816147541734177029e+00 0.0012315506032928262 0.012173827277396614
3.094401198608320414e+00 0.001366716356462006 0.012173827277396614
3.394117486288827479e+00 0.0015167168884709225 0.012173827277396614
3.716011428487659529e+00 0.0016831803533309566 0.012173827277396614
4.060654516046374951e+00 0.0018679135990207828 0.012173827277396614
4.428443457887530244e+00 0.002072921779595372 0.012173827277396614
4.819568689537432782e+00 0.002300430119772917 0.012173827277396614
5.233983663750175097e+00 0.0025529080682395165 0.012173827277396614
5.671376558299819237e+00 0.002833096101839324 0.012173827277396614
6.131145809242228850e+00 0.0031440354715915 0.012173827277396614
6.612381250014848888e+00 0.0034891012134067737 0.012173827277396614
7.113852435427698850e+00 0.003872038781812557 0.012173827277396614
7.634005780973562416e+00 0.004297004704320844 0.012173827277396614
8.170971560627792840e+00 0.004768611697714469 0.012173827277396614
8.722581678876085931e+00 0.005291978735958442 0.012173827277396614
9.286398470466039612e+00 0.005872786613189483 0.012173827277396614
9.859754081848990381e+00 0.00651733960488242 0.012173827277396614
1.043979944573470675e+01 0.007232633896483534 0.012173827277396614
1.102356119564238845e+01 0.008026433522257174 0.012173827277396614
1.160800417800953355e+01 0.00890735463861044 0.012173827277396614
1.219009704976821240e+01 0.009884959046625586 0.012173827277396614
1.276687798506597815e+01 0.010969857978923836 0.012173827277396614
1.333551771351128323e+01 0.012173827277396614 0.012173827277396614
1.389337711652481211e+01 0.013509935211980273 0.012173827277396614
1.443805722648748713e+01 0.014992684327860457 0.012173827277396614
1.496743983440144277e+01 0.01663816886076129 0.012173827277396614
1.547971767153452483e+01 0.018464249428955443 0.012173827277396614
1.597341372317965735e+01 0.020490746898158472 0.012173827277396614
1.644738989783171945e+01 0.022739657523579287 0.012173827277396614
1.690084584457049033e+01 0.02523539170434766 0.012173827277396614
1.733330907903485851e+01 0.02800503894183631 0.012173827277396614
1.774461793334594262e+01 0.03107866187782014 0.012173827277396614
1.813489898040499071e+01 0.03448962260405758 0.012173827277396614
1.850454057940364905e+01 0.038274944785163134 0.012173827277396614
1.885416420487679190e+01 0.04247571552536898 0.012173827277396614
1.918459492579987824e+01 0.047137531341167244 0.012173827277396614
1.949683229296458720e+01 0.05231099308056263 0.012173827277396614
1.979202265599274568e+01 0.05805225516094899 0.012173827277396614
2.007143359608413036e+01 0.06442363508721373 0.012173827277396614
2.033643103091412740e+01 0.07149428986597581 0.012173827277396614
2.058845927986056168e+01 0.07934096665797492 0.012173827277396614
2.082902419113877812e+01 0.08804883581643465 0.012173827277396614
2.105967936232200444e+01 0.09771241535346502 0.012173827277396614
2.128201522320219752e+01 0.1084365968689611 0.012173827277396614
2.149765085193146064e+01 0.12033778407775893 0.012173827277396614
2.170822813038886068e+01 0.13354515629298988 0.012173827277396614
2.191540797666866069e+01 0.14820207057988585 0.012173827277396614
2.212086824731622059e+01 0.16446761779946645 0.012173827277396614
2.232630292922708648e+01 0.18251834943190443 0.012173827277396614
2.253342221237534915e+01 0.20255019392306664 0.012173827277396614
2.274395307980018188e+01 0.22478058335487253 0.012173827277396614
2.295963993714083884e+01 0.24945081352303167 0.012173827277396614
2.318224492774783840e+01 0.27682866303920667 0.012173827277396614
2.341354745525733350e+01 0.3072112998861759 0.012173827277396614
2.365534250744617850e+01 0.34092850697468147 0.012173827277396614
2.390943737796766655e+01 0.3783462617131929 0.012173827277396614
2.417764627983051540e+01 0.419870708444391 0.012173827277396614
2.446178250767206563e+01 0.4659525668664682 0.012173827277396614
2.476364768997666133e+01 0.517092024289676 0.012173827277396614
2.508501780429396177e+01 0.5738441648302398 0.012173827277396614
2.542762565036381517e+01 0.6368249944718586 0.012173827277396614
2.579313953636983925e+01 0.7067181273927491 0.012173827277396614
2.618313813877017537e+01 0.7842822061337682 0.012173827277396614
2.659908155027814658e+01 0.8703591361485166 0.012173827277396614
2.704227879720330918e+01 0.9658832241158708 0.012173827277396614
2.751385226756397984e+01 1.0718913192051276 0.012173827277396614
2.801469979260685506e+01 1.1895340673703196 0.012173827277396614
2.854545535252932709e+01 1.3200884008314182 0.012173827277396614
2.910644962033567751e+01 1.4649713983072863 0.012173827277396614
2.969767182931390792e+01 1.625755666443795 0.012173827277396614
3.031873461061375963e+01 1.8041864093920719 0.012173827277396614
3.096884355650198017e+01 2.0022003718155843 0.012173827277396614
3.164677326840515903e+01 2.2219468609395236 0.012173827277396614
3.235085158108861236e+01 2.4658110758226037 0.012173827277396614
3.307895338715427158e+01 2.736439997074672 0.012173827277396614
3.382850515417567294e+01 3.0367711180354604 0.012173827277396614
3.459650074491966620e+01 3.370064329271928 0.012173827277396614
3.537952870043427112e+01 3.739937302478798 0.012173827277396614
3.617381044181003347e+01 4.150404757850477 0.012173827277396614
3.697524843383077808e+01 4.605922041145108 0.012173827277396614
3.777948279481741878e+01 5.1114334834401705 0.012173827277396614
3.858195446278813989e+01 5.672426068491977 0.012173827277396614
3.937797280143378487e+01 6.294988990221888 0.012173827277396614
4.016278543770941667e+01 6.985879746785249 0.012173827277396614
4.093164813776565580e+01 7.752597488629465 0.012173827277396614
4.167989273740302281e+01 8.60346441668451 0.012173827277396614
4.240299135068308800e+01 9.547716114208066 0.012173827277396614
4.309661538047094353e+01 10.59560179277617 0.012173827277396614
4.375668812693425025e+01 11.758495540521581 0.012173827277396614
4.437943004029446570e+01 13.049019780144016 0.012173827277396614
4.496139587637844670e+01 14.481182276745331 0.012173827277396614
4.549950319006534727e+01 16.070528182616385 0.012173827277396614
4.599105174973868770e+01 17.834308769319094 0.012173827277396614
4.643373362591852782e+01 19.791668678535572 0.012173827277396614
4.682563391039842315e+01 21.96385372416547 0.012173827277396614
4.716522225265222801e+01 24.37444150122222 0.012173827277396614
4.745133572056639792e+01 27.04959730463137 0.012173827277396614
4.768315380397874748e+01 30.01835813575592 0.012173827277396614
4.786016674559026995e+01 33.31294787934677 0.012173827277396614
4.798213870712478979e+01 36.96912707195032 0.012173827277396614
4.804906754685042358e+01 41.0265810582719 0.012173827277396614
4.806114318919799189e+01 45.52935074866948 0.012173827277396614
4.801870664767056951e+01 50.526310653356795 0.012173827277396614
4.792221176567919372e+01 56.07169938205458 0.012173827277396614
4.777219162266554520e+01 62.22570836730231 0.012173827277396614
4.756923134920100438e+01 69.0551352016233 0.012173827277396614
4.731394883812857444e+01 76.63410868007462 0.012173827277396614
4.700698450456729915e+01 85.04489341802686 0.012173827277396614
4.664900087556390673e+01 94.37878277775391 0.012173827277396614
4.624069235688829593e+01 104.73708979594508 0.012173827277396614
4.578280503261350276e+01 116.23224686798542 0.012173827277396614
4.527616576008522742e+01 128.9890261253308 0.012173827277396614
4.472171912146118444e+01 143.14589375234786 0.012173827277396614
4.412056993482746492e+01 158.85651294280527 0.012173827277396614
4.347402808173460187e+01 176.2914118095948 0.012173827277396614
4.278365141245846104e+01 195.63983435170647 0.012173827277396614
4.205128165452914857e+01 217.11179456945052 0.012173827277396614
4.127906789939869725e+01 240.9403560239527 0.012173827277396614
4.046947269140043346e+01 267.38416158399497 0.012173827277396614
3.962525738339687820e+01 296.73024081888724 0.012173827277396614
3.874944628099657962e+01 329.2971255097155 0.012173827277396614
3.784614443970884423e+01 365.43830709572546 0.012173827277396614
3.696981986434491319e+01 405.54607358408276 0.012173827277396614
3.606258425251296984e+01 450.05576757004974 0.012173827277396614
3.512783481574800959e+01 499.450511585514 0.012173827277396614
3.416965905363317546e+01 554.2664520663108 0.012173827277396614
3.319230160229837878e+01 615.0985788580505 0.012173827277396614
3.220010370021351775e+01 682.6071834272393 0.012173827277396614
3.119745252646190892e+01 757.525025877192 0.012173827277396614
3.018875286700585647e+01 840.6652885618333 0.012173827277396614
2.917843103837826746e+01 932.9304026284696 0.012173827277396614
2.817097484682880548e+01 1035.3218432956637 0.012173827277396614
2.717100497612844379e+01 1148.9510001873086 0.012173827277396614
2.653906804046481938e+01 1275.051240713013 0.012173827277396614
2.617119615322161863e+01 1414.991297434576 0.012173827277396614
2.585026791047316408e+01 1570.2901247293776 0.012173827277396614
2.557412136483940301e+01 1742.6333860096508 0.012173827277396614
2.534060448677636046e+01 1933.891750455232 0.012173827277396614
2.514770410560037917e+01 2146.141197858406 0.012173827277396614
2.502713061346770118e+01 2381.6855519761607 0.012173827277396614
2.516365150274576834e+01 2643.0814869741084 0.012173827277396614
2.533994774336712652e+01 2933.1662783900483 0.012173827277396614
2.555104137522733510e+01 3255.0885998350564 0.012173827277396614
2.579208929336158818e+01 3612.3426997094302 0.012173827277396614
2.605850841533666440e+01 4008.8063288984645 0.012173827277396614
2.634615281028979439e+01 4448.782831127585 0.012173827277396614
2.665172258889061752e+01 4937.047852839004 0.012173827277396614
2.697287228717684116e+01 5478.901179593945 0.012173827277396614
2.730834353676410942e+01 6080.224261649427 0.012173827277396614
2.765803160540191996e+01 6747.5440531107 0.012173827277396614
2.802331957872201684e+01 7488.10385759003 0.012173827277396614
2.840575337266829692e+01 8309.941949353404 0.012173827277396614
2.880797457201468958e+01 9221.97882333434 0.012173827277396614
2.923308123873551168e+01 10234.114021054527 0.012173827277396614
2.968420879067740259e+01 11357.333583431051 0.012173827277396614
3.016393703135306836e+01 12603.829296797274 0.012173827277396614
3.067436559172699262e+01 13987.131026472387 0.012173827277396614
3.121686238050521922e+01 15522.25357427048 0.012173827277396614
3.179172644817309390e+01 17225.859653987874 0.012173827277396614
3.239796895152261413e+01 19116.440753857038 0.012173827277396614
3.303377030107260026e+01 21214.51784910632 0.012173827277396614
3.369638689209650551e+01 23542.864143224204 0.012173827277396614
3.438227764298441969e+01 26126.752255633317 0.012173827277396614
3.508726146625933495e+01 28994.22853882881 0.012173827277396614
3.580692909558357684e+01 32176.417502507353 0.012173827277396614
3.653594483781098745e+01 35707.859649004626 0.012173827277396614
3.726907668521280925e+01 39626.88638701478 0.012173827277396614
3.800445285822428332e+01 43976.036093027215 0.012173827277396614
3.880754499069661989e+01 48802.515836544335 0.012173827277396614
3.958649403333071604e+01 54158.71378079476 0.012173827277396614
4.033728935023853523e+01 60102.76782070388 0.012173827277396614
4.105641048155624162e+01 66699.19663030129 0.012173827277396614
4.174079865596027616e+01 74019.59996915652 0.012173827277396614
4.238783229345612114e+01 82143.43584919439 0.012173827277396614
4.299529216241757723e+01 91158.88299750836 0.012173827277396614
4.356131757830157625e+01 101163.7979766207 0.012173827277396614
4.408435663176840791e+01 112266.77735108159 0.012173827277396614
4.456311119169393464e+01 124588.33642950082 0.012173827277396614
4.499647999121044251e+01 138262.2173764659 0.012173827277396614
4.538350140146170730e+01 153436.84089300132 0.012173827277396614
4.572329777464116773e+01 170276.91722258978 0.012173827277396614
4.601502346752635475e+01 188965.23396912115 0.012173827277396614
4.627290310894034775e+01 209704.64013232305 0.012173827277396614
4.649592450197287263e+01 232720.2478960412 0.012173827277396614
4.667175187004274051e+01 258261.87606826748 0.012173827277396614
4.679905705899079038e+01 286606.7616948256 0.012173827277396614
4.688376960335039456e+01 318062.5692794119 0.012173827277396614
4.692771019962632550e+01 352970.73027306574 0.012173827277396614
4.692142033469578166e+01 391710.1490809261 0.012173827277396614
4.686284403303948665e+01 434701.3158125035 0.012173827277396614
4.674981302655550053e+01 482410.8704165374 0.012173827277396614
4.658009989440019893e+01 535356.6677410719 0.012173827277396614
4.635147204113560804e+01 594113.3984965039 0.012173827277396614
4.606174448740420502e+01 659318.8271333541 0.012173827277396614
4.570883642919148571e+01 731680.7143427207 0.012173827277396614
4.529083231661455500e+01 811984.4993184009 0.012173827277396614
4.480604586608348683e+01 901101.8251665037 0.012173827277396614
4.425308657107012067e+01 1000000.0 0.012173827277396614
2.091582400062834246e+00 0.001 0.013509935211980273
2.307248608247252974e+00 0.0011097524964120721 0.013509935211980273
2.541051678295097815e+00 0.0012315506032928262 0.013509935211980273
2.793884918050336008e+00 0.001366716356462006 0.013509935211980273
3.066572689459231782e+00 0.0015167168884709225 0.013509935211980273
3.359845179895473599e+00 0.0016831803533309566 0.013509935211980273
3.674311081905708321e+00 0.0018679135990207828 0.013509935211980273
4.010428580042652236e+00 0.002072921779595372 0.013509935211980273
4.368475629745372402e+00 0.002300430119772917 0.013509935211980273
4.748520440511821761e+00 0.0025529080682395165 0.013509935211980273
5.150393483072365441e+00 0.002833096101839324 0.013509935211980273
5.573662478938009812e+00 0.0031440354715915 0.013509935211980273
6.017611824207991233e+00 0.0034891012134067737 0.013509935211980273
6.481228193290572648e+00 0.003872038781812557 0.013509935211980273
6.963193659576712768e+00 0.004297004704320844 0.013509935211980273
7.461887784136306045e+00 0.004768611697714469 0.013509935211980273
7.975399516822619717e+00 0.005291978735958442 0.013509935211980273
8.501549508568423619e+00 0.005872786613189483 0.013509935211980273
9.037922690834712114e+00 0.00651733960488242 0.013509935211980273
9.581910480882395831e+00 0.007232633896483534 0.013509935211980273
1.013076128683006871e+01 0.008026433522257174 0.013509935211980273
1.068163743814749900e+01 0.00890735463861044 0.013509935211980273
1.123167620610697526e+01 0.009884959046625586 0.013509935211980273
1.177805223244329014e+01 0.010969857978923836 0.013509935211980273
1.231803864578926699e+01 0.012173827277396614 0.013509935211980273
1.284906426093606058e+01 0.013509935211980273 0.013509935211980273
1.336876445524048762e+01 0.014992684327860457 0.013509935211980273
1.387502385214069456e+01 0.01663816886076129 0.013509935211980273
1.436600958322222787e+01 0.018464249428955443 0.013509935211980273
1.484019430221193403e+01 0.020490746898158472 0.013509935211980273
1.529636907424315950e+01 0.022739657523579287 0.013509935211980273
1.573364645018307861e+01 0.02523539170434766 0.013509935211980273
1.615145486362484917e+01 0.02800503894183631 0.013509935211980273
1.654952554676425791e+01 0.03107866187782014 0.013509935211980273
1.692787349648969553e+01 0.03448962260405758 0.013509935211980273
1.728677412902381150e+01 0.038274944785163134 0.013509935211980273
1.762673712871606924e+01 0.04247571552536898 0.013509935211980273
1.794847894186193571e+01 0.047137531341167244 0.013509935211980273
1.825289519286760509e+01 0.05231099308056263 0.013509935211980273
1.854103404950872758e+01 0.05805225516094899 0.013509935211980273
1.881407132252992653e+01 0.06442363508721373 0.013509935211980273
1.907328793599467787e+01 0.07149428986597581 0.013509935211980273
1.932005006713909978e+01 0.07934096665797492 0.013509935211980273
1.955579220062973178e+01 0.08804883581643465 0.013509935211980273
1.978200310769737413e+01 0.09771241535346502 0.013509935211980273
2.000021465450794267e+01 0.1084365968689611 0.013509935211980273
2.021199324127393737e+01 0.12033778407775893 0.013509935211980273
2.041893366600614712e+01 0.13354515629298988 0.013509935211980273
2.062265501089358466e+01 0.14820207057988585 0.013509935211980273
2.082479831688083749e+01 0.16446761779946645 0.013509935211980273
2.102702558957044943e+01 0.18251834943190443 0.013509935211980273
2.123101978489292208e+01 0.20255019392306664 0.013509935211980273
2.143848543809813023e+01 0.22478058335487253 0.013509935211980273
2.165114940892303252e+01 0.24945081352303167 0.013509935211980273
2.187076146677752675e+01 0.27682866303920667 0.013509935211980273
2.209909421309534494e+01 0.3072112998861759 0.013509935211980273
2.233794194449714610e+01 0.34092850697468147 0.013509935211980273
2.258911802843498151e+01 0.3783462617131929 0.013509935211980273
2.285445033954748695e+01 0.419870708444391 0.013509935211980273
2.313577434260420418e+01 0.4659525668664682 0.013509935211980273
2.343492339636533828e+01 0.517092024289676 0.013509935211980273
2.375371588574014936e+01 0.5738441648302398 0.013509935211980273
2.409393886014223796e+01 0.6368249944718586 0.013509935211980273
2.445732789967838627e+01 0.7067181273927491 0.013509935211980273
2.484554306458658246e+01 0.7842822061337682 0.013509935211980273
2.526014091424230656e+01 0.8703591361485166 0.013509935211980273
2.570254273945443302e+01 0.9658832241158708 0.013509935211980273
2.617399938914614310e+01 1.0718913192051276 0.013509935211980273
2.667555332278746505e+01 1.1895340673703196 0.013509935211980273
2.720799871942229586e+01 1.3200884008314182 0.013509935211980273
2.777184082123105924e+01 1.4649713983072863 0.013509935211980273
2.836725587367290657e+01 1.625755666443795 0.013509935211980273
2.899405328763852197e+01 1.8041864093920719 0.013509935211980273
2.965164176757241066e+01 2.0022003718155843 0.013509935211980273
3.033900123438610663e+01 2.2219468609395236 0.013509935211980273
3.105466229574581050e+01 2.4658110758226037 0.013509935211980273
3.179669487591805321e+01 2.736439997074672 0.013509935211980273
3.256270729372526063e+01 3.0367711180354604 0.013509935211980273
3.334985665562380319e+01 3.370064329271928 0.013509935211980273
3.415487092663425983e+01 3.739937302478798 0.013509935211980273
3.497408247650758284e+01 4.150404757850477 0.013509935211980273
3.580347229143637833e+01 4.605922041145108 0.013509935211980273
3.663872355482198628e+01 5.1114334834401705 0.013509935211980273
3.747528279567114851e+01 5.672426068491977 0.013509935211980273
3.830842654003932068e+01 6.294988990221888 0.013509935211980273
3.913333120195471082e+01 6.985879746785249 0.013509935211980273
3.994514395910421456e+01 7.752597488629465 0.013509935211980273
4.073905249183009403e+01 8.60346441668451 0.013509935211980273
4.151035168675644371e+01 9.547716114208066 0.013509935211980273
4.225450572268956506e+01 10.59560179277617 0.013509935211980273
4.296720426308745999e+01 11.758495540521581 0.013509935211980273
4.364441176297832925e+01 13.049019780144016 0.013509935211980273
4.428240916052747167e+01 14.481182276745331 0.013509935211980273
4.487782738117831371e+01 16.070528182616385 0.013509935211980273
4.542767225910517936e+01 17.834308769319094 0.013509935211980273
4.592934056226448547e+01 19.791668678535572 0.013509935211980273
4.638062696731420687e+01 21.96385372416547 0.013509935211980273
4.677972198949852611e+01 24.37444150122222 0.013509935211980273
4.712520110414504160e+01 27.04959730463137 0.013509935211980273
4.741600556942606204e+01 30.01835813575592 0.013509935211980273
4.765141580133949617e+01 33.31294787934677 0.013509935211980273
4.783101850190033844e+01 36.96912707195032 0.013509935211980273
4.795466904501860483e+01 41.0265810582719 0.013509935211980273
4.802245094213069621e+01 45.52935074866948 0.013509935211980273
4.803463437002496761e+01 50.526310653356795 0.013509935211980273
4.799163585708824087e+01 56.07169938205458 0.013509935211980273
4.789398122399336444e+01 62.22570836730231 0.013509935211980273
4.774227374278036251e+01 69.0551352016233 0.013509935211980273
4.753716929763863419e+01 76.63410868007462 0.013509935211980273
4.727936003346916749e+01 85.04489341802686 0.013509935211980273
4.696956762369485006e+01 94.37878277775391 0.013509935211980273
4.660854685857089663e+01 104.73708979594508 0.013509935211980273
4.619709973041788231e+01 116.23224686798542 0.013509935211980273
4.573609954564332725e+01 128.9890261253308 0.013509935211980273
4.522652382793599912e+01 143.14589375234786 0.013509935211980273
4.466949382564120441e+01 158.85651294280527 0.013509935211980273
4.406631737135487725e+01 176.2914118095948 0.013509935211980273
4.341853073267646579e+01 195.63983435170647 0.013509935211980273
4.272793415695499419e+01 217.11179456945052 0.013509935211980273
4.199661538556110685e+01 240.9403560239527 0.013509935211980273
4.122695588697127533e+01 267.38416158399497 0.013509935211980273
4.042161630231409930e+01 296.73024081888724 0.013509935211980273
3.958350066518670474e+01 329.2971255097155 0.013509935211980273
3.871673900436100269e+01 365.43830709572546 0.013509935211980273
3.788014580138379017e+01 405.54607358408276 0.013509935211980273
3.701069264008472715e+01 450.05576757004974 0.013509935211980273
3.611099178326269055e+01 499.450511585514 0.013509935211980273
3.518498653242054530e+01 554.2664520663108 0.013509935211980273
3.423680632410587066e+01 615.0985788580505 0.013509935211980273
3.327071084178395921e+01 682.6071834272393 0.013509935211980273
3.229104220787328927e+01 757.525025877192 0.013509935211980273
3.130219737846404016e+01 840.6652885618333 0.013509935211980273
3.030863073268191599e+01 932.9304026284696 0.013509935211980273
2.931489120171697849e+01 1035.3218432956637 0.013509935211980273
2.832569040205140354e+01 1148.9510001873086 0.013509935211980273
2.757095358593879553e+01 1275.051240713013 0.013509935211980273
2.719739683330873348e+01 1414.991297434576 0.013509935211980273
2.687008684557039118e+01 1570.2901247293776 0.013509935211980273
2.658703879114584012e+01 1742.6333860096508 0.013509935211980273
2.634623425003852759e+01 1933.891750455232 0.013509935211980273
2.614580578802533140e+01 2146.141197858406 0.013509935211980273
2.598424617921467927e+01 2381.6855519761607 0.013509935211980273
2.587980999789899883e+01 2643.0814869741084 0.013509935211980273
2.604522755087715069e+01 2933.1662783900483 0.013509935211980273
2.624713083478724229e+01 3255.0885998350564 0.013509935211980273
2.648077576834148417e+01 3612.3426997094302 0.013509935211980273
2.674151751329902993e+01 4008.8063288984645 0.013509935211980273
2.702530937726491089e+01 4448.782831127585 0.013509935211980273
2.732883094727701234e+01 4937.047852839004 0.013509935211980273
2.764968499054783280e+01 5478.901179593945 0.013509935211980273
2.798653910387169574e+01 6080.224261649427 0.013509935211980273
2.833921946789196866e+01 6747.5440531107 0.013509935211980273
2.870903013478922006e+01 7488.10385759003 0.013509935211980273
2.909738033626286935e+01 8309.941949353404 0.013509935211980273
2.950679466144348950e+01 9221.97882333434 0.013509935211980273
2.994029963589391130e+01 10234.114021054527 0.013509935211980273
3.040073908413931392e+01 11357.333583431051 0.013509935211980273
3.089050371436445275e+01 12603.829296797274 0.013509935211980273
3.141139796197512979e+01 13987.131026472387 0.013509935211980273
3.196447586781753358e+01 15522.25357427048 0.013509935211980273
3.254954762173506566e+01 17225.859653987874 0.013509935211980273
3.316515698468672468e+01 19116.440753857038 0.013509935211980273
3.380897127773820188e+01 21214.51784910632 0.013509935211980273
3.447772501072755347e+01 23542.864143224204 0.013509935211980273
3.516737318425290226e+01 26126.752255633317 0.013509935211980273
3.587331916161446799e+01 28994.22853882881 0.013509935211980273
3.659069316980738051e+01 32176.417502507353 0.013509935211980273
3.731387741684851989e+01 35707.859649004626 0.013509935211980273
3.804185858833287881e+01 39626.88638701478 0.013509935211980273
3.883703421224691965e+01 43976.036093027215 0.013509935211980273
3.960977422697652628e+01 48802.515836544335 0.013509935211980273
4.035559879711721720e+01 54158.71378079476 0.013509935211980273
4.107076642812233302e+01 60102.76782070388 0.013509935211980273
4.175202969825209465e+01 66699.19663030129 0.013509935211980273
4.239660802261849426e+01 74019.59996915652 0.013509935211980273
4.300214971718197177e+01 82143.43584919439 0.013509935211980273
4.356668499382302429e+01 91158.88299750836 0.013509935211980273
4.408857256637521260e+01 101163.7979766207 0.013509935211980273
4.456644186450195377e+01 112266.77735108159 0.013509935211980273
4.499913319462736894e+01 124588.33642950082 0.013509935211980273
4.538563818137469497e+01 138262.2173764659 0.013509935211980273
4.572504181026845771e+01 153436.84089300132 0.013509935211980273
4.601646895523179381e+01 170276.91722258978 0.013509935211980273
4.625903549936749926e+01 188965.23396912115 0.013509935211980273
4.646720668416552513e+01 209704.64013232305 0.013509935211980273
4.664209793193738562e+01 232720.2478960412 0.013509935211980273
4.676898681590258633e+01 258261.87606826748 0.013509935211980273
4.684636600910963722e+01 286606.7616948256 0.013509935211980273
4.687926644168588552e+01 318062.5692794119 0.013509935211980273
4.687206981353313751e+01 352970.73027306574 0.013509935211980273
4.681332741532725095e+01 391710.1490809261 0.013509935211980273
4.670080029142001621e+01 434701.3158125035 0.013509935211980273
4.653216560555323866e+01 482410.8704165374 0.013509935211980273
4.630508298891559349e+01 535356.6677410719 0.013509935211980273
4.601725964115814804e+01 594113.3984965039 0.013509935211980273
4.566651270545555974e+01 659318.8271333541 0.013509935211980273
4.525083555544158997e+01 731680.7143427207 0.013509935211980273
4.476846484603061782e+01 811984.4993184009 0.013509935211980273
4.421794931304863496e+01 901101.8251665037 0.013509935211980273
4.359822250967339841e+01 1000000.0 0.013509935211980273
1.884200880380396903e+00 0.001 0.014992684327860457
2.079510736176644503e+00 0.0011097524964120721 0.014992684327860457
2.291461544393109229e+00 0.0012315506032928262 0.014992684327860457
2.520916506153318082e+00 0.001366716356462006 0.014992684327860457
2.768684137354378905e+00 0.0015167168884709225 0.014992684327860457
3.035495580579036456e+00 0.0016831803533309566 0.014992684327860457
3.321979750240760865e+00 0.0018679135990207828 0.014992684327860457
3.628636676246205450e+00 0.002072921779595372 0.014992684327860457
3.955809696686380494e+00 0.002300430119772917 0.014992684327860457
4.303657475549181655e+00 0.0025529080682395165 0.014992684327860457
4.672126807883822508e+00 0.002833096101839324 0.014992684327860457
5.060927634788814800e+00 0.0031440354715915 0.014992684327860457
5.469511569639118775e+00 0.0034891012134067737 0.014992684327860457
5.897055534107882302e+00 0.003872038781812557 0.014992684327860457
6.342451906956509511e+00 0.004297004704320844 0.014992684327860457
6.804306560526498515e+00 0.004768611697714469 0.014992684327860457
7.280945806361742711e+00 0.005291978735958442 0.014992684327860457
7.770433017397294861e+00 0.005872786613189483 0.014992684327860457
8.270595028996631015e+00 0.00651733960488242 0.014992684327860457
8.779057984706856388e+00 0.007232633896483534 0.014992684327860457
9.293291671848878721e+00 0.008026433522257174 0.014992684327860457
9.810660743586556265e+00 0.00890735463861044 0.014992684327860457
1.032848084043257231e+01 0.009884959046625586 0.014992684327860457
1.084407721310908101e+01 0.010969857978923836 0.014992684327860457
1.135484322555341485e+01 0.012173827277396614 0.014992684327860457
1.185829624662989090e+01 0.013509935211980273 0.014992684327860457
1.235212853634063102e+01 0.014992684327860457 0.014992684327860457
1.283425109972689171e+01 0.01663816886076129 0.014992684327860457
1.330282911722801487e+01 0.018464249428955443 0.014992684327860457
1.375630798814184530e+01 0.020490746898158472 0.014992684327860457
1.419342967045784754e+01 0.022739657523579287 0.014992684327860457
1.461323962915296093e+01 0.02523539170434766 0.014992684327860457
1.501508507939514203e+01 0.02800503894183631 0.014992684327860457
1.539860564328382786e+01 0.03107866187782014 0.014992684327860457
1.576371781946122042e+01 0.03448962260405758 0.014992684327860457
1.611059468965656905e+01 0.038274944785163134 0.014992684327860457
1.643964240098141261e+01 0.04247571552536898 0.014992684327860457
1.675147484179367652e+01 0.047137531341167244 0.014992684327860457
1.704688774629351400e+01 0.05231099308056263 0.014992684327860457
1.732683331171861241e+01 0.05805225516094899 0.014992684327860457
1.759239622051931562e+01 0.06442363508721373 0.014992684327860457
1.784477162663293015e+01 0.07149428986597581 0.014992684327860457
1.808524563291880582e+01 0.07934096665797492 0.014992684327860457
1.831517839530081559e+01 0.08804883581643465 0.014992684327860457
1.853599006380683178e+01 0.09771241535346502 0.014992684327860457
1.874914940692086773e+01 0.1084365968689611 0.014992684327860457
1.895616503931137231e+01 0.12033778407775893 0.014992684327860457
1.915857902278292713e+01 0.13354515629298988 0.014992684327860457
1.935796254269325800e+01 0.14820207057988585 0.014992684327860457
1.955591335233130224e+01 0.16446761779946645 0.014992684327860457
1.975405467129684922e+01 0.18251834943190443 0.014992684327860457
1.995403510134523017e+01 0.20255019392306664 0.014992684327860457
2.015752927942976669e+01 0.22478058335487253 0.014992684327860457
2.036623880329465663e+01 0.24945081352303167 0.014992684327860457
2.058189305550629911e+01 0.27682866303920667 0.014992684327860457
2.080624954783267100e+01 0.3072112998861759 0.014992684327860457
2.104109333279455640e+01 0.34092850697468147 0.014992684327860457
2.128823505821672413e+01 0.3783462617131929 0.014992684327860457
2.154950724357650671e+01 0.419870708444391 0.014992684327860457
2.182675836730778940e+01 0.4659525668664682 0.014992684327860457
2.212184423645561182e+01 0.517092024289676 0.014992684327860457
2.243661637968866884e+01 0.5738441648302398 0.014992684327860457
2.277290696062170738e+01 0.6368249944718586 0.014992684327860457
2.313250997951054089e+01 0.7067181273927491 0.014992684327860457
2.351715852416136698e+01 0.7842822061337682 0.014992684327860457
2.392849797224827313e+01 0.8703591361485166 0.014992684327860457
2.436805525810818907e+01 0.9658832241158708 0.014992684327860457
2.483720439482532072e+01 1.0718913192051276 0.014992684327860457
2.533712882519592924e+01 1.1895340673703196 0.014992684327860457
2.586878133660442103e+01 1.3200884008314182 0.014992684327860457
2.643284253822172758e+01 1.4649713983072863 0.014992684327860457
2.702967924061645633e+01 1.625755666443795 0.014992684327860457
2.765930424481546268e+01 1.8041864093920719 0.014992684327860457
2.832133927899693759e+01 2.0022003718155843 0.014992684327860457
2.901498292094459686e+01 2.2219468609395236 0.014992684327860457
2.973898534774960112e+01 2.4658110758226037 0.014992684327860457
3.049163164554994410e+01 2.736439997074672 0.014992684327860457
3.127073517803058422e+01 3.0367711180354604 0.014992684327860457
3.207364211562934742e+01 3.370064329271928 0.014992684327860457
3.289724775871795970e+01 3.739937302478798 0.014992684327860457
3.373802474282270225e+01 4.150404757850477 0.014992684327860457
3.459206258942493406e+01 4.605922041145108 0.014992684327860457
3.545511750420029529e+01 5.1114334834401705 0.014992684327860457
3.632267080555550365e+01 5.672426068491977 0.014992684327860457
3.718999398941083001e+01 6.294988990221888 0.014992684327860457
3.805221816798022161e+01 6.985879746785249 0.014992684327860457
3.890440555137872281e+01 7.752597488629465 0.014992684327860457
3.974162073190849043e+01 8.60346441668451 0.014992684327860457
4.055899969167338526e+01 9.547716114208066 0.014992684327860457
4.135181483094362420e+01 10.59560179277617 0.014992684327860457
4.211553458189732169e+01 11.758495540521581 0.014992684327860457
4.284587657300644281e+01 13.049019780144016 0.014992684327860457
4.353885355357674314e+01 14.481182276745331 0.014992684327860457
4.419081154391346189e+01 16.070528182616385 0.014992684327860457
4.479845982170646579e+01 17.834308769319094 0.014992684327860457
4.535889247191092721e+01 19.791668678535572 0.014992684327860457
4.586960128071546450e+01 21.96385372416547 0.014992684327860457
4.632847990930141435e+01 24.37444150122222 0.014992684327860457
4.673381936837613893e+01 27.04959730463137 0.014992684327860457
4.708429506837570244e+01 30.01835813575592 0.014992684327860457
4.737894597336826052e+01 33.31294787934677 0.014992684327860457
4.761714672211783750e+01 36.96912707195032 0.014992684327860457
4.779857392602855981e+01 41.0265810582719 0.014992684327860457
4.792316819251747972e+01 45.52935074866948 0.014992684327860457
4.799109369446529172e+01 50.526310653356795 0.014992684327860457
4.800269732424889924e+01 56.07169938205458 0.014992684327860457
4.795846956006293027e+01 62.22570836730231 0.014992684327860457
4.785900916943435135e+01 69.0551352016233 0.014992684327860457
4.770499375927055041e+01 76.63410868007462 0.014992684327860457
4.749715795695907161e+01 85.04489341802686 0.014992684327860457
4.723628069023933307e+01 94.37878277775391 0.014992684327860457
4.692318261069293328e+01 104.73708979594508 0.014992684327860457
4.655873415995220910e+01 116.23224686798542 0.014992684327860457
4.614387410689973024e+01 128.9890261253308 0.014992684327860457
4.567963753633015500e+01 143.14589375234786 0.014992684327860457
4.516719124021268073e+01 158.85651294280527 0.014992684327860457
4.460787329662451128e+01 176.2914118095948 0.014992684327860457
4.400323239910012774e+01 195.63983435170647 0.014992684327860457
4.335506148024624906e+01 217.11179456945052 0.014992684327860457
4.266541968437182675e+01 240.9403560239527 0.014992684327860457
4.193663725373033913e+01 267.38416158399497 0.014992684327860457
4.117129975008427323e+01 296.73024081888724 0.014992684327860457
4.037224538384554506e+01 329.2971255097155 0.014992684327860457
3.954356590630099788e+01 365.43830709572546 0.014992684327860457
3.874888656416431587e+01 405.54607358408276 0.014992684327860457
3.791962597981255101e+01 450.05576757004974 0.014992684327860457
3.705754701261302841e+01 499.450511585514 0.014992684327860457
3.616643954530597682e+01 554.2664520663108 0.014992684327860457
3.525030687482298219e+01 615.0985788580505 0.014992684327860457
3.431331526152186484e+01 682.6071834272393 0.014992684327860457
3.335974965185277341e+01 757.525025877192 0.014992684327860457
3.239398724234048643e+01 840.6652885618333 0.014992684327860457
3.142049882437376240e+01 932.9304026284696 0.014992684327860457
3.044388278485341459e+01 1035.3218432956637 0.014992684327860457
2.946892926109191180e+01 1148.9510001873086 0.014992684327860457
2.861166555858389060e+01 1275.051240713013 0.014992684327860457
2.823316059384982069e+01 1414.991297434576 0.014992684327860457
2.789987398943675245e+01 1570.2901247293776 0.014992684327860457
2.761004937690889705e+01 1742.6333860096508 0.014992684327860457
2.736185670794099423e+01 1933.891750455232 0.014992684327860457
2.715363003344342729e+01 2146.141197858406 0.014992684327860457
2.698407926285022995e+01 2381.6855519761607 0.014992684327860457
2.685245637244085160e+01 2643.0814869741084 0.014992684327860457
2.678707134764763609e+01 2933.1662783900483 0.014992684327860457
2.697784681287286901e+01 3255.0885998350564 0.014992684327860457
2.720186247495598053e+01 3612.3426997094302 0.014992684327860457
2.745472596494312612e+01 4008.8063288984645 0.014992684327860457
2.773249564228408914e+01 4448.782831127585 0.014992684327860457
2.803190652190788512e+01 4937.047852839004 0.014992684327860457
2.835056941791953733e+01 5478.901179593945 0.014992684327860457
2.868711769689019775e+01 6080.224261649427 0.014992684327860457
2.904133440412098821e+01 6747.5440531107 0.014992684327860457
2.941442754995620845e+01 7488.10385759003 0.014992684327860457
2.980764323028267881e+01 8309.941949353404 0.014992684327860457
3.022333933638617154e+01 9221.97882333434 0.014992684327860457
3.066441241984024302e+01 10234.114021054527 0.014992684327860457
3.113332201052027060e+01 11357.333583431051 0.014992684327860457
3.163218954658234594e+01 12603.829296797274 0.014992684327860457
3.216243948254401630e+01 13987.131026472387 0.014992684327860457
3.272474145423581859e+01 15522.25357427048 0.014992684327860457
3.331834399235433608e+01 17225.859653987874 0.014992684327860457
3.394128259087544563e+01 19116.440753857038 0.014992684327860457
3.459069111269864294e+01 21214.51784910632 0.014992684327860457
3.526278695717649470e+01 23542.864143224204 0.014992684327860457
3.595305075621674717e+01 26126.752255633317 0.014992684327860457
3.665652342839657507e+01 28994.22853882881 0.014992684327860457
3.736794318133400594e+01 32176.417502507353 0.014992684327860457
3.808726401838254816e+01 35707.859649004626 0.014992684327860457
3.887305261117377597e+01 39626.88638701478 0.014992684327860457
3.963811040372848993e+01 43976.036093027215 0.014992684327860457
4.037789803310634795e+01 48802.515836544335 0.014992684327860457
4.108825125468726469e+01 54158.71378079476 0.014992684327860457
4.176570049474937463e+01 60102.76782070388 0.014992684327860457
4.240727641693350591e+01 66699.19663030129 0.014992684327860457
4.301046891112447668e+01 74019.59996915652 0.014992684327860457
4.357317687028709940e+01 82143.43584919439 0.014992684327860457
4.409365111883639798e+01 91158.88299750836 0.014992684327860457
4.457043332735187846e+01 101163.7979766207 0.014992684327860457
4.500229289448481040e+01 112266.77735108159 0.014992684327860457
4.538816443827257530e+01 124588.33642950082 0.014992684327860457
4.572708760075011725e+01 138262.2173764659 0.014992684327860457
4.601815107278824968e+01 153436.84089300132 0.014992684327860457
4.626044224859782616e+01 170276.91722258978 0.014992684327860457
4.645300402410439489e+01 188965.23396912115 0.014992684327860457
4.661026994972665705e+01 209704.64013232305 0.014992684327860457
4.673613941563651508e+01 232720.2478960412 0.014992684327860457
4.681306451911719080e+01 258261.87606826748 0.014992684327860457
4.683934867243317512e+01 286606.7616948256 0.014992684327860457
4.681869260079287898e+01 318062.5692794119 0.014992684327860457
4.675892073170738428e+01 352970.73027306574 0.014992684327860457
4.664617257721928922e+01 391710.1490809261 0.014992684327860457
4.647805125174501484e+01 434701.3158125035 0.014992684327860457
4.625211492399838420e+01 482410.8704165374 0.014992684327860457
4.596595492259172744e+01 535356.6677410719 0.014992684327860457
4.561727152579310030e+01 594113.3984965039 0.014992684327860457
4.520394724754846294e+01 659318.8271333541 0.014992684327860457
4.472411942225785708e+01 731680.7143427207 0.014992684327860457
4.417625200733005641e+01 811984.4993184009 0.014992684327860457
4.355920894033169333e+01 901101.8251665037 0.014992684327860457
4.287232589148057826e+01 1000000.0 0.014992684327860457
1.696597938965286323e+00 0.001 0.01663816886076129
1.873306919948267701e+00 0.0011097524964120721 0.01663816886076129
2.065250862068658488e+00 0.0012315506032928262 0.01663816886076129
2.273256318478113158e+00 0.001366716356462006 0.01663816886076129
2.498107092519534778e+00 0.0015167168884709225 0.01663816886076129
2.740523966605715067e+00 0.0016831803533309566 0.01663816886076129
3.001142241926027854e+00 0.0018679135990207828 0.01663816886076129
3.280487346598147891e+00 0.002072921779595372 0.01663816886076129
3.578949135699342587e+00 0.002300430119772917 0.01663816886076129
3.896755551502849357e+00 0.0025529080682395165 0.01663816886076129
4.233946664696586204e+00 0.002833096101839324 0.01663816886076129
4.590350121918783444e+00 0.0031440354715915 0.01663816886076129
4.965559428402664288e+00 0.0034891012134067737 0.01663816886076129
5.358916337522617646e+00 0.003872038781812557 0.01663816886076129
5.769498810809129630e+00 0.004297004704320844 0.01663816886076129
6.196115864948989582e+00 0.004768611697714469 0.01663816886076129
6.637310432066318100e+00 0.005291978735958442 0.01663816886076129
7.091371086029394810e+00 0.005872786613189483 0.01663816886076129
7.556352924727375076e+00 0.00651733960488242 0.01663816886076129
8.030107619932262963e+00 0.007232633896483534 0.01663816886076129
8.510321843849318668e+00 0.008026433522257174 0.01663816886076129
8.994562937300743855e+00 0.00890735463861044 0.01663816886076129
9.480329986901951500e+00 0.009884959046625586 0.01663816886076129
9.965108268005726799e+00 0.010969857978923836 0.01663816886076129
1.044642461857281290e+01 0.012173827277396614 0.01663816886076129
1.092190133584626466e+01 0.013509935211980273 0.01663816886076129
1.138930626543144520e+01 0.014992684327860457 0.01663816886076129
1.184659705040045630e+01 0.01663816886076129 0.01663816886076129
1.229195791069101773e+01 0.018464249428955443 0.01663816886076129
1.272382792295995557e+01 0.020490746898158472 0.01663816886076129
1.314092024257476155e+01 0.022739657523579287 0.01663816886076129
1.354223230238213738e+01 0.02523539170434766 0.01663816886076129
1.392704752421384740e+01 0.02800503894183631 0.01663816886076129
1.429492944973518931e+01 0.03107866187782014 0.01663816886076129
1.464570948750350965e+01 0.03448962260405758 0.01663816886076129
1.497946964361277544e+01 0.038274944785163134 0.01663816886076129
1.529652166706975613e+01 0.04247571552536898 0.01663816886076129
1.559738394929259186e+01 0.047137531341167244 0.01663816886076129
1.588275747040670893e+01 0.05231099308056263 0.01663816886076129
1.615350186591616932e+01 0.05805225516094899 0.01663816886076129
1.641061247466910444e+01 0.06442363508721373 0.01663816886076129
1.665519911100843942e+01 0.07149428986597581 0.01663816886076129
1.688846696759980404e+01 0.07934096665797492 0.01663816886076129
1.711170002869620177e+01 0.08804883581643465 0.01663816886076129
1.732624703592399840e+01 0.09771241535346502 0.01663816886076129
1.753351011710089580e+01 0.1084365968689611 0.01663816886076129
1.773493587556052020e+01 0.12033778407775893 0.01663816886076129
1.793200885105274978e+01 0.13354515629298988 0.01663816886076129
1.812624701480275746e+01 0.14820207057988585 0.01663816886076129
1.831919909113907607e+01 0.16446761779946645 0.01663816886076129
1.851244333858496560e+01 0.18251834943190443 0.01663816886076129
1.870758744704351173e+01 0.20255019392306664 0.01663816886076129
1.890626923828865813e+01 0.22478058335487253 0.01663816886076129
1.911015774074928331e+01 0.24945081352303167 0.01663816886076129
1.932095431272235331e+01 0.27682866303920667 0.01663816886076129
1.954039337279628796e+01 0.3072112998861759 0.01663816886076129
1.977024235581436784e+01 0.34092850697468147 0.01663816886076129
2.001230048445166432e+01 0.3783462617131929 0.01663816886076129
2.026839590469932872e+01 0.419870708444391 0.01663816886076129
2.054038075181404821e+01 0.4659525668664682 0.01663816886076129
2.083012374000504607e+01 0.517092024289676 0.01663816886076129
2.113949980788101612e+01 0.5738441648302398 0.01663816886076129
2.147037644670493961e+01 0.6368249944718586 0.01663816886076129
2.182459638490244203e+01 0.7067181273927491 0.01663816886076129
2.220395631596476349e+01 0.7842822061337682 0.01663816886076129
2.261018153522524798e+01 0.8703591361485166 0.01663816886076129
2.304489647286396448e+01 0.9658832241158708 0.01663816886076129
2.350959125860679677e+01 1.0718913192051276 0.01663816886076129
2.400558475071851205e+01 1.1895340673703196 0.01663816886076129
2.453398460458189589e+01 1.3200884008314182 0.01663816886076129
2.509564532957893590e+01 1.4649713983072863 0.01663816886076129
2.569112550130265049e+01 1.625755666443795 0.01663816886076129
2.632064556375859965e+01 1.8041864093920719 0.01663816886076129
2.698404790276508436e+01 2.0022003718155843 0.01663816886076129
2.768076101386221310e+01 2.2219468609395236 0.01663816886076129
2.840976965757678130e+01 2.4658110758226037 0.01663816886076129
2.916959283628496635e+01 2.736439997074672 0.01663816886076129
2.995827126915149918e+01 3.0367711180354604 0.01663816886076129
3.077336571337219340e+01 3.370064329271928 0.01663816886076129
3.161196703441159883e+01 3.739937302478798 0.01663816886076129
3.247071840864856540e+01 4.150404757850477 0.01663816886076129
3.334584944788181105e+01 4.605922041145108 0.01663816886076129
3.423322140192161100e+01 5.1114334834401705 0.01663816886076129
3.512838204135915987e+01 5.672426068491977 0.01663816886076129
3.602662837844227539e+01 6.294988990221888 0.01663816886076129
3.692307499190437881e+01 6.985879746785249 0.01663816886076129
3.781272561077280159e+01 7.752597488629465 0.01663816886076129
3.869054555339518231e+01 8.60346441668451 0.01663816886076129
3.955153284321198015e+01 9.547716114208066 0.01663816886076129
4.039078603456697891e+01 10.59560179277617 0.01663816886076129
4.120356718509174243e+01 11.758495540521581 0.01663816886076129
4.198535877427173801e+01 13.049019780144016 0.01663816886076129
4.273191371524036697e+01 14.481182276745331 0.01663816886076129
4.343929789093975558e+01 16.070528182616385 0.01663816886076129
4.410392487311301579e+01 17.834308769319094 0.01663816886076129
4.472258255566937635e+01 19.791668678535572 0.01663816886076129
4.529245158131120519e+01 21.96385372416547 0.01663816886076129
4.581111540151923123e+01 24.37444150122222 0.01663816886076129
4.627656196429943236e+01 27.04959730463137 0.01663816886076129
4.668717708460310689e+01 30.01835813575592 0.01663816886076129
4.704172978943859817e+01 33.31294787934677 0.01663816886076129
4.733935018258694072e+01 36.96912707195032 0.01663816886076129
4.757950070914082374e+01 41.0265810582719 0.01663816886076129
4.776194205516937075e+01 45.52935074866948 0.01663816886076129
4.788669525136875649e+01 50.526310653356795 0.01663816886076129
4.795400185775965696e+01 56.07169938205458 0.01663816886076129
4.796428429689986928e+01 62.22570836730231 0.01663816886076129
4.791810851701164609e+01 69.0551352016233 0.01663816886076129
4.781615114161616020e+01 76.63410868007462 0.01663816886076129
4.765917314085607615e+01 85.04489341802686 0.01663816886076129
4.744800177348100334e+01 94.37878277775391 0.01663816886076129
4.718352217393216108e+01 104.73708979594508 0.01663816886076129
4.686667940922908571e+01 116.23224686798542 0.01663816886076129
4.649849112223152758e+01 128.9890261253308 0.01663816886076129
4.608006997682171146e+01 143.14589375234786 0.01663816886076129
4.561265401811525066e+01 158.85651294280527 0.01663816886076129
4.509764179172567111e+01 176.2914118095948 0.01663816886076129
4.453662775066539581e+01 195.63983435170647 0.01663816886076129
4.393143238640903547e+01 217.11179456945052 0.01663816886076129
4.328412099591943019e+01 240.9403560239527 0.01663816886076129
4.259700554993138155e+01 267.38416158399497 0.01663816886076129
4.187262612117878291e+01 296.73024081888724 0.01663816886076129
4.111388575710817861e+01 329.2971255097155 0.01663816886076129
4.032456801926053203e+01 365.43830709572546 0.01663816886076129
3.957391736754077272e+01 405.54607358408276 0.01663816886076129
3.878694981384445839e+01 450.05576757004974 0.01663816886076129
3.796488917708549593e+01 499.450511585514 0.01663816886076129
3.711123402796943793e+01 554.2664520663108 0.01663816886076129
3.622985138875058908e+01 615.0985788580505 0.01663816886076129
3.532480239568474190e+01 682.6071834272393 0.01663816886076129
3.440030246833421046e+01 757.525025877192 0.01663816886076129
3.346069680534530022e+01 840.6652885618333 0.01663816886076129
3.251046095406405101e+01 932.9304026284696 0.01663816886076129
3.155423171519102610e+01 1035.3218432956637 0.01663816886076129
3.059686683874790702e+01 1148.9510001873086 0.01663816886076129
2.965695256107087729e+01 1275.051240713013 0.01663816886076129
2.927437050160633802e+01 1414.991297434576 0.01663816886076129
2.893574570020224357e+01 1570.2901247293776 0.01663816886076129
2.863950744240005974e+01 1742.6333860096508 0.01663816886076129
2.838406763764621132e+01 1933.891750455232 0.01663816886076129
2.816801604061114261e+01 2146.141197858406 0.01663816886076129
2.799033082249903259e+01 2381.6855519761607 0.01663816886076129
2.785056092480641965e+01 2643.0814869741084 0.01663816886076129
2.774898934490328983e+01 2933.1662783900483 0.01663816886076129
2.774128877058053178e+01 3255.0885998350564 0.01663816886076129
2.795384005782235803e+01 3612.3426997094302 0.01663816886076129
2.819691008431141199e+01 4008.8063288984645 0.01663816886076129
2.846674183451864693e+01 4448.782831127585 0.01663816886076129
2.876019465921073248e+01 4937.047852839004 0.01663816886076129
2.907494080805763659e+01 5478.901179593945 0.01663816886076129
2.940961349156228977e+01 6080.224261649427 0.01663816886076129
2.976411582501161135e+01 6747.5440531107 0.01663816886076129
3.013926282569131487e+01 7488.10385759003 0.01663816886076129
3.053621310814596157e+01 8309.941949353404 0.01663816886076129
3.095710819270140846e+01 9221.97882333434 0.01663816886076129
3.140465334066293934e+01 10234.114021054527 0.01663816886076129
3.188094436372016816e+01 11357.333583431051 0.01663816886076129
3.238768038892025203e+01 12603.829296797274 0.01663816886076129
3.292583101083376107e+01 13987.131026472387 0.01663816886076129
3.349562507098002584e+01 15522.25357427048 0.01663816886076129
3.409569216433403227e+01 17225.859653987874 0.01663816886076129
3.472353775642701379e+01 19116.440753857038 0.01663816886076129
3.537576162689288850e+01 21214.51784910632 0.01663816886076129
3.604808794969736851e+01 23542.864143224204 0.01663816886076129
3.673556937963603275e+01 26126.752255633317 0.01663816886076129
3.743295201319351406e+01 28994.22853882881 0.01663816886076129
3.814224235694802445e+01 32176.417502507353 0.01663816886076129
3.891684330072909148e+01 35707.859649004626 0.01663816886076129
3.967264310754522683e+01 39626.88638701478 0.01663816886076129
4.040502480186982126e+01 43976.036093027215 0.01663816886076129
4.110953069239935331e+01 48802.515836544335 0.01663816886076129
4.178233509000218504e+01 54158.71378079476 0.01663816886076129
4.242024620438224503e+01 60102.76782070388 0.01663816886076129
4.302056572674615609e+01 66699.19663030129 0.01663816886076129
4.358103537397697380e+01 74019.59996915652 0.01663816886076129
4.409977629652869524e+01 82143.43584919439 0.01663816886076129
4.457522404308350161e+01 91158.88299750836 0.01663816886076129
4.500606213342217643e+01 101163.7979766207 0.01663816886076129
4.539115602817160067e+01 112266.77735108159 0.01663816886076129
4.572949010458375341e+01 124588.33642950082 0.01663816886076129
4.602010909628609170e+01 138262.2173764659 0.01663816886076129
4.626206562768562236e+01 153436.84089300132 0.01663816886076129
4.645437514195155870e+01 170276.91722258978 0.01663816886076129
4.659597921482862404e+01 188965.23396912115 0.01663816886076129
4.670092828327731382e+01 209704.64013232305 0.01663816886076129
4.677673905157462286e+01 232720.2478960412 0.01663816886076129
4.680252359258537354e+01 258261.87606826748 0.01663816886076129
4.677639558077753179e+01 286606.7616948256 0.01663816886076129
4.670021153708638195e+01 318062.5692794119 0.01663816886076129
4.658629272230288620e+01 352970.73027306574 0.01663816886076129
4.641788215301693299e+01 391710.1490809261 0.01663816886076129
4.619246025233799458e+01 434701.3158125035 0.01663816886076129
4.590751077891753340e+01 482410.8704165374 0.01663816886076129
4.556061047651206763e+01 535356.6677410719 0.01663816886076129
4.514951518915393081e+01 594113.3984965039 0.01663816886076129
4.467224182027040769e+01 659318.8271333541 0.01663816886076129
4.412714633300223710e+01 731680.7143427207 0.01663816886076129
4.351300002395303324e+01 811984.4993184009 0.01663816886076129
4.282906069948000294e+01 901101.8251665037 0.01663816886076129
4.207514431098638141e+01 1000000.0 0.01663816886076129
1.527015724376313610e+00 0.001 0.018464249428955443
1.686757347648934147e+00 0.0011097524964120721 0.018464249428955443
1.860418975330230706e+00 0.0012315506032928262 0.018464249428955443
2.048785954433645973e+00 0.001366716356462006 0.018464249428955443
2.252610804117283649e+00 0.0015167168884709225 0.018464249428955443
2.472595191477524157e+00 0.0016831803533309566 0.018464249428955443
2.709369689570809925e+00 0.0018679135990207828 0.018464249428955443
2.963471655129280791e+00 0.002072921779595372 0.018464249428955443
3.235321582821180542e+00 0.002300430119772917 0.018464249428955443
3.525198574647498528e+00 0.0025529080682395165 0.018464249428955443
3.833215803443924763e+00 0.002833096101839324 0.018464249428955443
4.159296829809854934e+00 0.0031440354715915 0.018464249428955443
4.503154011244559385e+00 0.0034891012134067737 0.018464249428955443
4.864270336988908205e+00 0.003872038781812557 0.018464249428955443
5.241885847742111970e+00 0.004297004704320844 0.018464249428955443
5.634990051298166769e+00 0.004768611697714469 0.018464249428955443
6.042321523730747046e+00 0.005291978735958442 0.018464249428955443
6.462375424516400457e+00 0.005872786613189483 0.018464249428955443
6.893419646337718198e+00 0.00651733960488242 0.018464249428955443
7.333519587860119593e+00 0.007232633896483534 0.018464249428955443
7.780571138054664715e+00 0.008026433522257174 0.018464249428955443
8.232340958568238776e+00 0.00890735463861044 0.018464249428955443
8.687650741286699230e+00 0.009884959046625586 0.018464249428955443
9.143321302249860949e+00 0.010969857978923836 0.018464249428955443
9.596646242652317582e+00 0.012173827277396614 0.018464249428955443
1.004534922673794917e+01 0.013509935211980273 0.018464249428955443
1.048727284908063773e+01 0.014992684327860457 0.018464249428955443
1.092042262837608213e+01 0.01663816886076129 0.018464249428955443
1.134300455259094420e+01 0.018464249428955443 0.018464249428955443
1.175345487918116127e+01 0.020490746898158472 0.018464249428955443
1.215046157171048691e+01 0.022739657523579287 0.018464249428955443
1.253297708780679010e+01 0.02523539170434766 0.018464249428955443
1.290022300822269941e+01 0.02800503894183631 0.018464249428955443
1.325168704058702218e+01 0.03107866187782014 0.018464249428955443
1.358711362016489232e+01 0.03448962260405758 0.018464249428955443
1.390648922738167137e+01 0.038274944785163134 0.018464249428955443
1.421002379779072733e+01 0.04247571552536898 0.018464249428955443
1.449812955833735728e+01 0.047137531341167244 0.018464249428955443
1.477139846119859889e+01 0.05231099308056263 0.018464249428955443
1.503057938249557068e+01 0.05805225516094899 0.018464249428955443
1.527655591073399322e+01 0.06442363508721373 0.018464249428955443
1.551032549446127007e+01 0.07149428986597581 0.018464249428955443
1.573355128516266710e+01 0.07934096665797492 0.018464249428955443
1.594930212864991859e+01 0.08804883581643465 0.018464249428955443
1.615682012440888116e+01 0.09771241535346502 0.018464249428955443
1.635743815785562205e+01 0.1084365968689611 0.018464249428955443
1.655253752528470557e+01 0.12033778407775893 0.018464249428955443
1.674354130065167112e+01 0.13354515629298988 0.018464249428955443
1.693190976565794159e+01 0.14820207057988585 0.018464249428955443
1.711913761810495771e+01 0.16446761779946645 0.018464249428955443
1.730675269307371167e+01 0.18251834943190443 0.018464249428955443
1.749631587436327962e+01 0.20255019392306664 0.018464249428955443
1.768942183606907292e+01 0.22478058335487253 0.018464249428955443
1.788770029606171263e+01 0.24945081352303167 0.018464249428955443
1.809281740114911230e+01 0.27682866303920667 0.018464249428955443
1.830647686526777207e+01 0.3072112998861759 0.018464249428955443
1.853042047042103135e+01 0.34092850697468147 0.018464249428955443
1.876642752631047983e+01 0.3783462617131929 0.018464249428955443
1.901631287995262554e+01 0.419870708444391 0.018464249428955443
1.928192300782104240e+01 0.4659525668664682 0.018464249428955443
1.956512980144479386e+01 0.517092024289676 0.018464249428955443
1.986782156198126970e+01 0.5738441648302398 0.018464249428955443
2.019189083818655917e+01 0.6368249944718586 0.018464249428955443
2.053921868480610513e+01 0.7067181273927491 0.018464249428955443
2.091165504434931677e+01 0.7842822061337682 0.018464249428955443
2.131099502452114081e+01 0.8703591361485166 0.018464249428955443
2.173895097311020663e+01 0.9658832241158708 0.018464249428955443
2.219712039080033961e+01 1.0718913192051276 0.018464249428955443
2.268694998323844558e+01 1.1895340673703196 0.018464249428955443
2.320969632154009332e+01 1.3200884008314182 0.018464249428955443
2.376638391008617646e+01 1.4649713983072863 0.018464249428955443
2.435776168863972302e+01 1.625755666443795 0.018464249428955443
2.498425930540217621e+01 1.8041864093920719 0.018464249428955443
2.564594474725416973e+01 2.0022003718155843 0.018464249428955443
2.634248510018361600e+01 2.2219468609395236 0.018464249428955443
2.707311235474694655e+01 2.4658110758226037 0.018464249428955443
2.783659615994258019e+01 2.736439997074672 0.018464249428955443
2.863122536274339680e+01 3.0367711180354604 0.018464249428955443
2.945479986337032230e+01 3.370064329271928 0.018464249428955443
3.030463401177734184e+01 3.739937302478798 0.018464249428955443
3.117757220286206632e+01 4.150404757850477 0.018464249428955443
3.207001681152016204e+01 4.605922041145108 0.018464249428955443
3.297796792723241310e+01 5.1114334834401705 0.018464249428955443
3.389707379911010321e+01 5.672426068491977 0.018464249428955443
3.482269029533469507e+01 6.294988990221888 0.018464249428955443
3.574994730989709524e+01 6.985879746785249 0.018464249428955443
3.667381975107593206e+01 7.752597488629465 0.018464249428955443
3.758920064955412244e+01 8.60346441668451 0.018464249428955443
3.849097401829094167e+01 9.547716114208066 0.018464249428955443
3.937408531105690201e+01 10.59560179277617 0.018464249428955443
4.023360769093300604e+01 11.758495540521581 0.018464249428955443
4.106480269296696406e+01 13.049019780144016 0.018464249428955443
4.186317429070942353e+01 14.481182276745331 0.018464249428955443
4.262451573496394275e+01 16.070528182616385 0.018464249428955443
4.334494876584727052e+01 17.834308769319094 0.018464249428955443
4.402095504666758785e+01 19.791668678535572 0.018464249428955443
4.464939968390608271e+01 21.96385372416547 0.018464249428955443
4.522754679057646854e+01 24.37444150122222 0.018464249428955443
4.575306703558116084e+01 27.04959730463137 0.018464249428955443
4.622403718929886196e+01 30.01835813575592 0.018464249428955443
4.663893175870244079e+01 33.31294787934677 0.018464249428955443
4.699660701360978265e+01 36.96912707195032 0.018464249428955443
4.729627798233438085e+01 41.0265810582719 0.018464249428955443
4.753748930311077459e+01 45.52935074866948 0.018464249428955443
4.772008120705150702e+01 50.526310653356795 0.018464249428955443
4.784415224851739623e+01 56.07169938205458 0.018464249428955443
4.791002069901810501e+01 62.22570836730231 0.018464249428955443
4.791818672669739243e+01 69.0551352016233 0.018464249428955443
4.786929759136752693e+01 76.63410868007462 0.018464249428955443
4.776411802540904006e+01 85.04489341802686 0.018464249428955443
4.760350780362380618e+01 94.37878277775391 0.018464249428955443
4.738840814946825475e+01 104.73708979594508 0.018464249428955443
4.711983810218913504e+01 116.23224686798542 0.018464249428955443
4.679890124946820862e+01 128.9890261253308 0.018464249428955443
4.642680227600893517e+01 143.14589375234786 0.018464249428955443
4.600487160527711694e+01 158.85651294280527 0.018464249428955443
4.553459506665256384e+01 176.2914118095948 0.018464249428955443
4.501764410665808924e+01 195.63983435170647 0.018464249428955443
4.445590091810385047e+01 217.11179456945052 0.018464249428955443
4.385147232339497947e+01 240.9403560239527 0.018464249428955443
4.320668686834832073e+01 267.38416158399497 0.018464249428955443
4.252407172125374757e+01 296.73024081888724 0.018464249428955443
4.180665915048098213e+01 329.2971255097155 0.018464249428955443
4.105787364238921811e+01 365.43830709572546 0.018464249428955443
4.035331861224638317e+01 405.54607358408276 0.018464249428955443
3.961063025879775523e+01 450.05576757004974 0.018464249428955443
3.883058785036488558e+01 499.450511585514 0.018464249428955443
3.801676315542581364e+01 554.2664520663108 0.018464249428955443
3.717266056898649396e+01 615.0985788580505 0.018464249428955443
3.630222504966952357e+01 682.6071834272393 0.018464249428955443
3.540959010407962637e+01 757.525025877192 0.018464249428955443
3.449905623460555404e+01 840.6652885618333 0.018464249428955443
3.357509155660908817e+01 932.9304026284696 0.018464249428955443
3.264236001475554616e+01 1035.3218432956637 0.018464249428955443
3.170579135654711678e+01 1148.9510001873086 0.018464249428955443
3.077080820868238220e+01 1275.051240713013 0.018464249428955443
3.031677010705373121e+01 1414.991297434576 0.018464249428955443
2.997362221456081954e+01 1570.2901247293776 0.018464249428955443
2.967157044624147133e+01 1742.6333860096508 0.018464249428955443
2.940927531192113165e+01 1933.891750455232 0.018464249428955443
2.918562499991874404e+01 2146.141197858406 0.018464249428955443
2.899993591369569401e+01 2381.6855519761607 0.018464249428955443
2.885214404454722015e+01 2643.0814869741084 0.018464249428955443
2.874263313232688688e+01 2933.1662783900483 0.018464249428955443
2.867254810328527626e+01 3255.0885998350564 0.018464249428955443
2.873456804290558964e+01 3612.3426997094302 0.018464249428955443
2.896624606103926070e+01 4008.8063288984645 0.018464249428955443
2.922650722374301679e+01 4448.782831127585 0.018464249428955443
2.951239465934121498e+01 4937.047852839004 0.018464249428955443
2.982168715254061908e+01 5478.901179593945 0.018464249428955443
3.015304501489877254e+01 6080.224261649427 0.018464249428955443
3.050653391125451819e+01 6747.5440531107 0.018464249428955443
3.088248869345866510e+01 7488.10385759003 0.018464249428955443
3.128201270921050536e+01 8309.941949353404 0.018464249428955443
3.170697975369958854e+01 9221.97882333434 0.018464249428955443
3.215971255873299128e+01 10234.114021054527 0.018464249428955443
3.264204182853236347e+01 11357.333583431051 0.018464249428955443
3.315511027470652294e+01 12603.829296797274 0.018464249428955443
3.369942896629454054e+01 13987.131026472387 0.018464249428955443
3.427457257438040017e+01 15522.25357427048 0.018464249428955443
3.487868564257487947e+01 17225.859653987874 0.018464249428955443
3.550868360395417511e+01 19116.440753857038 0.018464249428955443
3.616065042577027810e+01 21214.51784910632 0.018464249428955443
3.682985788044605613e+01 23542.864143224204 0.018464249428955443
3.751104452600078787e+01 26126.752255633317 0.018464249428955443
3.820861177258947095e+01 28994.22853882881 0.018464249428955443
3.896984811650865765e+01 32176.417502507353 0.018464249428955443
3.971472502179010888e+01 35707.859649004626 0.018464249428955443
4.043799821497696456e+01 39626.88638701478 0.018464249428955443
4.113540009505142336e+01 43976.036093027215 0.018464249428955443
4.180256283974084397e+01 48802.515836544335 0.018464249428955443
4.243601045727222498e+01 54158.71378079476 0.018464249428955443
4.303282273234842137e+01 60102.76782070388 0.018464249428955443
4.359055462271380321e+01 66699.19663030129 0.018464249428955443
4.410717194399492058e+01 74019.59996915652 0.018464249428955443
4.458098277135284349e+01 82143.43584919439 0.018464249428955443
4.501056674329376506e+01 91158.88299750836 0.018464249428955443
4.539470556038016724e+01 101163.7979766207 0.018464249428955443
4.573231649326498882e+01 112266.77735108159 0.018464249428955443
4.602239083174792000e+01 124588.33642950082 0.018464249428955443
4.626393884349008090e+01 138262.2173764659 0.018464249428955443
4.645594257659195847e+01 153436.84089300132 0.018464249428955443
4.659731734415942128e+01 170276.91722258978 0.018464249428955443
4.668688296899699708e+01 188965.23396912115 0.018464249428955443
4.673785749209102391e+01 209704.64013232305 0.018464249428955443
4.676242001115691238e+01 232720.2478960412 0.018464249428955443
4.673573780971182856e+01 258261.87606826748 0.018464249428955443
4.665574378599450966e+01 286606.7616948256 0.018464249428955443
4.652184456534626378e+01 318062.5692794119 0.018464249428955443
4.635210219051052150e+01 352970.73027306574 0.018464249428955443
4.612630712277970702e+01 391710.1490809261 0.018464249428955443
4.584186269876462205e+01 434701.3158125035 0.018464249428955443
4.549623209400475332e+01 482410.8704165374 0.018464249428955443
4.508703947441500759e+01 535356.6677410719 0.018464249428955443
4.461216547680287192e+01 594113.3984965039 0.018464249428955443
4.406983598247262535e+01 659318.8271333541 0.018464249428955443
4.345870381283756956e+01 731680.7143427207 0.018464249428955443
4.277792577565671195e+01 811984.4993184009 0.018464249428955443
4.202723212238391426e+01 901101.8251665037 0.018464249428955443
4.120699222341217194e+01 1000000.0 0.018464249428955443
1.373823168172449982e+00 0.001 0.020490746898158472
1.518111218896524228e+00 0.0011097524964120721 0.020490746898158472
1.675094769680931073e+00 0.0012315506032928262 0.020490746898158472
1.845515046274428972e+00 0.001366716356462006 0.020490746898158472
2.030088658880945918e+00 0.0015167168884709225 0.020490746898158472
2.229491561482584316e+00 0.0016831803533309566 0.020490746898158472
2.444340940648408456e+00 0.0018679135990207828 0.020490746898158472
2.675175203680954183e+00 0.002072921779595372 0.020490746898158472
2.922432356796971664e+00 0.002300430119772917 0.020490746898158472
3.186427387443413028e+00 0.0025529080682395165 0.020490746898158472
3.468178962385695119e+00 0.002833096101839324 0.020490746898158472
3.768465656340767911e+00 0.0031440354715915 0.020490746898158472
4.085616049780091075e+00 0.0034891012134067737 0.020490746898158472
4.419228612863201455e+00 0.003872038781812557 0.020490746898158472
4.768677229196089939e+00 0.004297004704320844 0.020490746898158472
5.133101702467333993e+00 0.004768611697714469 0.020490746898158472
5.511404610888047451e+00 0.005291978735958442 0.020490746898158472
5.902255426351104006e+00 0.005872786613189483 0.020490746898158472
6.304102552025393713e+00 0.00651733960488242 0.020490746898158472
6.715193594748786410e+00 0.007232633896483534 0.020490746898158472
7.133603548901960245e+00 0.008026433522257174 0.020490746898158472
7.557270326823151585e+00 0.00890735463861044 0.020490746898158472
7.984036336321707061e+00 0.009884959046625586 0.020490746898158472
8.411694524826749841e+00 0.010969857978923836 0.020490746898158472
8.838036920190953438e+00 0.012173827277396614 0.020490746898158472
9.260903559683288933e+00 0.013509935211980273 0.020490746898158472
9.678229615198102209e+00 0.014992684327860457 0.020490746898158472
1.008808869859176660e+01 0.01663816886076129 0.020490746898158472
1.048873066882378069e+01 0.018464249428955443 0.020490746898158472
1.087861252443406812e+01 0.020490746898158472 0.020490746898158472
1.125642163683694363e+01 0.022739657523579287 0.020490746898158472
1.162109090144111967e+01 0.02523539170434766 0.020490746898158472
1.197180599370499010e+01 0.02800503894183631 0.020490746898158472
1.230800526713225551e+01 0.03107866187782014 0.020490746898158472
1.262937315311778441e+01 0.03448962260405758 0.020490746898158472
1.293582823409448501e+01 0.038274944785163134 0.020490746898158472
1.322750715806420096e+01 0.04247571552536898 0.020490746898158472
1.350474567788916502e+01 0.047137531341167244 0.020490746898158472
1.376805801296219833e+01 0.05231099308056263 0.020490746898158472
1.401811559617727276e+01 0.05805225516094899 0.020490746898158472
1.425572613779760900e+01 0.06442363508721373 0.020490746898158472
1.448181373284508666e+01 0.07149428986597581 0.020490746898158472
1.469740056720884525e+01 0.07934096665797492 0.020490746898158472
1.490359059099146144e+01 0.08804883581643465 0.020490746898158472
1.510155539584145856e+01 0.09771241535346502 0.020490746898158472
1.529252235208060817e+01 0.1084365968689611 0.020490746898158472
1.547776496908952026e+01 0.12033778407775893 0.020490746898158472
1.565859538161302211e+01 0.13354515629298988 0.020490746898158472
1.583635871848585097e+01 0.14820207057988585 0.020490746898158472
1.601242913819674740e+01 0.16446761779946645 0.020490746898158472
1.618820723177146448e+01 0.18251834943190443 0.020490746898158472
1.636511844489540124e+01 0.20255019392306664 0.020490746898158472
1.654461221523276038e+01 0.22478058335487253 0.020490746898158472
1.672816142296358777e+01 0.24945081352303167 0.020490746898158472
1.691726180806161750e+01 0.27682866303920667 0.020490746898158472
1.711343089547690255e+01 0.3072112998861759 0.020490746898158472
1.732617793645491844e+01 0.34092850697468147 0.020490746898158472
1.755526141264246576e+01 0.3783462617131929 0.020490746898158472
1.779800102729838684e+01 0.419870708444391 0.020490746898158472
1.805622840547304264e+01 0.4659525668664682 0.020490746898158472
1.833180890823788900e+01 0.517092024289676 0.020490746898158472
1.862663401702959121e+01 0.5738441648302398 0.020490746898158472
1.894261071835951427e+01 0.6368249944718586 0.020490746898158472
1.928164745017572557e+01 0.7067181273927491 0.020490746898158472
1.964563628333137046e+01 0.7842822061337682 0.020490746898158472
2.003643099708168407e+01 0.8703591361485166 0.020490746898158472
2.045582094993746480e+01 0.9658832241158708 0.020490746898158472
2.090550063618543319e+01 1.0718913192051276 0.020490746898158472
2.138703511572743921e+01 1.1895340673703196 0.020490746898158472
2.190182168771911719e+01 1.3200884008314182 0.020490746898158472
2.245104842114750099e+01 1.4649713983072863 0.020490746898158472
2.303565045423238544e+01 1.625755666443795 0.020490746898158472
2.365626524582653190e+01 1.8041864093920719 0.020490746898158472
2.431318827047208586e+01 2.0022003718155843 0.020490746898158472
2.500633082217119352e+01 2.2219468609395236 0.020490746898158472
2.573518183643975377e+01 2.4658110758226037 0.020490746898158472
2.649877568104752967e+01 2.736439997074672 0.020490746898158472
2.729566782652930357e+01 3.0367711180354604 0.020490746898158472
2.812392015028198244e+01 3.370064329271928 0.020490746898158472
2.898109734508184943e+01 3.739937302478798 0.020490746898158472
2.986427538955296868e+01 4.150404757850477 0.020490746898158472
3.077006257897002683e+01 4.605922041145108 0.020490746898158472
3.169463294102495965e+01 5.1114334834401705 0.020490746898158472
3.263377124545898056e+01 5.672426068491977 0.020490746898158472
3.358292821909342507e+01 6.294988990221888 0.020490746898158472
3.453728405146708980e+01 6.985879746785249 0.020490746898158472
3.549181792830212601e+01 7.752597488629465 0.020490746898158472
3.644138109937734527e+01 8.60346441668451 0.020490746898158472
3.738077097722237596e+01 9.547716114208066 0.020490746898158472
3.830480393217061419e+01 10.59560179277617 0.020490746898158472
3.920838472017477727e+01 11.758495540521581 0.020490746898158472
4.008657089877657143e+01 13.049019780144016 0.020490746898158472
4.093463101511461844e+01 14.481182276745331 0.020490746898158472
4.174809576273512590e+01 16.070528182616385 0.020490746898158472
4.252280167461650962e+01 17.834308769319094 0.020490746898158472
4.325492715664375964e+01 19.791668678535572 0.020490746898158472
4.394102083110102086e+01 21.96385372416547 0.020490746898158472
4.457802219878200134e+01 24.37444150122222 0.020490746898158472
4.516327466041098404e+01 27.04959730463137 0.020490746898158472
4.569453088905896010e+01 30.01835813575592 0.020490746898158472
4.616995060589622568e+01 33.31294787934677 0.020490746898158472
4.658809087956581152e+01 36.96912707195032 0.020490746898158472
4.694788927258337452e+01 41.0265810582719 0.020490746898158472
4.724864043091138655e+01 45.52935074866948 0.020490746898158472
4.748996703872595049e+01 50.526310653356795 0.020490746898158472
4.767178646684359933e+01 56.07169938205458 0.020490746898158472
4.779427476641544104e+01 62.22570836730231 0.020490746898158472
4.785782999117532199e+01 69.0551352016233 0.020490746898158472
4.786303701447079817e+01 76.63410868007462 0.020490746898158472
4.781063608069688797e+01 85.04489341802686 0.020490746898158472
4.770149724105072409e+01 94.37878277775391 0.020490746898158472
4.753660254093627913e+01 104.73708979594508 0.020490746898158472
4.731703734435151176e+01 116.23224686798542 0.020490746898158472
4.704399144832751745e+01 128.9890261253308 0.020490746898158472
4.671876967326174679e+01 143.14589375234786 0.020490746898158472
4.634281036901233364e+01 158.85651294280527 0.020490746898158472
4.591770885586124962e+01 176.2914118095948 0.020490746898158472
4.544524134592231235e+01 195.63983435170647 0.020490746898158472
4.492738368718399045e+01 217.11179456945052 0.020490746898158472
4.436631875171946859e+01 240.9403560239527 0.020490746898158472
4.376442699488136157e+01 267.38416158399497 0.020490746898158472
4.312425702302411423e+01 296.73024081888724 0.020490746898158472
4.244904437253604357e+01 329.2971255097155 0.020490746898158472
4.174179161343845124e+01 365.43830709572546 0.020490746898158472
4.108493405626557404e+01 405.54607358408276 0.020490746898158472
4.038857856841900684e+01 450.05576757004974 0.020490746898158472
3.965271978359372440e+01 499.450511585514 0.020490746898158472
3.888065040530509719e+01 554.2664520663108 0.020490746898158472
3.807613244134584107e+01 615.0985788580505 0.020490746898158472
3.724280877804476120e+01 682.6071834272393 0.020490746898158472
3.638466964404782544e+01 757.525025877192 0.020490746898158472
3.550595788518213425e+01 840.6652885618333 0.020490746898158472
3.461112128869967108e+01 932.9304026284696 0.020490746898158472
3.370483892803025583e+01 1035.3218432956637 0.020490746898158472
3.279219473232841864e+01 1148.9510001873086 0.020490746898158472
3.187848344770408460e+01 1275.051240713013 0.020490746898158472
3.135583263490885741e+01 1414.991297434576 0.020490746898158472
3.100933057826056327e+01 1570.2901247293776 0.020490746898158472
3.070228371811044710e+01 1742.6333860096508 0.020490746898158472
3.043374658053896553e+01 1933.891750455232 0.020490746898158472
3.020301582427450882e+01 2146.141197858406 0.020490746898158472
3.000976145675077689e+01 2381.6855519761607 0.020490746898158472
2.985411112541397571e+01 2643.0814869741084 0.020490746898158472
2.973687489714880172e+01 2933.1662783900483 0.020490746898158472
2.965949282182932834e+01 3255.0885998350564 0.020490746898158472
2.962398519937152486e+01 3612.3426997094302 0.020490746898158472
2.976032947801557427e+01 4008.8063288984645 0.020490746898158472
3.000968692402953053e+01 4448.782831127585 0.020490746898158472
3.028665524789820296e+01 4937.047852839004 0.020490746898158472
3.058915533694144884e+01 5478.901179593945 0.020490746898158472
3.091599475198432145e+01 6080.224261649427 0.020490746898158472
3.126712842708016993e+01 6747.5440531107 0.020490746898158472
3.164265340396586623e+01 7488.10385759003 0.020490746898158472
3.204350173411833680e+01 8309.941949353404 0.020490746898158472
3.247123253845901303e+01 9221.97882333434 0.020490746898158472
3.292772905918585025e+01 10234.114021054527 0.020490746898158472
3.341450347184962055e+01 11357.333583431051 0.020490746898158472
3.393208036684505657e+01 12603.829296797274 0.020490746898158472
3.448053810406111097e+01 13987.131026472387 0.020490746898158472
3.505856924829639354e+01 15522.25357427048 0.020490746898158472
3.566400218402659306e+01 17225.859653987874 0.020490746898158472
3.629313174319089086e+01 19116.440753857038 0.020490746898158472
3.694155328486425560e+01 21214.51784910632 0.020490746898158472
3.760420313085855781e+01 23542.864143224204 0.020490746898158472
3.828882797593084319e+01 26126.752255633317 0.020490746898158472
3.903392727073492097e+01 28994.22853882881 0.020490746898158472
3.976564166300083514e+01 32176.417502507353 0.020490746898158472
4.047828963214780629e+01 35707.859649004626 0.020490746898158472
4.116680317286625979e+01 39626.88638701478 0.020490746898158472
4.182713539390804414e+01 43976.036093027215 0.020490746898158472
4.245516127583850619e+01 48802.515836544335 0.020490746898158472
4.304770153573022640e+01 54158.71378079476 0.020490746898158472
4.360209071872596809e+01 60102.76782070388 0.020490746898158472
4.411611009654397009e+01 66699.19663030129 0.020490746898158472
4.458791498097796335e+01 74019.59996915652 0.020490746898158472
4.501596012015689041e+01 82143.43584919439 0.020490746898158472
4.539892605993578201e+01 91158.88299750836 0.020490746898158472
4.573564873020553989e+01 101163.7979766207 0.020490746898158472
4.602505452621455362e+01 112266.77735108159 0.020490746898158472
4.626610223470411398e+01 124588.33642950082 0.020490746898158472
4.645773326053837593e+01 138262.2173764659 0.020490746898158472
4.659883095136350306e+01 153436.84089300132 0.020490746898158472
4.668819001754724951e+01 170276.91722258978 0.020490746898158472
4.672449668003459777e+01 188965.23396912115 0.020490746898158472
4.671956801436872553e+01 209704.64013232305 0.020490746898158472
4.669154225225735644e+01 232720.2478960412 0.020490746898158472
4.661092939028020510e+01 258261.87606826748 0.020490746898158472
4.647550115945252003e+01 286606.7616948256 0.020490746898158472
4.628294441338452003e+01 318062.5692794119 0.020490746898158472
4.605419658008811012e+01 352970.73027306574 0.020490746898158472
4.576927775726806402e+01 391710.1490809261 0.020490746898158472
4.542413025371560309e+01 434701.3158125035 0.020490746898158472
4.501625929835415008e+01 482410.8704165374 0.020490746898158472
4.454340562877116128e+01 535356.6677410719 0.020490746898158472
4.400364902989988991e+01 594113.3984965039 0.020490746898158472
4.339550194210879397e+01 659318.8271333541 0.020490746898158472
4.271799234999742367e+01 731680.7143427207 0.020490746898158472
4.197074021497201812e+01 811984.4993184009 0.020490746898158472
4.115402039143765478e+01 901101.8251665037 0.020490746898158472
4.026881756286297787e+01 1000000.0 0.020490746898158472
1.235513431463658884e+00 0.001 0.022739657523579287
1.365745708204320730e+00 0.0011097524964120721 0.022739657523579287
1.507537493859935074e+00 0.0012315506032928262 0.022739657523579287
1.661584384743253429e+00 0.001366716356462006 0.022739657523579287
1.828564028206448144e+00 0.0015167168884709225 0.022739657523579287
2.009201188956705408e+00 0.0016831803533309566 0.022739657523579287
2.206319346233493572e+00 0.0018679135990207828 0.022739657523579287
2.418337605190500561e+00 0.002072921779595372 0.022739657523579287
2.645706829428768891e+00 0.002300430119772917 0.022739657523579287
2.888769859606098667e+00 0.0025529080682395165 0.022739657523579287
3.147739790069448595e+00 0.002833096101839324 0.022739657523579287
3.422678373965299059e+00 0.0031440354715915 0.022739657523579287
3.713475528555669314e+00 0.0034891012134067737 0.022739657523579287
4.019830880958849662e+00 0.003872038781812557 0.022739657523579287
4.341238612081703252e+00 0.004297004704320844 0.022739657523579287
4.676976681273268710e+00 0.004768611697714469 0.022739657523579287
5.026101611038439998e+00 0.005291978735958442 0.022739657523579287
5.387449808974226428e+00 0.005872786613189483 0.022739657523579287
5.759646087708157225e+00 0.00651733960488242 0.022739657523579287
6.141119881780466194e+00 0.007232633896483534 0.022739657523579287
6.530129013041960917e+00 0.008026433522257174 0.022739657523579287
6.924790597463078790e+00 0.00890735463861044 0.022739657523579287
7.323118128899062107e+00 0.009884959046625586 0.022739657523579287
7.723063298143961752e+00 0.010969857978923836 0.022739657523579287
8.122560879089313346e+00 0.012173827277396614 0.022739657523579287
8.519574684038051515e+00 0.013509935211980273 0.022739657523579287
8.912142571019174397e+00 0.014992684327860457 0.022739657523579287
9.298418530314496167e+00 0.01663816886076129 0.022739657523579287
9.676710139474776540e+00 0.018464249428955443 0.022739657523579287
1.004550998234717873e+01 0.020490746898158472 0.022739657523579287
1.040352008642707560e+01 0.022739657523579287 0.022739657523579287
1.074966888357160144e+01 0.02523539170434766 0.022739657523579287
1.108312066405938623e+01 0.02800503894183631 0.022739657523579287
1.140327794624937141e+01 0.03107866187782014 0.022739657523579287
1.170977744015936928e+01 0.03448962260405758 0.022739657523579287
1.200248063470710136e+01 0.038274944785163134 0.022739657523579287
1.228146010876651140e+01 0.04247571552536898 0.022739657523579287
1.254698274657814672e+01 0.047137531341167244 0.022739657523579287
1.279949100675980844e+01 0.05231099308056263 0.022739657523579287
1.303958330630407758e+01 0.05805225516094899 0.022739657523579287
1.326799442353607006e+01 0.06442363508721373 0.022739657523579287
1.348557668276549926e+01 0.07149428986597581 0.022739657523579287
1.369328249479927884e+01 0.07934096665797492 0.022739657523579287
1.389214864706297980e+01 0.08804883581643465 0.022739657523579287
1.408328262202791770e+01 0.09771241535346502 0.022739657523579287
1.426785104362990175e+01 0.1084365968689611 0.022739657523579287
1.444707025270118983e+01 0.12033778407775893 0.022739657523579287
1.462219892284157297e+01 0.13354515629298988 0.022739657523579287
1.479453254984090016e+01 0.14820207057988585 0.022739657523579287
1.496539959267794373e+01 0.16446761779946645 0.022739657523579287
1.513615900966008532e+01 0.18251834943190443 0.022739657523579287
1.530819886938270180e+01 0.20255019392306664 0.022739657523579287
1.548293574683860641e+01 0.22478058335487253 0.022739657523579287
1.566181454281195151e+01 0.24945081352303167 0.022739657523579287
1.584630836478229554e+01 0.27682866303920667 0.022739657523579287
1.603791810261310502e+01 0.3072112998861759 0.022739657523579287
1.623817127079484379e+01 0.34092850697468147 0.022739657523579287
1.644861973533780741e+01 0.3783462617131929 0.022739657523579287
1.667083585068597884e+01 0.419870708444391 0.022739657523579287
1.690640656357878413e+01 0.4659525668664682 0.022739657523579287
1.715692500998078529e+01 0.517092024289676 0.022739657523579287
1.742397913791090147e+01 0.5738441648302398 0.022739657523579287
1.772724290265041347e+01 0.6368249944718586 0.022739657523579287
1.805671866213915422e+01 0.7067181273927491 0.022739657523579287
1.841086826610303362e+01 0.7842822061337682 0.022739657523579287
1.879159219168508344e+01 0.8703591361485166 0.022739657523579287
1.920074475503132660e+01 0.9658832241158708 0.022739657523579287
1.964010559508592024e+01 1.0718913192051276 0.022739657523579287
2.011134682741206348e+01 1.1895340673703196 0.022739657523579287
2.061599611437901913e+01 1.3200884008314182 0.022739657523579287
2.115539614971230620e+01 1.4649713983072863 0.022739657523579287
2.173066125838871088e+01 1.625755666443795 0.022739657523579287
2.234263220995876864e+01 1.8041864093920719 0.022739657523579287
2.299183051156116164e+01 2.0022003718155843 0.022739657523579287
2.367841384375959279e+01 2.2219468609395236 0.022739657523579287
2.440213436675130509e+01 2.4658110758226037 0.022739657523579287
2.516230193725781916e+01 2.736439997074672 0.022739657523579287
2.595775415923771234e+01 3.0367711180354604 0.022739657523579287
2.678683519938292790e+01 3.370064329271928 0.022739657523579287
2.764738503971591044e+01 3.739937302478798 0.022739657523579287
2.853674044606113469e+01 4.150404757850477 0.022739657523579287
2.945174848085159525e+01 4.605922041145108 0.022739657523579287
3.038879278096968051e+01 5.1114334834401705 0.022739657523579287
3.134383215662081668e+01 5.672426068491977 0.022739657523579287
3.231245047792705805e+01 6.294988990221888 0.022739657523579287
3.328991618882947279e+01 6.985879746785249 0.022739657523579287
3.427124933240861537e+01 7.752597488629465 0.022739657523579287
3.525129367111913581e+01 8.60346441668451 0.022739657523579287
3.622479130811893100e+01 9.547716114208066 0.022739657523579287
3.718645731330875748e+01 10.59560179277617 0.022739657523579287
3.813105205722646218e+01 11.758495540521581 0.022739657523579287
3.905344930318985064e+01 13.049019780144016 0.022739657523579287
3.994869858040958377e+01 14.481182276745331 0.022739657523579287
4.081208080385709991e+01 16.070528182616385 0.022739657523579287
4.163915653672045636e+01 17.834308769319094 0.022739657523579287
4.242580664553731395e+01 19.791668678535572 0.022739657523579287
4.316826533237910013e+01 21.96385372416547 0.022739657523579287
4.386314563462263294e+01 24.37444150122222 0.022739657523579287
4.450745753870344856e+01 27.04959730463137 0.022739657523579287
4.509861878858865225e+01 30.01835813575592 0.022739657523579287
4.563445846393395300e+01 33.31294787934677 0.022739657523579287
4.611321340233507016e+01 36.96912707195032 0.022739657523579287
4.653351761260763197e+01 41.0265810582719 0.022739657523579287
4.689438503336355524e+01 45.52935074866948 0.022739657523579287
4.719518626717312770e+01 50.526310653356795 0.022739657523579287
4.743562025928137160e+01 56.07169938205458 0.022739657523579287
4.761568229181310130e+01 62.22570836730231 0.022739657523579287
4.773563001622709834e+01 69.0551352016233 0.022739657523579287
4.779594953744973651e+01 76.63410868007462 0.022739657523579287
4.779732374278386686e+01 85.04489341802686 0.022739657523579287
4.774060506925862768e+01 94.37878277775391 0.022739657523579287
4.762679471634898931e+01 104.73708979594508 0.022739657523579287
4.745702987098066927e+01 116.23224686798542 0.022739657523579287
4.723257982356466300e+01 128.9890261253308 0.022739657523579287
4.695485083915069424e+01 143.14589375234786 0.022739657523579287
4.662539839328044167e+01 158.85651294280527 0.022739657523579287
4.624594387219789837e+01 176.2914118095948 0.022739657523579287
4.581839132781578883e+01 195.63983435170647 0.022739657523579287
4.534483863009126026e+01 217.11179456945052 0.022739657523579287
4.482757688153206033e+01 240.9403560239527 0.022739657523579287
4.426907276616802278e+01 267.38416158399497 0.022739657523579287
4.367193100703651254e+01 296.73024081888724 0.022739657523579287
4.303967361379893930e+01 329.2971255097155 0.022739657523579287
4.237480361207543211e+01 365.43830709572546 0.022739657523579287
4.176704678348539090e+01 405.54607358408276 0.022739657523579287
4.111872658622483101e+01 450.05576757004974 0.022739657523579287
4.042898948582016772e+01 499.450511585514 0.022739657523579287
3.970095902647972963e+01 554.2664520663108 0.022739657523579287
3.893805039997886297e+01 615.0985788580505 0.022739657523579287
3.814395690776333225e+01 682.6071834272393 0.022739657523579287
3.732277161319010617e+01 757.525025877192 0.022739657523579287
3.647846268391888458e+01 840.6652885618333 0.022739657523579287
3.561544416831174686e+01 932.9304026284696 0.022739657523579287
3.473839965721642642e+01 1035.3218432956637 0.022739657523579287
3.385253210642525090e+01 1148.9510001873086 0.022739657523579287
3.296304009917591316e+01 1275.051240713013 0.022739657523579287
3.238699935360992299e+01 1414.991297434576 0.022739657523579287
3.203847837384711283e+01 1570.2901247293776 0.022739657523579287
3.172757159425612983e+01 1742.6333860096508 0.022739657523579287
3.145372114573952871e+01 1933.891750455232 0.022739657523579287
3.121667264942031039e+01 2146.141197858406 0.022739657523579287
3.101636229179735338e+01 2381.6855519761607 0.022739657523579287
3.085336247025253797e+01 2643.0814869741084 0.022739657523579287
3.072883324846527842e+01 2933.1662783900483 0.022739657523579287
3.064451940815232689e+01 3255.0885998350564 0.022739657523579287
3.060268752539737136e+01 3612.3426997094302 0.022739657523579287
3.060600872188032184e+01 4008.8063288984645 0.022739657523579287
3.081363686448976935e+01 4448.782831127585 0.022739657523579287
3.108058868805913377e+01 4937.047852839004 0.022739657523579287
3.137527434791136471e+01 5478.901179593945 0.022739657523579287
3.169635507187620149e+01 6080.224261649427 0.022739657523579287
3.204391075721959936e+01 6747.5440531107 0.022739657523579287
3.241776323344623023e+01 7488.10385759003 0.022739657523579287
3.281861270568364830e+01 8309.941949353404 0.022739657523579287
3.324766211798647220e+01 9221.97882333434 0.022739657523579287
3.370630841702492830e+01 10234.114021054527 0.022739657523579287
3.419570177298720637e+01 11357.333583431051 0.022739657523579287
3.471573126698427103e+01 12603.829296797274 0.022739657523579287
3.526593880687602223e+01 13987.131026472387 0.022739657523579287
3.584426489051588050e+01 15522.25357427048 0.022739657523579287
3.644798837838329320e+01 17225.859653987874 0.022739657523579287
3.707303845811534870e+01 19116.440753857038 0.022739657523579287
3.771455680929724963e+01 21214.51784910632 0.022739657523579287
3.838490204631750657e+01 23542.864143224204 0.022739657523579287
3.911123897657725479e+01 26126.752255633317 0.022739657523579287
3.982729634929052764e+01 28994.22853882881 0.022739657523579287
4.052711619381320673e+01 32176.417502507353 0.022739657523579287
4.120531719134912407e+01 35707.859649004626 0.022739657523579287
4.185702909905797497e+01 39626.88638701478 0.022739657523579287
4.247840552804433401e+01 43976.036093027215 0.022739657523579287
4.306575623049133128e+01 48802.515836544335 0.022739657523579287
4.361607326983192223e+01 54158.71378079476 0.022739657523579287
4.412692004030770931e+01 60102.76782070388 0.022739657523579287
4.459627023436021886e+01 66699.19663030129 0.022739657523579287
4.502242910104870077e+01 74019.59996915652 0.022739657523579287
4.540395542991062428e+01 82143.43584919439 0.022739657523579287
4.573958694163047056e+01 91158.88299750836 0.022739657523579287
4.602817141091048114e+01 101163.7979766207 0.022739657523579287
4.626860511835707257e+01 112266.77735108159 0.022739657523579287
4.645978003351504526e+01 124588.33642950082 0.022739657523579287
4.660054058175519742e+01 138262.2173764659 0.022739657523579287
4.668965101288082309e+01 153436.84089300132 0.022739657523579287
4.672577365241268410e+01 170276.91722258978 0.022739657523579287
4.670745891581918841e+01 188965.23396912115 0.022739657523579287
4.664441000470105081e+01 209704.64013232305 0.022739657523579287
4.656231702148582485e+01 232720.2478960412 0.022739657523579287
4.642619396014839594e+01 258261.87606826748 0.022739657523579287
4.623368086467187510e+01 286606.7616948256 0.022739657523579287
4.598237345389854625e+01 318062.5692794119 0.022739657523579287
4.569041140775296128e+01 352970.73027306574 0.022739657523579287
4.534466937160136979e+01 391710.1490809261 0.022739657523579287
4.493724523320002362e+01 434701.3158125035 0.022739657523579287
4.446575554524991247e+01 482410.8704165374 0.022739657523579287
4.392813275972751796e+01 535356.6677410719 0.022739657523579287
4.332273327282003095e+01 594113.3984965039 0.022739657523579287
4.264843451075121550e+01 659318.8271333541 0.022739657523579287
4.190471670203350385e+01 731680.7143427207 0.022739657523579287
4.109173223858744706e+01 811984.4993184009 0.022739657523579287
4.021036497284332967e+01 901101.8251665037 0.022739657523579287
3.926226665014367967e+01 1000000.0 0.022739657523579287
1.110699803034046473e+00 0.001 0.02523539170434766
1.228162906151180511e+00 0.0011097524964120721 0.02523539170434766
[truncated: 2,112,472 more chars]
