# Supplementary material for: Magnetosensitivity of tightly bound radical pairs in cryptochrome is enabled by the quantum Zeno effect
Source: Nat Commun. 2024 Dec 30;15:10823. doi: 10.1038/s41467-024-55124-x (PMC11686217; doi:10.1038/s41467-024-55124-x)
Supplement: Supplementary file 6 — Source Data [file 41467_2024_55124_MOESM6_ESM.zip › Source_Data/supplementary/figure_s6_8.txt]

# \% sensitivity  kS/microsecond kT/microsecond
1.417133305198893467e+01 0.001 0.001
1.517741541680346984e+01 0.0011097524964120721 0.001
1.621879096411034382e+01 0.0012315506032928262 0.001
1.729061694311324260e+01 0.001366716356462006 0.001
1.838735534978292918e+01 0.0015167168884709225 0.001
1.950289521700734596e+01 0.0016831803533309566 0.001
2.063069947175540619e+01 0.0018679135990207828 0.001
2.176396846386277417e+01 0.002072921779595372 0.001
2.289581241524766142e+01 0.002300430119772917 0.001
2.401942312533520507e+01 0.0025529080682395165 0.001
2.512823746798030555e+01 0.002833096101839324 0.001
2.621608475245608716e+01 0.0031440354715915 0.001
2.727731268960424771e+01 0.0034891012134067737 0.001
2.830688737892504392e+01 0.003872038781812557 0.001
2.930046536172175564e+01 0.004297004704320844 0.001
3.025443708440635859e+01 0.004768611697714469 0.001
3.116594280905747993e+01 0.005291978735958442 0.001
3.203286364114483575e+01 0.005872786613189483 0.001
3.285379090095999288e+01 0.00651733960488242 0.001
3.362797801809526277e+01 0.007232633896483534 0.001
3.435527951663026869e+01 0.008026433522257174 0.001
3.503608116308109288e+01 0.00890735463861044 0.001
3.567122549285939925e+01 0.009884959046625586 0.001
3.626193633759474011e+01 0.010969857978923836 0.001
3.680974504550870563e+01 0.012173827277396614 0.001
3.731642101817277535e+01 0.013509935211980273 0.001
3.778390788155020630e+01 0.014992684327860457 0.001
3.821426654240476495e+01 0.01663816886076129 0.001
3.860962551644480811e+01 0.018464249428955443 0.001
3.897213863388774513e+01 0.020490746898158472 0.001
3.930394992311970270e+01 0.022739657523579287 0.001
3.960716517424936711e+01 0.02523539170434766 0.001
3.988382950545391026e+01 0.02800503894183631 0.001
4.013591038683706103e+01 0.03107866187782014 0.001
4.036528522637452454e+01 0.03448962260405758 0.001
4.057373291578705476e+01 0.038274944785163134 0.001
4.076292866046102858e+01 0.04247571552536898 0.001
4.093444147354875184e+01 0.047137531341167244 0.001
4.108973375635599012e+01 0.05231099308056263 0.001
4.123016260806678446e+01 0.05805225516094899 0.001
4.135698230683213694e+01 0.06442363508721373 0.001
4.147134776893548036e+01 0.07149428986597581 0.001
4.157431863210111089e+01 0.07934096665797492 0.001
4.166686371303710246e+01 0.08804883581643465 0.001
4.174986573993368211e+01 0.09771241535346502 0.001
4.182412611463992391e+01 0.1084365968689611 0.001
4.189036965355272457e+01 0.12033778407775893 0.001
4.194924919126216167e+01 0.13354515629298988 0.001
4.200134998668167441e+01 0.14820207057988585 0.001
4.204719388448717865e+01 0.16446761779946645 0.001
4.208724317103055057e+01 0.18251834943190443 0.001
4.212190413460825056e+01 0.20255019392306664 0.001
4.215153029365089310e+01 0.22478058335487253 0.001
4.217642527775600314e+01 0.24945081352303167 0.001
4.219684536645414141e+01 0.27682866303920667 0.001
4.221300167540351822e+01 0.3072112998861759 0.001
4.222506200976230417e+01 0.34092850697468147 0.001
4.223315235490338893e+01 0.3783462617131929 0.001
4.223735802145944263e+01 0.419870708444391 0.001
4.223772448469559748e+01 0.4659525668664682 0.001
4.223425784088683343e+01 0.517092024289676 0.001
4.222692497735460648e+01 0.5738441648302398 0.001
4.221565338907797127e+01 0.6368249944718586 0.001
4.220033069062112219e+01 0.7067181273927491 0.001
4.218080380824772391e+01 0.7842822061337682 0.001
4.215687786530678949e+01 0.8703591361485166 0.001
4.212831477043463480e+01 0.9658832241158708 0.001
4.209483152106448500e+01 1.0718913192051276 0.001
4.205609824042841893e+01 1.1895340673703196 0.001
4.201173594422591151e+01 1.3200884008314182 0.001
4.196131410635871362e+01 1.4649713983072863 0.001
4.190434801095275219e+01 1.625755666443795 0.001
4.184029596538111662e+01 1.8041864093920719 0.001
4.176855640657383617e+01 2.0022003718155843 0.001
4.168846498383282295e+01 2.2219468609395236 0.001
4.159929168043992576e+01 2.4658110758226037 0.001
4.150023810218468157e+01 2.736439997074672 0.001
4.139043501494044364e+01 3.0367711180354604 0.001
4.126894031744402014e+01 3.370064329271928 0.001
4.113473757046893553e+01 3.739937302478798 0.001
4.098673530715338842e+01 4.150404757850477 0.001
4.082376731502078115e+01 4.605922041145108 0.001
4.064459412703489960e+01 5.1114334834401705 0.001
4.044790599167021128e+01 5.672426068491977 0.001
4.023232755434658259e+01 6.294988990221888 0.001
3.999642453340646853e+01 6.985879746785249 0.001
3.973871264787773327e+01 7.752597488629465 0.001
3.945766901238281577e+01 8.60346441668451 0.001
3.915174619327314076e+01 9.547716114208066 0.001
3.881938906502459474e+01 10.59560179277617 0.001
3.845905447649504794e+01 11.758495540521581 0.001
3.806923371911068443e+01 13.049019780144016 0.001
3.764847758137024414e+01 14.481182276745331 0.001
3.719542371874879194e+01 16.070528182616385 0.001
3.670882588690001569e+01 17.834308769319094 0.001
3.618758451422107925e+01 19.791668678535572 0.001
3.563077790189604599e+01 21.96385372416547 0.001
3.503769332600906239e+01 24.37444150122222 0.001
3.440785725332827383e+01 27.04959730463137 0.001
3.374106382907967117e+01 30.01835813575592 0.001
3.303740088933963648e+01 33.31294787934677 0.001
3.229727281092449687e+01 36.96912707195032 0.001
3.152141958652337195e+01 41.0265810582719 0.001
3.071093170969658459e+01 45.52935074866948 0.001
2.986726047601579026e+01 50.526310653356795 0.001
2.899222352096078836e+01 56.07169938205458 0.001
2.808800533672808442e+01 62.22570836730231 0.001
2.715715266447934439e+01 69.0551352016233 0.001
2.620256449460949710e+01 76.63410868007462 0.001
2.522747637143167410e+01 85.04489341802686 0.001
2.423543868639084309e+01 94.37878277775391 0.001
2.323028847669513297e+01 104.73708979594508 0.001
2.221611430310197832e+01 116.23224686798542 0.001
2.119721388287364405e+01 128.9890261253308 0.001
2.017804433261368047e+01 143.14589375234786 0.001
1.937706587707033634e+01 158.85651294280527 0.001
1.906478100609649573e+01 176.2914118095948 0.001
1.878554046692209667e+01 195.63983435170647 0.001
1.853855898557149473e+01 217.11179456945052 0.001
1.832250804312168668e+01 240.9403560239527 0.001
1.813555651638246857e+01 267.38416158399497 0.001
1.797542527197649065e+01 296.73024081888724 0.001
1.784374524471034817e+01 329.2971255097155 0.001
1.773303109914634135e+01 365.43830709572546 0.001
1.763956148846196115e+01 405.54607358408276 0.001
1.756006072643591409e+01 450.05576757004974 0.001
1.749123324799787937e+01 499.450511585514 0.001
1.742985476216026086e+01 554.2664520663108 0.001
1.737285791510110045e+01 615.0985788580505 0.001
1.731740998994500913e+01 682.6071834272393 0.001
1.726098073091197094e+01 757.525025877192 0.001
1.720139901238040281e+01 840.6652885618333 0.001
1.713689764133674132e+01 932.9304026284696 0.001
1.706614608891213436e+01 1035.3218432956637 0.001
1.698827129144180503e+01 1148.9510001873086 0.001
1.690286709563596546e+01 1275.051240713013 0.001
1.680999298236989503e+01 1414.991297434576 0.001
1.671019027131865542e+01 1570.2901247293776 0.001
1.660438068552770474e+01 1742.6333860096508 0.001
1.649391934876315702e+01 1933.891750455232 0.001
1.638053551251779894e+01 2146.141197858406 0.001
1.626629126641458001e+01 2381.6855519761607 0.001
1.615353637311311985e+01 2643.0814869741084 0.001
1.604485883695950932e+01 2933.1662783900483 0.001
1.594303135700117124e+01 3255.0885998350564 0.001
1.585095402361812411e+01 3612.3426997094302 0.001
1.577159293986330191e+01 4008.8063288984645 0.001
1.570791575047194932e+01 4448.782831127585 0.001
1.566282472196930620e+01 4937.047852839004 0.001
1.563910847976668350e+01 5478.901179593945 0.001
1.563933013278999340e+01 6080.224261649427 0.001
1.566579834033945673e+01 6747.5440531107 0.001
1.572052880262427443e+01 7488.10385759003 0.001
1.580520181516500777e+01 8309.941949353404 0.001
1.592114221779775463e+01 9221.97882333434 0.001
1.606931274846688140e+01 10234.114021054527 0.001
1.625035042144283537e+01 11357.333583431051 0.001
1.646447958086386265e+01 12603.829296797274 0.001
1.671161602779970679e+01 13987.131026472387 0.001
1.699135710300396696e+01 15522.25357427048 0.001
1.730299529761775901e+01 17225.859653987874 0.001
1.764553758825939767e+01 19116.440753857038 0.001
1.801772956032859696e+01 21214.51784910632 0.001
1.841808615586107223e+01 23542.864143224204 0.001
1.884492979984760197e+01 26126.752255633317 0.001
1.929645237813343428e+01 28994.22853882881 0.001
1.977073984919594452e+01 32176.417502507353 0.001
2.026584379511180956e+01 35707.859649004626 0.001
2.077986469840145745e+01 39626.88638701478 0.001
2.131101091954742088e+01 43976.036093027215 0.001
2.185766504411373035e+01 48802.515836544335 0.001
2.241844332084962943e+01 54158.71378079476 0.001
2.299224412064109657e+01 60102.76782070388 0.001
2.357828707932980450e+01 66699.19663030129 0.001
2.417611755024651288e+01 74019.59996915652 0.001
2.478560392448232719e+01 82143.43584919439 0.001
2.540691513338201091e+01 91158.88299750836 0.001
2.604046763263205477e+01 101163.7979766207 0.001
2.668685606811916600e+01 112266.77735108159 0.001
2.734679668263782659e+01 124588.33642950082 0.001
2.802102283810220840e+01 138262.2173764659 0.001
2.871001960351171434e+01 153436.84089300132 0.001
2.941519710948055177e+01 170276.91722258978 0.001
3.013612155874570320e+01 188965.23396912115 0.001
3.087214715287032618e+01 209704.64013232305 0.001
3.162244238102412908e+01 232720.2478960412 0.001
3.238566331228813056e+01 258261.87606826748 0.001
3.315994169517012580e+01 286606.7616948256 0.001
3.394289518848728449e+01 318062.5692794119 0.001
3.473167037998348405e+01 352970.73027306574 0.001
3.552300165587775638e+01 391710.1490809261 0.001
3.631573979763479798e+01 434701.3158125035 0.001
3.710401909059464742e+01 482410.8704165374 0.001
3.788394249909258349e+01 535356.6677410719 0.001
3.873119902709657225e+01 594113.3984965039 0.001
3.954821001603160369e+01 659318.8271333541 0.001
4.033234910040246035e+01 731680.7143427207 0.001
4.108126978891210968e+01 811984.4993184009 0.001
4.179291456070929911e+01 901101.8251665037 0.001
4.246551523537442563e+01 1000000.0 0.001
1.347703873790603524e+01 0.001 0.0011097524964120721
1.447639857911549832e+01 0.0011097524964120721 0.0011097524964120721
1.551566668443309638e+01 0.0012315506032928262 0.0011097524964120721
1.659034572331669111e+01 0.001366716356462006 0.0011097524964120721
1.769515698976218232e+01 0.0015167168884709225 0.0011097524964120721
1.882414858551982206e+01 0.0016831803533309566 0.0011097524964120721
1.997083220546941718e+01 0.0018679135990207828 0.0011097524964120721
2.112834178219251413e+01 0.002072921779595372 0.0011097524964120721
2.228960558414883053e+01 0.002300430119772917 0.0011097524964120721
2.344752313330659632e+01 0.0025529080682395165 0.0011097524964120721
2.459513847271658449e+01 0.002833096101839324 0.0011097524964120721
2.572580174002824549e+01 0.0031440354715915 0.0011097524964120721
2.683331241299669401e+01 0.0034891012134067737 0.0011097524964120721
2.791203896377010807e+01 0.003872038781812557 0.0011097524964120721
2.895701149059620150e+01 0.004297004704320844 0.0011097524964120721
2.996398555174536327e+01 0.004768611697714469 0.0011097524964120721
3.092947739963029008e+01 0.005291978735958442 0.0011097524964120721
3.185077189033598799e+01 0.005872786613189483 0.0011097524964120721
3.272590620258448268e+01 0.00651733960488242 0.0011097524964120721
3.355363270313706181e+01 0.007232633896483534 0.0011097524964120721
3.433336550977394097e+01 0.008026433522257174 0.0011097524964120721
3.506511500340540977e+01 0.00890735463861044 0.0011097524964120721
3.574941468384513144e+01 0.009884959046625586 0.0011097524964120721
3.638724436403960283e+01 0.010969857978923836 0.0011097524964120721
3.697995316744334815e+01 0.012173827277396614 0.0011097524964120721
3.752918506583308300e+01 0.013509935211980273 0.0011097524964120721
3.803680920893391715e+01 0.014992684327860457 0.0011097524964120721
3.850485645929079936e+01 0.01663816886076129 0.0011097524964120721
3.893546303247097740e+01 0.018464249428955443 0.0011097524964120721
3.933082178186477051e+01 0.020490746898158472 0.0011097524964120721
3.969314085350939081e+01 0.022739657523579287 0.0011097524964120721
4.002460962711067793e+01 0.02523539170434766 0.0011097524964120721
4.032737135134962614e+01 0.02800503894183631 0.0011097524964120721
4.060350177465074495e+01 0.03107866187782014 0.0011097524964120721
4.085499303349840972e+01 0.03448962260405758 0.0011097524964120721
4.108374216861521688e+01 0.038274944785163134 0.0011097524964120721
4.129154341608388279e+01 0.04247571552536898 0.0011097524964120721
4.148008374344760085e+01 0.047137531341167244 0.0011097524964120721
4.165094091539047128e+01 0.05231099308056263 0.0011097524964120721
4.180558360067470858e+01 0.05805225516094899 0.0011097524964120721
4.194537307999650011e+01 0.06442363508721373 0.0011097524964120721
4.207156614176665244e+01 0.07149428986597581 0.0011097524964120721
4.218531880156089642e+01 0.07934096665797492 0.0011097524964120721
4.228769064582601800e+01 0.08804883581643465 0.0011097524964120721
4.237964950744696324e+01 0.09771241535346502 0.0011097524964120721
4.246207633871460274e+01 0.1084365968689611 0.0011097524964120721
4.253577011648638262e+01 0.12033778407775893 0.0011097524964120721
4.260145268121631545e+01 0.13354515629298988 0.0011097524964120721
4.265977340606934831e+01 0.14820207057988585 0.0011097524964120721
4.271131367407754453e+01 0.16446761779946645 0.0011097524964120721
4.275659105068451282e+01 0.18251834943190443 0.0011097524964120721
4.279606318066371529e+01 0.20255019392306664 0.0011097524964120721
4.283013134342190398e+01 0.22478058335487253 0.0011097524964120721
4.285914367631059463e+01 0.24945081352303167 0.0011097524964120721
4.288339803339979284e+01 0.27682866303920667 0.0011097524964120721
4.290314450765407628e+01 0.3072112998861759 0.0011097524964120721
4.291858757995712637e+01 0.34092850697468147 0.0011097524964120721
4.292988791784858904e+01 0.3783462617131929 0.0011097524964120721
4.293716382580724655e+01 0.419870708444391 0.0011097524964120721
4.294049233939629318e+01 0.4659525668664682 0.0011097524964120721
4.293990997549448707e+01 0.517092024289676 0.0011097524964120721
4.293541314480462034e+01 0.5738441648302398 0.0011097524964120721
4.292695822549644191e+01 0.6368249944718586 0.0011097524964120721
4.291446130437501694e+01 0.7067181273927491 0.0011097524964120721
4.289779760091766292e+01 0.7842822061337682 0.0011097524964120721
4.287680055769146037e+01 0.8703591361485166 0.0011097524964120721
4.285126063831826571e+01 0.9658832241158708 0.0011097524964120721
4.282092380641464757e+01 1.0718913192051276 0.0011097524964120721
4.278548973573873582e+01 1.1895340673703196 0.0011097524964120721
4.274460973041843204e+01 1.3200884008314182 0.0011097524964120721
4.269788441246413413e+01 1.4649713983072863 0.0011097524964120721
4.264486117816452548e+01 1.625755666443795 0.0011097524964120721
4.258503147161066238e+01 1.8041864093920719 0.0011097524964120721
4.251782793511613789e+01 2.0022003718155843 0.0011097524964120721
4.244262145968350097e+01 2.2219468609395236 0.0011097524964120721
4.235871826008435903e+01 2.4658110758226037 0.0011097524964120721
4.226535700658894257e+01 2.736439997074672 0.0011097524964120721
4.216170618946046034e+01 3.0367711180354604 0.0011097524964120721
4.204686177516017409e+01 3.370064329271928 0.0011097524964120721
4.191984538119947956e+01 3.739937302478798 0.0011097524964120721
4.177960308925787558e+01 4.150404757850477 0.0011097524964120721
4.162500513525197476e+01 4.605922041145108 0.0011097524964120721
4.145484667436389259e+01 5.1114334834401705 0.0011097524964120721
4.126784990482606474e+01 5.672426068491977 0.0011097524964120721
4.106266776371708005e+01 6.294988990221888 0.0011097524964120721
4.083788949434748616e+01 6.985879746785249 0.0011097524964120721
4.059204833167122217e+01 7.752597488629465 0.0011097524964120721
4.032363154252121973e+01 8.60346441668451 0.0011097524964120721
4.003109305351646441e+01 9.547716114208066 0.0011097524964120721
3.971286878388474406e+01 10.59560179277617 0.0011097524964120721
3.936739480530727775e+01 11.758495540521581 0.0011097524964120721
3.899312827893633937e+01 13.049019780144016 0.0011097524964120721
3.858857108569872452e+01 14.481182276745331 0.0011097524964120721
3.815229586585914490e+01 16.070528182616385 0.0011097524964120721
3.768297414751914687e+01 17.834308769319094 0.0011097524964120721
3.717940601134927903e+01 19.791668678535572 0.0011097524964120721
3.664055070212973675e+01 21.96385372416547 0.0011097524964120721
3.606555748032630504e+01 24.37444150122222 0.0011097524964120721
3.545379593030538956e+01 27.04959730463137 0.0011097524964120721
3.480488493210798850e+01 30.01835813575592 0.0011097524964120721
3.411871953619135667e+01 33.31294787934677 0.0011097524964120721
3.339549503297482147e+01 36.96912707195032 0.0011097524964120721
3.263572762704221475e+01 41.0265810582719 0.0011097524964120721
3.184027126598831003e+01 45.52935074866948 0.0011097524964120721
3.101033026846340235e+01 50.526310653356795 0.0011097524964120721
3.014746758422938910e+01 56.07169938205458 0.0011097524964120721
2.925360855009610006e+01 62.22570836730231 0.0011097524964120721
2.833104007244036282e+01 69.0551352016233 0.0011097524964120721
2.738240507417024361e+01 76.63410868007462 0.0011097524964120721
2.641069210935298273e+01 85.04489341802686 0.0011097524964120721
2.541921968610956029e+01 94.37878277775391 0.0011097524964120721
2.441161498574417621e+01 104.73708979594508 0.0011097524964120721
2.339178627943680411e+01 116.23224686798542 0.0011097524964120721
2.236388856766456712e+01 128.9890261253308 0.0011097524964120721
2.133228180436861976e+01 143.14589375234786 0.0011097524964120721
2.030148134595551923e+01 158.85651294280527 0.0011097524964120721
1.942999985144466990e+01 176.2914118095948 0.0011097524964120721
1.911236147117902817e+01 195.63983435170647 0.0011097524964120721
1.882888359799290257e+01 217.11179456945052 0.0011097524964120721
1.857870330245099666e+01 240.9403560239527 0.0011097524964120721
1.836041582279878170e+01 267.38416158399497 0.0011097524964120721
1.817211569557824902e+01 296.73024081888724 0.0011097524964120721
1.801549453603075079e+01 329.2971255097155 0.0011097524964120721
1.788433277166315349e+01 365.43830709572546 0.0011097524964120721
1.777418603370762895e+01 405.54607358408276 0.0011097524964120721
1.768184885163208975e+01 450.05576757004974 0.0011097524964120721
1.760401205812962644e+01 499.450511585514 0.0011097524964120721
1.753735695651442583e+01 554.2664520663108 0.0011097524964120721
1.747864679947389277e+01 615.0985788580505 0.0011097524964120721
1.742481278584882176e+01 682.6071834272393 0.0011097524964120721
1.737303200799000180e+01 757.525025877192 0.0011097524964120721
1.732079559617090325e+01 840.6652885618333 0.0011097524964120721
1.726596577331854121e+01 932.9304026284696 0.0011097524964120721
1.720682101095103178e+01 1035.3218432956637 0.0011097524964120721
1.714208921054258283e+01 1148.9510001873086 0.0011097524964120721
1.707096898122656015e+01 1275.051240713013 0.0011097524964120721
1.699313950378409999e+01 1414.991297434576 0.0011097524964120721
1.690878612466756437e+01 1570.2901247293776 0.0011097524964120721
1.681851453111307038e+01 1742.6333860096508 0.0011097524964120721
1.672339603919965612e+01 1933.891750455232 0.0011097524964120721
1.662492841765102725e+01 2146.141197858406 0.0011097524964120721
1.652499447853847769e+01 2381.6855519761607 0.0011097524964120721
1.642581943616477602e+01 2643.0814869741084 0.0011097524964120721
1.632992188466801409e+01 2933.1662783900483 0.0011097524964120721
1.624005852467952593e+01 3255.0885998350564 0.0011097524964120721
1.615916316717250467e+01 3612.3426997094302 0.0011097524964120721
1.609027994360338809e+01 4008.8063288984645 0.0011097524964120721
1.603649166953211136e+01 4448.782831127585 0.0011097524964120721
1.600084472738075902e+01 4937.047852839004 0.0011097524964120721
1.598629910713736102e+01 5478.901179593945 0.0011097524964120721
1.599558008216346572e+01 6080.224261649427 0.0011097524964120721
1.603117527595323466e+01 6747.5440531107 0.0011097524964120721
1.609526501370959650e+01 7488.10385759003 0.0011097524964120721
1.618967475204045670e+01 8309.941949353404 0.0011097524964120721
1.631584579188304929e+01 9221.97882333434 0.0011097524964120721
1.647482298138454127e+01 10234.114021054527 0.0011097524964120721
1.666728275025407768e+01 11357.333583431051 0.0011097524964120721
1.689343257506079610e+01 12603.829296797274 0.0011097524964120721
1.715313509582319540e+01 13987.131026472387 0.0011097524964120721
1.744588738346856616e+01 15522.25357427048 0.0011097524964120721
1.777084407699559776e+01 17225.859653987874 0.0011097524964120721
1.812684634982871756e+01 19116.440753857038 0.0011097524964120721
1.851245825055475791e+01 21214.51784910632 0.0011097524964120721
1.892601120933989023e+01 23542.864143224204 0.0011097524964120721
1.936566188220079354e+01 26126.752255633317 0.0011097524964120721
1.982946484689602329e+01 28994.22853882881 0.0011097524964120721
2.031538564816101555e+01 32176.417502507353 0.0011097524964120721
2.082143417482570413e+01 35707.859649004626 0.0011097524964120721
2.134571780883351622e+01 39626.88638701478 0.0011097524964120721
2.188651224163010056e+01 43976.036093027215 0.0011097524964120721
2.244232505963084989e+01 48802.515836544335 0.0011097524964120721
2.301194800277789909e+01 54158.71378079476 0.0011097524964120721
2.359449735823682204e+01 60102.76782070388 0.0011097524964120721
2.418942548539938997e+01 66699.19663030129 0.0011097524964120721
2.479651193227460482e+01 74019.59996915652 0.0011097524964120721
2.541584686359992773e+01 82143.43584919439 0.0011097524964120721
2.604777767391376386e+01 91158.88299750836 0.0011097524964120721
2.669283869928589681e+01 101163.7979766207 0.0011097524964120721
2.735168752484647570e+01 112266.77735108159 0.0011097524964120721
2.802502828534450785e+01 124588.33642950082 0.0011097524964120721
2.871330128576409635e+01 138262.2173764659 0.0011097524964120721
2.941682244580452732e+01 153436.84089300132 0.0011097524964120721
3.013638637296014622e+01 170276.91722258978 0.0011097524964120721
3.087188342772652661e+01 188965.23396912115 0.0011097524964120721
3.162175566557228379e+01 209704.64013232305 0.0011097524964120721
3.238464868833531796e+01 232720.2478960412 0.0011097524964120721
3.315868313889978225e+01 258261.87606826748 0.0011097524964120721
3.394146617555809087e+01 286606.7616948256 0.0011097524964120721
3.473013270274245912e+01 318062.5692794119 0.0011097524964120721
3.552140724913820691e+01 352970.73027306574 0.0011097524964120721
3.631241619797683740e+01 391710.1490809261 0.0011097524964120721
3.710067127472907345e+01 434701.3158125035 0.0011097524964120721
3.788063325120181446e+01 482410.8704165374 0.0011097524964120721
3.872796957500204229e+01 535356.6677410719 0.0011097524964120721
3.954509718268128893e+01 594113.3984965039 0.0011097524964120721
4.032938070335737279e+01 659318.8271333541 0.0011097524964120721
4.107846167458767894e+01 731680.7143427207 0.0011097524964120721
4.179027547765937811e+01 811984.4993184009 0.0011097524964120721
4.246305387957933419e+01 901101.8251665037 0.0011097524964120721
4.309530328974323510e+01 1000000.0 0.0011097524964120721
1.277080741665061936e+01 0.001 0.0012315506032928262
1.375766089959536309e+01 0.0011097524964120721 0.0012315506032928262
1.478869280651356455e+01 0.0012315506032928262 0.0012315506032928262
1.585983930523421748e+01 0.001366716356462006 0.0012315506032928262
1.696618170179807095e+01 0.0015167168884709225 0.0012315506032928262
1.810203724591613295e+01 0.0016831803533309566 0.0012315506032928262
1.926108218057125043e+01 0.0018679135990207828 0.0012315506032928262
2.043650040046650673e+01 0.002072921779595372 0.0012315506032928262
2.162115087557999971e+01 0.002300430119772917 0.0012315506032928262
2.280774516467326762e+01 0.0025529080682395165 0.0012315506032928262
2.398902626987926112e+01 0.002833096101839324 0.0012315506032928262
2.515794103601258414e+01 0.0031440354715915 0.0012315506032928262
2.630779820072878650e+01 0.0034891012134067737 0.0012315506032928262
2.743240613159895602e+01 0.003872038781812557 0.0012315506032928262
2.852618563220857340e+01 0.004297004704320844 0.0012315506032928262
2.958425493674829454e+01 0.004768611697714469 0.0012315506032928262
3.060248567357481875e+01 0.005291978735958442 0.0012315506032928262
3.157753023420474747e+01 0.005872786613189483 0.0012315506032928262
3.250682260017736525e+01 0.00651733960488242 0.0012315506032928262
3.338855548116709571e+01 0.007232633896483534 0.0012315506032928262
3.422163777254813510e+01 0.008026433522257174 0.0012315506032928262
3.500563650610160238e+01 0.00890735463861044 0.0012315506032928262
3.574070789058730213e+01 0.009884959046625586 0.0012315506032928262
3.642752163039808266e+01 0.010969857978923836 0.0012315506032928262
3.706718242837242627e+01 0.012173827277396614 0.0012315506032928262
3.766115202229892844e+01 0.013509935211980273 0.0012315506032928262
3.821117446451658850e+01 0.014992684327860457 0.0012315506032928262
3.871920660400127900e+01 0.01663816886076129 0.0012315506032928262
3.918735518200679024e+01 0.018464249428955443 0.0012315506032928262
3.961782130492421317e+01 0.020490746898158472 0.0012315506032928262
4.001285259181661758e+01 0.022739657523579287 0.0012315506032928262
4.037470295597541536e+01 0.02523539170434766 0.0012315506032928262
4.070559958292670188e+01 0.02800503894183631 0.0012315506032928262
4.100771652953903157e+01 0.03107866187782014 0.0012315506032928262
4.128315435053346505e+01 0.03448962260405758 0.0012315506032928262
4.153392486170197628e+01 0.038274944785163134 0.0012315506032928262
4.176194044137582750e+01 0.04247571552536898 0.0012315506032928262
4.196900702109594050e+01 0.047137531341167244 0.0012315506032928262
4.215682022269063367e+01 0.05231099308056263 0.0012315506032928262
4.232696393383042022e+01 0.05805225516094899 0.0012315506032928262
4.248091089247575525e+01 0.06442363508721373 0.0012315506032928262
4.262002474101815608e+01 0.07149428986597581 0.0012315506032928262
4.274556323254436307e+01 0.07934096665797492 0.0012315506032928262
4.285868223226517415e+01 0.08804883581643465 0.0012315506032928262
4.296044024354264934e+01 0.09771241535346502 0.0012315506032928262
4.305180326814663516e+01 0.1084365968689611 0.0012315506032928262
4.313364980900916379e+01 0.12033778407775893 0.0012315506032928262
4.320677587549133136e+01 0.13354515629298988 0.0012315506032928262
4.327189991280320669e+01 0.14820207057988585 0.0012315506032928262
4.332966752324644943e+01 0.16446761779946645 0.0012315506032928262
4.338065597630586012e+01 0.18251834943190443 0.0012315506032928262
4.342537841346787530e+01 0.20255019392306664 0.0012315506032928262
4.346428774902279457e+01 0.22478058335487253 0.0012315506032928262
4.349778023086486201e+01 0.24945081352303167 0.0012315506032928262
4.352619863495419850e+01 0.27682866303920667 0.0012315506032928262
4.354983512220599806e+01 0.3072112998861759 0.0012315506032928262
4.356893371532692072e+01 0.34092850697468147 0.0012315506032928262
4.358369241610812139e+01 0.3783462617131929 0.0012315506032928262
4.359426495357345033e+01 0.419870708444391 0.0012315506032928262
4.360076218869777165e+01 0.4659525668664682 0.0012315506032928262
4.360325313585212825e+01 0.517092024289676 0.0012315506032928262
4.360176566181776536e+01 0.5738441648302398 0.0012315506032928262
4.359628681447225063e+01 0.6368249944718586 0.0012315506032928262
4.358676282176750050e+01 0.7067181273927491 0.0012315506032928262
4.357309874687165774e+01 0.7842822061337682 0.0012315506032928262
4.355515782296669869e+01 0.8703591361485166 0.0012315506032928262
4.353276044777327769e+01 0.9658832241158708 0.0012315506032928262
4.350568287510531462e+01 1.0718913192051276 0.0012315506032928262
4.347365560491904546e+01 1.1895340673703196 0.0012315506032928262
4.343636146952803756e+01 1.3200884008314182 0.0012315506032928262
4.339343346251920508e+01 1.4649713983072863 0.0012315506032928262
4.334445231568835766e+01 1.625755666443795 0.0012315506032928262
4.328894385951635115e+01 1.8041864093920719 0.0012315506032928262
4.322637621510391881e+01 2.0022003718155843 0.0012315506032928262
4.315615686442610865e+01 2.2219468609395236 0.0012315506032928262
4.307762966513345759e+01 2.4658110758226037 0.0012315506032928262
4.299007189077808988e+01 2.736439997074672 0.0012315506032928262
4.289269140293507832e+01 3.0367711180354604 0.0012315506032928262
4.278462407659498723e+01 3.370064329271928 0.0012315506032928262
4.266493160533349283e+01 3.739937302478798 0.0012315506032928262
4.253259987903263806e+01 4.150404757850477 0.0012315506032928262
4.238653811243409564e+01 4.605922041145108 0.0012315506032928262
4.222557893942118312e+01 5.1114334834401705 0.0012315506032928262
4.204847972271540613e+01 5.672426068491977 0.0012315506032928262
4.185392531709080544e+01 6.294988990221888 0.0012315506032928262
4.164053256963772753e+01 6.985879746785249 0.0012315506032928262
4.140685680739152730e+01 7.752597488629465 0.0012315506032928262
4.115140057934399209e+01 8.60346441668451 0.0012315506032928262
4.087262486216818758e+01 9.547716114208066 0.0012315506032928262
4.056896292793297221e+01 10.59560179277617 0.0012315506032928262
4.023883697233794265e+01 11.758495540521581 0.0012315506032928262
3.988067754308921309e+01 13.049019780144016 0.0012315506032928262
3.949294570155145578e+01 14.481182276745331 0.0012315506032928262
3.907415771014409955e+01 16.070528182616385 0.0012315506032928262
3.862291195553303425e+01 17.834308769319094 0.0012315506032928262
3.813791765127165689e+01 19.791668678535572 0.0012315506032928262
3.761802474935539209e+01 21.96385372416547 0.0012315506032928262
3.706225441487568872e+01 24.37444150122222 0.0012315506032928262
3.646982930945225831e+01 27.04959730463137 0.0012315506032928262
3.584020291365033728e+01 30.01835813575592 0.0012315506032928262
3.517308711775123697e+01 33.31294787934677 0.0012315506032928262
3.446847736159242714e+01 36.96912707195032 0.0012315506032928262
3.372667471647283577e+01 41.0265810582719 0.0012315506032928262
3.294830442791793246e+01 45.52935074866948 0.0012315506032928262
3.213433054796774968e+01 50.526310653356795 0.0012315506032928262
3.128606652931934917e+01 56.07169938205458 0.0012315506032928262
3.040518164698499604e+01 62.22570836730231 0.0012315506032928262
2.949370328013714015e+01 69.0551352016233 0.0012315506032928262
2.855401507424733509e+01 76.63410868007462 0.0012315506032928262
2.758885083233644764e+01 85.04489341802686 0.0012315506032928262
2.660128403941151731e+01 94.37878277775391 0.0012315506032928262
2.559471254989231781e+01 104.73708979594508 0.0012315506032928262
2.457283792318575522e+01 116.23224686798542 0.0012315506032928262
2.353963865270299394e+01 128.9890261253308 0.0012315506032928262
2.249933649892122389e+01 143.14589375234786 0.0012315506032928262
2.145635509481330772e+01 158.85651294280527 0.0012315506032928262
2.041527016884939627e+01 176.2914118095948 0.0012315506032928262
1.948107665106514119e+01 195.63983435170647 0.0012315506032928262
1.915895452183862346e+01 217.11179456945052 0.0012315506032928262
1.887209519438745886e+01 240.9403560239527 0.0012315506032928262
1.861956277268873450e+01 267.38416158399497 0.0012315506032928262
1.839987988382688044e+01 296.73024081888724 0.0012315506032928262
1.821479264971981493e+01 329.2971255097155 0.0012315506032928262
1.805962114825444687e+01 365.43830709572546 0.0012315506032928262
1.792914133172635260e+01 405.54607358408276 0.0012315506032928262
1.782029623437735566e+01 450.05576757004974 0.0012315506032928262
1.772984486141447746e+01 499.450511585514 0.0012315506032928262
1.765445258310473164e+01 554.2664520663108 0.0012315506032928262
1.759078574532959394e+01 615.0985788580505 0.0012315506032928262
1.753560355640107460e+01 682.6071834272393 0.0012315506032928262
1.748584448007800063e+01 757.525025877192 0.0012315506032928262
1.743870461294794438e+01 840.6652885618333 0.0012315506032928262
1.739170625575506079e+01 932.9304026284696 0.0012315506032928262
1.734275544671082869e+01 1035.3218432956637 0.0012315506032928262
1.729018763452233642e+01 1148.9510001873086 0.0012315506032928262
1.723280140230133028e+01 1275.051240713013 0.0012315506032928262
1.716988024403009661e+01 1414.991297434576 0.0012315506032928262
1.710122824667152486e+01 1570.2901247293776 0.0012315506032928262
1.702710269016576561e+01 1742.6333860096508 0.0012315506032928262
1.694824994790864281e+01 1933.891750455232 0.0012315506032928262
1.686589028873932250e+01 2146.141197858406 0.0012315506032928262
1.678167739524466739e+01 2381.6855519761607 0.0012315506032928262
1.669765995800518965e+01 2643.0814869741084 0.0012315506032928262
1.661623489013114607e+01 2933.1662783900483 0.0012315506032928262
1.654009221677551977e+01 3255.0885998350564 0.0012315506032928262
1.647215208802362696e+01 3612.3426997094302 0.0012315506032928262
1.641549375091422291e+01 4008.8063288984645 0.0012315506032928262
1.637327802762693807e+01 4448.782831127585 0.0012315506032928262
1.634866587265682014e+01 4937.047852839004 0.0012315506032928262
1.634476116709485183e+01 5478.901179593945 0.0012315506032928262
1.636443340459913642e+01 6080.224261649427 0.0012315506032928262
1.641033526127898412e+01 6747.5440531107 0.0012315506032928262
1.648480166551717474e+01 7488.10385759003 0.0012315506032928262
1.658979597152811536e+01 8309.941949353404 0.0012315506032928262
1.672687068459635995e+01 9221.97882333434 0.0012315506032928262
1.689715337098505543e+01 10234.114021054527 0.0012315506032928262
1.710134471820435920e+01 11357.333583431051 0.0012315506032928262
1.733964355382123657e+01 12603.829296797274 0.0012315506032928262
1.761185598273986841e+01 13987.131026472387 0.0012315506032928262
1.791738144311299408e+01 15522.25357427048 0.0012315506032928262
1.825524354564084462e+01 17225.859653987874 0.0012315506032928262
1.862412991974602505e+01 19116.440753857038 0.0012315506032928262
1.902244233753198799e+01 21214.51784910632 0.0012315506032928262
1.944835611244243978e+01 23542.864143224204 0.0012315506032928262
1.989991028949018670e+01 26126.752255633317 0.0012315506032928262
2.037503056474887231e+01 28994.22853882881 0.0012315506032928262
2.087164173368721620e+01 32176.417502507353 0.0012315506032928262
2.138775550301305373e+01 35707.859649004626 0.0012315506032928262
2.192153924763958273e+01 39626.88638701478 0.0012315506032928262
2.247138579477228859e+01 43976.036093027215 0.0012315506032928262
2.303596970570513491e+01 48802.515836544335 0.0012315506032928262
2.361429171548254047e+01 54158.71378079476 0.0012315506032928262
2.420569793307437223e+01 60102.76782070388 0.0012315506032928262
2.480986510419633717e+01 66699.19663030129 0.0012315506032928262
2.542679130220575345e+01 74019.59996915652 0.0012315506032928262
2.605674209148509846e+01 82143.43584919439 0.0012315506032928262
2.670017951818746837e+01 91158.88299750836 0.0012315506032928262
2.735769118504483899e+01 101163.7979766207 0.0012315506032928262
2.802994645106058158e+01 112266.77735108159 0.0012315506032928262
2.871733235840522624e+01 124588.33642950082 0.0012315506032928262
2.942012755715177619e+01 138262.2173764659 0.0012315506032928262
3.013830656515121476e+01 153436.84089300132 0.0012315506032928262
3.087193006360764613e+01 170276.91722258978 0.0012315506032928262
3.162125402283063735e+01 188965.23396912115 0.0012315506032928262
3.238370878591871360e+01 209704.64013232305 0.0012315506032928262
3.315740463262425664e+01 232720.2478960412 0.0012315506032928262
3.393993853894485824e+01 258261.87606826748 0.0012315506032928262
3.472843452270591769e+01 286606.7616948256 0.0012315506032928262
3.551960436464649717e+01 318062.5692794119 0.0012315506032928262
3.630983167447774207e+01 352970.73027306574 0.0012315506032928262
3.709689331629942899e+01 391710.1490809261 0.0012315506032928262
3.787684295806523949e+01 434701.3158125035 0.0012315506032928262
3.872422316844801315e+01 482410.8704165374 0.0012315506032928262
3.954144721179192601e+01 535356.6677410719 0.0012315506032928262
4.032586865646073448e+01 594113.3984965039 0.0012315506032928262
4.107511570120625777e+01 659318.8271333541 0.0012315506032928262
4.178711611858950192e+01 731680.7143427207 0.0012315506032928262
4.246008811310129971e+01 811984.4993184009 0.0012315506032928262
4.309253794391865000e+01 901101.8251665037 0.0012315506032928262
4.368322383872292392e+01 1000000.0 0.0012315506032928262
1.205948568874114812e+01 0.001 0.001366716356462006
1.302840308948397841e+01 0.0011097524964120721 0.001366716356462006
1.404533516114516090e+01 0.0012315506032928262 0.001366716356462006
1.510672576506126674e+01 0.001366716356462006 0.001366716356462006
1.620810622288824021e+01 0.0015167168884709225 0.001366716356462006
1.734416632652147072e+01 0.0016831803533309566 0.001366716356462006
1.850885969947192322e+01 0.0018679135990207828 0.001366716356462006
1.969553864815040711e+01 0.002072921779595372 0.001366716356462006
2.089711204683151990e+01 0.002300430119772917 0.001366716356462006
2.210621854337258085e+01 0.0025529080682395165 0.001366716356462006
2.331540673023948074e+01 0.002833096101839324 0.001366716356462006
2.451731380054198794e+01 0.0031440354715915 0.001366716356462006
2.570483517882299296e+01 0.0034891012134067737 0.001366716356462006
2.687127767804981460e+01 0.003872038781812557 0.001366716356462006
2.801049113674452329e+01 0.004297004704320844 0.001366716356462006
2.911697401028370891e+01 0.004768611697714469 0.001366716356462006
3.018595091191716406e+01 0.005291978735958442 0.001366716356462006
3.121342104166394904e+01 0.005872786613189483 0.001366716356462006
3.219617859059233922e+01 0.00651733960488242 0.001366716356462006
3.313180707779648770e+01 0.007232633896483534 0.001366716356462006
3.401865103206502994e+01 0.008026433522257174 0.001366716356462006
3.485576871656378017e+01 0.00890735463861044 0.001366716356462006
3.564287049775715843e+01 0.009884959046625586 0.001366716356462006
3.638024715293446576e+01 0.010969857978923836 0.001366716356462006
3.706869227250778920e+01 0.012173827277396614 0.001366716356462006
3.770942270244953676e+01 0.013509935211980273 0.001366716356462006
3.830400012913754892e+01 0.014992684327860457 0.001366716356462006
3.885425637820207356e+01 0.01663816886076129 0.001366716356462006
3.936222435867914982e+01 0.018464249428955443 0.001366716356462006
3.983007588065648008e+01 0.020490746898158472 0.001366716356462006
4.026006702907242385e+01 0.022739657523579287 0.001366716356462006
4.065449133397905968e+01 0.02523539170434766 0.001366716356462006
4.101564056470873965e+01 0.02800503894183631 0.001366716356462006
4.134577270575772445e+01 0.03107866187782014 0.001366716356462006
4.164708656386937946e+01 0.03448962260405758 0.001366716356462006
4.192170223459905287e+01 0.038274944785163134 0.001366716356462006
4.217164670477555433e+01 0.04247571552536898 0.001366716356462006
4.239884382988157796e+01 0.047137531341167244 0.001366716356462006
4.260510797253385817e+01 0.05231099308056263 0.001366716356462006
4.279214065139449019e+01 0.05805225516094899 0.001366716356462006
4.296152958373669151e+01 0.06442363508721373 0.001366716356462006
4.311474965413335525e+01 0.07149428986597581 0.001366716356462006
4.325316527660288557e+01 0.07934096665797492 0.001366716356462006
4.337803386993727628e+01 0.08804883581643465 0.001366716356462006
4.349051008023773335e+01 0.09771241535346502 0.001366716356462006
4.359165047526182946e+01 0.1084365968689611 0.001366716356462006
4.368241854429277993e+01 0.12033778407775893 0.001366716356462006
4.376368981076021214e+01 0.13354515629298988 0.001366716356462006
4.383625692353867009e+01 0.14820207057988585 0.001366716356462006
4.390083463690404386e+01 0.16446761779946645 0.001366716356462006
4.395806458895307856e+01 0.18251834943190443 0.001366716356462006
4.400851982313243838e+01 0.20255019392306664 0.001366716356462006
4.405270902274725842e+01 0.22478058335487253 0.001366716356462006
4.409108039965399684e+01 0.24945081352303167 0.001366716356462006
4.412402524866894993e+01 0.27682866303920667 0.001366716356462006
4.415188113641956136e+01 0.3072112998861759 0.001366716356462006
4.417493471248754844e+01 0.34092850697468147 0.001366716356462006
4.419342416773337590e+01 0.3783462617131929 0.001366716356462006
4.420754129757359152e+01 0.419870708444391 0.001366716356462006
4.421743321697925921e+01 0.4659525668664682 0.001366716356462006
4.422320369279405128e+01 0.517092024289676 0.001366716356462006
4.422491412194981564e+01 0.5738441648302398 0.001366716356462006
4.422258414220367939e+01 0.6368249944718586 0.001366716356462006
4.421619190788402420e+01 0.7067181273927491 0.001366716356462006
4.420567398513269808e+01 0.7842822061337682 0.001366716356462006
4.419092493877686678e+01 0.8703591361485166 0.001366716356462006
4.417179656242890218e+01 0.9658832241158708 0.001366716356462006
4.414809677243662378e+01 1.0718913192051276 0.001366716356462006
4.411958820793310565e+01 1.1895340673703196 0.001366716356462006
4.408598649192835950e+01 1.3200884008314182 0.001366716356462006
4.404695821934924993e+01 1.4649713983072863 0.001366716356462006
4.400211866928060545e+01 1.625755666443795 0.001366716356462006
4.395102927283825522e+01 1.8041864093920719 0.001366716356462006
4.389319486158464656e+01 2.0022003718155843 0.001366716356462006
4.382806077705494374e+01 2.2219468609395236 0.001366716356462006
4.375500984802763327e+01 2.4658110758226037 0.001366716356462006
4.367335936317446965e+01 2.736439997074672 0.001366716356462006
4.358235808275899359e+01 3.0367711180354604 0.001366716356462006
4.348118344278319114e+01 3.370064329271928 0.001366716356462006
4.336893904425727442e+01 3.739937302478798 0.001366716356462006
4.324465262372341812e+01 4.150404757850477 0.001366716356462006
4.310727466109587169e+01 4.605922041145108 0.001366716356462006
4.295567783738747636e+01 5.1114334834401705 0.001366716356462006
4.278865758500791117e+01 5.672426068491977 0.001366716356462006
4.260493396431309776e+01 6.294988990221888 0.001366716356462006
4.240315514999292645e+01 6.985879746785249 0.001366716356462006
4.218190276857125554e+01 7.752597488629465 0.001366716356462006
4.193969937846939189e+01 8.60346441668451 0.001366716356462006
4.167501831700305814e+01 9.547716114208066 0.001366716356462006
4.138629611170929934e+01 10.59560179277617 0.001366716356462006
4.107194761438714892e+01 11.758495540521581 0.001366716356462006
4.073038392287456588e+01 13.049019780144016 0.001366716356462006
4.036003304623093868e+01 14.481182276745331 0.001366716356462006
3.995936321508477107e+01 16.070528182616385 0.001366716356462006
3.952690853753755817e+01 17.834308769319094 0.001366716356462006
3.906129664249910149e+01 19.791668678535572 0.001366716356462006
3.856127779590747195e+01 21.96385372416547 0.001366716356462006
3.802575487255667497e+01 24.37444150122222 0.001366716356462006
3.745381349432664564e+01 27.04959730463137 0.001366716356462006
3.684475155755502840e+01 30.01835813575592 0.001366716356462006
3.619810741445612479e+01 33.31294787934677 0.001366716356462006
3.551368595817283591e+01 36.96912707195032 0.001366716356462006
3.479158197549443798e+01 41.0265810582719 0.001366716356462006
3.403220023951369200e+01 45.52935074866948 0.001366716356462006
3.323627197613078721e+01 50.526310653356795 0.001366716356462006
3.240486748789116689e+01 56.07169938205458 0.001366716356462006
3.153940488852333601e+01 62.22570836730231 0.001366716356462006
3.064165498560757328e+01 69.0551352016233 0.001366716356462006
2.971374240837788250e+01 76.63410868007462 0.001366716356462006
2.875814306171959700e+01 85.04489341802686 0.001366716356462006
2.777767783051196915e+01 94.37878277775391 0.001366716356462006
2.677550232695445231e+01 104.73708979594508 0.001366716356462006
2.575509216314415539e+01 116.23224686798542 0.001366716356462006
2.472022308716016425e+01 128.9890261253308 0.001366716356462006
2.367494498866669872e+01 143.14589375234786 0.001366716356462006
2.262354871202227713e+01 158.85651294280527 0.001366716356462006
2.157052457953202662e+01 176.2914118095948 0.001366716356462006
2.052051159805937885e+01 195.63983435170647 0.001366716356462006
1.953113556282020724e+01 217.11179456945052 0.001366716356462006
1.920547013202455133e+01 240.9403560239527 0.001366716356462006
1.891616396592212013e+01 267.38416158399497 0.001366716356462006
1.866221141260513150e+01 296.73024081888724 0.001366716356462006
1.844544313446170491e+01 329.2971255097155 0.001366716356462006
1.826284891558800538e+01 365.43830709572546 0.001366716356462006
1.810850351089277055e+01 405.54607358408276 0.001366716356462006
1.797952355871205299e+01 450.05576757004974 0.001366716356462006
1.787281867580862382e+01 499.450511585514 0.001366716356462006
1.778512041021102874e+01 554.2664520663108 0.001366716356462006
1.771307684300064622e+01 615.0985788580505 0.001366716356462006
1.765334769712274365e+01 682.6071834272393 0.001366716356462006
1.760269676925255311e+01 757.525025877192 0.001366716356462006
1.755807879235759117e+01 840.6652885618333 0.001366716356462006
1.751671834959747898e+01 932.9304026284696 0.001366716356462006
1.747617904473584005e+01 1035.3218432956637 0.001366716356462006
1.743442159160064975e+01 1148.9510001873086 0.001366716356462006
1.738985012394774898e+01 1275.051240713013 0.001366716356462006
1.734134644773641298e+01 1414.991297434576 0.001366716356462006
1.728831634027181963e+01 1570.2901247293776 0.001366716356462006
1.723064326309418348e+01 1742.6333860096508 0.001366716356462006
1.716871295451225521e+01 1933.891750455232 0.001366716356462006
1.710342601269045204e+01 2146.141197858406 0.001366716356462006
1.703615923008127808e+01 2381.6855519761607 0.001366716356462006
1.696873311584541000e+01 2643.0814869741084 0.001366716356462006
1.690336919927149140e+01 2933.1662783900483 0.001366716356462006
1.684263691714898314e+01 3255.0885998350564 0.001366716356462006
1.678939046837664861e+01 3612.3426997094302 0.001366716356462006
1.674669533220568240e+01 4008.8063288984645 0.001366716356462006
1.671774607960231052e+01 4448.782831127585 0.001366716356462006
1.670578632429703347e+01 4937.047852839004 0.001366716356462006
1.671401376812510620e+01 5478.901179593945 0.001366716356462006
1.674543187615478956e+01 6080.224261649427 0.001366716356462006
1.680283342346189812e+01 6747.5440531107 0.001366716356462006
1.688869296177740154e+01 7488.10385759003 0.001366716356462006
1.700510109205113807e+01 8309.941949353404 0.001366716356462006
1.715371445575187792e+01 9221.97882333434 0.001366716356462006
1.733574123820820390e+01 10234.114021054527 0.001366716356462006
1.755190138242410569e+01 11357.333583431051 0.001366716356462006
1.780238801545521810e+01 12603.829296797274 0.001366716356462006
1.808695556434654605e+01 13987.131026472387 0.001366716356462006
1.840491491804771940e+01 15522.25357427048 0.001366716356462006
1.875517307527902844e+01 17225.859653987874 0.001366716356462006
1.913628522395519127e+01 19116.440753857038 0.001366716356462006
1.954651906703059439e+01 21214.51784910632 0.001366716356462006
1.998393692551984202e+01 23542.864143224204 0.001366716356462006
2.044648534137573392e+01 26126.752255633317 0.001366716356462006
2.093202420219691007e+01 28994.22853882881 0.001366716356462006
2.143848610269689203e+01 32176.417502507353 0.001366716356462006
2.196393725806184349e+01 35707.859649004626 0.001366716356462006
2.250665470522081790e+01 39626.88638701478 0.001366716356462006
2.306519014538688594e+01 43976.036093027215 0.001366716356462006
2.363841732140801355e+01 48802.515836544335 0.001366716356462006
2.422556464085006311e+01 54158.71378079476 0.001366716356462006
2.482619088958639253e+01 60102.76782070388 0.001366716356462006
2.544018820186622776e+01 66699.19663030129 0.001366716356462006
2.606772555374185885e+01 74019.59996915652 0.001366716356462006
2.670918091917644333e+01 82143.43584919439 0.001366716356462006
2.736505754024287995e+01 91158.88299750836 0.001366716356462006
2.803598360457191774e+01 101163.7979766207 0.001366716356462006
2.872228179556869421e+01 112266.77735108159 0.001366716356462006
2.942418696613487583e+01 124588.33642950082 0.001366716356462006
3.014163632315570851e+01 138262.2173764659 0.001366716356462006
3.087418325369202421e+01 153436.84089300132 0.001366716356462006
3.162105342935058516e+01 170276.91722258978 0.001366716356462006
3.238293781999703214e+01 188965.23396912115 0.001366716356462006
3.315617828061797212e+01 209704.64013232305 0.001366716356462006
3.393836279201679673e+01 232720.2478960412 0.001366716356462006
3.472660409556817029e+01 258261.87606826748 0.001366716356462006
3.551760316145228558e+01 286606.7616948256 0.001366716356462006
3.630773029127231410e+01 318062.5692794119 0.001366716356462006
3.709311982454831025e+01 352970.73027306574 0.001366716356462006
3.787256214624412820e+01 391710.1490809261 0.001366716356462006
3.871992954850984603e+01 434701.3158125035 0.001366716356462006
3.953721339699608706e+01 482410.8704165374 0.001366716356462006
4.032175118802420855e+01 535356.6677410719 0.001366716356462006
4.107115980514792852e+01 594113.3984965039 0.001366716356462006
4.178335340611824478e+01 659318.8271333541 0.001366716356462006
4.245653783069172960e+01 731680.7143427207 0.001366716356462006
4.308920701142540821e+01 811984.4993184009 0.001366716356462006
4.368012406364522349e+01 901101.8251665037 0.001366716356462006
4.422826016017279471e+01 1000000.0 0.001366716356462006
1.134947049711715295e+01 0.001 0.0015167168884709225
1.229547318420887159e+01 0.0011097524964120721 0.0015167168884709225
1.329282005647285914e+01 0.0012315506032928262 0.0015167168884709225
1.433852048267548263e+01 0.001366716356462006 0.0015167168884709225
1.542863174272311966e+01 0.0015167168884709225 0.0015167168884709225
1.655830821846119605e+01 0.0016831803533309566 0.0015167168884709225
1.772188650297661638e+01 0.0018679135990207828 0.0015167168884709225
1.891300263578431640e+01 0.002072921779595372 0.0015167168884709225
2.012473614734792804e+01 0.002300430119772917 0.0015167168884709225
2.134977432215782400e+01 0.0025529080682395165 0.0015167168884709225
2.258058852519148729e+01 0.002833096101839324 0.0015167168884709225
2.380961475310599340e+01 0.0031440354715915 0.0015167168884709225
2.502943027207697568e+01 0.0034891012134067737 0.0015167168884709225
2.623291908105522552e+01 0.003872038781812557 0.0015167168884709225
2.741341946063564805e+01 0.004297004704320844 0.0015167168884709225
2.856484899254733278e+01 0.004768611697714469 0.0015167168884709225
2.968180318420646913e+01 0.005291978735958442 0.0015167168884709225
3.075962572438698928e+01 0.005872786613189483 0.0015167168884709225
3.179445018334793716e+01 0.00651733960488242 0.0015167168884709225
3.278321410758264420e+01 0.007232633896483534 0.0015167168884709225
3.372364776239626849e+01 0.008026433522257174 0.0015167168884709225
3.461424114828022880e+01 0.00890735463861044 0.0015167168884709225
3.545419296054277680e+01 0.009884959046625586 0.0015167168884709225
3.624334607641463890e+01 0.010969857978923836 0.0015167168884709225
3.698211378553821049e+01 0.012173827277396614 0.0015167168884709225
3.767140100190986374e+01 0.013509935211980273 0.0015167168884709225
3.831252402219835318e+01 0.014992684327860457 0.0015167168884709225
3.890713205202263936e+01 0.01663816886076129 0.0015167168884709225
3.945713285067434839e+01 0.018464249428955443 0.0015167168884709225
3.996462434444578804e+01 0.020490746898158472 0.0015167168884709225
4.043183324250878741e+01 0.022739657523579287 0.0015167168884709225
4.086106140950259658e+01 0.02523539170434766 0.0015167168884709225
4.125464006966180364e+01 0.02800503894183631 0.0015167168884709225
4.161489155614685131e+01 0.03107866187782014 0.0015167168884709225
4.194409832094576274e+01 0.03448962260405758 0.0015167168884709225
4.224447839042434083e+01 0.038274944785163134 0.0015167168884709225
4.251816666948245427e+01 0.04247571552536898 0.0015167168884709225
4.276720124678534773e+01 0.047137531341167244 0.0015167168884709225
4.299351403328110166e+01 0.05231099308056263 0.0015167168884709225
4.319892491771884124e+01 0.05805225516094899 0.0015167168884709225
4.338513889424663006e+01 0.06442363508721373 0.0015167168884709225
4.355374549976772158e+01 0.07149428986597581 0.0015167168884709225
4.370622008870099506e+01 0.07934096665797492 0.0015167168884709225
4.384392648905753020e+01 0.08804883581643465 0.0015167168884709225
4.396812068983436461e+01 0.09771241535346502 0.0015167168884709225
4.407995523106554714e+01 0.1084365968689611 0.0015167168884709225
4.418048405486455010e+01 0.12033778407775893 0.0015167168884709225
4.427066760742073370e+01 0.13354515629298988 0.0015167168884709225
4.435137804238077308e+01 0.14820207057988585 0.0015167168884709225
4.442340437674254616e+01 0.16446761779946645 0.0015167168884709225
4.448745750695771761e+01 0.18251834943190443 0.0015167168884709225
4.454417502740961510e+01 0.20255019392306664 0.0015167168884709225
4.459412577108465570e+01 0.22478058335487253 0.0015167168884709225
4.463781402960916012e+01 0.24945081352303167 0.0015167168884709225
4.467568346106303778e+01 0.27682866303920667 0.0015167168884709225
4.470812061043130825e+01 0.3072112998861759 0.0015167168884709225
4.473545808422969827e+01 0.34092850697468147 0.0015167168884709225
4.475797733888966690e+01 0.3783462617131929 0.0015167168884709225
4.477591108113399798e+01 0.419870708444391 0.0015167168884709225
4.478944531309637256e+01 0.4659525668664682 0.0015167168884709225
4.479872097769300865e+01 0.517092024289676 0.0015167168884709225
4.480383524293513631e+01 0.5738441648302398 0.0015167168884709225
4.480484241246965382e+01 0.6368249944718586 0.0015167168884709225
4.480175447113755638e+01 0.7067181273927491 0.0015167168884709225
4.479454127215372239e+01 0.7842822061337682 0.0015167168884709225
4.478313036114852963e+01 0.8703591361485166 0.0015167168884709225
4.476740646349950481e+01 0.9658832241158708 0.0015167168884709225
4.474721060862440680e+01 1.0718913192051276 0.0015167168884709225
4.472233893624588319e+01 1.1895340673703196 0.0015167168884709225
4.469254116072794858e+01 1.3200884008314182 0.0015167168884709225
4.465751873211425504e+01 1.4649713983072863 0.0015167168884709225
4.461692269413067180e+01 1.625755666443795 0.0015167168884709225
4.457035126982543716e+01 1.8041864093920719 0.0015167168884709225
4.451734720352757080e+01 2.0022003718155843 0.0015167168884709225
4.445739490408363537e+01 2.2219468609395236 0.0015167168884709225
4.438991742657253781e+01 2.4658110758226037 0.0015167168884709225
4.431427337927033960e+01 2.736439997074672 0.0015167168884709225
4.422975381697723662e+01 3.0367711180354604 0.0015167168884709225
4.413557923396497529e+01 3.370064329271928 0.0015167168884709225
4.403089678800485984e+01 3.739937302478798 0.0015167168884709225
4.391477787838202573e+01 4.150404757850477 0.0015167168884709225
4.378621628106865415e+01 4.605922041145108 0.0015167168884709225
4.364412701173498732e+01 5.1114334834401705 0.0015167168884709225
4.348734616053128121e+01 5.672426068491977 0.0015167168884709225
4.331463193722392191e+01 6.294988990221888 0.0015167168884709225
4.312466718347207006e+01 6.985879746785249 0.0015167168884709225
4.291606363187577244e+01 7.752597488629465 0.0015167168884709225
4.268736816653019162e+01 8.60346441668451 0.0015167168884709225
4.243707135996940139e+01 9.547716114208066 0.0015167168884709225
4.216361847874009783e+01 10.59560179277617 0.0015167168884709225
4.186542315425054994e+01 11.758495540521581 0.0015167168884709225
4.154088380151291204e+01 13.049019780144016 0.0015167168884709225
4.118840281456659369e+01 14.481182276745331 0.0015167168884709225
4.080640844044672377e+01 16.070528182616385 0.0015167168884709225
4.039337912988631984e+01 17.834308769319094 0.0015167168884709225
3.994787004627042393e+01 19.791668678535572 0.0015167168884709225
3.946854126976560195e+01 21.96385372416547 0.0015167168884709225
3.895418714726211107e+01 24.37444150122222 0.0015167168884709225
3.840376613181714305e+01 27.04959730463137 0.0015167168884709225
3.781643038668293144e+01 30.01835813575592 0.0015167168884709225
3.719155440315910255e+01 33.31294787934677 0.0015167168884709225
3.652876190126589506e+01 36.96912707195032 0.0015167168884709225
3.582795033853574296e+01 41.0265810582719 0.0015167168884709225
3.508931245348595240e+01 45.52935074866948 0.0015167168884709225
3.431335442488875032e+01 50.526310653356795 0.0015167168884709225
3.350091039600873444e+01 56.07169938205458 0.0015167168884709225
3.265315327600343664e+01 62.22570836730231 0.0015167168884709225
3.177160188554119813e+01 69.0551352016233 0.0015167168884709225
3.085812458178367379e+01 76.63410868007462 0.0015167168884709225
2.991493958943687659e+01 85.04489341802686 0.0015167168884709225
2.894461208369176219e+01 94.37878277775391 0.0015167168884709225
2.795004801713483289e+01 104.73708979594508 0.0015167168884709225
2.693448435299174903e+01 116.23224686798542 0.0015167168884709225
2.590147509117621283e+01 128.9890261253308 0.0015167168884709225
2.485487221095833021e+01 143.14589375234786 0.0015167168884709225
2.379880021179393523e+01 158.85651294280527 0.0015167168884709225
2.273762297024788026e+01 176.2914118095948 0.0015167168884709225
2.167590133398838148e+01 195.63983435170647 0.0015167168884709225
2.061834015028215816e+01 217.11179456945052 0.0015167168884709225
1.958116701363952572e+01 240.9403560239527 0.0015167168884709225
1.925298712764861975e+01 267.38416158399497 0.0015167168884709225
1.896226435326158821e+01 296.73024081888724 0.0015167168884709225
1.871087707209561657e+01 329.2971255097155 0.0015167168884709225
1.849782760949803162e+01 365.43830709572546 0.0015167168884709225
1.831623841256881491e+01 405.54607358408276 0.0015167168884709225
1.816362612127848308e+01 450.05576757004974 0.0015167168884709225
1.803707949718534920e+01 499.450511585514 0.0015167168884709225
1.793347910813903212e+01 554.2664520663108 0.0015167168884709225
1.784953709084357953e+01 615.0985788580505 0.0015167168884709225
1.778189240432815055e+01 682.6071834272393 0.0015167168884709225
1.772720651439913198e+01 757.525025877192 0.0015167168884709225
1.768225640470321380e+01 840.6652885618333 0.0015167168884709225
1.764402208842403397e+01 932.9304026284696 0.0015167168884709225
1.760976616808678230e+01 1035.3218432956637 0.0015167168884709225
1.757710365700198096e+01 1148.9510001873086 0.0015167168884709225
1.754406074481871869e+01 1275.051240713013 0.0015167168884709225
1.750912175587127351e+01 1414.991297434576 0.0015167168884709225
1.747128624473321423e+01 1570.2901247293776 0.0015167168884709225
1.743004632758470152e+01 1742.6333860096508 0.0015167168884709225
1.738539800237797550e+01 1933.891750455232 0.0015167168884709225
1.733788504807828446e+01 2146.141197858406 0.0015167168884709225
1.728856297736560066e+01 2381.6855519761607 0.0015167168884709225
1.723897409898454924e+01 2643.0814869741084 0.0015167168884709225
1.719111065031605889e+01 2933.1662783900483 0.0015167168884709225
1.714736561977291984e+01 3255.0885998350564 0.0015167168884709225
1.711047135186117529e+01 3612.3426997094302 0.0015167168884709225
1.708342551612820515e+01 4008.8063288984645 0.0015167168884709225
1.706940594500875719e+01 4448.782831127585 0.0015167168884709225
1.707169587915914022e+01 4937.047852839004 0.0015167168884709225
1.709354288262398569e+01 5478.901179593945 0.0015167168884709225
1.713805351611203776e+01 6080.224261649427 0.0015167168884709225
1.720813451016054429e+01 6747.5440531107 0.0015167168884709225
1.730638012300737572e+01 7488.10385759003 0.0015167168884709225
1.743499437094174809e+01 8309.941949353404 0.0015167168884709225
1.759572939274654146e+01 9221.97882333434 0.0015167168884709225
1.778987287169442055e+01 10234.114021054527 0.0015167168884709225
1.801816033377624748e+01 11357.333583431051 0.0015167168884709225
1.828078679923532590e+01 12603.829296797274 0.0015167168884709225
1.857746559522271568e+01 13987.131026472387 0.0015167168884709225
1.890743529144021196e+01 15522.25357427048 0.0015167168884709225
1.926950884199163383e+01 17225.859653987874 0.0015167168884709225
1.966213846825273137e+01 19116.440753857038 0.0015167168884709225
2.008349441153068682e+01 21214.51784910632 0.0015167168884709225
2.053158198595364325e+01 23542.864143224204 0.0015167168884709225
2.100427104782714238e+01 26126.752255633317 0.0015167168884709225
2.149943656578774664e+01 28994.22853882881 0.0015167168884709225
2.201506293524304425e+01 32176.417502507353 0.0015167168884709225
2.254932039501010976e+01 35707.859649004626 0.0015167168884709225
2.310063754628418309e+01 39626.88638701478 0.0015167168884709225
2.366775611429315873e+01 43976.036093027215 0.0015167168884709225
2.424977314970475462e+01 48802.515836544335 0.0015167168884709225
2.484611987065474636e+01 54158.71378079476 0.0015167168884709225
2.545656577482981220e+01 60102.76782070388 0.0015167168884709225
2.608116946830570271e+01 66699.19663030129 0.0015167168884709225
2.672020951252725851e+01 74019.59996915652 0.0015167168884709225
2.737409777786609055e+01 82143.43584919439 0.0015167168884709225
2.804339056024694443e+01 91158.88299750836 0.0015167168884709225
2.872835688250918551e+01 101163.7979766207 0.0015167168884709225
2.942917061518599553e+01 112266.77735108159 0.0015167168884709225
3.014572527530854984e+01 124588.33642950082 0.0015167168884709225
3.087753765054626598e+01 138262.2173764659 0.0015167168884709225
3.162367839712892703e+01 153436.84089300132 0.0015167168884709225
3.238272477841221075e+01 170276.91722258978 0.0015167168884709225
3.315510218826439370e+01 188965.23396912115 0.0015167168884709225
3.393681301345509382e+01 209704.64013232305 0.0015167168884709225
3.472469240820446146e+01 232720.2478960412 0.0015167168884709225
3.551543129286648792e+01 258261.87606826748 0.0015167168884709225
3.630538828691267383e+01 286606.7616948256 0.0015167168884709225
3.709068405874590013e+01 318062.5692794119 0.0015167168884709225
3.786780652371103884e+01 352970.73027306574 0.0015167168884709225
3.871507612876379056e+01 391710.1490809261 0.0015167168884709225
3.953235764526525031e+01 434701.3158125035 0.0015167168884709225
4.031697307172110811e+01 482410.8704165374 0.0015167168884709225
4.106652399841437528e+01 535356.6677410719 0.0015167168884709225
4.177890413837167927e+01 594113.3984965039 0.0015167168884709225
4.245230983815473280e+01 659318.8271333541 0.0015167168884709225
4.308522103930257430e+01 731680.7143427207 0.0015167168884709225
4.367638787744418494e+01 811984.4993184009 0.0015167168884709225
4.422478332157570691e+01 901101.8251665037 0.0015167168884709225
4.472957786374298195e+01 1000000.0 0.0015167168884709225
1.064661632338383690e+01 0.001 0.0016831803533309566
1.156525399949114252e+01 0.0011097524964120721 0.0016831803533309566
1.253800439854622617e+01 0.0012315506032928262 0.0016831803533309566
1.356248216933072825e+01 0.001366716356462006 0.0016831803533309566
1.463532953848737606e+01 0.0015167168884709225 0.0016831803533309566
1.575224290433343022e+01 0.0016831803533309566 0.0016831803533309566
1.690803576141129483e+01 0.0018679135990207828 0.0016831803533309566
1.809673534398406858e+01 0.002072921779595372 0.0016831803533309566
1.931170930234124583e+01 0.002300430119772917 0.0016831803533309566
2.054581635647230797e+01 0.0025529080682395165 0.0016831803533309566
2.179157399192728661e+01 0.002833096101839324 0.0016831803533309566
2.304133600146488092e+01 0.0031440354715915 0.0016831803533309566
2.428747144393365787e+01 0.0034891012134067737 0.0016831803533309566
2.552253784124116009e+01 0.003872038781812557 0.0016831803533309566
2.673944161043435130e+01 0.004297004704320844 0.0016831803533309566
2.793157965044301250e+01 0.004768611697714469 0.0016831803533309566
2.909295766874861400e+01 0.005291978735958442 0.0016831803533309566
3.021828211073863812e+01 0.005872786613189483 0.0016831803533309566
3.130302372544425182e+01 0.00651733960488242 0.0016831803533309566
3.234345319597179014e+01 0.007232633896483534 0.0016831803533309566
3.333664964311453360e+01 0.008026433522257174 0.0016831803533309566
3.428048479016510441e+01 0.00890735463861044 0.0016831803533309566
3.517358595329333326e+01 0.009884959046625586 0.0016831803533309566
3.601528209518912860e+01 0.010969857978923836 0.0016831803533309566
3.680553705966935496e+01 0.012173827277396614 0.0016831803533309566
3.754487440653749530e+01 0.013509935211980273 0.0016831803533309566
3.823429782103986696e+01 0.014992684327860457 0.0016831803533309566
3.887521070135267109e+01 0.01663816886076129 0.0016831803533309566
3.946933790188690949e+01 0.018464249428955443 0.0016831803533309566
4.001865190587298571e+01 0.020490746898158472 0.0016831803533309566
4.052530528319751113e+01 0.022739657523579287 0.0016831803533309566
4.099157021178933746e+01 0.02523539170434766 0.0016831803533309566
4.141978587652160826e+01 0.02800503894183631 0.0016831803533309566
4.181231363585687433e+01 0.03107866187782014 0.0016831803533309566
4.217149980772912699e+01 0.03448962260405758 0.0016831803533309566
4.249964553771353337e+01 0.038274944785163134 0.0016831803533309566
4.279898309849533433e+01 0.04247571552536898 0.0016831803533309566
4.307165794839225725e+01 0.047137531341167244 0.0016831803533309566
4.331971567011869695e+01 0.05231099308056263 0.0016831803533309566
4.354509316741059877e+01 0.05805225516094899 0.0016831803533309566
4.374961330021509553e+01 0.06442363508721373 0.0016831803533309566
4.393498241051153030e+01 0.07149428986597581 0.0016831803533309566
4.410279009519398130e+01 0.07934096665797492 0.0016831803533309566
4.425451075110454013e+01 0.08804883581643465 0.0016831803533309566
4.439150646011985657e+01 0.09771241535346502 0.0016831803533309566
4.451503085649874691e+01 0.1084365968689611 0.0016831803533309566
4.462623366075855813e+01 0.12033778407775893 0.0016831803533309566
4.472616564433899100e+01 0.13354515629298988 0.0016831803533309566
4.481578382044408926e+01 0.14820207057988585 0.0016831803533309566
4.489595670981965014e+01 0.16446761779946645 0.0016831803533309566
4.496746954377713479e+01 0.18251834943190443 0.0016831803533309566
4.503102932038103745e+01 0.20255019392306664 0.0016831803533309566
4.508726963074281002e+01 0.22478058335487253 0.0016831803533309566
4.513675520878195613e+01 0.24945081352303167 0.0016831803533309566
4.517998615876098256e+01 0.27682866303920667 0.0016831803533309566
4.521740183295761284e+01 0.3072112998861759 0.0016831803533309566
4.524938435714488350e+01 0.34092850697468147 0.0016831803533309566
4.527626175391321084e+01 0.3783462617131929 0.0016831803533309566
4.529831071993641700e+01 0.419870708444391 0.0016831803533309566
4.531575897211754977e+01 0.4659525668664682 0.0016831803533309566
4.532878725307315904e+01 0.517092024289676 0.0016831803533309566
4.533753092150207920e+01 0.5738441648302398 0.0016831803533309566
4.534208117549689376e+01 0.6368249944718586 0.0016831803533309566
4.534248590095197073e+01 0.7067181273927491 0.0016831803533309566
4.533875014081764476e+01 0.7842822061337682 0.0016831803533309566
4.533083619140812459e+01 0.8703591361485166 0.0016831803533309566
4.531866335356174602e+01 0.9658832241158708 0.0016831803533309566
4.530210730192493429e+01 1.0718913192051276 0.0016831803533309566
4.528099911686341983e+01 1.1895340673703196 0.0016831803533309566
4.525512395992758030e+01 1.3200884008314182 0.0016831803533309566
4.522421942112190152e+01 1.4649713983072863 0.0016831803533309566
4.518797354790018517e+01 1.625755666443795 0.0016831803533309566
4.514602255585175783e+01 1.8041864093920719 0.0016831803533309566
4.509794827757506397e+01 2.0022003718155843 0.0016831803533309566
4.504327536821560329e+01 2.2219468609395236 0.0016831803533309566
4.498146829397226298e+01 2.4658110758226037 0.0016831803533309566
4.491192820550802622e+01 2.736439997074672 0.0016831803533309566
4.483398972380006597e+01 3.0367711180354604 0.0016831803533309566
4.474691776861268977e+01 3.370064329271928 0.0016831803533309566
4.464990451541811467e+01 3.739937302478798 0.0016831803533309566
4.454206663348207940e+01 4.150404757850477 0.0016831803533309566
4.442244298179425499e+01 4.605922041145108 0.0016831803533309566
4.428999290960754109e+01 5.1114334834401705 0.0016831803533309566
4.414359543376495054e+01 5.672426068491977 0.0016831803533309566
4.398204948904534461e+01 6.294988990221888 0.0016831803533309566
4.380407553701573420e+01 6.985879746785249 0.0016831803533309566
4.360831878462005307e+01 7.752597488629465 0.0016831803533309566
4.339335430769240531e+01 8.60346441668451 0.0016831803533309566
4.315769431755592933e+01 9.547716114208066 0.0016831803533309566
4.289979782788540064e+01 10.59560179277617 0.0016831803533309566
4.261808290056308834e+01 11.758495540521581 0.0016831803533309566
4.231094160268145288e+01 13.049019780144016 0.0016831803533309566
4.197675773503487306e+01 14.481182276745331 0.0016831803533309566
4.161392727006651882e+01 16.070528182616385 0.0016831803533309566
4.122088135994699343e+01 17.834308769319094 0.0016831803533309566
4.079611162853938566e+01 19.791668678535572 0.0016831803533309566
4.033819737653589499e+01 21.96385372416547 0.0016831803533309566
3.984583417195166533e+01 24.37444150122222 0.0016831803533309566
3.931786324453568682e+01 27.04959730463137 0.0016831803533309566
3.875330098939652856e+01 30.01835813575592 0.0016831803533309566
3.815136787351118386e+01 33.31294787934677 0.0016831803533309566
3.751151599052469976e+01 36.96912707195032 0.0016831803533309566
3.683345459514124087e+01 41.0265810582719 0.0016831803533309566
3.611717299798552006e+01 45.52935074866948 0.0016831803533309566
3.536296033285166374e+01 50.526310653356795 0.0016831803533309566
3.457142189772278584e+01 56.07169938205458 0.0016831803533309566
3.374349191216112587e+01 62.22570836730231 0.0016831803533309566
3.288044273735314249e+01 69.0551352016233 0.0016831803533309566
3.198389071120958960e+01 76.63410868007462 0.0016831803533309566
3.105579889080451750e+01 85.04489341802686 0.0016831803533309566
3.009847687028567620e+01 94.37878277775391 0.0016831803533309566
2.911457786502619527e+01 104.73708979594508 0.0016831803533309566
2.810709291521043340e+01 116.23224686798542 0.0016831803533309566
2.707934177487885918e+01 128.9890261253308 0.0016831803533309566
2.603495973625379634e+01 143.14589375234786 0.0016831803533309566
2.497787912356032081e+01 158.85651294280527 0.0016831803533309566
2.391230394709646134e+01 176.2914118095948 0.0016831803533309566
2.284267591002178577e+01 195.63983435170647 0.0016831803533309566
2.177362985288392849e+01 217.11179456945052 0.0016831803533309566
2.070993704474502906e+01 240.9403560239527 0.0016831803533309566
1.965643507584907468e+01 267.38416158399497 0.0016831803533309566
1.930278786882623265e+01 296.73024081888724 0.0016831803533309566
1.901423168254617480e+01 329.2971255097155 0.0016831803533309566
1.876799947644733280e+01 365.43830709572546 0.0016831803533309566
1.855615287248361156e+01 405.54607358408276 0.0016831803533309566
1.837658450755424155e+01 450.05576757004974 0.0016831803533309566
1.822674382455946329e+01 499.450511585514 0.0016831803533309566
1.810370255087147484e+01 554.2664520663108 0.0016831803533309566
1.800432003018432781e+01 615.0985788580505 0.0016831803533309566
1.792529681231348704e+01 682.6071834272393 0.0016831803533309566
1.786327061525110338e+01 757.525025877192 0.0016831803533309566
1.781491267926621802e+01 840.6652885618333 0.0016831803533309566
1.777702145686046364e+01 932.9304026284696 0.0016831803533309566
1.774661083883922075e+01 1035.3218432956637 0.0016831803533309566
1.772099046761757180e+01 1148.9510001873086 0.0016831803533309566
1.769783627983965246e+01 1275.051240713013 0.0016831803533309566
1.767524997522518504e+01 1414.991297434576 0.0016831803533309566
1.765182694022373155e+01 1570.2901247293776 0.0016831803533309566
1.762665912417265091e+01 1742.6333860096508 0.0016831803533309566
1.759933126893956157e+01 1933.891750455232 0.0016831803533309566
1.756999933186837737e+01 2146.141197858406 0.0016831803533309566
1.753935771626312601e+01 2381.6855519761607 0.0016831803533309566
1.750862334521105268e+01 2643.0814869741084 0.0016831803533309566
1.747950638359331776e+01 2933.1662783900483 0.0016831803533309566
1.745416685325058026e+01 3255.0885998350564 0.0016831803533309566
1.743515697853506552e+01 3612.3426997094302 0.0016831803533309566
1.742534866931255166e+01 4008.8063288984645 0.0016831803533309566
1.742784743387800361e+01 4448.782831127585 0.0016831803533309566
1.744592751937894093e+01 4937.047852839004 0.0016831803533309566
1.748283500950058311e+01 5478.901179593945 0.0016831803533309566
1.754174304787535732e+01 6080.224261649427 0.0016831803533309566
1.762564043263078517e+01 6747.5440531107 0.0016831803533309566
1.773721695859905978e+01 7488.10385759003 0.0016831803533309566
1.787877323838179322e+01 8309.941949353404 0.0016831803533309566
1.805214735438048734e+01 9221.97882333434 0.0016831803533309566
1.825870678347278186e+01 10234.114021054527 0.0016831803533309566
1.849920084650877072e+01 11357.333583431051 0.0016831803533309566
1.877383917051612272e+01 12603.829296797274 0.0016831803533309566
1.908231079617850767e+01 13987.131026472387 0.0016831803533309566
1.942380551316868065e+01 15522.25357427048 0.0016831803533309566
1.979707279774637385e+01 17225.859653987874 0.0016831803533309566
2.020049926910408544e+01 19116.440753857038 0.0016831803533309566
2.063220849950394964e+01 21214.51784910632 0.0016831803533309566
2.109018158659445419e+01 23542.864143224204 0.0016831803533309566
2.157227601007055640e+01 26126.752255633317 0.0016831803533309566
2.207643118881586020e+01 28994.22853882881 0.0016831803533309566
2.260073276889691485e+01 32176.417502507353 0.0016831803533309566
2.314349695909169924e+01 35707.859649004626 0.0016831803533309566
2.370333526239134159e+01 39626.88638701478 0.0016831803533309566
2.427920420974751892e+01 43976.036093027215 0.0016831803533309566
2.487040028841481387e+01 48802.515836544335 0.0016831803533309566
2.547655576975255798e+01 54158.71378079476 0.0016831803533309566
2.609760343146026074e+01 60102.76782070388 0.0016831803533309566
2.673370791950332048e+01 66699.19663030129 0.0016831803533309566
2.738517946403876380e+01 74019.59996915652 0.0016831803533309566
2.805247229375139639e+01 82143.43584919439 0.0016831803533309566
2.873580986289671202e+01 91158.88299750836 0.0016831803533309566
2.943528699195395859e+01 101163.7979766207 0.0016831803533309566
3.015074457398568697e+01 112266.77735108159 0.0016831803533309566
3.088165624451528402e+01 124588.33642950082 0.0016831803533309566
3.162705618232510218e+01 138262.2173764659 0.0016831803533309566
3.238549341387845004e+01 153436.84089300132 0.0016831803533309566
3.315505289946372613e+01 170276.91722258978 0.0016831803533309566
3.393539111589232959e+01 188965.23396912115 0.0016831803533309566
3.472277694575262785e+01 209704.64013232305 0.0016831803533309566
3.551314187902420372e+01 232720.2478960412 0.0016831803533309566
3.630283305334180710e+01 258261.87606826748 0.0016831803533309566
3.708795972275383690e+01 286606.7616948256 0.0016831803533309566
3.786467949105161068e+01 318062.5692794119 0.0016831803533309566
3.870967716674839920e+01 352970.73027306574 0.0016831803533309566
3.952686618564489152e+01 391710.1490809261 0.0016831803533309566
4.031149292991234745e+01 434701.3158125035 0.0016831803533309566
4.106114060645558084e+01 482410.8704165374 0.0016831803533309566
4.177368674230649503e+01 535356.6677410719 0.0016831803533309566
4.244730919854993090e+01 594113.3984965039 0.0016831803533309566
4.308047439144951340e+01 659318.8271333541 0.0016831803533309566
4.367191400639600829e+01 731680.7143427207 0.0016831803533309566
4.422059668884416084e+01 811984.4993184009 0.0016831803533309566
4.472568131710981731e+01 901101.8251665037 0.0016831803533309566
4.518647784746734430e+01 1000000.0 0.0016831803533309566
9.956165852574907049e+00 0.001 0.0018679135990207828
1.084357270283808816e+01 0.0011097524964120721 0.0018679135990207828
1.178726505794226931e+01 0.0012315506032928262 0.0018679135990207828
1.278548404068684263e+01 0.001366716356462006 0.0018679135990207828
1.383549728204473617e+01 0.0015167168884709225 0.0018679135990207828
1.493360326198204646e+01 0.0016831803533309566 0.0018679135990207828
1.607517103216236976e+01 0.0018679135990207828 0.0018679135990207828
1.725471468298612265e+01 0.002072921779595372 0.0018679135990207828
1.846599915251167090e+01 0.002300430119772917 0.0018679135990207828
1.970217366600871145e+01 0.0025529080682395165 0.0018679135990207828
2.095592634210589367e+01 0.002833096101839324 0.0018679135990207828
2.221965362943737787e+01 0.0031440354715915 0.0018679135990207828
2.348563670272528725e+01 0.0034891012134067737 0.0018679135990207828
2.474621770762978912e+01 0.003872038781812557 0.0018679135990207828
2.599396856383322074e+01 0.004297004704320844 0.0018679135990207828
2.722184582827668109e+01 0.004768611697714469 0.0018679135990207828
2.842332625288183223e+01 0.005291978735958442 0.0018679135990207828
2.959251865060263142e+01 0.005872786613189483 0.0018679135990207828
3.072424945632979032e+01 0.00651733960488242 0.0018679135990207828
3.181412049261116337e+01 0.007232633896483534 0.0018679135990207828
3.285853898684133156e+01 0.008026433522257174 0.0018679135990207828
3.385472146408685035e+01 0.00890735463861044 0.0018679135990207828
3.480067391484890749e+01 0.009884959046625586 0.0018679135990207828
3.569515167537995382e+01 0.010969857978923836 0.0018679135990207828
3.653760312165830726e+01 0.012173827277396614 0.0018679135990207828
3.732810134095408472e+01 0.013509935211980273 0.0018679135990207828
3.806726801039553720e+01 0.014992684327860457 0.0018679135990207828
3.875619347580559548e+01 0.01663816886076129 0.0018679135990207828
3.939635643765749506e+01 0.018464249428955443 0.0018679135990207828
3.998954618131891436e+01 0.020490746898158472 0.0018679135990207828
4.053778951031452493e+01 0.022739657523579287 0.0018679135990207828
4.104328404161650923e+01 0.02523539170434766 0.0018679135990207828
4.150833877684073059e+01 0.02800503894183631 0.0018679135990207828
4.193532246992867130e+01 0.03107866187782014 0.0018679135990207828
4.232661979742800895e+01 0.03448962260405758 0.0018679135990207828
4.268459505862094971e+01 0.038274944785163134 0.0018679135990207828
4.301156291957131117e+01 0.04247571552536898 0.0018679135990207828
4.330976545042106807e+01 0.047137531341167244 0.0018679135990207828
4.358135485587175140e+01 0.05231099308056263 0.0018679135990207828
4.382838099692057909e+01 0.05805225516094899 0.0018679135990207828
4.405278305747810208e+01 0.06442363508721373 0.0018679135990207828
4.425638462103596282e+01 0.07149428986597581 0.0018679135990207828
4.444089151166546259e+01 0.07934096665797492 0.0018679135990207828
4.460789186501288128e+01 0.08804883581643465 0.0018679135990207828
4.475885788650312236e+01 0.09771241535346502 0.0018679135990207828
4.489514894084168617e+01 0.1084365968689611 0.0018679135990207828
4.501801554704111652e+01 0.12033778407775893 0.0018679135990207828
4.512860403238261142e+01 0.13354515629298988 0.0018679135990207828
4.522796158653797960e+01 0.14820207057988585 0.0018679135990207828
4.531704152904214311e+01 0.16446761779946645 0.0018679135990207828
4.539670860013878695e+01 0.18251834943190443 0.0018679135990207828
4.546774422054062370e+01 0.20255019392306664 0.0018679135990207828
4.553085155311758569e+01 0.22478058335487253 0.0018679135990207828
4.558666034031940484e+01 0.24945081352303167 0.0018679135990207828
4.563573145522087060e+01 0.27682866303920667 0.0018679135990207828
4.567856112162054671e+01 0.3072112998861759 0.0018679135990207828
4.571558477645977092e+01 0.34092850697468147 0.0018679135990207828
4.574718056236415720e+01 0.3783462617131929 0.0018679135990207828
4.577367243821880294e+01 0.419870708444391 0.0018679135990207828
4.579533290267871593e+01 0.4659525668664682 0.0018679135990207828
4.581238531419408844e+01 0.517092024289676 0.0018679135990207828
4.582500583377251502e+01 0.5738441648302398 0.0018679135990207828
4.583332496961962477e+01 0.6368249944718586 0.0018679135990207828
4.583742873198379897e+01 0.7067181273927491 0.0018679135990207828
4.583735940707227030e+01 0.7842822061337682 0.0018679135990207828
4.583311595213334755e+01 0.8703591361485166 0.0018679135990207828
4.582465400549750001e+01 0.9658832241158708 0.0018679135990207828
4.581188552276555725e+01 1.0718913192051276 0.0018679135990207828
4.579467804972620826e+01 1.1895340673703196 0.0018679135990207828
4.577285363050279443e+01 1.3200884008314182 0.0018679135990207828
4.574618734229000694e+01 1.4649713983072863 0.0018679135990207828
4.571440550736268449e+01 1.625755666443795 0.0018679135990207828
4.567718356139710778e+01 1.8041864093920719 0.0018679135990207828
4.563414360538264702e+01 2.0022003718155843 0.0018679135990207828
4.558485169394623426e+01 2.2219468609395236 0.0018679135990207828
4.552881485129142192e+01 2.4658110758226037 0.0018679135990207828
4.546547792362131446e+01 2.736439997074672 0.0018679135990207828
4.539422028474622550e+01 3.0367711180354604 0.0018679135990207828
4.531435250465727194e+01 3.370064329271928 0.0018679135990207828
4.522511308254089357e+01 3.739937302478798 0.0018679135990207828
4.512566537472304162e+01 4.150404757850477 0.0018679135990207828
4.501509486016693273e+01 4.605922041145108 0.0018679135990207828
4.489240695066686726e+01 5.1114334834401705 0.0018679135990207828
4.475652552792288930e+01 5.672426068491977 0.0018679135990207828
4.460629246541113702e+01 6.294988990221888 0.0018679135990207828
4.444046837544377837e+01 6.985879746785249 0.0018679135990207828
4.425773486394553657e+01 7.752597488629465 0.0018679135990207828
4.405669856415837415e+01 8.60346441668451 0.0018679135990207828
4.383589721719216215e+01 9.547716114208066 0.0018679135990207828
4.359380805295052852e+01 10.59560179277617 0.0018679135990207828
4.332885868004341745e+01 11.758495540521581 0.0018679135990207828
4.303944062615492783e+01 13.049019780144016 0.0018679135990207828
4.272392563846799618e+01 14.481182276745331 0.0018679135990207828
4.238068469550670869e+01 16.070528182616385 0.0018679135990207828
4.200810965047254086e+01 17.834308769319094 0.0018679135990207828
4.160463727116955113e+01 19.791668678535572 0.0018679135990207828
4.116877534221194423e+01 21.96385372416547 0.0018679135990207828
4.069913038047106113e+01 24.37444150122222 0.0018679135990207828
4.019443642127908589e+01 27.04959730463137 0.0018679135990207828
3.965358425730669722e+01 30.01835813575592 0.0018679135990207828
3.907565042182297788e+01 33.31294787934677 0.0018679135990207828
3.845992523011812381e+01 36.96912707195032 0.0018679135990207828
3.780593916745296923e+01 41.0265810582719 0.0018679135990207828
3.711348700686970403e+01 45.52935074866948 0.0018679135990207828
3.638264909408417225e+01 50.526310653356795 0.0018679135990207828
3.561380944480168864e+01 56.07169938205458 0.0018679135990207828
3.480767042219365237e+01 62.22570836730231 0.0018679135990207828
3.396526395181831504e+01 69.0551352016233 0.0018679135990207828
3.308795944512951337e+01 76.63410868007462 0.0018679135990207828
3.217746867858305393e+01 85.04489341802686 0.0018679135990207828
3.123584793987189556e+01 94.37878277775391 0.0018679135990207828
3.026549773031200274e+01 104.73708979594508 0.0018679135990207828
2.926916010373059152e+01 116.23224686798542 0.0018679135990207828
2.824991342768909064e+01 128.9890261253308 0.0018679135990207828
2.721116399657358187e+01 143.14589375234786 0.0018679135990207828
2.615663341907285400e+01 158.85651294280527 0.0018679135990207828
2.509034020654247499e+01 176.2914118095948 0.0018679135990207828
2.401657363640256548e+01 195.63983435170647 0.0018679135990207828
2.293985763479988194e+01 217.11179456945052 0.0018679135990207828
2.186490247122504016e+01 240.9403560239527 0.0018679135990207828
2.079654232969716787e+01 267.38416158399497 0.0018679135990207828
1.973965771945315595e+01 296.73024081888724 0.0018679135990207828
1.935823312645520744e+01 329.2971255097155 0.0018679135990207828
1.907649262266880541e+01 365.43830709572546 0.0018679135990207828
1.883171783702518098e+01 405.54607358408276 0.0018679135990207828
1.862219833093270793e+01 450.05576757004974 0.0018679135990207828
1.844580845401643643e+01 499.450511585514 0.0018679135990207828
1.829993038361228130e+01 554.2664520663108 0.0018679135990207828
1.818162987169981193e+01 615.0985788580505 0.0018679135990207828
1.808775232848841696e+01 682.6071834272393 0.0018679135990207828
1.801499397894043142e+01 757.525025877192 0.0018679135990207828
1.795999848935835175e+01 840.6652885618333 0.0018679135990207828
1.791945408624941649e+01 932.9304026284696 0.0018679135990207828
1.789018804074880720e+01 1035.3218432956637 0.0018679135990207828
1.786925565663523230e+01 1148.9510001873086 0.0018679135990207828
1.785402138117423831e+01 1275.051240713013 0.0018679135990207828
1.784223011825266170e+01 1414.991297434576 0.0018679135990207828
1.783208559908863222e+01 1570.2901247293776 0.0018679135990207828
1.782228015932058440e+01 1742.6333860096508 0.0018679135990207828
1.781197428400455962e+01 1933.891750455232 0.0018679135990207828
1.780091221213264063e+01 2146.141197858406 0.0018679135990207828
1.778939299820027387e+01 2381.6855519761607 0.0018679135990207828
1.777826511497575623e+01 2643.0814869741084 0.0018679135990207828
1.776890624686090447e+01 2933.1662783900483 0.0018679135990207828
1.776318760979236089e+01 3255.0885998350564 0.0018679135990207828
1.776342204574191896e+01 3612.3426997094302 0.0018679135990207828
1.777229523571397252e+01 4008.8063288984645 0.0018679135990207828
1.779278285579962571e+01 4448.782831127585 0.0018679135990207828
1.782809134606266355e+01 4937.047852839004 0.0018679135990207828
1.788141349829804128e+01 5478.901179593945 0.0018679135990207828
1.795594572888643725e+01 6080.224261649427 0.0018679135990207828
1.805472234463362824e+01 6747.5440531107 0.0018679135990207828
1.818050071712075066e+01 7488.10385759003 0.0018679135990207828
1.833565912665341813e+01 8309.941949353404 0.0018679135990207828
1.852211159664354412e+01 9221.97882333434 0.0018679135990207828
1.874130773527959093e+01 10234.114021054527 0.0018679135990207828
1.899401110507935897e+01 11357.333583431051 0.0018679135990207828
1.928046428386238631e+01 12603.829296797274 0.0018679135990207828
1.960035505744021478e+01 13987.131026472387 0.0018679135990207828
1.995285512025332508e+01 15522.25357427048 0.0018679135990207828
2.033668824623825699e+01 17225.859653987874 0.0018679135990207828
2.075021951795020314e+01 19116.440753857038 0.0018679135990207828
2.119159059399157385e+01 21214.51784910632 0.0018679135990207828
2.165876932806548183e+01 23542.864143224204 0.0018679135990207828
2.214968969610028182e+01 26126.752255633317 0.0018679135990207828
2.266239397469823658e+01 28994.22853882881 0.0018679135990207828
2.319511126631968168e+01 32176.417502507353 0.0018679135990207828
2.374633540511677410e+01 35707.859649004626 0.0018679135990207828
2.431488335951909008e+01 39626.88638701478 0.0018679135990207828
2.489991319206801279e+01 43976.036093027215 0.0018679135990207828
2.550090795191160353e+01 48802.515836544335 0.0018679135990207828
2.611766121504653171e+01 54158.71378079476 0.0018679135990207828
2.675020815159913923e+01 60102.76782070388 0.0018679135990207828
2.739874264027731243e+01 66699.19663030129 0.0018679135990207828
2.806359838911291149e+01 74019.59996915652 0.0018679135990207828
2.874494770636124130e+01 82143.43584919439 0.0018679135990207828
2.944279023159609565e+01 91158.88299750836 0.0018679135990207828
3.015690446496746446e+01 101163.7979766207 0.0018679135990207828
3.088671110303475231e+01 112266.77735108159 0.0018679135990207828
3.163120223807100473e+01 124588.33642950082 0.0018679135990207828
3.238889131667517773e+01 138262.2173764659 0.0018679135990207828
3.315782690804991262e+01 153436.84089300132 0.0018679135990207828
3.393558123479230204e+01 170276.91722258978 0.0018679135990207828
3.472096407814764518e+01 188965.23396912115 0.0018679135990207828
3.551081363853766248e+01 209704.64013232305 0.0018679135990207828
3.630011785914730638e+01 232720.2478960412 0.0018679135990207828
3.708497396414981750e+01 258261.87606826748 0.0018679135990207828
3.786153808364844053e+01 286606.7616948256 0.0018679135990207828
3.870530984573186117e+01 318062.5692794119 0.0018679135990207828
3.952075221596737009e+01 352970.73027306574 0.0018679135990207828
4.030529086647699444e+01 391710.1490809261 0.0018679135990207828
4.105496382988992821e+01 434701.3158125035 0.0018679135990207828
4.176762937093035077e+01 482410.8704165374 0.0018679135990207828
4.244144653422788593e+01 535356.6677410719 0.0018679135990207828
4.307486074168864576e+01 594113.3984965039 0.0018679135990207828
4.366658886670810347e+01 659318.8271333541 0.0018679135990207828
4.421558211715899489e+01 731680.7143427207 0.0018679135990207828
4.472099011393373047e+01 811984.4993184009 0.0018679135990207828
4.518211187081183056e+01 901101.8251665037 0.0018679135990207828
4.559835247912374712e+01 1000000.0 0.0018679135990207828
9.282704144329407825e+00 0.001 0.002072921779595372
1.013563341690832864e+01 0.0011097524964120721 0.002072921779595372
1.104641008767513100e+01 0.0012315506032928262 0.002072921779595372
1.201390448402772115e+01 0.001366716356462006 0.002072921779595372
1.303603099965415169e+01 0.0015167168884709225 0.002072921779595372
1.410973129512907498e+01 0.0016831803533309566 0.002072921779595372
1.523099117564089333e+01 0.0018679135990207828 0.002072921779595372
1.639489136011146897e+01 0.002072921779595372 0.002072921779595372
1.759569095437795383e+01 0.002300430119772917 0.002072921779595372
1.882694033100138142e+01 0.0025529080682395165 0.002072921779595372
2.008161873831275557e+01 0.002833096101839324 0.002072921779595372
2.135229101824077702e+01 0.0031440354715915 0.002072921779595372
2.263127651447768329e+01 0.0034891012134067737 0.002072921779595372
2.391082333551983297e+01 0.003872038781812557 0.002072921779595372
2.518328077107789298e+01 0.004297004704320844 0.002072921779595372
2.644126319350019827e+01 0.004768611697714469 0.002072921779595372
2.767779921740659077e+01 0.005291978735958442 0.002072921779595372
2.888646127452554069e+01 0.005872786613189483 0.002072921779595372
3.006147155149573891e+01 0.00651733960488242 0.002072921779595372
3.119778164880182914e+01 0.007232633896483534 0.002072921779595372
3.229112509930246944e+01 0.008026433522257174 0.002072921779595372
3.333804271796599750e+01 0.00890735463861044 0.002072921779595372
3.433588243237315396e+01 0.009884959046625586 0.002072921779595372
3.528277620102489465e+01 0.010969857978923836 0.002072921779595372
3.617759744768122232e+01 0.012173827277396614 0.002072921779595372
3.701990297653462392e+01 0.013509935211980273 0.002072921779595372
3.780986353729411320e+01 0.014992684327860457 0.002072921779595372
3.854818723261995927e+01 0.01663816886076129 0.002072921779595372
3.923603955789458553e+01 0.018464249428955443 0.002072921779595372
3.987496349586776034e+01 0.020490746898158472 0.002072921779595372
4.046680238607152802e+01 0.022739657523579287 0.002072921779595372
4.101362773429211472e+01 0.02523539170434766 0.002072921779595372
4.151767346744696141e+01 0.02800503894183631 0.002072921779595372
4.198127753768023496e+01 0.03107866187782014 0.002072921779595372
4.240683126600308128e+01 0.03448962260405758 0.002072921779595372
4.279673648441445977e+01 0.038274944785163134 0.002072921779595372
4.315337011035394710e+01 0.04247571552536898 0.002072921779595372
4.347905568114868657e+01 0.047137531341167244 0.002072921779595372
4.377604108178659459e+01 0.05231099308056263 0.002072921779595372
4.404648187346285226e+01 0.05805225516094899 0.002072921779595372
4.429242933626062495e+01 0.06442363508721373 0.002072921779595372
4.451582254718864107e+01 0.07149428986597581 0.002072921779595372
4.471848382589340076e+01 0.07934096665797492 0.002072921779595372
4.490211685120802798e+01 0.08804883581643465 0.002072921779595372
4.506830697027581323e+01 0.09771241535346502 0.002072921779595372
4.521852315818139090e+01 0.1084365968689611 0.002072921779595372
4.535412123079473190e+01 0.12033778407775893 0.002072921779595372
4.547634798011085167e+01 0.13354515629298988 0.002072921779595372
4.558634589940675141e+01 0.14820207057988585 0.002072921779595372
4.568515831790509907e+01 0.16446761779946645 0.002072921779595372
4.577373470058736871e+01 0.18251834943190443 0.002072921779595372
4.585293599211038895e+01 0.20255019392306664 0.002072921779595372
4.592353987401704529e+01 0.22478058335487253 0.002072921779595372
4.598624585599882408e+01 0.24945081352303167 0.002072921779595372
4.604168010190146276e+01 0.27682866303920667 0.002072921779595372
4.609039998398731086e+01 0.3072112998861759 0.002072921779595372
4.613289827523821174e+01 0.34092850697468147 0.002072921779595372
4.616960700474194823e+01 0.3783462617131929 0.002072921779595372
4.620090091971058399e+01 0.419870708444391 0.002072921779595372
4.622710055771742788e+01 0.4659525668664682 0.002072921779595372
4.624847493634838713e+01 0.517092024289676 0.002072921779595372
4.626524382830230309e+01 0.5738441648302398 0.002072921779595372
4.627757964671224755e+01 0.6368249944718586 0.002072921779595372
4.628560893244451790e+01 0.7067181273927491 0.002072921779595372
4.628941344177398776e+01 0.7842822061337682 0.002072921779595372
4.628903083928365447e+01 0.8703591361485166 0.002072921779595372
4.628445500120759704e+01 0.9658832241158708 0.002072921779595372
4.627563592893555722e+01 1.0718913192051276 0.002072921779595372
4.626247927088684975e+01 1.1895340673703196 0.002072921779595372
4.624484546929421924e+01 1.3200884008314182 0.002072921779595372
4.622254851590273006e+01 1.4649713983072863 0.002072921779595372
4.619535435314930538e+01 1.625755666443795 0.002072921779595372
4.616297889538425636e+01 1.8041864093920719 0.002072921779595372
4.612508572403505980e+01 2.0022003718155843 0.002072921779595372
4.608128344733393789e+01 2.2219468609395236 0.002072921779595372
4.603112278015751713e+01 2.4658110758226037 0.002072921779595372
4.597409337400235785e+01 2.736439997074672 0.002072921779595372
4.590962045858114493e+01 3.0367711180354604 0.002072921779595372
4.583706138652615181e+01 3.370064329271928 0.002072921779595372
4.575570215028414367e+01 3.739937302478798 0.002072921779595372
4.566475401886498275e+01 4.150404757850477 0.002072921779595372
4.556335042716055028e+01 4.605922041145108 0.002072921779595372
4.545054429679508701e+01 5.1114334834401705 0.002072921779595372
4.532530600463157100e+01 5.672426068491977 0.002072921779595372
4.518652220143428622e+01 6.294988990221888 0.002072921779595372
4.503299576849076402e+01 6.985879746785249 0.002072921779595372
4.486344715776931480e+01 7.752597488629465 0.002072921779595372
4.467651740836095797e+01 8.60346441668451 0.002072921779595372
4.447077311761703555e+01 9.547716114208066 0.002072921779595372
4.424471360882907334e+01 10.59560179277617 0.002072921779595372
4.399678053410886491e+01 11.758495540521581 0.002072921779595372
4.372537008525817726e+01 13.049019780144016 0.002072921779595372
4.342884789907035525e+01 14.481182276745331 0.002072921779595372
4.310556670097432175e+01 16.070528182616385 0.002072921779595372
4.275388658287671717e+01 17.834308769319094 0.002072921779595372
4.237219777029712020e+01 19.791668678535572 0.002072921779595372
4.195894555585546470e+01 21.96385372416547 0.002072921779595372
4.151265703214806990e+01 24.37444150122222 0.002072921779595372
4.103196913099863252e+01 27.04959730463137 0.002072921779595372
4.051565739407799072e+01 30.01835813575592 0.002072921779595372
3.996266483802362757e+01 33.31294787934677 0.002072921779595372
3.937213025293176827e+01 36.96912707195032 0.002072921779595372
3.874341524948724924e+01 41.0265810582719 0.002072921779595372
3.807612940170975691e+01 45.52935074866948 0.002072921779595372
3.737015294026147672e+01 50.526310653356795 0.002072921779595372
3.662565651851468829e+01 56.07169938205458 0.002072921779595372
3.584311777046109881e+01 62.22570836730231 0.002072921779595372
3.502333453746988567e+01 69.0551352016233 0.002072921779595372
3.416743483833242578e+01 76.63410868007462 0.002072921779595372
3.327688380976729121e+01 85.04489341802686 0.002072921779595372
3.235348795758744700e+01 94.37878277775391 0.002072921779595372
3.139939709958916936e+01 104.73708979594508 0.002072921779595372
3.041710420181835772e+01 116.23224686798542 0.002072921779595372
2.940944319823016428e+01 128.9890261253308 0.002072921779595372
2.837958437230955155e+01 143.14589375234786 0.002072921779595372
2.733102648546418223e+01 158.85651294280527 0.002072921779595372
2.626758422581239927e+01 176.2914118095948 0.002072921779595372
2.519336900964960790e+01 195.63983435170647 0.002072921779595372
2.411276072221070166e+01 217.11179456945052 0.002072921779595372
2.303036777292734882e+01 240.9403560239527 0.002072921779595372
2.195097297376607060e+01 267.38416158399497 0.002072921779595372
2.087946340577642346e+01 296.73024081888724 0.002072921779595372
1.982188353428073668e+01 329.2971255097155 0.002072921779595372
1.942602393011840789e+01 365.43830709572546 0.002072921779595372
1.914604605590530184e+01 405.54607358408276 0.002072921779595372
1.890397462815941410e+01 450.05576757004974 0.002072921779595372
1.869806207508661089e+01 499.450511585514 0.002072921779595372
1.852617662138211330e+01 554.2664520663108 0.002072921779595372
1.838563080676078698e+01 615.0985788580505 0.002072921779595372
1.827349540669594674e+01 682.6071834272393 0.002072921779595372
1.818660824228256701e+01 757.525025877192 0.002072921779595372
1.812166727141114464e+01 840.6652885618333 0.002072921779595372
1.807532795222334698e+01 932.9304026284696 0.002072921779595372
1.804430120108146340e+01 1035.3218432956637 0.002072921779595372
1.802544867044508337e+01 1148.9510001873086 0.002072921779595372
1.801587261476507251e+01 1275.051240713013 0.002072921779595372
1.801299776601542746e+01 1414.991297434576 0.002072921779595372
1.801465944026348254e+01 1570.2901247293776 0.002072921779595372
1.801916077836107277e+01 1742.6333860096508 0.002072921779595372
1.802523424725954371e+01 1933.891750455232 0.002072921779595372
1.803219640620491759e+01 2146.141197858406 0.002072921779595372
1.803992345172252598e+01 2381.6855519761607 0.002072921779595372
1.804885745029433153e+01 2643.0814869741084 0.002072921779595372
1.805999687279153321e+01 2933.1662783900483 0.002072921779595372
1.807487028029207821e+01 3255.0885998350564 0.002072921779595372
1.809549232840727839e+01 3612.3426997094302 0.002072921779595372
1.812430091099863105e+01 4008.8063288984645 0.002072921779595372
1.816409466234516401e+01 4448.782831127585 0.002072921779595372
1.821791281956074116e+01 4937.047852839004 0.002072921779595372
1.828887567884452992e+01 5478.901179593945 0.002072921779595372
1.838014357549250022e+01 6080.224261649427 0.002072921779595372
1.849475611225244975e+01 6747.5440531107 0.002072921779595372
1.863550766900373645e+01 7488.10385759003 0.002072921779595372
1.880483385030370869e+01 8309.941949353404 0.002072921779595372
1.900472592053252185e+01 9221.97882333434 0.002072921779595372
1.923668775911323081e+01 10234.114021054527 0.002072921779595372
1.950153289710570093e+01 11357.333583431051 0.002072921779595372
1.979954984786184369e+01 12603.829296797274 0.002072921779595372
2.013045430953912529e+01 13987.131026472387 0.002072921779595372
2.049343685881833466e+01 15522.25357427048 0.002072921779595372
2.088723927243349365e+01 17225.859653987874 0.002072921779595372
2.131025467182883304e+01 19116.440753857038 0.002072921779595372
2.176069819520711235e+01 21214.51784910632 0.002072921779595372
2.223656902662375856e+01 23542.864143224204 0.002072921779595372
2.273593052779817825e+01 26126.752255633317 0.002072921779595372
2.325697035403968016e+01 28994.22853882881 0.002072921779595372
2.379809298583485955e+01 32176.417502507353 0.002072921779595372
2.435798944188693582e+01 35707.859649004626 0.002072921779595372
2.493568391413946728e+01 39626.88638701478 0.002072921779595372
2.553050443063663622e+01 43976.036093027215 0.002072921779595372
2.614209438314104617e+01 48802.515836544335 0.002072921779595372
2.677034610671586634e+01 54158.71378079476 0.002072921779595372
2.741532183460085648e+01 60102.76782070388 0.002072921779595372
2.807721572122655473e+01 66699.19663030129 0.002072921779595372
2.875614224920339979e+01 74019.59996915652 0.002072921779595372
2.945198936605395446e+01 82143.43584919439 0.002072921779595372
3.016446013507251322e+01 91158.88299750836 0.002072921779595372
3.089291379647463032e+01 101163.7979766207 0.002072921779595372
3.163629042429167981e+01 112266.77735108159 0.002072921779595372
3.239306130373183379e+01 124588.33642950082 0.002072921779595372
3.316123049839001879e+01 138262.2173764659 0.002072921779595372
3.393836328614250419e+01 153436.84089300132 0.002072921779595372
3.472140483827236324e+01 170276.91722258978 0.002072921779595372
3.550855938540725987e+01 188965.23396912115 0.002072921779595372
3.629732538202262049e+01 209704.64013232305 0.002072921779595372
3.708178089160413293e+01 232720.2478960412 0.002072921779595372
3.785808305456590261e+01 258261.87606826748 0.002072921779595372
3.870167868408341860e+01 286606.7616948256 0.002072921779595372
3.951502946283990525e+01 318062.5692794119 0.002072921779595372
4.029838106863382308e+01 352970.73027306574 0.002072921779595372
4.104797098394256238e+01 391710.1490809261 0.002072921779595372
4.176067818302805534e+01 434701.3158125035 0.002072921779595372
4.243463902686560374e+01 482410.8704165374 0.002072921779595372
4.306827876924243981e+01 535356.6677410719 0.002072921779595372
4.366029245329486486e+01 594113.3984965039 0.002072921779595372
4.420961278140867279e+01 659318.8271333541 0.002072921779595372
4.471537343901908201e+01 731680.7143427207 0.002072921779595372
4.517685931396287202e+01 811984.4993184009 0.002072921779595372
4.559346502419123226e+01 901101.8251665037 0.002072921779595372
4.596464325338307333e+01 1000000.0 0.002072921779595372
8.630135763937008875e+00 0.001 0.002300430119772917
9.445973576386071713e+00 0.0011097524964120721 0.002300430119772917
1.032061316317233590e+01 0.0012315506032928262 0.002300430119772917
1.125353959013752814e+01 0.001366716356462006 0.002300430119772917
1.224331666816798680e+01 0.0015167168884709225 0.002300430119772917
1.328755094164754524e+01 0.0016831803533309566 0.002300430119772917
1.438288656879554850e+01 0.0018679135990207828 0.002300430119772917
1.552503287653664010e+01 0.002072921779595372 0.002300430119772917
1.670882410232490400e+01 0.002300430119772917 0.002300430119772917
1.792830964398543969e+01 0.0025529080682395165 0.002300430119772917
1.917687160216833675e+01 0.002833096101839324 0.002300430119772917
2.044736472153576656e+01 0.0031440354715915 0.002300430119772917
2.173227323369775021e+01 0.0034891012134067737 0.002300430119772917
2.302387809959568798e+01 0.003872038781812557 0.002300430119772917
2.431442806787174504e+01 0.004297004704320844 0.002300430119772917
2.559630769919685278e+01 0.004768611697714469 0.002300430119772917
2.686219608366330647e+01 0.005291978735958442 0.002300430119772917
2.810521052458028279e+01 0.005872786613189483 0.002300430119772917
2.931903037938223022e+01 0.00651733960488242 0.002300430119772917
3.049799742515453360e+01 0.007232633896483534 0.002300430119772917
3.163719042644571289e+01 0.008026433522257174 0.002300430119772917
3.273247292936081720e+01 0.00890735463861044 0.002300430119772917
3.378051456272831388e+01 0.009884959046625586 0.002300430119772917
3.477878753551974000e+01 0.010969857978923836 0.002300430119772917
3.572554094970423222e+01 0.012173827277396614 0.002300430119772917
3.661975622668295927e+01 0.013509935211980273 0.002300430119772917
3.746108783067612080e+01 0.014992684327860457 0.002300430119772917
3.824979309510711545e+01 0.01663816886076129 0.002300430119772917
3.898665553600553579e+01 0.018464249428955443 0.002300430119772917
3.967290512111645029e+01 0.020490746898158472 0.002300430119772917
4.031013893608045606e+01 0.022739657523579287 0.002300430119772917
4.090024490014830150e+01 0.02523539170434766 0.002300430119772917
4.144533050104339367e+01 0.02800503894183631 0.002300430119772917
4.194765807332209562e+01 0.03107866187782014 0.002300430119772917
4.240958740859755949e+01 0.03448962260405758 0.002300430119772917
4.283352611839348612e+01 0.038274944785163134 0.002300430119772917
4.322188767255190101e+01 0.04247571552536898 0.002300430119772917
4.357705680598510156e+01 0.047137531341167244 0.002300430119772917
4.390136176484595865e+01 0.05231099308056263 0.002300430119772917
4.419705271131098101e+01 0.05805225516094899 0.002300430119772917
4.446628554825147006e+01 0.06442363508721373 0.002300430119772917
4.471111043018623121e+01 0.07149428986597581 0.002300430119772917
4.493346421425871995e+01 0.07934096665797492 0.002300430119772917
4.513516619727960943e+01 0.08804883581643465 0.002300430119772917
4.531791649146685330e+01 0.09771241535346502 0.002300430119772917
4.548329651779249616e+01 0.1084365968689611 0.002300430119772917
4.563277111270264896e+01 0.12033778407775893 0.002300430119772917
4.576769187364340752e+01 0.13354515629298988 0.002300430119772917
4.588930136528190218e+01 0.14820207057988585 0.002300430119772917
4.599873793404215405e+01 0.16446761779946645 0.002300430119772917
4.609704086998989681e+01 0.18251834943190443 0.002300430119772917
4.618515574759775433e+01 0.20255019392306664 0.002300430119772917
4.626393978779980642e+01 0.22478058335487253 0.002300430119772917
4.633416713810524357e+01 0.24945081352303167 0.002300430119772917
4.639653394234539263e+01 0.27682866303920667 0.002300430119772917
4.645166317706223680e+01 0.3072112998861759 0.002300430119772917
4.650010918952945360e+01 0.34092850697468147 0.002300430119772917
4.654236187191857255e+01 0.3783462617131929 0.002300430119772917
4.657885048847644782e+01 0.419870708444391 0.002300430119772917
4.660994711081299613e+01 0.4659525668664682 0.002300430119772917
4.663596965405308481e+01 0.517092024289676 0.002300430119772917
4.665718452023319429e+01 0.5738441648302398 0.002300430119772917
4.667380882718113355e+01 0.6368249944718586 0.002300430119772917
4.668601223557713098e+01 0.7067181273927491 0.002300430119772917
4.669391836636147985e+01 0.7842822061337682 0.002300430119772917
4.669760580951857776e+01 0.8703591361485166 0.002300430119772917
4.669710873169367460e+01 0.9658832241158708 0.002300430119772917
4.669241708128971169e+01 1.0718913192051276 0.002300430119772917
4.668347636777040321e+01 1.1895340673703196 0.002300430119772917
4.667018706933859562e+01 1.3200884008314182 0.002300430119772917
4.665240361832445615e+01 1.4649713983072863 0.002300430119772917
4.662993299374421952e+01 1.625755666443795 0.002300430119772917
4.660253292670425651e+01 1.8041864093920719 0.002300430119772917
4.656990973032856829e+01 2.0022003718155843 0.002300430119772917
4.653171575972574914e+01 2.2219468609395236 0.002300430119772917
4.648754655169886973e+01 2.4658110758226037 0.002300430119772917
4.643693765720277611e+01 2.736439997074672 0.002300430119772917
4.637936123224781682e+01 3.0367711180354604 0.002300430119772917
4.631422246139042898e+01 3.370064329271928 0.002300430119772917
4.624085588547031733e+01 3.739937302478798 0.002300430119772917
4.615852177103354137e+01 4.150404757850477 0.002300430119772917
4.606640263454436734e+01 4.605922041145108 0.002300430119772917
4.596360013049779525e+01 5.1114334834401705 0.002300430119772917
4.584913245115466651e+01 5.672426068491977 0.002300430119772917
4.572193251576927508e+01 6.294988990221888 0.002300430119772917
4.558084717215438531e+01 6.985879746785249 0.002300430119772917
4.542463768782279487e+01 7.752597488629465 0.002300430119772917
4.525198182414334980e+01 8.60346441668451 0.002300430119772917
4.506147775868564054e+01 9.547716114208066 0.002300430119772917
4.485165013773193721e+01 10.59560179277617 0.002300430119772917
4.462095848264912235e+01 11.758495540521581 0.002300430119772917
4.436780813886817043e+01 13.049019780144016 0.002300430119772917
4.409056388521116077e+01 14.481182276745331 0.002300430119772917
4.378756625899537624e+01 16.070528182616385 0.002300430119772917
4.345715052407320655e+01 17.834308769319094 0.002300430119772917
4.309766815486429437e+01 19.791668678535572 0.002300430119772917
4.270751059114435577e+01 21.96385372416547 0.002300430119772917
4.228513489864030817e+01 24.37444150122222 0.002300430119772917
4.182909093098873399e+01 27.04959730463137 0.002300430119772917
4.133804945826855715e+01 30.01835813575592 0.002300430119772917
4.081083070215471764e+01 33.31294787934677 0.002300430119772917
4.024643264224258843e+01 36.96912707195032 0.002300430119772917
3.964405846211104034e+01 41.0265810582719 0.002300430119772917
3.900314251316883940e+01 45.52935074866948 0.002300430119772917
3.832337419377256538e+01 50.526310653356795 0.002300430119772917
3.760471926880334337e+01 56.07169938205458 0.002300430119772917
3.684743824319016881e+01 62.22570836730231 0.002300430119772917
3.605210159023757654e+01 69.0551352016233 0.002300430119772917
3.521960180601914203e+01 76.63410868007462 0.002300430119772917
3.435116244178065159e+01 85.04489341802686 0.002300430119772917
3.344834442567181299e+01 94.37878277775391 0.002300430119772917
3.251305004926508246e+01 104.73708979594508 0.002300430119772917
3.154752498364568680e+01 116.23224686798542 0.002300430119772917
3.055435851361189492e+01 128.9890261253308 0.002300430119772917
2.953648187585837803e+01 143.14589375234786 0.002300430119772917
2.849716408078472796e+01 158.85651294280527 0.002300430119772917
2.744000405309932233e+01 176.2914118095948 0.002300430119772917
2.636891722209988487e+01 195.63983435170647 0.002300430119772917
2.528811415943569685e+01 217.11179456945052 0.002300430119772917
2.420206840968208795e+01 240.9403560239527 0.002300430119772917
2.311547060374863349e+01 267.38416158399497 0.002300430119772917
2.203320137501615861e+01 296.73024081888724 0.002300430119772917
2.096042023339813909e+01 329.2971255097155 0.002300430119772917
1.991183960671310871e+01 365.43830709572546 0.002300430119772917
1.950184458164342871e+01 405.54607358408276 0.002300430119772917
1.922500693625682189e+01 450.05576757004974 0.002300430119772917
1.898705596553746489e+01 499.450511585514 0.002300430119772917
1.878623947382870796e+01 554.2664520663108 0.002300430119772917
1.862035423985340898e+01 615.0985788580505 0.002300430119772917
1.848671519678754294e+01 682.6071834272393 0.002300430119772917
1.838238275255134724e+01 757.525025877192 0.002300430119772917
1.830419177484706239e+01 840.6652885618333 0.002300430119772917
1.824884602152354773e+01 932.9304026284696 0.002300430119772917
1.821301634639944211e+01 1035.3218432956637 0.002300430119772917
1.819343947181559784e+01 1148.9510001873086 0.002300430119772917
1.818701414077925449e+01 1275.051240713013 0.002300430119772917
1.819089182001872018e+01 1414.991297434576 0.002300430119772917
1.820257327654036672e+01 1570.2901247293776 0.002300430119772917
1.821999287305921200e+01 1742.6333860096508 0.002300430119772917
1.824146109670697413e+01 1933.891750455232 0.002300430119772917
1.826585960502917771e+01 2146.141197858406 0.002300430119772917
1.829262174464649604e+01 2381.6855519761607 0.002300430119772917
1.832175150626336091e+01 2643.0814869741084 0.002300430119772917
1.835382620862817049e+01 2933.1662783900483 0.002300430119772917
1.838998131991744955e+01 3255.0885998350564 0.002300430119772917
1.843187640049005438e+01 3612.3426997094302 0.002300430119772917
1.848164055377384329e+01 4008.8063288984645 0.002300430119772917
1.854183732174498545e+01 4448.782831127585 0.002300430119772917
1.861526871802998784e+01 4937.047852839004 0.002300430119772917
1.870492925947678842e+01 5478.901179593945 0.002300430119772917
1.881389216551339416e+01 6080.224261649427 0.002300430119772917
1.894515996736013363e+01 6747.5440531107 0.002300430119772917
1.910153189343278157e+01 7488.10385759003 0.002300430119772917
1.928548033312959475e+01 8309.941949353404 0.002300430119772917
1.949907400256947909e+01 9221.97882333434 0.002300430119772917
1.974385266537280970e+01 10234.114021054527 0.002300430119772917
2.002071164231458411e+01 11357.333583431051 0.002300430119772917
2.033000598720580854e+01 12603.829296797274 0.002300430119772917
2.067151357969304115e+01 13987.131026472387 0.002300430119772917
2.104448593159378689e+01 15522.25357427048 0.002300430119772917
2.144773058213456807e+01 17225.859653987874 0.002300430119772917
2.187974390252135493e+01 19116.440753857038 0.002300430119772917
2.233880070641400550e+01 21214.51784910632 0.002300430119772917
2.282304113689626490e+01 23542.864143224204 0.002300430119772917
2.333068163236838544e+01 26126.752255633317 0.002300430119772917
2.386008745495804106e+01 28994.22853882881 0.002300430119772917
2.440985677165114964e+01 32176.417502507353 0.002300430119772917
2.497889015376573241e+01 35707.859649004626 0.002300430119772917
2.556637173095433369e+01 39626.88638701478 0.002300430119772917
2.617178759586808567e+01 43976.036093027215 0.002300430119772917
2.679487679544881118e+01 48802.515836544335 0.002300430119772917
2.743555646938021653e+01 54158.71378079476 0.002300430119772917
2.809386130909540924e+01 60102.76782070388 0.002300430119772917
2.876984327582425038e+01 66699.19663030129 0.002300430119772917
2.946325869752702786e+01 74019.59996915652 0.002300430119772917
3.017372293463403565e+01 82143.43584919439 0.002300430119772917
3.090052137043887370e+01 91158.88299750836 0.002300430119772917
3.164253273635574004e+01 101163.7979766207 0.002300430119772917
3.239817786631621033e+01 112266.77735108159 0.002300430119772917
3.316540628550331604e+01 124588.33642950082 0.002300430119772917
3.394177553110682055e+01 138262.2173764659 0.002300430119772917
3.472418877594595443e+01 153436.84089300132 0.002300430119772917
3.550926119617768961e+01 170276.91722258978 0.002300430119772917
3.629457387235343901e+01 188965.23396912115 0.002300430119772917
3.707846744965285524e+01 209704.64013232305 0.002300430119772917
3.785437106592017642e+01 232720.2478960412 0.002300430119772917
3.869767057836094182e+01 258261.87606826748 0.002300430119772917
3.951085391544494030e+01 286606.7616948256 0.002300430119772917
4.029118344280340835e+01 318062.5692794119 0.002300430119772917
4.104017742175557260e+01 352970.73027306574 0.002300430119772917
4.175280779618274352e+01 391710.1490809261 0.002300430119772917
4.242682728587346475e+01 434701.3158125035 0.002300430119772917
4.306063924333942339e+01 482410.8704165374 0.002300430119772917
4.365291269950387942e+01 535356.6677410719 0.002300430119772917
4.420255795118177389e+01 594113.3984965039 0.002300430119772917
4.470868755129698258e+01 659318.8271333541 0.002300430119772917
4.517057254198574157e+01 731680.7143427207 0.002300430119772917
4.558758714159516501e+01 811984.4993184009 0.002300430119772917
4.595917550590817058e+01 901101.8251665037 0.002300430119772917
4.628478811029655304e+01 1000000.0 0.002300430119772917
8.001682846618928480e+00 0.001 0.0025529080682395165
8.778443102863812797e+00 0.0011097524964120721 0.0025529080682395165
9.614371890897949413e+00 0.0012315506032928262 0.0025529080682395165
1.050953946825037910e+01 0.001366716356462006 0.0025529080682395165
1.146314428103262273e+01 0.0015167168884709225 0.0025529080682395165
1.247346034549250859e+01 0.0016831803533309566 0.0025529080682395165
1.353781219712146111e+01 0.0018679135990207828 0.0025529080682395165
1.465257998905818759e+01 0.002072921779595372 0.0025529080682395165
1.581323562819885353e+01 0.002300430119772917 0.0025529080682395165
1.701440936128988568e+01 0.0025529080682395165 0.0025529080682395165
1.824998484220173367e+01 0.002833096101839324 0.0025529080682395165
1.951321930241212499e+01 0.0031440354715915 0.0025529080682395165
2.079688407509399539e+01 0.0034891012134067737 0.0025529080682395165
2.209342033609658174e+01 0.003872038781812557 0.0025529080682395165
2.339510367209488706e+01 0.004297004704320844 0.0025529080682395165
2.469421133174127547e+01 0.004768611697714469 0.0025529080682395165
2.598318562835924084e+01 0.005291978735958442 0.0025529080682395165
2.725478752729530996e+01 0.005872786613189483 0.0025529080682395165
2.850223503052849594e+01 0.00651733960488242 0.0025529080682395165
2.971932174125556614e+01 0.007232633896483534 0.0025529080682395165
3.090051221174418217e+01 0.008026433522257174 0.0025529080682395165
3.204101191100372148e+01 0.00890735463861044 0.0025529080682395165
3.313681095945933208e+01 0.009884959046625586 0.0025529080682395165
3.418470200170852280e+01 0.010969857978923836 0.0025529080682395165
3.518227389727294963e+01 0.012173827277396614 0.0025529080682395165
3.612788388495712866e+01 0.013509935211980273 0.0025529080682395165
3.702061163807571376e+01 0.014992684327860457 0.0025529080682395165
3.786019900313488051e+01 0.01663816886076129 0.0025529080682395165
3.864697959848759012e+01 0.018464249428955443 0.0025529080682395165
3.938180218846518699e+01 0.020490746898158472 0.0025529080682395165
4.006595143653648705e+01 0.022739657523579287 0.0025529080682395165
4.070106934757130546e+01 0.02523539170434766 0.0025529080682395165
4.128907985230871702e+01 0.02800503894183631 0.0025529080682395165
4.183211858221824286e+01 0.03107866187782014 0.0025529080682395165
4.233246920452830864e+01 0.03448962260405758 0.0025529080682395165
4.279250702662549344e+01 0.038274944785163134 0.0025529080682395165
4.321465033042025539e+01 0.04247571552536898 0.0025529080682395165
4.360131930297399094e+01 0.047137531341167244 0.0025529080682395165
4.395490220599815245e+01 0.05231099308056263 0.0025529080682395165
4.427772832204961873e+01 0.05805225516094899 0.0025529080682395165
4.457204690589730234e+01 0.06442363508721373 0.0025529080682395165
4.484001152752857422e+01 0.07149428986597581 0.0025529080682395165
4.508366895185530154e+01 0.07934096665797492 0.0025529080682395165
4.530495193265650755e+01 0.08804883581643465 0.0025529080682395165
4.550567520133139254e+01 0.09771241535346502 0.0025529080682395165
4.568753404909458027e+01 0.1084365968689611 0.0025529080682395165
4.585210497289548215e+01 0.12033778407775893 0.0025529080682395165
4.600084791375931559e+01 0.13354515629298988 0.0025529080682395165
4.613510968617874397e+01 0.14820207057988585 0.0025529080682395165
4.625612825757358593e+01 0.16446761779946645 0.0025529080682395165
4.636503760486241532e+01 0.18251834943190443 0.0025529080682395165
4.646287291080508197e+01 0.20255019392306664 0.0025529080682395165
4.655057592962973700e+01 0.22478058335487253 0.0025529080682395165
4.662900035154729750e+01 0.24945081352303167 0.0025529080682395165
4.669891708322606405e+01 0.27682866303920667 0.0025529080682395165
4.676101931950128687e+01 0.3072112998861759 0.0025529080682395165
4.681592736844007163e+01 0.34092850697468147 0.0025529080682395165
4.686419315688907972e+01 0.3783462617131929 0.0025529080682395165
4.690630439817221031e+01 0.419870708444391 0.0025529080682395165
4.694268838710248559e+01 0.4659525668664682 0.0025529080682395165
4.697371538980858219e+01 0.517092024289676 0.0025529080682395165
4.699970165697592961e+01 0.5738441648302398 0.0025529080682395165
4.702091200791620906e+01 0.6368249944718586 0.0025529080682395165
4.703756200202766280e+01 0.7067181273927491 0.0025529080682395165
4.704981970452215023e+01 0.7842822061337682 0.0025529080682395165
4.705780702620086231e+01 0.8703591361485166 0.0025529080682395165
4.706160064080896888e+01 0.9658832241158708 0.0025529080682395165
4.706123248842292384e+01 1.0718913192051276 0.0025529080682395165
4.705668985141185345e+01 1.1895340673703196 0.0025529080682395165
4.704791501094144479e+01 1.3200884008314182 0.0025529080682395165
4.703480447379400431e+01 1.4649713983072863 0.0025529080682395165
4.701720778599474215e+01 1.625755666443795 0.0025529080682395165
4.699492591953796250e+01 1.8041864093920719 0.0025529080682395165
4.696770924351235266e+01 2.0022003718155843 0.0025529080682395165
4.693525511064566302e+01 2.2219468609395236 0.0025529080682395165
4.689720504833694292e+01 2.4658110758226037 0.0025529080682395165
4.685314161386291687e+01 2.736439997074672 0.0025529080682395165
4.680258494302860584e+01 3.0367711180354604 0.0025529080682395165
4.674498905960074069e+01 3.370064329271928 0.0025529080682395165
4.667973803643780428e+01 3.739937302478798 0.0025529080682395165
4.660614209950713871e+01 4.150404757850477 0.0025529080682395165
4.652343382816329154e+01 4.605922041145108 0.0025529080682395165
4.643076459990032845e+01 5.1114334834401705 0.0025529080682395165
4.632720148836273921e+01 5.672426068491977 0.0025529080682395165
4.621172484138015335e+01 6.294988990221888 0.0025529080682395165
4.608322677331901929e+01 6.985879746785249 0.0025529080682395165
4.594051087392400490e+01 7.752597488629465 0.0025529080682395165
4.578229339485780258e+01 8.60346441668451 0.0025529080682395165
4.560720621380335871e+01 9.547716114208066 0.0025529080682395165
4.541380185349255783e+01 10.59560179277617 0.0025529080682395165
4.520056078475935379e+01 11.758495540521581 0.0025529080682395165
4.496590122252735711e+01 13.049019780144016 0.0025529080682395165
4.470819153508260513e+01 14.481182276745331 0.0025529080682395165
4.442576533799482519e+01 16.070528182616385 0.0025529080682395165
4.411693923143239005e+01 17.834308769319094 0.0025529080682395165
4.378003305287937508e+01 19.791668678535572 0.0025529080682395165
4.341339244490321647e+01 21.96385372416547 0.0025529080682395165
4.301541342078400021e+01 24.37444150122222 0.0025529080682395165
4.258456854770069100e+01 27.04959730463137 0.0025529080682395165
4.211943428435967007e+01 30.01835813575592 0.0025529080682395165
4.161871897266568965e+01 33.31294787934677 0.0025529080682395165
4.108129090488598933e+01 36.96912707195032 0.0025529080682395165
4.050620589707031627e+01 41.0265810582719 0.0025529080682395165
3.989273377275018362e+01 45.52935074866948 0.0025529080682395165
3.924038318554744365e+01 50.526310653356795 0.0025529080682395165
3.854892427479428108e+01 56.07169938205458 0.0025529080682395165
3.781840872645848606e+01 62.22570836730231 0.0025529080682395165
3.704918694876031537e+01 69.0551352016233 0.0025529080682395165
3.624192224177417643e+01 76.63410868007462 0.0025529080682395165
3.539760199546190478e+01 85.04489341802686 0.0025529080682395165
3.451754614969419777e+01 94.37878277775391 0.0025529080682395165
3.360341324988841194e+01 104.73708979594508 0.0025529080682395165
3.265720449824628702e+01 116.23224686798542 0.0025529080682395165
3.168126608748665873e+01 128.9890261253308 0.0025529080682395165
3.067828989393483852e+01 143.14589375234786 0.0025529080682395165
2.965131216178225415e+01 158.85651294280527 0.0025529080682395165
2.860370925155261190e+01 176.2914118095948 0.0025529080682395165
2.753918883121685468e+01 195.63983435170647 0.0025529080682395165
2.646177420529214430e+01 217.11179456945052 0.0025529080682395165
2.537577891367813976e+01 240.9403560239527 0.0025529080682395165
2.428576845995654310e+01 267.38416158399497 0.0025529080682395165
2.319658991472537934e+01 296.73024081888724 0.0025529080682395165
2.211311898442762924e+01 329.2971255097155 0.0025529080682395165
2.105090603135564820e+01 365.43830709572546 0.0025529080682395165
2.000284581612633872e+01 405.54607358408276 0.0025529080682395165
1.958799096198818646e+01 450.05576757004974 0.0025529080682395165
1.931585883676085302e+01 499.450511585514 0.0025529080682395165
1.908364570757757051e+01 554.2664520663108 0.0025529080682395165
1.888960709400728177e+01 615.0985788580505 0.0025529080682395165
1.873145914162396863e+01 682.6071834272393 0.0025529080682395165
1.860653029708571538e+01 757.525025877192 0.0025529080682395165
1.851187282255094146e+01 840.6652885618333 0.0025529080682395165
1.844432052533176858e+01 932.9304026284696 0.0025529080682395165
1.840058396290611142e+01 1035.3218432956637 0.0025529080682395165
1.837734948448156658e+01 1148.9510001873086 0.0025529080682395165
1.837137883697508300e+01 1275.051240713013 0.0025529080682395165
1.837960626631057437e+01 1414.991297434576 0.0025529080682395165
1.839924189729064352e+01 1570.2901247293776 0.0025529080682395165
1.842788165382138388e+01 1742.6333860096508 0.0025529080682395165
1.846343010303940346e+01 1933.891750455232 0.0025529080682395165
1.850433605558108852e+01 2146.141197858406 0.0025529080682395165
1.854957834951088458e+01 2381.6855519761607 0.0025529080682395165
1.859869849676228526e+01 2643.0814869741084 0.0025529080682395165
1.865181675006958528e+01 2933.1662783900483 0.0025529080682395165
1.870962977902145141e+01 3255.0885998350564 0.0025529080682395165
1.877338858047163939e+01 3612.3426997094302 0.0025529080682395165
1.884485958077333123e+01 4008.8063288984645 0.0025529080682395165
1.892630035395512778e+01 4448.782831127585 0.0025529080682395165
1.902021892531992719e+01 4937.047852839004 0.0025529080682395165
1.912942624818154158e+01 5478.901179593945 0.0025529080682395165
1.925685665315418049e+01 6080.224261649427 0.0025529080682395165
1.940543258417988781e+01 6747.5440531107 0.0025529080682395165
1.957792604423937632e+01 7488.10385759003 0.0025529080682395165
1.977682621175020472e+01 8309.941949353404 0.0025529080682395165
2.000427775010579978e+01 9221.97882333434 0.0025529080682395165
2.026185248978980624e+01 10234.114021054527 0.0025529080682395165
2.055055026395949014e+01 11357.333583431051 0.0025529080682395165
2.087082174858991479e+01 12603.829296797274 0.0025529080682395165
2.122254530700708131e+01 13987.131026472387 0.0025529080682395165
2.160507850016590226e+01 15522.25357427048 0.0025529080682395165
2.201734409860612018e+01 17225.859653987874 0.0025529080682395165
2.245799801151579445e+01 19116.440753857038 0.0025529080682395165
2.292541278920378289e+01 21214.51784910632 0.0025529080682395165
2.341791639448672768e+01 23542.864143224204 0.0025529080682395165
2.393391080585536557e+01 26126.752255633317 0.0025529080682395165
2.447195763576448613e+01 28994.22853882881 0.0025529080682395165
2.503086125603518752e+01 32176.417502507353 0.0025529080682395165
2.560968851321877082e+01 35707.859649004626 0.0025529080682395165
2.620777026821474820e+01 39626.88638701478 0.0025529080682395165
2.682468858284373781e+01 43976.036093027215 0.0025529080682395165
2.746020567446667116e+01 48802.515836544335 0.0025529080682395165
2.811417838274452663e+01 54158.71378079476 0.0025529080682395165
2.878659178180125977e+01 60102.76782070388 0.0025529080682395165
2.947705133508121733e+01 66699.19663030129 0.0025529080682395165
3.018507023239771669e+01 74019.59996915652 0.0025529080682395165
3.090984705230330931e+01 82143.43584919439 0.0025529080682395165
3.165018819548479101e+01 91158.88299750836 0.0025529080682395165
3.240445382980681188e+01 101163.7979766207 0.0025529080682395165
3.317053134091585775e+01 112266.77735108159 0.0025529080682395165
3.394596043580502709e+01 124588.33642950082 0.0025529080682395165
3.472760199311483120e+01 138262.2173764659 0.0025529080682395165
3.551204000149293449e+01 153436.84089300132 0.0025529080682395165
3.629554772396799223e+01 170276.91722258978 0.0025529080682395165
3.707515693996053585e+01 188965.23396912115 0.0025529080682395165
3.785049401026863336e+01 209704.64013232305 0.0025529080682395165
3.869334406257073766e+01 232720.2478960412 0.0025529080682395165
3.950623227934323722e+01 258261.87606826748 0.0025529080682395165
4.028640272300637548e+01 286606.7616948256 0.0025529080682395165
4.103164308445837349e+01 318062.5692794119 0.0025529080682395165
4.174403214270660811e+01 352970.73027306574 0.0025529080682395165
4.241798139561563374e+01 391710.1490809261 0.0025529080682395165
4.305187114071799215e+01 434701.3158125035 0.0025529080682395165
4.364434525671212128e+01 482410.8704165374 0.0025529080682395165
4.419428883965530730e+01 535356.6677410719 0.0025529080682395165
4.470078716383560646e+01 594113.3984965039 0.0025529080682395165
4.516308866415724310e+01 659318.8271333541 0.0025529080682395165
4.558055121206368909e+01 731680.7143427207 0.0025529080682395165
4.595259816443824974e+01 811984.4993184009 0.0025529080682395165
4.627867191130601299e+01 901101.8251665037 0.0025529080682395165
4.655818846097612607e+01 1000000.0 0.0025529080682395165
7.399901795109738778e+00 0.001 0.002833096101839324
8.136204211239482120e+00 0.0011097524964120721 0.002833096101839324
8.931488598916038413e+00 0.0012315506032928262 0.002833096101839324
9.786368040269428192e+00 0.001366716356462006 0.002833096101839324
1.070064549390642306e+01 0.0015167168884709225 0.002833096101839324
1.167324736933249874e+01 0.0016831803533309566 0.002833096101839324
1.270218122740496014e+01 0.0018679135990207828 0.002833096101839324
1.378452024377810226e+01 0.002072921779595372 0.002833096101839324
1.491641672244348804e+01 0.002300430119772917 0.002833096101839324
1.609314485226710545e+01 0.0025529080682395165 0.002833096101839324
1.730917230908354298e+01 0.002833096101839324 0.002833096101839324
1.855825807890104784e+01 0.0031440354715915 0.002833096101839324
1.983357373566236603e+01 0.0034891012134067737 0.002833096101839324
2.112784332685392741e+01 0.003872038781812557 0.002833096101839324
2.243349698962995120e+01 0.004297004704320844 0.002833096101839324
2.374283229999872802e+01 0.004768611697714469 0.002833096101839324
2.504817738245526471e+01 0.005291978735958442 0.002833096101839324
2.634204971797015560e+01 0.005872786613189483 0.002833096101839324
2.761730481547725091e+01 0.00651733960488242 0.002833096101839324
2.886726959147249261e+01 0.007232633896483534 0.002833096101839324
3.008585611297635865e+01 0.008026433522257174 0.002833096101839324
3.126765252179612986e+01 0.00890735463861044 0.002833096101839324
3.240798890294467327e+01 0.009884959046625586 0.002833096101839324
3.350297747493144129e+01 0.010969857978923836 0.002833096101839324
3.454952754925148639e+01 0.012173827277396614 0.002833096101839324
3.554533693329361910e+01 0.013509935211980273 0.002833096101839324
3.648886238507910207e+01 0.014992684327860457 0.002833096101839324
3.737927256080159566e+01 0.01663816886076129 0.002833096101839324
3.821638728370380989e+01 0.018464249428955443 0.002833096101839324
3.900060700989436668e+01 0.020490746898158472 0.002833096101839324
3.973283657704706684e+01 0.022739657523579287 0.002833096101839324
4.041440659564072035e+01 0.02523539170434766 0.002833096101839324
4.104699574678226526e+01 0.02800503894183631 0.002833096101839324
4.163255637260160569e+01 0.03107866187782014 0.002833096101839324
4.217324530252254533e+01 0.03448962260405758 0.002833096101839324
4.267136123234847389e+01 0.038274944785163134 0.002833096101839324
4.312928937737832058e+01 0.04247571552536898 0.002833096101839324
4.354945372064334208e+01 0.047137531341167244 0.002833096101839324
4.393427678851230667e+01 0.05231099308056263 0.002833096101839324
4.428614657109730501e+01 0.05805225516094899 0.002833096101839324
4.460739007335677542e+01 0.06442363508721373 0.002833096101839324
4.490025284549129481e+01 0.07149428986597581 0.002833096101839324
4.516688371109054856e+01 0.07934096665797492 0.002833096101839324
4.540932403512221072e+01 0.08804883581643465 0.002833096101839324
4.562950078848015778e+01 0.09771241535346502 0.002833096101839324
4.582922276598436184e+01 0.1084365968689611 0.002833096101839324
4.601017932424468881e+01 0.12033778407775893 0.002833096101839324
4.617394117846636448e+01 0.13354515629298988 0.002833096101839324
4.632196272536256743e+01 0.14820207057988585 0.002833096101839324
4.645558554323929457e+01 0.16446761779946645 0.002833096101839324
4.657604272690802105e+01 0.18251834943190443 0.002833096101839324
4.668446376595345271e+01 0.20255019392306664 0.002833096101839324
4.678187977392433794e+01 0.22478058335487253 0.002833096101839324
4.686922885116057103e+01 0.24945081352303167 0.002833096101839324
4.694736145406738359e+01 0.27682866303920667 0.002833096101839324
4.701704567486086006e+01 0.3072112998861759 0.002833096101839324
4.707897229275513951e+01 0.34092850697468147 0.002833096101839324
4.713375958812614641e+01 0.3783462617131929 0.002833096101839324
4.718195782449294029e+01 0.419870708444391 0.002833096101839324
4.722405338681068798e+01 0.4659525668664682 0.002833096101839324
4.726047254302141454e+01 0.517092024289676 0.002833096101839324
4.729158480202587356e+01 0.5738441648302398 0.002833096101839324
4.731770586966574399e+01 0.6368249944718586 0.002833096101839324
4.733910018317111223e+01 0.7067181273927491 0.002833096101839324
4.735598301725941894e+01 0.7842822061337682 0.002833096101839324
4.736852217311186308e+01 0.8703591361485166 0.002833096101839324
4.737683921989631841e+01 0.9658832241158708 0.002833096101839324
4.738101031158571175e+01 1.0718913192051276 0.002833096101839324
4.738106655661705702e+01 1.1895340673703196 0.002833096101839324
4.737699394968898758e+01 1.3200884008314182 0.002833096101839324
4.736873285374635856e+01 1.4649713983072863 0.002833096101839324
4.735617702844353971e+01 1.625755666443795 0.002833096101839324
4.733917221548671961e+01 1.8041864093920719 0.002833096101839324
4.731751427334214100e+01 2.0022003718155843 0.002833096101839324
4.729094687562014343e+01 2.2219468609395236 0.002833096101839324
4.725915877779404184e+01 2.4658110758226037 0.002833096101839324
4.722178069364735364e+01 2.736439997074672 0.002833096101839324
4.717838181138772313e+01 3.0367711180354604 0.002833096101839324
4.712846600134220409e+01 3.370064329271928 0.002833096101839324
4.707146780606791481e+01 3.739937302478798 0.002833096101839324
4.700674830787367853e+01 4.150404757850477 0.002833096101839324
4.693359099244663923e+01 4.605922041145108 0.002833096101839324
4.685119779786260352e+01 5.1114334834401705 0.002833096101839324
4.675868551685281460e+01 5.672426068491977 0.002833096101839324
4.665508279046056117e+01 6.294988990221888 0.002833096101839324
4.653932794504607529e+01 6.985879746785249 0.002833096101839324
4.641026795341227285e+01 7.752597488629465 0.002833096101839324
4.626665880951109955e+01 8.60346441668451 0.002833096101839324
4.610716760481172827e+01 9.547716114208066 0.002833096101839324
4.593037659827379571e+01 10.59560179277617 0.002833096101839324
4.573478952846771506e+01 11.758495540521581 0.002833096101839324
4.551884035273060647e+01 13.049019780144016 0.002833096101839324
4.528090458838933330e+01 14.481182276745331 0.002833096101839324
4.501931328531629362e+01 16.070528182616385 0.002833096101839324
4.473236963165729208e+01 17.834308769319094 0.002833096101839324
4.441836806914072611e+01 19.791668678535572 0.002833096101839324
4.407561572593431265e+01 21.96385372416547 0.002833096101839324
4.370245588939482673e+01 24.37444150122222 0.002833096101839324
4.329729316476924339e+01 27.04959730463137 0.002833096101839324
4.285861991663750814e+01 30.01835813575592 0.002833096101839324
4.238504352920059404e+01 33.31294787934677 0.002833096101839324
4.187531400554431826e+01 36.96912707195032 0.002833096101839324
4.132835136685098831e+01 41.0265810582719 0.002833096101839324
4.074327235207108799e+01 45.52935074866948 0.002833096101839324
4.011941585526007970e+01 50.526310653356795 0.002833096101839324
3.945636663608283357e+01 56.07169938205458 0.002833096101839324
3.875397684365859163e+01 62.22570836730231 0.002833096101839324
3.801238500561090916e+01 69.0551352016233 0.002833096101839324
3.723203227311618946e+01 76.63410868007462 0.002833096101839324
3.641367584549448821e+01 85.04489341802686 0.002833096101839324
3.555839967996968909e+01 94.37878277775391 0.002833096101839324
3.466762274653608245e+01 104.73708979594508 0.002833096101839324
3.374310516740902699e+01 116.23224686798542 0.002833096101839324
3.278695256687742443e+01 128.9890261253308 0.002833096101839324
3.180161881745980068e+01 143.14589375234786 0.002833096101839324
3.078990700276506587e+01 158.85651294280527 0.002833096101839324
2.975496792590677586e+01 176.2914118095948 0.002833096101839324
2.870029479620069424e+01 195.63983435170647 0.002833096101839324
2.762971200068104594e+01 217.11179456945052 0.002833096101839324
2.654735523017632559e+01 240.9403560239527 0.002833096101839324
2.545763977428883251e+01 267.38416158399497 0.002833096101839324
2.436535202299915781e+01 296.73024081888724 0.002833096101839324
2.327520370113548509e+01 329.2971255097155 0.002833096101839324
2.220304576853230216e+01 365.43830709572546 0.002833096101839324
2.114237167455864963e+01 405.54607358408276 0.002833096101839324
2.009615028049796948e+01 450.05576757004974 0.002833096101839324
1.968715214841138916e+01 499.450511585514 0.002833096101839324
1.942150872952465690e+01 554.2664520663108 0.002833096101839324
1.919688404135328241e+01 615.0985788580505 0.002833096101839324
1.901153940088119043e+01 682.6071834272393 0.002833096101839324
1.886311056034301714e+01 757.525025877192 0.002833096101839324
1.874894262253784660e+01 840.6652885618333 0.002833096101839324
1.866607894260387113e+01 932.9304026284696 0.002833096101839324
1.861135010485469721e+01 1035.3218432956637 0.002833096101839324
1.858146992759439797e+01 1148.9510001873086 0.002833096101839324
1.857313532779301113e+01 1275.051240713013 0.002833096101839324
1.858312687018490550e+01 1414.991297434576 0.002833096101839324
1.860841696883003138e+01 1570.2901247293776 0.002833096101839324
1.864630273704756291e+01 1742.6333860096508 0.002833096101839324
1.869430887761514626e+01 1933.891750455232 0.002833096101839324
1.875046297029682307e+01 2146.141197858406 0.002833096101839324
1.881328670893237742e+01 2381.6855519761607 0.002833096101839324
1.888184286395106071e+01 2643.0814869741084 0.002833096101839324
1.895576588467199386e+01 2933.1662783900483 0.002833096101839324
1.903527403045762867e+01 3255.0885998350564 0.002833096101839324
1.912116128674549387e+01 3612.3426997094302 0.002833096101839324
1.921479924659377758e+01 4008.8063288984645 0.002833096101839324
1.931801928080821895e+01 4448.782831127585 0.002833096101839324
1.943303230389063074e+01 4937.047852839004 0.002833096101839324
1.956239257026530964e+01 5478.901179593945 0.002833096101839324
1.970884502830753959e+01 6080.224261649427 0.002833096101839324
1.987519018070488386e+01 6747.5440531107 0.002833096101839324
2.006414199399326748e+01 7488.10385759003 0.002833096101839324
2.027818841282494233e+01 8309.941949353404 0.002833096101839324
2.051955174274593219e+01 9221.97882333434 0.002833096101839324
2.078983312510571935e+01 10234.114021054527 0.002833096101839324
2.109016348596539459e+01 11357.333583431051 0.002833096101839324
2.142112117248074910e+01 12603.829296797274 0.002833096101839324
2.178272539924674689e+01 13987.131026472387 0.002833096101839324
2.217448565032039909e+01 15522.25357427048 0.002833096101839324
2.259549794399012868e+01 17225.859653987874 0.002833096101839324
2.304460132404424044e+01 19116.440753857038 0.002833096101839324
2.352032532960384970e+01 21214.51784910632 0.002833096101839324
2.402121325313147437e+01 23542.864143224204 0.002833096101839324
2.454587164137684141e+01 26126.752255633317 0.002833096101839324
2.509306544256938309e+01 28994.22853882881 0.002833096101839324
2.566178518847472034e+01 32176.417502507353 0.002833096101839324
2.625122471493745735e+01 35707.859649004626 0.002833096101839324
2.686081589923655955e+01 39626.88638701478 0.002833096101839324
2.749016323904021775e+01 43976.036093027215 0.002833096101839324
2.813896846571467592e+01 48802.515836544335 0.002833096101839324
2.880703481089421558e+01 54158.71378079476 0.002833096101839324
2.949391231155631843e+01 60102.76782070388 0.002833096101839324
3.019895814205737139e+01 66699.19663030129 0.002833096101839324
3.092127086349092835e+01 74019.59996915652 0.002833096101839324
3.165957177872611439e+01 82143.43584919439 0.002833096101839324
3.241214929816423762e+01 91158.88299750836 0.002833096101839324
3.317683170395544323e+01 101163.7979766207 0.002833096101839324
3.395109240906059966e+01 112266.77735108159 0.002833096101839324
3.473178640670595030e+01 124588.33642950082 0.002833096101839324
3.551544544587852670e+01 138262.2173764659 0.002833096101839324
3.629831386049816189e+01 153436.84089300132 0.002833096101839324
3.707641512750615931e+01 170276.91722258978 0.002833096101839324
3.784658260501209526e+01 188965.23396912115 0.002833096101839324
3.868879389968090976e+01 209704.64013232305 0.002833096101839324
3.950122320357521488e+01 232720.2478960412 0.002833096101839324
4.028110006917057717e+01 258261.87606826748 0.002833096101839324
4.102592672882829561e+01 286606.7616948256 0.002833096101839324
4.173441682594181401e+01 318062.5692794119 0.002833096101839324
4.240811656518398820e+01 352970.73027306574 0.002833096101839324
4.304194221378728002e+01 391710.1490809261 0.002833096101839324
4.363451548714378703e+01 434701.3158125035 0.002833096101839324
4.418469222526090334e+01 482410.8704165374 0.002833096101839324
4.469153016369570963e+01 535356.6677410719 0.002833096101839324
4.515424817689611814e+01 594113.3984965039 0.002833096101839324
4.557218024699186998e+01 659318.8271333541 0.002833096101839324
4.594472955695196248e+01 731680.7143427207 0.002833096101839324
4.627132024410310152e+01 811984.4993184009 0.002833096101839324
4.655134941436752172e+01 901101.8251665037 0.002833096101839324
4.678415173826512330e+01 1000000.0 0.002833096101839324
6.826715468571294743e+00 0.001 0.0031440354715915
7.521749944589701364e+00 0.0011097524964120721 0.0031440354715915
8.275072148911851500e+00 0.0012315506032928262 0.0031440354715915
9.087785826824072544e+00 0.001366716356462006 0.0031440354715915
9.960255296644096035e+00 0.0015167168884709225 0.0031440354715915
1.089202877672816250e+01 0.0016831803533309566 0.0031440354715915
1.188178156087190196e+01 0.0018679135990207828 0.0031440354715915
1.292728256157857381e+01 0.002072921779595372 0.0031440354715915
1.402538691158718898e+01 0.002300430119772917 0.0031440354715915
1.517205587818671475e+01 0.0025529080682395165 0.0031440354715915
1.636240462437951138e+01 0.002833096101839324 0.0031440354715915
1.759077677721776212e+01 0.0031440354715915 0.0031440354715915
1.885084385851298805e+01 0.0034891012134067737 0.0031440354715915
2.013572616894412803e+01 0.003872038781812557 0.0031440354715915
2.143813129246484905e+01 0.004297004704320844 0.0031440354715915
2.275050484797984041e+01 0.004768611697714469 0.0031440354715915
2.406518843501502403e+01 0.005291978735958442 0.0031440354715915
2.537457853372053052e+01 0.005872786613189483 0.0031440354715915
2.667128082231490893e+01 0.00651733960488242 0.0031440354715915
2.794825425442419231e+01 0.007232633896483534 0.0031440354715915
2.919893984260541586e+01 0.008026433522257174 0.0031440354715915
3.041737010763200288e+01 0.00890735463861044 0.0031440354715915
3.159825592895178303e+01 0.009884959046625586 0.0031440354715915
3.273704887333719427e+01 0.010969857978923836 0.0031440354715915
3.382997830931072514e+01 0.012173827277396614 0.0031440354715915
3.487406386324808238e+01 0.013509935211980273 0.0031440354715915
3.586710490152975694e+01 0.014992684327860457 0.0031440354715915
3.680764965853619941e+01 0.01663816886076129 0.0031440354715915
3.769494740148535072e+01 0.018464249428955443 0.0031440354715915
3.852888738638104371e+01 0.020490746898158472 0.0031440354715915
3.930992853520550767e+01 0.022739657523579287 0.0031440354715915
4.003902361270309029e+01 0.02523539170434766 0.0031440354715915
4.071754146375040051e+01 0.02800503894183631 0.0031440354715915
4.134719021178126042e+01 0.03107866187782014 0.0031440354715915
4.192994391327923864e+01 0.03448962260405758 0.0031440354715915
4.246797448883095427e+01 0.038274944785163134 0.0031440354715915
4.296359014735242710e+01 0.04247571552536898 0.0031440354715915
4.341918105665408234e+01 0.047137531341167244 0.0031440354715915
4.383717250708380675e+01 0.05231099308056263 0.0031440354715915
4.421998549702504278e+01 0.05805225516094899 0.0031440354715915
4.457000435439049824e+01 0.06442363508721373 0.0031440354715915
4.488955089424639056e+01 0.07149428986597581 0.0031440354715915
4.518086441730605429e+01 0.07934096665797492 0.0031440354715915
4.544608686139640952e+01 0.08804883581643465 0.0031440354715915
4.568725238030614832e+01 0.09771241535346502 0.0031440354715915
4.590628066001823271e+01 0.1084365968689611 0.0031440354715915
4.610497331996239723e+01 0.12033778407775893 0.0031440354715915
4.628501281184462357e+01 0.13354515629298988 0.0031440354715915
4.644796331472536366e+01 0.14820207057988585 0.0031440354715915
4.659527313341796173e+01 0.16446761779946645 0.0031440354715915
4.672827825613569530e+01 0.18251834943190443 0.0031440354715915
4.684820671705347195e+01 0.20255019392306664 0.0031440354715915
4.695618350790144291e+01 0.22478058335487253 0.0031440354715915
4.705323580057481792e+01 0.24945081352303167 0.0031440354715915
4.714029831813812166e+01 0.27682866303920667 0.0031440354715915
4.721821870065829074e+01 0.3072112998861759 0.0031440354715915
4.728776276587392857e+01 0.34092850697468147 0.0031440354715915
4.734961954664635186e+01 0.3783462617131929 0.0031440354715915
4.740440608297726044e+01 0.419870708444391 0.0031440354715915
4.745267187627781169e+01 0.4659525668664682 0.0031440354715915
4.749490299738489085e+01 0.517092024289676 0.0031440354715915
4.753152580568842467e+01 0.5738441648302398 0.0031440354715915
4.756291026516329623e+01 0.6368249944718586 0.0031440354715915
4.758937284145015667e+01 0.7067181273927491 0.0031440354715915
4.761117897217315686e+01 0.7842822061337682 0.0031440354715915
4.762854509819621995e+01 0.8703591361485166 0.0031440354715915
4.764164024720746937e+01 0.9658832241158708 0.0031440354715915
4.765058717422833467e+01 1.0718913192051276 0.0031440354715915
4.765546303821438556e+01 1.1895340673703196 0.0031440354715915
4.765629961567718453e+01 1.3200884008314182 0.0031440354715915
4.765308304175397325e+01 1.4649713983072863 0.0031440354715915
4.764575308442692858e+01 1.625755666443795 0.0031440354715915
4.763420192118800145e+01 1.8041864093920719 0.0031440354715915
4.761827244216419075e+01 2.0022003718155843 0.0031440354715915
4.759775607371311423e+01 2.2219468609395236 0.0031440354715915
4.757239013144337036e+01 2.4658110758226037 0.0031440354715915
4.754185470928688773e+01 2.736439997074672 0.0031440354715915
4.750576917734787941e+01 3.0367711180354604 0.0031440354715915
4.746368828548185093e+01 3.370064329271928 0.0031440354715915
4.741509799541192649e+01 3.739937302478798 0.0031440354715915
4.735941109753031952e+01 4.150404757850477 0.0031440354715915
4.729596277113625291e+01 4.605922041145108 0.0031440354715915
4.722400623032704914e+01 5.1114334834401705 0.0031440354715915
4.714270864102569192e+01 5.672426068491977 0.0031440354715915
4.705114757218365895e+01 6.294988990221888 0.0031440354715915
4.694830819148916135e+01 6.985879746785249 0.0031440354715915
4.683308152989007311e+01 7.752597488629465 0.0031440354715915
4.670426409030611126e+01 8.60346441668451 0.0031440354715915
4.656055911348262555e+01 9.547716114208066 0.0031440354715915
4.640057978541102557e+01 10.59560179277617 0.0031440354715915
4.622285464845973735e+01 11.758495540521581 0.0031440354715915
4.602583542060258281e+01 13.049019780144016 0.0031440354715915
4.580790737611647501e+01 14.481182276745331 0.0031440354715915
4.556740234881337415e+01 16.070528182616385 0.0031440354715915
4.530261433096412560e+01 17.834308769319094 0.0031440354715915
4.501181757609512601e+01 19.791668678535572 0.0031440354715915
4.469328699562312579e+01 21.96385372416547 0.0031440354715915
4.434532059675460403e+01 24.37444150122222 0.0031440354715915
4.396626362462333759e+01 27.04959730463137 0.0031440354715915
4.355453404343253254e+01 30.01835813575592 0.0031440354715915
4.310864894907281553e+01 33.31294787934677 0.0031440354715915
4.262725147745768339e+01 36.96912707195032 0.0031440354715915
4.210913777424193682e+01 41.0265810582719 0.0031440354715915
4.155328356202083739e+01 45.52935074866948 0.0031440354715915
4.095886985103854983e+01 50.526310653356795 0.0031440354715915
4.032530734216209112e+01 56.07169938205458 0.0031440354715915
3.965225909833034024e+01 62.22570836730231 0.0031440354715915
3.893966111383654294e+01 69.0551352016233 0.0031440354715915
3.818774049273500282e+01 76.63410868007462 0.0031440354715915
3.739703108004194121e+01 85.04489341802686 0.0031440354715915
3.656838651542646801e+01 94.37878277775391 0.0031440354715915
3.570299083780088267e+01 104.73708979594508 0.0031440354715915
3.480236688202872841e+01 116.23224686798542 0.0031440354715915
3.386838276015443938e+01 128.9890261253308 0.0031440354715915
3.290325660207181357e+01 143.14589375234786 0.0031440354715915
3.190955952492677739e+01 158.85651294280527 0.0031440354715915
3.089021632218975810e+01 176.2914118095948 0.0031440354715915
2.984850277067467772e+01 195.63983435170647 0.0031440354715915
2.878803770991954636e+01 217.11179456945052 0.0031440354715915
2.771276740028147856e+01 240.9403560239527 0.0031440354715915
2.662693909444605822e+01 267.38416158399497 0.0031440354715915
2.553525973049828934e+01 296.73024081888724 0.0031440354715915
2.444223310679729622e+01 329.2971255097155 0.0031440354715915
2.336400090058553047e+01 365.43830709572546 0.0031440354715915
2.229467731398264618e+01 405.54607358408276 0.0031440354715915
2.123607978063797574e+01 450.05576757004974 0.0031440354715915
2.019296787695492412e+01 499.450511585514 0.0031440354715915
1.980246496705000325e+01 554.2664520663108 0.0031440354715915
1.954534000947102612e+01 615.0985788580505 0.0031440354715915
1.933044320388611581e+01 682.6071834272393 0.0031440354715915
1.915593436718101117e+01 757.525025877192 0.0031440354715915
1.901946568329688247e+01 840.6652885618333 0.0031440354715915
1.891836440177880974e+01 932.9304026284696 0.0031440354715915
1.884965906040742567e+01 1035.3218432956637 0.0031440354715915
1.881016916252713145e+01 1148.9510001873086 0.0031440354715915
1.879660198804707960e+01 1275.051240713013 0.0031440354715915
1.880565341412392044e+01 1414.991297434576 0.0031440354715915
1.883411839760535145e+01 1570.2901247293776 0.0031440354715915
1.887904320216749454e+01 1742.6333860096508 0.0031440354715915
1.893760817693294385e+01 1933.891750455232 0.0031440354715915
1.900744089540695470e+01 2146.141197858406 0.0031440354715915
1.908661270256327214e+01 2381.6855519761607 0.0031440354715915
1.917370031239623529e+01 2643.0814869741084 0.0031440354715915
1.926783191657201755e+01 2933.1662783900483 0.0031440354715915
1.936871523352628088e+01 3255.0885998350564 0.0031440354715915
1.947664540536447930e+01 3612.3426997094302 0.0031440354715915
1.959255706916654560e+01 4008.8063288984645 0.0031440354715915
1.971778840445909964e+01 4448.782831127585 0.0031440354715915
1.985420504984640289e+01 4937.047852839004 0.0031440354715915
2.000405188117581545e+01 5478.901179593945 0.0031440354715915
2.016983711459866768e+01 6080.224261649427 0.0031440354715915
2.035420041060410767e+01 6747.5440531107 0.0031440354715915
2.055976971041112833e+01 7488.10385759003 0.0031440354715915
2.078903042421652003e+01 8309.941949353404 0.0031440354715915
2.104424601783372140e+01 9221.97882333434 0.0031440354715915
2.132708663265236382e+01 10234.114021054527 0.0031440354715915
2.163883003062086274e+01 11357.333583431051 0.0031440354715915
2.198021544368104685e+01 12603.829296797274 0.0031440354715915
2.235144319262602508e+01 13987.131026472387 0.0031440354715915
2.275221860718852795e+01 15522.25357427048 0.0031440354715915
2.318187619982464298e+01 17225.859653987874 0.0031440354715915
2.363942011507111118e+01 19116.440753857038 0.0031440354715915
2.412361934883015024e+01 21214.51784910632 0.0031440354715915
2.463323581464073797e+01 23542.864143224204 0.0031440354715915
2.516708409342829356e+01 26126.752255633317 0.0031440354715915
2.572413122879132885e+01 28994.22853882881 0.0031440354715915
2.630348587535961613e+01 32176.417502507353 0.0031440354715915
2.690444732936339278e+01 35707.859649004626 0.0031440354715915
2.752647057324060498e+01 39626.88638701478 0.0031440354715915
2.816910043868014313e+01 43976.036093027215 0.0031440354715915
2.883194155579029072e+01 48802.515836544335 0.0031440354715915
2.951449403489476353e+01 54158.71378079476 0.0031440354715915
3.021593615286856860e+01 60102.76782070388 0.0031440354715915
3.093525234269776547e+01 66699.19663030129 0.0031440354715915
3.167106546573350201e+01 74019.59996915652 0.0031440354715915
3.242158081120147273e+01 82143.43584919439 0.0031440354715915
3.318455561931482833e+01 91158.88299750836 0.0031440354715915
3.395738422100379950e+01 101163.7979766207 0.0031440354715915
3.473691601238822813e+01 112266.77735108159 0.0031440354715915
3.551961837505832875e+01 124588.33642950082 0.0031440354715915
3.630170163094291524e+01 138262.2173764659 0.0031440354715915
3.707916062689667314e+01 153436.84089300132 0.0031440354715915
3.784817147997414111e+01 170276.91722258978 0.0031440354715915
3.868415726863097603e+01 188965.23396912115 0.0031440354715915
3.949592636163200865e+01 209704.64013232305 0.0031440354715915
4.027533460166637980e+01 232720.2478960412 0.0031440354715915
4.101986867360473354e+01 258261.87606826748 0.0031440354715915
4.172730349084135071e+01 286606.7616948256 0.0031440354715915
4.239730334607825313e+01 318062.5692794119 0.0031440354715915
4.303086823544354189e+01 352970.73027306574 0.0031440354715915
4.362338500318664103e+01 391710.1490809261 0.0031440354715915
4.417368269461706376e+01 434701.3158125035 0.0031440354715915
4.468078966698113419e+01 482410.8704165374 0.0031440354715915
4.514389222830264004e+01 535356.6677410719 0.0031440354715915
4.556229521933283877e+01 594113.3984965039 0.0031440354715915
4.593537238051177951e+01 659318.8271333541 0.0031440354715915
4.626252405748622465e+01 731680.7143427207 0.0031440354715915
4.654313020791705213e+01 811984.4993184009 0.0031440354715915
4.677650990770553818e+01 901101.8251665037 0.0031440354715915
4.696188380297592602e+01 1000000.0 0.0031440354715915
6.283457531923844819e+00 0.001 0.0034891012134067737
6.936937808597577693e+00 0.0011097524964120721 0.0034891012134067737
7.647558004580114144e+00 0.0012315506032928262 0.0034891012134067737
8.416853310872788541e+00 0.001366716356462006 0.0034891012134067737
9.245696369002269321e+00 0.0015167168884709225 0.0034891012134067737
1.013421349418521977e+01 0.0016831803533309566 0.0034891012134067737
1.108171666632902586e+01 0.0018679135990207828 0.0034891012134067737
1.208665521015907451e+01 0.002072921779595372 0.0034891012134067737
1.314658984529272168e+01 0.002300430119772917 0.0034891012134067737
1.425819153558302332e+01 0.0025529080682395165 0.0034891012134067737
1.541726634722007461e+01 0.002833096101839324 0.0034891012134067737
1.661880640087305139e+01 0.0031440354715915 0.0034891012134067737
1.785706619328948719e+01 0.0034891012134067737 0.0034891012134067737
1.912566223640246932e+01 0.003872038781812557 0.0034891012134067737
2.041769292853200923e+01 0.004297004704320844 0.0034891012134067737
2.172587483259755103e+01 0.004768611697714469 0.0034891012134067737
2.304269054243965442e+01 0.005291978735958442 0.0034891012134067737
2.436054288385004796e+01 0.005872786613189483 0.0034891012134067737
2.567190989453409600e+01 0.00651733960488242 0.0034891012134067737
2.696949483980161588e+01 0.007232633896483534 0.0034891012134067737
2.824636608455120879e+01 0.008026433522257174 0.0034891012134067737
2.949608171155412961e+01 0.00890735463861044 0.0034891012134067737
3.071279501645638632e+01 0.009884959046625586 0.0034891012134067737
3.189133779499922383e+01 0.010969857978923836 0.0034891012134067737
3.302727949957817799e+01 0.012173827277396614 0.0034891012134067737
3.411696168007730279e+01 0.013509935211980273 0.0034891012134067737
3.515750825946675207e+01 0.014992684327860457 0.0034891012134067737
3.614681342587667245e+01 0.01663816886076129 0.0034891012134067737
3.708350969195056734e+01 0.018464249428955443 0.0034891012134067737
3.796691950175036112e+01 0.020490746898158472 0.0034891012134067737
3.879699411477741222e+01 0.022739657523579287 0.0034891012134067737
3.957424358589795332e+01 0.02523539170434766 0.0034891012134067737
4.029966157934418192e+01 0.02800503894183631 0.0034891012134067737
4.097464846955778484e+01 0.03107866187782014 0.0034891012134067737
4.160093555634897200e+01 0.03448962260405758 0.0034891012134067737
4.218051282545215486e+01 0.038274944785163134 0.0034891012134067737
4.271556197150039225e+01 0.04247571552536898 0.0034891012134067737
4.320839590386062667e+01 0.047137531341167244 0.0034891012134067737
4.366140541327808933e+01 0.05231099308056263 0.0034891012134067737
4.407701323594096721e+01 0.05805225516094899 0.0034891012134067737
4.445763542020650050e+01 0.06442363508721373 0.0034891012134067737
4.480564962823328301e+01 0.07149428986597581 0.0034891012134067737
4.512336986218546286e+01 0.07934096665797492 0.0034891012134067737
4.541302691417497073e+01 0.08804883581643465 0.0034891012134067737
4.567675390517027267e+01 0.09771241535346502 0.0034891012134067737
4.591657613910216185e+01 0.1084365968689611 0.0034891012134067737
4.613440465734686313e+01 0.12033778407775893 0.0034891012134067737
4.633203280312756789e+01 0.13354515629298988 0.0034891012134067737
4.651113524838171998e+01 0.14820207057988585 0.0034891012134067737
4.667326898263867463e+01 0.16446761779946645 0.0034891012134067737
4.681987576156945607e+01 0.18251834943190443 0.0034891012134067737
4.695228572085914465e+01 0.20255019392306664 0.0034891012134067737
4.707172174593743819e+01 0.22478058335487253 0.0034891012134067737
4.717930440203834053e+01 0.24945081352303167 0.0034891012134067737
4.727605715969233557e+01 0.27682866303920667 0.0034891012134067737
4.736291175315683688e+01 0.3072112998861759 0.0034891012134067737
4.744071354041933120e+01 0.34092850697468147 0.0034891012134067737
4.751022673981339040e+01 0.3783462617131929 0.0034891012134067737
4.757213944981725717e+01 0.419870708444391 0.0034891012134067737
4.762706841221616116e+01 0.4659525668664682 0.0034891012134067737
4.767556343553487608e+01 0.517092024289676 0.0034891012134067737
4.771811146021983063e+01 0.5738441648302398 0.0034891012134067737
4.775514023563427202e+01 0.6368249944718586 0.0034891012134067737
4.778702158181784654e+01 0.7067181273927491 0.0034891012134067737
4.781407421520456325e+01 0.7842822061337682 0.0034891012134067737
4.783656613778266831e+01 0.8703591361485166 0.0034891012134067737
4.785471657340591634e+01 0.9658832241158708 0.0034891012134067737
4.786869743504468744e+01 1.0718913192051276 0.0034891012134067737
4.787863431775866729e+01 1.1895340673703196 0.0034891012134067737
4.788460700909341483e+01 1.3200884008314182 0.0034891012134067737
4.788664950302914747e+01 1.4649713983072863 0.0034891012134067737
4.788474951205640906e+01 1.625755666443795 0.0034891012134067737
4.787884745609697035e+01 1.8041864093920719 0.0034891012134067737
4.786883494188958821e+01 2.0022003718155843 0.0034891012134067737
4.785455271286365075e+01 2.2219468609395236 0.0034891012134067737
4.783578808165937346e+01 2.4658110758226037 0.0034891012134067737
4.781227186028630882e+01 2.736439997074672 0.0034891012134067737
4.778367481343752843e+01 3.0367711180354604 0.0034891012134067737
4.774960367687000939e+01 3.370064329271928 0.0034891012134067737
4.770959681750362336e+01 3.739937302478798 0.0034891012134067737
4.766311961257624574e+01 4.150404757850477 0.0034891012134067737
4.760955969551515210e+01 4.605922041145108 0.0034891012134067737
4.754822220233123176e+01 5.1114334834401705 0.0034891012134067737
4.747832522574607594e+01 5.672426068491977 0.0034891012134067737
4.739899571413145907e+01 6.294988990221888 0.0034891012134067737
4.730926605975114541e+01 6.985879746785249 0.0034891012134067737
4.720807169549377846e+01 7.752597488629465 0.0034891012134067737
4.709424998337320289e+01 8.60346441668451 0.0034891012134067737
4.696654072531939050e+01 9.547716114208066 0.0034891012134067737
4.682358858875085872e+01 10.59560179277617 0.0034891012134067737
4.666394771567929922e+01 11.758495540521581 0.0034891012134067737
4.648608873710511347e+01 13.049019780144016 0.0034891012134067737
4.628840833060385052e+01 14.481182276745331 0.0034891012134067737
4.606924139814585573e+01 16.070528182616385 0.0034891012134067737
4.582687582185093333e+01 17.834308769319094 0.0034891012134067737
4.555956970384872307e+01 19.791668678535572 0.0034891012134067737
4.526557087082493069e+01 21.96385372416547 0.0034891012134067737
4.494313838373846437e+01 24.37444150122222 0.0034891012134067737
4.459056573208120966e+01 27.04959730463137 0.0034891012134067737
4.420620536446060811e+01 30.01835813575592 0.0034891012134067737
4.378849417393418264e+01 33.31294787934677 0.0034891012134067737
4.333597957695270964e+01 36.96912707195032 0.0034891012134067737
4.284734580608100885e+01 41.0265810582719 0.0034891012134067737
4.232144004492743505e+01 45.52935074866948 0.0034891012134067737
4.175729803242440141e+01 50.526310653356795 0.0034891012134067737
4.115416876480761488e+01 56.07169938205458 0.0034891012134067737
4.051153792215632166e+01 62.22570836730231 0.0034891012134067737
3.982914967269498163e+01 69.0551352016233 0.0034891012134067737
3.910702653496841918e+01 76.63410868007462 0.0034891012134067737
3.834548707779077148e+01 85.04489341802686 0.0034891012134067737
3.754516130622936743e+01 94.37878277775391 0.0034891012134067737
3.670700374539541855e+01 104.73708979594508 0.0034891012134067737
3.583230429014989937e+01 116.23224686798542 0.0034891012134067737
3.492269702536182052e+01 128.9890261253308 0.0034891012134067737
3.398016712298252173e+01 143.14589375234786 0.0034891012134067737
3.300705579095892261e+01 158.85651294280527 0.0034891012134067737
3.200606288387017173e+01 176.2914118095948 0.0034891012134067737
3.098024624223782553e+01 195.63983435170647 0.0034891012134067737
2.993301619083203846e+01 217.11179456945052 0.0034891012134067737
2.886812293475927405e+01 240.9403560239527 0.0034891012134067737
2.778963406292436389e+01 267.38416158399497 0.0034891012134067737
2.670216612211543250e+01 296.73024081888724 0.0034891012134067737
2.560997765102632684e+01 329.2971255097155 0.0034891012134067737
2.452950810843826801e+01 365.43830709572546 0.0034891012134067737
2.345551671834605401e+01 405.54607358408276 0.0034891012134067737
2.238849422637995090e+01 450.05576757004974 0.0034891012134067737
2.133326383082312461e+01 499.450511585514 0.0034891012134067737
2.029446154677329872e+01 554.2664520663108 0.0034891012134067737
1.993756442179706312e+01 615.0985788580505 0.0034891012134067737
1.969126597126061640e+01 682.6071834272393 0.0034891012134067737
1.948847171682292156e+01 757.525025877192 0.0034891012134067737
1.932724039216876477e+01 840.6652885618333 0.0034891012134067737
1.920523353105054554e+01 932.9304026284696 0.0034891012134067737
1.911975023133378926e+01 1035.3218432956637 0.0034891012134067737
1.906779132216104244e+01 1148.9510001873086 0.0034891012134067737
1.904614980229958121e+01 1275.051240713013 0.0034891012134067737
1.905150865312686648e+01 1414.991297434576 0.0034891012134067737
1.908055093991725926e+01 1570.2901247293776 0.0034891012134067737
1.913012682447118706e+01 1742.6333860096508 0.0034891012134067737
1.919711635891292545e+01 1933.891750455232 0.0034891012134067737
1.927877754410563327e+01 2146.141197858406 0.0034891012134067737
1.937274777547379045e+01 2381.6855519761607 0.0034891012134067737
1.947711999359637502e+01 2643.0814869741084 0.0034891012134067737
1.959050496881244996e+01 2933.1662783900483 0.0034891012134067737
1.971207655924673219e+01 3255.0885998350564 0.0034891012134067737
1.984163252070783656e+01 3612.3426997094302 0.0034891012134067737
1.997953208851947693e+01 4008.8063288984645 0.0034891012134067737
2.012666307107610919e+01 4448.782831127585 0.0034891012134067737
2.028447015883374505e+01 4937.047852839004 0.0034891012134067737
2.045484186542234895e+01 5478.901179593945 0.0034891012134067737
2.064000750587871025e+01 6080.224261649427 0.0034891012134067737
2.084241159971275437e+01 6747.5440531107 0.0034891012134067737
2.106457209948246145e+01 7488.10385759003 0.0034891012134067737
2.130898157446142349e+01 8309.941949353404 0.0034891012134067737
2.157788947642101007e+01 9221.97882333434 0.0034891012134067737
2.187309699777914318e+01 10234.114021054527 0.0034891012134067737
2.219603869347517744e+01 11357.333583431051 0.0034891012134067737
2.254764720709494696e+01 12603.829296797274 0.0034891012134067737
2.292834153049126300e+01 13987.131026472387 0.0034891012134067737
2.333806157978890994e+01 15522.25357427048 0.0034891012134067737
2.377642326380333770e+01 17225.859653987874 0.0034891012134067737
2.424261237773984945e+01 19116.440753857038 0.0034891012134067737
2.473566047630650999e+01 21214.51784910632 0.0034891012134067737
2.525455138032261004e+01 23542.864143224204 0.0034891012134067737
2.579830597718078167e+01 26126.752255633317 0.0034891012134067737
2.636602972037993808e+01 28994.22853882881 0.0034891012134067737
2.695692626561656979e+01 32176.417502507353 0.0034891012134067737
2.757032526994827748e+01 35707.859649004626 0.0034891012134067737
2.820562440424546224e+01 39626.88638701478 0.0034891012134067737
2.886222014480095410e+01 43976.036093027215 0.0034891012134067737
2.953957251618071567e+01 48802.515836544335 0.0034891012134067737
3.023666216125495154e+01 54158.71378079476 0.0034891012134067737
3.095234506630780658e+01 60102.76782070388 0.0034891012134067737
3.168513217929357140e+01 66699.19663030129 0.0034891012134067737
3.243313223270485679e+01 74019.59996915652 0.0034891012134067737
3.319402053059555158e+01 82143.43584919439 0.0034891012134067737
3.396509593336475064e+01 91158.88299750836 0.0034891012134067737
3.474320298899429105e+01 101163.7979766207 0.0034891012134067737
3.552473161146781422e+01 112266.77735108159 0.0034891012134067737
3.630585087992685089e+01 124588.33642950082 0.0034891012134067737
3.708252057436749993e+01 138262.2173764659 0.0034891012134067737
3.785092724787185148e+01 153436.84089300132 0.0034891012134067737
3.868603311951449086e+01 170276.91722258978 0.0034891012134067737
3.949054308193404239e+01 188965.23396912115 0.0034891012134067737
4.026921094910591847e+01 209704.64013232305 0.0034891012134067737
4.101326554780866473e+01 232720.2478960412 0.0034891012134067737
4.172040880596202328e+01 258261.87606826748 0.0034891012134067737
4.238868953691974895e+01 286606.7616948256 0.0034891012134067737
4.301872867134368761e+01 318062.5692794119 0.0034891012134067737
4.361097197720027907e+01 352970.73027306574 0.0034891012134067737
4.416121974084332180e+01 391710.1490809261 0.0034891012134067737
4.466847187776929218e+01 434701.3158125035 0.0034891012134067737
4.513188210775720677e+01 482410.8704165374 0.0034891012134067737
4.555071888494011745e+01 535356.6677410719 0.0034891012134067737
4.592432430248681641e+01 594113.3984965039 0.0034891012134067737
4.625206772215674533e+01 659318.8271333541 0.0034891012134067737
4.653330186353769449e+01 731680.7143427207 0.0034891012134067737
4.676732557678632674e+01 811984.4993184009 0.0034891012134067737
4.695334384565007468e+01 901101.8251665037 0.0034891012134067737
4.709044324187645003e+01 1000000.0 0.0034891012134067737
5.770925872322017369e+00 0.001 0.003872038781812557
6.383035574533408862e+00 0.0011097524964120721 0.003872038781812557
7.050743410661565846e+00 0.0012315506032928262 0.003872038781812557
7.775952702710133835e+00 0.001366716356462006 0.003872038781812557
8.559984268222345705e+00 0.0015167168884709225 0.003872038781812557
9.403488690532405769e+00 0.0016831803533309566 0.003872038781812557
1.030637054541564979e+01 0.0018679135990207828 0.003872038781812557
1.126772822967875065e+01 0.002072921779595372 0.003872038781812557
1.228581265172441661e+01 0.002300430119772917 0.003872038781812557
1.335800732430101156e+01 0.0025529080682395165 0.003872038781812557
1.448083203059179347e+01 0.002833096101839324 0.003872038781812557
1.564997095118903303e+01 0.0031440354715915 0.003872038781812557
1.686032564403721778e+01 0.0034891012134067737 0.003872038781812557
1.810609194649163811e+01 0.003872038781812557 0.003872038781812557
1.938085900301923914e+01 0.004297004704320844 0.003872038781812557
2.067772754733548624e+01 0.004768611697714469 0.003872038781812557
2.198944371507200657e+01 0.005291978735958442 0.003872038781812557
2.330854382879237718e+01 0.005872786613189483 0.003872038781812557
2.462750506526661098e+01 0.00651733960488242 0.003872038781812557
2.593889667684361555e+01 0.007232633896483534 0.003872038781812557
2.723552608455223378e+01 0.008026433522257174 0.003872038781812557
2.851057480127347787e+01 0.00890735463861044 0.003872038781812557
2.975771935022255121e+01 0.009884959046625586 0.003872038781812557
3.097123318111525947e+01 0.010969857978923836 0.003872038781812557
3.214606672293864165e+01 0.012173827277396614 0.003872038781812557
3.327790371275887793e+01 0.013509935211980273 0.003872038781812557
3.436319325342654452e+01 0.014992684327860457 0.003872038781812557
3.539915819813424491e+01 0.01663816886076129 0.003872038781812557
3.638378167105978633e+01 0.018464249428955443 0.003872038781812557
3.731577424851928981e+01 0.020490746898158472 0.003872038781812557
3.819452522651471327e+01 0.022739657523579287 0.003872038781812557
3.902004152778498280e+01 0.02523539170434766 0.003872038781812557
3.979287813842942967e+01 0.02800503894183631 0.003872038781812557
4.051406365075445137e+01 0.03107866187782014 0.003872038781812557
4.118502429124063013e+01 0.03448962260405758 0.003872038781812557
4.180750921120919372e+01 0.038274944785163134 0.003872038781812557
4.238351935329417586e+01 0.04247571552536898 0.003872038781812557
4.291524163905361888e+01 0.047137531341167244 0.003872038781812557
4.340498951455714405e+01 0.05231099308056263 0.003872038781812557
4.385515063439876116e+01 0.05805225516094899 0.003872038781812557
4.426814178381990672e+01 0.06442363508721373 0.003872038781812557
4.464637104945094848e+01 0.07149428986597581 0.003872038781812557
4.499220675886441256e+01 0.07934096665797492 0.003872038781812557
4.530795275360469532e+01 0.08804883581643465 0.003872038781812557
4.559582928252774536e+01 0.09771241535346502 0.003872038781812557
4.585795889039167150e+01 0.1084365968689611 0.003872038781812557
4.609635655336582971e+01 0.12033778407775893 0.003872038781812557
4.631292343141619483e+01 0.13354515629298988 0.003872038781812557
4.650944359635749947e+01 0.14820207057988585 0.003872038781812557
4.668758316921339002e+01 0.16446761779946645 0.003872038781812557
4.684889137320686814e+01 0.18251834943190443 0.003872038781812557
4.699480305842394046e+01 0.20255019392306664 0.003872038781812557
4.712664231892473055e+01 0.22478058335487253 0.003872038781812557
4.724562690090426997e+01 0.24945081352303167 0.003872038781812557
4.735287312197359455e+01 0.27682866303920667 0.003872038781812557
4.744940109225480995e+01 0.3072112998861759 0.003872038781812557
4.753614007183679036e+01 0.34092850697468147 0.003872038781812557
4.761393380195528380e+01 0.3783462617131929 0.003872038781812557
4.768354572040350092e+01 0.419870708444391 0.003872038781812557
4.774566396222310516e+01 0.4659525668664682 0.003872038781812557
4.780090607930338820e+01 0.517092024289676 0.003872038781812557
4.784982343122969439e+01 0.5738441648302398 0.003872038781812557
4.789290520489070957e+01 0.6368249944718586 0.003872038781812557
4.793058202624420971e+01 0.7067181273927491 0.003872038781812557
4.796322916193669528e+01 0.7842822061337682 0.003872038781812557
4.799116925620533181e+01 0.8703591361485166 0.003872038781812557
4.801467462057296132e+01 0.9658832241158708 0.003872038781812557
4.803396904523816602e+01 1.0718913192051276 0.003872038781812557
4.804922911207155067e+01 1.1895340673703196 0.003872038781812557
4.806058501220768164e+01 1.3200884008314182 0.003872038781812557
4.806812083933406399e+01 1.4649713983072863 0.003872038781812557
4.807187434480172072e+01 1.625755666443795 0.003872038781812557
4.807183615788147080e+01 1.8041864093920719 0.003872038781812557
4.806794842984817251e+01 2.0022003718155843 0.003872038781812557
4.806010292833224185e+01 2.2219468609395236 0.003872038781812557
4.804813855018834801e+01 2.4658110758226037 0.003872038781812557
4.803183828086064722e+01 2.736439997074672 0.003872038781812557
4.801092561578019513e+01 3.0367711180354604 0.003872038781812557
4.798506048406365210e+01 3.370064329271928 0.003872038781812557
4.795383473178903699e+01 3.739937302478798 0.003872038781812557
4.791676726498816663e+01 4.150404757850477 0.003872038781812557
4.787329896284774833e+01 4.605922041145108 0.003872038781812557
4.782278753322380993e+01 5.1114334834401705 0.003872038781812557
4.776450249042020602e+01 5.672426068491977 0.003872038781812557
4.769762051246033252e+01 6.294988990221888 0.003872038781812557
4.762122143144689090e+01 6.985879746785249 0.003872038781812557
4.753428517434218037e+01 7.752597488629465 0.003872038781812557
4.743568996989733222e+01 8.60346441668451 0.003872038781812557
4.732421214513968266e+01 9.547716114208066 0.003872038781812557
4.719852784305349047e+01 10.59560179277617 0.003872038781812557
4.705721691496763270e+01 11.758495540521581 0.003872038781812557
4.689876923668004594e+01 13.049019780144016 0.003872038781812557
4.672159358494561587e+01 14.481182276745331 0.003872038781812557
4.652402914091167219e+01 16.070528182616385 0.003872038781812557
4.630435957986456685e+01 17.834308769319094 0.003872038781812557
4.606082962385313806e+01 19.791668678535572 0.003872038781812557
4.579166382921218315e+01 21.96385372416547 0.003872038781812557
4.549508733704063701e+01 24.37444150122222 0.003872038781812557
4.516934824125813464e+01 27.04959730463137 0.003872038781812557
4.481274123631835238e+01 30.01835813575592 0.003872038781812557
4.442363218722612572e+01 33.31294787934677 0.003872038781812557
4.400048329106604683e+01 36.96912707195032 0.003872038781812557
4.354187852247515877e+01 41.0265810582719 0.003872038781812557
4.304654906630515399e+01 45.52935074866948 0.003872038781812557
4.251339846838359904e+01 50.526310653356795 0.003872038781812557
4.194152722001095412e+01 56.07169938205458 0.003872038781812557
4.133025650232478654e+01 62.22570836730231 0.003872038781812557
4.067915079312715676e+01 69.0551352016233 0.003872038781812557
3.998803904413053800e+01 76.63410868007462 0.003872038781812557
3.925703418026512992e+01 85.04489341802686 0.003872038781812557
3.848655069167798359e+01 94.37878277775391 0.003872038781812557
3.767732019089137907e+01 104.73708979594508 0.003872038781812557
3.683040488096470710e+01 116.23224686798542 0.003872038781812557
3.594720894717752913e+01 128.9890261253308 0.003872038781812557
3.502948786396001424e+01 143.14589375234786 0.003872038781812557
3.407935551405068253e+01 158.85651294280527 0.003872038781812557
3.309928872290863922e+01 176.2914118095948 0.003872038781812557
3.209212837547622144e+01 195.63983435170647 0.003872038781812557
3.106107572128272665e+01 217.11179456945052 0.003872038781812557
3.000968187680313903e+01 240.9403560239527 0.003872038781812557
2.894182803715191810e+01 267.38416158399497 0.003872038781812557
2.786203631477802389e+01 296.73024081888724 0.003872038781812557
2.677428829741055694e+01 329.2971255097155 0.003872038781812557
2.569534582969638237e+01 365.43830709572546 0.003872038781812557
2.462064056556198466e+01 405.54607358408276 0.003872038781812557
2.354916075997676828e+01 450.05576757004974 0.003872038781812557
2.248574597677762199e+01 499.450511585514 0.003872038781812557
2.143511151301052209e+01 554.2664520663108 0.003872038781812557
2.040173195634483605e+01 615.0985788580505 0.003872038781812557
2.009663272425721559e+01 682.6071834272393 0.003872038781812557
1.986377803791327779e+01 757.525025877192 0.003872038781812557
1.967570437462351762e+01 840.6652885618333 0.003872038781812557
1.953045494409469285e+01 932.9304026284696 0.003872038781812557
1.942565244349750486e+01 1035.3218432956637 0.003872038781812557
1.935854915114196828e+01 1148.9510001873086 0.003872038781812557
1.932609639432779502e+01 1275.051240713013 0.003872038781812557
1.932503601111636371e+01 1414.991297434576 0.003872038781812557
1.935200745441071035e+01 1570.2901247293776 0.003872038781812557
1.940372448862341059e+01 1742.6333860096508 0.003872038781812557
1.947681796171809054e+01 1933.891750455232 0.003872038781812557
1.956821524173738069e+01 2146.141197858406 0.003872038781812557
1.967514558215453491e+01 2381.6855519761607 0.003872038781812557
1.979523043924910652e+01 2643.0814869741084 0.003872038781812557
1.992656215298246636e+01 2933.1662783900483 0.003872038781812557
2.006777234511805119e+01 3255.0885998350564 0.003872038781812557
2.021813432282791467e+01 3612.3426997094302 0.003872038781812557
2.037739032249576354e+01 4008.8063288984645 0.003872038781812557
2.054595069530432383e+01 4448.782831127585 0.003872038781812557
2.072479691852140604e+01 4937.047852839004 0.003872038781812557
2.091542198048668411e+01 5478.901179593945 0.003872038781812557
2.111974103415164450e+01 6080.224261649427 0.003872038781812557
2.133997518827915130e+01 6747.5440531107 0.003872038781812557
2.157851349528316476e+01 7488.10385759003 0.003872038781812557
2.183785632310304337e+01 8309.941949353404 0.003872038781812557
2.212022656065936488e+01 9221.97882333434 0.003872038781812557
2.242757802373746756e+01 10234.114021054527 0.003872038781812557
2.276152522808222756e+01 11357.333583431051 0.003872038781812557
2.312322366392979944e+01 12603.829296797274 0.003872038781812557
2.351334309888067153e+01 13987.131026472387 0.003872038781812557
2.393209759511657353e+01 15522.25357427048 0.003872038781812557
2.437939059191540991e+01 17225.859653987874 0.003872038781812557
2.485461776395494482e+01 19116.440753857038 0.003872038781812557
2.535707259116924561e+01 21214.51784910632 0.003872038781812557
2.588594735168126704e+01 23542.864143224204 0.003872038781812557
2.644044534140585156e+01 26126.752255633317 0.003872038781812557
2.701974052231132362e+01 28994.22853882881 0.003872038781812557
2.762308308927905642e+01 32176.417502507353 0.003872038781812557
2.824974978786195834e+01 35707.859649004626 0.003872038781812557
2.889899375098906376e+01 39626.88638701478 0.003872038781812557
2.957006346224913429e+01 43976.036093027215 0.003872038781812557
3.026191921792254291e+01 48802.515836544335 0.003872038781812557
3.097321235063384748e+01 54158.71378079476 0.003872038781812557
3.170232923581188800e+01 60102.76782070388 0.003872038781812557
3.244726878869346365e+01 66699.19663030129 0.003872038781812557
3.320561145602249553e+01 74019.59996915652 0.003872038781812557
3.397454367030277922e+01 82143.43584919439 0.003872038781812557
3.475090645820750979e+01 91158.88299750836 0.003872038781812557
3.553099618141269644e+01 101163.7979766207 0.003872038781812557
3.631093254148885308e+01 112266.77735108159 0.003872038781812557
3.708663315577158670e+01 124588.33642950082 0.003872038781812557
3.785429841323532685e+01 138262.2173764659 0.003872038781812557
3.868871405114700224e+01 153436.84089300132 0.003872038781812557
3.949267617009439135e+01 170276.91722258978 0.003872038781812557
4.026334947084318827e+01 188965.23396912115 0.003872038781812557
4.100622728841376130e+01 209704.64013232305 0.003872038781812557
4.171287854806784878e+01 232720.2478960412 0.003872038781812557
4.238086887254648616e+01 258261.87606826748 0.003872038781812557
4.300850821843859251e+01 286606.7616948256 0.003872038781812557
4.359736329166604918e+01 318062.5692794119 0.003872038781812557
4.414732351272531474e+01 352970.73027306574 0.003872038781812557
4.465453194640696211e+01 391710.1490809261 0.003872038781812557
4.511811287184010411e+01 434701.3158125035 0.003872038781812557
4.553729908684179861e+01 482410.8704165374 0.003872038781812557
4.591139311720440475e+01 535356.6677410719 0.003872038781812557
4.623972746825297264e+01 594113.3984965039 0.003872038781812557
4.652162325599121573e+01 659318.8271333541 0.003872038781812557
4.675634812361879966e+01 731680.7143427207 0.003872038781812557
4.694308572234358223e+01 811984.4993184009 0.003872038781812557
4.708090234240827243e+01 901101.8251665037 0.003872038781812557
4.716872865283824723e+01 1000000.0 0.003872038781812557
5.289441585072466978e+00 0.001 0.004297004704320844
5.860775674052575823e+00 0.0011097524964120721 0.004297004704320844
6.485834456658808200e+00 0.0012315506032928262 0.004297004704320844
7.166824553471546899e+00 0.001366716356462006 0.004297004704320844
7.905450679255988433e+00 0.0015167168884709225 0.004297004704320844
8.702826784833124663e+00 0.0016831803533309566 0.004297004704320844
9.559395630263569643e+00 0.0018679135990207828 0.004297004704320844
1.047486021066399076e+01 0.002072921779595372 0.004297004704320844
1.144813013576440675e+01 0.002300430119772917 0.004297004704320844
1.247728610858228215e+01 0.0025529080682395165 0.004297004704320844
1.355956456833070334e+01 0.002833096101839324 0.004297004704320844
1.469136472892501999e+01 0.0031440354715915 0.004297004704320844
1.586827891650516520e+01 0.0034891012134067737 0.004297004704320844
1.708514640633668691e+01 0.003872038781812557 0.004297004704320844
1.833613018495041658e+01 0.004297004704320844 0.004297004704320844
1.961481485457353102e+01 0.004768611697714469 0.004297004704320844
2.091432298612697593e+01 0.005291978735958442 0.004297004704320844
2.222744639623037699e+01 0.005872786613189483 0.004297004704320844
2.354678794625042926e+01 0.00651733960488242 0.004297004704320844
2.486490888405433708e+01 0.007232633896483534 0.004297004704320844
2.617447653248505191e+01 0.008026433522257174 0.004297004704320844
2.746840682871053119e+01 0.00890735463861044 0.004297004704320844
2.873999670216903013e+01 0.009884959046625586 0.004297004704320844
2.998304151309456955e+01 0.010969857978923836 0.004297004704320844
3.119193378438965780e+01 0.012173827277396614 0.004297004704320844
3.236174029490230453e+01 0.013509935211980273 0.004297004704320844
3.348825581286440212e+01 0.014992684327860457 0.004297004704320844
3.456803300593051631e+01 0.01663816886076129 0.004297004704320844
3.559838914031075063e+01 0.018464249428955443 0.004297004704320844
3.657739138138576607e+01 0.020490746898158472 0.004297004704320844
3.750382326595748594e+01 0.022739657523579287 0.004297004704320844
3.837713572953289543e+01 0.02523539170434766 0.004297004704320844
3.919738617216139431e+01 0.02800503894183631 0.004297004704320844
3.996516941599090700e+01 0.03107866187782014 0.004297004704320844
4.068154405066373158e+01 0.03448962260405758 0.004297004704320844
4.134795744105964133e+01 0.038274944785163134 0.004297004704320844
4.196617212951774434e+01 0.04247571552536898 0.004297004704320844
4.253819587280460723e+01 0.047137531341167244 0.004297004704320844
4.306621692536482016e+01 0.05231099308056263 0.004297004704320844
4.355254572768297550e+01 0.05805225516094899 0.004297004704320844
4.399956352293079220e+01 0.06442363508721373 0.004297004704320844
4.440967820934702814e+01 0.07149428986597581 0.004297004704320844
4.478528723616346241e+01 0.07934096665797492 0.004297004704320844
4.512874722282651874e+01 0.08804883581643465 0.004297004704320844
4.544234973879147788e+01 0.09771241535346502 0.004297004704320844
4.572830264902535191e+01 0.1084365968689611 0.004297004704320844
4.598871633005144588e+01 0.12033778407775893 0.004297004704320844
4.622559407170746937e+01 0.13354515629298988 0.004297004704320844
4.644082603363063555e+01 0.14820207057988585 0.004297004704320844
4.663618611270918990e+01 0.16446761779946645 0.004297004704320844
4.681333118616778677e+01 0.18251834943190443 0.004297004704320844
4.697380223706139191e+01 0.20255019392306664 0.004297004704320844
4.711902692255113578e+01 0.22478058335487253 0.004297004704320844
4.725032321146628789e+01 0.24945081352303167 0.004297004704320844
4.736890381023334129e+01 0.27682866303920667 0.004297004704320844
4.747588107222362908e+01 0.3072112998861759 0.004297004704320844
4.757227222019520241e+01 0.34092850697468147 0.004297004704320844
4.765900467587077571e+01 0.3783462617131929 0.004297004704320844
4.773692137822296644e+01 0.419870708444391 0.004297004704320844
4.780678596444056438e+01 0.4659525668664682 0.004297004704320844
4.786928774272735154e+01 0.517092024289676 0.004297004704320844
4.792504636993280798e+01 0.5738441648302398 0.004297004704320844
4.797461619115678388e+01 0.6368249944718586 0.004297004704320844
4.801849020483385289e+01 0.7067181273927491 0.004297004704320844
4.805710360621489485e+01 0.7842822061337682 0.004297004704320844
4.809083689049240462e+01 0.8703591361485166 0.004297004704320844
4.812001849020245459e+01 0.9658832241158708 0.004297004704320844
4.814492693578275606e+01 1.0718913192051276 0.004297004704320844
4.816579249781835870e+01 1.1895340673703196 0.004297004704320844
4.818279831470790953e+01 1.3200884008314182 0.004297004704320844
4.819608097390116086e+01 1.4649713983072863 0.004297004704320844
4.820573052510071221e+01 1.625755666443795 0.004297004704320844
4.821178992123217455e+01 1.8041864093920719 0.004297004704320844
4.821425385138271480e+01 2.0022003718155843 0.004297004704320844
4.821306696715766549e+01 2.2219468609395236 0.004297004704320844
4.820812148295148347e+01 2.4658110758226037 0.004297004704320844
4.819925416983889477e+01 2.736439997074672 0.004297004704320844
4.818624273299454330e+01 3.0367711180354604 0.004297004704320844
4.816880163647351054e+01 3.370064329271928 0.004297004704320844
4.814657740815356846e+01 3.739937302478798 0.004297004704320844
4.811914352240458470e+01 4.150404757850477 0.004297004704320844
4.808599498995941701e+01 4.605922041145108 0.004297004704320844
4.804654279338041079e+01 5.1114334834401705 0.004297004704320844
4.800010838687606451e+01 5.672426068491977 0.004297004704320844
4.794591850301429758e+01 6.294988990221888 0.004297004704320844
4.788310053525649579e+01 6.985879746785249 0.004297004704320844
4.781067884216458452e+01 7.752597488629465 0.004297004704320844
4.772757227546016168e+01 8.60346441668451 0.004297004704320844
4.763259330752786269e+01 9.547716114208066 0.004297004704320844
4.752444908138188850e+01 10.59560179277617 0.004297004704320844
4.740174466747651394e+01 11.758495540521581 0.004297004704320844
4.726298878190773678e+01 13.049019780144016 0.004297004704320844
4.710660210180436280e+01 14.481182276745331 0.004297004704320844
4.693092825827999803e+01 16.070528182616385 0.004297004704320844
4.673424743465449893e+01 17.834308769319094 0.004297004704320844
4.651479242952741799e+01 19.791668678535572 0.004297004704320844
4.627076694132783530e+01 21.96385372416547 0.004297004704320844
4.600036575060443056e+01 24.37444150122222 0.004297004704320844
4.570179645098244237e+01 27.04959730463137 0.004297004704320844
4.537330235174560045e+01 30.01835813575592 0.004297004704320844
4.501318621302807799e+01 33.31294787934677 0.004297004704320844
4.461983449041358085e+01 36.96912707195032 0.004297004704320844
4.419174183641042930e+01 41.0265810582719 0.004297004704320844
4.372753563325530735e+01 45.52935074866948 0.004297004704320844
4.322600038685760637e+01 50.526310653356795 0.004297004704320844
4.268610180528108344e+01 56.07169938205458 0.004297004704320844
4.210701040402590678e+01 62.22570836730231 0.004297004704320844
4.148812442993550320e+01 69.0551352016233 0.004297004704320844
4.082909189460442434e+01 76.63410868007462 0.004297004704320844
4.012983147095813052e+01 85.04489341802686 0.004297004704320844
3.939055200764334330e+01 94.37878277775391 0.004297004704320844
3.861177043697284716e+01 104.73708979594508 0.004297004704320844
3.779432788042280578e+01 116.23224686798542 0.004297004704320844
3.693940379144652297e+01 128.9890261253308 0.004297004704320844
3.604852794916621406e+01 143.14589375234786 0.004297004704320844
3.512359003632470689e+01 158.85651294280527 0.004297004704320844
3.416684630822859248e+01 176.2914118095948 0.004297004704320844
3.318092250225870998e+01 195.63983435170647 0.004297004704320844
3.216881167629032490e+01 217.11179456945052 0.004297004704320844
3.113386519608236114e+01 240.9403560239527 0.004297004704320844
3.007977465581052101e+01 267.38416158399497 0.004297004704320844
2.901096938959230798e+01 296.73024081888724 0.004297004704320844
2.793112667410531458e+01 329.2971255097155 0.004297004704320844
2.685737257373102338e+01 365.43830709572546 0.004297004704320844
2.578584241988892245e+01 405.54607358408276 0.004297004704320844
2.471384510151051828e+01 450.05576757004974 0.004297004704320844
2.364619576368988874e+01 499.450511585514 0.004297004704320844
2.258764288603342862e+01 554.2664520663108 0.004297004704320844
2.154275663248395745e+01 615.0985788580505 0.004297004704320844
2.054855606484725428e+01 682.6071834272393 0.004297004704320844
2.028443243675043917e+01 757.525025877192 0.004297004704320844
2.006785237918584741e+01 840.6652885618333 0.004297004704320844
1.989741157400941063e+01 932.9304026284696 0.004297004704320844
1.977107893466446598e+01 1035.3218432956637 0.004297004704320844
1.968641435099259240e+01 1148.9510001873086 0.004297004704320844
1.964059437777164518e+01 1275.051240713013 0.004297004704320844
1.963048858687843179e+01 1414.991297434576 0.004297004704320844
1.965276102939501612e+01 1570.2901247293776 0.004297004704320844
1.970405142217328276e+01 1742.6333860096508 0.004297004704320844
1.978079770431097373e+01 1933.891750455232 0.004297004704320844
1.987964282175023456e+01 2146.141197858406 0.004297004704320844
1.999744265571197133e+01 2381.6855519761607 0.004297004704320844
2.013136951942520625e+01 2643.0814869741084 0.004297004704320844
2.027900718977704742e+01 2933.1662783900483 0.004297004704320844
2.043848917735312298e+01 3255.0885998350564 0.004297004704320844
2.060842389025273746e+01 3612.3426997094302 0.004297004704320844
2.078803413481748663e+01 4008.8063288984645 0.004297004704320844
2.097718988960976461e+01 4448.782831127585 0.004297004704320844
2.117637974621525032e+01 4937.047852839004 0.004297004704320844
2.138667142406148258e+01 5478.901179593945 0.004297004704320844
2.160963925196774937e+01 6080.224261649427 0.004297004704320844
2.184725983744553801e+01 6747.5440531107 0.004297004704320844
2.210178006157154940e+01 7488.10385759003 0.004297004704320844
2.237571383544647929e+01 8309.941949353404 0.004297004704320844
2.267124439598354968e+01 9221.97882333434 0.004297004704320844
2.299050031610541822e+01 10234.114021054527 0.004297004704320844
2.333529647845358213e+01 11357.333583431051 0.004297004704320844
2.370703503042788896e+01 12603.829296797274 0.004297004704320844
2.410666023774967570e+01 13987.131026472387 0.004297004704320844
2.453470904383281592e+01 15522.25357427048 0.004297004704320844
2.499130565118946379e+01 17225.859653987874 0.004297004704320844
2.547612673180564258e+01 19116.440753857038 0.004297004704320844
2.598869046196789512e+01 21214.51784910632 0.004297004704320844
2.652838618026401818e+01 23542.864143224204 0.004297004704320844
2.709449606038149838e+01 26126.752255633317 0.004297004704320844
2.768624863818752146e+01 28994.22853882881 0.004297004704320844
2.830284794679963767e+01 32176.417502507353 0.004297004704320844
2.894343202557808681e+01 35707.859649004626 0.004297004704320844
2.960703690892168183e+01 39626.88638701478 0.004297004704320844
3.029263226901655415e+01 43976.036093027215 0.004297004704320844
3.099864419678543470e+01 48802.515836544335 0.004297004704320844
3.172332465597445506e+01 54158.71378079476 0.004297004704320844
3.246455074313749378e+01 60102.76782070388 0.004297004704320844
3.321979498890951277e+01 66699.19663030129 0.004297004704320844
3.398612079735090674e+01 74019.59996915652 0.004297004704320844
3.476034171692960939e+01 82143.43584919439 0.004297004704320844
3.553866958567240886e+01 91158.88299750836 0.004297004704320844
3.631715542500870697e+01 101163.7979766207 0.004297004704320844
3.709166684979269490e+01 112266.77735108159 0.004297004704320844
3.785842275011133040e+01 124588.33642950082 0.004297004704320844
3.869199025954128501e+01 138262.2173764659 0.004297004704320844
3.949527909549527038e+01 153436.84089300132 0.004297004704320844
4.026541946922784376e+01 170276.91722258978 0.004297004704320844
4.099983693612447411e+01 188965.23396912115 0.004297004704320844
4.170482990687241198e+01 209704.64013232305 0.004297004704320844
4.237231373150843439e+01 232720.2478960412 0.004297004704320844
4.299966311413348308e+01 258261.87606826748 0.004297004704320844
4.358542684519006372e+01 286606.7616948256 0.004297004704320844
4.413209039755030005e+01 318062.5692794119 0.004297004704320844
4.463899367448691180e+01 352970.73027306574 0.004297004704320844
4.510253722635079043e+01 391710.1490809261 0.004297004704320844
4.552192101276877167e+01 434701.3158125035 0.004297004704320844
4.589640903189963694e+01 482410.8704165374 0.004297004704320844
4.622529121689534293e+01 535356.6677410719 0.004297004704320844
4.650784791157754228e+01 594113.3984965039 0.004297004704320844
4.674331055933560464e+01 659318.8271333541 0.004297004704320844
4.693082992445405921e+01 731680.7143427207 0.004297004704320844
4.706944749700993924e+01 811984.4993184009 0.004297004704320844
4.715807285340637378e+01 901101.8251665037 0.004297004704320844
4.719546989465197129e+01 1000000.0 0.004297004704320844
4.838910966221570575e+00 0.001 0.004768611697714469
5.370415246910039464e+00 0.0011097524964120721 0.004768611697714469
5.953501666906990231e+00 0.0012315506032928262 0.004768611697714469
6.590616210092325566e+00 0.001366716356462006 0.004768611697714469
7.283781667077136035e+00 0.0015167168884709225 0.004768611697714469
8.034510275916382227e+00 0.0016831803533309566 0.004768611697714469
8.843721405987960082e+00 0.0018679135990207828 0.004768611697714469
9.711667874692361480e+00 0.002072921779595372 0.004768611697714469
1.063787331799183633e+01 0.002300430119772917 0.004768611697714469
1.162108406053542531e+01 0.0025529080682395165 0.004768611697714469
1.265923788958445684e+01 0.002833096101839324 0.004768611697714469
1.374945213603142058e+01 0.0031440354715915 0.004768611697714469
1.488803300248026140e+01 0.0034891012134067737 0.004768611697714469
1.607050695760228010e+01 0.003872038781812557 0.004768611697714469
1.729167488411560072e+01 0.004297004704320844 0.004768611697714469
1.854568816778650842e+01 0.004768611697714469 0.004768611697714469
1.982614512543889873e+01 0.005291978735958442 0.004768611697714469
2.112620543361829206e+01 0.005872786613189483 0.004768611697714469
2.243871888891792210e+01 0.00651733960488242 0.004768611697714469
2.375636438206952405e+01 0.007232633896483534 0.004768611697714469
2.507179422708424710e+01 0.008026433522257174 0.004768611697714469
2.637777860922250994e+01 0.00890735463861044 0.004768611697714469
2.766734486025212902e+01 0.009884959046625586 0.004768611697714469
2.893390661206553105e+01 0.010969857978923836 0.004768611697714469
3.017137802965570970e+01 0.012173827277396614 0.004768611697714469
3.137426961807779335e+01 0.013509935211980273 0.004768611697714469
3.253776253528864260e+01 0.014992684327860457 0.004768611697714469
3.365775996785423274e+01 0.01663816886076129 0.004768611697714469
3.473091501165711037e+01 0.018464249428955443 0.004768611697714469
3.575463580879193159e+01 0.020490746898158472 0.004768611697714469
3.672706976271742718e+01 0.022739657523579287 0.004768611697714469
3.764706941447895616e+01 0.02523539170434766 0.004768611697714469
3.851414326849997138e+01 0.02800503894183631 0.004768611697714469
3.932839513356657335e+01 0.03107866187782014 0.004768611697714469
4.009045563999428197e+01 0.03448962260405758 0.004768611697714469
4.080140944201050246e+01 0.038274944785163134 0.004768611697714469
4.146272124435699880e+01 0.04247571552536898 0.004768611697714469
4.207616335917906270e+01 0.047137531341167244 0.004768611697714469
4.264374689701391219e+01 0.05231099308056263 0.004768611697714469
4.316765823532487190e+01 0.05805225516094899 0.004768611697714469
4.365020175748799858e+01 0.06442363508721373 0.004768611697714469
4.409374951337439086e+01 0.07149428986597581 0.004768611697714469
4.450069792682562309e+01 0.07934096665797492 0.004768611697714469
4.487343147419466050e+01 0.08804883581643465 0.004768611697714469
4.521429293491522117e+01 0.09771241535346502 0.004768611697714469
4.552555971404685664e+01 0.1084365968689611 0.004768611697714469
4.580942561458238060e+01 0.12033778407775893 0.004768611697714469
4.606798738425923290e+01 0.13354515629298988 0.004768611697714469
4.630323539577710790e+01 0.14820207057988585 0.004768611697714469
4.651704777882908814e+01 0.16446761779946645 0.004768611697714469
4.671118743929685024e+01 0.18251834943190443 0.004768611697714469
4.688730141399445017e+01 0.20255019392306664 0.004768611697714469
4.704692204844725012e+01 0.22478058335487253 0.004768611697714469
4.719146960961200676e+01 0.24945081352303167 0.004768611697714469
4.732225595921372729e+01 0.27682866303920667 0.004768611697714469
4.744048896459653264e+01 0.3072112998861759 0.004768611697714469
4.754727743005739882e+01 0.34092850697468147 0.004768611697714469
4.764363628224900538e+01 0.3783462617131929 0.004768611697714469
4.773049189599351649e+01 0.419870708444391 0.004768611697714469
4.780868737877020891e+01 0.4659525668664682 0.004768611697714469
4.787898772347435283e+01 0.517092024289676 0.004768611697714469
4.794208473435379148e+01 0.5738441648302398 0.004768611697714469
4.799860165576991733e+01 0.6368249944718586 0.004768611697714469
4.804909746061500186e+01 0.7067181273927491 0.004768611697714469
4.809407072819921325e+01 0.7842822061337682 0.004768611697714469
4.813396310305406445e+01 0.8703591361485166 0.004768611697714469
4.816916228195576366e+01 0.9658832241158708 0.004768611697714469
4.820000451887413107e+01 1.0718913192051276 0.004768611697714469
4.822677660264812971e+01 1.1895340673703196 0.004768611697714469
4.824971729839860757e+01 1.3200884008314182 0.004768611697714469
4.826901822691444721e+01 1.4649713983072863 0.004768611697714469
4.828482413768421111e+01 1.625755666443795 0.004768611697714469
4.829723258000006325e+01 1.8041864093920719 0.004768611697714469
4.830629292471883218e+01 2.0022003718155843 0.004768611697714469
4.831200472504097121e+01 2.2219468609395236 0.004768611697714469
4.831431541523112116e+01 2.4658110758226037 0.004768611697714469
4.831311731764962758e+01 2.736439997074672 0.004768611697714469
4.830824399390235868e+01 3.0367711180354604 0.004768611697714469
4.829946594324309217e+01 3.370064329271928 0.004768611697714469
4.828648573289561341e+01 3.739937302478798 0.004768611697714469
4.826893260336691327e+01 4.150404757850477 0.004768611697714469
4.824635670927739994e+01 4.605922041145108 0.004768611697714469
4.821822312985533188e+01 5.1114334834401705 0.004768611697714469
4.818390586673288567e+01 5.672426068491977 0.004768611697714469
4.814268207748871475e+01 6.294988990221888 0.004768611697714469
4.809372685005171633e+01 6.985879746785249 0.004768611697714469
4.803610884560966809e+01 7.752597488629465 0.004768611697714469
4.796878715890204603e+01 8.60346441668451 0.004768611697714469
4.789060979328657197e+01 9.547716114208066 0.004768611697714469
4.780031406690631002e+01 10.59560179277617 0.004768611697714469
4.769652929800191288e+01 11.758495540521581 0.004768611697714469
4.757778200372900557e+01 13.049019780144016 0.004768611697714469
4.744250377815456687e+01 14.481182276745331 0.004768611697714469
4.728904190525831552e+01 16.070528182616385 0.004768611697714469
4.711567265403101601e+01 17.834308769319094 0.004768611697714469
4.692061705660040616e+01 19.791668678535572 0.004768611697714469
4.670205891303633194e+01 21.96385372416547 0.004768611697714469
4.645816464616766694e+01 24.37444150122222 0.004768611697714469
4.618710461939257783e+01 27.04959730463137 0.004768611697714469
4.588707550391597323e+01 30.01835813575592 0.004768611697714469
4.555632332570069565e+01 33.31294787934677 0.004768611697714469
4.519316688764452294e+01 36.96912707195032 0.004768611697714469
4.479602131450034364e+01 41.0265810582719 0.004768611697714469
4.436342158132584501e+01 45.52935074866948 0.004768611697714469
4.389404592132738969e+01 50.526310653356795 0.004768611697714469
4.338673906512363487e+01 56.07169938205458 0.004768611697714469
4.284053527017025687e+01 62.22570836730231 0.004768611697714469
4.225468106914329525e+01 69.0551352016233 0.004768611697714469
4.162865762578224604e+01 76.63410868007462 0.004768611697714469
4.096220253558303170e+01 85.04489341802686 0.004768611697714469
4.025533083943458479e+01 94.37878277775391 0.004768611697714469
3.950835498916995903e+01 104.73708979594508 0.004768611697714469
3.872190345885594809e+01 116.23224686798542 0.004768611697714469
3.789693768546186448e+01 128.9890261253308 0.004768611697714469
3.703476694895815058e+01 143.14589375234786 0.004768611697714469
3.613706071111261764e+01 158.85651294280527 0.004768611697714469
3.520585773062877166e+01 176.2914118095948 0.004768611697714469
3.424357098894947171e+01 195.63983435170647 0.004768611697714469
3.325298707814365429e+01 217.11179456945052 0.004768611697714469
3.223725835698339637e+01 240.9403560239527 0.004768611697714469
3.119991880011356145e+01 267.38416158399497 0.004768611697714469
3.014521253417603575e+01 296.73024081888724 0.004768611697714469
2.907658639159610203e+01 329.2971255097155 0.004768611697714469
2.801155610720515554e+01 365.43830709572546 0.004768611697714469
2.694699613705676811e+01 405.54607358408276 0.004768611697714469
2.587835675507157873e+01 450.05576757004974 0.004768611697714469
2.481039488739626009e+01 499.450511585514 0.004768611697714469
2.374785234742028095e+01 554.2664520663108 0.004768611697714469
2.269535030302446899e+01 615.0985788580505 0.004768611697714469
2.165731442444240784e+01 682.6071834272393 0.004768611697714469
2.075236432416328469e+01 757.525025877192 0.004768611697714469
2.050619610054366504e+01 840.6652885618333 0.004768611697714469
2.030900977216717962e+01 932.9304026284696 0.004768611697714469
2.015932645822933011e+01 1035.3218432956637 0.004768611697714469
2.005500884814218665e+01 1148.9510001873086 0.004768611697714469
1.999351750850806297e+01 1275.051240713013 0.004768611697714469
1.997191289063144737e+01 1414.991297434576 0.004768611697714469
1.998694889379497752e+01 1570.2901247293776 0.004768611697714469
2.003525383257192516e+01 1742.6333860096508 0.004768611697714469
2.011313196929049951e+01 1933.891750455232 0.004768611697714469
2.021699376014808891e+01 2146.141197858406 0.004768611697714469
2.034336448015720578e+01 2381.6855519761607 0.004768611697714469
2.048899953302975518e+01 2643.0814869741084 0.004768611697714469
2.065103184548845405e+01 2933.1662783900483 0.004768611697714469
2.082700831137842812e+01 3255.0885998350564 0.004768611697714469
2.101496071031523272e+01 3612.3426997094302 0.004768611697714469
2.121355865689443831e+01 4008.8063288984645 0.004768611697714469
2.142211766673552376e+01 4448.782831127585 0.004768611697714469
2.164061574914040165e+01 4937.047852839004 0.004768611697714469
2.186967670310875889e+01 5478.901179593945 0.004768611697714469
2.211051694998712946e+01 6080.224261649427 0.004768611697714469
2.236485548689898906e+01 6747.5440531107 0.004768611697714469
2.263483162314490826e+01 7488.10385759003 0.004768611697714469
2.292285742671927551e+01 8309.941949353404 0.004768611697714469
2.323118748676547085e+01 9221.97882333434 0.004768611697714469
2.356210453205462585e+01 10234.114021054527 0.004768611697714469
2.391763896183041993e+01 11357.333583431051 0.004768611697714469
2.429945544614859898e+01 12603.829296797274 0.004768611697714469
2.470878830309174390e+01 13987.131026472387 0.004768611697714469
2.514650333268535221e+01 15522.25357427048 0.004768611697714469
2.561293573740827512e+01 17225.859653987874 0.004768611697714469
2.610802887552027940e+01 19116.440753857038 0.004768611697714469
2.663149825052854069e+01 21214.51784910632 0.004768611697714469
2.718287136240052959e+01 23542.864143224204 0.004768611697714469
2.776145141747537437e+01 26126.752255633317 0.004768611697714469
2.836644476760154276e+01 28994.22853882881 0.004768611697714469
2.899692473460738285e+01 32176.417502507353 0.004768611697714469
2.965180301469840884e+01 35707.859649004626 0.004768611697714469
3.032988325047060840e+01 39626.88638701478 0.004768611697714469
3.102957454950592719e+01 43976.036093027215 0.004768611697714469
3.174891492893762290e+01 48802.515836544335 0.004768611697714469
3.248565022608201502e+01 54158.71378079476 0.004768611697714469
3.323713343958178967e+01 60102.76782070388 0.004768611697714469
3.400032130939642627e+01 66699.19663030129 0.004768611697714469
3.477189186625984973e+01 74019.59996915652 0.004768611697714469
3.554806507133213955e+01 82143.43584919439 0.004768611697714469
3.632477457311892977e+01 91158.88299750836 0.004768611697714469
3.709782776266559523e+01 101163.7979766207 0.004768611697714469
3.786346927197259049e+01 112266.77735108159 0.004768611697714469
3.869599457279755228e+01 124588.33642950082 0.004768611697714469
3.949845590729709954e+01 138262.2173764659 0.004768611697714469
4.026794174411956106e+01 153436.84089300132 0.004768611697714469
4.100184301093909056e+01 170276.91722258978 0.004768611697714469
4.169786048000985801e+01 188965.23396912115 0.004768611697714469
4.236314906776345168e+01 209704.64013232305 0.004768611697714469
4.298997553296174345e+01 232720.2478960412 0.004768611697714469
4.357544900101905938e+01 258261.87606826748 0.004768611697714469
4.411832542171183036e+01 286606.7616948256 0.004768611697714469
4.462196546706168476e+01 318062.5692794119 0.004768611697714469
4.508518265093134403e+01 352970.73027306574 0.004768611697714469
4.550453450497415986e+01 391710.1490809261 0.004768611697714469
4.587924887614835967e+01 434701.3158125035 0.004768611697714469
4.620857321222823799e+01 482410.8704165374 0.004768611697714469
4.649174169631357501e+01 535356.6677410719 0.004768611697714469
4.672794071358041634e+01 594113.3984965039 0.004768611697714469
4.691628073660798037e+01 659318.8271333541 0.004768611697714469
4.705576862511462366e+01 731680.7143427207 0.004768611697714469
4.714528513339951843e+01 811984.4993184009 0.004768611697714469
4.718357184537866544e+01 901101.8251665037 0.004768611697714469
4.716922637315392564e+01 1000000.0 0.004768611697714469
4.418887697412868576e+00 0.001 0.005291978735958442
4.911798679898509157e+00 0.0011097524964120721 0.005291978735958442
5.453940907201085153e+00 0.0012315506032928262 0.005291978735958442
6.047938508112349787e+00 0.001366716356462006 0.005291978735958442
6.696067406407838263e+00 0.0015167168884709225 0.005291978735958442
7.400171476749856758e+00 0.0016831803533309566 0.005291978735958442
8.161581014043138183e+00 0.0018679135990207828 0.005291978735958442
8.981036620681488003e+00 0.002072921779595372 0.005291978735958442
9.858620918290029067e+00 0.002300430119772917 0.005291978735958442
1.079370108016782659e+01 0.0025529080682395165 0.005291978735958442
1.178488475124961710e+01 0.002833096101839324 0.005291978735958442
1.282999220224203540e+01 0.0031440354715915 0.005291978735958442
1.392604666449881456e+01 0.0034891012134067737 0.005291978735958442
1.506928505966980580e+01 0.003872038781812557 0.005291978735958442
1.625518994647368132e+01 0.004297004704320844 0.005291978735958442
1.747854337217152221e+01 0.004768611697714469 0.005291978735958442
1.873350199063719757e+01 0.005291978735958442 0.005291978735958442
2.001369210512234886e+01 0.005872786613189483 0.005291978735958442
2.131232204380121686e+01 0.00651733960488242 0.005291978735958442
2.262230870601713306e+01 0.007232633896483534 0.005291978735958442
2.393641392477424645e+01 0.008026433522257174 0.005291978735958442
2.524738605114912460e+01 0.00890735463861044 0.005291978735958442
2.654810143034689318e+01 0.009884959046625586 0.005291978735958442
2.783170077027298817e+01 0.010969857978923836 0.005291978735958442
2.909171522271804733e+01 0.012173827277396614 0.005291978735958442
3.032217771899167147e+01 0.013509935211980273 0.005291978735958442
3.151771595508985513e+01 0.014992684327860457 0.005291978735958442
3.267362412454210840e+01 0.01663816886076129 0.005291978735958442
3.378591201855451942e+01 0.018464249428955443 0.005291978735958442
3.485133098762709380e+01 0.020490746898158472 0.005291978735958442
3.586737760593042168e+01 0.022739657523579287 0.005291978735958442
3.683227684562393733e+01 0.02523539170434766 0.005291978735958442
3.774494742558449190e+01 0.02800503894183631 0.005291978735958442
3.860495248952300074e+01 0.03107866187782014 0.005291978735958442
3.941243926008785081e+01 0.03448962260405758 0.005291978735958442
4.016807116288119772e+01 0.038274944785163134 0.005291978735958442
4.087295592082143258e+01 0.04247571552536898 0.005291978735958442
4.152857262754547918e+01 0.047137531341167244 0.005291978735958442
4.213670048214602559e+01 0.05231099308056263 0.005291978735958442
4.269935117457726648e+01 0.05805225516094899 0.005291978735958442
4.321870652122344580e+01 0.06442363508721373 0.005291978735958442
4.369706232872135132e+01 0.07149428986597581 0.005291978735958442
4.413677904941734909e+01 0.07934096665797492 0.005291978735958442
4.454023940252602642e+01 0.08804883581643465 0.005291978735958442
4.490981281305607098e+01 0.09771241535346502 0.005291978735958442
4.524782632109936031e+01 0.1084365968689611 0.005291978735958442
4.555654145695179835e+01 0.12033778407775893 0.005291978735958442
4.583813642737373328e+01 0.13354515629298988 0.005291978735958442
4.609469302550365910e+01 0.14820207057988585 0.005291978735958442
4.632818756348043365e+01 0.16446761779946645 0.005291978735958442
4.654048521424046925e+01 0.18251834943190443 0.005291978735958442
4.673333717491738071e+01 0.20255019392306664 0.005291978735958442
4.690838011821222864e+01 0.22478058335487253 0.005291978735958442
4.706713744784470776e+01 0.24945081352303167 0.005291978735958442
4.721102195082569608e+01 0.27682866303920667 0.005291978735958442
4.734133949378826856e+01 0.3072112998861759 0.005291978735958442
4.745929344302856379e+01 0.34092850697468147 0.005291978735958442
4.756598958341974992e+01 0.3783462617131929 0.005291978735958442
4.766244129947477148e+01 0.419870708444391 0.005291978735958442
4.774957486756412806e+01 0.4659525668664682 0.005291978735958442
4.782823471406015869e+01 0.517092024289676 0.005291978735958442
4.789918852708515118e+01 0.5738441648302398 0.005291978735958442
4.796313212885499411e+01 0.6368249944718586 0.005291978735958442
4.802069404598325519e+01 0.7067181273927491 0.005291978735958442
4.807243971853277742e+01 0.7842822061337682 0.005291978735958442
4.811887527887044058e+01 0.8703591361485166 0.005291978735958442
4.816045089640587662e+01 0.9658832241158708 0.005291978735958442
4.819756361118404442e+01 1.0718913192051276 0.005291978735958442
4.823055966006710804e+01 1.1895340673703196 0.005291978735958442
4.825973622759826043e+01 1.3200884008314182 0.005291978735958442
4.828534262515890418e+01 1.4649713983072863 0.005291978735958442
4.830758083493687849e+01 1.625755666443795 0.005291978735958442
4.832660541125298437e+01 1.8041864093920719 0.005291978735958442
4.834252269365504873e+01 2.0022003718155843 0.005291978735958442
4.835538931726524225e+01 2.2219468609395236 0.005291978735958442
4.836520998968948959e+01 2.4658110758226037 0.005291978735958442
4.837193452829814078e+01 2.736439997074672 0.005291978735958442
4.837545415781193014e+01 3.0367711180354604 0.005291978735958442
4.837559710811797231e+01 3.370064329271928 0.005291978735958442
4.837212351369554142e+01 3.739937302478798 0.005291978735958442
4.836471976219611690e+01 4.150404757850477 0.005291978735958442
4.835299234795933643e+01 4.605922041145108 0.005291978735958442
4.833646143663006711e+01 5.1114334834401705 0.005291978735958442
4.831455433802648258e+01 5.672426068491977 0.005291978735958442
4.828659914043805657e+01 6.294988990221888 0.005291978735958442
4.825181884756187145e+01 6.985879746785249 0.005291978735958442
4.820932633911122878e+01 7.752597488629465 0.005291978735958442
4.815812055267355163e+01 8.60346441668451 0.005291978735958442
4.809708429246597916e+01 9.547716114208066 0.005291978735958442
4.802498402051909920e+01 10.59560179277617 0.005291978735958442
4.794047199073021659e+01 11.758495540521581 0.005291978735958442
4.784209099563656764e+01 13.049019780144016 0.005291978735958442
4.772828189704323876e+01 14.481182276745331 0.005291978735958442
4.759739400142052546e+01 16.070528182616385 0.005291978735958442
4.744769819997284799e+01 17.834308769319094 0.005291978735958442
4.727740268244875210e+01 19.791668678535572 0.005291978735958442
4.708467088669242173e+01 21.96385372416547 0.005291978735958442
4.686764129175660543e+01 24.37444150122222 0.005291978735958442
4.662444858294642813e+01 27.04959730463137 0.005291978735958442
4.635324574379510665e+01 30.01835813575592 0.005291978735958442
4.605222664703045865e+01 33.31294787934677 0.005291978735958442
4.571964881047595242e+01 36.96912707195032 0.005291978735958442
4.535385609150515052e+01 41.0265810582719 0.005291978735958442
4.495330118990623447e+01 45.52935074866948 0.005291978735958442
4.451656794528131655e+01 50.526310653356795 0.005291978735958442
4.404239348525735664e+01 56.07169938205458 0.005291978735958442
4.352969030481433776e+01 62.22570836730231 0.005291978735958442
4.297756836340985132e+01 69.0551352016233 0.005291978735958442
4.238535722696185815e+01 76.63410868007462 0.005291978735958442
4.175262820152313026e+01 85.04489341802686 0.005291978735958442
4.107921631618977187e+01 94.37878277775391 0.005291978735958442
4.036524189845016508e+01 104.73708979594508 0.005291978735958442
3.961113139132201155e+01 116.23224686798542 0.005291978735958442
3.881763696161552701e+01 128.9890261253308 0.005291978735958442
3.798585432006572660e+01 143.14589375234786 0.005291978735958442
3.711723803801449861e+01 158.85651294280527 0.005291978735958442
3.621361343213062867e+01 176.2914118095948 0.005291978735958442
3.527718382224969673e+01 195.63983435170647 0.005291978735958442
3.431053168313055579e+01 217.11179456945052 0.005291978735958442
3.331661196440227712e+01 240.9403560239527 0.005291978735958442
3.229882208195889604e+01 267.38416158399497 0.005291978735958442
3.126116893652172379e+01 296.73024081888724 0.005291978735958442
3.020690677248591882e+01 329.2971255097155 0.005291978735958442
2.915400068209945417e+01 365.43830709572546 0.005291978735958442
2.810008431223562297e+01 405.54607358408276 0.005291978735958442
2.703858550819188977e+01 450.05576757004974 0.005291978735958442
2.597416946975870289e+01 499.450511585514 0.005291978735958442
2.491153825111960174e+01 554.2664520663108 0.005291978735958442
2.385532949459356900e+01 615.0985788580505 0.005291978735958442
2.281004100357352371e+01 682.6071834272393 0.005291978735958442
2.177987741755487860e+01 757.525025877192 0.005291978735958442
2.099255189950171996e+01 840.6652885618333 0.005291978735958442
2.076766052109130811e+01 932.9304026284696 0.005291978735958442
2.059318158922561892e+01 1035.3218432956637 0.005291978735958442
2.046750072286341648e+01 1148.9510001873086 0.005291978735958442
2.038834842048918716e+01 1275.051240713013 0.005291978735958442
2.035303103420720205e+01 1414.991297434576 0.005291978735958442
2.035845189933964505e+01 1570.2901247293776 0.005291978735958442
2.040128839691915275e+01 1742.6333860096508 0.005291978735958442
2.047777085476837655e+01 1933.891750455232 0.005291978735958442
2.058413303981649278e+01 2146.141197858406 0.005291978735958442
2.071661915920738650e+01 2381.6855519761607 0.005291978735958442
2.087163696169548999e+01 2643.0814869741084 0.005291978735958442
2.104585035332610232e+01 2933.1662783900483 0.005291978735958442
2.123624017407905029e+01 3255.0885998350564 0.005291978735958442
2.144032143184232808e+01 3612.3426997094302 0.005291978735958442
2.165619606891489823e+01 4008.8063288984645 0.005291978735958442
2.188262500514754549e+01 4448.782831127585 0.005291978735958442
2.211907126657918354e+01 4937.047852839004 0.005291978735958442
2.236570815434725645e+01 5478.901179593945 0.005291978735958442
2.262338757561981595e+01 6080.224261649427 0.005291978735958442
2.289356603039969329e+01 6747.5440531107 0.005291978735958442
2.317829154393135838e+01 7488.10385759003 0.005291978735958442
2.347983494523663239e+01 8309.941949353404 0.005291978735958442
2.380055798465369321e+01 9221.97882333434 0.005291978735958442
2.414289825552089752e+01 10234.114021054527 0.005291978735958442
2.450910970793418642e+01 11357.333583431051 0.005291978735958442
2.490112503642829367e+01 12603.829296797274 0.005291978735958442
2.532050467890310230e+01 13987.131026472387 0.005291978735958442
2.576833381484721741e+01 15522.25357427048 0.005291978735958442
2.624523128766543678e+01 17225.859653987874 0.005291978735958442
2.675134252144833624e+01 19116.440753857038 0.005291978735958442
2.728655034848449290e+01 21214.51784910632 0.005291978735958442
2.785040371803583525e+01 23542.864143224204 0.005291978735958442
2.844219923447561982e+01 26126.752255633317 0.005291978735958442
2.906102270915551600e+01 28994.22853882881 0.005291978735958442
2.970572991068527102e+01 32176.417502507353 0.005291978735958442
3.037492385982604404e+01 35707.859649004626 0.005291978735958442
3.106709727540529542e+01 39626.88638701478 0.005291978735958442
3.178004223460027333e+01 43976.036093027215 0.005291978735958442
3.251136884536894200e+01 48802.515836544335 0.005291978735958442
3.325830144030166480e+01 54158.71378079476 0.005291978735958442
3.401767894231093692e+01 60102.76782070388 0.005291978735958442
3.478602083573139225e+01 66699.19663030129 0.005291978735958442
3.555956339493673823e+01 74019.59996915652 0.005291978735958442
3.633410021265444101e+01 82143.43584919439 0.005291978735958442
3.710536715564079202e+01 91158.88299750836 0.005291978735958442
3.786964462820973409e+01 101163.7979766207 0.005291978735958442
3.870088962073960204e+01 112266.77735108159 0.005291978735958442
3.950233404645899071e+01 124588.33642950082 0.005291978735958442
4.027101565344613476e+01 138262.2173764659 0.005291978735958442
4.100428286171868564e+01 153436.84089300132 0.005291978735958442
4.169980231529913794e+01 170276.91722258978 0.005291978735958442
4.235555259060029698e+01 188965.23396912115 0.005291978735958442
4.297957982235519125e+01 209704.64013232305 0.005291978735958442
4.356451139730508260e+01 232720.2478960412 0.005291978735958442
4.410709635029083131e+01 258261.87606826748 0.005291978735958442
4.460625769871688817e+01 286606.7616948256 0.005291978735958442
4.506617205473548893e+01 318062.5692794119 0.005291978735958442
4.548517272392552258e+01 352970.73027306574 0.005291978735958442
4.585985942370161439e+01 391710.1490809261 0.005291978735958442
4.618944010545130396e+01 434701.3158125035 0.005291978735958442
4.647310168616693460e+01 482410.8704165374 0.005291978735958442
4.670998140503374429e+01 535356.6677410719 0.005291978735958442
4.689914036701326694e+01 594113.3984965039 0.005291978735958442
4.703954044198847129e+01 659318.8271333541 0.005291978735958442
4.713002384342465234e+01 731680.7143427207 0.005291978735958442
4.716930109844228980e+01 811984.4993184009 0.005291978735958442
4.715594459762434099e+01 901101.8251665037 0.005291978735958442
4.708839304977672668e+01 1000000.0 0.005291978735958442
4.028633485041513751e+00 0.001 0.005872786613189483
4.484420445788694032e+00 0.0011097524964120721 0.005872786613189483
4.986936715145790622e+00 0.0012315506032928262 0.005872786613189483
5.538927562946049932e+00 0.001366716356462006 0.005872786613189483
6.142859960500230088e+00 0.0015167168884709225 0.005872786613189483
6.800843597019505360e+00 0.0016831803533309566 0.005872786613189483
7.514552436945590941e+00 0.0018679135990207828 0.005872786613189483
8.285148672991805796e+00 0.002072921779595372 0.005872786613189483
9.113211648641664553e+00 0.002300430119772917 0.005872786613189483
9.998674200694619429e+00 0.0025529080682395165 0.005872786613189483
1.094076911478160952e+01 0.002833096101839324 0.005872786613189483
1.193798822859713837e+01 0.0031440354715915 0.005872786613189483
1.298805683035348402e+01 0.0034891012134067737 0.005872786613189483
1.408792564046343188e+01 0.003872038781812557 0.005872786613189483
1.523378215585019291e+01 0.004297004704320844 0.005872786613189483
1.642108282701931898e+01 0.004768611697714469 0.005872786613189483
1.764460630549945463e+01 0.005291978735958442 0.005872786613189483
1.889852762596509095e+01 0.005872786613189483 0.005872786613189483
2.017651174992093743e+01 0.00651733960488242 0.005872786613189483
2.147182423908108007e+01 0.007232633896483534 0.005872786613189483
2.277745569593599129e+01 0.008026433522257174 0.005872786613189483
2.408625583909765311e+01 0.00890735463861044 0.005872786613189483
2.539107256767615795e+01 0.009884959046625586 0.005872786613189483
2.668489084158604641e+01 0.010969857978923836 0.005872786613189483
2.796096623097362865e+01 0.012173827277396614 0.005872786613189483
2.921294821206947390e+01 0.013509935211980273 0.005872786613189483
3.043498872693150403e+01 0.014992684327860457 0.005872786613189483
3.162183245009519084e+01 0.01663816886076129 0.005872786613189483
3.276888606382951963e+01 0.018464249428955443 0.005872786613189483
3.387226509551521758e+01 0.020490746898158472 0.005872786613189483
3.492881802289450377e+01 0.022739657523579287 0.005872786613189483
3.593612852097901822e+01 0.02523539170434766 0.005872786613189483
3.689249759201941714e+01 0.02800503894183631 0.005872786613189483
3.779690841370672416e+01 0.03107866187782014 0.005872786613189483
3.864897693031294068e+01 0.03448962260405758 0.005872786613189483
3.944889178995864398e+01 0.038274944785163134 0.005872786613189483
4.019734715608839082e+01 0.04247571552536898 0.005872786613189483
4.089547166826574198e+01 0.047137531341167244 0.005872786613189483
4.154475664989225692e+01 0.05231099308056263 0.005872786613189483
4.214698597665546487e+01 0.05805225516094899 0.005872786613189483
4.270416973133000482e+01 0.06442363508721373 0.005872786613189483
4.321848301479816001e+01 0.07149428986597581 0.005872786613189483
4.369221094171090414e+01 0.07934096665797492 0.005872786613189483
4.412770033815967707e+01 0.08804883581643465 0.005872786613189483
4.452731826357937450e+01 0.09771241535346502 0.005872786613189483
4.489341726920970643e+01 0.1084365968689611 0.005872786613189483
4.522830695930468892e+01 0.12033778407775893 0.005872786613189483
4.553423142291399728e+01 0.13354515629298988 0.005872786613189483
4.581335188989009310e+01 0.14820207057988585 0.005872786613189483
4.606773397177110496e+01 0.16446761779946645 0.005872786613189483
4.629933888758355920e+01 0.18251834943190443 0.005872786613189483
4.651001801781195155e+01 0.20255019392306664 0.005872786613189483
4.670151021216665299e+01 0.22478058335487253 0.005872786613189483
4.687544136386122062e+01 0.24945081352303167 0.005872786613189483
4.703332572710679216e+01 0.27682866303920667 0.005872786613189483
4.717656862855312028e+01 0.3072112998861759 0.005872786613189483
4.730647017721808112e+01 0.34092850697468147 0.005872786613189483
4.742422970592733122e+01 0.3783462617131929 0.005872786613189483
4.753095066879038200e+01 0.419870708444391 0.005872786613189483
4.762764582087470444e+01 0.4659525668664682 0.005872786613189483
4.771524247086613713e+01 0.517092024289676 0.005872786613189483
4.779458770380313837e+01 0.5738441648302398 0.005872786613189483
4.786645344526757384e+01 0.6368249944718586 0.005872786613189483
4.793154126706733109e+01 0.7067181273927491 0.005872786613189483
4.799048687893382237e+01 0.7842822061337682 0.005872786613189483
4.804386423354342384e+01 0.8703591361485166 0.005872786613189483
4.809218918163963252e+01 0.9658832241158708 0.005872786613189483
4.813592266137985831e+01 1.0718913192051276 0.005872786613189483
4.817547333464180070e+01 1.1895340673703196 0.005872786613189483
4.821119967284129615e+01 1.3200884008314182 0.005872786613189483
4.824341142405465632e+01 1.4649713983072863 0.005872786613189483
4.827237043940966288e+01 1.625755666443795 0.005872786613189483
4.829829080004478215e+01 1.8041864093920719 0.005872786613189483
4.832133823437863640e+01 2.0022003718155843 0.005872786613189483
4.834162876875036829e+01 2.2219468609395236 0.005872786613189483
4.835922659500655385e+01 2.4658110758226037 0.005872786613189483
4.837414112516673015e+01 2.736439997074672 0.005872786613189483
4.838632324856168054e+01 3.0367711180354604 0.005872786613189483
4.839566078138201277e+01 3.370064329271928 0.005872786613189483
4.840197317315932679e+01 3.739937302478798 0.005872786613189483
4.840500553518407401e+01 4.150404757850477 0.005872786613189483
4.840442211340783984e+01 4.605922041145108 0.005872786613189483
4.839979937200504878e+01 5.1114334834401705 0.005872786613189483
4.839061889894081503e+01 5.672426068491977 0.005872786613189483
4.837626042435515927e+01 6.294988990221888 0.005872786613189483
4.835599526907007117e+01 6.985879746785249 0.005872786613189483
4.832898059487202147e+01 7.752597488629465 0.005872786613189483
4.829425487924908822e+01 8.60346441668451 0.005872786613189483
4.825073502821448557e+01 9.547716114208066 0.005872786613189483
4.819721554359021809e+01 10.59560179277617 0.005872786613189483
4.813237012455120123e+01 11.758495540521581 0.005872786613189483
4.805475599489759730e+01 13.049019780144016 0.005872786613189483
4.796282114833830690e+01 14.481182276745331 0.005872786613189483
4.785491459456440566e+01 16.070528182616385 0.005872786613189483
4.772929950335295501e+01 17.834308769319094 0.005872786613189483
4.758416903209367632e+01 19.791668678535572 0.005872786613189483
4.741766446013810565e+01 21.96385372416547 0.005872786613189483
4.722789518251481411e+01 24.37444150122222 0.005872786613189483
4.701296002426433773e+01 27.04959730463137 0.005872786613189483
4.677096934971682884e+01 30.01835813575592 0.005872786613189483
4.650006748150003943e+01 33.31294787934677 0.005872786613189483
4.619845505192026280e+01 36.96912707195032 0.005872786613189483
4.586441102028550887e+01 41.0265810582719 0.005872786613189483
4.549631424955965997e+01 45.52935074866948 0.005872786613189483
4.509266467700124537e+01 50.526310653356795 0.005872786613189483
4.465210421933479523e+01 56.07169938205458 0.005872786613189483
4.417343762541612051e+01 62.22570836730231 0.005872786613189483
4.365565351299181884e+01 69.0551352016233 0.005872786613189483
4.309794577649855540e+01 76.63410868007462 0.005872786613189483
4.249973547720527733e+01 85.04489341802686 0.005872786613189483
4.186069318473634837e+01 94.37878277775391 0.005872786613189483
4.118076160260681462e+01 104.73708979594508 0.005872786613189483
4.046017812027100291e+01 116.23224686798542 0.005872786613189483
3.969949677350309969e+01 128.9890261253308 0.005872786613189483
3.889960887250312993e+01 143.14589375234786 0.005872786613189483
3.806176136040346591e+01 158.85651294280527 0.005872786613189483
3.718757168307791261e+01 176.2914118095948 0.005872786613189483
3.627903770009807261e+01 195.63983435170647 0.005872786613189483
3.533854091099288297e+01 217.11179456945052 0.005872786613189483
3.436884112529735802e+01 240.9403560239527 0.005872786613189483
3.337320879873078638e+01 267.38416158399497 0.005872786613189483
3.235540135555611840e+01 296.73024081888724 0.005872786613189483
3.131848059149425367e+01 329.2971255097155 0.005872786613189483
3.028096228617488705e+01 365.43830709572546 0.005872786613189483
2.924122697737413645e+01 405.54607358408276 0.005872786613189483
2.819052914462294979e+01 450.05576757004974 0.005872786613189483
2.713342566707642689e+01 499.450511585514 0.005872786613189483
2.607454842380834847e+01 554.2664520663108 0.005872786613189483
2.501852427164276804e+01 615.0985788580505 0.005872786613189483
2.396984885625062489e+01 682.6071834272393 0.005872786613189483
2.293283672236039195e+01 757.525025877192 0.005872786613189483
2.191156919258194691e+01 840.6652885618333 0.005872786613189483
2.127503140532749626e+01 932.9304026284696 0.005872786613189483
2.107489242702237320e+01 1035.3218432956637 0.005872786613189483
2.092650809854020721e+01 1148.9510001873086 0.005872786613189483
2.082807184884552854e+01 1275.051240713013 0.005872786613189483
2.077712560988241464e+01 1414.991297434576 0.005872786613189483
2.077077366432528649e+01 1570.2901247293776 0.005872786613189483
2.080579862203225616e+01 1742.6333860096508 0.005872786613189483
2.087841465692924103e+01 1933.891750455232 0.005872786613189483
2.098473644472944954e+01 2146.141197858406 0.005872786613189483
2.112081558067396614e+01 2381.6855519761607 0.005872786613189483
2.128271167536023967e+01 2643.0814869741084 0.005872786613189483
2.146662530170829442e+01 2933.1662783900483 0.005872786613189483
2.166909901034543040e+01 3255.0885998350564 0.005872786613189483
2.188712178976041400e+01 3612.3426997094302 0.005872786613189483
2.211824895027941551e+01 4008.8063288984645 0.005872786613189483
2.236070158176109146e+01 4448.782831127585 0.005872786613189483
2.261343743814956397e+01 4937.047852839004 0.005872786613189483
2.287618548989377132e+01 5478.901179593945 0.005872786613189483
2.314943716085260661e+01 6080.224261649427 0.005872786613189483
2.343438965054606271e+01 6747.5440531107 0.005872786613189483
2.373301518483645012e+01 7488.10385759003 0.005872786613189483
2.404742430675895903e+01 8309.941949353404 0.005872786613189483
2.438009951066348435e+01 9221.97882333434 0.005872786613189483
2.473363531902610646e+01 10234.114021054527 0.005872786613189483
2.511050812981693525e+01 11357.333583431051 0.005872786613189483
2.551291187733689370e+01 12603.829296797274 0.005872786613189483
2.594272676385124754e+01 13987.131026472387 0.005872786613189483
2.640121567988115814e+01 15522.25357427048 0.005872786613189483
2.688925140928373381e+01 17225.859653987874 0.005872786613189483
2.740713559392671428e+01 19116.440753857038 0.005872786613189483
2.795483828069128052e+01 21214.51784910632 0.005872786613189483
2.853186463816293283e+01 23542.864143224204 0.005872786613189483
2.913741882695492436e+01 26126.752255633317 0.005872786613189483
2.977037971063759869e+01 28994.22853882881 0.005872786613189483
3.042930191620904878e+01 32176.417502507353 0.005872786613189483
3.111247964067012006e+01 35707.859649004626 0.005872786613189483
3.181781129139678299e+01 39626.88638701478 0.005872786613189483
3.254265562241873511e+01 43976.036093027215 0.005872786613189483
3.328410428157779677e+01 48802.515836544335 0.005872786613189483
3.403886912169370049e+01 54158.71378079476 0.005872786613189483
3.480330892798851039e+01 60102.76782070388 0.005872786613189483
3.557362560710439681e+01 66699.19663030129 0.005872786613189483
3.634550912514425391e+01 74019.59996915652 0.005872786613189483
3.711459087853847905e+01 82143.43584919439 0.005872786613189483
3.787720134144570494e+01 91158.88299750836 0.005872786613189483
3.870687428036644917e+01 101163.7979766207 0.005872786613189483
3.950706966934126285e+01 112266.77735108159 0.005872786613189483
4.027476278376032326e+01 124588.33642950082 0.005872786613189483
4.100725117851622059e+01 138262.2173764659 0.005872786613189483
4.170215892043331252e+01 153436.84089300132 0.005872786613189483
4.235743037323782545e+01 170276.91722258978 0.005872786613189483
4.297131119100145469e+01 188965.23396912115 0.005872786613189483
4.355275887164092552e+01 209704.64013232305 0.005872786613189483
4.409477933285822360e+01 232720.2478960412 0.005872786613189483
4.459364679177880930e+01 258261.87606826748 0.005872786613189483
4.504840661382660016e+01 286606.7616948256 0.005872786613189483
4.546397553894760080e+01 318062.5692794119 0.005872786613189483
4.583828140614274105e+01 352970.73027306574 0.005872786613189483
4.616783614843356531e+01 391710.1490809261 0.005872786613189483
4.645178518648762633e+01 434701.3158125035 0.005872786613189483
4.668921343742142227e+01 482410.8704165374 0.005872786613189483
4.687912760430952375e+01 535356.6677410719 0.005872786613189483
4.702043564905540762e+01 594113.3984965039 0.005872786613189483
4.711193045686143677e+01 659318.8271333541 0.005872786613189483
4.715228046048537180e+01 731680.7143427207 0.005872786613189483
4.714002358207961407e+01 811984.4993184009 0.005872786613189483
4.707357085186950485e+01 901101.8251665037 0.005872786613189483
4.695122013290210816e+01 1000000.0 0.005872786613189483
3.667175221086006687e+00 0.001 0.00651733960488242
4.087485884614118881e+00 0.0011097524964120721 0.00651733960488242
4.551925585912150574e+00 0.0012315506032928262 0.00651733960488242
5.063308988182837922e+00 0.001366716356462006 0.00651733960488242
5.624236170701058413e+00 0.0015167168884709225 0.00651733960488242
6.237019779592585245e+00 0.0016831803533309566 0.00651733960488242
6.903611030498655765e+00 0.0018679135990207828 0.00651733960488242
7.625525956351082435e+00 0.002072921779595372 0.00651733960488242
8.403774115370683973e+00 0.002300430119772917 0.00651733960488242
9.238791686055783714e+00 0.0025529080682395165 0.00651733960488242
1.013038145431049308e+01 0.002833096101839324 0.00651733960488242
1.107766223659835703e+01 0.0031440354715915 0.00651733960488242
1.207903029894307245e+01 0.0034891012134067737 0.00651733960488242
1.313213531735544670e+01 0.003872038781812557 0.00651733960488242
1.423387332153885332e+01 0.004297004704320844 0.00651733960488242
1.538039849045286545e+01 0.004768611697714469 0.00651733960488242
1.656715506909400659e+01 0.005291978735958442 0.00651733960488242
1.778893015410482192e+01 0.005872786613189483 0.00651733960488242
1.903992685891470416e+01 0.00651733960488242 0.00651733960488242
2.031385667142594187e+01 0.007232633896483534 0.00651733960488242
2.160404850827724843e+01 0.008026433522257174 0.00651733960488242
2.290357138485725486e+01 0.00890735463861044 0.00651733960488242
2.420536648008248548e+01 0.009884959046625586 0.00651733960488242
2.550238390678597966e+01 0.010969857978923836 0.00651733960488242
2.678771918540297037e+01 0.012173827277396614 0.00651733960488242
2.805474421673428864e+01 0.013509935211980273 0.00651733960488242
2.929722787496040226e+01 0.014992684327860457 0.00651733960488242
3.050944190425985170e+01 0.01663816886076129 0.00651733960488242
3.168624851737312653e+01 0.018464249428955443 0.00651733960488242
3.282316722152324218e+01 0.020490746898158472 0.00651733960488242
3.391641944239383122e+01 0.022739657523579287 0.00651733960488242
3.496295075865275237e+01 0.02523539170434766 0.00651733960488242
3.596043168245532229e+01 0.02800503894183631 0.00651733960488242
3.690723882573519177e+01 0.03107866187782014 0.00651733960488242
3.780241916525320534e+01 0.03448962260405758 0.00651733960488242
3.864564059515768690e+01 0.038274944785163134 0.00651733960488242
3.943713217418653016e+01 0.04247571552536898 0.00651733960488242
4.017761758179424447e+01 0.047137531341167244 0.00651733960488242
4.086824503813451059e+01 0.05231099308056263 0.00651733960488242
4.151051658465517846e+01 0.05805225516094899 0.00651733960488242
4.210621920270904894e+01 0.06442363508721373 0.00651733960488242
4.265735969634989999e+01 0.07149428986597581 0.00651733960488242
4.316610473370405288e+01 0.07934096665797492 0.00651733960488242
4.363472700849769126e+01 0.08804883581643465 0.00651733960488242
4.406555799128980766e+01 0.09771241535346502 0.00651733960488242
4.446094741255240734e+01 0.1084365968689611 0.00651733960488242
4.482322931659525267e+01 0.12033778407775893 0.00651733960488242
4.515469435169865164e+01 0.13354515629298988 0.00651733960488242
4.545756776180721204e+01 0.14820207057988585 0.00651733960488242
4.573399251624626771e+01 0.16446761779946645 0.00651733960488242
4.598601694299050990e+01 0.18251834943190443 0.00651733960488242
4.621558623675657884e+01 0.20255019392306664 0.00651733960488242
4.642453724007983595e+01 0.22478058335487253 0.00651733960488242
4.661459592703866406e+01 0.24945081352303167 0.00651733960488242
4.678737708912572657e+01 0.27682866303920667 0.00651733960488242
4.694438574537787190e+01 0.3072112998861759 0.00651733960488242
4.708701990217861777e+01 0.34092850697468147 0.00651733960488242
4.721657429468267964e+01 0.3783462617131929 0.00651733960488242
4.733424483539469207e+01 0.419870708444391 0.00651733960488242
4.744113351382241461e+01 0.4659525668664682 0.00651733960488242
4.753825354280902360e+01 0.517092024289676 0.00651733960488242
4.762653459231623287e+01 0.5738441648302398 0.00651733960488242
4.770682795221790684e+01 0.6368249944718586 0.00651733960488242
4.777991153672463298e+01 0.7067181273927491 0.00651733960488242
4.784649461157303563e+01 0.7842822061337682 0.00651733960488242
4.790722217901313940e+01 0.8703591361485166 0.00651733960488242
4.796267894201514537e+01 0.9658832241158708 0.00651733960488242
4.801339281120781521e+01 1.0718913192051276 0.00651733960488242
4.805983786380834033e+01 1.1895340673703196 0.00651733960488242
4.810243674815119874e+01 1.3200884008314182 0.00651733960488242
4.814156244709624843e+01 1.4649713983072863 0.00651733960488242
4.817753937357963423e+01 1.625755666443795 0.00651733960488242
4.821064374394684648e+01 1.8041864093920719 0.00651733960488242
4.824110319256170953e+01 2.0022003718155843 0.00651733960488242
4.826909556429528436e+01 2.2219468609395236 0.00651733960488242
4.829474687447897452e+01 2.4658110758226037 0.00651733960488242
4.831812838231402907e+01 2.736439997074672 0.00651733960488242
4.833925279294987831e+01 3.0367711180354604 0.00651733960488242
4.835806957055994104e+01 3.370064329271928 0.00651733960488242
4.837445941503278135e+01 3.739937302478798 0.00651733960488242
4.838822797076775117e+01 4.150404757850477 0.00651733960488242
4.839909888410338823e+01 4.605922041145108 0.00651733960488242
4.840670637496700124e+01 5.1114334834401705 0.00651733960488242
4.841058755482143994e+01 5.672426068491977 0.00651733960488242
4.841017476667948216e+01 6.294988990221888 0.00651733960488242
4.840478831725644682e+01 6.985879746785249 0.00651733960488242
4.839362996227370672e+01 7.752597488629465 0.00651733960488242
4.837577762591846664e+01 8.60346441668451 0.00651733960488242
4.835018178195973348e+01 9.547716114208066 0.00651733960488242
4.831566396520069873e+01 10.59560179277617 0.00651733960488242
4.827091781849712504e+01 11.758495540521581 0.00651733960488242
4.821451300830192821e+01 13.049019780144016 0.00651733960488242
4.814490223603839780e+01 14.481182276745331 0.00651733960488242
4.806043141919301576e+01 16.070528182616385 0.00651733960488242
4.795935296204832099e+01 17.834308769319094 0.00651733960488242
4.783984186238780723e+01 19.791668678535572 0.00651733960488242
4.770001426221336516e+01 21.96385372416547 0.00651733960488242
4.753794789671294296e+01 24.37444150122222 0.00651733960488242
4.735170386312387336e+01 27.04959730463137 0.00651733960488242
4.713934907734831370e+01 30.01835813575592 0.00651733960488242
4.689897886295864282e+01 33.31294787934677 0.00651733960488242
4.662873920740464229e+01 36.96912707195032 0.00651733960488242
4.632684837855020987e+01 41.0265810582719 0.00651733960488242
4.599161777539096363e+01 45.52935074866948 0.00651733960488242
4.562147206919080134e+01 50.526310653356795 0.00651733960488242
4.521496883667696665e+01 56.07169938205458 0.00651733960488242
4.477081802412516254e+01 62.22570836730231 0.00651733960488242
4.428790160756726380e+01 69.0551352016233 0.00651733960488242
4.376529382689935233e+01 76.63410868007462 0.00651733960488242
4.320228227247604735e+01 85.04489341802686 0.00651733960488242
4.259838996558680435e+01 94.37878277775391 0.00651733960488242
4.195339838732653703e+01 104.73708979594508 0.00651733960488242
4.126737117361015095e+01 116.23224686798542 0.00651733960488242
4.054067793350667159e+01 128.9890261253308 0.00651733960488242
3.977401735948700434e+01 143.14589375234786 0.00651733960488242
3.896843847442040953e+01 158.85651294280527 0.00651733960488242
3.812535854764193033e+01 176.2914118095948 0.00651733960488242
3.724657586690332778e+01 195.63983435170647 0.00651733960488242
3.633427533033411549e+01 217.11179456945052 0.00651733960488242
3.539102475317040586e+01 240.9403560239527 0.00651733960488242
3.441997960674683554e+01 267.38416158399497 0.00651733960488242
3.342463316502571757e+01 296.73024081888724 0.00651733960488242
3.240785772096881345e+01 329.2971255097155 0.00651733960488242
3.138884871671058718e+01 365.43830709572546 0.00651733960488242
3.036671605542055374e+01 405.54607358408276 0.00651733960488242
2.933035533404894579e+01 450.05576757004974 0.00651733960488242
2.828421050149815841e+01 499.450511585514 0.00651733960488242
2.723283014752288267e+01 554.2664520663108 0.00651733960488242
2.618078236257396085e+01 615.0985788580505 0.00651733960488242
2.513257031728329238e+01 682.6071834272393 0.00651733960488242
2.409256120270007528e+01 757.525025877192 0.00651733960488242
2.306494200821746432e+01 840.6652885618333 0.00651733960488242
2.205371179950329008e+01 932.9304026284696 0.00651733960488242
2.160595056397417224e+01 1035.3218432956637 0.00651733960488242
2.143406085782076076e+01 1148.9510001873086 0.00651733960488242
2.131507706284829240e+01 1275.051240713013 0.00651733960488242
2.124693140687370629e+01 1414.991297434576 0.00651733960488242
2.122692402051913874e+01 1570.2901247293776 0.00651733960488242
2.125199282211669782e+01 1742.6333860096508 0.00651733960488242
2.131839766613110143e+01 1933.891750455232 0.00651733960488242
2.142222605800676050e+01 2146.141197858406 0.00651733960488242
2.155929778016762199e+01 2381.6855519761607 0.00651733960488242
2.172539784793257311e+01 2643.0814869741084 0.00651733960488242
2.191639672053523924e+01 2933.1662783900483 0.00651733960488242
2.212840548789573347e+01 3255.0885998350564 0.00651733960488242
2.235792974425200441e+01 3612.3426997094302 0.00651733960488242
2.260201448446934691e+01 4008.8063288984645 0.00651733960488242
2.285837096126960333e+01 4448.782831127585 0.00651733960488242
2.312547577574152413e+01 4937.047852839004 0.00651733960488242
2.340263248130105822e+01 5478.901179593945 0.00651733960488242
2.368998642621155426e+01 6080.224261649427 0.00651733960488242
2.398851060262142809e+01 6747.5440531107 0.00651733960488242
2.430004877117494999e+01 7488.10385759003 0.00651733960488242
2.462660324458702021e+01 8309.941949353404 0.00651733960488242
2.497076386097006662e+01 9221.97882333434 0.00651733960488242
2.533527676255961580e+01 10234.114021054527 0.00651733960488242
2.572282884829684946e+01 11357.333583431051 0.00651733960488242
2.613589057934406057e+01 12603.829296797274 0.00651733960488242
2.657653417085210634e+01 13987.131026472387 0.00651733960488242
2.704624682382986478e+01 15522.25357427048 0.00651733960488242
2.754607454208042228e+01 17225.859653987874 0.00651733960488242
2.807642867446370971e+01 19116.440753857038 0.00651733960488242
2.863723154655902903e+01 21214.51784910632 0.00651733960488242
2.922791310345715488e+01 23542.864143224204 0.00651733960488242
2.984748228335276465e+01 26126.752255633317 0.00651733960488242
3.049452711665200155e+01 28994.22853882881 0.00651733960488242
3.116722609649474052e+01 32176.417502507353 0.00651733960488242
3.186350385095277815e+01 35707.859649004626 0.00651733960488242
3.258062450634513141e+01 39626.88638701478 0.00651733960488242
3.331549575814818098e+01 43976.036093027215 0.00651733960488242
3.406469848648442422e+01 48802.515836544335 0.00651733960488242
3.482446485455011498e+01 54158.71378079476 0.00651733960488242
3.559080786063857715e+01 60102.76782070388 0.00651733960488242
3.635945789491670865e+01 66699.19663030129 0.00651733960488242
3.712587050613019102e+01 74019.59996915652 0.00651733960488242
3.788644727386606803e+01 82143.43584919439 0.00651733960488242
3.871419162219146415e+01 91158.88299750836 0.00651733960488242
3.951285332082378687e+01 101163.7979766207 0.00651733960488242
4.027933239330068460e+01 112266.77735108159 0.00651733960488242
4.101086367794185605e+01 124588.33642950082 0.00651733960488242
4.170502011750810567e+01 138262.2173764659 0.00651733960488242
4.235970377870921055e+01 153436.84089300132 0.00651733960488242
4.297312613169132334e+01 170276.91722258978 0.00651733960488242
4.354377846950759334e+01 188965.23396912115 0.00651733960488242
4.408153264891265621e+01 209704.64013232305 0.00651733960488242
4.457980951714922924e+01 232720.2478960412 0.00651733960488242
4.503427127965387911e+01 258261.87606826748 0.00651733960488242
4.544403923357734953e+01 286606.7616948256 0.00651733960488242
4.581467430705752975e+01 318062.5692794119 0.00651733960488242
4.614381357417611440e+01 352970.73027306574 0.00651733960488242
4.642773619453367928e+01 391710.1490809261 0.00651733960488242
4.666548340629085345e+01 434701.3158125035 0.00651733960488242
4.685600452362191248e+01 482410.8704165374 0.00651733960488242
4.699814734947317163e+01 535356.6677410719 0.00651733960488242
4.709064707949222850e+01 594113.3984965039 0.00651733960488242
4.713211716861740541e+01 659318.8271333541 0.00651733960488242
4.712104863561955170e+01 731680.7143427207 0.00651733960488242
4.705581425236545101e+01 811984.4993184009 0.00651733960488242
4.693468253338595986e+01 901101.8251665037 0.00651733960488242
4.675583811728977679e+01 1000000.0 0.00651733960488242
3.333357859772129395e+00 0.001 0.007232633896483534
3.719968772034945026e+00 0.0011097524964120721 0.007232633896483534
4.148057255397096021e+00 0.0012315506032928262 0.007232633896483534
4.620461647789127824e+00 0.001366716356462006 0.007232633896483534
5.139862557038171076e+00 0.0015167168884709225 0.007232633896483534
5.708716950625126074e+00 0.0016831803533309566 0.007232633896483534
6.329189705990941661e+00 0.0018679135990207828 0.007232633896483534
7.003083897282340153e+00 0.002072921779595372 0.007232633896483534
7.731771279906738847e+00 0.002300430119772917 0.007232633896483534
8.516124730516585473e+00 0.0025529080682395165 0.007232633896483534
9.356454767072948542e+00 0.002833096101839324 0.007232633896483534
1.025245227391064873e+01 0.0031440354715915 0.007232633896483534
1.120314014102447864e+01 0.0034891012134067737 0.007232633896483534
1.220683626834365576e+01 0.003872038781812557 0.007232633896483534
1.326113068094112535e+01 0.004297004704320844 0.007232633896483534
1.436287902065834388e+01 0.004768611697714469 0.007232633896483534
1.550821449945430430e+01 0.005291978735958442 0.007232633896483534
1.669257969778318795e+01 0.005872786613189483 0.007232633896483534
1.791077880819273105e+01 0.00651733960488242 0.007232633896483534
1.915705002888239861e+01 0.007232633896483534 0.007232633896483534
2.042515687362235255e+01 0.008026433522257174 0.007232633896483534
2.170849595574490110e+01 0.00890735463861044 0.007232633896483534
2.300021810761210617e+01 0.009884959046625586 0.007232633896483534
2.429335863663438033e+01 0.010969857978923836 0.007232633896483534
2.558097211241563329e+01 0.012173827277396614 0.007232633896483534
2.685626651464231429e+01 0.013509935211980273 0.007232633896483534
2.811273177851571603e+01 0.014992684327860457 0.007232633896483534
2.934425778511487337e+01 0.01663816886076129 0.007232633896483534
3.054523758692013402e+01 0.018464249428955443 0.007232633896483534
3.171065236814091293e+01 0.020490746898158472 0.007232633896483534
3.283613579050302178e+01 0.022739657523579287 0.007232633896483534
3.391801637996247365e+01 0.02523539170434766 0.007232633896483534
3.495333784013635636e+01 0.02800503894183631 0.007232633896483534
3.593985835518056149e+01 0.03107866187782014 0.007232633896483534
3.687603071757278883e+01 0.03448962260405758 0.007232633896483534
3.776096606452029647e+01 0.038274944785163134 0.007232633896483534
3.859438431204551279e+01 0.04247571552536898 0.007232633896483534
3.937655474250365017e+01 0.047137531341167244 0.007232633896483534
4.010823012559190914e+01 0.05231099308056263 0.007232633896483534
4.079057759311233156e+01 0.05805225516094899 0.007232633896483534
4.142510903258223465e+01 0.06442363508721373 0.007232633896483534
4.201361347183807737e+01 0.07149428986597581 0.007232633896483534
4.255809321870260931e+01 0.07934096665797492 0.007232633896483534
4.306070518217946841e+01 0.08804883581643465 0.007232633896483534
4.352370822872807565e+01 0.09771241535346502 0.007232633896483534
4.394941702245790793e+01 0.1084365968689611 0.007232633896483534
4.434016249417497590e+01 0.12033778407775893 0.007232633896483534
4.469825876399946907e+01 0.13354515629298988 0.007232633896483534
4.502597614332316311e+01 0.14820207057988585 0.007232633896483534
4.532551975712677006e+01 0.16446761779946645 0.007232633896483534
4.559901316708057806e+01 0.18251834943190443 0.007232633896483534
4.584848641179343787e+01 0.20255019392306664 0.007232633896483534
4.607586783208123649e+01 0.22478058335487253 0.007232633896483534
4.628297910201911236e+01 0.24945081352303167 0.007232633896483534
4.647153289425430245e+01 0.27682866303920667 0.007232633896483534
4.664313270549519075e+01 0.3072112998861759 0.007232633896483534
4.679927435936160407e+01 0.34092850697468147 0.007232633896483534
4.694134882868766567e+01 0.3783462617131929 0.007232633896483534
4.707064601416661986e+01 0.419870708444391 0.007232633896483534
4.718835919876327267e+01 0.4659525668664682 0.007232633896483534
4.729558995055588611e+01 0.517092024289676 0.007232633896483534
4.739335323720358417e+01 0.5738441648302398 0.007232633896483534
4.748258261887910692e+01 0.6368249944718586 0.007232633896483534
4.756413535364271183e+01 0.7067181273927491 0.007232633896483534
4.763879731578960985e+01 0.7842822061337682 0.007232633896483534
4.770728761806403639e+01 0.8703591361485166 0.007232633896483534
4.777026285048311394e+01 0.9658832241158708 0.007232633896483534
4.782832088481832500e+01 1.0718913192051276 0.007232633896483534
4.788200414858100373e+01 1.1895340673703196 0.007232633896483534
4.793180232584634126e+01 1.3200884008314182 0.007232633896483534
4.797815442168248978e+01 1.4649713983072863 0.007232633896483534
4.802145012945179303e+01 1.625755666443795 0.007232633896483534
4.806203044645905464e+01 1.8041864093920719 0.007232633896483534
4.810018748471905781e+01 2.0022003718155843 0.007232633896483534
4.813616341531575671e+01 2.2219468609395236 0.007232633896483534
4.817014851459600067e+01 2.4658110758226037 0.007232633896483534
4.820227826593242071e+01 2.736439997074672 0.007232633896483534
4.823262949288503876e+01 3.0367711180354604 0.007232633896483534
4.826121553310444057e+01 3.370064329271928 0.007232633896483534
4.828798047232788804e+01 3.739937302478798 0.007232633896483534
4.831279252014521575e+01 4.150404757850477 0.007232633896483534
4.833543662053109102e+01 4.605922041145108 0.007232633896483534
4.835560649026765390e+01 5.1114334834401705 0.007232633896483534
4.837289630130384666e+01 5.672426068491977 0.007232633896483534
4.838679231292825733e+01 6.294988990221888 0.007232633896483534
4.839666481355086347e+01 6.985879746785249 0.007232633896483534
4.840176080447382390e+01 7.752597488629465 0.007232633896483534
4.840119789091158253e+01 8.60346441668451 0.007232633896483534
4.839395987859170845e+01 9.547716114208066 0.007232633896483534
4.837889456946047062e+01 10.59560179277617 0.007232633896483534
4.835471422132729913e+01 11.758495540521581 0.007232633896483534
4.831999902121714996e+01 13.049019780144016 0.007232633896483534
4.827320387038478344e+01 14.481182276745331 0.007232633896483534
4.821266854186012552e+01 16.070528182616385 0.007232633896483534
4.813663115950443228e+01 17.834308769319094 0.007232633896483534
4.804324473553552366e+01 19.791668678535572 0.007232633896483534
4.793059630890812173e+01 21.96385372416547 0.007232633896483534
4.779672811859798998e+01 24.37444150122222 0.007232633896483534
4.763966011862130046e+01 27.04959730463137 0.007232633896483534
4.745741313210234580e+01 30.01835813575592 0.007232633896483534
4.724803197188295911e+01 33.31294787934677 0.007232633896483534
4.700960797953392500e+01 36.96912707195032 0.007232633896483534
4.674030059015612437e+01 41.0265810582719 0.007232633896483534
4.643835775602179439e+01 45.52935074866948 0.007232633896483534
4.610213526531256889e+01 50.526310653356795 0.007232633896483534
4.573011521068715268e+01 56.07169938205458 0.007232633896483534
4.532092402104181161e+01 62.22570836730231 0.007232633896483534
4.487335056438623582e+01 69.0551352016233 0.007232633896483534
4.438636486543135362e+01 76.63410868007462 0.007232633896483534
4.385913790716710281e+01 85.04489341802686 0.007232633896483534
4.329106285676129318e+01 94.37878277775391 0.007232633896483534
4.268177783603031372e+01 104.73708979594508 0.007232633896483534
4.203119007638899518e+01 116.23224686798542 0.007232633896483534
4.133950097139175739e+01 128.9890261253308 0.007232633896483534
4.060723114275599954e+01 143.14589375234786 0.007232633896483534
3.983524422891630223e+01 158.85651294280527 0.007232633896483534
3.902476767539738489e+01 176.2914118095948 0.007232633896483534
3.817740839227472804e+01 195.63983435170647 0.007232633896483534
3.729516089844333493e+01 217.11179456945052 0.007232633896483534
3.638040551200383277e+01 240.9403560239527 0.007232633896483534
3.543619764003754824e+01 267.38416158399497 0.007232633896483534
3.446574846556344340e+01 296.73024081888724 0.007232633896483534
3.347174645328490072e+01 329.2971255097155 0.007232633896483534
3.247418175812300944e+01 365.43830709572546 0.007232633896483534
3.147291882845055966e+01 405.54607358408276 0.007232633896483534
3.045430292657064797e+01 450.05576757004974 0.007232633896483534
2.942264486143981372e+01 499.450511585514 0.007232633896483534
2.838239085185256627e+01 554.2664520663108 0.007232633896483534
2.733804340828361035e+01 615.0985788580505 0.007232633896483534
2.629408242601906665e+01 682.6071834272393 0.007232633896483534
2.525489844684206631e+01 757.525025877192 0.007232633896483534
2.422475092464460644e+01 840.6652885618333 0.007232633896483534
2.320776112499663668e+01 932.9304026284696 0.007232633896483534
2.242892081043038033e+01 1035.3218432956637 0.007232633896483534
2.200309799004475408e+01 1148.9510001873086 0.007232633896483534
2.185110987051165665e+01 1275.051240713013 0.007232633896483534
2.176453814714761492e+01 1414.991297434576 0.007232633896483534
2.172936393242028075e+01 1570.2901247293776 0.007232633896483534
2.174260255564677635e+01 1742.6333860096508 0.007232633896483534
2.180063696835525278e+01 1933.891750455232 0.007232633896483534
2.189951329226482457e+01 2146.141197858406 0.007232633896483534
2.203497269408065051e+01 2381.6855519761607 0.007232633896483534
2.220259377020234837e+01 2643.0814869741084 0.007232633896483534
2.239795105866092584e+01 2933.1662783900483 0.007232633896483534
2.261678453403283129e+01 3255.0885998350564 0.007232633896483534
2.285517288406028413e+01 3612.3426997094302 0.007232633896483534
2.310970195670969218e+01 4008.8063288984645 0.007232633896483534
2.337761809853417461e+01 4448.782831127585 0.007232633896483534
2.365695490822357527e+01 4937.047852839004 0.007232633896483534
2.394662159955867153e+01 5478.901179593945 0.007232633896483534
2.424649274362685603e+01 6080.224261649427 0.007232633896483534
2.455723292276261205e+01 6747.5440531107 0.007232633896483534
2.488057769815518228e+01 7488.10385759003 0.007232633896483534
2.521850317098519412e+01 8309.941949353404 0.007232633896483534
2.557366073298070930e+01 9221.97882333434 0.007232633896483534
2.594893403747331107e+01 10234.114021054527 0.007232633896483534
2.634719671488316450e+01 11357.333583431051 0.007232633896483534
2.677117869065430256e+01 12603.829296797274 0.007232633896483534
2.722305625878030355e+01 13987.131026472387 0.007232633896483534
2.770451547701042117e+01 15522.25357427048 0.007232633896483534
2.821670123367671934e+01 17225.859653987874 0.007232633896483534
2.876005487653919346e+01 19116.440753857038 0.007232633896483534
2.933436037537642704e+01 21214.51784910632 0.007232633896483534
2.993888777574346349e+01 23542.864143224204 0.007232633896483534
3.057236614169718081e+01 26126.752255633317 0.007232633896483534
3.123301677224244699e+01 28994.22853882881 0.007232633896483534
3.191858805523714082e+01 32176.417502507353 0.007232633896483534
3.262656958285513298e+01 35707.859649004626 0.007232633896483534
3.335359648439677471e+01 39626.88638701478 0.007232633896483534
3.409612310475838370e+01 43976.036093027215 0.007232633896483534
3.485025080188193414e+01 48802.515836544335 0.007232633896483534
3.561178623804231336e+01 54158.71378079476 0.007232633896483534
3.637649705893906571e+01 60102.76782070388 0.007232633896483534
3.713965609636039034e+01 66699.19663030129 0.007232633896483534
3.789775753858947382e+01 74019.59996915652 0.007232633896483534
3.872313806014429360e+01 82143.43584919439 0.007232633896483534
3.951991814015952542e+01 91158.88299750836 0.007232633896483534
4.028490635115321794e+01 101163.7979766207 0.007232633896483534
4.101526207179944095e+01 112266.77735108159 0.007232633896483534
4.170849548301625731e+01 124588.33642950082 0.007232633896483534
4.236245730186890057e+01 138262.2173764659 0.007232633896483534
4.297531716910246047e+01 153436.84089300132 0.007232633896483534
4.354553230933600361e+01 170276.91722258978 0.007232633896483534
4.407180893915539599e+01 188965.23396912115 0.007232633896483534
4.456491824525051726e+01 209704.64013232305 0.007232633896483534
4.501875921605187614e+01 232720.2478960412 0.007232633896483534
4.542822274061860810e+01 258261.87606826748 0.007232633896483534
4.579245791044885294e+01 286606.7616948256 0.007232633896483534
4.611755405044460332e+01 318062.5692794119 0.007232633896483534
4.640101997830986136e+01 352970.73027306574 0.007232633896483534
4.663873778086207977e+01 391710.1490809261 0.007232633896483534
4.682960889558274431e+01 434701.3158125035 0.007232633896483534
4.697242044528426419e+01 482410.8704165374 0.007232633896483534
4.706584074767891224e+01 535356.6677410719 0.007232633896483534
4.710841988499629451e+01 594113.3984965039 0.007232633896483534
4.709858834537910610e+01 659318.8271333541 0.007232633896483534
4.703466921756793795e+01 731680.7143427207 0.007232633896483534
4.691488619510174374e+01 811984.4993184009 0.007232633896483534
4.673739268511688039e+01 901101.8251665037 0.007232633896483534
4.650029794154268359e+01 1000000.0 0.007232633896483534
3.025891885144128768e+00 0.001 0.008026433522257174
3.380664032539347996e+00 0.0011097524964120721 0.008026433522257174
3.774252365433576450e+00 0.0012315506032928262 0.008026433522257174
4.209479407526809602e+00 0.001366716356462006 0.008026433522257174
4.689059776134924640e+00 0.0015167168884709225 0.008026433522257174
5.215541473002633488e+00 0.0016831803533309566 0.008026433522257174
5.791243851779825924e+00 0.0018679135990207828 0.008026433522257174
6.418192976431488894e+00 0.002072921779595372 0.008026433522257174
7.098055686099173478e+00 0.002300430119772917 0.008026433522257174
7.832073489347444628e+00 0.0025529080682395165 0.008026433522257174
8.620998069992186430e+00 0.002833096101839324 0.008026433522257174
9.465030311425771004e+00 0.0031440354715915 0.008026433522257174
1.036376515411770605e+01 0.0034891012134067737 0.008026433522257174
1.131614479100610104e+01 0.003872038781812557 0.008026433522257174
1.232042285708191187e+01 0.004297004704320844 0.008026433522257174
1.337414226892303049e+01 0.004768611697714469 0.008026433522257174
1.447412915722428295e+01 0.005291978735958442 0.008026433522257174
1.561650497076418098e+01 0.005872786613189483 0.008026433522257174
1.679671815874272411e+01 0.00651733960488242 0.008026433522257174
1.800959604904419109e+01 0.007232633896483534 0.008026433522257174
1.924941673262496522e+01 0.008026433522257174 0.008026433522257174
2.050999954197687458e+01 0.00890735463861044 0.008026433522257174
2.178481183614768568e+01 0.009884959046625586 0.008026433522257174
2.306708881070953154e+01 0.010969857978923836 0.008026433522257174
2.434996219543994300e+01 0.012173827277396614 0.008026433522257174
2.562659313499561264e+01 0.013509935211980273 0.008026433522257174
2.689030423557962024e+01 0.014992684327860457 0.008026433522257174
2.813470567381166987e+01 0.01663816886076129 0.008026433522257174
2.935381062331485680e+01 0.018464249428955443 0.008026433522257174
3.054213578858517408e+01 0.020490746898158472 0.008026433522257174
3.169478371822213703e+01 0.022739657523579287 0.008026433522257174
3.280750456372261681e+01 0.02523539170434766 0.008026433522257174
3.387673616826058520e+01 0.02800503894183631 0.008026433522257174
3.489962242751093413e+01 0.03107866187782014 0.008026433522257174
3.587401100696058620e+01 0.03448962260405758 0.008026433522257174
3.679843244459950569e+01 0.038274944785163134 0.008026433522257174
3.767206325558505853e+01 0.04247571552536898 0.008026433522257174
3.849467629080061926e+01 0.047137531341167244 0.008026433522257174
3.926658162713652445e+01 0.05231099308056263 0.008026433522257174
3.998856137531537769e+01 0.05805225516094899 0.008026433522257174
4.066180149552673839e+01 0.06442363508721373 0.008026433522257174
4.128782337639945865e+01 0.07149428986597581 0.008026433522257174
4.186841747522151991e+01 0.07934096665797492 0.008026433522257174
4.240558078628396288e+01 0.08804883581643465 0.008026433522257174
4.290145945655422821e+01 0.09771241535346502 0.008026433522257174
4.335829738539593592e+01 0.1084365968689611 0.008026433522257174
4.377839120645781890e+01 0.12033778407775893 0.008026433522257174
4.416405179115648139e+01 0.13354515629298988 0.008026433522257174
4.451757205445499466e+01 0.14820207057988585 0.008026433522257174
4.484120075159152918e+01 0.16446761779946645 0.008026433522257174
4.513712173302172914e+01 0.18251834943190443 0.008026433522257174
4.540743811820728837e+01 0.20255019392306664 0.008026433522257174
4.565416076711984061e+01 0.22478058335487253 0.008026433522257174
4.587920045357623167e+01 0.24945081352303167 0.008026433522257174
4.608436316264418053e+01 0.27682866303920667 0.008026433522257174
4.627134797676492894e+01 0.3072112998861759 0.008026433522257174
4.644174703291992756e+01 0.34092850697468147 0.008026433522257174
4.659704715421832333e+01 0.3783462617131929 0.008026433522257174
4.673863272917395051e+01 0.419870708444391 0.008026433522257174
4.686778953632371270e+01 0.4659525668664682 0.008026433522257174
4.698570921937321998e+01 0.517092024289676 0.008026433522257174
4.709349416868542448e+01 0.5738441648302398 0.008026433522257174
4.719216261486591435e+01 0.6368249944718586 0.008026433522257174
4.728265376147921728e+01 0.7067181273927491 0.008026433522257174
4.736583281169359338e+01 0.7842822061337682 0.008026433522257174
4.744249578166547821e+01 0.8703591361485166 0.008026433522257174
4.751337397149209352e+01 0.9658832241158708 0.008026433522257174
4.757913803915474915e+01 1.0718913192051276 0.008026433522257174
4.764040155889665584e+01 1.1895340673703196 0.008026433522257174
4.769772401795151495e+01 1.3200884008314182 0.008026433522257174
4.775161316760134866e+01 1.4649713983072863 0.008026433522257174
4.780252665986277805e+01 1.625755666443795 0.008026433522257174
4.785087290074817901e+01 1.8041864093920719 0.008026433522257174
4.789701106269023256e+01 2.0022003718155843 0.008026433522257174
4.794125018644647440e+01 2.2219468609395236 0.008026433522257174
4.798384731137797132e+01 2.4658110758226037 0.008026433522257174
4.802500460093411760e+01 2.736439997074672 0.008026433522257174
4.806486541425224601e+01 3.0367711180354604 0.008026433522257174
4.810350933082662550e+01 3.370064329271928 0.008026433522257174
4.814094613871800021e+01 3.739937302478798 0.008026433522257174
4.817710885152460776e+01 4.150404757850477 0.008026433522257174
4.821184586111953507e+01 4.605922041145108 0.008026433522257174
4.824491240694268157e+01 5.1114334834401705 0.008026433522257174
4.827596158752356104e+01 5.672426068491977 0.008026433522257174
4.830453522952366541e+01 6.294988990221888 0.008026433522257174
4.833005500090254714e+01 6.985879746785249 0.008026433522257174
4.835181420780187267e+01 7.752597488629465 0.008026433522257174
4.836897079965974200e+01 8.60346441668451 0.008026433522257174
4.838054209668094074e+01 9.547716114208066 0.008026433522257174
4.838540180662739942e+01 10.59560179277617 0.008026433522257174
4.838227981046523496e+01 11.758495540521581 0.008026433522257174
4.836976516437540852e+01 13.049019780144016 0.008026433522257174
4.834631260454656854e+01 14.481182276745331 0.008026433522257174
4.831025269403914990e+01 16.070528182616385 0.008026433522257174
4.825980556131371912e+01 17.834308769319094 0.008026433522257174
4.819309794949231929e+01 19.791668678535572 0.008026433522257174
4.810818311814774262e+01 21.96385372416547 0.008026433522257174
4.800306294703435128e+01 24.37444150122222 0.008026433522257174
4.787571149432872630e+01 27.04959730463137 0.008026433522257174
4.772409917853865124e+01 30.01835813575592 0.008026433522257174
4.754621682720937770e+01 33.31294787934677 0.008026433522257174
4.734009890534347420e+01 36.96912707195032 0.008026433522257174
4.710384544319482814e+01 41.0265810582719 0.008026433522257174
4.683564241356050672e+01 45.52935074866948 0.008026433522257174
4.653378054988626644e+01 50.526310653356795 0.008026433522257174
4.619667287611849105e+01 56.07169938205458 0.008026433522257174
4.582287140657134472e+01 62.22570836730231 0.008026433522257174
4.541108364552930254e+01 69.0551352016233 0.008026433522257174
4.496018957984917819e+01 76.63410868007462 0.008026433522257174
4.446925982755427498e+01 85.04489341802686 0.008026433522257174
4.393757549093375303e+01 94.37878277775391 0.008026433522257174
4.336465003634550186e+01 104.73708979594508 0.008026433522257174
4.275025320666171780e+01 116.23224686798542 0.008026433522257174
4.209443658633077945e+01 128.9890261253308 0.008026433522257174
4.139755996077395395e+01 143.14589375234786 0.008026433522257174
4.066031708852305826e+01 158.85651294280527 0.008026433522257174
3.988375897218789135e+01 176.2914118095948 0.008026433522257174
3.906931219970576308e+01 195.63983435170647 0.008026433522257174
3.821878961203798042e+01 217.11179456945052 0.008026433522257174
3.733439051467451719e+01 240.9403560239527 0.008026433522257174
3.641908902122193581e+01 267.38416158399497 0.008026433522257174
3.547579238263658397e+01 296.73024081888724 0.008026433522257174
3.450701407613857441e+01 329.2971255097155 0.008026433522257174
3.353366509914205551e+01 365.43830709572546 0.008026433522257174
3.255639233760501838e+01 405.54607358408276 0.008026433522257174
3.155878175772937411e+01 450.05576757004974 0.008026433522257174
3.054500187243120379e+01 499.450511585514 0.008026433522257174
2.951938461576520822e+01 554.2664520663108 0.008026433522257174
2.848635154049365426e+01 615.0985788580505 0.008026433522257174
2.745033991914522531e+01 682.6071834272393 0.008026433522257174
2.641574008377989458e+01 757.525025877192 0.008026433522257174
2.538685636713944760e+01 840.6652885618333 0.008026433522257174
2.436790108002025335e+01 932.9304026284696 0.008026433522257174
2.337770125602363436e+01 1035.3218432956637 0.008026433522257174
2.294364786334901041e+01 1148.9510001873086 0.008026433522257174
2.255793632640393298e+01 1275.051240713013 0.008026433522257174
2.233133415954058165e+01 1414.991297434576 0.008026433522257174
2.227982363027865631e+01 1570.2901247293776 0.008026433522257174
2.227960302759411348e+01 1742.6333860096508 0.008026433522257174
2.232728074852895617e+01 1933.891750455232 0.008026433522257174
2.241894828941757467e+01 2146.141197858406 0.008026433522257174
2.255029873744583213e+01 2381.6855519761607 0.008026433522257174
2.271677044484555097e+01 2643.0814869741084 0.008026433522257174
2.291371184964942742e+01 2933.1662783900483 0.008026433522257174
2.313656259004240212e+01 3255.0885998350564 0.008026433522257174
2.338104354732791990e+01 3612.3426997094302 0.008026433522257174
2.364334639035167740e+01 4008.8063288984645 0.008026433522257174
2.392031141465162136e+01 4448.782831127585 0.008026433522257174
2.420958026345858016e+01 4937.047852839004 0.008026433522257174
2.450978325392335577e+01 5478.901179593945 0.008026433522257174
2.482037725979227716e+01 6080.224261649427 0.008026433522257174
2.514185170950892712e+01 6747.5440531107 0.008026433522257174
2.547586821637636589e+01 7488.10385759003 0.008026433522257174
2.582434800846452561e+01 8309.941949353404 0.008026433522257174
2.618999159916671715e+01 9221.97882333434 0.008026433522257174
2.657579632433361994e+01 10234.114021054527 0.008026433522257174
2.698479877924913950e+01 11357.333583431051 0.008026433522257174
2.741991269743362025e+01 12603.829296797274 0.008026433522257174
2.788337687837129764e+01 13987.131026472387 0.008026433522257174
2.837699968551826757e+01 15522.25357427048 0.008026433522257174
2.890197453654851145e+01 17225.859653987874 0.008026433522257174
2.945860389481982011e+01 19116.440753857038 0.008026433522257174
3.004651908412677841e+01 21214.51784910632 0.008026433522257174
3.066472052765267620e+01 23542.864143224204 0.008026433522257174
3.131157993901993564e+01 26126.752255633317 0.008026433522257174
3.198488867508818956e+01 28994.22853882881 0.008026433522257174
3.268197564491882190e+01 32176.417502507353 0.008026433522257174
3.339970983639526736e+01 35707.859649004626 0.008026433522257174
3.413426713640131283e+01 39626.88638701478 0.008026433522257174
3.488162200202878438e+01 43976.036093027215 0.008026433522257174
3.563744847534027116e+01 48802.515836544335 0.008026433522257174
3.639728804551431551e+01 54158.71378079476 0.008026433522257174
3.715649053375616973e+01 60102.76782070388 0.008026433522257174
3.791158753018303429e+01 66699.19663030129 0.008026433522257174
3.873407433687425083e+01 74019.59996915652 0.008026433522257174
3.952854805480311740e+01 82143.43584919439 0.008026433522257174
4.029170735271644332e+01 91158.88299750836 0.008026433522257174
4.102061953489440782e+01 101163.7979766207 0.008026433522257174
4.171271912563167916e+01 112266.77735108159 0.008026433522257174
4.236579425307321856e+01 124588.33642950082 0.008026433522257174
4.297796348100678188e+01 138262.2173764659 0.008026433522257174
4.354764245299303838e+01 153436.84089300132 0.008026433522257174
4.407350387652791568e+01 170276.91722258978 0.008026433522257174
4.455443084482735117e+01 188965.23396912115 0.008026433522257174
4.500205985956152688e+01 209704.64013232305 0.008026433522257174
4.541086716829983772e+01 232720.2478960412 0.008026433522257174
4.577478917389205293e+01 258261.87606826748 0.008026433522257174
4.609295609609419841e+01 286606.7616948256 0.008026433522257174
4.637184493376943806e+01 318062.5692794119 0.008026433522257174
4.660905711188334521e+01 352970.73027306574 0.008026433522257174
4.679989216903496896e+01 391710.1490809261 0.008026433522257174
4.694308499200465690e+01 434701.3158125035 0.008026433522257174
4.703723805826214743e+01 482410.8704165374 0.008026433522257174
4.708082895955717362e+01 535356.6677410719 0.008026433522257174
4.707221886394091115e+01 594113.3984965039 0.008026433522257174
4.700966398574170313e+01 659318.8271333541 0.008026433522257174
4.689133343733299597e+01 731680.7143427207 0.008026433522257174
4.671533168762672972e+01 811984.4993184009 0.008026433522257174
4.647973221828051749e+01 901101.8251665037 0.008026433522257174
4.618261682401656998e+01 1000000.0 0.008026433522257174
2.743395337760268227e+00 0.001 0.00890735463861044
3.068235299668177873e+00 0.0011097524964120721 0.00890735463861044
3.429255381465778019e+00 0.0012315506032928262 0.00890735463861044
3.829229090158411619e+00 0.001366716356462006 0.00890735463861044
4.270864815994726449e+00 0.0015167168884709225 0.00890735463861044
4.756754430503824516e+00 0.0016831803533309566 0.00890735463861044
5.289317890373927078e+00 0.0018679135990207828 0.00890735463861044
5.870744638078571498e+00 0.002072921779595372 0.00890735463861044
6.502932315815858288e+00 0.002300430119772917 0.00890735463861044
7.187423850006696036e+00 0.0025529080682395165 0.00890735463861044
7.925344088148099431e+00 0.002833096101839324 0.00890735463861044
8.717337627267323086e+00 0.0031440354715915 0.00890735463861044
9.563509758767160918e+00 0.0034891012134067737 0.00890735463861044
1.046337286348698115e+01 0.003872038781812557 0.00890735463861044
1.141580073137259888e+01 0.004297004704320844 0.00890735463861044
1.241899366414527606e+01 0.004768611697714469 0.00890735463861044
1.347045687420143167e+01 0.005291978735958442 0.00890735463861044
1.456699485074761036e+01 0.005872786613189483 0.00890735463861044
1.570472367235474920e+01 0.00651733960488242 0.00890735463861044
1.687910269917640704e+01 0.007232633896483534 0.00890735463861044
1.808498640860935680e+01 0.008026433522257174 0.00890735463861044
1.931669590977683981e+01 0.00890735463861044 0.00890735463861044
2.056810893588357914e+01 0.009884959046625586 0.00890735463861044
2.183276583944847360e+01 0.010969857978923836 0.00890735463861044
2.310398831556758381e+01 0.012173827277396614 0.00890735463861044
2.437500671205059888e+01 0.013509935211980273 0.00890735463861044
2.563909114156275137e+01 0.014992684327860457 0.00890735463861044
2.688968143686426515e+01 0.01663816886076129 0.00890735463861044
2.812051090567460321e+01 0.018464249428955443 0.00890735463861044
2.932571911131273268e+01 0.020490746898158472 0.00890735463861044
3.049994968996268696e+01 0.022739657523579287 0.00890735463861044
3.163842987584514788e+01 0.02523539170434766 0.00890735463861044
3.273702965801676612e+01 0.02800503894183631 0.00890735463861044
3.379229940749299743e+01 0.03107866187782014 0.00890735463861044
3.480148621873453152e+01 0.03448962260405758 0.00890735463861044
3.576252999161067692e+01 0.038274944785163134 0.00890735463861044
3.667404138907711086e+01 0.04247571552536898 0.00890735463861044
3.753526435018066820e+01 0.047137531341167244 0.00890735463861044
3.834602627493654836e+01 0.05231099308056263 0.00890735463861044
3.910667925103491882e+01 0.05805225516094899 0.00890735463861044
3.981803553625366732e+01 0.06442363508721373 0.00890735463861044
4.048130036251836827e+01 0.07149428986597581 0.00890735463861044
4.109800469439591097e+01 0.07934096665797492 0.00890735463861044
4.166994017765661340e+01 0.08804883581643465 0.00890735463861044
4.219909797580051247e+01 0.09771241535346502 0.00890735463861044
4.268761274626803015e+01 0.1084365968689611 0.00890735463861044
4.313771250749424269e+01 0.12033778407775893 0.00890735463861044
4.355167483366436443e+01 0.13354515629298988 0.00890735463861044
4.393178942363870476e+01 0.14820207057988585 0.00890735463861044
4.428032686922964700e+01 0.16446761779946645 0.00890735463861044
4.459951326290029527e+01 0.18251834943190443 0.00890735463861044
4.489151015733133931e+01 0.20255019392306664 0.00890735463861044
4.515839930981333339e+01 0.22478058335487253 0.00890735463861044
4.540217162976582443e+01 0.24945081352303167 0.00890735463861044
4.562471973361517996e+01 0.27682866303920667 0.00890735463861044
4.582783354277817978e+01 0.3072112998861759 0.00890735463861044
4.601319838677463281e+01 0.34092850697468147 0.00890735463861044
4.618239514993616268e+01 0.3783462617131929 0.00890735463861044
4.633690200958468353e+01 0.419870708444391 0.00890735463861044
4.647809740702802372e+01 0.4659525668664682 0.00890735463861044
4.660726391524161016e+01 0.517092024289676 0.00890735463861044
4.672559272764274851e+01 0.5738441648302398 0.00890735463861044
4.683418852432729551e+01 0.6368249944718586 0.00890735463861044
4.693407452715236872e+01 0.7067181273927491 0.00890735463861044
4.702619755443624427e+01 0.7842822061337682 0.00890735463861044
4.711143294858045039e+01 0.8703591361485166 0.00890735463861044
4.719058923914677450e+01 0.9658832241158708 0.00890735463861044
4.726441243556287475e+01 1.0718913192051276 0.00890735463861044
4.733358985156325360e+01 1.1895340673703196 0.00890735463861044
4.739875337432917490e+01 1.3200884008314182 0.00890735463861044
4.746048208986220374e+01 1.4649713983072863 0.00890735463861044
4.751930417767088954e+01 1.625755666443795 0.00890735463861044
4.757569801009745447e+01 1.8041864093920719 0.00890735463861044
4.763009235692850751e+01 2.0022003718155843 0.00890735463861044
4.768286564750027878e+01 2.2219468609395236 0.00890735463861044
4.773434419210401813e+01 2.4658110758226037 0.00890735463861044
4.778479933075600883e+01 2.736439997074672 0.00890735463861044
4.783444344658249037e+01 3.0367711180354604 0.00890735463861044
4.788342483732832733e+01 3.370064329271928 0.00890735463861044
4.793182144686072377e+01 3.739937302478798 0.00890735463861044
4.797963352031865725e+01 4.150404757850477 0.00890735463861044
4.802677527836321758e+01 4.605922041145108 0.00890735463861044
4.807306578761355809e+01 5.1114334834401705 0.00890735463861044
4.811821926629531987e+01 5.672426068491977 0.00890735463861044
4.816183514701064183e+01 6.294988990221888 0.00890735463861044
4.820338829516065005e+01 6.985879746785249 0.00890735463861044
4.824221985761091958e+01 7.752597488629465 0.00890735463861044
4.827752929663964210e+01 8.60346441668451 0.00890735463861044
4.830836816467946448e+01 9.547716114208066 0.00890735463861044
4.833363623834597433e+01 10.59560179277617 0.00890735463861044
4.835208055703372310e+01 11.758495540521581 0.00890735463861044
4.836229784404373788e+01 13.049019780144016 0.00890735463861044
4.836274068472161503e+01 14.481182276745331 0.00890735463861044
4.835172761521118190e+01 16.070528182616385 0.00890735463861044
4.832745711577909020e+01 17.834308769319094 0.00890735463861044
4.828802523191365026e+01 19.791668678535572 0.00890735463861044
4.823144634212460602e+01 21.96385372416547 0.00890735463861044
4.815567638100401382e+01 24.37444150122222 0.00890735463861044
4.805863768461593111e+01 27.04959730463137 0.00890735463861044
4.793824453649706641e+01 30.01835813575592 0.00890735463861044
4.779242852017588206e+01 33.31294787934677 0.00890735463861044
4.761916287570551276e+01 36.96912707195032 0.00890735463861044
4.741648524833828304e+01 41.0265810582719 0.00890735463861044
4.718251846766418112e+01 45.52935074866948 0.00890735463861044
4.691548929063258555e+01 50.526310653356795 0.00890735463861044
4.661374532702953388e+01 56.07169938205458 0.00890735463861044
4.627577065312998883e+01 62.22570836730231 0.00890735463861044
4.590020080534908686e+01 69.0551352016233 0.00890735463861044
4.548583799049568910e+01 76.63410868007462 0.00890735463861044
4.503166735382029628e+01 85.04489341802686 0.00890735463861044
4.453687506097538318e+01 94.37878277775391 0.00890735463861044
4.400086873072672233e+01 104.73708979594508 0.00890735463861044
4.342330043526109051e+01 116.23224686798542 0.00890735463861044
4.280409203106072624e+01 128.9890261253308 0.00890735463861044
4.214346204584445843e+01 143.14589375234786 0.00890735463861044
4.144195272259477036e+01 158.85651294280527 0.00890735463861044
4.070045516426227294e+01 176.2914118095948 0.00890735463861044
3.992022990995531018e+01 195.63983435170647 0.00890735463861044
3.910291986398839015e+01 217.11179456945052 0.00890735463861044
3.825055243798692572e+01 240.9403560239527 0.00890735463861044
3.736604417282960355e+01 267.38416158399497 0.00890735463861044
3.645197215429694637e+01 296.73024081888724 0.00890735463861044
3.551068774400156514e+01 329.2971255097155 0.00890735463861044
3.456415930568275030e+01 365.43830709572546 0.00890735463861044
3.361384843149103574e+01 405.54607358408276 0.00890735463861044
3.264035803919225032e+01 450.05576757004974 0.00890735463861044
3.164770660729627139e+01 499.450511585514 0.00890735463861044
3.064010223907654051e+01 554.2664520663108 0.00890735463861044
2.962187356155797602e+01 615.0985788580505 0.00890735463861044
2.859740024048380747e+01 682.6071834272393 0.00890735463861044
2.757105395746119925e+01 757.525025877192 0.00890735463861044
2.654716176706407538e+01 840.6652885618333 0.00890735463861044
2.553000118294999510e+01 932.9304026284696 0.00890735463861044
2.452383053668031465e+01 1035.3218432956637 0.00890735463861044
2.390908655508702907e+01 1148.9510001873086 0.00890735463861044
2.351613277955195969e+01 1275.051240713013 0.00890735463861044
2.317096277899990042e+01 1414.991297434576 0.00890735463861044
2.287919119083160524e+01 1570.2901247293776 0.00890735463861044
2.286422685358564522e+01 1742.6333860096508 0.00890735463861044
2.289985414035072964e+01 1933.891750455232 0.00890735463861044
2.298225691817017591e+01 2146.141197858406 0.00890735463861044
2.310713875453866706e+01 2381.6855519761607 0.00890735463861044
2.326986602988457165e+01 2643.0814869741084 0.00890735463861044
2.346563646075563980e+01 2933.1662783900483 0.00890735463861044
2.368966869436677314e+01 3255.0885998350564 0.00890735463861044
2.393740562165811170e+01 3612.3426997094302 0.00890735463861044
2.420472173362267654e+01 4008.8063288984645 0.00890735463861044
2.448812219421736458e+01 4448.782831127585 0.00890735463861044
2.478500578436818458e+01 4937.047852839004 0.00890735463861044
2.509354525499331245e+01 5478.901179593945 0.00890735463861044
2.541299994265558126e+01 6080.224261649427 0.00890735463861044
2.574368832359775894e+01 6747.5440531107 0.00890735463861044
2.608719690047640327e+01 7488.10385759003 0.00890735463861044
2.644537999776019177e+01 8309.941949353404 0.00890735463861044
2.682097028542605699e+01 9221.97882333434 0.00890735463861044
2.721704497178981441e+01 10234.114021054527 0.00890735463861044
2.763679908169869393e+01 11357.333583431051 0.00890735463861044
2.808314866018544009e+01 12603.829296797274 0.00890735463861044
2.855843291280951135e+01 13987.131026472387 0.00890735463861044
2.906446451755911298e+01 15522.25357427048 0.00890735463861044
2.960240360483623689e+01 17225.859653987874 0.00890735463861044
3.017231110004103911e+01 19116.440753857038 0.00890735463861044
3.077358196255700662e+01 21214.51784910632 0.00890735463861044
3.140486735760723036e+01 23542.864143224204 0.00890735463861044
3.206411613281362349e+01 26126.752255633317 0.00890735463861044
3.274864322166970965e+01 28994.22853882881 0.00890735463861044
3.345533346264449648e+01 32176.417502507353 0.00890735463861044
3.418043922887098773e+01 35707.859649004626 0.00890735463861044
3.491970219441201095e+01 39626.88638701478 0.00890735463861044
3.566866686153288413e+01 43976.036093027215 0.00890735463861044
3.642264978267040476e+01 48802.515836544335 0.00890735463861044
3.717702595240780994e+01 54158.71378079476 0.00890735463861044
3.792848892510912862e+01 60102.76782070388 0.00890735463861044
3.874743865313938329e+01 66699.19663030129 0.00890735463861044
3.953908893489150955e+01 74019.59996915652 0.00890735463861044
4.030000621769327296e+01 82143.43584919439 0.00890735463861044
4.102714736085665947e+01 91158.88299750836 0.00890735463861044
4.171785472821419205e+01 101163.7979766207 0.00890735463861044
4.236984081325343965e+01 112266.77735108159 0.00890735463861044
4.298116178364981721e+01 124588.33642950082 0.00890735463861044
4.355018282457386647e+01 138262.2173764659 0.00890735463861044
4.407553542830208926e+01 153436.84089300132 0.00890735463861044
4.455606974149672084e+01 170276.91722258978 0.00890735463861044
4.499080376983111051e+01 188965.23396912115 0.00890735463861044
4.539218194629695802e+01 209704.64013232305 0.00890735463861044
4.575540651227760236e+01 232720.2478960412 0.00890735463861044
4.607324844302000599e+01 258261.87606826748 0.00890735463861044
4.634477550904064458e+01 286606.7616948256 0.00890735463861044
4.657668216991564236e+01 318062.5692794119 0.00890735463861044
4.676695439559325962e+01 352970.73027306574 0.00890735463861044
4.691009942247978870e+01 391710.1490809261 0.00890735463861044
4.700466407787346412e+01 434701.3158125035 0.00890735463861044
4.704905442821542039e+01 482410.8704165374 0.00890735463861044
4.704155330156978465e+01 535356.6677410719 0.00890735463861044
4.698034025322803586e+01 594113.3984965039 0.00890735463861044
4.686351159715182035e+01 659318.8271333541 0.00890735463861044
4.668911096923541493e+01 731680.7143427207 0.00890735463861044
4.645515895506316184e+01 811984.4993184009 0.00890735463861044
4.615969692676021197e+01 901101.8251665037 0.00890735463861044
4.580083591719530034e+01 1000000.0 0.00890735463861044
2.484430093628096081e+00 0.001 0.009884959046625586
2.781256827244280139e+00 0.0011097524964120721 0.009884959046625586
3.111682219241425518e+00 0.0012315506032928262 0.009884959046625586
3.478403618510418571e+00 0.001366716356462006 0.009884959046625586
3.884089354889600720e+00 0.0015167168884709225 0.009884959046625586
4.331334285446439836e+00 0.0016831803533309566 0.009884959046625586
4.822611263665083747e+00 0.0018679135990207828 0.009884959046625586
5.360218866017251393e+00 0.002072921779595372 0.009884959046625586
5.946225644352263195e+00 0.002300430119772917 0.009884959046625586
6.582411584290561279e+00 0.0025529080682395165 0.009884959046625586
7.270207603067618152e+00 0.002833096101839324 0.009884959046625586
8.010634248649552092e+00 0.0031440354715915 0.009884959046625586
8.804241314123679274e+00 0.0034891012134067737 0.009884959046625586
9.651050155710077405e+00 0.003872038781812557 0.009884959046625586
1.055050123675437845e+01 0.004297004704320844 0.009884959046625586
1.150140936703884442e+01 0.004768611697714469 0.009884959046625586
1.250192949526781128e+01 0.005291978735958442 0.009884959046625586
1.354953572546636664e+01 0.005872786613189483 0.009884959046625586
1.464101614783966276e+01 0.00651733960488242 0.009884959046625586
1.577248551786703423e+01 0.007232633896483534 0.009884959046625586
1.693941725129251807e+01 0.008026433522257174 0.009884959046625586
1.813669536584831476e+01 0.00890735463861044 0.009884959046625586
1.935868598705208754e+01 0.009884959046625586 0.009884959046625586
2.059932704366041278e+01 0.010969857978923836 0.009884959046625586
2.185223373126002855e+01 0.012173827277396614 0.009884959046625586
2.311081632521986862e+01 0.013509935211980273 0.009884959046625586
2.436840619650327611e+01 0.014992684327860457 0.009884959046625586
2.561838526667366978e+01 0.01663816886076129 0.009884959046625586
2.685431388033836342e+01 0.018464249428955443 0.009884959046625586
2.807005212337245936e+01 0.020490746898158472 0.009884959046625586
2.925986994602853031e+01 0.022739657523579287 0.009884959046625586
3.041854211426439392e+01 0.02523539170434766 0.009884959046625586
3.154142487542719664e+01 0.02800503894183631 0.009884959046625586
3.262451230773396560e+01 0.03107866187782014 0.009884959046625586
3.366447146049307548e+01 0.03448962260405758 0.009884959046625586
3.465865650888166982e+01 0.038274944785163134 0.009884959046625586
3.560510313364552104e+01 0.04247571552536898 0.009884959046625586
3.650250528063480715e+01 0.047137531341167244 0.009884959046625586
3.735017699275421421e+01 0.05231099308056263 0.009884959046625586
3.814800245289819713e+01 0.05805225516094899 0.009884959046625586
3.889637750166037478e+01 0.06442363508721373 0.009884959046625586
3.959614582602884525e+01 0.07149428986597581 0.009884959046625586
4.024853274650840973e+01 0.07934096665797492 0.009884959046625586
4.085507922146948090e+01 0.08804883581643465 0.009884959046625586
4.141757814201545074e+01 0.09771241535346502 0.009884959046625586
4.193801457688702072e+01 0.1084365968689611 0.009884959046625586
4.241851115579557074e+01 0.12033778407775893 0.009884959046625586
4.286127928511134400e+01 0.13354515629298988 0.009884959046625586
4.326857660053557453e+01 0.14820207057988585 0.009884959046625586
4.364267066277417939e+01 0.16446761779946645 0.009884959046625586
4.398580873737301289e+01 0.18251834943190443 0.009884959046625586
4.430019327684728125e+01 0.20255019392306664 0.009884959046625586
4.458796262354578488e+01 0.22478058335487253 0.009884959046625586
4.485117638030800435e+01 0.24945081352303167 0.009884959046625586
4.509180486396916621e+01 0.27682866303920667 0.009884959046625586
4.531172208468976947e+01 0.3072112998861759 0.009884959046625586
4.551270166174059284e+01 0.34092850697468147 0.009884959046625586
4.569641519060643731e+01 0.3783462617131929 0.009884959046625586
4.586443257399171358e+01 0.419870708444391 0.009884959046625586
4.601822389815162495e+01 0.4659525668664682 0.009884959046625586
4.615916249566089391e+01 0.517092024289676 0.009884959046625586
4.628852886639822373e+01 0.5738441648302398 0.009884959046625586
4.640751516151656375e+01 0.6368249944718586 0.009884959046625586
4.651723004944288675e+01 0.7067181273927491 0.009884959046625586
4.661870369369901113e+01 0.7842822061337682 0.009884959046625586
4.671289271823449241e+01 0.8703591361485166 0.009884959046625586
4.680068498808655164e+01 0.9658832241158708 0.009884959046625586
4.688290409206126697e+01 1.0718913192051276 0.009884959046625586
4.696031337930339333e+01 1.1895340673703196 0.009884959046625586
4.703361948393295933e+01 1.3200884008314182 0.009884959046625586
4.710347520055431403e+01 1.4649713983072863 0.009884959046625586
4.717048163402250793e+01 1.625755666443795 0.009884959046625586
4.723518952873225629e+01 1.8041864093920719 0.009884959046625586
4.729809968145841736e+01 2.0022003718155843 0.009884959046625586
4.735966234184878942e+01 2.2219468609395236 0.009884959046625586
4.742027555067924283e+01 2.4658110758226037 0.009884959046625586
4.748028229833980163e+01 2.736439997074672 0.009884959046625586
4.753996649763644911e+01 3.0367711180354604 0.009884959046625586
4.759954769007187991e+01 3.370064329271928 0.009884959046625586
4.765917453319248409e+01 3.739937302478798 0.009884959046625586
4.771891707604679311e+01 4.150404757850477 0.009884959046625586
4.777875794029320389e+01 4.605922041145108 0.009884959046625586
4.783858258133536623e+01 5.1114334834401705 0.009884959046625586
4.789816884762856120e+01 5.672426068491977 0.009884959046625586
4.795717619209641924e+01 6.294988990221888 0.009884959046625586
4.801513494194845322e+01 6.985879746785249 0.009884959046625586
4.807143613195992771e+01 7.752597488629465 0.009884959046625586
4.812532247092998716e+01 8.60346441668451 0.009884959046625586
4.817588107620763083e+01 9.547716114208066 0.009884959046625586
4.822203861623181353e+01 10.59560179277617 0.009884959046625586
4.826255947405744706e+01 11.758495540521581 0.009884959046625586
4.829604749509640982e+01 13.049019780144016 0.009884959046625586
4.832095172101401204e+01 14.481182276745331 0.009884959046625586
4.833557634218736609e+01 16.070528182616385 0.009884959046625586
4.833809489804320236e+01 17.834308769319094 0.009884959046625586
4.832656846470712253e+01 19.791668678535572 0.009884959046625586
4.829896735310772726e+01 21.96385372416547 0.009884959046625586
4.825319557515128110e+01 24.37444150122222 0.009884959046625586
4.818711718861076321e+01 27.04959730463137 0.009884959046625586
4.809858349254464116e+01 30.01835813575592 0.009884959046625586
4.798546005786430158e+01 33.31294787934677 0.009884959046625586
4.784565264377153682e+01 36.96912707195032 0.009884959046625586
4.767713125159718146e+01 41.0265810582719 0.009884959046625586
4.747795181487878580e+01 45.52935074866948 0.009884959046625586
4.724627535734178707e+01 50.526310653356795 0.009884959046625586
4.698038477091182585e+01 56.07169938205458 0.009884959046625586
4.667869970632836640e+01 62.22570836730231 0.009884959046625586
4.633979031359071143e+01 69.0551352016233 0.009884959046625586
4.596239077013119356e+01 76.63410868007462 0.009884959046625586
4.554541359684532864e+01 85.04489341802686 0.009884959046625586
4.508796571758216487e+01 94.37878277775391 0.009884959046625586
4.458936701801233227e+01 104.73708979594508 0.009884959046625586
4.404917183868086283e+01 116.23224686798542 0.009884959046625586
4.346719335428814190e+01 128.9890261253308 0.009884959046625586
4.284353019353275016e+01 143.14589375234786 0.009884959046625586
4.217859393452232553e+01 158.85651294280527 0.009884959046625586
4.147313534679576463e+01 176.2914118095948 0.009884959046625586
4.072826653013304821e+01 195.63983435170647 0.009884959046625586
3.994547557733803700e+01 217.11179456945052 0.009884959046625586
3.912663031134071900e+01 240.9403560239527 0.009884959046625586
3.827461954680111234e+01 267.38416158399497 0.009884959046625586
3.739165906700138464e+01 296.73024081888724 0.009884959046625586
3.647995624209248433e+01 329.2971255097155 0.009884959046625586
3.556268303081758830e+01 365.43830709572546 0.009884959046625586
3.464215492764265036e+01 405.54607358408276 0.009884959046625586
3.369575150318270573e+01 450.05576757004974 0.009884959046625586
3.272733405008430907e+01 499.450511585514 0.009884959046625586
3.174097856007159635e+01 554.2664520663108 0.009884959046625586
3.074091092922957102e+01 615.0985788580505 0.009884959046625586
2.973144139000827835e+01 682.6071834272393 0.009884959046625586
2.871690859744641244e+01 757.525025877192 0.009884959046625586
2.770164496391207365e+01 840.6652885618333 0.009884959046625586
2.668997251464537612e+01 932.9304026284696 0.009884959046625586
2.568623313428689414e+01 1035.3218432956637 0.009884959046625586
2.489683471477552956e+01 1148.9510001873086 0.009884959046625586
2.449687524404293271e+01 1275.051240713013 0.009884959046625586
2.414507871057762856e+01 1414.991297434576 0.009884959046625586
2.383986141779049461e+01 1570.2901247293776 0.009884959046625586
2.357910852855895811e+01 1742.6333860096508 0.009884959046625586
2.351910325260357837e+01 1933.891750455232 0.009884959046625586
2.359042800819543828e+01 2146.141197858406 0.009884959046625586
2.370667050480570026e+01 2381.6855519761607 0.009884959046625586
2.386319386696030520e+01 2643.0814869741084 0.009884959046625586
2.405512399480071650e+01 2933.1662783900483 0.009884959046625586
2.427754409955614179e+01 3255.0885998350564 0.009884959046625586
2.452570723533059294e+01 3612.3426997094302 0.009884959046625586
2.479525714999343933e+01 4008.8063288984645 0.009884959046625586
2.508253540777004176e+01 4448.782831127585 0.009884959046625586
2.538452339141984737e+01 4937.047852839004 0.009884959046625586
2.569919822135907950e+01 5478.901179593945 0.009884959046625586
2.602562998622411428e+01 6080.224261649427 0.009884959046625586
2.636397827817571127e+01 6747.5440531107 0.009884959046625586
2.671577065353835323e+01 7488.10385759003 0.009884959046625586
2.708277541349374573e+01 8309.941949353404 0.009884959046625586
2.746773377796980498e+01 9221.97882333434 0.009884959046625586
2.787375929823104670e+01 10234.114021054527 0.009884959046625586
2.830415581133764036e+01 11357.333583431051 0.009884959046625586
2.876175242040982027e+01 12603.829296797274 0.009884959046625586
2.924891277976777459e+01 13987.131026472387 0.009884959046625586
2.976737600227632896e+01 15522.25357427048 0.009884959046625586
3.031814561966638877e+01 17225.859653987874 0.009884959046625586
3.090097658935782121e+01 19116.440753857038 0.009884959046625586
3.151493732549485216e+01 21214.51784910632 0.009884959046625586
3.215826138228462128e+01 23542.864143224204 0.009884959046625586
3.282842519203524034e+01 26126.752255633317 0.009884959046625586
3.352224037718519156e+01 28994.22853882881 0.009884959046625586
3.423614507304051102e+01 32176.417502507353 0.009884959046625586
3.496580078704086247e+01 35707.859649004626 0.009884959046625586
3.570656059024409501e+01 39626.88638701478 0.009884959046625586
3.645360630300029925e+01 43976.036093027215 0.009884959046625586
3.720204151670284176e+01 48802.515836544335 0.009884959046625586
3.794912768102525291e+01 54158.71378079476 0.009884959046625586
3.876376157509891129e+01 60102.76782070388 0.009884959046625586
3.955196047864698272e+01 66699.19663030129 0.009884959046625586
4.031013300718571202e+01 74019.59996915652 0.009884959046625586
4.103510310453812338e+01 82143.43584919439 0.009884959046625586
4.172410228602000615e+01 91158.88299750836 0.009884959046625586
4.237475109427108322e+01 101163.7979766207 0.009884959046625586
4.298503032470910767e+01 112266.77735108159 0.009884959046625586
4.355324336879534286e+01 124588.33642950082 0.009884959046625586
4.407797175060500194e+01 138262.2173764659 0.009884959046625586
4.455802539665595674e+01 153436.84089300132 0.009884959046625586
4.499238972316720009e+01 170276.91722258978 0.009884959046625586
4.538017267326099358e+01 188965.23396912115 0.009884959046625586
4.573454257644274179e+01 209704.64013232305 0.009884959046625586
4.605163930046558107e+01 232720.2478960412 0.009884959046625586
4.632282576387493833e+01 258261.87606826748 0.009884959046625586
4.654706895791229471e+01 286606.7616948256 0.009884959046625586
4.673107376516402667e+01 318062.5692794119 0.009884959046625586
4.687358870580715120e+01 352970.73027306574 0.009884959046625586
4.696808798460447321e+01 391710.1490809261 0.009884959046625586
4.701291802978133916e+01 434701.3158125035 0.009884959046625586
4.700628515798253915e+01 482410.8704165374 0.009884959046625586
4.694628310411022909e+01 535356.6677410719 0.009884959046625586
4.683092499753692550e+01 594113.3984965039 0.009884959046625586
4.665817484306322172e+01 659318.8271333541 0.009884959046625586
4.642598570742178055e+01 731680.7143427207 0.009884959046625586
4.613234076471572820e+01 811984.4993184009 0.009884959046625586
4.577530625736054759e+01 901101.8251665037 0.009884959046625586
4.535308609199337582e+01 1000000.0 0.009884959046625586
2.247532534736670140e+00 0.001 0.010969857978923836
2.518249578644216946e+00 0.0011097524964120721 0.010969857978923836
2.820062054336963442e+00 0.0012315506032928262 0.010969857978923836
3.155569748549141185e+00 0.001366716356462006 0.010969857978923836
3.527373164580606346e+00 0.0015167168884709225 0.010969857978923836
3.938035697631387499e+00 0.0016831803533309566 0.010969857978923836
4.390041759919344422e+00 0.0018679135990207828 0.010969857978923836
4.885750935958683705e+00 0.002072921779595372 0.010969857978923836
5.427348210391625294e+00 0.002300430119772917 0.010969857978923836
6.016790644397735477e+00 0.0025529080682395165 0.010969857978923836
6.655750969532230776e+00 0.002833096101839324 0.010969857978923836
7.345558878514061973e+00 0.0031440354715915 0.010969857978923836
8.087141326569668109e+00 0.0034891012134067737 0.010969857978923836
8.880963367898479177e+00 0.003872038781812557 0.010969857978923836
9.726971586918731205e+00 0.004297004704320844 0.010969857978923836
1.062454251486179935e+01 0.004768611697714469 0.010969857978923836
1.157243864265258892e+01 0.005291978735958442 0.010969857978923836
1.256877494046317167e+01 0.005872786613189483 0.010969857978923836
1.361099855064297159e+01 0.00651733960488242 0.010969857978923836
1.469588422950495854e+01 0.007232633896483534 0.010969857978923836
1.581954763635835270e+01 0.008026433522257174 0.010969857978923836
1.697747787360099281e+01 0.00890735463861044 0.010969857978923836
1.816458981888190394e+01 0.009884959046625586 0.010969857978923836
1.937529585093049889e+01 0.010969857978923836 0.010969857978923836
2.060359553548770251e+01 0.012173827277396614 0.010969857978923836
2.184318068310619054e+01 0.013509935211980273 0.010969857978923836
2.308755243993486062e+01 0.014992684327860457 0.010969857978923836
2.433014607679561436e+01 0.01663816886076129 0.010969857978923836
2.556445879717951541e+01 0.018464249428955443 0.010969857978923836
2.678417548970549333e+01 0.020490746898158472 0.010969857978923836
2.798328757113880627e+01 0.022739657523579287 0.010969857978923836
2.915620028150307874e+01 0.02523539170434766 0.010969857978923836
3.029782465766685817e+01 0.02800503894183631 0.010969857978923836
3.140365117576762799e+01 0.03107866187782014 0.010969857978923836
3.246980317788807469e+01 0.03448962260405758 0.010969857978923836
3.349306935904687066e+01 0.038274944785163134 0.010969857978923836
3.447091562329991632e+01 0.04247571552536898 0.010969857978923836
3.540147767777686028e+01 0.047137531341167244 0.010969857978923836
3.628353651751599784e+01 0.05231099308056263 0.010969857978923836
3.711647953498396646e+01 0.05805225516094899 0.010969857978923836
3.790025039570978294e+01 0.06442363508721373 0.010969857978923836
3.863529084481154285e+01 0.07149428986597581 0.010969857978923836
3.932247761475670700e+01 0.07934096665797492 0.010969857978923836
3.996305724451583785e+01 0.08804883581643465 0.010969857978923836
4.055858134656950398e+01 0.09771241535346502 0.010969857978923836
4.111084430877435381e+01 0.1084365968689611 0.010969857978923836
4.162182501412256386e+01 0.12033778407775893 0.010969857978923836
4.209363368824051577e+01 0.13354515629298988 0.010969857978923836
4.252846452287480616e+01 0.14820207057988585 0.010969857978923836
4.292855445086126309e+01 0.16446761779946645 0.010969857978923836
4.329614804063061229e+01 0.18251834943190443 0.010969857978923836
4.363346834357109572e+01 0.20255019392306664 0.010969857978923836
4.394269330830297093e+01 0.22478058335487253 0.010969857978923836
4.422593727429176624e+01 0.24945081352303167 0.010969857978923836
4.448523702514971490e+01 0.27682866303920667 0.010969857978923836
4.472254179071852320e+01 0.3072112998861759 0.010969857978923836
4.493970667253624640e+01 0.34092850697468147 0.010969857978923836
4.513848892935543233e+01 0.3783462617131929 0.010969857978923836
4.532054661561843290e+01 0.419870708444391 0.010969857978923836
4.548743912745975138e+01 0.4659525668664682 0.010969857978923836
4.564062922394214894e+01 0.517092024289676 0.010969857978923836
4.578148619227097527e+01 0.5738441648302398 0.010969857978923836
4.591128980769519785e+01 0.6368249944718586 0.010969857978923836
4.603123483992224152e+01 0.7067181273927491 0.010969857978923836
4.614243585894859478e+01 0.7842822061337682 0.010969857978923836
4.624593214294078791e+01 0.8703591361485166 0.010969857978923836
4.634269250399970730e+01 0.9658832241158708 0.010969857978923836
4.643361988776310767e+01 1.0718913192051276 0.010969857978923836
4.651955559573748644e+01 1.1895340673703196 0.010969857978923836
4.660128301668980555e+01 1.3200884008314182 0.010969857978923836
4.667953073968032385e+01 1.4649713983072863 0.010969857978923836
4.675497493577840658e+01 1.625755666443795 0.010969857978923836
4.682824091791832188e+01 1.8041864093920719 0.010969857978923836
4.689990373620178588e+01 2.0022003718155843 0.010969857978923836
4.697048775476039850e+01 2.2219468609395236 0.010969857978923836
4.704046507300883206e+01 2.4658110758226037 0.010969857978923836
4.711025273062147534e+01 2.736439997074672 0.010969857978923836
4.718020861680132327e+01 3.0367711180354604 0.010969857978923836
4.725062604447906267e+01 3.370064329271928 0.010969857978923836
4.732172697708180209e+01 3.739937302478798 0.010969857978923836
4.739365392666852017e+01 4.150404757850477 0.010969857978923836
4.746646064719332969e+01 4.605922041145108 0.010969857978923836
4.754010174634322539e+01 5.1114334834401705 0.010969857978923836
4.761442149678148184e+01 5.672426068491977 0.010969857978923836
4.768914214467080370e+01 6.294988990221888 0.010969857978923836
4.776385218637437191e+01 6.985879746785249 0.010969857978923836
4.783799510370403141e+01 7.752597488629465 0.010969857978923836
4.791085919394971171e+01 8.60346441668451 0.010969857978923836
4.798156914916626903e+01 9.547716114208066 0.010969857978923836
4.804908008342025738e+01 10.59560179277617 0.010969857978923836
4.811217470838663957e+01 11.758495540521581 0.010969857978923836
4.816946425026841183e+01 13.049019780144016 0.010969857978923836
4.821939361040737992e+01 14.481182276745331 0.010969857978923836
4.826025106014905219e+01 16.070528182616385 0.010969857978923836
4.829018254475654004e+01 17.834308769319094 0.010969857978923836
4.830721038597453543e+01 19.791668678535572 0.010969857978923836
4.830925589929489661e+01 21.96385372416547 0.010969857978923836
4.829416518172723727e+01 24.37444150122222 0.010969857978923836
4.825973709885311536e+01 27.04959730463137 0.010969857978923836
4.820375237884986319e+01 30.01835813575592 0.010969857978923836
4.812400264572863051e+01 33.31294787934677 0.010969857978923836
4.801831831854519095e+01 36.96912707195032 0.010969857978923836
4.788459445761984767e+01 41.0265810582719 0.010969857978923836
4.772081390414152935e+01 45.52935074866948 0.010969857978923836
4.752506740985478473e+01 50.526310653356795 0.010969857978923836
4.729557080993684082e+01 56.07169938205458 0.010969857978923836
4.703067967376674829e+01 62.22570836730231 0.010969857978923836
4.672890218314324073e+01 69.0551352016233 0.010969857978923836
4.638891123814028106e+01 76.63410868007462 0.010969857978923836
4.600955692277774745e+01 85.04489341802686 0.010969857978923836
4.558988045544772660e+01 94.37878277775391 0.010969857978923836
4.512913059758436418e+01 104.73708979594508 0.010969857978923836
4.462678317443904064e+01 116.23224686798542 0.010969857978923836
4.408256386836232110e+01 128.9890261253308 0.010969857978923836
4.349647379773757905e+01 143.14589375234786 0.010969857978923836
4.286881660458601573e+01 158.85651294280527 0.010969857978923836
4.220022490610344335e+01 176.2914118095948 0.010969857978923836
4.149168313372176442e+01 195.63983435170647 0.010969857978923836
4.074454317582336671e+01 217.11179456945052 0.010969857978923836
3.996052908904880496e+01 240.9403560239527 0.010969857978923836
3.914253905836869052e+01 267.38416158399497 0.010969857978923836
3.829239083882249162e+01 296.73024081888724 0.010969857978923836
3.741217265144934601e+01 329.2971255097155 0.010969857978923836
3.652641509378020146e+01 365.43830709572546 0.010969857978923836
3.563833720916782966e+01 405.54607358408276 0.010969857978923836
3.472183693701668972e+01 450.05576757004974 0.010969857978923836
3.378061139311216010e+01 499.450511585514 0.010969857978923836
3.281859665133369930e+01 554.2664520663108 0.010969857978923836
3.183990716840019530e+01 615.0985788580505 0.010969857978923836
3.084877384541985279e+01 682.6071834272393 0.010969857978923836
2.984949081727269515e+01 757.525025877192 0.010969857978923836
2.884638225577132786e+01 840.6652885618333 0.010969857978923836
2.784379849693346287e+01 932.9304026284696 0.010969857978923836
2.684614569506305415e+01 1035.3218432956637 0.010969857978923836
2.590383725297387230e+01 1148.9510001873086 0.010969857978923836
2.549730422980277922e+01 1275.051240713013 0.010969857978923836
2.513897764011848324e+01 1414.991297434576 0.010969857978923836
2.482723217349793998e+01 1570.2901247293776 0.010969857978923836
2.456002826497338987e+01 1742.6333860096508 0.010969857978923836
2.433529965187970490e+01 1933.891750455232 0.010969857978923836
2.424365081794696408e+01 2146.141197858406 0.010969857978923836
2.434931755322027414e+01 2381.6855519761607 0.010969857978923836
2.449736879572740733e+01 2643.0814869741084 0.010969857978923836
2.468293888881257203e+01 2933.1662783900483 0.010969857978923836
2.490106478714815452e+01 3255.0885998350564 0.010969857978923836
2.514690324827895296e+01 3612.3426997094302 0.010969857978923836
2.541604619106259477e+01 4008.8063288984645 0.010969857978923836
2.570453222015131445e+01 4448.782831127585 0.010969857978923836
2.600917781797605244e+01 4937.047852839004 0.010969857978923836
2.632781080099869442e+01 5478.901179593945 0.010969857978923836
2.665933822423031074e+01 6080.224261649427 0.010969857978923836
2.700379400555339870e+01 6747.5440531107 0.010969857978923836
2.736264068561871809e+01 7488.10385759003 0.010969857978923836
2.773755432012330502e+01 8309.941949353404 0.010969857978923836
2.813124783671540285e+01 9221.97882333434 0.010969857978923836
2.854683048552461599e+01 10234.114021054527 0.010969857978923836
2.898762197142278296e+01 11357.333583431051 0.010969857978923836
2.945630065919393914e+01 12603.829296797274 0.010969857978923836
2.995516099872977378e+01 13987.131026472387 0.010969857978923836
3.048579743008808762e+01 15522.25357427048 0.010969857978923836
3.104890514464357310e+01 17225.859653987874 0.010969857978923836
3.164390317056797031e+01 19116.440753857038 0.010969857978923836
3.226944428844088009e+01 21214.51784910632 0.010969857978923836
3.292329131747747795e+01 23542.864143224204 0.010969857978923836
3.360241749561572533e+01 26126.752255633317 0.010969857978923836
3.430312529649474840e+01 28994.22853882881 0.010969857978923836
3.502142576036248300e+01 32176.417502507353 0.010969857978923836
3.575243447383873985e+01 35707.859649004626 0.010969857978923836
3.649117906866609218e+01 39626.88638701478 0.010969857978923836
3.723255860854694532e+01 43976.036093027215 0.010969857978923836
3.797430392314544179e+01 48802.515836544335 0.010969857978923836
3.878368353254805356e+01 54158.71378079476 0.010969857978923836
3.956767095737178863e+01 60102.76782070388 0.010969857978923836
4.032248814272095672e+01 66699.19663030129 0.010969857978923836
4.104480020411543961e+01 74019.59996915652 0.010969857978923836
4.173170535171144024e+01 82143.43584919439 0.010969857978923836
4.238071328437486329e+01 91158.88299750836 0.010969857978923836
4.298971327725615765e+01 101163.7979766207 0.010969857978923836
4.355693408020339064e+01 112266.77735108159 0.010969857978923836
4.408089617470195520e+01 124588.33642950082 0.010969857978923836
4.456036034350154296e+01 138262.2173764659 0.010969857978923836
4.499427257313475792e+01 153436.84089300132 0.010969857978923836
4.538170906938017879e+01 170276.91722258978 0.010969857978923836
4.572182225771759789e+01 188965.23396912115 0.010969857978923836
4.602838796754337380e+01 209704.64013232305 0.010969857978923836
4.629877429832753677e+01 232720.2478960412 0.010969857978923836
4.652265670522374563e+01 258261.87606826748 0.010969857978923836
4.669886769358331691e+01 286606.7616948256 0.010969857978923836
4.683387497849055592e+01 318062.5692794119 0.010969857978923836
4.692766544004000195e+01 352970.73027306574 0.010969857978923836
4.697240584712476874e+01 391710.1490809261 0.010969857978923836
4.696623839981928228e+01 434701.3158125035 0.010969857978923836
4.690717456515490369e+01 482410.8704165374 0.010969857978923836
4.679313474291169683e+01 535356.6677410719 0.010969857978923836
4.662199157939652139e+01 594113.3984965039 0.010969857978923836
4.639161175024636208e+01 659318.8271333541 0.010969857978923836
4.609990426296135979e+01 731680.7143427207 0.010969857978923836
4.574487140136482566e+01 811984.4993184009 0.010969857978923836
4.532466622894975217e+01 901101.8251665037 0.010969857978923836
4.483765902528543279e+01 1000000.0 0.010969857978923836
2.031239076258329224e+00 0.001 0.012173827277396614
2.277711828535585958e+00 0.0011097524964120721 0.012173827277396614
2.552873463330933568e+00 0.0012315506032928262 0.012173827277396614
2.859209974039641722e+00 0.001366716356462006 0.012173827277396614
3.199232045063514107e+00 0.0015167168884709225 0.012173827277396614
3.575443313780141796e+00 0.0016831803533309566 0.012173827277396614
3.990304825845288228e+00 0.0018679135990207828 0.012173827277396614
4.446195435927102757e+00 0.002072921779595372 0.012173827277396614
4.945368219595660975e+00 0.002300430119772917 0.012173827277396614
5.489902764729493789e+00 0.0025529080682395165 0.012173827277396614
6.081653716719074509e+00 0.002833096101839324 0.012173827277396614
6.722195931005710889e+00 0.0031440354715915 0.012173827277396614
7.412767142728464265e+00 0.0034891012134067737 0.012173827277396614
8.154209368980733785e+00 0.003872038781812557 0.012173827277396614
8.946910741467487327e+00 0.004297004704320844 0.012173827277396614
9.790749759259858465e+00 0.004768611697714469 0.012173827277396614
1.068504446886339565e+01 0.005291978735958442 0.012173827277396614
1.162850930352027312e+01 0.005872786613189483 0.012173827277396614
1.261922234736802828e+01 0.00651733960488242 0.012173827277396614
1.365460586636831053e+01 0.007232633896483534 0.012173827277396614
1.473142263592488987e+01 0.008026433522257174 0.012173827277396614
1.584579005891616532e+01 0.00890735463861044 0.012173827277396614
1.699321351222478427e+01 0.009884959046625586 0.012173827277396614
1.816863934203512088e+01 0.010969857978923836 0.012173827277396614
1.936652709098893155e+01 0.012173827277396614 0.012173827277396614
2.058093930957244311e+01 0.013509935211980273 0.012173827277396614
2.180564644802331031e+01 0.014992684327860457 0.012173827277396614
2.303424324681351720e+01 0.01663816886076129 0.012173827277396614
2.426027238664542196e+01 0.018464249428955443 0.012173827277396614
2.547735059039230165e+01 0.020490746898158472 0.012173827277396614
2.667929220410807645e+01 0.022739657523579287 0.012173827277396614
2.786022540456667329e+01 0.02523539170434766 0.012173827277396614
2.901469655255352365e+01 0.02800503894183631 0.012173827277396614
3.013775900345594749e+01 0.03107866187782014 0.012173827277396614
3.122504354654919823e+01 0.03448962260405758 0.012173827277396614
3.227280875123300774e+01 0.038274944785163134 0.012173827277396614
3.327797064852897790e+01 0.04247571552536898 0.012173827277396614
3.423811217946376928e+01 0.047137531341167244 0.012173827277396614
3.515147388622806801e+01 0.05231099308056263 0.012173827277396614
3.601692806182847306e+01 0.05805225516094899 0.012173827277396614
3.683393911195883419e+01 0.06442363508721373 0.012173827277396614
3.760251322212320702e+01 0.07149428986597581 0.012173827277396614
3.832314048189427069e+01 0.07934096665797492 0.012173827277396614
3.899673251294749576e+01 0.08804883581643465 0.012173827277396614
3.962455838555593601e+01 0.09771241535346502 0.012173827277396614
4.020818117688149584e+01 0.1084365968689611 0.012173827277396614
4.074939715480780933e+01 0.12033778407775893 0.012173827277396614
4.125017902831297079e+01 0.13354515629298988 0.012173827277396614
4.171262432481683646e+01 0.14820207057988585 0.012173827277396614
4.213890951257695860e+01 0.16446761779946645 0.012173827277396614
4.253125014734906983e+01 0.18251834943190443 0.012173827277396614
4.289186704024722729e+01 0.20255019392306664 0.012173827277396614
4.322295823982222629e+01 0.22478058335487253 0.012173827277396614
4.352667643261277419e+01 0.24945081352303167 0.012173827277396614
4.380511129825472239e+01 0.27682866303920667 0.012173827277396614
4.406027627095435406e+01 0.3072112998861759 0.012173827277396614
4.429409914697764350e+01 0.34092850697468147 0.012173827277396614
4.450841600110013729e+01 0.3783462617131929 0.012173827277396614
4.470496785636966308e+01 0.419870708444391 0.012173827277396614
4.488539962750375878e+01 0.4659525668664682 0.012173827277396614
4.505126089228218689e+01 0.517092024289676 0.012173827277396614
4.520400807643000718e+01 0.5738441648302398 0.012173827277396614
4.534500771772076178e+01 0.6368249944718586 0.012173827277396614
4.547554046591346832e+01 0.7067181273927491 0.012173827277396614
4.559680558415056595e+01 0.7842822061337682 0.012173827277396614
4.570992569070896394e+01 0.8703591361485166 0.012173827277396614
4.581595154741895470e+01 0.9658832241158708 0.012173827277396614
4.591586670542358917e+01 1.0718913192051276 0.012173827277396614
4.601059185549183894e+01 1.1895340673703196 0.012173827277396614
4.610098873188712076e+01 1.3200884008314182 0.012173827277396614
4.618786342404679601e+01 1.4649713983072863 0.012173827277396614
4.627196898042102902e+01 1.625755666443795 0.012173827277396614
4.635400716864444348e+01 1.8041864093920719 0.012173827277396614
4.643462927783934902e+01 2.0022003718155843 0.012173827277396614
4.651443583698564055e+01 2.2219468609395236 0.012173827277396614
4.659397514780548022e+01 2.4658110758226037 0.012173827277396614
4.667374053022726343e+01 2.736439997074672 0.012173827277396614
4.675416619051563316e+01 3.0367711180354604 0.012173827277396614
4.683562165456638837e+01 3.370064329271928 0.012173827277396614
4.691840475171816394e+01 3.739937302478798 0.012173827277396614
4.700273314939769875e+01 4.150404757850477 0.012173827277396614
4.708873453526067721e+01 4.605922041145108 0.012173827277396614
4.717643560048499296e+01 5.1114334834401705 0.012173827277396614
4.726575005779722005e+01 5.672426068491977 0.012173827277396614
4.735646603814724642e+01 6.294988990221888 0.012173827277396614
4.744823331452762005e+01 6.985879746785249 0.012173827277396614
4.754055088809778340e+01 7.752597488629465 0.012173827277396614
4.763275558667141496e+01 8.60346441668451 0.012173827277396614
4.772401238678008184e+01 9.547716114208066 0.012173827277396614
4.781330721168911424e+01 10.59560179277617 0.012173827277396614
4.789944295741456415e+01 11.758495540521581 0.012173827277396614
4.798103943191591725e+01 13.049019780144016 0.012173827277396614
4.805653777236896218e+01 14.481182276745331 0.012173827277396614
4.812420972036717615e+01 16.070528182616385 0.012173827277396614
4.818217188454686095e+01 17.834308769319094 0.012173827277396614
4.822840483807851086e+01 19.791668678535572 0.012173827277396614
4.826077659674281506e+01 21.96385372416547 0.012173827277396614
4.827706971900386179e+01 24.37444150122222 0.012173827277396614
4.827501103021721462e+01 27.04959730463137 0.012173827277396614
4.825230277912982046e+01 30.01835813575592 0.012173827277396614
4.820665396235266797e+01 33.31294787934677 0.012173827277396614
4.813581058447341121e+01 36.96912707195032 0.012173827277396614
4.803758376722279877e+01 41.0265810582719 0.012173827277396614
4.790987489059843796e+01 45.52935074866948 0.012173827277396614
4.775069728729936713e+01 50.526310653356795 0.012173827277396614
4.755819442009910603e+01 56.07169938205458 0.012173827277396614
4.733065488163831702e+01 62.22570836730231 0.012173827277396614
4.706652492832674284e+01 69.0551352016233 0.012173827277396614
4.676441957873132793e+01 76.63410868007462 0.012173827277396614
4.642313349443444537e+01 85.04489341802686 0.012173827277396614
4.604165291825359674e+01 94.37878277775391 0.012173827277396614
4.561916983077026799e+01 104.73708979594508 0.012173827277396614
4.515509918974791503e+01 116.23224686798542 0.012173827277396614
4.464909962880272332e+01 128.9890261253308 0.012173827277396614
4.410109730707225850e+01 143.14589375234786 0.012173827277396614
4.351131174713415817e+01 158.85651294280527 0.012173827277396614
4.288028155481439541e+01 176.2914118095948 0.012173827277396614
4.220888698282738005e+01 195.63983435170647 0.012173827277396614
4.149836559138688585e+01 217.11179456945052 0.012173827277396614
4.075031707820410531e+01 240.9403560239527 0.012173827277396614
3.996769430639419340e+01 267.38416158399497 0.012173827277396614
3.915187371986837661e+01 296.73024081888724 0.012173827277396614
3.830485749918904759e+01 329.2971255097155 0.012173827277396614
3.745269737336144544e+01 365.43830709572546 0.012173827277396614
3.659958065256498116e+01 405.54607358408276 0.012173827277396614
3.571564617405016406e+01 450.05576757004974 0.012173827277396614
3.480441998369241929e+01 499.450511585514 0.012173827277396614
3.386969050785567958e+01 554.2664520663108 0.012173827277396614
3.291545238589880285e+01 615.0985788580505 0.012173827277396614
3.194584818760321809e+01 682.6071834272393 0.012173827277396614
3.096511770932365692e+01 757.525025877192 0.012173827277396614
2.997756588766042896e+01 840.6652885618333 0.012173827277396614
2.898755866225415190e+01 932.9304026284696 0.012173827277396614
2.799955139468883303e+01 1035.3218432956637 0.012173827277396614
2.701814716072347977e+01 1148.9510001873086 0.012173827277396614
2.651413173269942547e+01 1275.051240713013 0.012173827277396614
2.614956562578470312e+01 1414.991297434576 0.012173827277396614
2.583126835919188125e+01 1570.2901247293776 0.012173827277396614
2.555732264601215320e+01 1742.6333860096508 0.012173827277396614
2.532573471994730951e+01 1933.891750455232 0.012173827277396614
2.513460778120422034e+01 2146.141197858406 0.012173827277396614
2.503470423356879593e+01 2381.6855519761607 0.012173827277396614
2.517225560998052458e+01 2643.0814869741084 0.012173827277396614
2.534915421093092291e+01 2933.1662783900483 0.012173827277396614
2.556048077320763667e+01 3255.0885998350564 0.012173827277396614
2.580146556910703382e+01 3612.3426997094302 0.012173827277396614
2.606756521586771314e+01 4008.8063288984645 0.012173827277396614
2.635471048943539785e+01 4448.782831127585 0.012173827277396614
2.665966384578758053e+01 4937.047852839004 0.012173827277396614
2.698013649940270753e+01 5478.901179593945 0.012173827277396614
2.731491783491860659e+01 6080.224261649427 0.012173827277396614
2.766394624226899523e+01 6747.5440531107 0.012173827277396614
2.802861481209634675e+01 7488.10385759003 0.012173827277396614
2.841048904876346270e+01 8309.941949353404 0.012173827277396614
2.881221265619032934e+01 9221.97882333434 0.012173827277396614
2.923688129776019551e+01 10234.114021054527 0.012173827277396614
2.968761618395421920e+01 11357.333583431051 0.012173827277396614
3.016699048706729869e+01 12603.829296797274 0.012173827277396614
3.067709525583451580e+01 13987.131026472387 0.012173827277396614
3.121929331855318068e+01 15522.25357427048 0.012173827277396614
3.179387720867800127e+01 17225.859653987874 0.012173827277396614
3.239985780144084515e+01 19116.440753857038 0.012173827277396614
3.303541530423625971e+01 21214.51784910632 0.012173827277396614
3.369780670642497000e+01 23542.864143224204 0.012173827277396614
3.438349173521945090e+01 26126.752255633317 0.012173827277396614
3.508829030223963485e+01 28994.22853882881 0.012173827277396614
3.580779247107852825e+01 32176.417502507353 0.012173827277396614
3.653666271819248834e+01 35707.859649004626 0.012173827277396614
3.726966822168660798e+01 39626.88638701478 0.012173827277396614
3.800498978518971427e+01 43976.036093027215 0.012173827277396614
3.880797385904613606e+01 48802.515836544335 0.012173827277396614
3.958683382582106702e+01 54158.71378079476 0.012173827277396614
4.033755654648597755e+01 60102.76782070388 0.012173827277396614
4.105661905032555126e+01 66699.19663030129 0.012173827277396614
4.174096025924980324e+01 74019.59996915652 0.012173827277396614
4.238795654332588470e+01 82143.43584919439 0.012173827277396614
4.299538687788289337e+01 91158.88299750836 0.012173827277396614
4.356138923168388288e+01 101163.7979766207 0.012173827277396614
4.408441034152722438e+01 112266.77735108159 0.012173827277396614
4.456315101581432003e+01 124588.33642950082 0.012173827277396614
4.499650913373321259e+01 138262.2173764659 0.012173827277396614
4.538352237398466826e+01 153436.84089300132 0.012173827277396614
4.572331263432164405e+01 170276.91722258978 0.012173827277396614
4.601503368947232531e+01 188965.23396912115 0.012173827277396614
4.627291075443009305e+01 209704.64013232305 0.012173827277396614
4.649592953757550617e+01 232720.2478960412 0.012173827277396614
4.667175502124246833e+01 258261.87606826748 0.012173827277396614
4.679905866511519008e+01 286606.7616948256 0.012173827277396614
4.688377048262302083e+01 318062.5692794119 0.012173827277396614
4.692771041132329657e+01 352970.73027306574 0.012173827277396614
4.692142013801451128e+01 391710.1490809261 0.012173827277396614
4.686284347513169735e+01 434701.3158125035 0.012173827277396614
4.674981223272664010e+01 482410.8704165374 0.012173827277396614
4.658009910964811695e+01 535356.6677410719 0.012173827277396614
4.635147104816428509e+01 594113.3984965039 0.012173827277396614
4.606174339522713979e+01 659318.8271333541 0.012173827277396614
4.570883544225527828e+01 731680.7143427207 0.012173827277396614
4.529083159797159652e+01 811984.4993184009 0.012173827277396614
4.480604474693448935e+01 901101.8251665037 0.012173827277396614
4.425308584856946936e+01 1000000.0 0.012173827277396614
1.834106779070458826e+00 0.001 0.013509935211980273
2.058144488436457920e+00 0.0011097524964120721 0.013509935211980273
2.308574912160255899e+00 0.0012315506032928262 0.013509935211980273
2.587758677298336085e+00 0.001366716356462006 0.013509935211980273
2.898099899152414949e+00 0.0015167168884709225 0.013509935211980273
3.242019954989633579e+00 0.0016831803533309566 0.013509935211980273
3.621927757260757108e+00 0.0018679135990207828 0.013509935211980273
4.040186158018648221e+00 0.002072921779595372 0.013509935211980273
4.499074347153977804e+00 0.002300430119772917 0.013509935211980273
5.000746009706851680e+00 0.0025529080682395165 0.013509935211980273
5.547183231371483281e+00 0.002833096101839324 0.013509935211980273
6.140146389921798509e+00 0.0031440354715915 0.013509935211980273
6.781120445943636277e+00 0.0034891012134067737 0.013509935211980273
7.471258610322588645e+00 0.003872038781812557 0.013509935211980273
8.211324556986237866e+00 0.004297004704320844 0.013509935211980273
9.001635011867033853e+00 0.004768611697714469 0.013509935211980273
9.842004738187563717e+00 0.005291978735958442 0.013509935211980273
1.073169653459890149e+01 0.005872786613189483 0.013509935211980273
1.166937888530009459e+01 0.00651733960488242 0.013509935211980273
1.265309419745516273e+01 0.007232633896483534 0.013509935211980273
1.368024036986569669e+01 0.008026433522257174 0.013509935211980273
1.474756821262581852e+01 0.00890735463861044 0.013509935211980273
1.585119672754304965e+01 0.009884959046625586 0.013509935211980273
1.698664750199891671e+01 0.010969857978923836 0.013509935211980273
1.814889864222629257e+01 0.012173827277396614 0.013509935211980273
1.933245768815222121e+01 0.013509935211980273 0.013509935211980273
2.053145178764040679e+01 0.014992684327860457 0.013509935211980273
2.173973246584429830e+01 0.01663816886076129 0.013509935211980273
2.295099144259817692e+01 0.018464249428955443 0.013509935211980273
2.415888306025077981e+01 0.020490746898158472 0.013509935211980273
2.535714867305914666e+01 0.022739657523579287 0.013509935211980273
2.653973788879150320e+01 0.02523539170434766 0.013509935211980273
2.770092200794923087e+01 0.02800503894183631 0.013509935211980273
2.883539524020753220e+01 0.03107866187782014 0.013509935211980273
2.993836014304534743e+01 0.03448962260405758 0.013509935211980273
3.100559468121657147e+01 0.038274944785163134 0.013509935211980273
3.203349932090629437e+01 0.04247571552536898 0.013509935211980273
3.301912372295213061e+01 0.047137531341167244 0.013509935211980273
3.396017367799144182e+01 0.05231099308056263 0.013509935211980273
3.485499980661897723e+01 0.05805225516094899 0.013509935211980273
3.570257029923845238e+01 0.06442363508721373 0.013509935211980273
3.650243050148321089e+01 0.07149428986597581 0.013509935211980273
3.725465236676422620e+01 0.07934096665797492 0.013509935211980273
3.795977691302351076e+01 0.08804883581643465 0.013509935211980273
3.861875262115857765e+01 0.09771241535346502 0.013509935211980273
3.923287247030486924e+01 0.1084365968689611 0.013509935211980273
3.980371187544313472e+01 0.12033778407775893 0.013509935211980273
4.033306940603559099e+01 0.13354515629298988 0.013509935211980273
4.082291164283066109e+01 0.14820207057988585 0.013509935211980273
4.127532317527437300e+01 0.16446761779946645 0.013509935211980273
4.169246227451587572e+01 0.18251834943190443 0.013509935211980273
4.207652249956735346e+01 0.20255019392306664 0.013509935211980273
4.242970022019897414e+01 0.22478058335487253 0.013509935211980273
4.275416778136508356e+01 0.24945081352303167 0.013509935211980273
4.305205196593676931e+01 0.27682866303920667 0.013509935211980273
4.332541725434580115e+01 0.3072112998861759 0.013509935211980273
4.357625335973092007e+01 0.34092850697468147 0.013509935211980273
4.380646647730453225e+01 0.3783462617131929 0.013509935211980273
4.401787371896271850e+01 0.419870708444391 0.013509935211980273
4.421220020543324836e+01 0.4659525668664682 0.013509935211980273
4.439107833516236923e+01 0.517092024289676 0.013509935211980273
4.455604879593291656e+01 0.5738441648302398 0.013509935211980273
4.470856291395501358e+01 0.6368249944718586 0.013509935211980273
4.484998601523543016e+01 0.7067181273927491 0.013509935211980273
4.498160146007100479e+01 0.7842822061337682 0.013509935211980273
4.510461511216706043e+01 0.8703591361485166 0.013509935211980273
4.522015998165836237e+01 0.9658832241158708 0.013509935211980273
4.532930084613927590e+01 1.0718913192051276 0.013509935211980273
4.543303866293448579e+01 1.1895340673703196 0.013509935211980273
4.553231458952186017e+01 1.3200884008314182 0.013509935211980273
4.562801346744416975e+01 1.4649713983072863 0.013509935211980273
4.572096661287564956e+01 1.625755666443795 0.013509935211980273
4.581195377105295563e+01 1.8041864093920719 0.013509935211980273
4.590170410065425699e+01 2.0022003718155843 0.013509935211980273
4.599089604912198581e+01 2.2219468609395236 0.013509935211980273
4.608015599410764196e+01 2.4658110758226037 0.013509935211980273
4.617005553377002514e+01 2.736439997074672 0.013509935211980273
4.626110732795773117e+01 3.0367711180354604 0.013509935211980273
4.635375940945631612e+01 3.370064329271928 0.013509935211980273
4.644838792991806997e+01 3.739937302478798 0.013509935211980273
4.654528834215870603e+01 4.150404757850477 0.013509935211980273
4.664466508829655567e+01 4.605922041145108 0.013509935211980273
4.674661994411534494e+01 5.1114334834401705 0.013509935211980273
4.685113924569409249e+01 5.672426068491977 0.013509935211980273
4.695808034851341262e+01 6.294988990221888 0.013509935211980273
4.706715776447260424e+01 6.985879746785249 0.013509935211980273
4.717792954202297295e+01 7.752597488629465 0.013509935211980273
4.728978456166906597e+01 8.60346441668451 0.013509935211980273
4.740193149835567255e+01 9.547716114208066 0.013509935211980273
4.751339025954303708e+01 10.59560179277617 0.013509935211980273
4.762298671738729183e+01 11.758495540521581 0.013509935211980273
4.772935149172571556e+01 13.049019780144016 0.013509935211980273
4.783092344110487204e+01 14.481182276745331 0.013509935211980273
4.792595831351389535e+01 16.070528182616385 0.013509935211980273
4.801254278192095626e+01 17.834308769319094 0.013509935211980273
4.808861376672862775e+01 19.791668678535572 0.013509935211980273
4.815198263920892430e+01 21.96385372416547 0.013509935211980273
4.820036356544038370e+01 24.37444150122222 0.013509935211980273
4.823140496873960359e+01 27.04959730463137 0.013509935211980273
4.824272285557845663e+01 30.01835813575592 0.013509935211980273
4.823193463673757719e+01 33.31294787934677 0.013509935211980273
4.819669207363765651e+01 36.96912707195032 0.013509935211980273
4.813471208455825945e+01 41.0265810582719 0.013509935211980273
4.804380441879187202e+01 45.52935074866948 0.013509935211980273
4.792189553184339701e+01 50.526310653356795 0.013509935211980273
4.776704842139231744e+01 56.07169938205458 0.013509935211980273
4.757747864188037568e+01 62.22570836730231 0.013509935211980273
4.735156712637159160e+01 69.0551352016233 0.013509935211980273
4.708787083140483531e+01 76.63410868007462 0.013509935211980273
4.678513246725362507e+01 85.04489341802686 0.013509935211980273
4.644229069580336500e+01 94.37878277775391 0.013509935211980273
4.605849211762386375e+01 104.73708979594508 0.013509935211980273
4.563310610691860347e+01 116.23224686798542 0.013509935211980273
4.516574306495553515e+01 128.9890261253308 0.013509935211980273
4.465627597368033008e+01 143.14589375234786 0.013509935211980273
4.410486422384476413e+01 158.85651294280527 0.013509935211980273
4.351197767800118044e+01 176.2914118095948 0.013509935211980273
4.287841791494532373e+01 195.63983435170647 0.013509935211980273
4.220533282553215315e+01 217.11179456945052 0.013509935211980273
4.149422049294805959e+01 240.9403560239527 0.013509935211980273
4.074814272099673929e+01 267.38416158399497 0.013509935211980273
3.996798343454143065e+01 296.73024081888724 0.013509935211980273
3.915570167396145251e+01 329.2971255097155 0.013509935211980273
3.833903804860057107e+01 365.43830709572546 0.013509935211980273
3.752323382855929168e+01 405.54607358408276 0.013509935211980273
3.667437090967235491e+01 450.05576757004974 0.013509935211980273
3.579579776066059082e+01 499.450511585514 0.013509935211980273
3.489114746442708537e+01 554.2664520663108 0.013509935211980273
3.396428642114086927e+01 615.0985788580505 0.013509935211980273
3.301926002893893042e+01 682.6071834272393 0.013509935211980273
3.206024460539565979e+01 757.525025877192 0.013509935211980273
3.109151628371380482e+01 840.6652885618333 0.013509935211980273
3.011744622850357089e+01 932.9304026284696 0.013509935211980273
2.914252718946466203e+01 1035.3218432956637 0.013509935211980273
2.817142956621058403e+01 1148.9510001873086 0.013509935211980273
2.754368519273986493e+01 1275.051240713013 0.013509935211980273
2.717337829979681274e+01 1414.991297434576 0.013509935211980273
2.684870916811102859e+01 1570.2901247293776 0.013509935211980273
2.656793140241255458e+01 1742.6333860096508 0.013509935211980273
2.632917491524218434e+01 1933.891750455232 0.013509935211980273
2.613067767311361322e+01 2146.141197858406 0.013509935211980273
2.597099904877033083e+01 2381.6855519761607 0.013509935211980273
2.588694227433044759e+01 2643.0814869741084 0.013509935211980273
2.605311750771814516e+01 2933.1662783900483 0.013509935211980273
2.625543370379022790e+01 3255.0885998350564 0.013509935211980273
2.648917341706740558e+01 3612.3426997094302 0.013509935211980273
2.674976003334380792e+01 4008.8063288984645 0.013509935211980273
2.703320541653448572e+01 4448.782831127585 0.013509935211980273
2.733624751882285508e+01 4937.047852839004 0.013509935211980273
2.765654373470189853e+01 5478.901179593945 0.013509935211980273
2.799280896816709330e+01 6080.224261649427 0.013509935211980273
2.834491423837948787e+01 6747.5440531107 0.013509935211980273
2.871417293180402197e+01 7488.10385759003 0.013509935211980273
2.910201676218064293e+01 8309.941949353404 0.013509935211980273
2.951097425409603048e+01 9221.97882333434 0.013509935211980273
2.994407154820776285e+01 10234.114021054527 0.013509935211980273
3.040413933090564313e+01 11357.333583431051 0.013509935211980273
3.089356352477978973e+01 12603.829296797274 0.013509935211980273
3.141414144052050261e+01 13987.131026472387 0.013509935211980273
3.196692356677409919e+01 15522.25357427048 0.013509935211980273
3.255171453826546468e+01 17225.859653987874 0.013509935211980273
3.316705918523394558e+01 19116.440753857038 0.013509935211980273
3.381062560070093070e+01 21214.51784910632 0.013509935211980273
3.447914968833487137e+01 23542.864143224204 0.013509935211980273
3.516858783794663879e+01 26126.752255633317 0.013509935211980273
3.587434483125285567e+01 28994.22853882881 0.013509935211980273
3.659155036250495385e+01 32176.417502507353 0.013509935211980273
3.731458691327073041e+01 35707.859649004626 0.013509935211980273
3.804250457011330155e+01 39626.88638701478 0.013509935211980273
3.883755210861934160e+01 43976.036093027215 0.013509935211980273
3.961018583043254182e+01 48802.515836544335 0.013509935211980273
4.035592328241936144e+01 54158.71378079476 0.013509935211980273
4.107102023831453153e+01 60102.76782070388 0.013509935211980273
4.175222670872226161e+01 66699.19663030129 0.013509935211980273
4.239675973324462888e+01 74019.59996915652 0.013509935211980273
4.300226557982747977e+01 82143.43584919439 0.013509935211980273
4.356677269960020737e+01 91158.88299750836 0.013509935211980273
4.408863833950366029e+01 101163.7979766207 0.013509935211980273
4.456649065564329248e+01 112266.77735108159 0.013509935211980273
4.499916897927926129e+01 124588.33642950082 0.013509935211980273
4.538566394042149454e+01 138262.2173764659 0.013509935211980273
4.572506011395045533e+01 153436.84089300132 0.013509935211980273
4.601648151850451285e+01 170276.91722258978 0.013509935211980273
4.625904379352756735e+01 188965.23396912115 0.013509935211980273
4.646721289687889112e+01 209704.64013232305 0.013509935211980273
4.664210187938545005e+01 232720.2478960412 0.013509935211980273
4.676898887697342388e+01 258261.87606826748 0.013509935211980273
4.684636688394257220e+01 286606.7616948256 0.013509935211980273
4.687926668334699798e+01 318062.5692794119 0.013509935211980273
4.687206936233205568e+01 352970.73027306574 0.013509935211980273
4.681332677427012356e+01 391710.1490809261 0.013509935211980273
4.670079923135493516e+01 434701.3158125035 0.013509935211980273
4.653216461357281020e+01 482410.8704165374 0.013509935211980273
4.630508181244307764e+01 535356.6677410719 0.013509935211980273
4.601725860850227434e+01 594113.3984965039 0.013509935211980273
4.566651148109205849e+01 659318.8271333541 0.013509935211980273
4.525083435546899580e+01 731680.7143427207 0.013509935211980273
4.476846406232486686e+01 811984.4993184009 0.013509935211980273
4.421794905922060792e+01 901101.8251665037 0.013509935211980273
4.359822160834864491e+01 1000000.0 0.013509935211980273
1.654729693095752463e+00 0.001 0.014992684327860457
1.858071590691216635e+00 0.0011097524964120721 0.014992684327860457
2.085630008994570961e+00 0.0012315506032928262 0.014992684327860457
2.339632660161479194e+00 0.001366716356462006 0.014992684327860457
2.622365010871627877e+00 0.0015167168884709225 0.014992684327860457
2.936148942444255727e+00 0.0016831803533309566 0.014992684327860457
3.283318286376810669e+00 0.0018679135990207828 0.014992684327860457
3.666190802521775982e+00 0.002072921779595372 0.014992684327860457
4.087036262546338783e+00 0.002300430119772917 0.014992684327860457
4.548040386128359813e+00 0.0025529080682395165 0.014992684327860457
5.051264322570840903e+00 0.002833096101839324 0.014992684327860457
5.598599729815752823e+00 0.0031440354715915 0.014992684327860457
6.191719584495886330e+00 0.0034891012134067737 0.014992684327860457
6.832025299881348879e+00 0.003872038781812557 0.014992684327860457
7.520591055094416610e+00 0.004297004704320844 0.014992684327860457
8.258106687018010206e+00 0.004768611697714469 0.014992684327860457
9.044820902436175203e+00 0.005291978735958442 0.014992684327860457
9.880487040600259618e+00 0.005872786613189483 0.014992684327860457
1.076431389541309080e+01 0.00651733960488242 0.014992684327860457
1.169492437778178129e+01 0.007232633896483534 0.014992684327860457
1.267032491568831354e+01 0.008026433522257174 0.014992684327860457
1.368788830866340334e+01 0.00890735463861044 0.014992684327860457
1.474435252949937514e+01 0.009884959046625586 0.014992684327860457
1.583583740688612451e+01 0.010969857978923836 0.014992684327860457
1.695788035698405949e+01 0.012173827277396614 0.014992684327860457
1.810549150659223727e+01 0.013509935211980273 0.014992684327860457
1.927322748120457163e+01 0.014992684327860457 0.014992684327860457
2.045528205457427973e+01 0.01663816886076129 0.014992684327860457
2.164559092753382075e+01 0.018464249428955443 0.014992684327860457
2.283794692119374403e+01 0.020490746898158472 0.014992684327860457
2.402612119424268755e+01 0.022739657523579287 0.014992684327860457
2.520398573266176356e+01 0.02523539170434766 0.014992684327860457
2.636563215842879515e+01 0.02800503894183631 0.014992684327860457
2.750548215526162110e+01 0.03107866187782014 0.014992684327860457
2.861838534352457231e+01 0.03448962260405758 0.014992684327860457
2.969970115289352819e+01 0.038274944785163134 0.014992684327860457
3.074536226530888783e+01 0.04247571552536898 0.014992684327860457
3.175191826769351167e+01 0.047137531341167244 0.014992684327860457
3.271655923334161287e+01 0.05231099308056263 0.014992684327860457
3.363711998835958639e+01 0.05805225516094899 0.014992684327860457
3.451206674592538803e+01 0.06442363508721373 0.014992684327860457
3.534046838912556154e+01 0.07149428986597581 0.014992684327860457
3.612195525128795737e+01 0.07934096665797492 0.014992684327860457
3.685666836859189743e+01 0.08804883581643465 0.014992684327860457
3.754520229801323694e+01 0.09771241535346502 0.014992684327860457
3.818854433066964305e+01 0.1084365968689611 0.014992684327860457
3.878801270844056859e+01 0.12033778407775893 0.014992684327860457
3.934519601956988311e+01 0.13354515629298988 0.014992684327860457
3.986189552017616222e+01 0.14820207057988585 0.014992684327860457
4.034007168844349422e+01 0.16446761779946645 0.014992684327860457
4.078179591456757436e+01 0.18251834943190443 0.014992684327860457
4.118920781016593224e+01 0.20255019392306664 0.014992684327860457
4.156447836503244275e+01 0.22478058335487253 0.014992684327860457
4.190977886822253140e+01 0.24945081352303167 0.014992684327860457
4.222725535044418166e+01 0.27682866303920667 0.014992684327860457
4.251900815993728600e+01 0.3072112998861759 0.014992684327860457
4.278707618771870358e+01 0.34092850697468147 0.014992684327860457
4.303342521489362582e+01 0.3783462617131929 0.014992684327860457
4.325993984886397214e+01 0.419870708444391 0.014992684327860457
4.346841852009220020e+01 0.4659525668664682 0.014992684327860457
4.366057100549049608e+01 0.517092024289676 0.014992684327860457
4.383801804975992411e+01 0.5738441648302398 0.014992684327860457
4.400229262207581371e+01 0.6368249944718586 0.014992684327860457
4.415484243478996262e+01 0.7067181273927491 0.014992684327860457
4.429703338670820756e+01 0.7842822061337682 0.014992684327860457
4.443015361160414045e+01 0.8703591361485166 0.014992684327860457
4.455541788440852713e+01 0.9658832241158708 0.014992684327860457
4.467397211712961536e+01 1.0718913192051276 0.014992684327860457
4.478689775656292227e+01 1.1895340673703196 0.014992684327860457
4.489521587736017239e+01 1.3200884008314182 0.014992684327860457
4.499989078283549304e+01 1.4649713983072863 0.014992684327860457
4.510183295356801381e+01 1.625755666443795 0.014992684327860457
4.520190117842540189e+01 1.8041864093920719 0.014992684327860457
4.530090370601885041e+01 2.0022003718155843 0.014992684327860457
4.539959827308434370e+01 2.2219468609395236 0.014992684327860457
4.549869085615869579e+01 2.4658110758226037 0.014992684327860457
4.559883301870174677e+01 2.736439997074672 0.014992684327860457
4.570061773845526432e+01 3.0367711180354604 0.014992684327860457
4.580457361105634817e+01 3.370064329271928 0.014992684327860457
4.591115737906964256e+01 3.739937302478798 0.014992684327860457
4.602074477649250639e+01 4.150404757850477 0.014992684327860457
4.613361974293520262e+01 4.605922041145108 0.014992684327860457
4.624996213705315995e+01 5.1114334834401705 0.014992684327860457
4.636983417740804470e+01 5.672426068491977 0.014992684327860457
4.649316595174558131e+01 6.294988990221888 0.014992684327860457
4.661974044891382363e+01 6.985879746785249 0.014992684327860457
4.674917868578731373e+01 7.752597488629465 0.014992684327860457
4.688092563957086156e+01 8.60346441668451 0.014992684327860457
4.701423775259993221e+01 9.547716114208066 0.014992684327860457
4.714817289566681779e+01 10.59560179277617 0.014992684327860457
4.728158364719286055e+01 11.758495540521581 0.014992684327860457
4.741311474820091831e+01 13.049019780144016 0.014992684327860457
4.754120545460896352e+01 14.481182276745331 0.014992684327860457
4.766409734720780023e+01 16.070528182616385 0.014992684327860457
4.777984790179732499e+01 17.834308769319094 0.014992684327860457
4.788634982114976424e+01 19.791668678535572 0.014992684327860457
4.798135576386246726e+01 21.96385372416547 0.014992684327860457
4.806250779064721712e+01 24.37444150122222 0.014992684327860457
4.812737048383284133e+01 27.04959730463137 0.014992684327860457
4.817346646047851522e+01 30.01835813575592 0.014992684327860457
4.819831281744544071e+01 33.31294787934677 0.014992684327860457
4.819945700639649999e+01 36.96912707195032 0.014992684327860457
4.817451071775548854e+01 41.0265810582719 0.014992684327860457
4.812118058103997242e+01 45.52935074866948 0.014992684327860457
4.803729481704649373e+01 50.526310653356795 0.014992684327860457
4.792082541670373530e+01 56.07169938205458 0.014992684327860457
4.776990588837769991e+01 62.22570836730231 0.014992684327860457
4.758284509251649297e+01 69.0551352016233 0.014992684327860457
4.735813810856639350e+01 76.63410868007462 0.014992684327860457
4.709447539902964763e+01 85.04489341802686 0.014992684327860457
4.679075171633103736e+01 94.37878277775391 0.014992684327860457
4.644607619501699247e+01 104.73708979594508 0.014992684327860457
4.605978484123869521e+01 116.23224686798542 0.014992684327860457
4.563145617955499489e+01 128.9890261253308 0.014992684327860457
4.516093010633696991e+01 143.14589375234786 0.014992684327860457
4.464832906687426117e+01 158.85651294280527 0.014992684327860457
4.409407960740517751e+01 176.2914118095948 0.014992684327860457
4.349893126823968004e+01 195.63983435170647 0.014992684327860457
4.286396896176363924e+01 217.11179456945052 0.014992684327860457
4.219061470148271553e+01 240.9403560239527 0.014992684327860457
4.148210293359268519e+01 267.38416158399497 0.014992684327860457
4.073876411667595221e+01 296.73024081888724 0.014992684327860457
3.996256824000652585e+01 329.2971255097155 0.014992684327860457
3.918311439874961621e+01 365.43830709572546 0.014992684327860457
3.840681194525351572e+01 405.54607358408276 0.014992684327860457
3.759536621688060620e+01 450.05576757004974 0.014992684327860457
3.675194248372720551e+01 499.450511585514 0.014992684327860457
3.588001112364811718e+01 554.2664520663108 0.014992684327860457
3.498330181423334295e+01 615.0985788580505 0.014992684327860457
3.406575374167672265e+01 682.6071834272393 0.014992684327860457
3.313147056853103578e+01 757.525025877192 0.014992684327860457
3.218469050162410383e+01 840.6652885618333 0.014992684327860457
3.122978073729302295e+01 932.9304026284696 0.014992684327860457
3.027126169369569908e+01 1035.3218432956637 0.014992684327860457
2.931386004969997217e+01 1148.9510001873086 0.014992684327860457
2.858200352502262831e+01 1275.051240713013 0.014992684327860457
2.820663050914469494e+01 1414.991297434576 0.014992684327860457
2.787598789278822409e+01 1570.2901247293776 0.014992684327860457
2.758850696822751303e+01 1742.6333860096508 0.014992684327860457
2.734249322432253493e+01 1933.891750455232 0.014992684327860457
2.713637233641363267e+01 2146.141197858406 0.014992684327860457
2.696890688171951567e+01 2381.6855519761607 0.014992684327860457
2.683936926096975384e+01 2643.0814869741084 0.014992684327860457
2.679348425731295791e+01 2933.1662783900483 0.014992684327860457
2.698484062938506156e+01 3255.0885998350564 0.014992684327860457
2.720913768480501105e+01 3612.3426997094302 0.014992684327860457
2.746202932484093040e+01 4008.8063288984645 0.014992684327860457
2.773962495790015126e+01 4448.782831127585 0.014992684327860457
2.803871274187255480e+01 4937.047852839004 0.014992684327860457
2.835695508430258016e+01 5478.901179593945 0.014992684327860457
2.869303149497144290e+01 6080.224261649427 0.014992684327860457
2.904677128298058975e+01 6747.5440531107 0.014992684327860457
2.941939320111646339e+01 7488.10385759003 0.014992684327860457
2.981216133809901692e+01 8309.941949353404 0.014992684327860457
3.022744717925104396e+01 9221.97882333434 0.014992684327860457
3.066814676702413323e+01 10234.114021054527 0.014992684327860457
3.113670791683380656e+01 11357.333583431051 0.014992684327860457
3.163524960910962847e+01 12603.829296797274 0.014992684327860457
3.216519102903948379e+01 13987.131026472387 0.014992684327860457
3.272720016194084991e+01 15522.25357427048 0.014992684327860457
3.332052116463297153e+01 17225.859653987874 0.014992684327860457
3.394319212103975048e+01 19116.440753857038 0.014992684327860457
3.459234877223966720e+01 21214.51784910632 0.014992684327860457
3.526421072490666120e+01 23542.864143224204 0.014992684327860457
3.595426057649600438e+01 26126.752255633317 0.014992684327860457
3.665754104504893718e+01 28994.22853882881 0.014992684327860457
3.736878990334881934e+01 32176.417502507353 0.014992684327860457
3.808803769149681528e+01 35707.859649004626 0.014992684327860457
3.887367538253081989e+01 39626.88638701478 0.014992684327860457
3.963860737261984468e+01 43976.036093027215 0.014992684327860457
4.037829103728186908e+01 48802.515836544335 0.014992684327860457
4.108855946193540376e+01 54158.71378079476 0.014992684327860457
4.176594021472926954e+01 60102.76782070388 0.014992684327860457
4.240746136990902215e+01 66699.19663030129 0.014992684327860457
4.301061038435804562e+01 74019.59996915652 0.014992684327860457
4.357328409893099774e+01 82143.43584919439 0.014992684327860457
4.409373163441769350e+01 91158.88299750836 0.014992684327860457
4.457049309561451622e+01 101163.7979766207 0.014992684327860457
4.500233672824388265e+01 112266.77735108159 0.014992684327860457
4.538819608103772651e+01 124588.33642950082 0.014992684327860457
4.572711002206332864e+01 138262.2173764659 0.014992684327860457
4.601816647646383984e+01 153436.84089300132 0.014992684327860457
4.626045249065696652e+01 170276.91722258978 0.014992684327860457
4.645301039802717469e+01 188965.23396912115 0.014992684327860457
4.661027461984321008e+01 209704.64013232305 0.014992684327860457
4.673614193612290535e+01 232720.2478960412 0.014992684327860457
4.681306556742580938e+01 258261.87606826748 0.014992684327860457
4.683934872213800560e+01 286606.7616948256 0.014992684327860457
4.681869212917285950e+01 318062.5692794119 0.014992684327860457
4.675891971484098519e+01 352970.73027306574 0.014992684327860457
4.664617135685784888e+01 391710.1490809261 0.014992684327860457
4.647804986557210327e+01 434701.3158125035 0.014992684327860457
4.625211342804151116e+01 482410.8704165374 0.014992684327860457
4.596595345076570993e+01 535356.6677410719 0.014992684327860457
4.561727015050075096e+01 594113.3984965039 0.014992684327860457
4.520394583169164804e+01 659318.8271333541 0.014992684327860457
4.472411805797909778e+01 731680.7143427207 0.014992684327860457
4.417625082526696190e+01 811984.4993184009 0.014992684327860457
4.355920793686384229e+01 901101.8251665037 0.014992684327860457
4.287232498433260730e+01 1000000.0 0.014992684327860457
1.491751361517932972e+00 0.001 0.01663816886076129
1.676056513710069140e+00 0.0011097524964120721 0.01663816886076129
1.882527953477761029e+00 0.0012315506032928262 0.01663816886076129
2.113256395412799638e+00 0.001366716356462006 0.01663816886076129
2.370400631675219305e+00 0.0015167168884709225 0.01663816886076129
2.656170515832994017e+00 0.0016831803533309566 0.01663816886076129
2.972807159117320630e+00 0.0018679135990207828 0.01663816886076129
3.322559925022369853e+00 0.002072921779595372 0.01663816886076129
3.707659848742348441e+00 0.002300430119772917 0.01663816886076129
4.130289023045768282e+00 0.0025529080682395165 0.01663816886076129
4.592545652314703020e+00 0.002833096101839324 0.01663816886076129
5.096404485307278520e+00 0.0031440354715915 0.01663816886076129
5.643672645335871429e+00 0.0034891012134067737 0.01663816886076129
6.235941090058348735e+00 0.003872038781812557 0.01663816886076129
6.874532258225674930e+00 0.004297004704320844 0.01663816886076129
7.560444916999914611e+00 0.004768611697714469 0.01663816886076129
8.294297593847558048e+00 0.005291978735958442 0.01663816886076129
9.076272483559476356e+00 0.005872786613189483 0.01663816886076129
9.906061979576744392e+00 0.00651733960488242 0.01663816886076129
1.078282050918258150e+01 0.007232633896483534 0.01663816886076129
1.170512439005248240e+01 0.008026433522257174 0.01663816886076129
1.267094262937730775e+01 0.00890735463861044 0.01663816886076129
1.367762133347946829e+01 0.009884959046625586 0.01663816886076129
1.472188418113521280e+01 0.010969857978923836 0.01663816886076129
1.579985077387016013e+01 0.012173827277396614 0.01663816886076129
1.690707397743283735e+01 0.013509935211980273 0.01663816886076129
1.803859642597272384e+01 0.014992684327860457 0.01663816886076129
1.918902536043502849e+01 0.01663816886076129 0.01663816886076129
2.035262387180276278e+01 0.018464249428955443 0.01663816886076129
2.152341570029883755e+01 0.020490746898158472 0.01663816886076129
2.269529979089879745e+01 0.022739657523579287 0.01663816886076129
2.386217018308232696e+01 0.02523539170434766 0.01663816886076129
2.501803647076678416e+01 0.02800503894183631 0.01663816886076129
2.615713993617963951e+01 0.03107866187782014 0.01663816886076129
2.727406077937648377e+01 0.03448962260405758 0.01663816886076129
2.836381237760877383e+01 0.038274944785163134 0.01663816886076129
2.942191936380671535e+01 0.04247571552536898 0.01663816886076129
3.044447723831245511e+01 0.047137531341167244 0.01663816886076129
3.142819238634119472e+01 0.05231099308056263 0.01663816886076129
3.237040238329476693e+01 0.05805225516094899 0.01663816886076129
3.326907749899051225e+01 0.06442363508721373 0.01663816886076129
3.412280517177870109e+01 0.07149428986597581 0.01663816886076129
3.493075980650635159e+01 0.07934096665797492 0.01663816886076129
3.569266074645670273e+01 0.08804883581643465 0.01663816886076129
3.640872134900244816e+01 0.09771241535346502 0.01663816886076129
3.707959220791228461e+01 0.1084365968689611 0.01663816886076129
3.770630124354831025e+01 0.12033778407775893 0.01663816886076129
3.829019319070115301e+01 0.13354515629298988 0.01663816886076129
3.883287051218369612e+01 0.14820207057988585 0.01663816886076129
3.933613742877794550e+01 0.16446761779946645 0.01663816886076129
3.980194825919011237e+01 0.18251834943190443 0.01663816886076129
4.023236087554411000e+01 0.20255019392306664 0.01663816886076129
4.062949575356879706e+01 0.22478058335487253 0.01663816886076129
4.099550073933191641e+01 0.24945081352303167 0.01663816886076129
4.133252146296163687e+01 0.27682866303920667 0.01663816886076129
4.164267711594023780e+01 0.3072112998861759 0.01663816886076129
4.192804119988993961e+01 0.34092850697468147 0.01663816886076129
4.219062677023813279e+01 0.3783462617131929 0.01663816886076129
4.243237565033817305e+01 0.419870708444391 0.01663816886076129
4.265515108406914635e+01 0.4659525668664682 0.01663816886076129
4.286073331519917673e+01 0.517092024289676 0.01663816886076129
4.305081758418424442e+01 0.5738441648302398 0.01663816886076129
4.322701409455076060e+01 0.6368249944718586 0.01663816886076129
4.339084952350458479e+01 0.7067181273927491 0.01663816886076129
4.354376970258956447e+01 0.7842822061337682 0.01663816886076129
4.368714312086507334e+01 0.8703591361485166 0.01663816886076129
4.382226496204793875e+01 0.9658832241158708 0.01663816886076129
4.395036138664732306e+01 1.0718913192051276 0.01663816886076129
4.407259383870948000e+01 1.1895340673703196 0.01663816886076129
4.419006313321833801e+01 1.3200884008314182 0.01663816886076129
4.430381313104197005e+01 1.4649713983072863 0.01663816886076129
4.441483380943476078e+01 1.625755666443795 0.01663816886076129
4.452406353675934980e+01 1.8041864093920719 0.01663816886076129
4.463239038166140205e+01 2.0022003718155843 0.01663816886076129
4.474065228368102254e+01 2.2219468609395236 0.01663816886076129
4.484963592100508123e+01 2.4658110758226037 0.01663816886076129
4.496007412390640923e+01 2.736439997074672 0.01663816886076129
4.507264169664307474e+01 3.0367711180354604 0.01663816886076129
4.518794953689697280e+01 3.370064329271928 0.01663816886076129
4.530653697481903919e+01 3.739937302478798 0.01663816886076129
4.542886230103500367e+01 4.150404757850477 0.01663816886076129
4.555529152921600655e+01 4.605922041145108 0.01663816886076129
4.568608550399292056e+01 5.1114334834401705 0.01663816886076129
4.582138556510071226e+01 5.672426068491977 0.01663816886076129
4.596119811718936177e+01 6.294988990221888 0.01663816886076129
4.610537854160545379e+01 6.985879746785249 0.01663816886076129
4.625361505243080273e+01 7.752597488629465 0.01663816886076129
4.640541319661873132e+01 8.60346441668451 0.01663816886076129
4.656008184136101136e+01 9.547716114208066 0.01663816886076129
4.671672153831139696e+01 10.59560179277617 0.01663816886076129
4.687421621566365815e+01 11.758495540521581 0.01663816886076129
4.703122911525081662e+01 13.049019780144016 0.01663816886076129
4.718620379806943532e+01 14.481182276745331 0.01663816886076129
4.733737086672631023e+01 16.070528182616385 0.01663816886076129
4.748276082012182542e+01 17.834308769319094 0.01663816886076129
4.762022311143805808e+01 19.791668678535572 0.01663816886076129
4.774745116934657574e+01 21.96385372416547 0.01663816886076129
4.786201271075700703e+01 24.37444150122222 0.01663816886076129
4.796138436822162987e+01 27.04959730463137 0.01663816886076129
4.804298930879417640e+01 30.01835813575592 0.01663816886076129
4.810423633392427689e+01 33.31294787934677 0.01663816886076129
4.814255884132410301e+01 36.96912707195032 0.01663816886076129
4.815545207782447790e+01 41.0265810582719 0.01663816886076129
4.814050729834070808e+01 45.52935074866948 0.01663816886076129
4.809544175870030358e+01 50.526310653356795 0.01663816886076129
4.801812390640621686e+01 56.07169938205458 0.01663816886076129
4.790659361279465145e+01 62.22570836730231 0.01663816886076129
4.775907780781252399e+01 69.0551352016233 0.01663816886076129
4.757400234498983593e+01 76.63410868007462 0.01663816886076129
4.735000132259554562e+01 85.04489341802686 0.01663816886076129
4.708592530939446874e+01 94.37878277775391 0.01663816886076129
4.678084999417061596e+01 104.73708979594508 0.01663816886076129
4.643408659336569855e+01 116.23224686798542 0.01663816886076129
4.604519492049662688e+01 128.9890261253308 0.01663816886076129
4.561399931659530438e+01 143.14589375234786 0.01663816886076129
4.514060669709204632e+01 158.85651294280527 0.01663816886076129
4.462542485646398660e+01 176.2914118095948 0.01663816886076129
4.406917804541362926e+01 195.63983435170647 0.01663816886076129
4.347291597890927761e+01 217.11179456945052 0.01663816886076129
4.283801214772669397e+01 240.9403560239527 0.01663816886076129
4.216794699735121554e+01 267.38416158399497 0.01663816886076129
4.146242459686387605e+01 296.73024081888724 0.01663816886076129
4.072349233597464035e+01 329.2971255097155 0.01663816886076129
3.998310743756868391e+01 365.43830709572546 0.01663816886076129
3.924801748076267671e+01 405.54607358408276 0.01663816886076129
3.847615420010098575e+01 450.05576757004974 0.01663816886076129
3.767021558509586043e+01 499.450511585514 0.01663816886076129
3.683348504196891327e+01 554.2664520663108 0.01663816886076129
3.596954728591267525e+01 615.0985788580505 0.01663816886076129
3.508222605561301322e+01 682.6071834272393 0.01663816886076129
3.417554280399646416e+01 757.525025877192 0.01663816886076129
3.325368843867552471e+01 840.6652885618333 0.01663816886076129
3.232101721295039454e+01 932.9304026284696 0.01663816886076129
3.138206846471468481e+01 1035.3218432956637 0.01663816886076129
3.044161601120434568e+01 1148.9510001873086 0.01663816886076129
2.962478566848533035e+01 1275.051240713013 0.01663816886076129
2.924527316426417300e+01 1414.991297434576 0.01663816886076129
2.890928345660561760e+01 1570.2901247293776 0.01663816886076129
2.861546059339818271e+01 1742.6333860096508 0.01663816886076129
2.836233655839038192e+01 1933.891750455232 0.01663816886076129
2.814857630739104621e+01 2146.141197858406 0.01663816886076129
2.797319432761328173e+01 2381.6855519761607 0.01663816886076129
2.783575703087345588e+01 2643.0814869741084 0.01663816886076129
2.773650576061276141e+01 2933.1662783900483 0.01663816886076129
2.774684525458284767e+01 3255.0885998350564 0.01663816886076129
2.795987762117388087e+01 3612.3426997094302 0.01663816886076129
2.820317416072909822e+01 4008.8063288984645 0.01663816886076129
2.847302016136588776e+01 4448.782831127585 0.01663816886076129
2.876632184797751179e+01 4937.047852839004 0.01663816886076129
2.908079919033113470e+01 5478.901179593945 0.01663816886076129
2.941512978262308309e+01 6080.224261649427 0.01663816886076129
2.976926821066811257e+01 6747.5440531107 0.01663816886076129
3.014402702506765408e+01 7488.10385759003 0.01663816886076129
3.054059898555285812e+01 8309.941949353404 0.01663816886076129
3.096113391711589458e+01 9221.97882333434 0.01663816886076129
3.140834123968527436e+01 10234.114021054527 0.01663816886076129
3.188430848601927536e+01 11357.333583431051 0.01663816886076129
3.239073384541922707e+01 12603.829296797274 0.01663816886076129
3.292858386348645894e+01 13987.131026472387 0.01663816886076129
3.349808793283076369e+01 15522.25357427048 0.01663816886076129
3.409787262068413582e+01 17225.859653987874 0.01663816886076129
3.472544767857358750e+01 19116.440753857038 0.01663816886076129
3.537741589189737823e+01 21214.51784910632 0.01663816886076129
3.604950448984338607e+01 23542.864143224204 0.01663816886076129
3.673676861973359564e+01 26126.752255633317 0.01663816886076129
3.743395650852982470e+01 28994.22853882881 0.01663816886076129
3.814316392044969461e+01 32176.417502507353 0.01663816886076129
3.891758900946172162e+01 35707.859649004626 0.01663816886076129
3.967324056364571305e+01 39626.88638701478 0.01663816886076129
4.040549922500987634e+01 43976.036093027215 0.01663816886076129
4.110990391526536314e+01 48802.515836544335 0.01663816886076129
4.178262614389044671e+01 54158.71378079476 0.01663816886076129
4.242047121553563471e+01 60102.76782070388 0.01663816886076129
4.302073817272978573e+01 66699.19663030129 0.01663816886076129
4.358116631411941455e+01 74019.59996915652 0.01663816886076129
4.409987469709202657e+01 82143.43584919439 0.01663816886076129
4.457529719698403170e+01 91158.88299750836 0.01663816886076129
4.500611578999749440e+01 101163.7979766207 0.01663816886076129
4.539119479227094445e+01 112266.77735108159 0.01663816886076129
4.572951754623846909e+01 124588.33642950082 0.01663816886076129
4.602012801373270889e+01 138262.2173764659 0.01663816886076129
4.626207819414351974e+01 153436.84089300132 0.01663816886076129
4.645438301507329015e+01 170276.91722258978 0.01663816886076129
4.659598366601616704e+01 188965.23396912115 0.01663816886076129
4.670093144159594090e+01 209704.64013232305 0.01663816886076129
4.677674035909970485e+01 232720.2478960412 0.01663816886076129
4.680252357355930570e+01 258261.87606826748 0.01663816886076129
4.677639465568983468e+01 286606.7616948256 0.01663816886076129
4.670021031939699441e+01 318062.5692794119 0.01663816886076129
4.658629107328966512e+01 352970.73027306574 0.01663816886076129
4.641788036607060519e+01 391710.1490809261 0.01663816886076129
4.619245843053776923e+01 434701.3158125035 0.01663816886076129
4.590750891294432989e+01 482410.8704165374 0.01663816886076129
4.556060872289884145e+01 535356.6677410719 0.01663816886076129
4.514951348300147060e+01 594113.3984965039 0.01663816886076129
4.467224024689465267e+01 659318.8271333541 0.01663816886076129
4.412714499584592431e+01 731680.7143427207 0.01663816886076129
4.351299868785454805e+01 811984.4993184009 0.01663816886076129
4.282905986080474037e+01 901101.8251665037 0.01663816886076129
4.207514338574726764e+01 1000000.0 0.01663816886076129
1.343874059929306197e+00 0.001 0.018464249428955443
1.510714380754491382e+00 0.0011097524964120721 0.018464249428955443
1.697799682682841205e+00 0.0012315506032928262 0.018464249428955443
1.907082465742311550e+00 0.001366716356462006 0.018464249428955443
2.140590313572503511e+00 0.0015167168884709225 0.018464249428955443
2.400412610886754727e+00 0.0016831803533309566 0.018464249428955443
2.688684804776910298e+00 0.0018679135990207828 0.018464249428955443
3.007569890305420657e+00 0.002072921779595372 0.018464249428955443
3.359236618647500450e+00 0.002300430119772917 0.018464249428955443
3.745833997158448891e+00 0.0025529080682395165 0.018464249428955443
4.169461635323421511e+00 0.002833096101839324 0.018464249428955443
4.632135529667020357e+00 0.0031440354715915 0.018464249428955443
5.135749088108827465e+00 0.0034891012134067737 0.018464249428955443
5.682029461573690376e+00 0.003872038781812557 0.018464249428955443
6.272489361657497930e+00 0.004297004704320844 0.018464249428955443
6.908375081604583912e+00 0.004768611697714469 0.018464249428955443
7.590611808558977991e+00 0.005291978735958442 0.018464249428955443
8.319747576223749164e+00 0.005872786613189483 0.018464249428955443
9.095897877319702118e+00 0.00651733960488242 0.018464249428955443
9.918693160440156475e+00 0.007232633896483534 0.018464249428955443
1.078723182221539112e+01 0.008026433522257174 0.018464249428955443
1.170004150730267867e+01 0.00890735463861044 0.018464249428955443
1.265505156430713107e+01 0.009884959046625586 0.018464249428955443
1.364957928409594601e+01 0.010969857978923836 0.018464249428955443
1.468033232725759518e+01 0.012173827277396614 0.018464249428955443
1.574342902190208093e+01 0.013509935211980273 0.018464249428955443
1.683443753771404872e+01 0.014992684327860457 0.018464249428955443
1.794843397236228100e+01 0.01663816886076129 0.018464249428955443
1.908007835951497810e+01 0.018464249428955443 0.018464249428955443
2.022370658882444161e+01 0.020490746898158472 0.018464249428955443
2.137343520815124265e+01 0.022739657523579287 0.018464249428955443
2.252327525916868822e+01 0.02523539170434766 0.018464249428955443
2.366725071528642133e+01 0.02800503894183631 0.018464249428955443
2.479951669097809130e+01 0.03107866187782014 0.018464249428955443
2.591447268102604795e+01 0.03448962260405758 0.018464249428955443
2.700686632452270430e+01 0.038274944785163134 0.018464249428955443
2.807188379122289135e+01 0.04247571552536898 0.018464249428955443
2.910522380511448759e+01 0.047137531341167244 0.018464249428955443
3.010315320157302565e+01 0.05231099308056263 0.018464249428955443
3.106254313077091922e+01 0.05805225516094899 0.018464249428955443
3.198088592293499488e+01 0.06442363508721373 0.018464249428955443
3.285629374782435974e+01 0.07149428986597581 0.018464249428955443
3.368748085157528038e+01 0.07934096665797492 0.018464249428955443
3.447373187216608414e+01 0.08804883581643465 0.018464249428955443
3.521485899362649974e+01 0.09771241535346502 0.018464249428955443
3.591115091463370845e+01 0.1084365968689611 0.018464249428955443
3.656331651924720916e+01 0.12033778407775893 0.018464249428955443
3.717242593948579810e+01 0.13354515629298988 0.018464249428955443
3.773985139131285393e+01 0.14820207057988585 0.018464249428955443
3.826720971230151491e+01 0.16446761779946645 0.018464249428955443
3.875630819254129023e+01 0.18251834943190443 0.018464249428955443
3.920909478620890098e+01 0.20255019392306664 0.018464249428955443
3.962761344831047694e+01 0.22478058335487253 0.018464249428955443
4.001396498749471675e+01 0.24945081352303167 0.018464249428955443
4.037027353966139742e+01 0.27682866303920667 0.018464249428955443
4.069865854111221637e+01 0.3072112998861759 0.018464249428955443
4.100121190294787255e+01 0.34092850697468147 0.018464249428955443
4.127997999845305799e+01 0.3783462617131929 0.018464249428955443
4.153694997163501057e+01 0.419870708444391 0.018464249428955443
4.177403985286172627e+01 0.4659525668664682 0.018464249428955443
4.199309196562887792e+01 0.517092024289676 0.018464249428955443
4.219586911014706487e+01 0.5738441648302398 0.018464249428955443
4.238405304301897303e+01 0.6368249944718586 0.018464249428955443
4.255924479875992716e+01 0.7067181273927491 0.018464249428955443
4.272296644468183757e+01 0.7842822061337682 0.018464249428955443
4.287666389952823920e+01 0.8703591361485166 0.018464249428955443
4.302171047614499599e+01 0.9658832241158708 0.018464249428955443
4.315941084811095863e+01 1.0718913192051276 0.018464249428955443
4.329100516812392385e+01 1.1895340673703196 0.018464249428955443
4.341767308392523717e+01 1.3200884008314182 0.018464249428955443
4.354053743236506335e+01 1.4649713983072863 0.018464249428955443
4.366066738065519104e+01 1.625755666443795 0.018464249428955443
4.377908082020166347e+01 1.8041864093920719 0.018464249428955443
4.389674581100911865e+01 2.0022003718155843 0.018464249428955443
4.401458088688709580e+01 2.2219468609395236 0.018464249428955443
4.413345403742255257e+01 2.4658110758226037 0.018464249428955443
4.425418019477192644e+01 2.736439997074672 0.018464249428955443
4.437751707397926282e+01 3.0367711180354604 0.018464249428955443
4.450415922246396860e+01 3.370064329271928 0.018464249428955443
4.463473019950693299e+01 3.739937302478798 0.018464249428955443
4.476977281913048046e+01 4.150404757850477 0.018464249428955443
4.490973749381056734e+01 4.605922041145108 0.018464249428955443
4.505496875801280510e+01 5.1114334834401705 0.018464249428955443
4.520569020027939899e+01 5.672426068491977 0.018464249428955443
4.536198809515791197e+01 6.294988990221888 0.018464249428955443
4.552379420915511332e+01 6.985879746785249 0.018464249428955443
4.569086836583923628e+01 7.752597488629465 0.018464249428955443
4.586278149464898490e+01 8.60346441668451 0.018464249428955443
4.603890002310652818e+01 9.547716114208066 0.018464249428955443
4.621837255395473676e+01 10.59560179277617 0.018464249428955443
4.640011983705348797e+01 11.758495540521581 0.018464249428955443
4.658282901626026984e+01 13.049019780144016 0.018464249428955443
4.676495307114790734e+01 14.481182276745331 0.018464249428955443
4.694471621145901707e+01 16.070528182616385 0.018464249428955443
4.712012571613382761e+01 17.834308769319094 0.018464249428955443
4.728899044282795217e+01 19.791668678535572 0.018464249428955443
4.744894581331971040e+01 21.96385372416547 0.018464249428955443
4.759748472689188503e+01 24.37444150122222 0.018464249428955443
4.773199344230635432e+01 27.04959730463137 0.018464249428955443
4.784979114090287311e+01 30.01835813575592 0.018464249428955443
4.794817160664173628e+01 33.31294787934677 0.018464249428955443
4.802444532445952063e+01 36.96912707195032 0.018464249428955443
4.807598029831230235e+01 41.0265810582719 0.018464249428955443
4.810024001125778170e+01 45.52935074866948 0.018464249428955443
4.809481725906226046e+01 50.526310653356795 0.018464249428955443
4.805746298563986585e+01 56.07169938205458 0.018464249428955443
4.798610974934123163e+01 62.22570836730231 0.018464249428955443
4.787888997607059594e+01 69.0551352016233 0.018464249428955443
4.773414968402828151e+01 76.63410868007462 0.018464249428955443
4.755045878554957284e+01 85.04489341802686 0.018464249428955443
4.732661939077811297e+01 94.37878277775391 0.018464249428955443
4.706167364337855474e+01 104.73708979594508 0.018464249428955443
4.675491249342542233e+01 116.23224686798542 0.018464249428955443
4.640588641863863018e+01 128.9890261253308 0.018464249428955443
4.601441841029151192e+01 143.14589375234786 0.018464249428955443
4.558061858762619067e+01 158.85651294280527 0.018464249428955443
4.510489867676660225e+01 176.2914118095948 0.018464249428955443
4.458798342334948472e+01 195.63983435170647 0.018464249428955443
4.403091514446548871e+01 217.11179456945052 0.018464249428955443
4.343512861775431588e+01 240.9403560239527 0.018464249428955443
4.280418948986102379e+01 267.38416158399497 0.018464249428955443
4.213733171465463556e+01 296.73024081888724 0.018464249428955443
4.143667855455169047e+01 329.2971255097155 0.018464249428955443
4.073678708893166345e+01 365.43830709572546 0.018464249428955443
4.004507412003574274e+01 405.54607358408276 0.018464249428955443
3.931454469811058061e+01 450.05576757004974 0.018464249428955443
3.854814603670772755e+01 499.450511585514 0.018464249428955443
3.774893692760675634e+01 554.2664520663108 0.018464249428955443
3.692023191031855589e+01 615.0985788580505 0.018464249428955443
3.606573015739196109e+01 682.6071834272393 0.018464249428955443
3.518936098950643299e+01 757.525025877192 0.018464249428955443
3.429525805966481045e+01 840.6652885618333 0.018464249428955443
3.338775324672491962e+01 932.9304026284696 0.018464249428955443
3.247139606587074923e+01 1035.3218432956637 0.018464249428955443
3.155100923772125299e+01 1148.9510001873086 0.018464249428955443
3.066762462425275970e+01 1275.051240713013 0.018464249428955443
3.028507978856342930e+01 1414.991297434576 0.018464249428955443
2.994457626644718928e+01 1570.2901247293776 0.018464249428955443
2.964501188598064019e+01 1742.6333860096508 0.018464249428955443
2.938516871946380604e+01 1933.891750455232 0.018464249428955443
2.916399959594631852e+01 2146.141197858406 0.018464249428955443
2.898085012839662511e+01 2381.6855519761607 0.018464249428955443
2.883562268695951403e+01 2643.0814869741084 0.018464249428955443
2.872867833159266482e+01 2933.1662783900483 0.018464249428955443
2.866111726108810842e+01 3255.0885998350564 0.018464249428955443
2.873928399489835428e+01 3612.3426997094302 0.018464249428955443
2.897139769768371664e+01 4008.8063288984645 0.018464249428955443
2.923187288483723023e+01 4448.782831127585 0.018464249428955443
2.951779245763147941e+01 4937.047852839004 0.018464249428955443
2.982697839595117628e+01 5478.901179593945 0.018464249428955443
3.015813314760885788e+01 6080.224261649427 0.018464249428955443
3.051137501976759836e+01 6747.5440531107 0.018464249428955443
3.088703410310968778e+01 7488.10385759003 0.018464249428955443
3.128625161060252680e+01 8309.941949353404 0.018464249428955443
3.171091210156216533e+01 9221.97882333434 0.018464249428955443
3.216334558115953968e+01 10234.114021054527 0.018464249428955443
3.264537640352030934e+01 11357.333583431051 0.018464249428955443
3.315814948611909330e+01 12603.829296797274 0.018464249428955443
3.370217679454803061e+01 13987.131026472387 0.018464249428955443
3.427703169616003720e+01 15522.25357427048 0.018464249428955443
3.488086148070898673e+01 17225.859653987874 0.018464249428955443
3.551058620285913037e+01 19116.440753857038 0.018464249428955443
3.616229400110950820e+01 21214.51784910632 0.018464249428955443
3.683126049888574727e+01 23542.864143224204 0.018464249428955443
3.751222745310048623e+01 26126.752255633317 0.018464249428955443
3.820970226758551291e+01 28994.22853882881 0.018464249428955443
3.897073611967797291e+01 32176.417502507353 0.018464249428955443
3.971544024134448847e+01 35707.859649004626 0.018464249428955443
4.043856842422136566e+01 39626.88638701478 0.018464249428955443
4.113585055560172066e+01 43976.036093027215 0.018464249428955443
4.180291523760629957e+01 48802.515836544335 0.018464249428955443
4.243628360857004367e+01 54158.71378079476 0.018464249428955443
4.303303251375815108e+01 60102.76782070388 0.018464249428955443
4.359071420487171622e+01 66699.19663030129 0.018464249428955443
4.410729210750142215e+01 74019.59996915652 0.018464249428955443
4.458107218440375163e+01 82143.43584919439 0.018464249428955443
4.501063241463197073e+01 91158.88299750836 0.018464249428955443
4.539475303287268559e+01 101163.7979766207 0.018464249428955443
4.573235013076359223e+01 112266.77735108159 0.018464249428955443
4.602241403946710818e+01 124588.33642950082 0.018464249428955443
4.626395425003527606e+01 138262.2173764659 0.018464249428955443
4.645595221572120437e+01 153436.84089300132 0.018464249428955443
4.659732278327661703e+01 170276.91722258978 0.018464249428955443
4.668688537148519657e+01 188965.23396912115 0.018464249428955443
4.673785901726495950e+01 209704.64013232305 0.018464249428955443
4.676242001493060485e+01 232720.2478960412 0.018464249428955443
4.673573673932384054e+01 258261.87606826748 0.018464249428955443
4.665574194079168535e+01 286606.7616948256 0.018464249428955443
4.652184261876649884e+01 318062.5692794119 0.018464249428955443
4.635209997860614806e+01 352970.73027306574 0.018464249428955443
4.612630485027821692e+01 391710.1490809261 0.018464249428955443
4.584186043921042852e+01 434701.3158125035 0.018464249428955443
4.549622986300307304e+01 482410.8704165374 0.018464249428955443
4.508703727883364110e+01 535356.6677410719 0.018464249428955443
4.461216358965375406e+01 594113.3984965039 0.018464249428955443
4.406983422906991876e+01 659318.8271333541 0.018464249428955443
4.345870222629691426e+01 731680.7143427207 0.018464249428955443
4.277792409746852798e+01 811984.4993184009 0.018464249428955443
4.202723082370111740e+01 901101.8251665037 0.018464249428955443
4.120699122017270355e+01 1000000.0 0.018464249428955443
1.209865213382537386e+00 0.001 0.020490746898158472
1.360721170120787749e+00 0.0011097524964120721 0.020490746898158472
1.530030198515667239e+00 0.0012315506032928262 0.020490746898158472
1.719607681123789922e+00 0.001366716356462006 0.020490746898158472
1.931348374169959303e+00 0.0015167168884709225 0.020490746898158472
2.167216244782504742e+00 0.0016831803533309566 0.020490746898158472
2.429232256598435669e+00 0.0018679135990207828 0.020490746898158472
2.719459762555799021e+00 0.002072921779595372 0.020490746898158472
3.039986983591304259e+00 0.002300430119772917 0.020490746898158472
3.392906170588010362e+00 0.0025529080682395165 0.020490746898158472
3.780288841699040336e+00 0.002833096101839324 0.020490746898158472
4.204156705943542072e+00 0.0031440354715915 0.020490746898158472
4.666447906911973753e+00 0.0034891012134067737 0.020490746898158472
5.168978365286459820e+00 0.003872038781812557 0.020490746898158472
5.713398337941867133e+00 0.004297004704320844 0.020490746898158472
6.301144487327910326e+00 0.004768611697714469 0.020490746898158472
6.933388199069026925e+00 0.005291978735958442 0.020490746898158472
7.610981293181203533e+00 0.005872786613189483 0.020490746898158472
8.334400578853513153e+00 0.00651733960488242 0.020490746898158472
9.103693314536444703e+00 0.007232633896483534 0.020490746898158472
9.918425790523274443e+00 0.008026433522257174 0.020490746898158472
1.077763773698663030e+01 0.00890735463861044 0.020490746898158472
1.167980530585581000e+01 0.009884959046625586 0.020490746898158472
1.262281544556263846e+01 0.010969857978923836 0.020490746898158472
1.360395427853782913e+01 0.012173827277396614 0.020490746898158472
1.461991174408166039e+01 0.013509935211980273 0.020490746898158472
1.566680410352031494e+01 0.014992684327860457 0.020490746898158472
1.674021514820261203e+01 0.01663816886076129 0.020490746898158472
1.783525604702454004e+01 0.018464249428955443 0.020490746898158472
1.894664262310464409e+01 0.020490746898158472 0.020490746898158472
2.006878796317246483e+01 0.022739657523579287 0.020490746898158472
2.119590717308348005e+01 0.02523539170434766 0.020490746898158472
2.232213039171129054e+01 0.02800503894183631 0.020490746898158472
2.344161955862912450e+01 0.03107866187782014 0.020490746898158472
2.454868415573056240e+01 0.03448962260405758 0.020490746898158472
2.563789128423569608e+01 0.038274944785163134 0.020490746898158472
2.670416565082129878e+01 0.04247571552536898 0.020490746898158472
2.774287582220107495e+01 0.047137531341167244 0.020490746898158472
2.874990391846581161e+01 0.05231099308056263 0.020490746898158472
2.972169690491248772e+01 0.05805225516094899 0.020490746898158472
3.065529876894537509e+01 0.06442363508721373 0.020490746898158472
3.154836384855076403e+01 0.07149428986597581 0.020490746898158472
3.239915252695683989e+01 0.07934096665797492 0.020490746898158472
3.320651122784140341e+01 0.08804883581643465 0.020490746898158472
3.396983923121770488e+01 0.09771241535346502 0.020490746898158472
3.468904506778588370e+01 0.1084365968689611 0.020490746898158472
3.536449542416925595e+01 0.12033778407775893 0.020490746898158472
3.599695936611823299e+01 0.13354515629298988 0.020490746898158472
3.658755046630916752e+01 0.14820207057988585 0.020490746898158472
3.713766908651889764e+01 0.16446761779946645 0.020490746898158472
3.764894665730562906e+01 0.18251834943190443 0.020490746898158472
3.812319340492658171e+01 0.20255019392306664 0.020490746898158472
3.856235054552114150e+01 0.22478058335487253 0.020490746898158472
3.896844758581673318e+01 0.24945081352303167 0.020490746898158472
3.934356508062816715e+01 0.27682866303920667 0.020490746898158472
3.968980288003062640e+01 0.3072112998861759 0.020490746898158472
4.000925373403386942e+01 0.34092850697468147 0.020490746898158472
4.030398193665430995e+01 0.3783462617131929 0.020490746898158472
4.057600659286710965e+01 0.419870708444391 0.020490746898158472
4.082728903284335331e+01 0.4659525668664682 0.020490746898158472
4.105972387308202798e+01 0.517092024289676 0.020490746898158472
4.127513319193458585e+01 0.5738441648302398 0.020490746898158472
4.147526334302800421e+01 0.6368249944718586 0.020490746898158472
4.166178390976597257e+01 0.7067181273927491 0.020490746898158472
4.183628838487520341e+01 0.7842822061337682 0.020490746898158472
4.200029614666620859e+01 0.8703591361485166 0.020490746898158472
4.215525539029358981e+01 0.9658832241158708 0.020490746898158472
4.230254665888338650e+01 1.0718913192051276 0.020490746898158472
4.244348668461554297e+01 1.1895340673703196 0.020490746898158472
4.257933225916351461e+01 1.3200884008314182 0.020490746898158472
4.271128387091840040e+01 1.4649713983072863 0.020490746898158472
4.284048888203389538e+01 1.625755666443795 0.020490746898158472
4.296804399478294556e+01 1.8041864093920719 0.020490746898158472
4.309499681465021581e+01 2.0022003718155843 0.020490746898158472
4.322234627408994356e+01 2.2219468609395236 0.020490746898158472
4.335104172641852927e+01 2.4658110758226037 0.020490746898158472
4.348198051954816634e+01 2.736439997074672 0.020490746898158472
4.361600386238966109e+01 3.0367711180354604 0.020490746898158472
4.375389083541533353e+01 3.370064329271928 0.020490746898158472
4.389635043878364229e+01 3.739937302478798 0.020490746898158472
4.404401158678042805e+01 4.150404757850477 0.020490746898158472
4.419741106799993702e+01 4.605922041145108 0.020490746898158472
4.435697953776667646e+01 5.1114334834401705 0.020490746898158472
4.452302573293986399e+01 5.672426068491977 0.020490746898158472
4.469571921731610331e+01 6.294988990221888 0.020490746898158472
4.487507209460255808e+01 6.985879746785249 0.020490746898158472
4.506092028944144090e+01 7.752597488629465 0.020490746898158472
4.525290512904133777e+01 8.60346441668451 0.020490746898158472
4.545045609561497457e+01 9.547716114208066 0.020490746898158472
4.565277574647416259e+01 10.59560179277617 0.020490746898158472
4.585882784181114857e+01 11.758495540521581 0.020490746898158472
4.606732974826026350e+01 13.049019780144016 0.020490746898158472
4.627675011821790463e+01 14.481182276745331 0.020490746898158472
4.648531269068455885e+01 16.070528182616385 0.020490746898158472
4.669100684654836186e+01 17.834308769319094 0.020490746898158472
4.689160522438868384e+01 19.791668678535572 0.020490746898158472
4.708468834675569781e+01 21.96385372416547 0.020490746898158472
4.726767578146195348e+01 24.37444150122222 0.020490746898158472
4.743786297622998660e+01 27.04959730463137 0.020490746898158472
4.759246249424435149e+01 30.01835813575592 0.020490746898158472
4.772864810436521310e+01 33.31294787934677 0.020490746898158472
4.784359995867073678e+01 36.96912707195032 0.020490746898158472
4.793454904656183402e+01 41.0265810582719 0.020490746898158472
4.799881920233877253e+01 45.52935074866948 0.020490746898158472
4.803386517722343996e+01 50.526310653356795 0.020490746898158472
4.803730569239344561e+01 56.07169938205458 0.020490746898158472
4.800695084671277613e+01 62.22570836730231 0.020490746898158472
4.794082382080148363e+01 69.0551352016233 0.020490746898158472
4.783717735004840677e+01 76.63410868007462 0.020490746898158472
4.769450592780299303e+01 85.04489341802686 0.020490746898158472
4.751155506257942562e+01 94.37878277775391 0.020490746898158472
4.728732907979135547e+01 104.73708979594508 0.020490746898158472
4.702109889101753026e+01 116.23224686798542 0.020490746898158472
4.671241078770835742e+01 128.9890261253308 0.020490746898158472
4.636109665898749199e+01 143.14589375234786 0.020490746898158472
4.596728507472562342e+01 158.85651294280527 0.020490746898158472
4.553141153535824515e+01 176.2914118095948 0.020490746898158472
4.505422502742725754e+01 195.63983435170647 0.020490746898158472
4.453678715234227781e+01 217.11179456945052 0.020490746898158472
4.398085085303491581e+01 240.9403560239527 0.020490746898158472
4.338947396071657181e+01 267.38416158399497 0.020490746898158472
4.276200074568336618e+01 296.73024081888724 0.020490746898158472
4.210049552985882571e+01 329.2971255097155 0.020490746898158472
4.144227372675842247e+01 365.43830709572546 0.020490746898158472
4.079564032417179931e+01 405.54607358408276 0.020490746898158472
4.010857266921075848e+01 450.05576757004974 0.020490746898158472
3.938366979984136407e+01 499.450511585514 0.020490746898158472
3.862390272284163473e+01 554.2664520663108 0.020490746898158472
3.783272967958930622e+01 615.0985788580505 0.020490746898158472
3.701348038395614282e+01 682.6071834272393 0.020490746898158472
3.616998204970466446e+01 757.525025877192 0.020490746898158472
3.530630055845108473e+01 840.6652885618333 0.020490746898158472
3.442673518157413071e+01 932.9304026284696 0.020490746898158472
3.353583621408503745e+01 1035.3218432956637 0.020490746898158472
3.263856317995907830e+01 1148.9510001873086 0.020490746898158472
3.174011402847968810e+01 1275.051240713013 0.020490746898158472
3.132168496241242295e+01 1414.991297434576 0.020490746898158472
3.097774891858096424e+01 1570.2901247293776 0.020490746898158472
3.067324022668190509e+01 1742.6333860096508 0.020490746898158472
3.040731474770582565e+01 1933.891750455232 0.020490746898158472
3.017926206539409506e+01 2146.141197858406 0.020490746898158472
2.998876219622098205e+01 2381.6855519761607 0.020490746898158472
2.983592028312893873e+01 2643.0814869741084 0.020490746898158472
2.972149780004367869e+01 2933.1662783900483 0.020490746898158472
2.964687744996963659e+01 3255.0885998350564 0.020490746898158472
2.961402078912072966e+01 3612.3426997094302 0.020490746898158472
2.976432367970052439e+01 4008.8063288984645 0.020490746898158472
3.001410171323577458e+01 4448.782831127585 0.020490746898158472
3.029129222199307137e+01 4937.047852839004 0.020490746898158472
3.059385428729427048e+01 5478.901179593945 0.020490746898158472
3.092063985412166360e+01 6080.224261649427 0.020490746898158472
3.127164315533006445e+01 6747.5440531107 0.020490746898158472
3.164696816454232575e+01 7488.10385759003 0.020490746898158472
3.204758393233667846e+01 8309.941949353404 0.020490746898158472
3.247506295230279250e+01 9221.97882333434 0.020490746898158472
3.293129912890260158e+01 10234.114021054527 0.020490746898158472
3.341780036958681421e+01 11357.333583431051 0.020490746898158472
3.393509692948435941e+01 12603.829296797274 0.020490746898158472
3.448327094695397932e+01 13987.131026472387 0.020490746898158472
3.506101495925699396e+01 15522.25357427048 0.020490746898158472
3.566616471301193769e+01 17225.859653987874 0.020490746898158472
3.629501870233237781e+01 19116.440753857038 0.020490746898158472
3.694317847083505768e+01 21214.51784910632 0.020490746898158472
3.760558518845979847e+01 23542.864143224204 0.020490746898158472
3.829010801918531826e+01 26126.752255633317 0.020490746898158472
3.903497743208082227e+01 28994.22853882881 0.020490746898158472
3.976649310443027474e+01 32176.417502507353 0.020490746898158472
4.047897205992659053e+01 35707.859649004626 0.020490746898158472
4.116734471194565259e+01 39626.88638701478 0.020490746898158472
4.182756062595657198e+01 43976.036093027215 0.020490746898158472
4.245549193337791394e+01 48802.515836544335 0.020490746898158472
4.304795615597246439e+01 54158.71378079476 0.020490746898158472
4.360228482556405538e+01 60102.76782070388 0.020490746898158472
4.411625653179357442e+01 66699.19663030129 0.020490746898158472
4.458802413643325480e+01 74019.59996915652 0.020490746898158472
4.501604039041847471e+01 82143.43584919439 0.020490746898158472
4.539898414362303924e+01 91158.88299750836 0.020490746898158472
4.573568990769164344e+01 101163.7979766207 0.020490746898158472
4.602508295987151854e+01 112266.77735108159 0.020490746898158472
4.626612115089287158e+01 124588.33642950082 0.020490746898158472
4.645774509426487242e+01 138262.2173764659 0.020490746898158472
4.659883760787886331e+01 153436.84089300132 0.020490746898158472
4.668819296110101646e+01 170276.91722258978 0.020490746898158472
4.672449701957845036e+01 188965.23396912115 0.020490746898158472
4.671956794807439906e+01 209704.64013232305 0.020490746898158472
4.669154086385841396e+01 232720.2478960412 0.020490746898158472
4.661092718340194097e+01 258261.87606826748 0.020490746898158472
4.647549837715521193e+01 286606.7616948256 0.020490746898158472
4.628294142376455511e+01 318062.5692794119 0.020490746898158472
4.605419375226006906e+01 352970.73027306574 0.020490746898158472
4.576927497410181900e+01 391710.1490809261 0.020490746898158472
4.542412759683848122e+01 434701.3158125035 0.020490746898158472
4.501625663468057326e+01 482410.8704165374 0.020490746898158472
4.454340317707854524e+01 535356.6677410719 0.020490746898158472
4.400364686413239212e+01 594113.3984965039 0.020490746898158472
4.339549996483343364e+01 659318.8271333541 0.020490746898158472
4.271799058016839012e+01 731680.7143427207 0.020490746898158472
4.197073860043802540e+01 811984.4993184009 0.020490746898158472
4.115401890821330966e+01 901101.8251665037 0.020490746898158472
4.026881630464765749e+01 1000000.0 0.020490746898158472
1.088561495839075022e+00 0.001 0.022739657523579287
1.224820076594675733e+00 0.0011097524964120721 0.022739657523579287
1.377867614451276701e+00 0.0012315506032928262 0.022739657523579287
1.549385371310559645e+00 0.001366716356462006 0.022739657523579287
1.741136009286517794e+00 0.0015167168884709225 0.022739657523579287
1.954956048551206305e+00 0.0016831803533309566 0.022739657523579287
2.192746656737925903e+00 0.0018679135990207828 0.022739657523579287
2.456462386142260534e+00 0.002072921779595372 0.022739657523579287
2.748097411667705714e+00 0.002300430119772917 0.022739657523579287
3.069668802937575602e+00 0.0025529080682395165 0.022739657523579287
3.423196247728099717e+00 0.002833096101839324 0.022739657523579287
3.810677763332815271e+00 0.0031440354715915 0.022739657523579287
4.234060908746164031e+00 0.0034891012134067737 0.022739657523579287
4.695209206883737885e+00 0.003872038781812557 0.022739657523579287
5.195863617008947166e+00 0.004297004704320844 0.022739657523579287
5.737599165969282211e+00 0.004768611697714469 0.022739657523579287
6.321777181885402719e+00 0.005291978735958442 0.022739657523579287
6.949493901598462919e+00 0.005872786613189483 0.022739657523579287
7.621526602046344578e+00 0.00651733960488242 0.022739657523579287
8.338278893419289517e+00 0.007232633896483534 0.022739657523579287
9.099727142187848727e+00 0.008026433522257174 0.022739657523579287
9.905370376625478812e+00 0.00890735463861044 0.022739657523579287
1.075418633939720969e+01 0.009884959046625586 0.022739657523579287
1.164459640949661967e+01 0.010969857978923836 0.022739657523579287
1.257444219109040340e+01 0.012173827277396614 0.022739657523579287
1.354097631506470556e+01 0.013509935211980273 0.022739657523579287
1.454086955543867177e+01 0.014992684327860457 0.022739657523579287
1.557023577480091703e+01 0.01663816886076129 0.022739657523579287
1.662467539025302798e+01 0.018464249428955443 0.022739657523579287
1.769933706377906546e+01 0.020490746898158472 0.022739657523579287
1.878899635086439091e+01 0.022739657523579287 0.022739657523579287
1.988814895242538583e+01 0.02523539170434766 0.022739657523579287
2.099111534665258816e+01 0.02800503894183631 0.022739657523579287
2.209215280292981021e+01 0.03107866187782014 0.022739657523579287
2.318557024069072625e+01 0.03448962260405758 0.022739657523579287
2.426584125557906901e+01 0.038274944785163134 0.022739657523579287
2.532771068410740511e+01 0.04247571552536898 0.022739657523579287
2.636629054179605092e+01 0.047137531341167244 0.022739657523579287
2.737714182949821051e+01 0.05231099308056263 0.022739657523579287
2.835633963030736027e+01 0.05805225516094899 0.022739657523579287
2.930051991267060885e+01 0.06442363508721373 0.022739657523579287
3.020690752054815675e+01 0.07149428986597581 0.022739657523579287
3.107332584260597130e+01 0.07934096665797492 0.022739657523579287
3.189818948130435672e+01 0.08804883581643465 0.022739657523579287
3.268048200608477316e+01 0.09771241535346502 0.022739657523579287
3.341972128891407579e+01 0.1084365968689611 0.022739657523579287
3.411591521188118037e+01 0.12033778407775893 0.022739657523579287
3.476951060413860972e+01 0.13354515629298988 0.022739657523579287
3.538133812120748445e+01 0.14820207057988585 0.022739657523579287
3.595255554643124896e+01 0.16446761779946645 0.022739657523579287
3.648459165405155602e+01 0.18251834943190443 0.022739657523579287
3.697909233499305515e+01 0.20255019392306664 0.022739657523579287
3.743787034453031026e+01 0.22478058335487253 0.022739657523579287
3.786285956886829496e+01 0.24945081352303167 0.022739657523579287
3.825607440302935913e+01 0.27682866303920667 0.022739657523579287
3.861957448252502445e+01 0.3072112998861759 0.022739657523579287
3.895543479435900025e+01 0.34092850697468147 0.022739657523579287
3.926572097137080419e+01 0.3783462617131929 0.022739657523579287
3.955246945531323632e+01 0.419870708444391 0.022739657523579287
3.981767209603746238e+01 0.4659525668664682 0.022739657523579287
4.006326470963338693e+01 0.517092024289676 0.022739657523579287
4.029111909680674586e+01 0.5738441648302398 0.022739657523579287
4.050303801793678815e+01 0.6368249944718586 0.022739657523579287
4.070075262641834257e+01 0.7067181273927491 0.022739657523579287
4.088592190445206143e+01 0.7842822061337682 0.022739657523579287
4.106013367056102226e+01 0.8703591361485166 0.022739657523579287
4.122490675873850563e+01 0.9658832241158708 0.022739657523579287
4.138169400765709582e+01 1.0718913192051276 0.022739657523579287
4.153188572449676030e+01 1.1895340673703196 0.022739657523579287
4.167681332135130390e+01 1.3200884008314182 0.022739657523579287
4.181775284211673949e+01 1.4649713983072863 0.022739657523579287
4.195592810269242534e+01 1.625755666443795 0.022739657523579287
4.209251320837601185e+01 1.8041864093920719 0.022739657523579287
4.222863419102031912e+01 2.0022003718155843 0.022739657523579287
4.236536954911819208e+01 2.2219468609395236 0.022739657523579287
4.250374944518986808e+01 2.4658110758226037 0.022739657523579287
4.264475336757726609e+01 2.736439997074672 0.022739657523579287
4.278930604593198694e+01 3.0367711180354604 0.022739657523579287
4.293827144875066892e+01 3.370064329271928 0.022739657523579287
4.309244472893276878e+01 3.739937302478798 0.022739657523579287
4.325254201379460284e+01 4.150404757850477 0.022739657523579287
4.341918802630686969e+01 4.605922041145108 0.022739657523579287
4.359290159264897113e+01 5.1114334834401705 0.022739657523579287
4.377407919239120559e+01 5.672426068491977 0.022739657523579287
4.396297685537025757e+01 6.294988990221888 0.022739657523579287
4.415969082340777874e+01 6.985879746785249 0.022739657523579287
4.436413756617488957e+01 7.752597488629465 0.022739657523579287
4.457603389962645224e+01 8.60346441668451 0.022739657523579287
4.479487808145994876e+01 9.547716114208066 0.022739657523579287
4.501993291131070407e+01 10.59560179277617 0.022739657523579287
4.525021193038494971e+01 11.758495540521581 0.022739657523579287
4.548446983881808592e+01 13.049019780144016 0.022739657523579287
4.572119822033225489e+01 14.481182276745331 0.022739657523579287
4.595862752348647007e+01 16.070528182616385 0.022739657523579287
4.619473603226091285e+01 17.834308769319094 0.022739657523579287
4.642726626551345959e+01 19.791668678535572 0.022739657523579287
4.665374887155593342e+01 21.96385372416547 0.022739657523579287
4.687153366212184125e+01 24.37444150122222 0.022739657523579287
4.707782701724464403e+01 27.04959730463137 0.022739657523579287
4.726973446002826762e+01 30.01835813575592 0.022739657523579287
4.744430687530414303e+01 33.31294787934677 0.022739657523579287
4.759858859532665321e+01 36.96912707195032 0.022739657523579287
4.772966544788416599e+01 41.0265810582719 0.022739657523579287
4.783471091676619835e+01 45.52935074866948 0.022739657523579287
4.791102875276507689e+01 50.526310653356795 0.022739657523579287
4.795609070504268345e+01 56.07169938205458 0.022739657523579287
4.796756852004678962e+01 62.22570836730231 0.022739657523579287
4.794335988505754642e+01 69.0551352016233 0.022739657523579287
4.788160855367679858e+01 76.63410868007462 0.022739657523579287
4.778071941666576805e+01 85.04489341802686 0.022739657523579287
4.763936968040230369e+01 94.37878277775391 0.022739657523579287
4.745651754719658300e+01 104.73708979594508 0.022739657523579287
4.723140976340638275e+01 116.23224686798542 0.022739657523579287
4.696358909981669427e+01 128.9890261253308 0.022739657523579287
4.665290216979602178e+01 143.14589375234786 0.022739657523579287
4.629950708112752977e+01 158.85651294280527 0.022739657523579287
4.590387925484156284e+01 176.2914118095948 0.022739657523579287
4.546681261214599346e+01 195.63983435170647 0.022739657523579287
4.498941247298060375e+01 217.11179456945052 0.022739657523579287
4.447385780932534516e+01 240.9403560239527 0.022739657523579287
4.392255759640973167e+01 267.38416158399497 0.022739657523579287
4.333508345221058988e+01 296.73024081888724 0.022739657523579287
4.271346785731716267e+01 329.2971255097155 0.022739657523579287
4.209791474570880609e+01 365.43830709572546 0.022739657523579287
4.149791172201783240e+01 405.54607358408276 0.022739657523579287
4.085600139943867504e+01 450.05576757004974 0.022739657523579287
4.017459627368604203e+01 499.450511585514 0.022739657523579287
3.945646782304299194e+01 554.2664520663108 0.022739657523579287
3.870472792851314381e+01 615.0985788580505 0.022739657523579287
3.792285715140030788e+01 682.6071834272393 0.022739657523579287
3.711462539884283984e+01 757.525025877192 0.022739657523579287
3.628387586270369525e+01 840.6652885618333 0.022739657523579287
3.543486419613832084e+01 932.9304026284696 0.022739657523579287
3.457213106961221172e+01 1035.3218432956637 0.022739657523579287
3.370074729648496259e+01 1148.9510001873086 0.022739657523579287
3.282579496807526453e+01 1275.051240713013 0.022739657523579287
3.235056823597128073e+01 1414.991297434576 0.022739657523579287
3.200453530532219304e+01 1570.2901247293776 0.022739657523579287
3.169619207937929772e+01 1742.6333860096508 0.022739657523579287
3.142508172940006972e+01 1933.891750455232 0.022739657523579287
3.119087908038334334e+01 2146.141197858406 0.022739657523579287
3.099354012338907438e+01 2381.6855519761607 0.022739657523579287
3.083358643745212646e+01 2643.0814869741084 0.022739657523579287
3.071211241896239130e+01 2933.1662783900483 0.022739657523579287
3.063079212224178605e+01 3255.0885998350564 0.022739657523579287
3.059182391096738485e+01 3612.3426997094302 0.022739657523579287
3.059781839677257764e+01 4008.8063288984645 0.022739657523579287
3.081708605234139142e+01 4448.782831127585 0.022739657523579287
3.108445220936172859e+01 4937.047852839004 0.022739657523579287
3.137937647974496969e+01 5478.901179593945 0.022739657523579287
3.170054370156372769e+01 6080.224261649427 0.022739657523579287
3.204809149520952616e+01 6747.5440531107 0.022739657523579287
3.242184033678583432e+01 7488.10385759003 0.022739657523579287
3.282253128748577353e+01 8309.941949353404 0.022739657523579287
3.325138335627458730e+01 9221.97882333434 0.022739657523579287
3.370980773701489852e+01 10234.114021054527 0.022739657523579287
3.419895249959078853e+01 11357.333583431051 0.022739657523579287
3.471871823594297268e+01 12603.829296797274 0.022739657523579287
3.526864720033778866e+01 13987.131026472387 0.022739657523579287
3.584668843517456338e+01 15522.25357427048 0.022739657523579287
3.645012832765534938e+01 17225.859653987874 0.022739657523579287
3.707490106677501984e+01 19116.440753857038 0.022739657523579287
3.771615602718027560e+01 21214.51784910632 0.022739657523579287
3.838639094736850410e+01 23542.864143224204 0.022739657523579287
3.911247143179824803e+01 26126.752255633317 0.022739657523579287
3.982830287881824916e+01 28994.22853882881 0.022739657523579287
4.052792833830307018e+01 32176.417502507353 0.022739657523579287
4.120596481282117196e+01 35707.859649004626 0.022739657523579287
4.185753993372317439e+01 39626.88638701478 0.022739657523579287
4.247880445218300594e+01 43976.036093027215 0.022739657523579287
4.306606439127816088e+01 48802.515836544335 0.022739657523579287
4.361630881559351280e+01 54158.71378079476 0.022739657523579287
4.412709808368837372e+01 60102.76782070388 0.022739657523579287
4.459640322481405406e+01 66699.19663030129 0.022739657523579287
4.502252706029651819e+01 74019.59996915652 0.022739657523579287
4.540402640279075541e+01 82143.43584919439 0.022739657523579287
4.573963730216331669e+01 91158.88299750836 0.022739657523579287
4.602820620323494438e+01 101163.7979766207 0.022739657523579287
4.626862825784120758e+01 112266.77735108159 0.022739657523579287
4.645979453202772902e+01 124588.33642950082 0.022739657523579287
4.660054878092149266e+01 138262.2173764659 0.022739657523579287
4.668965463040437669e+01 153436.84089300132 0.022739657523579287
4.672577410084144844e+01 170276.91722258978 0.022739657523579287
4.670745714977649499e+01 188965.23396912115 0.022739657523579287
4.664440824049548695e+01 209704.64013232305 0.022739657523579287
4.656231428233455460e+01 232720.2478960412 0.022739657523579287
4.642619058837072288e+01 258261.87606826748 0.022739657523579287
4.623367715055445615e+01 286606.7616948256 0.022739657523579287
4.598236967463641633e+01 318062.5692794119 0.022739657523579287
4.569040789004098002e+01 352970.73027306574 0.022739657523579287
4.534466594169369813e+01 391710.1490809261 0.022739657523579287
4.493724196832823026e+01 434701.3158125035 0.022739657523579287
4.446575259482105480e+01 482410.8704165374 0.022739657523579287
4.392813005576584118e+01 535356.6677410719 0.022739657523579287
4.332273097687939867e+01 594113.3984965039 0.022739657523579287
4.264843233118298826e+01 659318.8271333541 0.022739657523579287
4.190471450493215144e+01 731680.7143427207 0.022739657523579287
4.109173052796987236e+01 811984.4993184009 0.022739657523579287
4.021036329941814813e+01 901101.8251665037 0.022739657523579287
3.926226547569868330e+01 1000000.0 0.022739657523579287
9.788710251034427046e-01 0.001 0.02523539170434766
1.101825500365506194e+00 0.0011097524964120721 0.02523539170434766
[truncated: 2,112,472 more chars]
