# Supplementary material for: Magnetosensitivity of tightly bound radical pairs in cryptochrome is enabled by the quantum Zeno effect
Source: Nat Commun. 2024 Dec 30;15:10823. doi: 10.1038/s41467-024-55124-x (PMC11686217; doi:10.1038/s41467-024-55124-x)
Supplement: Supplementary file 6 — Source Data [file 41467_2024_55124_MOESM6_ESM.zip › Source_Data/supplementary/figure_s6_9.txt]

# \% sensitivity  kS/microsecond kT/microsecond
1.964719737146276079e-05 0.001 0.001
2.120438041791564623e-05 0.0011097524964120721 0.001
2.282859793018411041e-05 0.0012315506032928262 0.001
2.455355949155196856e-05 0.001366716356462006 0.001
2.633237468342084010e-05 0.0015167168884709225 0.001
2.816737695485657385e-05 0.0016831803533309566 0.001
3.007894869258991201e-05 0.0018679135990207828 0.001
3.203330568773688603e-05 0.002072921779595372 0.001
3.402493244077626849e-05 0.002300430119772917 0.001
3.604544086681207621e-05 0.0025529080682395165 0.001
3.810346391885795724e-05 0.002833096101839324 0.001
4.018302196034558829e-05 0.0031440354715915 0.001
4.224562352432577843e-05 0.0034891012134067737 0.001
4.433089732929704614e-05 0.003872038781812557 0.001
4.640004903237932889e-05 0.004297004704320844 0.001
4.845621469535869809e-05 0.004768611697714469 0.001
5.049357665765303785e-05 0.005291978735958442 0.001
5.251330375985018960e-05 0.005872786613189483 0.001
5.450890552927168417e-05 0.00651733960488242 0.001
5.647608550043979635e-05 0.007232633896483534 0.001
5.842277530236969209e-05 0.008026433522257174 0.001
6.034767941208632724e-05 0.00890735463861044 0.001
6.224883253974896409e-05 0.009884959046625586 0.001
6.414464461021422031e-05 0.010969857978923836 0.001
6.603796068984454806e-05 0.012173827277396614 0.001
6.793857112471482149e-05 0.013509935211980273 0.001
6.986390498715241504e-05 0.014992684327860457 0.001
7.181459841525192204e-05 0.01663816886076129 0.001
7.382642598640009278e-05 0.018464249428955443 0.001
7.590440015897638622e-05 0.020490746898158472 0.001
7.807803161887644228e-05 0.022739657523579287 0.001
8.036839103581073346e-05 0.02523539170434766 0.001
8.280843705561686033e-05 0.02800503894183631 0.001
8.543278407666217639e-05 0.03107866187782014 0.001
8.828140907075645281e-05 0.03448962260405758 0.001
9.140009443706247137e-05 0.038274944785163134 0.001
9.484081116444150437e-05 0.04247571552536898 0.001
9.867180829872809820e-05 0.047137531341167244 0.001
1.029629286825775158e-04 0.05231099308056263 0.001
1.078111137179378458e-04 0.05805225516094899 0.001
1.133189281503035368e-04 0.06442363508721373 0.001
1.196125908376332328e-04 0.07149428986597581 0.001
1.268480311152004659e-04 0.07934096665797492 0.001
1.352029539216739761e-04 0.08804883581643465 0.001
1.448993325961566532e-04 0.09771241535346502 0.001
1.562032678231646012e-04 0.1084365968689611 0.001
1.694290933463786617e-04 0.12033778407775893 0.001
1.849613402070710445e-04 0.13354515629298988 0.001
2.032590413442942126e-04 0.14820207057988585 0.001
2.248773583573836254e-04 0.16446761779946645 0.001
2.504887015686255592e-04 0.18251834943190443 0.001
2.808949687489016383e-04 0.20255019392306664 0.001
3.170700183575611564e-04 0.22478058335487253 0.001
3.601790366876459447e-04 0.24945081352303167 0.001
4.116243792908849154e-04 0.27682866303920667 0.001
4.730907543279128623e-04 0.3072112998861759 0.001
5.465968155030091931e-04 0.34092850697468147 0.001
6.345549464970201472e-04 0.3783462617131929 0.001
7.398503773054498087e-04 0.419870708444391 0.001
8.659178693804491520e-04 0.4659525668664682 0.001
1.016839395949163281e-03 0.517092024289676 0.001
1.213954737665817697e-03 0.5738441648302398 0.001
1.455555302757558043e-03 0.6368249944718586 0.001
1.745917955776933334e-03 0.7067181273927491 0.001
2.094082432705185633e-03 0.7842822061337682 0.001
2.510500027700124457e-03 0.8703591361485166 0.001
3.007179905231834385e-03 0.9658832241158708 0.001
3.597818053847232252e-03 1.0718913192051276 0.001
4.297918705223723566e-03 1.1895340673703196 0.001
5.124866460506690563e-03 1.3200884008314182 0.001
6.097980762335981041e-03 1.4649713983072863 0.001
7.238492090607532778e-03 1.625755666443795 0.001
8.569463123085397163e-03 1.8041864093920719 0.001
1.011561612076717145e-02 2.0022003718155843 0.001
1.190306613795799086e-02 2.2219468609395236 0.001
1.395894242976445862e-02 2.4658110758226037 0.001
1.631090903275317014e-02 2.736439997074672 0.001
1.898655592862714611e-02 3.0367711180354604 0.001
2.201271401937356792e-02 3.370064329271928 0.001
2.541466375675136002e-02 3.739937302478798 0.001
2.921530803954819691e-02 4.150404757850477 0.001
3.343431218308451358e-02 4.605922041145108 0.001
3.808726688882541067e-02 5.1114334834401705 0.001
4.318491996964343022e-02 5.672426068491977 0.001
4.873250534688775698e-02 6.294988990221888 0.001
5.472921758518402985e-02 6.985879746785249 0.001
6.116786107744782985e-02 7.752597488629465 0.001
6.803469048260861463e-02 8.60346441668451 0.001
7.530944275361772799e-02 9.547716114208066 0.001
8.296557762215055198e-02 10.59560179277617 0.001
9.097067668691381781e-02 11.758495540521581 0.001
9.928701577198431605e-02 13.049019780144016 0.001
1.078722497867122820e-01 14.481182276745331 0.001
1.166801987589853457e-01 16.070528182616385 0.001
1.256616896956477825e-01 17.834308769319094 0.001
1.347654444852282862e-01 19.791668678535572 0.001
1.439389539444214938e-01 21.96385372416547 0.001
1.531293427070715141e-01 24.37444150122222 0.001
1.622841883235467408e-01 27.04959730463137 0.001
1.713522745954192128e-01 30.01835813575592 0.001
1.802842677029096452e-01 33.31294787934677 0.001
1.890333043120209222e-01 36.96912707195032 0.001
1.975554760895551765e-01 41.0265810582719 0.001
2.058102278355143089e-01 45.52935074866948 0.001
2.137606525736473750e-01 50.526310653356795 0.001
2.213737143879967451e-01 56.07169938205458 0.001
2.286203974486623602e-01 62.22570836730231 0.001
2.354758153351768635e-01 69.0551352016233 0.001
2.419215974598699082e-01 76.63410868007462 0.001
2.479663355125073521e-01 85.04489341802686 0.001
2.535731997957968442e-01 94.37878277775391 0.001
2.587338177065259259e-01 104.73708979594508 0.001
2.634439846802495988e-01 116.23224686798542 0.001
2.677036872993834860e-01 128.9890261253308 0.001
2.715171022632313358e-01 143.14589375234786 0.001
2.748925354814809041e-01 158.85651294280527 0.001
2.778422587860726045e-01 176.2914118095948 0.001
2.803822132705889314e-01 195.63983435170647 0.001
2.825315293737684086e-01 217.11179456945052 0.001
2.843118356598950958e-01 240.9403560239527 0.001
2.857463675127084879e-01 267.38416158399497 0.001
2.868588873430327202e-01 296.73024081888724 0.001
2.876725095785321318e-01 329.2971255097155 0.001
2.882085226657437604e-01 365.43830709572546 0.001
2.905983960617522510e-01 405.54607358408276 0.001
2.927968126862197651e-01 450.05576757004974 0.001
2.943933047796450930e-01 499.450511585514 0.001
2.954066100492384606e-01 554.2664520663108 0.001
2.958689122310950159e-01 615.0985788580505 0.001
2.958076263053961985e-01 682.6071834272393 0.001
2.952531331969762141e-01 757.525025877192 0.001
2.942488371097073396e-01 840.6652885618333 0.001
2.953128421414528693e-01 932.9304026284696 0.001
2.963877419264525637e-01 1035.3218432956637 0.001
2.974976997078058738e-01 1148.9510001873086 0.001
2.986881329920805239e-01 1275.051240713013 0.001
3.000027212664608811e-01 1414.991297434576 0.001
3.014840231926044778e-01 1570.2901247293776 0.001
3.031738500964556438e-01 1742.6333860096508 0.001
3.051147143180248933e-01 1933.891750455232 0.001
3.073471920381359856e-01 2146.141197858406 0.001
3.099063956719437241e-01 2381.6855519761607 0.001
3.128250828082954627e-01 2643.0814869741084 0.001
3.161301968623219105e-01 2933.1662783900483 0.001
3.198412722808398612e-01 3255.0885998350564 0.001
3.239693196037380374e-01 3612.3426997094302 0.001
3.285162746543564549e-01 4008.8063288984645 0.001
3.334753036545732852e-01 4448.782831127585 0.001
3.388361599802809931e-01 4937.047852839004 0.001
3.445743027466778297e-01 5478.901179593945 0.001
3.506642064085774835e-01 6080.224261649427 0.001
3.571052741393987984e-01 6747.5440531107 0.001
3.638454680605597291e-01 7488.10385759003 0.001
3.708556207787930825e-01 8309.941949353404 0.001
3.781080406761134216e-01 9221.97882333434 0.001
3.855793328279458199e-01 10234.114021054527 0.001
3.932529795806001260e-01 11357.333583431051 0.001
4.010799337153327926e-01 12603.829296797274 0.001
4.090274434655568059e-01 13987.131026472387 0.001
4.170649178941619462e-01 15522.25357427048 0.001
4.251569665606776405e-01 17225.859653987874 0.001
4.332525629663168676e-01 19116.440753857038 0.001
4.413125215040085703e-01 21214.51784910632 0.001
4.493012471253296503e-01 23542.864143224204 0.001
4.571874031839589514e-01 26126.752255633317 0.001
4.649538773217172238e-01 28994.22853882881 0.001
4.725835173550447799e-01 32176.417502507353 0.001
4.800502263556828964e-01 35707.859649004626 0.001
4.873447155320728696e-01 39626.88638701478 0.001
4.944631017703526865e-01 43976.036093027215 0.001
5.014147433661267916e-01 48802.515836544335 0.001
5.081914400105884688e-01 54158.71378079476 0.001
5.147845240269626199e-01 60102.76782070388 0.001
5.211897788780960328e-01 66699.19663030129 0.001
5.273999183424201709e-01 74019.59996915652 0.001
5.334040691108666854e-01 82143.43584919439 0.001
5.391875401452527194e-01 91158.88299750836 0.001
5.447317972705858491e-01 101163.7979766207 0.001
5.500152294633019467e-01 112266.77735108159 0.001
5.550137802543732013e-01 124588.33642950082 0.001
5.597018124082380197e-01 138262.2173764659 0.001
5.640534229400957500e-01 153436.84089300132 0.001
5.680432115006909255e-01 170276.91722258978 0.001
5.716474076979672914e-01 188965.23396912115 0.001
5.748461881924746830e-01 209704.64013232305 0.001
5.804832409119636827e-01 232720.2478960412 0.001
5.869538136417152829e-01 258261.87606826748 0.001
5.938225510168517740e-01 286606.7616948256 0.001
6.013407324241865082e-01 318062.5692794119 0.001
6.094057508055082950e-01 352970.73027306574 0.001
6.181478055757628765e-01 391710.1490809261 0.001
6.276047823998222031e-01 434701.3158125035 0.001
6.377190936345203953e-01 482410.8704165374 0.001
6.489913796468601559e-01 535356.6677410719 0.001
6.614879944087016517e-01 594113.3984965039 0.001
6.755561076522837993e-01 659318.8271333541 0.001
6.912304515103170344e-01 731680.7143427207 0.001
7.087116031711461206e-01 811984.4993184009 0.001
7.282098522136205565e-01 901101.8251665037 0.001
7.499374651723007545e-01 1000000.0 0.001
2.016515864744283993e-05 0.001 0.0011097524964120721
2.180045428051995802e-05 0.0011097524964120721 0.0011097524964120721
2.354529668388521851e-05 0.0012315506032928262 0.0011097524964120721
2.536196547542137161e-05 0.001366716356462006 0.0011097524964120721
2.726133832875952121e-05 0.0015167168884709225 0.0011097524964120721
2.923932088933320795e-05 0.0016831803533309566 0.0011097524964120721
3.130063131701174475e-05 0.0018679135990207828 0.0011097524964120721
3.340831430962161301e-05 0.002072921779595372 0.0011097524964120721
3.557090271875039086e-05 0.002300430119772917 0.0011097524964120721
3.778775174649330457e-05 0.0025529080682395165 0.0011097524964120721
4.003963635308035838e-05 0.002833096101839324 0.0011097524964120721
4.231893428059226627e-05 0.0031440354715915 0.0011097524964120721
4.462332611541819469e-05 0.0034891012134067737 0.0011097524964120721
4.693839075282524867e-05 0.003872038781812557 0.0011097524964120721
4.925338091767193452e-05 0.004297004704320844 0.0011097524964120721
5.156081168751000526e-05 0.004768611697714469 0.0011097524964120721
5.385367503207715196e-05 0.005291978735958442 0.0011097524964120721
5.614406799076715368e-05 0.005872786613189483 0.0011097524964120721
5.840273244298409944e-05 0.00651733960488242 0.0011097524964120721
6.063905276423235506e-05 0.007232633896483534 0.0011097524964120721
6.285372360774128841e-05 0.008026433522257174 0.0011097524964120721
6.505082121061358505e-05 0.00890735463861044 0.0011097524964120721
6.722476756755581229e-05 0.009884959046625586 0.0011097524964120721
6.939621422314018755e-05 0.010969857978923836 0.0011097524964120721
7.156234090520970472e-05 0.012173827277396614 0.0011097524964120721
7.373553590167568111e-05 0.013509935211980273 0.0011097524964120721
7.593097676804111060e-05 0.014992684327860457 0.0011097524964120721
7.816142649786169848e-05 0.01663816886076129 0.0011097524964120721
8.044583506843277154e-05 0.018464249428955443 0.0011097524964120721
8.280485784043193785e-05 0.020490746898158472 0.0011097524964120721
8.526604096181880947e-05 0.022739657523579287 0.0011097524964120721
8.785636176778949269e-05 0.02523539170434766 0.0011097524964120721
9.060274780465675049e-05 0.02800503894183631 0.0011097524964120721
9.354888461111011847e-05 0.03107866187782014 0.0011097524964120721
9.673874508922097448e-05 0.03448962260405758 0.0011097524964120721
1.002217732518406788e-04 0.038274944785163134 0.0011097524964120721
1.040590855961574416e-04 0.04247571552536898 0.0011097524964120721
1.083205942920247098e-04 0.047137531341167244 0.0011097524964120721
1.130912192768386353e-04 0.05231099308056263 0.0011097524964120721
1.184674990241507670e-04 0.05805225516094899 0.0011097524964120721
1.245690999252281866e-04 0.06442363508721373 0.0011097524964120721
1.315346137785526051e-04 0.07149428986597581 0.0011097524964120721
1.395331284064567801e-04 0.07934096665797492 0.0011097524964120721
1.487682727530525886e-04 0.08804883581643465 0.0011097524964120721
1.594787094526317942e-04 0.09771241535346502 0.0011097524964120721
1.719590731909687324e-04 0.1084365968689611 0.0011097524964120721
1.865572452854083680e-04 0.12033778407775893 0.0011097524964120721
2.036966266491070990e-04 0.13354515629298988 0.0011097524964120721
2.238856006769227003e-04 0.14820207057988585 0.0011097524964120721
2.477366943625201466e-04 0.16446761779946645 0.0011097524964120721
2.759889284894965654e-04 0.18251834943190443 0.0011097524964120721
3.095309924289745842e-04 0.20255019392306664 0.0011097524964120721
3.494374333427459323e-04 0.22478058335487253 0.0011097524964120721
3.969924237879726334e-04 0.24945081352303167 0.0011097524964120721
4.537435399853859369e-04 0.27682866303920667 0.0011097524964120721
5.215532260130075837e-04 0.3072112998861759 0.0011097524964120721
6.026492432817245415e-04 0.34092850697468147 0.0011097524964120721
6.996932167107556069e-04 0.3783462617131929 0.0011097524964120721
8.158701495250503342e-04 0.419870708444391 0.0011097524964120721
9.549763764280720484e-04 0.4659525668664682 0.0011097524964120721
1.121514054220859244e-03 0.517092024289676 0.0011097524964120721
1.337381215488848019e-03 0.5738441648302398 0.0011097524964120721
1.603626761212002859e-03 0.6368249944718586 0.0011097524964120721
1.923632527748649242e-03 0.7067181273927491 0.0011097524964120721
2.307370294347179003e-03 0.7842822061337682 0.0011097524964120721
2.766373501303940122e-03 0.8703591361485166 0.0011097524964120721
3.313899078055043256e-03 0.9658832241158708 0.0011097524964120721
3.965063813984468812e-03 1.0718913192051276 0.0011097524964120721
4.736989473961822524e-03 1.1895340673703196 0.0011097524964120721
5.648879605189177297e-03 1.3200884008314182 0.0011097524964120721
6.722080050054910806e-03 1.4649713983072863 0.0011097524964120721
7.980059018254931705e-03 1.625755666443795 0.0011097524964120721
9.448315474812844089e-03 1.8041864093920719 0.0011097524964120721
1.115420165143738047e-02 2.0022003718155843 0.0011097524964120721
1.312661768859459469e-02 2.2219468609395236 0.0011097524964120721
1.539561327172701312e-02 2.4658110758226037 0.0011097524964120721
1.799184004351966557e-02 2.736439997074672 0.0011097524964120721
2.094590523040238891e-02 3.0367711180354604 0.0011097524964120721
2.428758807417894308e-02 3.370064329271928 0.0011097524964120721
2.804499231510063084e-02 3.739937302478798 0.0011097524964120721
3.224361368680689344e-02 4.150404757850477 0.0011097524964120721
3.690539726903477313e-02 4.605922041145108 0.0011097524964120721
4.204779964249601848e-02 5.1114334834401705 0.0011097524964120721
4.768294238491595921e-02 5.672426068491977 0.0011097524964120721
5.381685679301232567e-02 6.294988990221888 0.0011097524964120721
6.044890304924482177e-02 6.985879746785249 0.0011097524964120721
6.757136837015144393e-02 7.752597488629465 0.0011097524964120721
7.516927682499091601e-02 8.60346441668451 0.0011097524964120721
8.322042950847044485e-02 9.547716114208066 0.0011097524964120721
9.169564358688353511e-02 10.59560179277617 0.0011097524964120721
1.005592045682630331e-01 11.758495540521581 0.0011097524964120721
1.097694789210449107e-01 13.049019780144016 0.0011097524964120721
1.192796787321083324e-01 14.481182276745331 0.0011097524964120721
1.290387154842084771e-01 16.070528182616385 0.0011097524964120721
1.389921487728838778e-01 17.834308769319094 0.0011097524964120721
1.490831524668074504e-01 19.791668678535572 0.0011097524964120721
1.592534944431487631e-01 21.96385372416547 0.0011097524964120721
1.694444957745250002e-01 24.37444150122222 0.0011097524964120721
1.795979445000101260e-01 27.04959730463137 0.0011097524964120721
1.896569340372093737e-01 30.01835813575592 0.0011097524964120721
1.995666219782973871e-01 33.31294787934677 0.0011097524964120721
2.092748845610174491e-01 36.96912707195032 0.0011097524964120721
2.187328663212387558e-01 41.0265810582719 0.0011097524964120721
2.278954240461981140e-01 45.52935074866948 0.0011097524964120721
2.367214618398163495e-01 50.526310653356795 0.0011097524964120721
2.451741819302365732e-01 56.07169938205458 0.0011097524964120721
2.532212582241644139e-01 62.22570836730231 0.0011097524964120721
2.608349595905472551e-01 69.0551352016233 0.0011097524964120721
2.679956122736407709e-01 76.63410868007462 0.0011097524964120721
2.747109331082935313e-01 85.04489341802686 0.0011097524964120721
2.809408810250298427e-01 94.37878277775391 0.0011097524964120721
2.866761105690861511e-01 104.73708979594508 0.0011097524964120721
2.919119060055290205e-01 116.23224686798542 0.0011097524964120721
2.966482196687126316e-01 128.9890261253308 0.0011097524964120721
3.008896599807003858e-01 143.14589375234786 0.0011097524964120721
3.046454237652965746e-01 158.85651294280527 0.0011097524964120721
3.079291163226379746e-01 176.2914118095948 0.0011097524964120721
3.107584155953339033e-01 195.63983435170647 0.0011097524964120721
3.131545367414991787e-01 217.11179456945052 0.0011097524964120721
3.151414738773189450e-01 240.9403560239527 0.0011097524964120721
3.167449994501276289e-01 267.38416158399497 0.0011097524964120721
3.179914744119282100e-01 296.73024081888724 0.0011097524964120721
3.189065360272620442e-01 329.2971255097155 0.0011097524964120721
3.195137926621969271e-01 365.43830709572546 0.0011097524964120721
3.221751477589825940e-01 405.54607358408276 0.0011097524964120721
3.246263394827729187e-01 450.05576757004974 0.0011097524964120721
3.264104095955949192e-01 499.450511585514 0.0011097524964120721
3.275480065577228150e-01 554.2664520663108 0.0011097524964120721
3.280740179702875126e-01 615.0985788580505 0.0011097524964120721
3.280200393322522112e-01 682.6071834272393 0.0011097524964120721
3.274186532934995619e-01 757.525025877192 0.0011097524964120721
3.263184429008517684e-01 840.6652885618333 0.0011097524964120721
3.273125183440787067e-01 932.9304026284696 0.0011097524964120721
3.284922292054419102e-01 1035.3218432956637 0.0011097524964120721
3.297090722199980117e-01 1148.9510001873086 0.0011097524964120721
3.310135640959919745e-01 1275.051240713013 0.0011097524964120721
3.324543332141468022e-01 1414.991297434576 0.0011097524964120721
3.340787954014894368e-01 1570.2901247293776 0.0011097524964120721
3.359335436895785620e-01 1742.6333860096508 0.0011097524964120721
3.380662165931231922e-01 1933.891750455232 0.0011097524964120721
3.405214826345598911e-01 2146.141197858406 0.0011097524964120721
3.433387243443389858e-01 2381.6855519761607 0.0011097524964120721
3.465543891779055419e-01 2643.0814869741084 0.0011097524964120721
3.501983921716830817e-01 2933.1662783900483 0.0011097524964120721
3.542923942270077009e-01 3255.0885998350564 0.0011097524964120721
3.588484850200330256e-01 3612.3426997094302 0.0011097524964120721
3.638686534514944393e-01 4008.8063288984645 0.0011097524964120721
3.693450627934867225e-01 4448.782831127585 0.0011097524964120721
3.752662752904123433e-01 4937.047852839004 0.0011097524964120721
3.816043081724123098e-01 5478.901179593945 0.0011097524964120721
3.883307026376903726e-01 6080.224261649427 0.0011097524964120721
3.954445023244033686e-01 6747.5440531107 0.0011097524964120721
4.028875390403376944e-01 7488.10385759003 0.0011097524964120721
4.106271914037600279e-01 8309.941949353404 0.0011097524964120721
4.186324867250547088e-01 9221.97882333434 0.0011097524964120721
4.268771660810046775e-01 10234.114021054527 0.0011097524964120721
4.353431599822494280e-01 11357.333583431051 0.0011097524964120721
4.439759780691854285e-01 12603.829296797274 0.0011097524964120721
4.527397442785174309e-01 13987.131026472387 0.0011097524964120721
4.616003790907663440e-01 15522.25357427048 0.0011097524964120721
4.705190537054187438e-01 17225.859653987874 0.0011097524964120721
4.794402424899342763e-01 19116.440753857038 0.0011097524964120721
4.883208915715452902e-01 21214.51784910632 0.0011097524964120721
4.971221884853621042e-01 23542.864143224204 0.0011097524964120721
5.058100360461205147e-01 26126.752255633317 0.0011097524964120721
5.143661333046897211e-01 28994.22853882881 0.0011097524964120721
5.227716489680732659e-01 32176.417502507353 0.0011097524964120721
5.309980303867946061e-01 35707.859649004626 0.0011097524964120721
5.390349886321472717e-01 39626.88638701478 0.0011097524964120721
5.468784297346137580e-01 43976.036093027215 0.0011097524964120721
5.545374987770451680e-01 48802.515836544335 0.0011097524964120721
5.620029735904464863e-01 54158.71378079476 0.0011097524964120721
5.692643850846111908e-01 60102.76782070388 0.0011097524964120721
5.763161110776898743e-01 66699.19663030129 0.0011097524964120721
5.831491682420033573e-01 74019.59996915652 0.0011097524964120721
5.897505196836526631e-01 82143.43584919439 0.0011097524964120721
5.961029696974542436e-01 91158.88299750836 0.0011097524964120721
6.021851419192838506e-01 101163.7979766207 0.0011097524964120721
6.079724102780281747e-01 112266.77735108159 0.0011097524964120721
6.134373308296940941e-01 124588.33642950082 0.0011097524964120721
6.185511709097017974e-01 138262.2173764659 0.0011097524964120721
6.232847626691137011e-01 153436.84089300132 0.0011097524964120721
6.276096516886487953e-01 170276.91722258978 0.0011097524964120721
6.314992737849320914e-01 188965.23396912115 0.0011097524964120721
6.349313527442010940e-01 209704.64013232305 0.0011097524964120721
6.410421314504761714e-01 232720.2478960412 0.0011097524964120721
6.480657796724679232e-01 258261.87606826748 0.0011097524964120721
6.555145415668292008e-01 286606.7616948256 0.0011097524964120721
6.636879385518079655e-01 318062.5692794119 0.0011097524964120721
6.724169366569933137e-01 352970.73027306574 0.0011097524964120721
6.818789914149223641e-01 391710.1490809261 0.0011097524964120721
6.920904323774078604e-01 434701.3158125035 0.0011097524964120721
7.030130125884141989e-01 482410.8704165374 0.0011097524964120721
7.151760726881084551e-01 535356.6677410719 0.0011097524964120721
7.286477827838963028e-01 594113.3984965039 0.0011097524964120721
7.438092566424111540e-01 659318.8271333541 0.0011097524964120721
7.606861341638428975e-01 731680.7143427207 0.0011097524964120721
7.794880723707459103e-01 811984.4993184009 0.0011097524964120721
8.004340949790134108e-01 901101.8251665037 0.0011097524964120721
8.237434065950507422e-01 1000000.0 0.0011097524964120721
2.066001454177970198e-05 0.001 0.0012315506032928262
2.240254658453430311e-05 0.0011097524964120721 0.0012315506032928262
2.422853938026731715e-05 0.0012315506032928262 0.0012315506032928262
2.614882921983259406e-05 0.001366716356462006 0.0012315506032928262
2.817046391505960949e-05 0.0015167168884709225 0.0012315506032928262
3.028447475514966936e-05 0.0016831803533309566 0.0012315506032928262
3.248113216324116263e-05 0.0018679135990207828 0.0012315506032928262
3.475452338918229495e-05 0.002072921779595372 0.0012315506032928262
3.709301002197414152e-05 0.002300430119772917 0.0012315506032928262
3.951511798056022768e-05 0.0025529080682395165 0.0012315506032928262
4.196727661223161434e-05 0.002833096101839324 0.0012315506032928262
4.447562167836703286e-05 0.0031440354715915 0.0012315506032928262
4.700781280632855563e-05 0.0034891012134067737 0.0012315506032928262
4.957597866966095569e-05 0.003872038781812557 0.0012315506032928262
5.214759249409181449e-05 0.004297004704320844 0.0012315506032928262
5.472305285076506923e-05 0.004768611697714469 0.0012315506032928262
5.729830517074185924e-05 0.005291978735958442 0.0012315506032928262
5.987154824246012058e-05 0.005872786613189483 0.0012315506032928262
6.242395167680567431e-05 0.00651733960488242 0.0012315506032928262
6.495873058765631457e-05 0.007232633896483534 0.0012315506032928262
6.748116256320577577e-05 0.008026433522257174 0.0012315506032928262
6.998196359664540756e-05 0.00890735463861044 0.0012315506032928262
7.245714953608203140e-05 0.009884959046625586 0.0012315506032928262
7.493262342230617643e-05 0.010969857978923836 0.0012315506032928262
7.739978665097962170e-05 0.012173827277396614 0.0012315506032928262
7.988511667956982646e-05 0.013509935211980273 0.0012315506032928262
8.238765144287961623e-05 0.014992684327860457 0.0012315506032928262
8.492699877221183318e-05 0.01663816886076129 0.0012315506032928262
8.752475277636047682e-05 0.018464249428955443 0.0012315506032928262
9.020539983565501721e-05 0.020490746898158472 0.0012315506032928262
9.298871629033808985e-05 0.022739657523579287 0.0012315506032928262
9.590879176908923400e-05 0.02523539170434766 0.0012315506032928262
9.900181549849410120e-05 0.02800503894183631 0.0012315506032928262
1.023147149163805813e-04 0.03107866187782014 0.0012315506032928262
1.058856331137421304e-04 0.03448962260405758 0.0012315506032928262
1.097774139667452987e-04 0.038274944785163134 0.0012315506032928262
1.140564926033785323e-04 0.04247571552536898 0.0012315506032928262
1.187963821852990254e-04 0.047137531341167244 0.0012315506032928262
1.240939983522421910e-04 0.05231099308056263 0.0012315506032928262
1.300551246983190406e-04 0.05805225516094899 0.0012315506032928262
1.368118500899128255e-04 0.06442363508721373 0.0012315506032928262
1.445181657502075327e-04 0.07149428986597581 0.0012315506032928262
1.533601186776773135e-04 0.07934096665797492 0.0012315506032928262
1.635590336833142458e-04 0.08804883581643465 0.0012315506032928262
1.753846456345491329e-04 0.09771241535346502 0.0012315506032928262
1.891558817734405470e-04 0.1084365968689611 0.0012315506032928262
2.052596214510094756e-04 0.12033778407775893 0.0012315506032928262
2.241614070880180098e-04 0.13354515629298988 0.0012315506032928262
2.464224394629153784e-04 0.14820207057988585 0.0012315506032928262
2.727219963824937849e-04 0.16446761779946645 0.0012315506032928262
3.038691568807356299e-04 0.18251834943190443 0.0012315506032928262
3.408485336911676344e-04 0.20255019392306664 0.0012315506032928262
3.848413043196519676e-04 0.22478058335487253 0.0012315506032928262
4.372679445303368916e-04 0.24945081352303167 0.0012315506032928262
4.998380336325837590e-04 0.27682866303920667 0.0012315506032928262
5.745995522019105729e-04 0.3072112998861759 0.0012315506032928262
6.640135906929427742e-04 0.34092850697468147 0.0012315506032928262
7.710188320730414864e-04 0.3783462617131929 0.0012315506032928262
8.991299443908333609e-04 0.419870708444391 0.0012315506032928262
1.052530020031749352e-03 0.4659525668664682 0.0012315506032928262
1.236195488932934766e-03 0.517092024289676 0.0012315506032928262
1.472268815785332183e-03 0.5738441648302398 0.0012315506032928262
1.765464404683662458e-03 0.6368249944718586 0.0012315506032928262
2.117890472679763696e-03 0.7067181273927491 0.0012315506032928262
2.540540433870684591e-03 0.7842822061337682 0.0012315506032928262
3.046136129648691591e-03 0.8703591361485166 0.0012315506032928262
3.649299272714002368e-03 0.9658832241158708 0.0012315506032928262
4.366711857160127282e-03 1.0718913192051276 0.0012315506032928262
5.217269499245421119e-03 1.1895340673703196 0.0012315506032928262
6.222174705211414893e-03 1.3200884008314182 0.0012315506032928262
7.404999954541485567e-03 1.4649713983072863 0.0012315506032928262
8.791677038179143353e-03 1.625755666443795 0.0012315506032928262
1.041039071350451442e-02 1.8041864093920719 0.0012315506032928262
1.229138582146456840e-02 2.0022003718155843 0.0012315506032928262
1.446664502214653654e-02 2.2219468609395236 0.0012315506032928262
1.696943575133465915e-02 2.4658110758226037 0.0012315506032928262
1.983372366269035153e-02 2.736439997074672 0.0012315506032928262
2.309344554207451092e-02 3.0367711180354604 0.0012315506032928262
2.678166933047787870e-02 3.370064329271928 0.0012315506032928262
3.092963250243505394e-02 3.739937302478798 0.0012315506032928262
3.556572586233568145e-02 4.150404757850477 0.0012315506032928262
4.071444485420817883e-02 4.605922041145108 0.0012315506032928262
4.639535400637493506e-02 5.1114334834401705 0.0012315506032928262
5.262213958979024275e-02 5.672426068491977 0.0012315506032928262
5.940176987029633510e-02 6.294988990221888 0.0012315506032928262
6.673383908541034859e-02 6.985879746785249 0.0012315506032928262
7.461011640577015769e-02 7.752597488629465 0.0012315506032928262
8.301432888960472156e-02 8.60346441668451 0.0012315506032928262
9.192218408299160370e-02 9.547716114208066 0.0012315506032928262
1.013016351877969318e-01 10.59560179277617 0.0012315506032928262
1.111133634607558429e-01 11.758495540521581 0.0012315506032928262
1.213114520950448055e-01 13.049019780144016 0.0012315506032928262
1.318442246757892122e-01 14.481182276745331 0.0012315506032928262
1.426551906025875227e-01 16.070528182616385 0.0012315506032928262
1.536840857237054825e-01 17.834308769319094 0.0012315506032928262
1.648679501282726556e-01 19.791668678535572 0.0012315506032928262
1.761422115912829323e-01 21.96385372416547 0.0012315506032928262
1.874417544739738206e-01 24.37444150122222 0.0012315506032928262
1.987019332987993991e-01 27.04959730463137 0.0012315506032928262
2.098595142218843412e-01 30.01835813575592 0.0012315506032928262
2.208535209913399244e-01 33.31294787934677 0.0012315506032928262
2.316259686895268954e-01 36.96912707195032 0.0012315506032928262
2.421224818783181132e-01 41.0265810582719 0.0012315506032928262
2.522927979744616356e-01 45.52935074866948 0.0012315506032928262
2.620911405247864923e-01 50.526310653356795 0.0012315506032928262
2.714765102453504664e-01 56.07169938205458 0.0012315506032928262
2.804128788219100721e-01 62.22570836730231 0.0012315506032928262
2.888693255505692670e-01 69.0551352016233 0.0012315506032928262
2.968249017158277048e-01 76.63410868007462 0.0012315506032928262
3.042859350489476311e-01 85.04489341802686 0.0012315506032928262
3.112090148959526514e-01 94.37878277775391 0.0012315506032928262
3.175836938525183339e-01 104.73708979594508 0.0012315506032928262
3.234046868273025011e-01 116.23224686798542 0.0012315506032928262
3.286718942210766770e-01 128.9890261253308 0.0012315506032928262
3.333904001092615199e-01 143.14589375234786 0.0012315506032928262
3.375703832755340694e-01 158.85651294280527 0.0012315506032928262
3.412269241293897082e-01 176.2914118095948 0.0012315506032928262
3.443796242742762637e-01 195.63983435170647 0.0012315506032928262
3.470520163848773154e-01 217.11179456945052 0.0012315506032928262
3.492707097201543931e-01 240.9403560239527 0.0012315506032928262
3.510642927568817795e-01 267.38416158399497 0.0012315506032928262
3.524620061462067078e-01 296.73024081888724 0.0012315506032928262
3.534922832971179596e-01 329.2971255097155 0.0012315506032928262
3.541813090015192844e-01 365.43830709572546 0.0012315506032928262
3.571459025849396673e-01 405.54607358408276 0.0012315506032928262
3.598801023007923150e-01 450.05576757004974 0.0012315506032928262
3.618750217272471703e-01 499.450511585514 0.0012315506032928262
3.631533997453827989e-01 554.2664520663108 0.0012315506032928262
3.637529509541614914e-01 615.0985788580505 0.0012315506032928262
3.637101527747717555e-01 682.6071834272393 0.0012315506032928262
3.630597983043427068e-01 757.525025877192 0.0012315506032928262
3.618562939450606364e-01 840.6652885618333 0.0012315506032928262
3.627346174321736672e-01 932.9304026284696 0.0012315506032928262
3.640279577767751018e-01 1035.3218432956637 0.0012315506032928262
3.653603293053714895e-01 1148.9510001873086 0.0012315506032928262
3.667879331474909188e-01 1275.051240713013 0.0012315506032928262
3.683649164536454412e-01 1414.991297434576 0.0012315506032928262
3.701441194505572518e-01 1570.2901247293776 0.0012315506032928262
3.721774918893662742e-01 1742.6333860096508 0.0012315506032928262
3.745184393025868252e-01 1933.891750455232 0.0012315506032928262
3.772161163894083291e-01 2146.141197858406 0.0012315506032928262
3.803147296718388803e-01 2381.6855519761607 0.0012315506032928262
3.838548326827924684e-01 2643.0814869741084 0.0012315506032928262
3.878696797258249784e-01 2933.1662783900483 0.0012315506032928262
3.923832522438507331e-01 3255.0885998350564 0.0012315506032928262
3.974088554405217355e-01 3612.3426997094302 0.0012315506032928262
4.029484849520183487e-01 4008.8063288984645 0.0012315506032928262
4.089931656264921833e-01 4448.782831127585 0.0012315506032928262
4.155301134777105165e-01 4937.047852839004 0.0012315506032928262
4.225273878881203315e-01 5478.901179593945 0.0012315506032928262
4.299532566037310710e-01 6080.224261649427 0.0012315506032928262
4.378062971336263431e-01 6747.5440531107 0.0012315506032928262
4.460214779048969902e-01 7488.10385759003 0.0012315506032928262
4.545622824731101463e-01 8309.941949353404 0.0012315506032928262
4.633940822978235841e-01 9221.97882333434 0.0012315506032928262
4.724873579176968597e-01 10234.114021054527 0.0012315506032928262
4.818224176613423726e-01 11357.333583431051 0.0012315506032928262
4.913386932422343922e-01 12603.829296797274 0.0012315506032928262
5.009969597125224494e-01 13987.131026472387 0.0012315506032928262
5.107592596333291324e-01 15522.25357427048 0.0012315506032928262
5.205830507577120514e-01 17225.859653987874 0.0012315506032928262
5.304080072158581238e-01 19116.440753857038 0.0012315506032928262
5.401868973499083237e-01 21214.51784910632 0.0012315506032928262
5.498774588892005877e-01 23542.864143224204 0.0012315506032928262
5.594426491967811055e-01 26126.752255633317 0.0012315506032928262
5.688629436759270463e-01 28994.22853882881 0.0012315506032928262
5.781177039922206218e-01 32176.417502507353 0.0012315506032928262
5.871756550365708760e-01 35707.859649004626 0.0012315506032928262
5.960254186157480927e-01 39626.88638701478 0.0012315506032928262
6.046626087629797253e-01 43976.036093027215 0.0012315506032928262
6.130959271033563640e-01 48802.515836544335 0.0012315506032928262
6.213148765612653834e-01 54158.71378079476 0.0012315506032928262
6.293068570265439865e-01 60102.76782070388 0.0012315506032928262
6.370645718152904147e-01 66699.19663030129 0.0012315506032928262
6.445768456123479595e-01 74019.59996915652 0.0012315506032928262
6.518281163366189679e-01 82143.43584919439 0.0012315506032928262
6.587982110714813988e-01 91158.88299750836 0.0012315506032928262
6.654624513896922888e-01 101163.7979766207 0.0012315506032928262
6.717926358108743390e-01 112266.77735108159 0.0012315506032928262
6.777579135618289063e-01 124588.33642950082 0.0012315506032928262
6.833256485867341690e-01 138262.2173764659 0.0012315506032928262
6.884631553746355381e-01 153436.84089300132 0.0012315506032928262
6.931385051314175039e-01 170276.91722258978 0.0012315506032928262
6.973220050471017339e-01 188965.23396912115 0.0012315506032928262
7.009886670876709358e-01 209704.64013232305 0.0012315506032928262
7.075950353608131405e-01 232720.2478960412 0.0012315506032928262
7.151999411903158244e-01 258261.87606826748 0.0012315506032928262
7.232573109854862903e-01 286606.7616948256 0.0012315506032928262
7.321222564534821675e-01 318062.5692794119 0.0012315506032928262
7.415440496218148603e-01 352970.73027306574 0.0012315506032928262
7.517560966789030852e-01 391710.1490809261 0.0012315506032928262
7.627488184060592369e-01 434701.3158125035 0.0012315506032928262
7.745087793391876030e-01 482410.8704165374 0.0012315506032928262
7.875923109111874210e-01 535356.6677410719 0.0012315506032928262
8.020679527994776237e-01 594113.3984965039 0.0012315506032928262
8.183552203339515829e-01 659318.8271333541 0.0012315506032928262
8.364664517385380638e-01 731680.7143427207 0.0012315506032928262
8.566193718623826836e-01 811984.4993184009 0.0012315506032928262
8.790399626763228946e-01 901101.8251665037 0.0012315506032928262
9.039534754261631111e-01 1000000.0 0.0012315506032928262
2.114707140489227591e-05 0.001 0.001366716356462006
2.295744134581410300e-05 0.0011097524964120721 0.001366716356462006
2.487690922700069659e-05 0.0012315506032928262 0.001366716356462006
2.692106043396290662e-05 0.001366716356462006 0.001366716356462006
2.905494040210692783e-05 0.0015167168884709225 0.001366716356462006
3.130492753413478840e-05 0.0016831803533309566 0.001366716356462006
3.364920787777460755e-05 0.0018679135990207828 0.001366716356462006
3.608457486508413986e-05 0.002072921779595372 0.001366716356462006
3.860634179151471702e-05 0.002300430119772917 0.001366716356462006
4.120986828949094411e-05 0.0025529080682395165 0.001366716356462006
4.388529435995887703e-05 0.002833096101839324 0.001366716356462006
4.661920250241173249e-05 0.0031440354715915 0.001366716356462006
4.940176015056795580e-05 0.0034891012134067737 0.001366716356462006
5.222105913517168782e-05 0.003872038781812557 0.001366716356462006
5.506869949632086031e-05 0.004297004704320844 0.001366716356462006
5.794526775087622080e-05 0.004768611697714469 0.001366716356462006
6.082530376921246954e-05 0.005291978735958442 0.001366716356462006
6.369548493210203468e-05 0.005872786613189483 0.001366716356462006
6.656700169574875396e-05 0.00651733960488242 0.001366716356462006
6.942921567332110988e-05 0.007232633896483534 0.001366716356462006
7.227523122583545711e-05 0.008026433522257174 0.001366716356462006
7.511112075819663446e-05 0.00890735463861044 0.001366716356462006
7.793472737724326525e-05 0.009884959046625586 0.001366716356462006
8.074538280908339640e-05 0.010969857978923836 0.001366716356462006
8.356287181145561173e-05 0.012173827277396614 0.001366716356462006
8.638612861257625975e-05 0.013509935211980273 0.001366716356462006
8.923328440965594616e-05 0.014992684327860457 0.001366716356462006
9.212260584298348422e-05 0.01663816886076129 0.001366716356462006
9.507387460733429880e-05 0.018464249428955443 0.001366716356462006
9.810812482292788957e-05 0.020490746898158472 0.001366716356462006
1.012594073610457209e-04 0.022739657523579287 0.001366716356462006
1.045548436183127281e-04 0.02523539170434766 0.001366716356462006
1.080381701582069535e-04 0.02800503894183631 0.001366716356462006
1.117539454871034578e-04 0.03107866187782014 0.001366716356462006
1.157543248898369742e-04 0.03448962260405758 0.001366716356462006
1.201013057739371839e-04 0.038274944785163134 0.001366716356462006
1.248694522854206770e-04 0.04247571552536898 0.001366716356462006
1.301436779520191126e-04 0.047137531341167244 0.001366716356462006
1.360250805513532797e-04 0.05231099308056263 0.001366716356462006
1.426330571477345168e-04 0.05805225516094899 0.001366716356462006
1.501123742140787125e-04 0.06442363508721373 0.001366716356462006
1.586344526690062822e-04 0.07149428986597581 0.001366716356462006
1.684027262945263703e-04 0.07934096665797492 0.001366716356462006
1.796628046894255823e-04 0.08804883581643465 0.001366716356462006
1.927082870621042699e-04 0.09771241535346502 0.001366716356462006
2.078957106160195473e-04 0.1084365968689611 0.001366716356462006
2.256492783850811486e-04 0.12033778407775893 0.001366716356462006
2.464817766257937316e-04 0.13354515629298988 0.001366716356462006
2.710135443556654857e-04 0.14820207057988585 0.001366716356462006
2.999899981174113843e-04 0.16446761779946645 0.001366716356462006
3.343075701568959217e-04 0.18251834943190443 0.001366716356462006
3.750480583274524646e-04 0.20255019392306664 0.001366716356462006
4.235139785777652975e-04 0.22478058335487253 0.001366716356462006
4.812743731585653680e-04 0.24945081352303167 0.001366716356462006
5.502086014167964110e-04 0.27682866303920667 0.001366716356462006
6.325821407720093065e-04 0.3072112998861759 0.001366716356462006
7.311033978212683150e-04 0.34092850697468147 0.001366716356462006
8.490159389224612120e-04 0.3783462617131929 0.001366716356462006
9.901931100332246084e-04 0.419870708444391 0.001366716356462006
1.159250981406111233e-03 0.4659525668664682 0.001366716356462006
1.361678703191529158e-03 0.517092024289676 0.001366716356462006
1.619453111509115608e-03 0.5738441648302398 0.001366716356462006
1.942074364774958950e-03 0.6368249944718586 0.001366716356462006
2.329906207761119150e-03 0.7067181273927491 0.001366716356462006
2.795060288522699908e-03 0.7842822061337682 0.001366716356462006
3.351556809275259979e-03 0.8703591361485166 0.001366716356462006
4.015517944959246834e-03 0.9658832241158708 0.001366716356462006
4.805336246423730709e-03 1.0718913192051276 0.001366716356462006
5.741857485040816923e-03 1.1895340673703196 0.001366716356462006
6.848477932384963891e-03 1.3200884008314182 0.001366716356462006
8.151217692380327215e-03 1.4649713983072863 0.001366716356462006
9.678711943434493287e-03 1.625755666443795 0.001366716356462006
1.146210574040042521e-02 1.8041864093920719 0.001366716356462006
1.353483126000422018e-02 2.0022003718155843 0.001366716356462006
1.593226636197719176e-02 2.2219468609395236 0.001366716356462006
1.869123379018804154e-02 2.4658110758226037 0.001366716356462006
2.184936213063962823e-02 2.736439997074672 0.001366716356462006
2.544428472116041021e-02 3.0367711180354604 0.001366716356462006
2.951270896537356442e-02 3.370064329271928 0.001366716356462006
3.408936390945580680e-02 3.739937302478798 0.001366716356462006
3.920587117897028628e-02 4.150404757850477 0.001366716356462006
4.488958964881144958e-02 4.605922041145108 0.001366716356462006
5.116246070991016526e-02 5.1114334834401705 0.001366716356462006
5.803995465685488075e-02 5.672426068491977 0.001366716356462006
6.553013561203875625e-02 6.294988990221888 0.001366716356462006
7.363292832844470226e-02 6.985879746785249 0.001366716356462006
8.233959925731026974e-02 7.752597488629465 0.001366716356462006
9.163250607123989144e-02 8.60346441668451 0.001366716356462006
1.014851129734703900e-01 9.547716114208066 0.001366716356462006
1.118622664357987601e-01 10.59560179277617 0.001366716356462006
1.227207178623247325e-01 11.758495540521581 0.001366716356462006
1.340098650661834534e-01 13.049019780144016 0.001366716356462006
1.456726590185938308e-01 14.481182276745331 0.001366716356462006
1.576466617364437606e-01 16.070528182616385 0.001366716356462006
1.698651857100207940e-01 17.834308769319094 0.001366716356462006
1.822584865357527451e-01 19.791668678535572 0.001366716356462006
1.947549713971116203e-01 21.96385372416547 0.001366716356462006
2.072823814077975058e-01 24.37444150122222 0.001366716356462006
2.197689286211124970e-01 27.04959730463137 0.001366716356462006
2.321443396140455973e-01 30.01835813575592 0.001366716356462006
2.443408063330478885e-01 33.31294787934677 0.001366716356462006
2.562938122678613539e-01 36.96912707195032 0.001366716356462006
2.679428244311656271e-01 41.0265810582719 0.001366716356462006
2.792318585109062612e-01 45.52935074866948 0.001366716356462006
2.901099113116282768e-01 50.526310653356795 0.001366716356462006
3.005312808967813276e-01 56.07169938205458 0.001366716356462006
3.104557956980806277e-01 62.22570836730231 0.001366716356462006
3.198489712951922415e-01 69.0551352016233 0.001366716356462006
3.286886328964671034e-01 76.63410868007462 0.001366716356462006
3.369790687776973437e-01 85.04489341802686 0.001366716356462006
3.446733549094458393e-01 94.37878277775391 0.001366716356462006
3.517598079392376675e-01 104.73708979594508 0.001366716356462006
3.582324933287416857e-01 116.23224686798542 0.001366716356462006
3.640912480350825819e-01 128.9890261253308 0.001366716356462006
3.693416697286549533e-01 143.14589375234786 0.001366716356462006
3.739950276735766743e-01 158.85651294280527 0.001366716356462006
3.780680309836892961e-01 176.2914118095948 0.001366716356462006
3.815824131059705748e-01 195.63983435170647 0.001366716356462006
3.845642706832279600e-01 217.11179456945052 0.001366716356462006
3.870431184784115519e-01 240.9403560239527 0.001366716356462006
3.890506634454893864e-01 267.38416158399497 0.001366716356462006
3.906193363835459564e-01 296.73024081888724 0.001366716356462006
3.917806749475106209e-01 329.2971255097155 0.001366716356462006
3.925637187798922678e-01 365.43830709572546 0.001366716356462006
3.958671905049404027e-01 405.54607358408276 0.001366716356462006
3.989184677145239943e-01 450.05576757004974 0.001366716356462006
4.011506242904883113e-01 499.450511585514 0.001366716356462006
4.025886846657287799e-01 554.2664520663108 0.001366716356462006
4.032732804719491027e-01 615.0985788580505 0.001366716356462006
4.032466156291701354e-01 682.6071834272393 0.001366716356462006
4.025458301142586515e-01 757.525025877192 0.001366716356462006
4.012313260977992679e-01 840.6652885618333 0.001366716356462006
4.019358894519580727e-01 932.9304026284696 0.001366716356462006
4.033521477210958439e-01 1035.3218432956637 0.001366716356462006
4.048090610648383270e-01 1148.9510001873086 0.001366716356462006
4.063691505139946369e-01 1275.051240713013 0.001366716356462006
4.080927259857777267e-01 1414.991297434576 0.001366716356462006
4.100386940077594411e-01 1570.2901247293776 0.001366716356462006
4.122649861439587338e-01 1742.6333860096508 0.001366716356462006
4.148315479147583473e-01 1933.891750455232 0.001366716356462006
4.177924008409331647e-01 2146.141197858406 0.001366716356462006
4.211972243494343515e-01 2381.6855519761607 0.001366716356462006
4.250911684293271486e-01 2643.0814869741084 0.001366716356462006
4.295111923923897734e-01 2933.1662783900483 0.001366716356462006
4.344838660369927386e-01 3255.0885998350564 0.001366716356462006
4.400238211397705657e-01 3612.3426997094302 0.001366716356462006
4.461330242984173355e-01 4008.8063288984645 0.001366716356462006
4.528011942450116400e-01 4448.782831127585 0.001366716356462006
4.600140502433432421e-01 4937.047852839004 0.001366716356462006
4.677350809364208550e-01 5478.901179593945 0.001366716356462006
4.759288891461532778e-01 6080.224261649427 0.001366716356462006
4.845935014973128396e-01 6747.5440531107 0.001366716356462006
4.936561438974069738e-01 7488.10385759003 0.001366716356462006
5.030759570084476495e-01 8309.941949353404 0.001366716356462006
5.128141898859821524e-01 9221.97882333434 0.001366716356462006
5.228376624017090357e-01 10234.114021054527 0.001366716356462006
5.331249580395232002e-01 11357.333583431051 0.001366716356462006
5.436087701914997794e-01 12603.829296797274 0.001366716356462006
5.542462886094513541e-01 13987.131026472387 0.001366716356462006
5.649952266364787201e-01 15522.25357427048 0.001366716356462006
5.758090047216357643e-01 17225.859653987874 0.001366716356462006
5.866223009883126949e-01 19116.440753857038 0.001366716356462006
5.973832990848892965e-01 21214.51784910632 0.001366716356462006
6.080460698239829043e-01 23542.864143224204 0.001366716356462006
6.185704479822459190e-01 26126.752255633317 0.001366716356462006
6.289356747878857012e-01 28994.22853882881 0.001366716356462006
6.391190867379932250e-01 32176.417502507353 0.001366716356462006
6.490864668811381355e-01 35707.859649004626 0.001366716356462006
6.588251691886077843e-01 39626.88638701478 0.001366716356462006
6.683304677087443801e-01 43976.036093027215 0.001366716356462006
6.776102294949288840e-01 48802.515836544335 0.001366716356462006
6.866525231541321661e-01 54158.71378079476 0.001366716356462006
6.954421128552651377e-01 60102.76782070388 0.001366716356462006
7.039695504658393110e-01 66699.19663030129 0.001366716356462006
7.122211664951869636e-01 74019.59996915652 0.001366716356462006
7.201782705560119124e-01 82143.43584919439 0.001366716356462006
7.278172000396585517e-01 91158.88299750836 0.001366716356462006
7.351096237934036104e-01 101163.7979766207 0.001366716356462006
7.420231967097997705e-01 112266.77735108159 0.001366716356462006
7.485228183904498733e-01 124588.33642950082 0.001366716356462006
7.545719266597232799e-01 138262.2173764659 0.001366716356462006
7.601336756616814405e-01 153436.84089300132 0.001366716356462006
7.651723620066320786e-01 170276.91722258978 0.001366716356462006
7.696546245143037757e-01 188965.23396912115 0.001366716356462006
7.735527298052493617e-01 209704.64013232305 0.001366716356462006
7.806727556810516555e-01 232720.2478960412 0.001366716356462006
7.888844988721415152e-01 258261.87606826748 0.001366716356462006
7.976169375075206069e-01 286606.7616948256 0.001366716356462006
8.071658238877010838e-01 318062.5692794119 0.001366716356462006
8.173032565273634642e-01 352970.73027306574 0.001366716356462006
8.282900733323605991e-01 391710.1490809261 0.001366716356462006
8.400835501284914519e-01 434701.3158125035 0.001366716356462006
8.527023006261263971e-01 482410.8704165374 0.001366716356462006
8.667267096128699055e-01 535356.6677410719 0.001366716356462006
8.822252005745224723e-01 594113.3984965039 0.001366716356462006
8.996590998153836116e-01 659318.8271333541 0.001366716356462006
9.190218815493664817e-01 731680.7143427207 0.001366716356462006
9.405404674156550016e-01 811984.4993184009 0.001366716356462006
9.644451167873090425e-01 901101.8251665037 0.001366716356462006
9.909622731239172699e-01 1000000.0 0.001366716356462006
2.160804628632463387e-05 0.001 0.0015167168884709225
2.350155627787804718e-05 0.0011097524964120721 0.0015167168884709225
2.551558310161873948e-05 0.0012315506032928262 0.0015167168884709225
2.765022530256908636e-05 0.001366716356462006 0.0015167168884709225
2.991222702969441221e-05 0.0015167168884709225 0.0015167168884709225
3.228526699893396882e-05 0.0016831803533309566 0.0015167168884709225
3.477220828175322533e-05 0.0018679135990207828 0.0015167168884709225
3.737971992243957687e-05 0.002072921779595372 0.0015167168884709225
4.007708572573528998e-05 0.002300430119772917 0.0015167168884709225
4.288463905698973130e-05 0.0025529080682395165 0.0015167168884709225
4.578611763851873662e-05 0.002833096101839324 0.0015167168884709225
4.875916500827458684e-05 0.0031440354715915 0.0015167168884709225
5.179318645104167570e-05 0.0034891012134067737 0.0015167168884709225
5.488915111888069013e-05 0.003872038781812557 0.0015167168884709225
5.802431436681752239e-05 0.004297004704320844 0.0015167168884709225
6.119707014103061493e-05 0.004768611697714469 0.0015167168884709225
6.439572632217808394e-05 0.005291978735958442 0.0015167168884709225
6.760572507546077335e-05 0.005872786613189483 0.0015167168884709225
7.081618579237128233e-05 0.00651733960488242 0.0015167168884709225
7.403566598364421422e-05 0.007232633896483534 0.0015167168884709225
7.724083277698110840e-05 0.008026433522257174 0.0015167168884709225
8.044463048895725754e-05 0.00890735463861044 0.0015167168884709225
8.364219099130390468e-05 0.009884959046625586 0.0015167168884709225
8.683260521223426227e-05 0.010969857978923836 0.0015167168884709225
9.002706059547149514e-05 0.012173827277396614 0.0015167168884709225
9.323241001218492065e-05 0.013509935211980273 0.0015167168884709225
9.647309659353404357e-05 0.014992684327860457 0.0015167168884709225
9.975128554611029021e-05 0.01663816886076129 0.0015167168884709225
1.030977926285061165e-04 0.018464249428955443 0.0015167168884709225
1.065344989281558362e-04 0.020490746898158472 0.0015167168884709225
1.100951568285351391e-04 0.022739657523579287 0.0015167168884709225
1.138115889272619499e-04 0.02523539170434766 0.0015167168884709225
1.177313902162207198e-04 0.02800503894183631 0.0015167168884709225
1.218990525937303483e-04 0.03107866187782014 0.0015167168884709225
1.263776994829212915e-04 0.03448962260405758 0.0015167168884709225
1.312323314948916832e-04 0.038274944785163134 0.0015167168884709225
1.365455094496901309e-04 0.04247571552536898 0.0015167168884709225
1.424099514460726420e-04 0.047137531341167244 0.0015167168884709225
1.489355351622818902e-04 0.05231099308056263 0.0015167168884709225
1.562573110357491635e-04 0.05805225516094899 0.0015167168884709225
1.645353579057926994e-04 0.06442363508721373 0.0015167168884709225
1.739533081037839880e-04 0.07149428986597581 0.0015167168884709225
1.847372979614197552e-04 0.07934096665797492 0.0015167168884709225
1.971614413432060456e-04 0.08804883581643465 0.0015167168884709225
2.115452666876970129e-04 0.09771241535346502 0.0015167168884709225
2.282817330462379060e-04 0.1084365968689611 0.0015167168884709225
2.478407247170836387e-04 0.12033778407775893 0.0015167168884709225
2.707840917977034326e-04 0.13354515629298988 0.0015167168884709225
2.977992387990257596e-04 0.14820207057988585 0.0015167168884709225
3.297020278122495961e-04 0.16446761779946645 0.0015167168884709225
3.674822085191555314e-04 0.18251834943190443 0.0015167168884709225
4.123340503701193572e-04 0.20255019392306664 0.0015167168884709225
4.656902355695544723e-04 0.22478058335487253 0.0015167168884709225
5.292787964478536285e-04 0.24945081352303167 0.0015167168884709225
6.051747456706968366e-04 0.27682866303920667 0.0015167168884709225
6.958676247315910817e-04 0.3072112998861759 0.0015167168884709225
8.043450641478011500e-04 0.34092850697468147 0.0015167168884709225
9.341839109412082044e-04 0.3783462617131929 0.0015167168884709225
1.089651389356115782e-03 0.419870708444391 0.0015167168884709225
1.275836972179723037e-03 0.4659525668664682 0.0015167168884709225
1.498787924310976839e-03 0.517092024289676 0.0015167168884709225
1.779784868868093759e-03 0.5738441648302398 0.0015167168884709225
2.134485135167341931e-03 0.6368249944718586 0.0015167168884709225
2.560917581472504923e-03 0.7067181273927491 0.0015167168884709225
3.072423562780500928e-03 0.7842822061337682 0.0015167168884709225
3.684443003824817119e-03 0.8703591361485166 0.0015167168884709225
4.414733103477892599e-03 0.9658832241158708 0.0015167168884709225
5.283570425636744186e-03 1.0718913192051276 0.0015167168884709225
6.313929682428073495e-03 1.1895340673703196 0.0015167168884709225
7.531611479130640233e-03 1.3200884008314182 0.0015167168884709225
8.965327721939050573e-03 1.4649713983072863 0.0015167168884709225
1.064668330534525309e-02 1.625755666443795 0.0015167168884709225
1.261007260607047153e-02 1.8041864093920719 0.0015167168884709225
1.489243992360025567e-02 2.0022003718155843 0.0015167168884709225
1.753290234884886944e-02 2.2219468609395236 0.0015167168884709225
2.057221023596454354e-02 2.4658110758226037 0.0015167168884709225
2.405203846797482684e-02 2.736439997074672 0.0015167168884709225
2.801411277005513498e-02 3.0367711180354604 0.0015167168884709225
3.249918077825643403e-02 3.370064329271928 0.0015167168884709225
3.754585847983366031e-02 3.739937302478798 0.0015167168884709225
4.318937712916384036e-02 4.150404757850477 0.0015167168884709225
4.946030337950088618e-02 4.605922041145108 0.0015167168884709225
5.638326595507287681e-02 5.1114334834401705 0.0015167168884709225
6.397577413758501197e-02 5.672426068491977 0.0015167168884709225
7.224717956495055327e-02 6.294988990221888 0.0015167168884709225
8.119784760885349895e-02 6.985879746785249 0.0015167168884709225
9.081857732490575263e-02 7.752597488629465 0.0015167168884709225
1.010902954097648160e-01 8.60346441668451 0.0015167168884709225
1.119840701529432325e-01 9.547716114208066 0.0015167168884709225
1.234613886613525197e-01 10.59560179277617 0.0015167168884709225
1.354747305369033983e-01 11.758495540521581 0.0015167168884709225
1.479683659933558049e-01 13.049019780144016 0.0015167168884709225
1.608793609236873479e-01 14.481182276745331 0.0015167168884709225
1.741387315776432854e-01 16.070528182616385 0.0015167168884709225
1.876727046097255713e-01 17.834308769319094 0.0015167168884709225
2.014040400936096542e-01 19.791668678535572 0.0015167168884709225
2.152533714159480527e-01 21.96385372416547 0.0015167168884709225
2.291405196700942171e-01 24.37444150122222 0.0015167168884709225
2.429857581374267606e-01 27.04959730463137 0.0015167168884709225
2.567109862215889438e-01 30.01835813575592 0.0015167168884709225
2.702407878594674240e-01 33.31294787934677 0.0015167168884709225
2.835033598964881718e-01 36.96912707195032 0.0015167168884709225
2.964312965445321524e-01 41.0265810582719 0.0015167168884709225
3.089622224544301132e-01 45.52935074866948 0.0015167168884709225
3.210392860882719801e-01 50.526310653356795 0.0015167168884709225
3.326115258404006014e-01 56.07169938205458 0.0015167168884709225
3.436341292831746053e-01 62.22570836730231 0.0015167168884709225
3.540686167531596484e-01 69.0551352016233 0.0015167168884709225
3.638916965474478515e-01 76.63410868007462 0.0015167168884709225
3.731047797732186533e-01 85.04489341802686 0.0015167168884709225
3.816573221807550986e-01 94.37878277775391 0.0015167168884709225
3.895362490005866429e-01 104.73708979594508 0.0015167168884709225
3.967348872521785363e-01 116.23224686798542 0.0015167168884709225
4.032529880171798475e-01 128.9890261253308 0.0015167168884709225
4.090967173770080900e-01 143.14589375234786 0.0015167168884709225
4.142785363610634874e-01 158.85651294280527 0.0015167168884709225
4.188169614435076071e-01 176.2914118095948 0.0015167168884709225
4.227360864013839925e-01 195.63983435170647 0.0015167168884709225
4.260648473733972819e-01 217.11179456945052 0.0015167168884709225
4.288359788488707025e-01 240.9403560239527 0.0015167168884709225
4.310846456793031023e-01 267.38416158399497 0.0015167168884709225
4.328468174827690973e-01 296.73024081888724 0.0015167168884709225
4.341574689038503743e-01 329.2971255097155 0.0015167168884709225
4.350488028295178555e-01 365.43830709572546 0.0015167168884709225
4.387311789987672350e-01 405.54607358408276 0.0015167168884709225
4.421379604947795472e-01 450.05576757004974 0.0015167168884709225
4.446373110350880231e-01 499.450511585514 0.0015167168884709225
4.462567441451718020e-01 554.2664520663108 0.0015167168884709225
4.470398742707678008e-01 615.0985788580505 0.0015167168884709225
4.470356220636999556e-01 682.6071834272393 0.0015167168884709225
4.462837149940206416e-01 757.525025877192 0.0015167168884709225
4.448503260551636695e-01 840.6652885618333 0.0015167168884709225
4.453084729058686131e-01 932.9304026284696 0.0015167168884709225
4.468573844997415501e-01 1035.3218432956637 0.0015167168884709225
4.484481524399431818e-01 1148.9510001873086 0.0015167168884709225
4.501503435582267509e-01 1275.051240713013 0.0015167168884709225
4.520311447399666949e-01 1414.991297434576 0.0015167168884709225
4.541562386943404639e-01 1570.2901247293776 0.0015167168884709225
4.565902686714198855e-01 1742.6333860096508 0.0015167168884709225
4.594005554897690469e-01 1933.891750455232 0.0015167168884709225
4.626464345290485225e-01 2146.141197858406 0.0015167168884709225
4.663837796771688193e-01 2381.6855519761607 0.0015167168884709225
4.706628890465154869e-01 2643.0814869741084 0.0015167168884709225
4.755248474249565982e-01 2933.1662783900483 0.0015167168884709225
4.809991157799128336e-01 3255.0885998350564 0.0015167168884709225
4.871017613063564622e-01 3612.3426997094302 0.0015167168884709225
4.938346960339216607e-01 4008.8063288984645 0.0015167168884709225
5.011865168435575280e-01 4448.782831127585 0.0015167168884709225
5.091401353573782318e-01 4937.047852839004 0.0015167168884709225
5.176548926554276342e-01 5478.901179593945 0.0015167168884709225
5.266909344572667795e-01 6080.224261649427 0.0015167168884709225
5.362456016738432751e-01 6747.5440531107 0.0015167168884709225
5.462374264278733182e-01 7488.10385759003 0.0015167168884709225
5.566206695509716695e-01 8309.941949353404 0.0015167168884709225
5.673519764035501733e-01 9221.97882333434 0.0015167168884709225
5.783940166089841517e-01 10234.114021054527 0.0015167168884709225
5.897235693381106536e-01 11357.333583431051 0.0015167168884709225
6.012658616099612052e-01 12603.829296797274 0.0015167168884709225
6.129742577018980620e-01 13987.131026472387 0.0015167168884709225
6.248016312193080957e-01 15522.25357427048 0.0015167168884709225
6.366970778398828301e-01 17225.859653987874 0.0015167168884709225
6.485900516843345898e-01 19116.440753857038 0.0015167168884709225
6.604237478097269021e-01 21214.51784910632 0.0015167168884709225
6.721483392610356766e-01 23542.864143224204 0.0015167168884709225
6.837203423783251299e-01 26126.752255633317 0.0015167168884709225
6.951177795089722444e-01 28994.22853882881 0.0015167168884709225
7.063157174667742400e-01 32176.417502507353 0.0015167168884709225
7.172767016924057604e-01 35707.859649004626 0.0015167168884709225
7.279866407768925685e-01 39626.88638701478 0.0015167168884709225
7.384403874816900526e-01 43976.036093027215 0.0015167168884709225
7.486445204356094729e-01 48802.515836544335 0.0015167168884709225
7.585853421790379469e-01 54158.71378079476 0.0015167168884709225
7.682444875361729153e-01 60102.76782070388 0.0015167168884709225
7.776098985810940833e-01 66699.19663030129 0.0015167168884709225
7.866647523316437907e-01 74019.59996915652 0.0015167168884709225
7.953867498812469128e-01 82143.43584919439 0.0015167168884709225
8.037481591333519582e-01 91158.88299750836 0.0015167168884709225
8.117162232529376853e-01 101163.7979766207 0.0015167168884709225
8.192540342712872903e-01 112266.77735108159 0.0015167168884709225
8.263218405413831347e-01 124588.33642950082 0.0015167168884709225
8.328783324521416009e-01 138262.2173764659 0.0015167168884709225
8.388822283356470733e-01 153436.84089300132 0.0015167168884709225
8.442935139081614304e-01 170276.91722258978 0.0015167168884709225
8.490748978937880942e-01 188965.23396912115 0.0015167168884709225
8.531954162125412466e-01 209704.64013232305 0.0015167168884709225
8.608421178543610441e-01 232720.2478960412 0.0015167168884709225
8.696818658526863643e-01 258261.87606826748 0.0015167168884709225
8.791202647694557060e-01 286606.7616948256 0.0015167168884709225
8.893710199575662889e-01 318062.5692794119 0.0015167168884709225
9.002405986081234435e-01 352970.73027306574 0.0015167168884709225
9.120190237468910333e-01 391710.1490809261 0.0015167168884709225
9.246233588121355318e-01 434701.3158125035 0.0015167168884709225
9.381123959220905029e-01 482410.8704165374 0.0015167168884709225
9.530865561180102974e-01 535356.6677410719 0.0015167168884709225
9.696129874240757562e-01 594113.3984965039 0.0015167168884709225
9.881980709819767617e-01 659318.8271333541 0.0015167168884709225
1.008813616248737777e+00 731680.7143427207 0.0015167168884709225
1.031691219814789617e+00 811984.4993184009 0.0015167168884709225
1.057064280362352005e+00 901101.8251665037 0.0015167168884709225
1.085158947094795323e+00 1000000.0 0.0015167168884709225
2.206041592983510103e-05 0.001 0.0016831803533309566
2.402598454845948772e-05 0.0011097524964120721 0.0016831803533309566
2.612812117553106004e-05 0.0012315506032928262 0.0016831803533309566
2.836180993201429040e-05 0.001366716356462006 0.0016831803533309566
3.073769542348258059e-05 0.0015167168884709225 0.0016831803533309566
3.323823371552384509e-05 0.0016831803533309566 0.0016831803533309566
3.588311672330859884e-05 0.0018679135990207828 0.0016831803533309566
3.864684664648755289e-05 0.002072921779595372 0.0016831803533309566
4.152780283829466860e-05 0.002300430119772917 0.0016831803533309566
4.453812193668917275e-05 0.0025529080682395165 0.0016831803533309566
4.765271376312147337e-05 0.002833096101839324 0.0016831803533309566
5.086863325269806973e-05 0.0031440354715915 0.0016831803533309566
5.416993113947067242e-05 0.0034891012134067737 0.0016831803533309566
5.755061921093497789e-05 0.003872038781812557 0.0016831803533309566
6.099279094142042644e-05 0.004297004704320844 0.0016831803533309566
6.448517885843969974e-05 0.004768611697714469 0.0016831803533309566
6.801431120861439652e-05 0.005291978735958442 0.0016831803533309566
7.158207675234308119e-05 0.005872786613189483 0.0016831803533309566
7.516950193329657349e-05 0.00651733960488242 0.0016831803533309566
7.876015671175863955e-05 0.007232633896483534 0.0016831803533309566
8.235921907757318258e-05 0.008026433522257174 0.0016831803533309566
8.596577421509593120e-05 0.00890735463861044 0.0016831803533309566
8.957001245927270652e-05 0.009884959046625586 0.0016831803533309566
9.317453927016602433e-05 0.010969857978923836 0.0016831803533309566
9.678810029708379838e-05 0.012173827277396614 0.0016831803533309566
1.004272505108437779e-04 0.013509935211980273 0.0016831803533309566
1.040960690136688853e-04 0.014992684327860457 0.0016831803533309566
1.078083183354166429e-04 0.01663816886076129 0.0016831803533309566
1.115978680737979523e-04 0.018464249428955443 0.0016831803533309566
1.154852052560689871e-04 0.020490746898158472 0.0016831803533309566
1.195021869831732028e-04 0.022739657523579287 0.0016831803533309566
1.236933236554815351e-04 0.02523539170434766 0.0016831803533309566
1.280992679889834159e-04 0.02800503894183631 0.0016831803533309566
1.327734908787902364e-04 0.03107866187782014 0.0016831803533309566
1.377859841819760651e-04 0.03448962260405758 0.0016831803533309566
1.432072096409365951e-04 0.038274944785163134 0.0016831803533309566
1.491221211040436902e-04 0.04247571552536898 0.0016831803533309566
1.556394350666192379e-04 0.047137531341167244 0.0016831803533309566
1.628781279597413083e-04 0.05231099308056263 0.0016831803533309566
1.709885347598197694e-04 0.05805225516094899 0.0016831803533309566
1.801418112771435362e-04 0.06442363508721373 0.0016831803533309566
1.905432149660584579e-04 0.07149428986597581 0.0016831803533309566
2.024436132289997108e-04 0.07934096665797492 0.0016831803533309566
2.161411578233870525e-04 0.08804883581643465 0.0016831803533309566
2.319883058639188300e-04 0.09771241535346502 0.0016831803533309566
2.504204244687534991e-04 0.1084365968689611 0.0016831803533309566
2.719507383182341565e-04 0.12033778407775893 0.0016831803533309566
2.972018294324876744e-04 0.13354515629298988 0.0016831803533309566
3.269246931532452261e-04 0.14820207057988585 0.0016831803533309566
3.620211907839291504e-04 0.16446761779946645 0.0016831803533309566
4.035829949087995912e-04 0.18251834943190443 0.0016831803533309566
4.529200655876889736e-04 0.20255019392306664 0.0016831803533309566
5.116132313561116323e-04 0.22478058335487253 0.0016831803533309566
5.815632782311664067e-04 0.24945081352303167 0.0016831803533309566
6.650538548364465057e-04 0.27682866303920667 0.0016831803533309566
7.648278766435864318e-04 0.3072112998861759 0.0016831803533309566
8.841771363646376688e-04 0.34092850697468147 0.0016831803533309566
1.027036918682397567e-03 0.3783462617131929 0.0016831803533309566
1.198109177409145036e-03 0.419870708444391 0.0016831803533309566
1.403001169358892653e-03 0.4659525668664682 0.0016831803533309566
1.648371264205357066e-03 0.517092024289676 0.0016831803533309566
1.954119877812347805e-03 0.5738441648302398 0.0016831803533309566
2.343725428617109315e-03 0.6368249944718586 0.0016831803533309566
2.812171071422129957e-03 0.7067181273927491 0.0016831803533309566
3.374136475795205120e-03 0.7842822061337682 0.0016831803533309566
4.046612060223058957e-03 0.8703591361485166 0.0016831803533309566
4.849146697356754299e-03 0.9658832241158708 0.0016831803533309566
5.804070630009643995e-03 1.0718913192051276 0.0016831803533309566
6.936693107133246571e-03 1.1895340673703196 0.0016831803533309566
8.275450069032528125e-03 1.3200884008314182 0.0016831803533309566
9.851997156913204143e-03 1.4649713983072863 0.0016831803533309566
1.170120168650740783e-02 1.625755666443795 0.0016831803533309566
1.386102715256763360e-02 1.8041864093920719 0.0016831803533309566
1.637227770511515135e-02 2.0022003718155843 0.0016831803533309566
1.927819486356719889e-02 2.2219468609395236 0.0016831803533309566
2.262385351385879859e-02 2.4658110758226037 0.0016831803533309566
2.645540232653097179e-02 2.736439997074672 0.0016831803533309566
3.081909378738657487e-02 3.0367711180354604 0.0016831803533309566
3.576016525815236408e-02 3.370064329271928 0.0016831803533309566
4.132155455479089023e-02 3.739937302478798 0.0016831803533309566
4.754252320503484647e-02 4.150404757850477 0.0016831803533309566
5.445724419147153494e-02 4.605922041145108 0.0016831803533309566
6.209337826765010809e-02 5.1114334834401705 0.0016831803533309566
7.047077201372858868e-02 5.672426068491977 0.0016831803533309566
7.960028767306734365e-02 6.294988990221888 0.0016831803533309566
8.948287863878001680e-02 6.985879746785249 0.0016831803533309566
1.001089217448431906e-01 7.752597488629465 0.0016831803533309566
1.114578733441448782e-01 8.60346441668451 0.0016831803533309566
1.234982472200350373e-01 9.547716114208066 0.0016831803533309566
1.361879167265172552e-01 10.59560179277617 0.0016831803533309566
1.494747214303493443e-01 11.758495540521581 0.0016831803533309566
1.632973398376899032e-01 13.049019780144016 0.0016831803533309566
1.775863892879144534e-01 14.481182276745331 0.0016831803533309566
1.922656932631544024e-01 16.070528182616385 0.0016831803533309566
2.072536732881685440e-01 17.834308769319094 0.0016831803533309566
2.224648089571778509e-01 19.791668678535572 0.0016831803533309566
2.378111289557122976e-01 21.96385372416547 0.0016831803533309566
2.532036723438571002e-01 24.37444150122222 0.0016831803533309566
2.685538974290355152e-01 27.04959730463137 0.0016831803533309566
2.837749910351649030e-01 30.01835813575592 0.0016831803533309566
2.987830642079020715e-01 33.31294787934677 0.0016831803533309566
3.134981862329630498e-01 36.96912707195032 0.0016831803533309566
3.278452737260152960e-01 41.0265810582719 0.0016831803533309566
3.417548087523442635e-01 45.52935074866948 0.0016831803533309566
3.551633954720361808e-01 50.526310653356795 0.0016831803533309566
3.680141820582253920e-01 56.07169938205458 0.0016831803533309566
3.802571559720241412e-01 62.22570836730231 0.0016831803533309566
3.918493547939386756e-01 69.0551352016233 0.0016831803533309566
4.027665423488873131e-01 76.63410868007462 0.0016831803533309566
4.130061882859756284e-01 85.04489341802686 0.0016831803533309566
4.225140716778251759e-01 94.37878277775391 0.0016831803533309566
4.312755469584189649e-01 104.73708979594508 0.0016831803533309566
4.392831025530408717e-01 116.23224686798542 0.0016831803533309566
4.465363801125160070e-01 128.9890261253308 0.0016831803533309566
4.530421550186653490e-01 143.14589375234786 0.0016831803533309566
4.588142126938575815e-01 158.85651294280527 0.0016831803533309566
4.638730605630433934e-01 176.2914118095948 0.0016831803533309566
4.682454051549703178e-01 195.63983435170647 0.0016831803533309566
4.719633316527587219e-01 217.11179456945052 0.0016831803533309566
4.750631384738190355e-01 240.9403560239527 0.0016831803533309566
4.775838265820832040e-01 267.38416158399497 0.0016831803533309566
4.795652839212104501e-01 296.73024081888724 0.0016831803533309566
4.810462989651993482e-01 329.2971255097155 0.0016831803533309566
4.820625796071514868e-01 365.43830709572546 0.0016831803533309566
4.861688341024185678e-01 405.54607358408276 0.0016831803533309566
4.899745027355499327e-01 450.05576757004974 0.0016831803533309566
4.927750932693212294e-01 499.450511585514 0.0016831803533309566
4.946008313808736845e-01 554.2664520663108 0.0016831803533309566
4.954983249950964952e-01 615.0985788580505 0.0016831803533309566
4.955243922292223435e-01 682.6071834272393 0.0016831803533309566
4.947213151269032605e-01 757.525025877192 0.0016831803533309566
4.931614897134125597e-01 840.6652885618333 0.0016831803533309566
4.932830772142113296e-01 932.9304026284696 0.0016831803533309566
4.949747896002721914e-01 1035.3218432956637 0.0016831803533309566
4.967089686407071270e-01 1148.9510001873086 0.0016831803533309566
4.985630232629406078e-01 1275.051240713013 0.0016831803533309566
5.006118143732462000e-01 1414.991297434576 0.0016831803533309566
5.029286076381858095e-01 1570.2901247293776 0.0016831803533309566
5.055855567989427923e-01 1742.6333860096508 0.0016831803533309566
5.086583450768783488e-01 1933.891750455232 0.0016831803533309566
5.122120636850339137e-01 2146.141197858406 0.0016831803533309566
5.163096393375974369e-01 2381.6855519761607 0.0016831803533309566
5.210071189021658888e-01 2643.0814869741084 0.0016831803533309566
5.263502048294735891e-01 2933.1662783900483 0.0016831803533309566
5.323715630065675164e-01 3255.0885998350564 0.0016831803533309566
5.390888533121633852e-01 3612.3426997094302 0.0016831803533309566
5.465038818231146012e-01 4008.8063288984645 0.0016831803533309566
5.546040145018653611e-01 4448.782831127585 0.0016831803533309566
5.633688196951446292e-01 4937.047852839004 0.0016831803533309566
5.727530219866773242e-01 5478.901179593945 0.0016831803533309566
5.827121383454452186e-01 6080.224261649427 0.0016831803533309566
5.932414571192635711e-01 6747.5440531107 0.0016831803533309566
6.042509553403339062e-01 7488.10385759003 0.0016831803533309566
6.156890098527493249e-01 8309.941949353404 0.0016831803533309566
6.275071023849064789e-01 9221.97882333434 0.0016831803533309566
6.396632277561117297e-01 10234.114021054527 0.0016831803533309566
6.521323148205778741e-01 11357.333583431051 0.0016831803533309566
6.648312779542792095e-01 12603.829296797274 0.0016831803533309566
6.777094662401504932e-01 13987.131026472387 0.0016831803533309566
6.907143060627528586e-01 15522.25357427048 0.0016831803533309566
7.037903069142289469e-01 17225.859653987874 0.0016831803533309566
7.168614706595829444e-01 19116.440753857038 0.0016831803533309566
7.298655649320734407e-01 21214.51784910632 0.0016831803533309566
7.427486926688484647e-01 23542.864143224204 0.0016831803533309566
7.554637880742450795e-01 26126.752255633317 0.0016831803533309566
7.679876867235383431e-01 28994.22853882881 0.0016831803533309566
7.802928953929760825e-01 32176.417502507353 0.0016831803533309566
7.923384384900552524e-01 35707.859649004626 0.0016831803533309566
8.041084832617260147e-01 39626.88638701478 0.0016831803533309566
8.155973941858146725e-01 43976.036093027215 0.0016831803533309566
8.268097939205015789e-01 48802.515836544335 0.0016831803533309566
8.377299416495134210e-01 54158.71378079476 0.0016831803533309566
8.483356557241887863e-01 60102.76782070388 0.0016831803533309566
8.586116847072106095e-01 66699.19663030129 0.0016831803533309566
8.685373955385963241e-01 74019.59996915652 0.0016831803533309566
8.780862242087489333e-01 82143.43584919439 0.0016831803533309566
8.872256654953447619e-01 91158.88299750836 0.0016831803533309566
8.959179434219498583e-01 101163.7979766207 0.0016831803533309566
9.041209256081510492e-01 112266.77735108159 0.0016831803533309566
9.117894727752406947e-01 124588.33642950082 0.0016831803533309566
9.188771146110616961e-01 138262.2173764659 0.0016831803533309566
9.253375202706898284e-01 153436.84089300132 0.0016831803533309566
9.311259281619665984e-01 170276.91722258978 0.0016831803533309566
9.362005972084899152e-01 188965.23396912115 0.0016831803533309566
9.405269087067770206e-01 209704.64013232305 0.0016831803533309566
9.487068555523273661e-01 232720.2478960412 0.0016831803533309566
9.581893176652419575e-01 258261.87606826748 0.0016831803533309566
9.683599963114881692e-01 286606.7616948256 0.0016831803533309566
9.793226820209253169e-01 318062.5692794119 0.0016831803533309566
9.909314646597083831e-01 352970.73027306574 0.0016831803533309566
1.003507802801943072e+00 391710.1490809261 0.0016831803533309566
1.016921097449307476e+00 434701.3158125035 0.0016831803533309566
1.031279107277982998e+00 482410.8704165374 0.0016831803533309566
1.047196390749821182e+00 535356.6677410719 0.0016831803533309566
1.064738294667517460e+00 594113.3984965039 0.0016831803533309566
1.084460709146843005e+00 659318.8271333541 0.0016831803533309566
1.106307966055793512e+00 731680.7143427207 0.0016831803533309566
1.130512623344039902e+00 811984.4993184009 0.0016831803533309566
1.157310012466874705e+00 901101.8251665037 0.0016831803533309566
1.186921233983318613e+00 1000000.0 0.0016831803533309566
2.248893624145277174e-05 0.001 0.0018679135990207828
2.453225678344772063e-05 0.0011097524964120721 0.0018679135990207828
2.671634494277278044e-05 0.0012315506032928262 0.0018679135990207828
2.904584435631264852e-05 0.001366716356462006 0.0018679135990207828
3.153091970912570241e-05 0.0015167168884709225 0.0018679135990207828
3.416866710750035986e-05 0.0016831803533309566 0.0018679135990207828
3.694044907086874993e-05 0.0018679135990207828 0.0018679135990207828
3.988517219976729178e-05 0.002072921779595372 0.0018679135990207828
4.295035059539390344e-05 0.002300430119772917 0.0018679135990207828
4.616296744181565287e-05 0.0025529080682395165 0.0018679135990207828
4.950414045371873644e-05 0.002833096101839324 0.0018679135990207828
5.295926812231718740e-05 0.0031440354715915 0.0018679135990207828
5.653278181641488469e-05 0.0034891012134067737 0.0018679135990207828
6.020169519119183260e-05 0.003872038781812557 0.0018679135990207828
6.395349383740409120e-05 0.004297004704320844 0.0018679135990207828
6.777733577361053367e-05 0.004768611697714469 0.0018679135990207828
7.167079622807785190e-05 0.005291978735958442 0.0018679135990207828
7.561703523605745752e-05 0.005872786613189483 0.0018679135990207828
7.958620532331261229e-05 0.00651733960488242 0.0018679135990207828
8.358730815200979345e-05 0.007232633896483534 0.0018679135990207828
8.761333513841940623e-05 0.008026433522257174 0.0018679135990207828
9.165190319316814452e-05 0.00890735463861044 0.0018679135990207828
9.570150644585141263e-05 0.009884959046625586 0.0018679135990207828
9.976629233816395052e-05 0.010969857978923836 0.0018679135990207828
1.038457994481914226e-04 0.012173827277396614 0.0018679135990207828
1.079496546710325604e-04 0.013509935211980273 0.0018679135990207828
1.120949170593957489e-04 0.014992684327860457 0.0018679135990207828
1.162950708227538678e-04 0.01663816886076129 0.0018679135990207828
1.205745671555926601e-04 0.018464249428955443 0.0018679135990207828
1.249675362626563493e-04 0.020490746898158472 0.0018679135990207828
1.294938008941424025e-04 0.022739657523579287 0.0018679135990207828
1.342104341476460332e-04 0.02523539170434766 0.0018679135990207828
1.391588667160787471e-04 0.02800503894183631 0.0018679135990207828
1.443992881219423720e-04 0.03107866187782014 0.0018679135990207828
1.500033031756401445e-04 0.03448962260405758 0.0018679135990207828
1.560479256776531331e-04 0.038274944785163134 0.0018679135990207828
1.626350387999039404e-04 0.04247571552536898 0.0018679135990207828
1.698740759159828712e-04 0.047137531341167244 0.0018679135990207828
1.779002061461129169e-04 0.05231099308056263 0.0018679135990207828
1.868775745017177978e-04 0.05805225516094899 0.0018679135990207828
1.969922134129564967e-04 0.06442363508721373 0.0018679135990207828
2.084739401557240859e-04 0.07149428986597581 0.0018679135990207828
2.215954847490726374e-04 0.07934096665797492 0.0018679135990207828
2.366842032912788837e-04 0.08804883581643465 0.0018679135990207828
2.541325946789974098e-04 0.09771241535346502 0.0018679135990207828
2.744134149998359181e-04 0.1084365968689611 0.0018679135990207828
2.980933927705567811e-04 0.12033778407775893 0.0018679135990207828
3.258599397340451492e-04 0.13354515629298988 0.0018679135990207828
3.585340225839133430e-04 0.14820207057988585 0.0018679135990207828
3.971140529985665879e-04 0.16446761779946645 0.0018679135990207828
4.427940188975043189e-04 0.18251834943190443 0.0018679135990207828
4.970180759534448180e-04 0.20255019392306664 0.0018679135990207828
5.615248716679290117e-04 0.22478058335487253 0.0018679135990207828
6.384035610796665126e-04 0.24945081352303167 0.0018679135990207828
7.301698711554875047e-04 0.27682866303920667 0.0018679135990207828
8.398426687028622212e-04 0.3072112998861759 0.0018679135990207828
9.710399488484560077e-04 0.34092850697468147 0.0018679135990207828
1.128093708142347863e-03 0.3783462617131929 0.0018679135990207828
1.316180991357731060e-03 0.419870708444391 0.0018679135990207828
1.541470982297621578e-03 0.4659525668664682 0.0018679135990207828
1.811296697715316295e-03 0.517092024289676 0.0018679135990207828
2.143300326879464795e-03 0.5738441648302398 0.0018679135990207828
2.570815566214983052e-03 0.6368249944718586 0.0018679135990207828
3.084901041352989311e-03 0.7067181273927491 0.0018679135990207828
3.701691440492553466e-03 0.7842822061337682 0.0018679135990207828
4.439872178427829892e-03 0.8703591361485166 0.0018679135990207828
5.320948243363387425e-03 0.9658832241158708 0.0018679135990207828
6.369489114737039194e-03 1.0718913192051276 0.0018679135990207828
7.613354771687473599e-03 1.1895340673703196 0.0018679135990207828
9.083866752659805477e-03 1.3200884008314182 0.0018679135990207828
1.081590243553862477e-02 1.4649713983072863 0.0018679135990207828
1.284790430968056271e-02 1.625755666443795 0.0018679135990207828
1.522175142300231411e-02 1.8041864093920719 0.0018679135990207828
1.798249219334135951e-02 2.0022003718155843 0.0018679135990207828
2.117789855781604391e-02 2.2219468609395236 0.0018679135990207828
2.485781748903039337e-02 2.4658110758226037 0.0018679135990207828
2.907333394059023052e-02 2.736439997074672 0.0018679135990207828
3.387571744971408505e-02 3.0367711180354604 0.0018679135990207828
3.931517825106394665e-02 3.370064329271928 0.0018679135990207828
4.543946375047597241e-02 3.739937302478798 0.0018679135990207828
5.229234577011488555e-02 4.150404757850477 0.0018679135990207828
5.991203843998010869e-02 4.605922041145108 0.0018679135990207828
6.832964087361102778e-02 5.1114334834401705 0.0018679135990207828
7.756767110274449817e-02 5.672426068491977 0.0018679135990207828
8.763877555627926086e-02 6.294988990221888 0.0018679135990207828
9.854466778413085992e-02 6.985879746785249 0.0018679135990207828
1.102753844846749987e-01 7.752597488629465 0.0018679135990207828
1.228088775658794790e-01 8.60346441668451 0.0018679135990207828
1.361109648932717353e-01 9.547716114208066 0.0018679135990207828
1.501356375605429616e-01 10.59560179277617 0.0018679135990207828
1.648257173573880185e-01 11.758495540521581 0.0018679135990207828
1.801137931952460081e-01 13.049019780144016 0.0018679135990207828
1.959234294054938985e-01 14.481182276745331 0.0018679135990207828
2.121705539793208029e-01 16.070528182616385 0.0018679135990207828
2.287649938216588519e-01 17.834308769319094 0.0018679135990207828
2.456120915991309439e-01 19.791668678535572 0.0018679135990207828
2.626143557639856185e-01 21.96385372416547 0.0018679135990207828
2.796730904170319776e-01 24.37444150122222 0.0018679135990207828
2.966899592036524314e-01 27.04959730463137 0.0018679135990207828
3.135684625824192717e-01 30.01835813575592 0.0018679135990207828
3.302152641033316294e-01 33.31294787934677 0.0018679135990207828
3.465413679227412058e-01 36.96912707195032 0.0018679135990207828
3.624631125132399823e-01 41.0265810582719 0.0018679135990207828
3.779029898539614241e-01 45.52935074866948 0.0018679135990207828
3.927902782911720236e-01 50.526310653356795 0.0018679135990207828
4.070615222676369771e-01 56.07169938205458 0.0018679135990207828
4.206608794361708648e-01 62.22570836730231 0.0018679135990207828
4.335403535543855269e-01 69.0551352016233 0.0018679135990207828
4.456750213909306813e-01 76.63410868007462 0.0018679135990207828
4.570570642696489272e-01 85.04489341802686 0.0018679135990207828
4.676285949052566560e-01 94.37878277775391 0.0018679135990207828
4.773731946527360326e-01 104.73708979594508 0.0018679135990207828
4.862823947582049500e-01 116.23224686798542 0.0018679135990207828
4.943556942528516407e-01 128.9890261253308 0.0018679135990207828
5.016005321384148230e-01 143.14589375234786 0.0018679135990207828
5.080321478428326820e-01 158.85651294280527 0.0018679135990207828
5.136732491259758948e-01 176.2914118095948 0.0018679135990207828
5.185534359225145717e-01 195.63983435170647 0.0018679135990207828
5.227082775166328465e-01 217.11179456945052 0.0018679135990207828
5.261780246527951732e-01 240.9403560239527 0.0018679135990207828
5.290059259064547881e-01 267.38416158399497 0.0018679135990207828
5.312362138083221996e-01 296.73024081888724 0.0018679135990207828
5.329119014138462562e-01 329.2971255097155 0.0018679135990207828
5.340725839105888717e-01 365.43830709572546 0.0018679135990207828
5.386532817204445767e-01 405.54607358408276 0.0018679135990207828
5.429068567119146316e-01 450.05576757004974 0.0018679135990207828
5.460474265361571211e-01 499.450511585514 0.0018679135990207828
5.481081595351902092e-01 554.2664520663108 0.0018679135990207828
5.491386130604779536e-01 615.0985788580505 0.0018679135990207828
5.492048912663669569e-01 682.6071834272393 0.0018679135990207828
5.483517455548311270e-01 757.525025877192 0.0018679135990207828
5.466582471993339798e-01 840.6652885618333 0.0018679135990207828
5.463324068486052898e-01 932.9304026284696 0.0018679135990207828
5.481774465755901993e-01 1035.3218432956637 0.0018679135990207828
5.500647470552934015e-01 1148.9510001873086 0.0018679135990207828
5.520804443908877701e-01 1275.051240713013 0.0018679135990207828
5.543079765760174915e-01 1414.991297434576 0.0018679135990207828
5.568290838369043261e-01 1570.2901247293776 0.0018679135990207828
5.597244649988495357e-01 1742.6333860096508 0.0018679135990207828
5.630788890181308570e-01 1933.891750455232 0.0018679135990207828
5.669640841567378242e-01 2146.141197858406 0.0018679135990207828
5.714508645943353615e-01 2381.6855519761607 0.0018679135990207828
5.766017129801052077e-01 2643.0814869741084 0.0018679135990207828
5.824675026879102546e-01 2933.1662783900483 0.0018679135990207828
5.890844721784660454e-01 3255.0885998350564 0.0018679135990207828
5.964720276842329083e-01 3612.3426997094302 0.0018679135990207828
6.046318297178060464e-01 4008.8063288984645 0.0018679135990207828
6.135499071361999457e-01 4448.782831127585 0.0018679135990207828
6.232018432066515068e-01 4937.047852839004 0.0018679135990207828
6.335372310849803901e-01 5478.901179593945 0.0018679135990207828
6.445067410266636099e-01 6080.224261649427 0.0018679135990207828
6.561021303775148583e-01 6747.5440531107 0.0018679135990207828
6.682249104361076553e-01 7488.10385759003 0.0018679135990207828
6.808164874140848477e-01 8309.941949353404 0.0018679135990207828
6.938225563168211041e-01 9221.97882333434 0.0018679135990207828
7.071958294001432499e-01 10234.114021054527 0.0018679135990207828
7.209093581555603425e-01 11357.333583431051 0.0018679135990207828
7.348708531815276723e-01 12603.829296797274 0.0018679135990207828
7.490254207253911334e-01 13987.131026472387 0.0018679135990207828
7.633144411294462417e-01 15522.25357427048 0.0018679135990207828
7.776774794510328270e-01 17225.859653987874 0.0018679135990207828
7.920329519542911312e-01 19116.440753857038 0.0018679135990207828
8.063127805795874403e-01 21214.51784910632 0.0018679135990207828
8.204586681661604208e-01 23542.864143224204 0.0018679135990207828
8.344198317511927199e-01 26126.752255633317 0.0018679135990207828
8.481719077549394470e-01 28994.22853882881 0.0018679135990207828
8.616845069064325013e-01 32176.417502507353 0.0018679135990207828
8.749127535606591177e-01 35707.859649004626 0.0018679135990207828
8.878387370259150924e-01 39626.88638701478 0.0018679135990207828
9.004562198334767897e-01 43976.036093027215 0.0018679135990207828
9.127670439386463830e-01 48802.515836544335 0.0018679135990207828
9.247530932507374013e-01 54158.71378079476 0.0018679135990207828
9.363875339584206703e-01 60102.76782070388 0.0018679135990207828
9.476511811342013258e-01 66699.19663030129 0.0018679135990207828
9.585189100002337037e-01 74019.59996915652 0.0018679135990207828
9.689590852243281649e-01 82143.43584919439 0.0018679135990207828
9.789336602419906885e-01 91158.88299750836 0.0018679135990207828
9.883990923767219661e-01 101163.7979766207 0.0018679135990207828
9.973071636029962050e-01 112266.77735108159 0.0018679135990207828
1.005606907307031728e+00 124588.33642950082 0.0018679135990207828
1.013245936803977898e+00 138262.2173764659 0.0018679135990207828
1.020172374204975529e+00 153436.84089300132 0.0018679135990207828
1.026335979092605877e+00 170276.91722258978 0.0018679135990207828
1.031690400690550291e+00 188965.23396912115 0.0018679135990207828
1.036196887554841073e+00 209704.64013232305 0.0018679135990207828
1.044907264275183767e+00 232720.2478960412 0.0018679135990207828
1.055039437547704795e+00 258261.87606826748 0.0018679135990207828
1.065961890960210656e+00 286606.7616948256 0.0018679135990207828
1.077635961325536629e+00 318062.5692794119 0.0018679135990207828
1.089979436026891291e+00 352970.73027306574 0.0018679135990207828
1.103346355194554596e+00 391710.1490809261 0.0018679135990207828
1.117551399192874717e+00 434701.3158125035 0.0018679135990207828
1.132760838036201090e+00 482410.8704165374 0.0018679135990207828
1.149596171886745344e+00 535356.6677410719 0.0018679135990207828
1.168119843160648763e+00 594113.3984965039 0.0018679135990207828
1.188941984023696552e+00 659318.8271333541 0.0018679135990207828
1.211971005692665138e+00 731680.7143427207 0.0018679135990207828
1.237441334175235275e+00 811984.4993184009 0.0018679135990207828
1.265583124667084114e+00 901101.8251665037 0.0018679135990207828
1.296610811800150032e+00 1000000.0 0.0018679135990207828
2.290344367748344903e-05 0.001 0.002072921779595372
2.502701189174011482e-05 0.0011097524964120721 0.002072921779595372
2.728591406509996134e-05 0.0012315506032928262 0.002072921779595372
2.971603987277077327e-05 0.001366716356462006 0.002072921779595372
3.230617188745464678e-05 0.0015167168884709225 0.002072921779595372
3.506681299741607177e-05 0.0016831803533309566 0.002072921779595372
3.799086756828548908e-05 0.0018679135990207828 0.002072921779595372
4.108491780936329496e-05 0.002072921779595372 0.002072921779595372
4.432873276601495956e-05 0.002300430119772917 0.002072921779595372
4.774950267180932815e-05 0.0025529080682395165 0.002072921779595372
5.131213643178392654e-05 0.002833096101839324 0.002072921779595372
5.502761060288630725e-05 0.0031440354715915 0.002072921779595372
5.886605022573177860e-05 0.0034891012134067737 0.002072921779595372
6.283659622452312816e-05 0.003872038781812557 0.002072921779595372
6.690788703802173147e-05 0.004297004704320844 0.002072921779595372
7.108930344394356633e-05 0.004768611697714469 0.002072921779595372
7.534486781909610045e-05 0.005291978735958442 0.002072921779595372
7.967768667972134763e-05 0.005872786613189483 0.002072921779595372
8.407308798058629653e-05 0.00651733960488242 0.002072921779595372
8.850838225755510455e-05 0.007232633896483534 0.002072921779595372
9.298565101105389424e-05 0.008026433522257174 0.002072921779595372
9.749050241908959814e-05 0.00890735463861044 0.002072921779595372
1.020222168673586726e-04 0.009884959046625586 0.002072921779595372
1.065841962410273426e-04 0.010969857978923836 0.002072921779595372
1.111697592584930377e-04 0.012173827277396614 0.002072921779595372
1.157922398830506575e-04 0.013509935211980273 0.002072921779595372
1.204612804063679088e-04 0.014992684327860457 0.002072921779595372
1.251990189154793362e-04 0.01663816886076129 0.002072921779595372
1.300256744386546937e-04 0.018464249428955443 0.002072921779595372
1.349734589895601282e-04 0.020490746898158472 0.002072921779595372
1.400727887237339581e-04 0.022739657523579287 0.002072921779595372
1.453718057250816124e-04 0.02523539170434766 0.002072921779595372
1.509216716574522177e-04 0.02800503894183631 0.002072921779595372
1.567909213580588254e-04 0.03107866187782014 0.002072921779595372
1.630522715688221549e-04 0.03448962260405758 0.002072921779595372
1.697908651729593558e-04 0.038274944785163134 0.002072921779595372
1.771143804423617487e-04 0.04247571552536898 0.002072921779595372
1.851540677796849235e-04 0.047137531341167244 0.002072921779595372
1.940453746639917560e-04 0.05231099308056263 0.002072921779595372
2.039727462547628368e-04 0.05805225516094899 0.002072921779595372
2.151445398948426038e-04 0.06442363508721373 0.002072921779595372
2.278080485104586961e-04 0.07149428986597581 0.002072921779595372
2.422651888696179692e-04 0.07934096665797492 0.002072921779595372
2.588734308235483448e-04 0.08804883581643465 0.002072921779595372
2.780672198302927556e-04 0.09771241535346502 0.002072921779595372
3.003622175421930625e-04 0.1084365968689611 0.002072921779595372
3.263839449427251641e-04 0.12033778407775893 0.002072921779595372
3.568853017448720723e-04 0.13354515629298988 0.002072921779595372
3.927727983343563584e-04 0.14820207057988585 0.002072921779595372
4.351376663463669102e-04 0.16446761779946645 0.002072921779595372
4.852951484709628542e-04 0.18251834943190443 0.002072921779595372
5.448345906314876284e-04 0.20255019392306664 0.002072921779595372
6.156635379551042000e-04 0.22478058335487253 0.002072921779595372
7.000809063417811999e-04 0.24945081352303167 0.002072921779595372
8.008494201953895129e-04 0.27682866303920667 0.002072921779595372
9.212882944606992381e-04 0.3072112998861759 0.002072921779595372
1.065375656831587517e-03 0.34092850697468147 0.002072921779595372
1.237877462745222423e-03 0.3783462617131929 0.002072921779595372
1.444483859053835107e-03 0.419870708444391 0.002072921779595372
1.691980361283809122e-03 0.4659525668664682 0.002072921779595372
1.988434045236833671e-03 0.517092024289676 0.002072921779595372
2.348147698899605805e-03 0.5738441648302398 0.002072921779595372
2.816747618044456412e-03 0.6368249944718586 0.002072921779595372
3.380306739988449011e-03 0.7067181273927491 0.002072921779595372
4.056544392057378351e-03 0.7842822061337682 0.002072921779595372
4.865991074295823032e-03 0.8703591361485166 0.002072921779595372
5.832277783489866162e-03 0.9658832241158708 0.002072921779595372
6.982421566540553994e-03 1.0718913192051276 0.002072921779595372
8.347065985057513723e-03 1.1895340673703196 0.002072921779595372
9.960678120876661698e-03 1.3200884008314182 0.002072921779595372
1.186166145567534198e-02 1.4649713983072863 0.002072921779595372
1.409237011364635611e-02 1.625755666443795 0.002072921779595372
1.669897699281909162e-02 1.8041864093920719 0.002072921779595372
1.973118711141633522e-02 2.0022003718155843 0.002072921779595372
2.324175060299677950e-02 2.2219468609395236 0.002072921779595372
2.728577306809213884e-02 2.4658110758226037 0.002072921779595372
3.191978814523616093e-02 2.736439997074672 0.002072921779595372
3.720060464780277493e-02 3.0367711180354604 0.002072921779595372
4.318395424541496275e-02 3.370064329271928 0.002072921779595372
4.992294246390174828e-02 3.739937302478798 0.002072921779595372
5.746637168740782037e-02 4.150404757850477 0.002072921779595372
6.585700415422753029e-02 4.605922041145108 0.002072921779595372
7.512982801673578903e-02 5.1114334834401705 0.002072921779595372
8.531043161461893121e-02 5.672426068491977 0.002072921779595372
9.641355006247202819e-02 6.294988990221888 0.002072921779595372
1.084418835761078725e-01 6.985879746785249 0.002072921779595372
1.213852422386711705e-01 7.752597488629465 0.002072921779595372
1.352200633063813662e-01 8.60346441668451 0.002072921779595372
1.499093341117274936e-01 9.547716114208066 0.002072921779595372
1.654029038987444022e-01 10.59560179277617 0.002072921779595372
1.816381726885656356e-01 11.758495540521581 0.002072921779595372
1.985411183721905448e-01 13.049019780144016 0.002072921779595372
2.160276012794245803e-01 14.481182276745331 0.002072921779595372
2.340048984004112209e-01 16.070528182616385 0.002072921779595372
2.523733816441078304e-01 17.834308769319094 0.002072921779595372
2.710283171115118184e-01 19.791668678535572 0.002072921779595372
2.898616859863542561e-01 21.96385372416547 0.002072921779595372
3.087640001298190828e-01 24.37444150122222 0.002072921779595372
3.276260525716669925e-01 27.04959730463137 0.002072921779595372
3.463405615521170655e-01 30.01835813575592 0.002072921779595372
3.648036654816031454e-01 33.31294787934677 0.002072921779595372
3.829162463878051925e-01 36.96912707195032 0.002072921779595372
4.005850592169671875e-01 41.0265810582719 0.002072921779595372
4.177236503387016797e-01 45.52935074866948 0.002072921779595372
4.342530913478340193e-01 50.526310653356795 0.002072921779595372
4.501025237760583053e-01 56.07169938205458 0.002072921779595372
4.652095554718318482e-01 62.22570836730231 0.002072921779595372
4.795205379036768800e-01 69.0551352016233 0.002072921779595372
4.930102220243735012e-01 76.63410868007462 0.002072921779595372
5.056638065634403434e-01 85.04489341802686 0.002072921779595372
5.174198427654987942e-01 94.37878277775391 0.002072921779595372
5.282599046494974582e-01 104.73708979594508 0.002072921779595372
5.381744281533277219e-01 116.23224686798542 0.002072921779595372
5.471627298593669808e-01 128.9890261253308 0.002072921779595372
5.552329673904353724e-01 143.14589375234786 0.002072921779595372
5.624019720084859619e-01 158.85651294280527 0.002072921779595372
5.686948879074132934e-01 176.2914118095948 0.002072921779595372
5.741445098625352905e-01 195.63983435170647 0.002072921779595372
5.787902687082343567e-01 217.11179456945052 0.002072921779595372
5.826767913472624683e-01 240.9403560239527 0.002072921779595372
5.858520309276162852e-01 267.38416158399497 0.002072921779595372
5.883650362585945981e-01 296.73024081888724 0.002072921779595372
5.902635027321511130e-01 329.2971255097155 0.002072921779595372
5.915913310948228698e-01 365.43830709572546 0.002072921779595372
5.967033523358711289e-01 405.54607358408276 0.002072921779595372
6.014602695971235091e-01 450.05576757004974 0.002072921779595372
6.049849400429150315e-01 499.450511585514 0.002072921779595372
6.073137201503351346e-01 554.2664520663108 0.002072921779595372
6.084989949331246484e-01 615.0985788580505 0.002072921779595372
6.086178059638155391e-01 682.6071834272393 0.002072921779595372
6.077171791203174189e-01 757.525025877192 0.002072921779595372
6.058833550248137190e-01 840.6652885618333 0.002072921779595372
6.049748299903003890e-01 932.9304026284696 0.002072921779595372
6.069840583478847140e-01 1035.3218432956637 0.002072921779595372
6.090342465437496022e-01 1148.9510001873086 0.002072921779595372
6.112212531251564052e-01 1275.051240713013 0.002072921779595372
6.136380698495371711e-01 1414.991297434576 0.002072921779595372
6.163759375755006875e-01 1570.2901247293776 0.002072921779595372
6.195258479511681626e-01 1742.6333860096508 0.002072921779595372
6.231807220603948760e-01 1933.891750455232 0.002072921779595372
6.274216407674497731e-01 2146.141197858406 0.002072921779595372
6.323276772506816190e-01 2381.6855519761607 0.002072921779595372
6.379685476148275747e-01 2643.0814869741084 0.002072921779595372
6.444009090301886511e-01 2933.1662783900483 0.002072921779595372
6.516649851916354041e-01 3255.0885998350564 0.002072921779595372
6.597821215502650549e-01 3612.3426997094302 0.002072921779595372
6.687537760487992644e-01 4008.8063288984645 0.002072921779595372
6.785645427495657911e-01 4448.782831127585 0.002072921779595372
6.891852515583667405e-01 4937.047852839004 0.002072921779595372
7.005598332686643337e-01 5478.901179593945 0.002072921779595372
7.126336116348093164e-01 6080.224261649427 0.002072921779595372
7.253938418293921497e-01 6747.5440531107 0.002072921779595372
7.387329866365550668e-01 7488.10385759003 0.002072921779595372
7.525844862066602969e-01 8309.941949353404 0.002072921779595372
7.668875601980870149e-01 9221.97882333434 0.002072921779595372
7.815889797883175394e-01 10234.114021054527 0.002072921779595372
7.966599162880583229e-01 11357.333583431051 0.002072921779595372
8.119978695552279024e-01 12603.829296797274 0.002072921779595372
8.275435443770470245e-01 13987.131026472387 0.002072921779595372
8.432315486205432808e-01 15522.25357427048 0.002072921779595372
8.589961899112018573e-01 17225.859653987874 0.002072921779595372
8.747502134054685463e-01 19116.440753857038 0.002072921779595372
8.904191618092609506e-01 21214.51784910632 0.002072921779595372
9.059401350791930208e-01 23542.864143224204 0.002072921779595372
9.212583614087149764e-01 26126.752255633317 0.002072921779595372
9.363483054450405518e-01 28994.22853882881 0.002072921779595372
9.511762877954422768e-01 32176.417502507353 0.002072921779595372
9.656930305868824949e-01 35707.859649004626 0.002072921779595372
9.798781857952477692e-01 39626.88638701478 0.002072921779595372
9.937246715966663313e-01 43976.036093027215 0.002072921779595372
1.007230658677737756e+00 48802.515836544335 0.002072921779595372
1.020375055827547284e+00 54158.71378079476 0.002072921779595372
1.033125508001133452e+00 60102.76782070388 0.002072921779595372
1.045458077685477383e+00 66699.19663030129 0.002072921779595372
1.057342178401392552e+00 74019.59996915652 0.002072921779595372
1.068740260424424715e+00 82143.43584919439 0.002072921779595372
1.079607902453515900e+00 91158.88299750836 0.002072921779595372
1.089894814865390416e+00 101163.7979766207 0.002072921779595372
1.099546143148794508e+00 112266.77735108159 0.002072921779595372
1.108504109841400576e+00 124588.33642950082 0.002072921779595372
1.116709831930650543e+00 138262.2173764659 0.002072921779595372
1.124105180299848294e+00 153436.84089300132 0.002072921779595372
1.130634254951477180e+00 170276.91722258978 0.002072921779595372
1.136245021856383541e+00 188965.23396912115 0.002072921779595372
1.140894528511729122e+00 209704.64013232305 0.002072921779595372
1.150121217373399896e+00 232720.2478960412 0.002072921779595372
1.160899811794379399e+00 258261.87606826748 0.002072921779595372
1.172584263907481050e+00 286606.7616948256 0.002072921779595372
1.184955896891603855e+00 318062.5692794119 0.002072921779595372
1.198014347628771681e+00 352970.73027306574 0.002072921779595372
1.212148480420405461e+00 391710.1490809261 0.002072921779595372
1.227108859791186335e+00 434701.3158125035 0.002072921779595372
1.243132255643263573e+00 482410.8704165374 0.002072921779595372
1.260837458114469234e+00 535356.6677410719 0.002072921779595372
1.280282582096435195e+00 594113.3984965039 0.002072921779595372
1.302137424037241642e+00 659318.8271333541 0.002072921779595372
1.326266860959719684e+00 731680.7143427207 0.002072921779595372
1.352903015549146160e+00 811984.4993184009 0.002072921779595372
1.382268449054742110e+00 901101.8251665037 0.002072921779595372
1.414563760312999907e+00 1000000.0 0.002072921779595372
2.330130965168757430e-05 0.001 0.002300430119772917
2.548243014814449096e-05 0.0011097524964120721 0.002300430119772917
2.783436832616594173e-05 0.0012315506032928262 0.002300430119772917
3.035366200556941424e-05 0.001366716356462006 0.002300430119772917
3.304955365947913185e-05 0.0015167168884709225 0.002300430119772917
3.593810458203814588e-05 0.0016831803533309566 0.002300430119772917
3.900351683604089630e-05 0.0018679135990207828 0.002300430119772917
4.225012339357317470e-05 0.002072921779595372 0.002300430119772917
4.569129066765585174e-05 0.002300430119772917 0.002300430119772917
4.929985606357438824e-05 0.0025529080682395165 0.002300430119772917
5.309367093195868723e-05 0.002833096101839324 0.002300430119772917
5.705103752836766096e-05 0.0031440354715915 0.002300430119772917
6.117009479365194424e-05 0.0034891012134067737 0.002300430119772917
6.544324238212126746e-05 0.003872038781812557 0.002300430119772917
6.984647957046085254e-05 0.004297004704320844 0.002300430119772917
7.438528696397482673e-05 0.004768611697714469 0.002300430119772917
7.903198830290610250e-05 0.005291978735958442 0.002300430119772917
8.377246065185126912e-05 0.005872786613189483 0.002300430119772917
8.860208430835657737e-05 0.00651733960488242 0.002300430119772917
9.349944570786229432e-05 0.007232633896483534 0.002300430119772917
9.845627292802411465e-05 0.008026433522257174 0.002300430119772917
1.034633054110528340e-04 0.00890735463861044 0.002300430119772917
1.085189897282568769e-04 0.009884959046625586 0.002300430119772917
1.136074373789651431e-04 0.010969857978923836 0.002300430119772917
1.187505049174757902e-04 0.012173827277396614 0.002300430119772917
1.239388829238668088e-04 0.013509935211980273 0.002300430119772917
1.291882681628785915e-04 0.014992684327860457 0.002300430119772917
1.345127914395522839e-04 0.01663816886076129 0.002300430119772917
1.399431529356190960e-04 0.018464249428955443 0.002300430119772917
1.455049089127960688e-04 0.020490746898158472 0.002300430119772917
1.512316228316487393e-04 0.022739657523579287 0.002300430119772917
1.571759834113696020e-04 0.02523539170434766 0.002300430119772917
1.633988614948909241e-04 0.02800503894183631 0.002300430119772917
1.699611018717770675e-04 0.03107866187782014 0.002300430119772917
1.769475969775351936e-04 0.03448962260405758 0.002300430119772917
1.844544879674574222e-04 0.038274944785163134 0.002300430119772917
1.925957006052457694e-04 0.04247571552536898 0.002300430119772917
2.015093872458479079e-04 0.047137531341167244 0.002300430119772917
2.113550609911909236e-04 0.05231099308056263 0.002300430119772917
2.223271576648512006e-04 0.05805225516094899 0.002300430119772917
2.346528093311506431e-04 0.06442363508721373 0.002300430119772917
2.486084284543144422e-04 0.07149428986597581 0.002300430119772917
2.645221017294015946e-04 0.07934096665797492 0.002300430119772917
2.827870283315457155e-04 0.08804883581643465 0.002300430119772917
3.038765730615241938e-04 0.09771241535346502 0.002300430119772917
3.283640203722507501e-04 0.1084365968689611 0.002300430119772917
3.569309975434942998e-04 0.12033778407775893 0.002300430119772917
3.904023937138681281e-04 0.13354515629298988 0.002300430119772917
4.297767995252382649e-04 0.14820207057988585 0.002300430119772917
4.762508799239380231e-04 0.16446761779946645 0.002300430119772917
5.312692546004672400e-04 0.18251834943190443 0.002300430119772917
5.965760901721998142e-04 0.20255019392306664 0.002300430119772917
6.742667457162294063e-04 0.22478058335487253 0.002300430119772917
7.668647991539548391e-04 0.24945081352303167 0.002300430119772917
8.774055738312487324e-04 0.27682866303920667 0.002300430119772917
1.009533938587174736e-03 0.3072112998861759 0.002300430119772917
1.167621318857962149e-03 0.34092850697468147 0.002300430119772917
1.356901103167419470e-03 0.3783462617131929 0.002300430119772917
1.583627043662156350e-03 0.419870708444391 0.002300430119772917
1.855255093162643497e-03 0.4659525668664682 0.002300430119772917
2.180650778049029407e-03 0.517092024289676 0.002300430119772917
2.570326608189755883e-03 0.5738441648302398 0.002300430119772917
3.082461211838167982e-03 0.6368249944718586 0.002300430119772917
3.699529005393746225e-03 0.7067181273927491 0.002300430119772917
4.440081815315958212e-03 0.7842822061337682 0.002300430119772917
5.326651088181874084e-03 0.8703591361485166 0.002300430119772917
6.385185089528258758e-03 0.9658832241158708 0.002300430119772917
7.645362714902813328e-03 1.0718913192051276 0.002300430119772917
9.140854351797376293e-03 1.1895340673703196 0.002300430119772917
1.090956364043414208e-02 1.3200884008314182 0.002300430119772917
1.299374324375764632e-02 1.4649713983072863 0.002300430119772917
1.544002050101058073e-02 1.625755666443795 0.002300430119772917
1.829926747108532453e-02 1.8041864093920719 0.002300430119772917
2.162629269130990697e-02 2.0022003718155843 0.002300430119772917
2.547931858123785379e-02 2.2219468609395236 0.002300430119772917
2.991922983253877608e-02 2.4658110758226037 0.002300430119772917
3.500856879786751891e-02 2.736439997074672 0.002300430119772917
4.081027346269230915e-02 3.0367711180354604 0.002300430119772917
4.738619621731497700e-02 3.370064329271928 0.002300430119772917
5.479539673501519770e-02 3.739937302478798 0.002300430119772917
6.309230820220784741e-02 4.150404757850477 0.002300430119772917
7.232479783664602646e-02 4.605922041145108 0.002300430119772917
8.253226950049556698e-02 5.1114334834401705 0.002300430119772917
9.374382880603863988e-02 5.672426068491977 0.002300430119772917
1.059766761157395903e-01 6.294988990221888 0.002300430119772917
1.192347653770293725e-01 6.985879746785249 0.002300430119772917
1.335078325140622302e-01 7.752597488629465 0.002300430119772917
1.487708278403346018e-01 8.60346441668451 0.002300430119772917
1.649837915315415238e-01 9.547716114208066 0.002300430119772917
1.820921646447639930e-01 10.59560179277617 0.002300430119772917
2.000275226367053405e-01 11.758495540521581 0.002300430119772917
2.187086783179785499e-01 13.049019780144016 0.002300430119772917
2.380430976247744912e-01 14.481182276745331 0.002300430119772917
2.579285859185141416e-01 16.070528182616385 0.002300430119772917
2.782551338815840714e-01 17.834308769319094 0.002300430119772917
2.989068961823477810e-01 19.791668678535572 0.002300430119772917
3.197642244392786548e-01 21.96385372416547 0.002300430119772917
3.407056745903479511e-01 24.37444150122222 0.002300430119772917
3.616099681787982578e-01 27.04959730463137 0.002300430119772917
3.823578266567737582e-01 30.01835813575592 0.002300430119772917
4.028336586955141851e-01 33.31294787934677 0.002300430119772917
4.229270473069764447e-01 36.96912707195032 0.002300430119772917
4.425340237456150128e-01 41.0265810582719 0.002300430119772917
4.615581247461452152e-01 45.52935074866948 0.002300430119772917
4.799112180003896055e-01 50.526310653356795 0.002300430119772917
4.975141359722334844e-01 56.07169938205458 0.002300430119772917
5.142971302523480226e-01 62.22570836730231 0.002300430119772917
5.302001939895840676e-01 69.0551352016233 0.002300430119772917
5.451982460051620905e-01 76.63410868007462 0.002300430119772917
5.592673873275979535e-01 85.04489341802686 0.002300430119772917
5.723428275028661361e-01 94.37878277775391 0.002300430119772917
5.844038641006129575e-01 104.73708979594508 0.002300430119772917
5.954396796000156478e-01 116.23224686798542 0.002300430119772917
6.054493564377771975e-01 128.9890261253308 0.002300430119772917
6.144418226821334317e-01 143.14589375234786 0.002300430119772917
6.224356623912148390e-01 158.85651294280527 0.002300430119772917
6.294587004495575400e-01 176.2914118095948 0.002300430119772917
6.355472678345224224e-01 195.63983435170647 0.002300430119772917
6.407450681552545602e-01 217.11179456945052 0.002300430119772917
6.451015727817733802e-01 240.9403560239527 0.002300430119772917
6.486699506777048319e-01 267.38416158399497 0.002300430119772917
6.515045834436534733e-01 296.73024081888724 0.002300430119772917
6.536583545352048219e-01 329.2971255097155 0.002300430119772917
6.551799367189559131e-01 365.43830709572546 0.002300430119772917
6.608872936677150367e-01 405.54607358408276 0.002300430119772917
6.662102934189688686e-01 450.05576757004974 0.002300430119772917
6.701693663997884132e-01 499.450511585514 0.002300430119772917
6.728043129161468405e-01 554.2664520663108 0.002300430119772917
6.741701217711331129e-01 615.0985788580505 0.002300430119772917
6.743567215372854307e-01 682.6071834272393 0.002300430119772917
6.734131302785734130e-01 757.525025877192 0.002300430119772917
6.714332254283147394e-01 840.6652885618333 0.002300430119772917
6.697782994386981548e-01 932.9304026284696 0.002300430119772917
6.719628737460664469e-01 1035.3218432956637 0.002300430119772917
6.741856698485340083e-01 1148.9510001873086 0.002300430119772917
6.765533586535773525e-01 1275.051240713013 0.002300430119772917
6.791696049518428646e-01 1414.991297434576 0.002300430119772917
6.821362656228247001e-01 1570.2901247293776 0.002300430119772917
6.855560362188510837e-01 1742.6333860096508 0.002300430119772917
6.895306589857659318e-01 1933.891750455232 0.002300430119772917
6.941518794818154481e-01 2146.141197858406 0.002300430119772917
6.995080655678549419e-01 2381.6855519761607 0.002300430119772917
7.056770475108161689e-01 2643.0814869741084 0.002300430119772917
7.127219659238532845e-01 2933.1662783900483 0.002300430119772917
7.206875140893220788e-01 3255.0885998350564 0.002300430119772917
7.295971948623524161e-01 3612.3426997094302 0.002300430119772917
7.394521940030873708e-01 4008.8063288984645 0.002300430119772917
7.502356009456977448e-01 4448.782831127585 0.002300430119772917
7.619125916031290746e-01 4937.047852839004 0.002300430119772917
7.744208325461506837e-01 5478.901179593945 0.002300430119772917
7.876998004197550696e-01 6080.224261649427 0.002300430119772917
8.017310570976678985e-01 6747.5440531107 0.002300430119772917
8.163974569569355522e-01 7488.10385759003 0.002300430119772917
8.316233262174693719e-01 8309.941949353404 0.002300430119772917
8.473406765596528389e-01 9221.97882333434 0.002300430119772917
8.634895573438476912e-01 10234.114021054527 0.002300430119772917
8.800393265897548112e-01 11357.333583431051 0.002300430119772917
8.968761864951683149e-01 12603.829296797274 0.002300430119772917
9.139362934231293201e-01 13987.131026472387 0.002300430119772917
9.311466816138647129e-01 15522.25357427048 0.002300430119772917
9.484360627530117327e-01 17225.859653987874 0.002300430119772917
9.657115170022331219e-01 19116.440753857038 0.002300430119772917
9.828916251756129041e-01 21214.51784910632 0.002300430119772917
9.999086415040839837e-01 23542.864143224204 0.002300430119772917
1.016703539098618769e+00 26126.752255633317 0.002300430119772917
1.033249610733541601e+00 28994.22853882881 0.002300430119772917
1.049509352625466851e+00 32176.417502507353 0.002300430119772917
1.065428600062066078e+00 35707.859649004626 0.002300430119772917
1.080983985767402622e+00 39626.88638701478 0.002300430119772917
1.096167357677996668e+00 43976.036093027215 0.002300430119772917
1.110971918545115233e+00 48802.515836544335 0.002300430119772917
1.125373106808172707e+00 54158.71378079476 0.002300430119772917
1.139331945674196600e+00 60102.76782070388 0.002300430119772917
1.152818647174827404e+00 66699.19663030129 0.002300430119772917
1.165796287215933758e+00 74019.59996915652 0.002300430119772917
1.178220225315543601e+00 82143.43584919439 0.002300430119772917
1.190038773646175496e+00 91158.88299750836 0.002300430119772917
1.201193977170931682e+00 101163.7979766207 0.002300430119772917
1.211623338728472721e+00 112266.77735108159 0.002300430119772917
1.221261647196827838e+00 124588.33642950082 0.002300430119772917
1.230042733187952431e+00 138262.2173764659 0.002300430119772917
1.237901563040079145e+00 153436.84089300132 0.002300430119772917
1.244775852045494791e+00 170276.91722258978 0.002300430119772917
1.250607743958582541e+00 188965.23396912115 0.002300430119772917
1.255349174455102856e+00 209704.64013232305 0.002300430119772917
1.265063301392597594e+00 232720.2478960412 0.002300430119772917
1.276471782610519634e+00 258261.87606826748 0.002300430119772917
1.288916576715200213e+00 286606.7616948256 0.002300430119772917
1.301955292279123544e+00 318062.5692794119 0.002300430119772917
1.315690744057245842e+00 352970.73027306574 0.002300430119772917
1.330547538144422060e+00 391710.1490809261 0.002300430119772917
1.346204450534702168e+00 434701.3158125035 0.002300430119772917
1.362979430235545575e+00 482410.8704165374 0.002300430119772917
1.381478235378550634e+00 535356.6677410719 0.002300430119772917
1.401752919528727492e+00 594113.3984965039 0.002300430119772917
1.424538793295748285e+00 659318.8271333541 0.002300430119772917
1.449648398212713740e+00 731680.7143427207 0.002300430119772917
1.477307266132377173e+00 811984.4993184009 0.002300430119772917
1.507724830527733317e+00 901101.8251665037 0.002300430119772917
1.541084864913719432e+00 1000000.0 0.002300430119772917
2.369606899988208306e-05 0.001 0.0025529080682395165
2.594364997440288815e-05 0.0011097524964120721 0.0025529080682395165
2.836944285422199848e-05 0.0012315506032928262 0.0025529080682395165
3.098835206151936430e-05 0.001366716356462006 0.0025529080682395165
3.379061843427508353e-05 0.0015167168884709225 0.0025529080682395165
3.679132602710190238e-05 0.0016831803533309566 0.0025529080682395165
3.998877599246306025e-05 0.0018679135990207828 0.0025529080682395165
4.339561740807534916e-05 0.002072921779595372 0.0025529080682395165
4.700332298922709005e-05 0.002300430119772917 0.0025529080682395165
5.082054279217458121e-05 0.0025529080682395165 0.0025529080682395165
5.483361764326774308e-05 0.002833096101839324 0.0025529080682395165
5.904911449172858758e-05 0.0031440354715915 0.0025529080682395165
6.344456728787506580e-05 0.0034891012134067737 0.0025529080682395165
6.802268952689678218e-05 0.003872038781812557 0.0025529080682395165
7.277110662820001513e-05 0.004297004704320844 0.0025529080682395165
7.767224205162736933e-05 0.004768611697714469 0.0025529080682395165
8.271371624739340519e-05 0.005291978735958442 0.0025529080682395165
8.788427008494150013e-05 0.005872786613189483 0.0025529080682395165
9.316766536946262227e-05 0.00651733960488242 0.0025529080682395165
9.854439232618821660e-05 0.007232633896483534 0.0025529080682395165
1.040124809383436675e-04 0.008026433522257174 0.0025529080682395165
1.095565016379474279e-04 0.00890735463861044 0.0025529080682395165
1.151649025214287775e-04 0.009884959046625586 0.0025529080682395165
1.208329248905208575e-04 0.010969857978923836 0.0025529080682395165
1.265696184155406059e-04 0.012173827277396614 0.0025529080682395165
1.323724091404896211e-04 0.013509935211980273 0.0025529080682395165
1.382500376128957076e-04 0.014992684327860457 0.0025529080682395165
1.442213558627476765e-04 0.01663816886076129 0.0025529080682395165
1.503105104776409685e-04 0.018464249428955443 0.0025529080682395165
1.565456497141787652e-04 0.020490746898158472 0.0025529080682395165
1.629683710130210212e-04 0.022739657523579287 0.0025529080682395165
1.696293793550347154e-04 0.02523539170434766 0.0025529080682395165
1.765867354984652796e-04 0.02800503894183631 0.0025529080682395165
1.839167777710375758e-04 0.03107866187782014 0.0025529080682395165
1.917060872451885150e-04 0.03448962260405758 0.0025529080682395165
2.000581990879826732e-04 0.038274944785163134 0.0025529080682395165
2.090978481266627254e-04 0.04247571552536898 0.0025529080682395165
2.189722472388205658e-04 0.047137531341167244 0.0025529080682395165
2.298624966754836754e-04 0.05231099308056263 0.0025529080682395165
2.419757599261636760e-04 0.05805225516094899 0.0025529080682395165
2.555645929099345905e-04 0.06442363508721373 0.0025529080682395165
2.709281829679839495e-04 0.07149428986597581 0.0025529080682395165
2.884276387005202695e-04 0.07934096665797492 0.0025529080682395165
3.084915357115537693e-04 0.08804883581643465 0.0025529080682395165
3.316449848301418328e-04 0.09771241535346502 0.0025529080682395165
3.585073588759531940e-04 0.1084365968689611 0.0025529080682395165
3.898331291201661847e-04 0.12033778407775893 0.0025529080682395165
4.265260345017592939e-04 0.13354515629298988 0.0025529080682395165
4.696784564749534969e-04 0.14820207057988585 0.0025529080682395165
5.206024905488914386e-04 0.16446761779946645 0.0025529080682395165
5.808859490866029882e-04 0.18251834943190443 0.0025529080682395165
6.524377376044312700e-04 0.20255019392306664 0.0025529080682395165
7.375598330466779078e-04 0.22478058335487253 0.0025529080682395165
8.390183353790118571e-04 0.24945081352303167 0.0025529080682395165
9.601461170408632671e-04 0.27682866303920667 0.0025529080682395165
1.104941600285064187e-03 0.3072112998861759 0.0025529080682395165
1.278199107373535455e-03 0.34092850697468147 0.0025529080682395165
1.485665492556319245e-03 0.3783462617131929 0.0025529080682395165
1.734205213077070259e-03 0.419870708444391 0.0025529080682395165
2.032002837182194429e-03 0.4659525668664682 0.0025529080682395165
2.388793022492115975e-03 0.517092024289676 0.0025529080682395165
2.816120352837197041e-03 0.5738441648302398 0.0025529080682395165
3.368823156265340901e-03 0.6368249944718586 0.0025529080682395165
4.043621248497392649e-03 0.7067181273927491 0.0025529080682395165
4.853584051662316982e-03 0.7842822061337682 0.0025529080682395165
5.823416954944811257e-03 0.8703591361485166 0.0025529080682395165
6.981578673213631112e-03 0.9658832241158708 0.0025529080682395165
8.360636139355986235e-03 1.0718913192051276 0.0025529080682395165
9.997560777252402150e-03 1.1895340673703196 0.0025529080682395165
1.193398894756460445e-02 1.3200884008314182 0.0025529080682395165
1.421637027429483759e-02 1.4649713983072863 0.0025529080682395165
1.689599620207376043e-02 1.625755666443795 0.0025529080682395165
2.002887707280269491e-02 1.8041864093920719 0.0025529080682395165
2.367540374168852768e-02 2.0022003718155843 0.0025529080682395165
2.789980630947220402e-02 2.2219468609395236 0.0025529080682395165
3.276931832988835835e-02 2.4658110758226037 0.0025529080682395165
3.835310127407287606e-02 2.736439997074672 0.0025529080682395165
4.472086782025006674e-02 3.0367711180354604 0.0025529080682395165
5.194124745988033115e-02 3.370064329271928 0.0025529080682395165
6.007993157399382778e-02 3.739937302478798 0.0025529080682395165
6.919763661293659718e-02 4.150404757850477 0.0025529080682395165
7.934798334834627931e-02 4.605922041145108 0.0025529080682395165
9.057537139884089261e-02 5.1114334834401705 0.0025529080682395165
1.029129532153892634e-01 5.672426068491977 0.0025529080682395165
1.163808290430274200e-01 6.294988990221888 0.0025529080682395165
1.309845389980933139e-01 6.985879746785249 0.0025529080682395165
1.467139479941760027e-01 7.752597488629465 0.0025529080682395165
1.635425834432247538e-01 8.60346441668451 0.0025529080682395165
1.814274475769240003e-01 9.547716114208066 0.0025529080682395165
2.003093264329204037e-01 10.59560179277617 0.0025529080682395165
2.201135549626711541e-01 11.758495540521581 0.0025529080682395165
2.407512024858323996e-01 13.049019780144016 0.0025529080682395165
2.621206122944142458e-01 14.481182276745331 0.0025529080682395165
2.841092358662698492e-01 16.070528182616385 0.0025529080682395165
3.065956742826693171e-01 17.834308769319094 0.0025529080682395165
3.294518547928522723e-01 19.791668678535572 0.0025529080682395165
3.525452787990160930e-01 21.96385372416547 0.0025529080682395165
3.757412666802429912e-01 24.37444150122222 0.0025529080682395165
3.989051390078751647e-01 27.04959730463137 0.0025529080682395165
4.219042736793091053e-01 30.01835813575592 0.0025529080682395165
4.446100003346842855e-01 33.31294787934677 0.0025529080682395165
4.668992818842869208e-01 36.96912707195032 0.0025529080682395165
4.886561593597287256e-01 41.0265810582719 0.0025529080682395165
5.097729503033494591e-01 45.52935074866948 0.0025529080682395165
5.301511997406525012e-01 50.526310653356795 0.0025529080682395165
5.497024052897206969e-01 56.07169938205458 0.0025529080682395165
5.683485471315885551e-01 62.22570836730231 0.0025529080682395165
5.860224592771375862e-01 69.0551352016233 0.0025529080682395165
6.026998933976535078e-01 76.63410868007462 0.0025529080682395165
6.183452113415602858e-01 85.04489341802686 0.0025529080682395165
6.328906554568735077e-01 94.37878277775391 0.0025529080682395165
6.463129412699095688e-01 104.73708979594508 0.0025529080682395165
6.585998088585827137e-01 116.23224686798542 0.0025529080682395165
6.697500420742532601e-01 128.9890261253308 0.0025529080682395165
6.797733933679495077e-01 143.14589375234786 0.0025529080682395165
6.886903658201392053e-01 158.85651294280527 0.0025529080682395165
6.965317394868878464e-01 176.2914118095948 0.0025529080682395165
7.033377539723888461e-01 195.63983435170647 0.0025529080682395165
7.091568378289200281e-01 217.11179456945052 0.0025529080682395165
7.140438274074547564e-01 240.9403560239527 0.0025529080682395165
7.180576636473430252e-01 267.38416158399497 0.0025529080682395165
7.212586409647041563e-01 296.73024081888724 0.0025529080682395165
7.237053887682904918e-01 329.2971255097155 0.0025529080682395165
7.254518669254205188e-01 365.43830709572546 0.0025529080682395165
7.318266241639900249e-01 405.54607358408276 0.0025529080682395165
7.377867645139131181e-01 450.05576757004974 0.0025529080682395165
7.422376347006297559e-01 499.450511585514 0.0025529080682395165
7.452227465862762967e-01 554.2664520663108 0.0025529080682395165
7.468000595574263434e-01 615.0985788580505 0.0025529080682395165
7.470725464543144234e-01 682.6071834272393 0.0025529080682395165
7.460929410046708288e-01 757.525025877192 0.0025529080682395165
7.439633047991744963e-01 840.6652885618333 0.0025529080682395165
7.413645353821196604e-01 932.9304026284696 0.0025529080682395165
7.437358787764805079e-01 1035.3218432956637 0.0025529080682395165
7.461408416797274956e-01 1148.9510001873086 0.0025529080682395165
7.486981182537782997e-01 1275.051240713013 0.0025529080682395165
7.515232825628083146e-01 1414.991297434576 0.0025529080682395165
7.547300614295088250e-01 1570.2901247293776 0.0025529080682395165
7.584344712153610057e-01 1742.6333860096508 0.0025529080682395165
7.627477562791092902e-01 1933.891750455232 0.0025529080682395165
7.677738655268167012e-01 2146.141197858406 0.0025529080682395165
7.736116077689885184e-01 2381.6855519761607 0.0025529080682395165
7.803479342279603381e-01 2643.0814869741084 0.0025529080682395165
7.880532890714677663e-01 2933.1662783900483 0.0025529080682395165
7.967773621959055586e-01 3255.0885998350564 0.0025529080682395165
8.065460720695193375e-01 3612.3426997094302 0.0025529080682395165
8.173602879449212155e-01 4008.8063288984645 0.0025529080682395165
8.292015262957008748e-01 4448.782831127585 0.0025529080682395165
8.420282520950738148e-01 4937.047852839004 0.0025529080682395165
8.557712416585974147e-01 5478.901179593945 0.0025529080682395165
8.703635922938325331e-01 6080.224261649427 0.0025529080682395165
8.857797290592122064e-01 6747.5440531107 0.0025529080682395165
9.018923814532011640e-01 7488.10385759003 0.0025529080682395165
9.186154820061781523e-01 8309.941949353404 0.0025529080682395165
9.358729722752678892e-01 9221.97882333434 0.0025529080682395165
9.535973629850612587e-01 10234.114021054527 0.0025529080682395165
9.717563053738131895e-01 11357.333583431051 0.0025529080682395165
9.902234974353166796e-01 12603.829296797274 0.0025529080682395165
1.008930484751880963e+00 13987.131026472387 0.0025529080682395165
1.027795778602184296e+00 15522.25357427048 0.0025529080682395165
1.046742188889302261e+00 17225.859653987874 0.0025529080682395165
1.065671200410127417e+00 19116.440753857038 0.0025529080682395165
1.084493809354323046e+00 21214.51784910632 0.0025529080682395165
1.103137114045138256e+00 23542.864143224204 0.0025529080682395165
1.121537561165643515e+00 26126.752255633317 0.0025529080682395165
1.139667229718774433e+00 28994.22853882881 0.0025529080682395165
1.157484159042885929e+00 32176.417502507353 0.0025529080682395165
1.174928599078464808e+00 35707.859649004626 0.0025529080682395165
1.191973534517630329e+00 39626.88638701478 0.0025529080682395165
1.208609393631970397e+00 43976.036093027215 0.0025529080682395165
1.224822903587490242e+00 48802.515836544335 0.0025529080682395165
1.240585299042342493e+00 54158.71378079476 0.0025529080682395165
1.255849640507701093e+00 60102.76782070388 0.0025529080682395165
1.270579286433279220e+00 66699.19663030129 0.0025529080682395165
1.284729631081698908e+00 74019.59996915652 0.0025529080682395165
1.298247929251666433e+00 82143.43584919439 0.0025529080682395165
1.311073984473130061e+00 91158.88299750836 0.0025529080682395165
1.323141293720560663e+00 101163.7979766207 0.0025529080682395165
1.334378688886915798e+00 112266.77735108159 0.0025529080682395165
1.344712639503222729e+00 124588.33642950082 0.0025529080682395165
1.354069012774879566e+00 138262.2173764659 0.0025529080682395165
1.362375132272101608e+00 153436.84089300132 0.0025529080682395165
1.369561762816609907e+00 170276.91722258978 0.0025529080682395165
1.375564453936467979e+00 188965.23396912115 0.0025529080682395165
1.380329878844236635e+00 209704.64013232305 0.0025529080682395165
1.390484521432700404e+00 232720.2478960412 0.0025529080682395165
1.402547521234753125e+00 258261.87606826748 0.0025529080682395165
1.415678758267612469e+00 286606.7616948256 0.0025529080682395165
1.429333551810056502e+00 318062.5692794119 0.0025529080682395165
1.443685588908643513e+00 352970.73027306574 0.0025529080682395165
1.459195309682115749e+00 391710.1490809261 0.0025529080682395165
1.475462208731518787e+00 434701.3158125035 0.0025529080682395165
1.492897121238291769e+00 482410.8704165374 0.0025529080682395165
1.512080110215314299e+00 535356.6677410719 0.0025529080682395165
1.533054259172693667e+00 594113.3984965039 0.0025529080682395165
1.556628700438650981e+00 659318.8271333541 0.0025529080682395165
1.582551776845865898e+00 731680.7143427207 0.0025529080682395165
1.611038018104867353e+00 811984.4993184009 0.0025529080682395165
1.642281266069667955e+00 901101.8251665037 0.0025529080682395165
1.676439101047340952e+00 1000000.0 0.0025529080682395165
2.408288832167887461e-05 0.001 0.002833096101839324
2.639416837793158422e-05 0.0011097524964120721 0.002833096101839324
2.889818203297390978e-05 0.0012315506032928262 0.002833096101839324
3.159587753113300967e-05 0.001366716356462006 0.002833096101839324
3.450027560800314025e-05 0.0015167168884709225 0.002833096101839324
3.761412142737800233e-05 0.0016831803533309566 0.002833096101839324
4.095361170105915545e-05 0.0018679135990207828 0.002833096101839324
4.451614700450448137e-05 0.002072921779595372 0.002833096101839324
4.830163134179375566e-05 0.002300430119772917 0.002833096101839324
5.231035059262520871e-05 0.0025529080682395165 0.002833096101839324
5.655399126569443159e-05 0.002833096101839324 0.002833096101839324
6.101055608859786539e-05 0.0031440354715915 0.002833096101839324
6.568942333317672811e-05 0.0034891012134067737 0.002833096101839324
7.057609635305053472e-05 0.003872038781812557 0.002833096101839324
7.566850099363354966e-05 0.004297004704320844 0.002833096101839324
8.094180614593383049e-05 0.004768611697714469 0.002833096101839324
8.639315531372796788e-05 0.005291978735958442 0.002833096101839324
9.199887756472399604e-05 0.005872786613189483 0.002833096101839324
9.775701820355218357e-05 0.00651733960488242 0.002833096101839324
1.036422298067854800e-04 0.007232633896483534 0.002833096101839324
1.096428356761297682e-04 0.008026433522257174 0.002833096101839324
1.157488225126781964e-04 0.00890735463861044 0.002833096101839324
1.219500816754085523e-04 0.009884959046625586 0.002833096101839324
1.282347183388788509e-04 0.010969857978923836 0.002833096101839324
1.346082659811414454e-04 0.012173827277396614 0.002833096101839324
1.410746121699160617e-04 0.013509935211980273 0.002833096101839324
1.476345177635469649e-04 0.014992684327860457 0.002833096101839324
1.543033935228265243e-04 0.01663816886076129 0.002833096101839324
1.611151280934943397e-04 0.018464249428955443 0.002833096101839324
1.680904606352323757e-04 0.020490746898158472 0.002833096101839324
1.752748677753594665e-04 0.022739657523579287 0.002833096101839324
1.827210481063684991e-04 0.02523539170434766 0.002833096101839324
1.904908297614542085e-04 0.02800503894183631 0.002833096101839324
1.986633807787007713e-04 0.03107866187782014 0.002833096101839324
2.073315904219014171e-04 0.03448962260405758 0.002833096101839324
2.166118923071287292e-04 0.038274944785163134 0.002833096101839324
2.266358072972444223e-04 0.04247571552536898 0.002833096101839324
2.375686828253602051e-04 0.047137531341167244 0.002833096101839324
2.496012176930827555e-04 0.05231099308056263 0.002833096101839324
2.629598167078077745e-04 0.05805225516094899 0.002833096101839324
2.779205138817196431e-04 0.06442363508721373 0.002833096101839324
2.948174192434562554e-04 0.07149428986597581 0.002833096101839324
3.140376276953209885e-04 0.07934096665797492 0.002833096101839324
3.360576565542455524e-04 0.08804883581643465 0.002833096101839324
3.614439233222295749e-04 0.09771241535346502 0.002833096101839324
3.908783001050612381e-04 0.1084365968689611 0.002833096101839324
4.251886151948813743e-04 0.12033778407775893 0.002833096101839324
4.653636641879980540e-04 0.13354515629298988 0.002833096101839324
5.125971017988826357e-04 0.14820207057988585 0.002833096101839324
5.683305788988470735e-04 0.16446761779946645 0.002833096101839324
6.343017944004479677e-04 0.18251834943190443 0.002833096101839324
7.126028898642790569e-04 0.20255019392306664 0.002833096101839324
8.057542775051403918e-04 0.22478058335487253 0.002833096101839324
9.167888287259244508e-04 0.24945081352303167 0.002833096101839324
1.049357792942959017e-03 0.27682866303920667 0.002833096101839324
1.207843693579334268e-03 0.3072112998861759 0.002833096101839324
1.397507606986429091e-03 0.34092850697468147 0.002833096101839324
1.624644637637057262e-03 0.3783462617131929 0.002833096101839324
1.896782550322301470e-03 0.419870708444391 0.002833096101839324
2.222899350371248476e-03 0.4659525668664682 0.002833096101839324
2.613673687159273444e-03 0.517092024289676 0.002833096101839324
3.081769633847446146e-03 0.5738441648302398 0.002833096101839324
3.676599220553093163e-03 0.6368249944718586 0.002833096101839324
4.413516060171060983e-03 0.7067181273927491 0.002833096101839324
5.298190542836959775e-03 0.7842822061337682 0.002833096101839324
6.357679198611281696e-03 0.8703591361485166 0.002833096101839324
7.623162778123035790e-03 0.9658832241158708 0.002833096101839324
9.130333902608603336e-03 1.0718913192051276 0.002833096101839324
1.091974920317769805e-02 1.1895340673703196 0.002833096101839324
1.303710071762406372e-02 1.3200884008314182 0.002833096101839324
1.553340195567941458e-02 1.4649713983072863 0.002833096101839324
1.846502889831944452e-02 1.625755666443795 0.002833096101839324
2.189359354900252685e-02 1.8041864093920719 0.002833096101839324
2.588559891274113886e-02 2.0022003718155843 0.002833096101839324
3.051184404023711549e-02 2.2219468609395236 0.002833096101839324
3.584654256827644186e-02 2.4658110758226037 0.002833096101839324
4.196613905678839296e-02 2.736439997074672 0.002833096101839324
4.894782018921570166e-02 3.0367711180354604 0.002833096101839324
5.686772900120506263e-02 3.370064329271928 0.002833096101839324
6.579892666661138478e-02 3.739937302478798 0.002833096101839324
7.580915924290690389e-02 4.150404757850477 0.002833096101839324
8.695851009039150259e-02 4.605922041145108 0.002833096101839324
9.929704762709593013e-02 5.1114334834401705 0.002833096101839324
1.128625795175366431e-01 5.672426068491977 0.002833096101839324
1.276786219081547935e-01 6.294988990221888 0.002833096101839324
1.437526992433730000e-01 6.985879746785249 0.002833096101839324
1.610750733013978364e-01 7.752597488629465 0.002833096101839324
1.796179610772940527e-01 8.60346441668451 0.002833096101839324
1.993352769476514352e-01 9.547716114208066 0.002833096101839324
2.201629185730320237e-01 10.59560179277617 0.002833096101839324
2.420195695646361056e-01 11.758495540521581 0.002833096101839324
2.648079574701062699e-01 13.049019780144016 0.002833096101839324
2.884165329194726679e-01 14.481182276745331 0.002833096101839324
3.127214586192262891e-01 16.070528182616385 0.002833096101839324
3.375888541208031390e-01 17.834308769319094 0.002833096101839324
3.628771994763842490e-01 19.791668678535572 0.002833096101839324
3.884398195824250166e-01 21.96385372416547 0.002833096101839324
4.141273857346871590e-01 24.37444150122222 0.002833096101839324
4.397903452242953870e-01 27.04959730463137 0.002833096101839324
4.652812349549136917e-01 30.01835813575592 0.002833096101839324
4.904568045242421737e-01 33.31294787934677 0.002833096101839324
5.151799212818723994e-01 36.96912707195032 0.002833096101839324
5.393212032659311372e-01 41.0265810582719 0.002833096101839324
5.627603969951395779e-01 45.52935074866948 0.002833096101839324
5.853874567055935563e-01 50.526310653356795 0.002833096101839324
6.071033879109041242e-01 56.07169938205458 0.002833096101839324
6.278208600040257048e-01 62.22570836730231 0.002833096101839324
6.474646389595605234e-01 69.0551352016233 0.002833096101839324
6.660121846730486794e-01 76.63410868007462 0.002833096101839324
6.834128382262565360e-01 85.04489341802686 0.002833096101839324
6.995964493515639537e-01 94.37878277775391 0.002833096101839324
7.145367900939953998e-01 104.73708979594508 0.002833096101839324
7.282199467968861750e-01 116.23224686798542 0.002833096101839324
7.406443196242813443e-01 128.9890261253308 0.002833096101839324
7.518205377188325045e-01 143.14589375234786 0.002833096101839324
7.617711993180150687e-01 158.85651294280527 0.002833096101839324
7.705303418773365998e-01 176.2914118095948 0.002833096101839324
7.781425175647987968e-01 195.63983435170647 0.002833096101839324
7.846613811748194278e-01 217.11179456945052 0.002833096101839324
7.901477050245191425e-01 240.9403560239527 0.002833096101839324
7.946668240412624318e-01 267.38416158399497 0.002833096101839324
7.982855762146596756e-01 296.73024081888724 0.002833096101839324
8.010689593581376000e-01 329.2971255097155 0.002833096101839324
8.030767915543636226e-01 365.43830709572546 0.002833096101839324
8.102000987698447787e-01 405.54607358408276 0.002833096101839324
8.168779119772784370e-01 450.05576757004974 0.002833096101839324
8.218861161039130447e-01 499.450511585514 0.002833096101839324
8.252722125212231807e-01 554.2664520663108 0.002833096101839324
8.270996709175061357e-01 615.0985788580505 0.002833096101839324
8.274781042043304335e-01 682.6071834272393 0.002833096101839324
8.264724949987040103e-01 757.525025877192 0.002833096101839324
8.241914234247288418e-01 840.6652885618333 0.002833096101839324
8.207674087623687553e-01 932.9304026284696 0.002833096101839324
8.229832499024012371e-01 1035.3218432956637 0.002833096101839324
8.255796774412768047e-01 1148.9510001873086 0.002833096101839324
8.283347870157716786e-01 1275.051240713013 0.002833096101839324
8.313774312031542157e-01 1414.991297434576 0.002833096101839324
8.348346274773489339e-01 1570.2901247293776 0.002833096101839324
8.388375362804678659e-01 1742.6333860096508 0.002833096101839324
8.435076195527845266e-01 1933.891750455232 0.002833096101839324
8.489627832896106119e-01 2146.141197858406 0.002833096101839324
8.553135957695191527e-01 2381.6855519761607 0.002833096101839324
8.626572801212298858e-01 2643.0814869741084 0.002833096101839324
8.710724905919638994e-01 2933.1662783900483 0.002833096101839324
8.806145643987103311e-01 3255.0885998350564 0.002833096101839324
8.913121156303639436e-01 3612.3426997094302 0.002833096101839324
9.031656624398585187e-01 4008.8063288984645 0.002833096101839324
9.161551211717791077e-01 4448.782831127585 0.002833096101839324
9.302310233043041832e-01 4937.047852839004 0.002833096101839324
9.453165683160485999e-01 5478.901179593945 0.002833096101839324
9.613379472538637893e-01 6080.224261649427 0.002833096101839324
9.782607190260722563e-01 6747.5440531107 0.002833096101839324
9.959470333106981155e-01 7488.10385759003 0.002833096101839324
1.014298940453022713e+00 8309.941949353404 0.002833096101839324
1.033231429802812684e+00 9221.97882333434 0.002833096101839324
1.052668514052353510e+00 10234.114021054527 0.002833096101839324
1.072576357415816251e+00 11357.333583431051 0.002833096101839324
1.092814821346989484e+00 12603.829296797274 0.002833096101839324
1.113310819498819493e+00 13987.131026472387 0.002833096101839324
1.133973294434799328e+00 15522.25357427048 0.002833096101839324
1.154718831754931951e+00 17225.859653987874 0.002833096101839324
1.175443486274736049e+00 19116.440753857038 0.002833096101839324
1.196049960416043278e+00 21214.51784910632 0.002833096101839324
1.216459863326864399e+00 23542.864143224204 0.002833096101839324
1.236604733220856067e+00 26126.752255633317 0.002833096101839324
1.256455415710482804e+00 28994.22853882881 0.002833096101839324
1.275964613819518423e+00 32176.417502507353 0.002833096101839324
1.295066223373209979e+00 35707.859649004626 0.002833096101839324
1.313728730408354695e+00 39626.88638701478 0.002833096101839324
1.331940675507622185e+00 43976.036093027215 0.002833096101839324
1.349680460349005351e+00 48802.515836544335 0.002833096101839324
1.366914317663018297e+00 54158.71378079476 0.002833096101839324
1.383585782214433069e+00 60102.76782070388 0.002833096101839324
1.399649987342046487e+00 66699.19663030129 0.002833096101839324
1.415053383284035737e+00 74019.59996915652 0.002833096101839324
1.429733831287906654e+00 82143.43584919439 0.002833096101839324
1.443621368352274059e+00 91158.88299750836 0.002833096101839324
1.456639745063225355e+00 101163.7979766207 0.002833096101839324
1.468708392470200019e+00 112266.77735108159 0.002833096101839324
1.479744363329266621e+00 124588.33642950082 0.002833096101839324
1.489664722330581004e+00 138262.2173764659 0.002833096101839324
1.498388567702432894e+00 153436.84089300132 0.002833096101839324
1.505838902125439915e+00 170276.91722258978 0.002833096101839324
1.511944132345564684e+00 188965.23396912115 0.002833096101839324
1.516645324625475189e+00 209704.64013232305 0.002833096101839324
1.527171015835600221e+00 232720.2478960412 0.002833096101839324
1.539927596946689681e+00 258261.87606826748 0.002833096101839324
1.553617723887568802e+00 286606.7616948256 0.002833096101839324
1.567813093710756167e+00 318062.5692794119 0.002833096101839324
1.582694198928312757e+00 352970.73027306574 0.002833096101839324
1.598756926361878827e+00 391710.1490809261 0.002833096101839324
1.615514224901570595e+00 434701.3158125035 0.002833096101839324
1.633482484316329808e+00 482410.8704165374 0.002833096101839324
1.653200082033921658e+00 535356.6677410719 0.002833096101839324
1.674702233256245121e+00 594113.3984965039 0.002833096101839324
1.698871519241344830e+00 659318.8271333541 0.002833096101839324
1.725388349896258999e+00 731680.7143427207 0.002833096101839324
1.754449403189890733e+00 811984.4993184009 0.002833096101839324
1.786224656916340692e+00 901101.8251665037 0.002833096101839324
1.820843458747661625e+00 1000000.0 0.002833096101839324
2.446712272078909860e-05 0.001 0.0031440354715915
2.683781975857807016e-05 0.0011097524964120721 0.0031440354715915
2.941246783755390633e-05 0.0012315506032928262 0.0031440354715915
3.219602111673370215e-05 0.001366716356462006 0.0031440354715915
3.519461485865522362e-05 0.0015167168884709225 0.0031440354715915
3.842844959709262707e-05 0.0016831803533309566 0.0031440354715915
4.189869677284093998e-05 0.0018679135990207828 0.0031440354715915
4.560829377971611090e-05 0.002072921779595372 0.0031440354715915
4.956516157345415075e-05 0.002300430119772917 0.0031440354715915
5.377381377504894213e-05 0.0025529080682395165 0.0031440354715915
5.823358594075886733e-05 0.002833096101839324 0.0031440354715915
6.294706430959294845e-05 0.0031440354715915 0.0031440354715915
6.790624482149930591e-05 0.0034891012134067737 0.0031440354715915
7.310179533141700746e-05 0.003872038781812557 0.0031440354715915
7.853756036868032864e-05 0.004297004704320844 0.0031440354715915
8.419089481627055121e-05 0.004768611697714469 0.0031440354715915
9.005787249268065134e-05 0.005291978735958442 0.0031440354715915
9.611909314647915602e-05 0.005872786613189483 0.0031440354715915
1.023593322832797627e-04 0.00651733960488242 0.0031440354715915
1.087706504141169915e-04 0.007232633896483534 0.0031440354715915
1.153316126508570181e-04 0.008026433522257174 0.0031440354715915
1.220244830335165962e-04 0.00890735463861044 0.0031440354715915
1.288523443872335666e-04 0.009884959046625586 0.0031440354715915
1.357950806796472316e-04 0.010969857978923836 0.0031440354715915
1.428535795034650672e-04 0.012173827277396614 0.0031440354715915
1.500232202297609922e-04 0.013509935211980273 0.0031440354715915
1.573162265456928594e-04 0.014992684327860457 0.0031440354715915
1.647515335089121873e-04 0.01663816886076129 0.0031440354715915
1.723428465543420051e-04 0.018464249428955443 0.0031440354715915
1.801235336614805625e-04 0.020490746898158472 0.0031440354715915
1.881407647922622598e-04 0.022739657523579287 0.0031440354715915
1.964415328848708852e-04 0.02523539170434766 0.0031440354715915
2.051012210096581794e-04 0.02800503894183631 0.0031440354715915
2.141950589668497728e-04 0.03107866187782014 0.0031440354715915
2.238296253518365451e-04 0.03448962260405758 0.0031440354715915
2.341250413101362865e-04 0.038274944785163134 0.0031440354715915
2.452265665672368378e-04 0.04247571552536898 0.0031440354715915
2.573122259089745162e-04 0.047137531341167244 0.0031440354715915
2.705867272065830514e-04 0.05231099308056263 0.0031440354715915
2.853036491260561185e-04 0.05805225516094899 0.0031440354715915
3.017601741557244936e-04 0.06442363508721373 0.0031440354715915
3.203186944730205318e-04 0.07149428986597581 0.0031440354715915
3.414036960414849713e-04 0.07934096665797492 0.0031440354715915
3.655361095933892324e-04 0.08804883581643465 0.0031440354715915
3.933369766410925320e-04 0.09771241535346502 0.0031440354715915
4.255485854176870768e-04 0.1084365968689611 0.0031440354715915
4.630789682623831006e-04 0.12033778407775893 0.0031440354715915
5.070090348993065319e-04 0.13354515629298988 0.0031440354715915
5.586420966943479857e-04 0.14820207057988585 0.0031440354715915
6.195609219966164349e-04 0.16446761779946645 0.0031440354715915
6.916607238253745038e-04 0.18251834943190443 0.0031440354715915
7.772338318060419094e-04 0.20255019392306664 0.0031440354715915
8.790380354219530859e-04 0.22478058335487253 0.0031440354715915
1.000396020733107906e-03 0.24945081352303167 0.0031440354715915
1.145301247304079170e-03 0.27682866303920667 0.0031440354715915
1.318553584629191065e-03 0.3072112998861759 0.0031440354715915
1.525913702063391416e-03 0.34092850697468147 0.0031440354715915
1.774274937833085876e-03 0.3783462617131929 0.0031440354715915
2.071884624063599373e-03 0.419870708444391 0.0031440354715915
2.428575508060064163e-03 0.4659525668664682 0.0031440354715915
2.856050750728954431e-03 0.517092024289676 0.0031440354715915
3.368188967892617441e-03 0.5738441648302398 0.0031440354715915
4.006419586097868801e-03 0.6368249944718586 0.0031440354715915
4.809984739520725694e-03 0.7067181273927491 0.0031440354715915
5.774851842640134000e-03 0.7842822061337682 0.0031440354715915
6.930609417345854825e-03 0.8703591361485166 0.0031440354715915
8.311377897727664776e-03 0.9658832241158708 0.0031440354715915
9.956239407515433265e-03 1.0718913192051276 0.0031440354715915
1.190962386074714829e-02 1.1895340673703196 0.0031440354715915
1.422162666609782904e-02 1.3200884008314182 0.0031440354715915
1.694821107508555358e-02 1.4649713983072863 0.0031440354715915
2.015128373703676395e-02 1.625755666443795 0.0031440354715915
2.389856455865113985e-02 1.8041864093920719 0.0031440354715915
2.826322099045736405e-02 2.0022003718155843 0.0031440354715915
3.332324435383682282e-02 2.2219468609395236 0.0031440354715915
3.916049672749838395e-02 2.4658110758226037 0.0031440354715915
4.585943235121538175e-02 2.736439997074672 0.0031440354715915
5.350548494577643532e-02 3.0367711180354604 0.0031440354715915
6.218310902900510417e-02 3.370064329271928 0.0031440354715915
7.197356338940677500e-02 3.739937302478798 0.0031440354715915
8.295244191782832899e-02 4.150404757850477 0.0031440354715915
9.518710059348613195e-02 4.605922041145108 0.0031440354715915
1.087340474585454519e-01 5.1114334834401705 0.0031440354715915
1.236364339363478781e-01 5.672426068491977 0.0031440354715915
1.399217986513771883e-01 6.294988990221888 0.0031440354715915
1.576001390469603802e-01 6.985879746785249 0.0031440354715915
1.766624553338039527e-01 7.752597488629465 0.0031440354715915
1.970798304630489439e-01 8.60346441668451 0.0031440354715915
2.188030852935330117e-01 9.547716114208066 0.0031440354715915
2.417630310694194595e-01 10.59560179277617 0.0031440354715915
2.658712942221234110e-01 11.758495540521581 0.0031440354715915
2.910216572510513910e-01 13.049019780144016 0.0031440354715915
3.170918671816403411e-01 14.481182276745331 0.0031440354715915
3.439458052781312336e-01 16.070528182616385 0.0031440354715915
3.714359386627751336e-01 17.834308769319094 0.0031440354715915
3.994059775482583508e-01 19.791668678535572 0.0031440354715915
4.276936202742558923e-01 21.96385372416547 0.0031440354715915
4.561333347612384626e-01 24.37444150122222 0.0031440354715915
4.845590744687668372e-01 27.04959730463137 0.0031440354715915
5.128068676080718147e-01 30.01835813575592 0.0031440354715915
5.407172112557041554e-01 33.31294787934677 0.0031440354715915
5.681372212454094406e-01 36.96912707195032 0.0031440354715915
5.949224976154782185e-01 41.0265810582719 0.0031440354715915
6.209386815058438591e-01 45.52935074866948 0.0031440354715915
6.460627110771917092e-01 50.526310653356795 0.0031440354715915
6.701837864330446592e-01 56.07169938205458 0.0031440354715915
6.932040863892754423e-01 62.22570836730231 0.0031440354715915
7.150392780003678173e-01 69.0551352016233 0.0031440354715915
7.356696634302071214e-01 76.63410868007462 0.0031440354715915
7.550254976731980427e-01 85.04489341802686 0.0031440354715915
7.730350663968020841e-01 94.37878277775391 0.0031440354715915
7.896687892447490364e-01 104.73708979594508 0.0031440354715915
8.049108362236955250e-01 116.23224686798542 0.0031440354715915
8.187591230724787783e-01 128.9890261253308 0.0031440354715915
8.312252013363918834e-01 143.14589375234786 0.0031440354715915
8.423339565609367918e-01 158.85651294280527 0.0031440354715915
8.521230043592825654e-01 176.2914118095948 0.0031440354715915
8.606416583282046062e-01 195.63983435170647 0.0031440354715915
8.679493470135937194e-01 217.11179456945052 0.0031440354715915
8.741134109281776254e-01 240.9403560239527 0.0031440354715915
8.792062581820769829e-01 267.38416158399497 0.0031440354715915
8.833019774155284054e-01 296.73024081888724 0.0031440354715915
8.864726139701667451e-01 329.2971255097155 0.0031440354715915
8.887844817676174847e-01 365.43830709572546 0.0031440354715915
8.967477328516962887e-01 405.54607358408276 0.0031440354715915
9.042345310021505655e-01 450.05576757004974 0.0031440354715915
9.098749488117413575e-01 499.450511585514 0.0031440354715915
9.137207601474632845e-01 554.2664520663108 0.0031440354715915
9.158413767672378691e-01 615.0985788580505 0.0031440354715915
9.163528729875478618e-01 682.6071834272393 0.0031440354715915
9.153350772566268834e-01 757.525025877192 0.0031440354715915
9.129028817909889959e-01 840.6652885618333 0.0031440354715915
9.092001527260198390e-01 932.9304026284696 0.0031440354715915
9.104480884355241610e-01 1035.3218432956637 0.0031440354715915
9.132449212580143749e-01 1148.9510001873086 0.0031440354715915
9.162052630679445864e-01 1275.051240713013 0.0031440354715915
9.194727521685297500e-01 1414.991297434576 0.0031440354715915
9.231898572332263297e-01 1570.2901247293776 0.0031440354715915
9.275031963139782620e-01 1742.6333860096508 0.0031440354715915
9.325469662342704691e-01 1933.891750455232 0.0031440354715915
9.384544530277938446e-01 2146.141197858406 0.0031440354715915
9.453494696114880247e-01 2381.6855519761607 0.0031440354715915
9.533408273549218714e-01 2643.0814869741084 0.0031440354715915
9.625164413867066671e-01 2933.1662783900483 0.0031440354715915
9.729380241006468921e-01 3255.0885998350564 0.0031440354715915
9.846372589115098828e-01 3612.3426997094302 0.0031440354715915
9.976142765051176919e-01 4008.8063288984645 0.0031440354715915
1.011847418925562847e+00 4448.782831127585 0.0031440354715915
1.027277860343972060e+00 4937.047852839004 0.0031440354715915
1.043820532328454842e+00 5478.901179593945 0.0031440354715915
1.061394169173128121e+00 6080.224261649427 0.0031440354715915
1.079953399706830464e+00 6747.5440531107 0.0031440354715915
1.099349440707085179e+00 7488.10385759003 0.0031440354715915
1.119470817952692432e+00 8309.941949353404 0.0031440354715915
1.140222531940621620e+00 9221.97882333434 0.0031440354715915
1.161519087623546831e+00 10234.114021054527 0.0031440354715915
1.183325468382343093e+00 11357.333583431051 0.0031440354715915
1.205486225459137417e+00 12603.829296797274 0.0031440354715915
1.227923714952870338e+00 13987.131026472387 0.0031440354715915
1.250536112082875739e+00 15522.25357427048 0.0031440354715915
1.273233433914266577e+00 17225.859653987874 0.0031440354715915
1.295906605584615567e+00 19116.440753857038 0.0031440354715915
1.318449166290976526e+00 21214.51784910632 0.0031440354715915
1.340776887352040481e+00 23542.864143224204 0.0031440354715915
1.362815938978708674e+00 26126.752255633317 0.0031440354715915
1.384535744845571514e+00 28994.22853882881 0.0031440354715915
1.405882691548469232e+00 32176.417502507353 0.0031440354715915
1.426783290467484866e+00 35707.859649004626 0.0031440354715915
1.447200477398475016e+00 39626.88638701478 0.0031440354715915
1.467120281560722495e+00 43976.036093027215 0.0031440354715915
1.486510594294286447e+00 48802.515836544335 0.0031440354715915
1.505331594823505315e+00 54158.71378079476 0.0031440354715915
1.523515655653673528e+00 60102.76782070388 0.0031440354715915
1.541008027134536551e+00 66699.19663030129 0.0031440354715915
1.557744759400094603e+00 74019.59996915652 0.0031440354715915
1.573652875007446994e+00 82143.43584919439 0.0031440354715915
1.588651406410379163e+00 91158.88299750836 0.0031440354715915
1.602653188128007944e+00 101163.7979766207 0.0031440354715915
1.615566960053400614e+00 112266.77735108159 0.0031440354715915
1.627299554066410359e+00 124588.33642950082 0.0031440354715915
1.637758464234399192e+00 138262.2173764659 0.0031440354715915
1.646853774834506234e+00 153436.84089300132 0.0031440354715915
1.654500039965588920e+00 170276.91722258978 0.0031440354715915
1.660618086907644342e+00 188965.23396912115 0.0031440354715915
1.665142545142420438e+00 209704.64013232305 0.0031440354715915
1.675942373949653508e+00 232720.2478960412 0.0031440354715915
1.689348320630640998e+00 258261.87606826748 0.0031440354715915
1.703505965406651335e+00 286606.7616948256 0.0031440354715915
1.718136617917095599e+00 318062.5692794119 0.0031440354715915
1.733450569699405586e+00 352970.73027306574 0.0031440354715915
1.749907027063992260e+00 391710.1490809261 0.0031440354715915
1.766996501150549514e+00 434701.3158125035 0.0031440354715915
1.785330205558225636e+00 482410.8704165374 0.0031440354715915
1.805386951055339972e+00 535356.6677410719 0.0031440354715915
1.827207605305468663e+00 594113.3984965039 0.0031440354715915
1.851708473923388443e+00 659318.8271333541 0.0031440354715915
1.878538427520510368e+00 731680.7143427207 0.0031440354715915
1.907853151970545058e+00 811984.4993184009 0.0031440354715915
1.939795006892392371e+00 901101.8251665037 0.0031440354715915
1.974455468564333183e+00 1000000.0 0.0031440354715915
2.484028187930479212e-05 0.001 0.0034891012134067737
2.727994428669174495e-05 0.0011097524964120721 0.0034891012134067737
2.992515589355708870e-05 0.0012315506032928262 0.0034891012134067737
3.278955150623862053e-05 0.001366716356462006 0.0034891012134067737
3.588897376543721406e-05 0.0015167168884709225 0.0034891012134067737
3.923832072391754330e-05 0.0016831803533309566 0.0034891012134067737
4.282750607264063677e-05 0.0018679135990207828 0.0034891012134067737
4.668604826844062239e-05 0.002072921779595372 0.0034891012134067737
5.081389401428679128e-05 0.002300430119772917 0.0034891012134067737
5.521454670873811901e-05 0.0025529080682395165 0.0034891012134067737
5.989432351820081469e-05 0.002833096101839324 0.0034891012134067737
6.485320414582440140e-05 0.0031440354715915 0.0034891012134067737
7.009053335351948636e-05 0.0034891012134067737 0.0034891012134067737
7.560159668078568268e-05 0.003872038781812557 0.0034891012134067737
8.138349599035770224e-05 0.004297004704320844 0.0034891012134067737
8.742103632919369729e-05 0.004768611697714469 0.0034891012134067737
9.371026861040430056e-05 0.005291978735958442 0.0034891012134067737
1.002311152922981250e-04 0.005872786613189483 0.0034891012134067737
1.069749254763558793e-04 0.00651733960488242 0.0034891012134067737
1.139220071815416006e-04 0.007232633896483534 0.0034891012134067737
1.210630806418561242e-04 0.008026433522257174 0.0034891012134067737
1.283795213098402378e-04 0.00890735463861044 0.0034891012134067737
1.358621383277609427e-04 0.009884959046625586 0.0034891012134067737
1.434935501730883107e-04 0.010969857978923836 0.0034891012134067737
1.512758851257479551e-04 0.012173827277396614 0.0034891012134067737
1.592062037021279805e-04 0.013509935211980273 0.0034891012134067737
1.672900549080126858e-04 0.014992684327860457 0.0034891012134067737
1.755364717942358484e-04 0.01663816886076129 0.0034891012134067737
1.839732719627682866e-04 0.018464249428955443 0.0034891012134067737
1.926265216306669058e-04 0.020490746898158472 0.0034891012134067737
2.015443214550329009e-04 0.022739657523579287 0.0034891012134067737
2.107797546787502875e-04 0.02523539170434766 0.0034891012134067737
2.204044736943134013e-04 0.02800503894183631 0.0034891012134067737
2.305071518063676276e-04 0.03107866187782014 0.0034891012134067737
2.411939795127395608e-04 0.03448962260405758 0.0034891012134067737
2.525987540583077479e-04 0.038274944785163134 0.0034891012134067737
2.648744813901497057e-04 0.04247571552536898 0.0034891012134067737
2.782125289576812708e-04 0.047137531341167244 0.0034891012134067737
2.928411990381564098e-04 0.05231099308056263 0.0034891012134067737
3.090311212911333086e-04 0.05805225516094899 0.0034891012134067737
3.271056994167117278e-04 0.06442363508721373 0.0034891012134067737
3.474606360796430693e-04 0.07149428986597581 0.0034891012134067737
3.705626112948701449e-04 0.07934096665797492 0.0034891012134067737
3.969756283500030917e-04 0.08804883581643465 0.0034891012134067737
4.273763798225485035e-04 0.09771241535346502 0.0034891012134067737
4.625821681237987475e-04 0.1084365968689611 0.0034891012134067737
5.035758209315951929e-04 0.12033778407775893 0.0034891012134067737
5.515419985435303157e-04 0.13354515629298988 0.0034891012134067737
6.079077623969331070e-04 0.14820207057988585 0.0034891012134067737
6.743965966599103478e-04 0.16446761779946645 0.0034891012134067737
7.530840139443724596e-04 0.18251834943190443 0.0034891012134067737
8.464729839787239361e-04 0.20255019392306664 0.0034891012134067737
9.575799464889984654e-04 0.22478058335487253 0.0034891012134067737
1.090034775052058048e-03 0.24945081352303167 0.0034891012134067737
1.248206266927171524e-03 0.27682866303920667 0.0034891012134067737
1.437341197958831368e-03 0.3072112998861759 0.0034891012134067737
1.663739448131262150e-03 0.34092850697468147 0.0034891012134067737
1.934943828916384483e-03 0.3783462617131929 0.0034891012134067737
2.259973725425743971e-03 0.419870708444391 0.0034891012134067737
2.649593266001401461e-03 0.4659525668664682 0.0034891012134067737
3.116606429008506735e-03 0.517092024289676 0.0034891012134067737
3.676206622024867816e-03 0.5738441648302398 0.0034891012134067737
4.358750193745757930e-03 0.6368249944718586 0.0034891012134067737
5.233604969206192940e-03 0.7067181273927491 0.0034891012134067737
6.284282558113450830e-03 0.7842822061337682 0.0034891012134067737
7.543097107324580122e-03 0.8703591361485166 0.0034891012134067737
9.047339119116527134e-03 0.9658832241158708 0.0034891012134067737
1.083974510294083080e-02 1.0718913192051276 0.0034891012134067737
1.296893208157758742e-02 1.1895340673703196 0.0034891012134067737
1.548975190438243998e-02 1.3200884008314182 0.0034891012134067737
1.846354009212435379e-02 1.4649713983072863 0.0034891012134067737
2.195820356956998398e-02 1.625755666443795 0.0034891012134067737
2.604809856512146915e-02 1.8041864093920719 0.0034891012134067737
3.081365984211593620e-02 2.0022003718155843 0.0034891012134067737
3.634073280233479641e-02 2.2219468609395236 0.0034891012134067737
4.271955324000639709e-02 2.4658110758226037 0.0034891012134067737
5.004337602743865604e-02 2.736439997074672 0.0034891012134067737
5.840671369291054738e-02 3.0367711180354604 0.0034891012134067737
6.790322238562367108e-02 3.370064329271928 0.0034891012134067737
7.862326189880679272e-02 3.739937302478798 0.0034891012134067737
9.065119790087312890e-02 4.150404757850477 0.0034891012134067737
1.040625631314234523e-01 4.605922041145108 0.0034891012134067737
1.189211692197047476e-01 5.1114334834401705 0.0034891012134067737
1.352763235176834555e-01 5.672426068491977 0.0034891012134067737
1.531602909245947941e-01 6.294988990221888 0.0034891012134067737
1.725861234949889189e-01 6.985879746785249 0.0034891012134067737
1.935459971211033192e-01 7.752597488629465 0.0034891012134067737
2.160101157684841400e-01 8.60346441668451 0.0034891012134067737
2.399262647528615788e-01 9.547716114208066 0.0034891012134067737
2.652200106592499940e-01 10.59560179277617 0.0034891012134067737
2.917955410566569485e-01 11.758495540521581 0.0034891012134067737
3.195370849868295893e-01 13.049019780144016 0.0034891012134067737
3.483108515059503141e-01 14.481182276745331 0.0034891012134067737
3.779673875093849666e-01 16.070528182616385 0.0034891012134067737
4.083442589551679047e-01 17.834308769319094 0.0034891012134067737
4.392689750791098358e-01 19.791668678535572 0.0034891012134067737
4.705620291291500168e-01 21.96385372416547 0.0034891012134067737
5.020399837226364737e-01 24.37444150122222 0.0034891012134067737
5.335185043369543578e-01 27.04959730463137 0.0034891012134067737
5.648152672798208984e-01 30.01835813575592 0.0034891012134067737
5.957526532069914449e-01 33.31294787934677 0.0034891012134067737
6.261601797609253062e-01 36.96912707195032 0.0034891012134067737
6.558766247464443699e-01 41.0265810582719 0.0034891012134067737
6.847518093978297582e-01 45.52935074866948 0.0034891012134067737
7.126480385809833562e-01 50.526310653356795 0.0034891012134067737
7.394412231981000172e-01 56.07169938205458 0.0034891012134067737
7.650217126820650915e-01 62.22570836730231 0.0034891012134067737
7.892948953346314855e-01 69.0551352016233 0.0034891012134067737
8.122453769281301472e-01 76.63410868007462 0.0034891012134067737
8.337793132292773413e-01 85.04489341802686 0.0034891012134067737
8.538245666760690966e-01 94.37878277775391 0.0034891012134067737
8.723477231910716778e-01 104.73708979594508 0.0034891012134067737
8.893307373149852424e-01 116.23224686798542 0.0034891012134067737
9.047709102461882757e-01 128.9890261253308 0.0034891012134067737
9.186807550721687310e-01 143.14589375234786 0.0034891012134067737
9.310876431208313653e-01 158.85651294280527 0.0034891012134067737
9.420331204626880561e-01 176.2914118095948 0.0034891012134067737
9.515717459179046100e-01 195.63983435170647 0.0034891012134067737
9.597693276176543220e-01 217.11179456945052 0.0034891012134067737
9.667004665018328335e-01 240.9403560239527 0.0034891012134067737
9.724453985905423536e-01 267.38416158399497 0.0034891012134067737
9.770862338448899065e-01 296.73024081888724 0.0034891012134067737
9.807028316861944317e-01 329.2971255097155 0.0034891012134067737
9.833686912831056670e-01 365.43830709572546 0.0034891012134067737
9.922748110946757460e-01 405.54607358408276 0.0034891012134067737
1.000674175483658335e+00 450.05576757004974 0.0034891012134067737
1.007032400102342962e+00 499.450511585514 0.0034891012134067737
1.011405814257576141e+00 554.2664520663108 0.0034891012134067737
1.013870230234389602e+00 615.0985788580505 0.0034891012134067737
1.014547813044443414e+00 682.6071834272393 0.0034891012134067737
1.013536344564925251e+00 757.525025877192 0.0034891012134067737
1.010956630745557527e+00 840.6652885618333 0.0034891012134067737
1.006965668321018859e+00 932.9304026284696 0.0034891012134067737
1.006941396260998545e+00 1035.3218432956637 0.0034891012134067737
1.009947184931656361e+00 1148.9510001873086 0.0034891012134067737
1.013119129014402375e+00 1275.051240713013 0.0034891012134067737
1.016617340066436670e+00 1414.991297434576 0.0034891012134067737
1.020603115986880027e+00 1570.2901247293776 0.0034891012134067737
1.025235994379610105e+00 1742.6333860096508 0.0034891012134067737
1.030668559132124296e+00 1933.891750455232 0.0034891012134067737
1.037050165671151269e+00 2146.141197858406 0.0034891012134067737
1.044519561901380733e+00 2381.6855519761607 0.0034891012134067737
1.053198641041439565e+00 2643.0814869741084 0.0034891012134067737
1.063185791055453855e+00 2933.1662783900483 0.0034891012134067737
1.074549958726524368e+00 3255.0885998350564 0.0034891012134067737
1.087326333851479143e+00 3612.3426997094302 0.0034891012134067737
1.101514656787633495e+00 4008.8063288984645 0.0034891012134067737
1.117091804196830518e+00 4448.782831127585 0.0034891012134067737
1.133987943904916307e+00 4937.047852839004 0.0034891012134067737
1.152109026609053233e+00 5478.901179593945 0.0034891012134067737
1.171365806160736378e+00 6080.224261649427 0.0034891012134067737
1.191699537102950179e+00 6747.5440531107 0.0034891012134067737
1.212950283603994706e+00 7488.10385759003 0.0034891012134067737
1.234991165829652848e+00 8309.941949353404 0.0034891012134067737
1.257716132800563047e+00 9221.97882333434 0.0034891012134067737
1.281029019960251425e+00 10234.114021054527 0.0034891012134067737
1.304894056657521562e+00 11357.333583431051 0.0034891012134067737
1.329138898516242451e+00 12603.829296797274 0.0034891012134067737
1.353681486774351850e+00 13987.131026472387 0.0034891012134067737
1.378407833433078267e+00 15522.25357427048 0.0034891012134067737
1.403221046673305716e+00 17225.859653987874 0.0034891012134067737
1.428007333717320693e+00 19116.440753857038 0.0034891012134067737
1.452650087503352117e+00 21214.51784910632 0.0034891012134067737
1.477058742408200231e+00 23542.864143224204 0.0034891012134067737
1.501153503930918731e+00 26126.752255633317 0.0034891012134067737
1.524902147750475390e+00 28994.22853882881 0.0034891012134067737
1.548243385639942682e+00 32176.417502507353 0.0034891012134067737
1.571095170908196392e+00 35707.859649004626 0.0034891012134067737
1.593413549866444567e+00 39626.88638701478 0.0034891012134067737
1.615181292509810129e+00 43976.036093027215 0.0034891012134067737
1.636353058724979936e+00 48802.515836544335 0.0034891012134067737
1.656881856987347801e+00 54158.71378079476 0.0034891012134067737
1.676686843842134289e+00 60102.76782070388 0.0034891012134067737
1.695701712576248577e+00 66699.19663030129 0.0034891012134067737
1.713850425464854332e+00 74019.59996915652 0.0034891012134067737
1.731047601509879685e+00 82143.43584919439 0.0034891012134067737
1.747199862834062145e+00 91158.88299750836 0.0034891012134067737
1.762207840578340790e+00 101163.7979766207 0.0034891012134067737
1.775968485180607681e+00 112266.77735108159 0.0034891012134067737
1.788377612181256460e+00 124588.33642950082 0.0034891012134067737
1.799332082581486469e+00 138262.2173764659 0.0034891012134067737
1.808732266347351292e+00 153436.84089300132 0.0034891012134067737
1.816483657015350861e+00 170276.91722258978 0.0034891012134067737
1.822498758936635488e+00 188965.23396912115 0.0034891012134067737
1.826705662724753543e+00 209704.64013232305 0.0034891012134067737
1.837649688442299256e+00 232720.2478960412 0.0034891012134067737
1.851635600618438904e+00 258261.87606826748 0.0034891012134067737
1.866136827597027814e+00 286606.7616948256 0.0034891012134067737
1.881062750887836366e+00 318062.5692794119 0.0034891012134067737
1.896685631735115285e+00 352970.73027306574 0.0034891012134067737
1.913323797549569161e+00 391710.1490809261 0.0034891012134067737
1.930542339431909005e+00 434701.3158125035 0.0034891012134067737
1.949025314239853479e+00 482410.8704165374 0.0034891012134067737
1.969171995828288058e+00 535356.6677410719 0.0034891012134067737
1.991031746583115325e+00 594113.3984965039 0.0034891012134067737
2.015548069261281494e+00 659318.8271333541 0.0034891012134067737
2.042340800224502928e+00 731680.7143427207 0.0034891012134067737
2.071512892248492221e+00 811984.4993184009 0.0034891012134067737
2.103172348547348136e+00 901101.8251665037 0.0034891012134067737
2.137368608075644438e+00 1000000.0 0.0034891012134067737
2.522484994127549671e-05 0.001 0.003872038781812557
2.772130815887868167e-05 0.0011097524964120721 0.003872038781812557
3.043829883975650814e-05 0.0012315506032928262 0.003872038781812557
3.338431531384665837e-05 0.001366716356462006 0.003872038781812557
3.658052778691515012e-05 0.0015167168884709225 0.003872038781812557
4.002835329644838821e-05 0.0016831803533309566 0.003872038781812557
4.375197550239067276e-05 0.0018679135990207828 0.003872038781812557
4.775450800958051876e-05 0.002072921779595372 0.003872038781812557
5.204755576180915055e-05 0.002300430119772917 0.003872038781812557
5.663961080574902182e-05 0.0025529080682395165 0.003872038781812557
6.153074919993463702e-05 0.002833096101839324 0.003872038781812557
6.674030235262422132e-05 0.0031440354715915 0.003872038781812557
7.225756813738733794e-05 0.0034891012134067737 0.003872038781812557
7.807882188783866399e-05 0.003872038781812557 0.003872038781812557
8.420625950374820178e-05 0.004297004704320844 0.003872038781812557
9.063132066498004967e-05 0.004768611697714469 0.003872038781812557
9.734768719375624642e-05 0.005291978735958442 0.003872038781812557
1.043415125193383801e-04 0.005872786613189483 0.003872038781812557
1.115951556625865309e-04 0.00651733960488242 0.003872038781812557
1.190990082563465403e-04 0.007232633896483534 0.003872038781812557
1.268373245043454651e-04 0.008026433522257174 0.003872038781812557
1.347995003975637526e-04 0.00890735463861044 0.003872038781812557
1.429624619590008964e-04 0.009884959046625586 0.003872038781812557
1.513209722800113117e-04 0.010969857978923836 0.003872038781812557
1.598693073096726740e-04 0.012173827277396614 0.003872038781812557
1.686015539795179059e-04 0.013509935211980273 0.003872038781812557
1.775193523516840498e-04 0.014992684327860457 0.003872038781812557
1.866418843643802338e-04 0.01663816886076129 0.003872038781812557
1.959871217374817005e-04 0.018464249428955443 0.003872038781812557
2.055811625441540083e-04 0.020490746898158472 0.003872038781812557
2.154728321844533189e-04 0.022739657523579287 0.003872038781812557
2.257204097551672429e-04 0.02523539170434766 0.003872038781812557
2.363934318419150357e-04 0.02800503894183631 0.003872038781812557
2.475878335123262840e-04 0.03107866187782014 0.003872038781812557
2.594183010931472972e-04 0.03448962260405758 0.003872038781812557
2.720253995505350305e-04 0.038274944785163134 0.003872038781812557
2.855767888292873227e-04 0.04247571552536898 0.003872038781812557
3.002753358880966002e-04 0.047137531341167244 0.003872038781812557
3.163703328052871891e-04 0.05231099308056263 0.003872038781812557
3.341532753019152272e-04 0.05805225516094899 0.003872038781812557
3.539784001405277725e-04 0.06442363508721373 0.003872038781812557
3.762724879289915678e-04 0.07149428986597581 0.003872038781812557
4.015448976203576980e-04 0.07934096665797492 0.003872038781812557
4.304090057231519653e-04 0.08804883581643465 0.003872038781812557
4.636058599909988415e-04 0.09771241535346502 0.003872038781812557
5.020230856684491016e-04 0.1084365968689611 0.003872038781812557
5.467328150124815172e-04 0.12033778407775893 0.003872038781812557
5.990266133592232279e-04 0.13354515629298988 0.003872038781812557
6.604649312299260000e-04 0.14820207057988585 0.003872038781812557
7.329230781669282416e-04 0.16446761779946645 0.003872038781812557
8.186691590674206442e-04 0.18251834943190443 0.003872038781812557
9.204347088063237784e-04 0.20255019392306664 0.003872038781812557
1.041510885058492255e-03 0.22478058335487253 0.003872038781812557
1.185862081284441618e-03 0.24945081352303167 0.003872038781812557
1.358257946995378683e-03 0.27682866303920667 0.003872038781812557
1.564428493516149691e-03 0.3072112998861759 0.003872038781812557
1.811253189169771943e-03 0.34092850697468147 0.003872038781812557
2.106974601583963373e-03 0.3783462617131929 0.003872038781812557
2.461447603377489319e-03 0.419870708444391 0.003872038781812557
2.886431870681203850e-03 0.4659525668664682 0.003872038781812557
3.395927128541413164e-03 0.517092024289676 0.003872038781812557
4.006544241253085122e-03 0.5738441648302398 0.003872038781812557
4.737934313602400194e-03 0.6368249944718586 0.003872038781812557
5.684719624477225543e-03 0.7067181273927491 0.003872038781812557
6.826914027715244061e-03 0.7842822061337682 0.003872038781812557
8.195695084037408346e-03 0.8703591361485166 0.003872038781812557
9.831755912855170976e-03 0.9658832241158708 0.003872038781812557
1.178176451232900573e-02 1.0718913192051276 0.003872038781812557
1.409884936618059637e-02 1.1895340673703196 0.003872038781812557
1.684299988874549819e-02 1.3200884008314182 0.003872038781812557
2.008135516957447464e-02 1.4649713983072863 0.003872038781812557
2.388831965697721035e-02 1.625755666443795 0.003872038781812557
2.834545510997285578e-02 1.8041864093920719 0.003872038781812557
3.354109707237690891e-02 2.0022003718155843 0.003872038781812557
3.956965318462513093e-02 2.2219468609395236 0.003872038781812557
4.653051925251976140e-02 2.4658110758226037 0.003872038781812557
5.452659773378921299e-02 2.736439997074672 0.003872038781812557
6.366239659492195502e-02 3.0367711180354604 0.003872038781812557
7.404173607134530155e-02 3.370064329271928 0.003872038781812557
8.576508072588286125e-02 3.739937302478798 0.003872038781812557
9.892659151863719691e-02 4.150404757850477 0.003872038781812557
1.136109943512245563e-01 4.605922041145108 0.003872038781812557
1.298903895742080927e-01 5.1114334834401705 0.003872038781812557
1.478211606236555509e-01 5.672426068491977 0.003872038781812557
1.674411271886182273e-01 6.294988990221888 0.003872038781812557
1.887671005207725849e-01 6.985879746785249 0.003872038781812557
2.117929681173867096e-01 7.752597488629465 0.003872038781812557
2.364884097479884040e-01 8.60346441668451 0.003872038781812557
2.627983111926245341e-01 9.547716114208066 0.003872038781812557
2.906428981547897750e-01 10.59560179277617 0.003872038781812557
3.199185731571568825e-01 11.758495540521581 0.003872038781812557
3.504994110952678876e-01 13.049019780144016 0.003872038781812557
3.822392275904926140e-01 14.481182276745331 0.003872038781812557
4.149741336969684502e-01 16.070528182616385 0.003872038781812557
4.485254690478407968e-01 17.834308769319094 0.003872038781812557
4.827030048823680031e-01 19.791668678535572 0.003872038781812557
5.173083088775900507e-01 21.96385372416547 0.003872038781812557
5.521381781952443557e-01 24.37444150122222 0.003872038781812557
5.869880199762883555e-01 27.04959730463137 0.003872038781812557
6.216551144176782895e-01 30.01835813575592 0.003872038781812557
6.559416519543440627e-01 33.31294787934677 0.003872038781812557
6.896574877163168527e-01 36.96912707195032 0.003872038781812557
7.226225601688892608e-01 41.0265810582719 0.003872038781812557
7.546689309654146527e-01 45.52935074866948 0.003872038781812557
7.856424511434260127e-01 50.526310653356795 0.003872038781812557
8.154040572668797004e-01 56.07169938205458 0.003872038781812557
8.438307491893367596e-01 62.22570836730231 0.003872038781812557
8.708162944473075706e-01 69.0551352016233 0.003872038781812557
8.963514593863765034e-01 76.63410868007462 0.003872038781812557
9.203121297407512724e-01 85.04489341802686 0.003872038781812557
9.426272825403714251e-01 94.37878277775391 0.003872038781812557
9.632591141564383896e-01 104.73708979594508 0.003872038781812557
9.821870047605119058e-01 116.23224686798542 0.003872038781812557
9.994074788799097719e-01 128.9890261253308 0.003872038781812557
1.014934037189259231e+00 143.14589375234786 0.003872038781812557
1.028796745714403382e+00 158.85651294280527 0.003872038781812557
1.041041458542835141e+00 176.2914118095948 0.003872038781812557
1.051728511357025608e+00 195.63983435170647 0.003872038781812557
1.060930749445754939e+00 217.11179456945052 0.003872038781812557
1.068730796932001681e+00 240.9403560239527 0.003872038781812557
1.075217548720660776e+00 267.38416158399497 0.003872038781812557
1.080481990661196212e+00 296.73024081888724 0.003872038781812557
1.084612628160864123e+00 329.2971255097155 0.003872038781812557
1.087690927318807343e+00 365.43830709572546 0.003872038781812557
1.097655810276068511e+00 405.54607358408276 0.003872038781812557
1.107085269996874510e+00 450.05576757004974 0.003872038781812557
1.114259167407416262e+00 499.450511585514 0.003872038781812557
1.119238673047550314e+00 554.2664520663108 0.003872038781812557
1.122106460463328181e+00 615.0985788580505 0.003872038781812557
1.122990202668696647e+00 682.6071834272393 0.003872038781812557
1.122009325460418872e+00 757.525025877192 0.003872038781812557
1.119289923489813932e+00 840.6652885618333 0.003872038781812557
1.115004430399708646e+00 932.9304026284696 0.003872038781812557
1.113347304260004611e+00 1035.3218432956637 0.003872038781812557
1.116570216825715001e+00 1148.9510001873086 0.003872038781812557
1.119958993251050527e+00 1275.051240713013 0.003872038781812557
1.123692050391110531e+00 1414.991297434576 0.003872038781812557
1.127952090565949694e+00 1570.2901247293776 0.003872038781812557
1.132912357914305668e+00 1742.6333860096508 0.003872038781812557
1.138746477868725515e+00 1933.891750455232 0.003872038781812557
1.145621905227606652e+00 2146.141197858406 0.003872038781812557
1.153694232135931808e+00 2381.6855519761607 0.003872038781812557
1.163100140919564041e+00 2643.0814869741084 0.003872038781812557
1.173949910775479610e+00 2933.1662783900483 0.003872038781812557
1.186320696198170710e+00 3255.0885998350564 0.003872038781812557
1.200251745666914838e+00 3612.3426997094302 0.003872038781812557
1.215742466535716826e+00 4008.8063288984645 0.003872038781812557
1.232768464622532534e+00 4448.782831127585 0.003872038781812557
1.251247010852069907e+00 4937.047852839004 0.003872038781812557
1.271074375842228710e+00 5478.901179593945 0.003872038781812557
1.292152859770890894e+00 6080.224261649427 0.003872038781812557
1.314407424562559434e+00 6747.5440531107 0.003872038781812557
1.337666991882491718e+00 7488.10385759003 0.003872038781812557
1.361787146941260351e+00 8309.941949353404 0.003872038781812557
1.386649630666886734e+00 9221.97882333434 0.003872038781812557
1.412146327461272444e+00 10234.114021054527 0.003872038781812557
1.438241300919249621e+00 11357.333583431051 0.003872038781812557
1.464743546492374815e+00 12603.829296797274 0.003872038781812557
1.491566854738461956e+00 13987.131026472387 0.003872038781812557
1.518583471531844697e+00 15522.25357427048 0.003872038781812557
1.545689189902675675e+00 17225.859653987874 0.003872038781812557
1.572766025731134665e+00 19116.440753857038 0.003872038781812557
1.599686032077231923e+00 21214.51784910632 0.003872038781812557
1.626351710085050195e+00 23542.864143224204 0.003872038781812557
1.652680604321163926e+00 26126.752255633317 0.003872038781812557
1.678626204181882020e+00 28994.22853882881 0.003872038781812557
1.704130100947611082e+00 32176.417502507353 0.003872038781812557
1.729096126529764410e+00 35707.859649004626 0.003872038781812557
1.753471784593698235e+00 39626.88638701478 0.003872038781812557
1.777235618749260615e+00 43976.036093027215 0.003872038781812557
1.800325948409944754e+00 48802.515836544335 0.003872038781812557
1.822687233166414122e+00 54158.71378079476 0.003872038781812557
1.844223135155703241e+00 60102.76782070388 0.003872038781812557
1.864853899865126285e+00 66699.19663030129 0.003872038781812557
1.884489517660338898e+00 74019.59996915652 0.003872038781812557
1.903030550879526883e+00 82143.43584919439 0.003872038781812557
1.920369766280825452e+00 91158.88299750836 0.003872038781812557
1.936394259080953972e+00 101163.7979766207 0.003872038781812557
1.950988142145094306e+00 112266.77735108159 0.003872038781812557
1.964034973307272169e+00 124588.33642950082 0.003872038781812557
1.975420430045677467e+00 138262.2173764659 0.003872038781812557
1.985034342088605852e+00 153436.84089300132 0.003872038781812557
1.992772562678769344e+00 170276.91722258978 0.003872038781812557
1.998538549369207828e+00 188965.23396912115 0.003872038781812557
2.002253386236752419e+00 209704.64013232305 0.003872038781812557
2.013171678757901262e+00 232720.2478960412 0.003872038781812557
2.027637931834583629e+00 258261.87606826748 0.003872038781812557
2.042321012341179021e+00 286606.7616948256 0.003872038781812557
2.057361000283852270e+00 318062.5692794119 0.003872038781812557
2.073095408231584891e+00 352970.73027306574 0.003872038781812557
2.089683101107261631e+00 391710.1490809261 0.003872038781812557
2.106775901797713679e+00 434701.3158125035 0.003872038781812557
2.125136096394754759e+00 482410.8704165374 0.003872038781812557
2.145062178024590871e+00 535356.6677410719 0.003872038781812557
2.166614378091436421e+00 594113.3984965039 0.003872038781812557
2.190756721687947550e+00 659318.8271333541 0.003872038781812557
2.217083040892616541e+00 731680.7143427207 0.003872038781812557
2.245632854079564034e+00 811984.4993184009 0.003872038781812557
2.276471683074426711e+00 901101.8251665037 0.003872038781812557
2.309601177913047643e+00 1000000.0 0.003872038781812557
2.560665916907903282e-05 0.001 0.004297004704320844
2.816451915276042329e-05 0.0011097524964120721 0.004297004704320844
3.095326107614159469e-05 0.0012315506032928262 0.004297004704320844
3.398227633382701026e-05 0.001366716356462006 0.004297004704320844
3.726491928958693242e-05 0.0015167168884709225 0.004297004704320844
4.082694236997777272e-05 0.0016831803533309566 0.004297004704320844
4.467050542893749701e-05 0.0018679135990207828 0.004297004704320844
4.881936201913959533e-05 0.002072921779595372 0.004297004704320844
5.327393354647037550e-05 0.002300430119772917 0.004297004704320844
5.805572037595764230e-05 0.0025529080682395165 0.004297004704320844
6.316588111022338012e-05 0.002833096101839324 0.004297004704320844
6.861265317728447628e-05 0.0031440354715915 0.004297004704320844
7.440608073143909038e-05 0.0034891012134067737 0.004297004704320844
8.053861388952266494e-05 0.003872038781812557 0.004297004704320844
8.701544417384826158e-05 0.004297004704320844 0.004297004704320844
9.383175943693451183e-05 0.004768611697714469 0.004297004704320844
1.009767165055072051e-04 0.005291978735958442 0.004297004704320844
1.084440786123943114e-04 0.005872786613189483 0.004297004704320844
1.162203787057047166e-04 0.00651733960488242 0.004297004704320844
1.242955313458257792e-04 0.007232633896483534 0.004297004704320844
1.326533965983983741e-04 0.008026433522257174 0.004297004704320844
1.412754613809053558e-04 0.00890735463861044 0.004297004704320844
1.501492044660240833e-04 0.009884959046625586 0.004297004704320844
1.592661102577864378e-04 0.010969857978923836 0.004297004704320844
1.686145770789552957e-04 0.012173827277396614 0.004297004704320844
1.781948013340188975e-04 0.013509935211980273 0.004297004704320844
1.880043772274962266e-04 0.014992684327860457 0.004297004704320844
1.980552769110138810e-04 0.01663816886076129 0.004297004704320844
2.083662063279918862e-04 0.018464249428955443 0.004297004704320844
2.189685466544427899e-04 0.020490746898158472 0.004297004704320844
2.299066868688618814e-04 0.022739657523579287 0.004297004704320844
2.412413584758556922e-04 0.02523539170434766 0.004297004704320844
2.530495679209923882e-04 0.02800503894183631 0.004297004704320844
2.654257840873673678e-04 0.03107866187782014 0.004297004704320844
2.784919793497741972e-04 0.03448962260405758 0.004297004704320844
2.924006748414306809e-04 0.038274944785163134 0.004297004704320844
3.073301569495396550e-04 0.04247571552536898 0.004297004704320844
3.234991630727856223e-04 0.047137531341167244 0.004297004704320844
3.411771297308278765e-04 0.05231099308056263 0.004297004704320844
3.606764682317228584e-04 0.05805225516094899 0.004297004704320844
3.823847564163177014e-04 0.06442363508721373 0.004297004704320844
4.067652620096138876e-04 0.07149428986597581 0.004297004704320844
4.343670429581415033e-04 0.07934096665797492 0.004297004704320844
4.658607030298341249e-04 0.08804883581643465 0.004297004704320844
5.020502626434442985e-04 0.09771241535346502 0.004297004704320844
5.439033551986503182e-04 0.1084365968689611 0.004297004704320844
5.925872365995842137e-04 0.12033778407775893 0.004297004704320844
6.495078912403533418e-04 0.13354515629298988 0.004297004704320844
7.163615991595219043e-04 0.14820207057988585 0.004297004704320844
7.951988069776268642e-04 0.16446761779946645 0.004297004704320844
8.884852091932234552e-04 0.18251834943190443 0.004297004704320844
9.991980584514574028e-04 0.20255019392306664 0.004297004704320844
1.130927822764088734e-03 0.22478058335487253 0.004297004704320844
1.287991875872154151e-03 0.24945081352303167 0.004297004704320844
1.475592537050039819e-03 0.27682866303920667 0.004297004704320844
1.699981043979957845e-03 0.3072112998861759 0.004297004704320844
1.968657468849813533e-03 0.34092850697468147 0.004297004704320844
2.290614678932080973e-03 0.3783462617131929 0.004297004704320844
2.676605336993095625e-03 0.419870708444391 0.004297004704320844
3.139466501434229687e-03 0.4659525668664682 0.004297004704320844
3.694477319067448508e-03 0.517092024289676 0.004297004704320844
4.359774982999143310e-03 0.5738441648302398 0.004297004704320844
5.156824916047771448e-03 0.6368249944718586 0.004297004704320844
6.163386867290528322e-03 0.7067181273927491 0.004297004704320844
7.402846584266321341e-03 0.7842822061337682 0.004297004704320844
8.888558038297640629e-03 0.8703591361485166 0.004297004704320844
1.066486264258620018e-02 0.9658832241158708 0.004297004704320844
1.278264801266776329e-02 1.0718913192051276 0.004297004704320844
1.529988798117376363e-02 1.1895340673703196 0.004297004704320844
1.828210470750709152e-02 1.3200884008314182 0.004297004704320844
2.180269526785519330e-02 1.4649713983072863 0.004297004704320844
2.594308174301229383e-02 1.625755666443795 0.004297004704320844
3.079262800287939014e-02 1.8041864093920719 0.004297004704320844
3.644824736751005323e-02 2.0022003718155843 0.004297004704320844
4.301366682296791505e-02 2.2219468609395236 0.004297004704320844
5.059827516083737625e-02 2.4658110758226037 0.004297004704320844
5.931554086428075107e-02 2.736439997074672 0.004297004704320844
6.928096158142159344e-02 3.0367711180354604 0.004297004704320844
8.060957253536861489e-02 3.370064329271928 0.004297004704320844
9.341305014973502741e-02 3.739937302478798 0.004297004704320844
1.077964795496147293e-01 4.150404757850477 0.004297004704320844
1.238549188701935228e-01 4.605922041145108 0.004297004704320844
1.416698745939503068e-01 5.1114334834401705 0.004297004704320844
1.613058600629927453e-01 5.672426068491977 0.004297004704320844
1.828072175618643547e-01 6.294988990221888 0.004297004704320844
2.061953488539424451e-01 6.985879746785249 0.004297004704320844
2.314665250940734775e-01 7.752597488629465 0.004297004704320844
2.585903676557308462e-01 8.60346441668451 0.004297004704320844
2.875091007674956400e-01 9.547716114208066 0.004297004704320844
3.181375888582209099e-01 10.59560179277617 0.004297004704320844
3.503641595461292613e-01 11.758495540521581 0.004297004704320844
3.840521557031081890e-01 13.049019780144016 0.004297004704320844
4.190421377510690770e-01 14.481182276745331 0.004297004704320844
4.551546417702851399e-01 16.070528182616385 0.004297004704320844
4.921933752225066128e-01 17.834308769319094 0.004297004704320844
5.299487250497582069e-01 19.791668678535572 0.004297004704320844
5.682014822090593054e-01 21.96385372416547 0.004297004704320844
6.067266444589531904e-01 24.37444150122222 0.004297004704320844
6.452971967019738297e-01 27.04959730463137 0.004297004704320844
6.836877652587521892e-01 30.01835813575592 0.004297004704320844
7.216780459720073537e-01 33.31294787934677 0.004297004704320844
7.590559276873140027e-01 36.96912707195032 0.004297004704320844
7.956202457223563451e-01 41.0265810582719 0.004297004704320844
8.311831254212185272e-01 45.52935074866948 0.004297004704320844
8.655719022083311343e-01 50.526310653356795 0.004297004704320844
8.986306311165359606e-01 56.07169938205458 0.004297004704320844
9.302212328414043441e-01 62.22570836730231 0.004297004704320844
9.602243196285865645e-01 69.0551352016233 0.004297004704320844
9.886391683648376727e-01 76.63410868007462 0.004297004704320844
1.015303824200729954e+00 85.04489341802686 0.004297004704320844
1.040150404937775441e+00 94.37878277775391 0.004297004704320844
1.063136069398634476e+00 104.73708979594508 0.004297004704320844
1.084237199120713147e+00 116.23224686798542 0.004297004704320844
1.103449338236009103e+00 128.9890261253308 0.004297004704320844
1.120786983952148264e+00 143.14589375234786 0.004297004704320844
1.136283111881074781e+00 158.85651294280527 0.004297004704320844
1.149988286511291147e+00 176.2914118095948 0.004297004704320844
1.161969194507213032e+00 195.63983435170647 0.004297004704320844
1.172306442700225437e+00 217.11179456945052 0.004297004704320844
1.181091513517916525e+00 240.9403560239527 0.004297004704320844
1.188422869819821148e+00 267.38416158399497 0.004297004704320844
1.194401319840538989e+00 296.73024081888724 0.004297004704320844
1.199124938723545197e+00 329.2971255097155 0.004297004704320844
1.202684012787627710e+00 365.43830709572546 0.004297004704320844
1.213838105118783650e+00 405.54607358408276 0.004297004704320844
1.224431032291255272e+00 450.05576757004974 0.004297004704320844
1.232532512091878418e+00 499.450511585514 0.004297004704320844
1.238208835176376921e+00 554.2664520663108 0.004297004704320844
1.241550015557652431e+00 615.0985788580505 0.004297004704320844
1.242688369631307355e+00 682.6071834272393 0.004297004704320844
1.241769341884375599e+00 757.525025877192 0.004297004704320844
1.238923407014760336e+00 840.6652885618333 0.004297004704320844
1.234339777461636700e+00 932.9304026284696 0.004297004704320844
1.230630910149789647e+00 1035.3218432956637 0.004297004704320844
1.234076421556744130e+00 1148.9510001873086 0.004297004704320844
1.237686065756201437e+00 1275.051240713013 0.004297004704320844
1.241659250401979220e+00 1414.991297434576 0.004297004704320844
1.246193627297726314e+00 1570.2901247293776 0.004297004704320844
1.251486272675629063e+00 1742.6333860096508 0.004297004704320844
1.257731759695694285e+00 1933.891750455232 0.004297004704320844
1.265117914534410026e+00 2146.141197858406 0.004297004704320844
1.273819358406778735e+00 2381.6855519761607 0.004297004704320844
1.283989515264248427e+00 2643.0814869741084 0.004297004704320844
1.295752159733294606e+00 2933.1662783900483 0.004297004704320844
1.309193843998257334e+00 3255.0885998350564 0.004297004704320844
1.324358537896646482e+00 3612.3426997094302 0.004297004704320844
1.341245433814041377e+00 4008.8063288984645 0.004297004704320844
1.359829214299663080e+00 4448.782831127585 0.004297004704320844
1.380012097079413858e+00 4937.047852839004 0.004297004704320844
1.401679989524218684e+00 5478.901179593945 0.004297004704320844
1.424726357766338936e+00 6080.224261649427 0.004297004704320844
1.449056443532305005e+00 6747.5440531107 0.004297004704320844
1.474488283515524634e+00 7488.10385759003 0.004297004704320844
1.500857548802646324e+00 8309.941949353404 0.004297004704320844
1.528032522925111936e+00 9221.97882333434 0.004297004704320844
1.555891750667306672e+00 10234.114021054527 0.004297004704320844
1.584399887036097576e+00 11357.333583431051 0.004297004704320844
1.613345305015015052e+00 12603.829296797274 0.004297004704320844
1.642638023951173309e+00 13987.131026472387 0.004297004704320844
1.672134632700847501e+00 15522.25357427048 0.004297004704320844
1.701723157565212974e+00 17225.859653987874 0.004297004704320844
1.731282072895796054e+00 19116.440753857038 0.004297004704320844
1.760670643257884915e+00 21214.51784910632 0.004297004704320844
1.789783605344029027e+00 23542.864143224204 0.004297004704320844
1.818536385051841453e+00 26126.752255633317 0.004297004704320844
1.846862980177415237e+00 28994.22853882881 0.004297004704320844
1.874710350474294129e+00 32176.417502507353 0.004297004704320844
1.901964816277948556e+00 35707.859649004626 0.004297004704320844
1.928563399815014900e+00 39626.88638701478 0.004297004704320844
1.954479213402885440e+00 43976.036093027215 0.004297004704320844
1.979630511101173829e+00 48802.515836544335 0.004297004704320844
2.003951701166869270e+00 54158.71378079476 0.004297004704320844
2.027328414461991635e+00 60102.76782070388 0.004297004704320844
2.049665301808184736e+00 66699.19663030129 0.004297004704320844
2.070856449639481234e+00 74019.59996915652 0.004297004704320844
2.090786607126792429e+00 82143.43584919439 0.004297004704320844
2.109333058941048389e+00 91158.88299750836 0.004297004704320844
2.126368160456957757e+00 101163.7979766207 0.004297004704320844
2.141762001224377876e+00 112266.77735108159 0.004297004704320844
2.155385065565262881e+00 124588.33642950082 0.004297004704320844
2.167110794948753583e+00 138262.2173764659 0.004297004704320844
2.176817885536435071e+00 153436.84089300132 0.004297004704320844
2.184391849827302057e+00 170276.91722258978 0.004297004704320844
2.189726531634860862e+00 188965.23396912115 0.004297004704320844
2.192735769400211421e+00 209704.64013232305 0.004297004704320844
2.203643366066582399e+00 232720.2478960412 0.004297004704320844
2.218221676912374374e+00 258261.87606826748 0.004297004704320844
2.232880424526566099e+00 286606.7616948256 0.004297004704320844
2.247805582029177796e+00 318062.5692794119 0.004297004704320844
2.263401228164982015e+00 352970.73027306574 0.004297004704320844
2.279650956005078832e+00 391710.1490809261 0.004297004704320844
2.296303253184964976e+00 434701.3158125035 0.004297004704320844
2.314204932603916465e+00 482410.8704165374 0.004297004704320844
2.333530304854925852e+00 535356.6677410719 0.004297004704320844
2.354353426745884104e+00 594113.3984965039 0.004297004704320844
2.377649697606281087e+00 659318.8271333541 0.004297004704320844
2.402994728130035007e+00 731680.7143427207 0.004297004704320844
2.430348744493531221e+00 811984.4993184009 0.004297004704320844
2.459731140825975437e+00 901101.8251665037 0.004297004704320844
2.491086730812232641e+00 1000000.0 0.004297004704320844
2.600688871899022633e-05 0.001 0.004768611697714469
2.862116612749524675e-05 0.0011097524964120721 0.004768611697714469
3.147513007428878913e-05 0.0012315506032928262 0.004768611697714469
3.458479882351532395e-05 0.001366716356462006 0.004768611697714469
3.796133332701229099e-05 0.0015167168884709225 0.004768611697714469
4.162792173721821472e-05 0.0016831803533309566 0.004768611697714469
4.559427805976527391e-05 0.0018679135990207828 0.004768611697714469
4.988138038204545437e-05 0.002072921779595372 0.004768611697714469
5.450376892892608207e-05 0.002300430119772917 0.004768611697714469
5.946772729588620682e-05 0.0025529080682395165 0.004768611697714469
6.479272458706397306e-05 0.002833096101839324 0.004768611697714469
7.048296730400083524e-05 0.0031440354715915 0.004768611697714469
7.654824942329565630e-05 0.0034891012134067737 0.004768611697714469
8.299183357992442509e-05 0.003872038781812557 0.004768611697714469
8.981707822412602661e-05 0.004297004704320844 0.004768611697714469
9.702058782869959184e-05 0.004768611697714469 0.004768611697714469
1.046004536727396152e-04 0.005291978735958442 0.004768611697714469
1.125493763094708170e-04 0.005872786613189483 0.004768611697714469
1.208577480884313285e-04 0.00651733960488242 0.004768611697714469
1.295103922142610674e-04 0.007232633896483534 0.004768611697714469
1.384977572894215592e-04 0.008026433522257174 0.004768611697714469
1.478059750549543243e-04 0.00890735463861044 0.004768611697714469
1.574150171708824965e-04 0.009884959046625586 0.004768611697714469
1.673226996711487042e-04 0.010969857978923836 0.004768611697714469
1.775081985908450984e-04 0.012173827277396614 0.004768611697714469
1.879744279950920714e-04 0.013509935211980273 0.004768611697714469
1.987199095700821277e-04 0.014992684327860457 0.004768611697714469
2.097537999832133765e-04 0.01663816886076129 0.004768611697714469
2.210930683910426449e-04 0.018464249428955443 0.004768611697714469
2.327707314339776579e-04 0.020490746898158472 0.004768611697714469
2.448287493593158046e-04 0.022739657523579287 0.004768611697714469
2.573303105245480283e-04 0.02523539170434766 0.004768611697714469
2.703535997331476702e-04 0.02800503894183631 0.004768611697714469
2.839999178927417973e-04 0.03107866187782014 0.004768611697714469
2.983991776121045218e-04 0.03448962260405758 0.004768611697714469
3.137099698654991788e-04 0.038274944785163134 0.004768611697714469
3.301220323705167706e-04 0.04247571552536898 0.004768611697714469
3.478755984597193748e-04 0.047137531341167244 0.004768611697714469
3.672519366643632838e-04 0.05231099308056263 0.004768611697714469
3.885976320091219234e-04 0.05805225516094899 0.004768611697714469
4.123280668268177883e-04 0.06442363508721373 0.004768611697714469
4.389392327593410505e-04 0.07149428986597581 0.004768611697714469
4.690343145524317452e-04 0.07934096665797492 0.004768611697714469
5.033379867809293978e-04 0.08804883581643465 0.004768611697714469
5.427229710369845840e-04 0.09771241535346502 0.004768611697714469
5.882396542696086009e-04 0.1084365968689611 0.004768611697714469
6.411571950068030781e-04 0.12033778407775893 0.004768611697714469
7.030042524187181093e-04 0.13354515629298988 0.004768611697714469
7.756271130062403034e-04 0.14820207057988585 0.004768611697714469
8.612530223532238478e-04 0.16446761779946645 0.004768611697714469
9.625664013979554415e-04 0.18251834943190443 0.004768611697714469
1.082806727825129985e-03 0.20255019392306664 0.004768611697714469
1.225878471991453207e-03 0.22478058335487253 0.004768611697714469
1.396484976121066708e-03 0.24945081352303167 0.004768611697714469
1.600288156333217479e-03 0.27682866303920667 0.004768611697714469
1.844093411142599774e-03 0.3072112998861759 0.004768611697714469
2.136072598981813512e-03 0.34092850697468147 0.004768611697714469
2.486016765156800513e-03 0.3783462617131929 0.004768611697714469
2.905646615932635634e-03 0.419870708444391 0.004768611697714469
3.408946320574438461e-03 0.4659525668664682 0.004768611697714469
4.012573272338431501e-03 0.517092024289676 0.004768611697714469
4.736307596984531618e-03 0.5738441648302398 0.004768611697714469
5.603556270482892149e-03 0.6368249944718586 0.004768611697714469
6.669355526571502622e-03 0.7067181273927491 0.004768611697714469
8.011797521566870611e-03 0.7842822061337682 0.004768611697714469
9.621382559963691239e-03 0.8703591361485166 0.004768611697714469
1.154634634464684825e-02 0.9658832241158708 0.004768611697714469
1.384209128273028618e-02 1.0718913192051276 0.004768611697714469
1.657178473476818292e-02 1.1895340673703196 0.004768611697714469
1.980688242788977010e-02 1.3200884008314182 0.004768611697714469
2.362751170824496302e-02 1.4649713983072863 0.004768611697714469
2.812266279035909380e-02 1.625755666443795 0.004768611697714469
3.339012323608832322e-02 1.8041864093920719 0.004768611697714469
3.953609845916421922e-02 2.0022003718155843 0.004768611697714469
4.667443137904155742e-02 2.2219468609395236 0.004768611697714469
5.492540145236889104e-02 2.4658110758226037 0.004768611697714469
6.441402683080911518e-02 2.736439997074672 0.004768611697714469
7.526786423182436903e-02 3.0367711180354604 0.004768611697714469
8.761431145126390152e-02 3.370064329271928 0.004768611697714469
1.015774665439293650e-01 3.739937302478798 0.004768611697714469
1.172745961594540420e-01 4.150404757850477 0.004768611697714469
1.348123600120527954e-01 4.605922041145108 0.004768611697714469
1.542829246566862766e-01 5.1114334834401705 0.004768611697714469
1.757601449819248263e-01 5.672426068491977 0.004768611697714469
1.992960028411470685e-01 6.294988990221888 0.004768611697714469
2.249174822694020581e-01 6.985879746785249 0.004768611697714469
2.526240544363047569e-01 7.752597488629465 0.004768611697714469
2.823858913804190296e-01 8.60346441668451 0.004768611697714469
3.141429151734028702e-01 9.547716114208066 0.004768611697714469
3.478047134163360643e-01 10.59560179277617 0.004768611697714469
3.832513177597978715e-01 11.758495540521581 0.004768611697714469
4.203348061947616010e-01 13.049019780144016 0.004768611697714469
4.588816328565391012e-01 14.481182276745331 0.004768611697714469
4.986955889231091676e-01 16.070528182616385 0.004768611697714469
5.395612763153696534e-01 17.834308769319094 0.004768611697714469
5.812479521200939470e-01 19.791668678535572 0.004768611697714469
6.235136315705783749e-01 21.96385372416547 0.004768611697714469
6.661093064715383205e-01 24.37444150122222 0.004768611697714469
7.087831685378706004e-01 27.04959730463137 0.004768611697714469
7.512847023535408342e-01 30.01835813575592 0.004768611697714469
7.933685547242602665e-01 33.31294787934677 0.004768611697714469
8.347980798367962141e-01 36.96912707195032 0.004768611697714469
8.753484758524097131e-01 41.0265810582719 0.004768611697714469
9.148094798158000751e-01 45.52935074866948 0.004768611697714469
9.529875867197586947e-01 50.526310653356795 0.004768611697714469
9.897078076835355009e-01 56.07169938205458 0.004768611697714469
1.024815014562959536e+00 62.22570836730231 0.004768611697714469
1.058182945543476139e+00 69.0551352016233 0.004768611697714469
1.089798251155900122e+00 76.63410868007462 0.004768611697714469
1.119475954623592617e+00 85.04489341802686 0.004768611697714469
1.147145918846833812e+00 94.37878277775391 0.004768611697714469
1.172759508285533325e+00 104.73708979594508 0.004768611697714469
1.196289600406645226e+00 116.23224686798542 0.004768611697714469
1.217730503626327732e+00 128.9890261253308 0.004768611697714469
1.237097698101101706e+00 143.14589375234786 0.004768611697714469
1.254427282708998170e+00 158.85651294280527 0.004768611697714469
1.269774962875633406e+00 176.2914118095948 0.004768611697714469
1.283214396795737233e+00 195.63983435170647 0.004768611697714469
1.294834738303877408e+00 217.11179456945052 0.004768611697714469
1.304737243158772930e+00 240.9403560239527 0.004768611697714469
1.313030945453464771e+00 267.38416158399497 0.004768611697714469
1.319827510018801497e+00 296.73024081888724 0.004768611697714469
1.325235603161114550e+00 329.2971255097155 0.004768611697714469
1.329355281169571690e+00 365.43830709572546 0.004768611697714469
1.341845318275924903e+00 405.54607358408276 0.004768611697714469
1.353753057898799295e+00 450.05576757004974 0.004768611697714469
1.362910080093947540e+00 499.450511585514 0.004768611697714469
1.369388061667353718e+00 554.2664520663108 0.004768611697714469
1.373284840115663430e+00 615.0985788580505 0.004768611697714469
1.374736175687955031e+00 682.6071834272393 0.004768611697714469
1.373918711143071070e+00 757.525025877192 0.004768611697714469
1.370966044053067101e+00 840.6652885618333 0.004768611697714469
1.366085587834486637e+00 932.9304026284696 0.004768611697714469
1.359838109241555015e+00 1035.3218432956637 0.004768611697714469
1.363516123762485766e+00 1148.9510001873086 0.004768611697714469
1.367349664483371585e+00 1275.051240713013 0.004768611697714469
1.371560196077944216e+00 1414.991297434576 0.004768611697714469
1.376368553805676465e+00 1570.2901247293776 0.004768611697714469
1.381995248531635134e+00 1742.6333860096508 0.004768611697714469
1.388658358075703259e+00 1933.891750455232 0.004768611697714469
1.396568649789418748e+00 2146.141197858406 0.004768611697714469
1.405922240421563441e+00 2381.6855519761607 0.004768611697714469
1.416891516309063626e+00 2643.0814869741084 0.004768611697714469
1.429615625470264995e+00 2933.1662783900483 0.004768611697714469
1.444191911170224385e+00 3255.0885998350564 0.004768611697714469
1.460669869831442425e+00 3612.3426997094302 0.004768611697714469
1.479048737392596236e+00 4008.8063288984645 0.004768611697714469
1.499302729262498746e+00 4448.782831127585 0.004768611697714469
1.521316645078846230e+00 4937.047852839004 0.004768611697714469
1.544965390437665231e+00 5478.901179593945 0.004768611697714469
1.570133323642281420e+00 6080.224261649427 0.004768611697714469
1.596701973747730152e+00 6747.5440531107 0.004768611697714469
1.624479075329410938e+00 7488.10385759003 0.004768611697714469
1.653277733253478710e+00 8309.941949353404 0.004768611697714469
1.682951441847078566e+00 9221.97882333434 0.004768611697714469
1.713363870022926561e+00 10234.114021054527 0.004768611697714469
1.744481226995799661e+00 11357.333583431051 0.004768611697714469
1.776069077760994430e+00 12603.829296797274 0.004768611697714469
1.808034173502786501e+00 13987.131026472387 0.004768611697714469
1.840215227917035179e+00 15522.25357427048 0.004768611697714469
1.872491919853199516e+00 17225.859653987874 0.004768611697714469
1.904739963749648046e+00 19116.440753857038 0.004768611697714469
1.936803982288686443e+00 21214.51784910632 0.004768611697714469
1.968569920251674654e+00 23542.864143224204 0.004768611697714469
1.999951232171961024e+00 26126.752255633317 0.004768611697714469
2.030857080415752858e+00 28994.22853882881 0.004768611697714469
2.061241618477688053e+00 32176.417502507353 0.004768611697714469
2.090969997774241751e+00 35707.859649004626 0.004768611697714469
2.119966328218902074e+00 39626.88638701478 0.004768611697714469
2.148196859476433129e+00 43976.036093027215 0.004768611697714469
2.175555533965690902e+00 48802.515836544335 0.004768611697714469
2.201964954458885959e+00 54158.71378079476 0.004768611697714469
2.227289966053306980e+00 60102.76782070388 0.004768611697714469
2.251417252324953377e+00 66699.19663030129 0.004768611697714469
2.274223001613341122e+00 74019.59996915652 0.004768611697714469
2.295574331041524641e+00 82143.43584919439 0.004768611697714469
2.315331502417344645e+00 91158.88299750836 0.004768611697714469
2.333350735786393848e+00 101163.7979766207 0.004768611697714469
2.349486996883450196e+00 112266.77735108159 0.004768611697714469
2.363596829129247734e+00 124588.33642950082 0.004768611697714469
2.375540785477629147e+00 138262.2173764659 0.004768611697714469
2.385185560818479988e+00 153436.84089300132 0.004768611697714469
2.392405774603639124e+00 170276.91722258978 0.004768611697714469
2.397085192205622661e+00 188965.23396912115 0.004768611697714469
2.399130003989970117e+00 209704.64013232305 0.004768611697714469
2.409849883421687711e+00 232720.2478960412 0.004768611697714469
2.424264795539975648e+00 258261.87606826748 0.004768611697714469
2.438641502093776836e+00 286606.7616948256 0.004768611697714469
2.453167430565147189e+00 318062.5692794119 0.004768611697714469
2.468313755799950826e+00 352970.73027306574 0.004768611697714469
2.483874173929720985e+00 391710.1490809261 0.004768611697714469
2.499703875278191489e+00 434701.3158125035 0.004768611697714469
2.516738779116487024e+00 482410.8704165374 0.004768611697714469
2.535004507278604269e+00 535356.6677410719 0.004768611697714469
2.554593286887215875e+00 594113.3984965039 0.004768611697714469
2.576479879853938559e+00 659318.8271333541 0.004768611697714469
2.600233315703713188e+00 731680.7143427207 0.004768611697714469
2.625717224119652027e+00 811984.4993184009 0.004768611697714469
2.652900222570034661e+00 901101.8251665037 0.004768611697714469
2.681666831818014352e+00 1000000.0 0.004768611697714469
2.641272287700280479e-05 0.001 0.005291978735958442
2.908809503854274675e-05 0.0011097524964120721 0.005291978735958442
3.201049029816242168e-05 0.0012315506032928262 0.005291978735958442
3.520362653087521696e-05 0.001366716356462006 0.005291978735958442
3.866597610610795940e-05 0.0015167168884709225 0.005291978735958442
4.244087223469832060e-05 0.0016831803533309566 0.005291978735958442
4.652883638784771218e-05 0.0018679135990207828 0.005291978735958442
5.096042851295067515e-05 0.002072921779595372 0.005291978735958442
5.574032587677511395e-05 0.002300430119772917 0.005291978735958442
6.088958038485416216e-05 0.0025529080682395165 0.005291978735958442
6.642331053332214421e-05 0.002833096101839324 0.005291978735958442
7.235718440476657460e-05 0.0031440354715915 0.005291978735958442
7.869401931423613953e-05 0.0034891012134067737 0.005291978735958442
8.544479344619957523e-05 0.003872038781812557 0.005291978735958442
9.261884611833677160e-05 0.004297004704320844 0.005291978735958442
1.002158235333880376e-04 0.004768611697714469 0.005291978735958442
1.082339570858688966e-04 0.005291978735958442 0.005291978735958442
1.166678834380893384e-04 0.005872786613189483 0.005291978735958442
1.255084622887562174e-04 0.00651733960488242 0.005291978735958442
1.347548041482884355e-04 0.007232633896483534 0.005291978735958442
1.443842586903941168e-04 0.008026433522257174 0.005291978735958442
1.543945941768773227e-04 0.00890735463861044 0.005291978735958442
1.647615762895565249e-04 0.009884959046625586 0.005291978735958442
1.754803685293502863e-04 0.010969857978923836 0.005291978735958442
1.865404544492470999e-04 0.012173827277396614 0.005291978735958442
1.979319551757641529e-04 0.013509935211980273 0.005291978735958442
2.096622113966107735e-04 0.014992684327860457 0.005291978735958442
2.217277287091104824e-04 0.01663816886076129 0.005291978735958442
2.341549361051693812e-04 0.018464249428955443 0.005291978735958442
2.469719996184665785e-04 0.020490746898158472 0.005291978735958442
2.602218495812224177e-04 0.022739657523579287 0.005291978735958442
2.739661011643863288e-04 0.02523539170434766 0.005291978735958442
2.882889696566215865e-04 0.02800503894183631 0.005291978735958442
3.032961724806186457e-04 0.03107866187782014 0.005291978735958442
3.191231810872245753e-04 0.03448962260405758 0.005291978735958442
3.359337976497041105e-04 0.038274944785163134 0.005291978735958442
3.539388923284907595e-04 0.04247571552536898 0.005291978735958442
3.733885958108115462e-04 0.047137531341167244 0.005291978735958442
3.945881902717346987e-04 0.05231099308056263 0.005291978735958442
4.179076016406226522e-04 0.05805225516094899 0.005291978735958442
4.437952922360945650e-04 0.06442363508721373 0.005291978735958442
4.727888926104399626e-04 0.07149428986597581 0.005291978735958442
5.055410594457193738e-04 0.07934096665797492 0.005291978735958442
5.428350651297546466e-04 0.08804883581643465 0.005291978735958442
5.856165765310901872e-04 0.09771241535346502 0.005291978735958442
6.350258881619099023e-04 0.1084365968689611 0.005291978735958442
6.924385105690686586e-04 0.12033778407775893 0.005291978735958442
7.595142645108188262e-04 0.13354515629298988 0.005291978735958442
8.382567281952390311e-04 0.14820207057988585 0.005291978735958442
9.310830353652919424e-04 0.16446761779946645 0.005291978735958442
1.040910115916082214e-03 0.18251834943190443 0.005291978735958442
1.171256482328689001e-03 0.20255019392306664 0.005291978735958442
1.326364697595973623e-03 0.22478058335487253 0.005291978735958442
1.511344909980911989e-03 0.24945081352303167 0.005291978735958442
1.732352047510501329e-03 0.27682866303920667 0.005291978735958442
1.996783557170485768e-03 0.3072112998861759 0.005291978735958442
2.313524310168432567e-03 0.34092850697468147 0.005291978735958442
2.693225402003897231e-03 0.3783462617131929 0.005291978735958442
3.148635165495065023e-03 0.419870708444391 0.005291978735958442
3.694971925613525516e-03 0.4659525668664682 0.005291978735958442
4.350364784568760447e-03 0.517092024289676 0.005291978735958442
5.136346561832000161e-03 0.5738441648302398 0.005291978735958442
6.078410718126117836e-03 0.6368249944718586 0.005291978735958442
7.206634923360083662e-03 0.7067181273927491 0.005291978735958442
8.653061842689714969e-03 0.7842822061337682 0.005291978735958442
1.039335647331309474e-02 0.8703591361485166 0.005291978735958442
1.247528582280872482e-02 0.9658832241158708 0.005291978735958442
1.495906111898509701e-02 1.0718913192051276 0.005291978735958442
1.791340031049554193e-02 1.1895340673703196 0.005291978735958442
2.141610934090243390e-02 1.3200884008314182 0.005291978735958442
2.555453143996173557e-02 1.4649713983072863 0.005291978735958442
3.042578939840231977e-02 1.625755666443795 0.005291978735958442
3.613674859792596894e-02 1.8041864093920719 0.005291978735958442
4.280364574188304239e-02 2.0022003718155843 0.005291978735958442
5.055129367118738754e-02 2.2219468609395236 0.005291978735958442
5.951180650353441598e-02 2.4658110758226037 0.005291978735958442
6.982280502618240514e-02 2.736439997074672 0.005291978735958442
8.162505359372028424e-02 3.0367711180354604 0.005291978735958442
9.505956369624346536e-02 3.370064329271928 0.005291978735958442
1.102641737374212977e-01 3.739937302478798 0.005291978735958442
1.273697138614752478e-01 4.150404757850477 0.005291978735958442
1.464958591572517177e-01 4.605922041145108 0.005291978735958442
1.677468512042339099e-01 5.1114334834401705 0.005291978735958442
1.912072607581559447e-01 5.672426068491977 0.005291978735958442
2.169380031148624988e-01 6.294988990221888 0.005291978735958442
2.449728129196168669e-01 6.985879746785249 0.005291978735958442
2.753153542652242436e-01 7.752597488629465 0.005291978735958442
3.079371199182839858e-01 8.60346441668451 0.005291978735958442
3.427762404338013380e-01 9.547716114208066 0.005291978735958442
3.797372366620491158e-01 10.59560179277617 0.005291978735958442
4.186917278492490180e-01 11.758495540521581 0.005291978735958442
4.594800597436199396e-01 13.049019780144016 0.005291978735958442
5.019137528480553945e-01 14.481182276745331 0.005291978735958442
5.457786768411054812e-01 16.070528182616385 0.005291978735958442
5.908387995764534661e-01 17.834308769319094 0.005291978735958442
6.368404013900702543e-01 19.791668678535572 0.005291978735958442
6.835165828700132673e-01 21.96385372416547 0.005291978735958442
7.305919462373410278e-01 24.37444150122222 0.005291978735958442
7.777873004119836287e-01 27.04959730463137 0.005291978735958442
8.248242538206591590e-01 30.01835813575592 0.005291978735958442
8.714295813604415741e-01 33.31294787934677 0.005291978735958442
9.173392392321828570e-01 36.96912707195032 0.005291978735958442
9.623019586862753272e-01 41.0265810582719 0.005291978735958442
1.006082332645130251e+00 45.52935074866948 0.005291978735958442
1.048463391292457025e+00 50.526310653356795 0.005291978735958442
1.089248653099665232e+00 56.07169938205458 0.005291978735958442
1.128263704661041977e+00 62.22570836730231 0.005291978735958442
1.165383787537343840e+00 69.0551352016233 0.005291978735958442
1.200555462015980623e+00 76.63410868007462 0.005291978735958442
1.233590571455851936e+00 85.04489341802686 0.005291978735958442
1.264409713582370642e+00 94.37878277775391 0.005291978735958442
1.292957572898769891e+00 104.73708979594508 0.005291978735958442
1.319202922439855818e+00 116.23224686798542 0.005291978735958442
1.343138514166962949e+00 128.9890261253308 0.005291978735958442
1.364780765009831365e+00 143.14589375234786 0.005291978735958442
1.384169106785723802e+00 158.85651294280527 0.005291978735958442
1.401364836421198801e+00 176.2914118095948 0.005291978735958442
1.416449252782308044e+00 195.63983435170647 0.005291978735958442
1.429520907491317994e+00 217.11179456945052 0.005291978735958442
1.440691833155160584e+00 240.9403560239527 0.005291978735958442
1.450082729229442036e+00 267.38416158399497 0.005291978735958442
1.457817258387900550e+00 296.73024081888724 0.005291978735958442
1.464015802521651421e+00 329.2971255097155 0.005291978735958442
1.468789233294080843e+00 365.43830709572546 0.005291978735958442
1.482780141929668449e+00 405.54607358408276 0.005291978735958442
1.496174394879036029e+00 450.05576757004974 0.005291978735958442
1.506533229379141803e+00 499.450511585514 0.005291978735958442
1.513933951018958446e+00 554.2664520663108 0.005291978735958442
1.518482702701001941e+00 615.0985788580505 0.005291978735958442
1.520317094406833158e+00 682.6071834272393 0.005291978735958442
1.519651066565144815e+00 757.525025877192 0.005291978735958442
1.516619663048346611e+00 840.6652885618333 0.005291978735958442
1.511450003039134016e+00 932.9304026284696 0.005291978735958442
1.504400563483884623e+00 1035.3218432956637 0.005291978735958442
1.506023666237606307e+00 1148.9510001873086 0.005291978735958442
1.510082943813383816e+00 1275.051240713013 0.005291978735958442
1.514528856983809790e+00 1414.991297434576 0.005291978735958442
1.519607832999928965e+00 1570.2901247293776 0.005291978735958442
1.525566548389416077e+00 1742.6333860096508 0.005291978735958442
1.532649427829974709e+00 1933.891750455232 0.005291978735958442
1.541093066742631024e+00 2146.141197858406 0.005291978735958442
1.551117850947599575e+00 2381.6855519761607 0.005291978735958442
1.562917691379286600e+00 2643.0814869741084 0.005291978735958442
1.576649252268043977e+00 2933.1662783900483 0.005291978735958442
1.592422313622497088e+00 3255.0885998350564 0.005291978735958442
1.610292933293127948e+00 3612.3426997094302 0.005291978735958442
1.630264163357924678e+00 4008.8063288984645 0.005291978735958442
1.652300247441904846e+00 4448.782831127585 0.005291978735958442
1.676276110904880268e+00 4937.047852839004 0.005291978735958442
1.702051708848841605e+00 5478.901179593945 0.005291978735958442
1.729502214156632300e+00 6080.224261649427 0.005291978735958442
1.758480779313800424e+00 6747.5440531107 0.005291978735958442
1.788785874183194569e+00 7488.10385759003 0.005291978735958442
1.820205059616877952e+00 8309.941949353404 0.005291978735958442
1.852575628589286261e+00 9221.97882333434 0.005291978735958442
1.885744697503225265e+00 10234.114021054527 0.005291978735958442
1.919681192140835657e+00 11357.333583431051 0.005291978735958442
1.954125439641819728e+00 12603.829296797274 0.005291978735958442
1.988981542787326307e+00 13987.131026472387 0.005291978735958442
2.024067672315263522e+00 15522.25357427048 0.005291978735958442
2.059254463156432902e+00 17225.859653987874 0.005291978735958442
2.094415659584987655e+00 19116.440753857038 0.005291978735958442
2.129379011827252643e+00 21214.51784910632 0.005291978735958442
2.164020268309713391e+00 23542.864143224204 0.005291978735958442
2.198250931039729128e+00 26126.752255633317 0.005291978735958442
2.231950496375640913e+00 28994.22853882881 0.005291978735958442
2.265077327030374565e+00 32176.417502507353 0.005291978735958442
2.297476032159082582e+00 35707.859649004626 0.005291978735958442
2.329053292550222753e+00 39626.88638701478 0.005291978735958442
2.359766792393556578e+00 43976.036093027215 0.005291978735958442
2.389481264628269486e+00 48802.515836544335 0.005291978735958442
2.418105663198065969e+00 54158.71378079476 0.005291978735958442
2.445480944776129206e+00 60102.76782070388 0.005291978735958442
2.471473530994400924e+00 66699.19663030129 0.005291978735958442
2.495939471967091094e+00 74019.59996915652 0.005291978735958442
2.518726376395160838e+00 82143.43584919439 0.005291978735958442
2.539676011779929521e+00 91158.88299750836 0.005291978735958442
2.558627218037559992e+00 101163.7979766207 0.005291978735958442
2.575418786356586498e+00 112266.77735108159 0.005291978735958442
2.589892449691966192e+00 124588.33642950082 0.005291978735958442
2.601895089100870972e+00 138262.2173764659 0.005291978735958442
2.611280947547831577e+00 153436.84089300132 0.005291978735958442
2.617913059766697970e+00 170276.91722258978 0.005291978735958442
2.621664570516033077e+00 188965.23396912115 0.005291978735958442
2.622434008542715578e+00 209704.64013232305 0.005291978735958442
2.632685605749074398e+00 232720.2478960412 0.005291978735958442
2.646648790389187322e+00 258261.87606826748 0.005291978735958442
2.660426405996057841e+00 286606.7616948256 0.005291978735958442
2.674205751079305582e+00 318062.5692794119 0.005291978735958442
2.688522335366771543e+00 352970.73027306574 0.005291978735958442
2.702971133429030726e+00 391710.1490809261 0.005291978735958442
2.717519738316498401e+00 434701.3158125035 0.005291978735958442
2.733197694569982072e+00 482410.8704165374 0.005291978735958442
2.749857565690113859e+00 535356.6677410719 0.005291978735958442
2.767613402745811246e+00 594113.3984965039 0.005291978735958442
2.787425524474102190e+00 659318.8271333541 0.005291978735958442
2.808872780860259155e+00 731680.7143427207 0.005291978735958442
2.831705060688298303e+00 811984.4993184009 0.005291978735958442
2.855834211612592100e+00 901101.8251665037 0.005291978735958442
2.881081290702211195e+00 1000000.0 0.005291978735958442
2.684214621769640623e-05 0.001 0.005872786613189483
2.957510862035305890e-05 0.0011097524964120721 0.005872786613189483
3.256804569220897222e-05 0.0012315506032928262 0.005872786613189483
3.583435036896736231e-05 0.001366716356462006 0.005872786613189483
3.939634608538796168e-05 0.0015167168884709225 0.005872786613189483
4.327449151727422784e-05 0.0016831803533309566 0.005872786613189483
4.748613131739831309e-05 0.0018679135990207828 0.005872786613189483
5.204960807073853940e-05 0.002072921779595372 0.005872786613189483
5.699307961287458272e-05 0.002300430119772917 0.005872786613189483
6.232704780294044049e-05 0.0025529080682395165 0.005872786613189483
6.806958840638154950e-05 0.002833096101839324 0.005872786613189483
7.424109799039374947e-05 0.0031440354715915 0.005872786613189483
8.085163368387351089e-05 0.0034891012134067737 0.005872786613189483
8.791764254329075576e-05 0.003872038781812557 0.005872786613189483
9.543774078508605201e-05 0.004297004704320844 0.005872786613189483
1.034235247409629778e-04 0.004768611697714469 0.005872786613189483
1.118799478515268716e-04 0.005291978735958442 0.005872786613189483
1.208043219668108553e-04 0.005872786613189483 0.005872786613189483
1.301889553302865523e-04 0.00651733960488242 0.005872786613189483
1.400317885017352470e-04 0.007232633896483534 0.005872786613189483
1.503215767619687777e-04 0.008026433522257174 0.005872786613189483
1.610440965913455974e-04 0.00890735463861044 0.005872786613189483
1.721930172489325437e-04 0.009884959046625586 0.005872786613189483
1.837514323865786455e-04 0.010969857978923836 0.005872786613189483
1.957117770394197571e-04 0.012173827277396614 0.005872786613189483
2.080674134660628319e-04 0.013509935211980273 0.005872786613189483
2.208192367918265450e-04 0.014992684327860457 0.005872786613189483
2.339693047965108884e-04 0.01663816886076129 0.005872786613189483
2.475415933409261357e-04 0.018464249428955443 0.005872786613189483
2.615603769561314395e-04 0.020490746898158472 0.005872786613189483
2.760686509166011913e-04 0.022739657523579287 0.005872786613189483
2.911347980674272150e-04 0.02523539170434766 0.005872786613189483
3.068381520566042112e-04 0.02800503894183631 0.005872786613189483
3.232942015898957215e-04 0.03107866187782014 0.005872786613189483
3.406428403140163369e-04 0.03448962260405758 0.005872786613189483
3.590574151605561894e-04 0.038274944785163134 0.005872786613189483
3.787611822956584687e-04 0.04247571552536898 0.005872786613189483
4.000203061844639137e-04 0.047137531341167244 0.005872786613189483
4.231639116205125313e-04 0.05231099308056263 0.005872786613189483
4.485856450092102024e-04 0.05805225516094899 0.005872786613189483
4.767710024694647025e-04 0.06442363508721373 0.005872786613189483
5.082970742189902224e-04 0.07149428986597581 0.005872786613189483
5.438692034575581943e-04 0.07934096665797492 0.005872786613189483
5.843325317785677021e-04 0.08804883581643465 0.005872786613189483
6.307107023681135776e-04 0.09771241535346502 0.005872786613189483
6.842393788495703191e-04 0.1084365968689611 0.005872786613189483
7.464047395427315153e-04 0.12033778407775893 0.005872786613189483
8.190067870480868036e-04 0.13354515629298988 0.005872786613189483
9.042149457798078502e-04 0.14820207057988585 0.005872786613189483
1.004650258465142462e-03 0.16446761779946645 0.005872786613189483
1.123472518762879367e-03 0.18251834943190443 0.005872786613189483
1.264498562923263960e-03 0.20255019392306664 0.005872786613189483
1.432330146972107983e-03 0.22478058335487253 0.005872786613189483
1.632510029345605150e-03 0.24945081352303167 0.005872786613189483
1.871716550335813644e-03 0.27682866303920667 0.005872786613189483
2.157977561722636880e-03 0.3072112998861759 0.005872786613189483
2.500938623996100743e-03 0.34092850697468147 0.005872786613189483
2.912164572401326930e-03 0.3783462617131929 0.005872786613189483
3.405499320685573348e-03 0.419870708444391 0.005872786613189483
3.997476183215098282e-03 0.4659525668664682 0.005872786613189483
4.707795434782426937e-03 0.517092024289676 0.005872786613189483
5.559862338667483431e-03 0.5738441648302398 0.005872786613189483
6.581396678110913549e-03 0.6368249944718586 0.005872786613189483
7.805116283010725062e-03 0.7067181273927491 0.005872786613189483
9.325465042874132859e-03 0.7842822061337682 0.005872786613189483
1.120310703895672708e-02 0.8703591361485166 0.005872786613189483
1.345008177434713244e-02 0.9658832241158708 0.005872786613189483
1.613171728525955237e-02 1.0718913192051276 0.005872786613189483
1.932263448596927002e-02 1.1895340673703196 0.005872786613189483
2.310741438949905080e-02 1.3200884008314182 0.005872786613189483
2.758111473389905990e-02 1.4649713983072863 0.005872786613189483
3.284957109059035568e-02 1.625755666443795 0.005872786613189483
3.902940227890542430e-02 1.8041864093920719 0.005872786613189483
4.624765449892259683e-02 2.0022003718155843 0.005872786613189483
5.464099182088822532e-02 2.2219468609395236 0.005872786613189483
6.435436875524377931e-02 2.4658110758226037 0.005872786613189483
7.553912305635254731e-02 2.736439997074672 0.005872786613189483
8.835046756918378541e-02 3.0367711180354604 0.005872786613189483
1.029443639394712201e-01 3.370064329271928 0.005872786613189483
1.194738349749114720e-01 3.739937302478798 0.005872786613189483
1.380847870762366980e-01 4.150404757850477 0.005872786613189483
1.589114796572455857e-01 4.605922041145108 0.005872786613189483
1.820718146601612575e-01 5.1114334834401705 0.005872786613189483
2.076626380617811185e-01 5.672426068491977 0.005872786613189483
2.357552884188791054e-01 6.294988990221888 0.005872786613189483
2.663916173926247910e-01 6.985879746785249 0.005872786613189483
2.995806719337654744e-01 7.752597488629465 0.005872786613189483
3.352962370854186691e-01 8.60346441668451 0.005872786613189483
3.734753398874589014e-01 9.547716114208066 0.005872786613189483
4.140177994494244063e-01 10.59560179277617 0.005872786613189483
4.567868362228161283e-01 11.758495540521581 0.005872786613189483
5.016106935224750041e-01 13.049019780144016 0.005872786613189483
5.482851892775602032e-01 14.481182276745331 0.005872786613189483
5.965770941216159695e-01 16.070528182616385 0.005872786613189483
6.462281832390265324e-01 17.834308769319094 0.005872786613189483
6.969598238377934241e-01 19.791668678535572 0.005872786613189483
7.484779290867691337e-01 21.96385372416547 0.005872786613189483
8.004781443945691022e-01 24.37444150122222 0.005872786613189483
8.526510833851175253e-01 27.04959730463137 0.005872786613189483
9.046874854686220990e-01 30.01835813575592 0.005872786613189483
9.562831319712062905e-01 33.31294787934677 0.005872786613189483
1.007143413499619555e+00 36.96912707195032 0.005872786613189483
1.056987427636893573e+00 41.0265810582719 0.005872786613189483
1.105551535078243219e+00 45.52935074866948 0.005872786613189483
1.152592343339274406e+00 50.526310653356795 0.005872786613189483
1.197889103825446444e+00 56.07169938205458 0.005872786613189483
1.241245571024048200e+00 62.22570836730231 0.005872786613189483
1.282541837720998501e+00 69.0551352016233 0.005872786613189483
1.321672039595812809e+00 76.63410868007462 0.005872786613189483
1.358447993587599711e+00 85.04489341802686 0.005872786613189483
1.392779668038713670e+00 94.37878277775391 0.005872786613189483
1.424604028822292312e+00 104.73708979594508 0.005872786613189483
1.453885031004658712e+00 116.23224686798542 0.005872786613189483
1.480613470537450294e+00 128.9890261253308 0.005872786613189483
1.504806606008195713e+00 143.14589375234786 0.005872786613189483
1.526507401653726781e+00 158.85651294280527 0.005872786613189483
1.545783215341911765e+00 176.2914118095948 0.005872786613189483
1.562723701002137977e+00 195.63983435170647 0.005872786613189483
1.577437732045215535e+00 217.11179456945052 0.005872786613189483
1.590049201813233726e+00 240.9403560239527 0.005872786613189483
1.600691675388428603e+00 267.38416158399497 0.005872786613189483
1.609502066042572288e+00 296.73024081888724 0.005872786613189483
1.616613705687795610e+00 329.2971255097155 0.005872786613189483
1.622149440897927120e+00 365.43830709572546 0.005872786613189483
1.637826385612948243e+00 405.54607358408276 0.005872786613189483
1.652901870856152922e+00 450.05576757004974 0.005872786613189483
1.664629630755032119e+00 499.450511585514 0.005872786613189483
1.673092821232887717e+00 554.2664520663108 0.005872786613189483
1.678406362886458725e+00 615.0985788580505 0.005872786613189483
1.680717264550577461e+00 682.6071834272393 0.005872786613189483
1.680255058286280079e+00 757.525025877192 0.005872786613189483
1.677182931347960704e+00 840.6652885618333 0.005872786613189483
1.671739674876695725e+00 932.9304026284696 0.005872786613189483
1.664208410688821083e+00 1035.3218432956637 0.005872786613189483
1.662831467044844080e+00 1148.9510001873086 0.005872786613189483
1.667118080114877499e+00 1275.051240713013 0.005872786613189483
1.671795590080361160e+00 1414.991297434576 0.005872786613189483
1.677138809487698667e+00 1570.2901247293776 0.005872786613189483
1.683423571837884936e+00 1742.6333860096508 0.005872786613189483
1.690923814660416857e+00 1933.891750455232 0.005872786613189483
1.699905164444328598e+00 2146.141197858406 0.005872786613189483
1.710615419250916647e+00 2381.6855519761607 0.005872786613189483
1.723272918456857816e+00 2643.0814869741084 0.005872786613189483
1.738054342393457574e+00 2933.1662783900483 0.005872786613189483
1.755083844587373765e+00 3255.0885998350564 0.005872786613189483
1.774425316983317513e+00 3612.3426997094302 0.005872786613189483
1.796087149154605989e+00 4008.8063288984645 0.005872786613189483
1.820021725216242281e+00 4448.782831127585 0.005872786613189483
1.846093998771496603e+00 4937.047852839004 0.005872786613189483
1.874147660488118206e+00 5478.901179593945 0.005872786613189483
1.904048839775318580e+00 6080.224261649427 0.005872786613189483
1.935616932817984859e+00 6747.5440531107 0.005872786613189483
1.968642683622250367e+00 7488.10385759003 0.005872786613189483
2.002884825293287374e+00 8309.941949353404 0.005872786613189483
2.038162953207068639e+00 9221.97882333434 0.005872786613189483
2.074306649712725381e+00 10234.114021054527 0.005872786613189483
2.111286348270335456e+00 11357.333583431051 0.005872786613189483
2.148817008059907607e+00 12603.829296797274 0.005872786613189483
2.186799912674621371e+00 13987.131026472387 0.005872786613189483
2.225029524734380537e+00 15522.25357427048 0.005872786613189483
2.263366483133214757e+00 17225.859653987874 0.005872786613189483
2.301683384572663194e+00 19116.440753857038 0.005872786613189483
2.339788307955311453e+00 21214.51784910632 0.005872786613189483
2.377547522455918827e+00 23542.864143224204 0.005872786613189483
2.414862709527503704e+00 26126.752255633317 0.005872786613189483
2.451589548724451006e+00 28994.22853882881 0.005872786613189483
2.487672306600125616e+00 32176.417502507353 0.005872786613189483
2.522947868163108787e+00 35707.859649004626 0.005872786613189483
2.557296104381133528e+00 39626.88638701478 0.005872786613189483
2.590664257294879036e+00 43976.036093027215 0.005872786613189483
2.622882292767938051e+00 48802.515836544335 0.005872786613189483
2.653843494604021025e+00 54158.71378079476 0.005872786613189483
2.683361779668306024e+00 60102.76782070388 0.005872786613189483
2.711280704813011422e+00 66699.19663030129 0.005872786613189483
2.737434023071903422e+00 74019.59996915652 0.005872786613189483
2.761648101025457436e+00 82143.43584919439 0.005872786613189483
2.783744704722071805e+00 91158.88299750836 0.005872786613189483
2.803544105014998955e+00 101163.7979766207 0.005872786613189483
2.820868007070544081e+00 112266.77735108159 0.005872786613189483
2.835542536742129194e+00 124588.33642950082 0.005872786613189483
2.847400302269657235e+00 138262.2173764659 0.005872786613189483
2.856282507874827292e+00 153436.84089300132 0.005872786613189483
2.862040191983405535e+00 170276.91722258978 0.005872786613189483
2.864535335698996654e+00 188965.23396912115 0.005872786613189483
2.863658751354276610e+00 209704.64013232305 0.005872786613189483
2.873089270239820081e+00 232720.2478960412 0.005872786613189483
2.886248524313169028e+00 258261.87606826748 0.005872786613189483
2.899042604051651040e+00 286606.7616948256 0.005872786613189483
2.911655538250190300e+00 318062.5692794119 0.005872786613189483
2.924684132422037397e+00 352970.73027306574 0.005872786613189483
2.937517755379545292e+00 391710.1490809261 0.005872786613189483
2.950260827582041667e+00 434701.3158125035 0.005872786613189483
2.963980787016363472e+00 482410.8704165374 0.005872786613189483
2.978391905038789034e+00 535356.6677410719 0.005872786613189483
2.993614351717041711e+00 594113.3984965039 0.005872786613189483
3.010577645318192275e+00 659318.8271333541 0.005872786613189483
3.028893268094290381e+00 731680.7143427207 0.005872786613189483
3.048176895464332681e+00 811984.4993184009 0.005872786613189483
3.068279634859492067e+00 901101.8251665037 0.005872786613189483
3.088958747016020912e+00 1000000.0 0.005872786613189483
2.728543708251561452e-05 0.001 0.00651733960488242
3.008054029018554645e-05 0.0011097524964120721 0.00651733960488242
3.314663078443843978e-05 0.0012315506032928262 0.00651733960488242
3.649177353601937746e-05 0.001366716356462006 0.00651733960488242
4.014594342591882399e-05 0.0015167168884709225 0.00651733960488242
4.412892085224655531e-05 0.0016831803533309566 0.00651733960488242
4.846575436816211180e-05 0.0018679135990207828 0.00651733960488242
5.317277228222377873e-05 0.002072921779595372 0.00651733960488242
5.827455039815874251e-05 0.002300430119772917 0.00651733960488242
6.379145363371720536e-05 0.0025529080682395165 0.00651733960488242
6.974751227773350645e-05 0.002833096101839324 0.00651733960488242
7.615605756361978537e-05 0.0031440354715915 0.00651733960488242
8.304191748633360428e-05 0.0034891012134067737 0.00651733960488242
9.041193713389122509e-05 0.003872038781812557 0.00651733960488242
9.828242935726475363e-05 0.004297004704320844 0.00651733960488242
1.066630052164850454e-04 0.004768611697714469 0.00651733960488242
1.155613321872267144e-04 0.005291978735958442 0.00651733960488242
1.249746572183263644e-04 0.005872786613189483 0.00651733960488242
1.349095814137631685e-04 0.00651733960488242 0.00651733960488242
1.453602083695752062e-04 0.007232633896483534 0.00651733960488242
1.563147553726163257e-04 0.008026433522257174 0.00651733960488242
1.677691737165505972e-04 0.00890735463861044 0.00651733960488242
1.797123659904800860e-04 0.009884959046625586 0.00651733960488242
1.921355221542963524e-04 0.010969857978923836 0.00651733960488242
2.050271875100717742e-04 0.012173827277396614 0.00651733960488242
2.183792813219309105e-04 0.013509935211980273 0.00651733960488242
2.321923133915621744e-04 0.014992684327860457 0.00651733960488242
2.464775283937223230e-04 0.01663816886076129 0.00651733960488242
2.612434060003155398e-04 0.018464249428955443 0.00651733960488242
2.765236787799224419e-04 0.020490746898158472 0.00651733960488242
2.923604523669729545e-04 0.022739657523579287 0.00651733960488242
3.088198099755168325e-04 0.02523539170434766 0.00651733960488242
3.259876352522470401e-04 0.02800503894183631 0.00651733960488242
3.439783728406769982e-04 0.03107866187782014 0.00651733960488242
3.629412112858718619e-04 0.03448962260405758 0.00651733960488242
3.830604465560160233e-04 0.038274944785163134 0.00651733960488242
4.045695278506129594e-04 0.04247571552536898 0.00651733960488242
4.277514141097791059e-04 0.047137531341167244 0.00651733960488242
4.529569633921956811e-04 0.05231099308056263 0.00651733960488242
4.806096024047181283e-04 0.05805225516094899 0.00651733960488242
5.112259327573711503e-04 0.06442363508721373 0.00651733960488242
5.454328832711420908e-04 0.07149428986597581 0.00651733960488242
5.839853209366815002e-04 0.07934096665797492 0.00651733960488242
6.277964742064899573e-04 0.08804883581643465 0.00651733960488242
6.779688475422737063e-04 0.09771241535346502 0.00651733960488242
7.358361111209462324e-04 0.1084365968689611 0.00651733960488242
8.030069930237837420e-04 0.12033778407775893 0.00651733960488242
8.814236987996320856e-04 0.13354515629298988 0.00651733960488242
9.734361628065818506e-04 0.14820207057988585 0.00651733960488242
1.081875497977311451e-03 0.16446761779946645 0.00651733960488242
1.210162982687950847e-03 0.18251834943190443 0.00651733960488242
1.362430567647691416e-03 0.20255019392306664 0.00651733960488242
1.543656384747735645e-03 0.22478058335487253 0.00651733960488242
1.759845379519491037e-03 0.24945081352303167 0.00651733960488242
2.018227908239338380e-03 0.27682866303920667 0.00651733960488242
2.327503557501542190e-03 0.3072112998861759 0.00651733960488242
2.698121426205767233e-03 0.34092850697468147 0.00651733960488242
3.142618294400417907e-03 0.3783462617131929 0.00651733960488242
3.676001570204664656e-03 0.419870708444391 0.00651733960488242
4.316202266084661135e-03 0.4659525668664682 0.00651733960488242
5.084590332404267249e-03 0.517092024289676 0.00651733960488242
6.006563960983857947e-03 0.5738441648302398 0.00651733960488242
7.112214758250867859e-03 0.6368249944718586 0.00651733960488242
8.437070376769570043e-03 0.7067181273927491 0.00651733960488242
1.002734191684759822e-02 0.7842822061337682 0.00651733960488242
1.204866323061679415e-02 0.8703591361485166 0.00651733960488242
1.446842018137263486e-02 0.9658832241158708 0.00651733960488242
1.735735542556482436e-02 1.0718913192051276 0.00651733960488242
2.079635227290189958e-02 1.1895340673703196 0.00651733960488242
2.487719179256701538e-02 1.3200884008314182 0.00651733960488242
2.970315020810340018e-02 1.4649713983072863 0.00651733960488242
3.538936926387872828e-02 1.625755666443795 0.00651733960488242
4.206291190040003375e-02 1.8041864093920719 0.00651733960488242
4.986244153635834703e-02 2.0022003718155843 0.00651733960488242
5.893739505588229538e-02 2.2219468609395236 0.00651733960488242
6.944661681716828017e-02 2.4658110758226037 0.00651733960488242
8.155634384396699688e-02 2.736439997074672 0.00651733960488242
9.543755020526999144e-02 3.0367711180354604 0.00651733960488242
1.112625923703867148e-01 3.370064329271928 0.00651733960488242
1.292012351481824639e-01 3.739937302478798 0.00651733960488242
1.494161202565249535e-01 4.150404757850477 0.00651733960488242
1.720578219896083394e-01 4.605922041145108 0.00651733960488242
1.972596679771584649e-01 5.1114334834401705 0.00651733960488242
2.251325400868797733e-01 5.672426068491977 0.00651733960488242
2.557599044484453188e-01 6.294988990221888 0.00651733960488242
2.891933213014448723e-01 6.985879746785249 0.00651733960488242
3.254486462988741557e-01 7.752597488629465 0.00651733960488242
3.645031419115357108e-01 8.60346441668451 0.00651733960488242
4.062936361369182126e-01 9.547716114208066 0.00651733960488242
4.507158112149822204e-01 10.59560179277617 0.00651733960488242
4.976246628787384108e-01 11.758495540521581 0.00651733960488242
5.468360851252400678e-01 13.049019780144016 0.00651733960488242
5.981295116038599646e-01 14.481182276745331 0.00651733960488242
6.512514810677203503e-01 16.070528182616385 0.00651733960488242
7.059199957974982009e-01 17.834308769319094 0.00651733960488242
7.618295012376929964e-01 19.791668678535572 0.00651733960488242
8.186563314531785096e-01 21.96385372416547 0.00651733960488242
8.760644257598748652e-01 24.37444150122222 0.00651733960488242
9.337111682702176063e-01 27.04959730463137 0.00651733960488242
9.912531554689844038e-01 30.01835813575592 0.00651733960488242
1.048351752926582892e+00 33.31294787934677 0.00651733960488242
1.104678271704113257e+00 36.96912707195032 0.00651733960488242
1.159918653799331567e+00 41.0265810582719 0.00651733960488242
1.213777568074138280e+00 45.52935074866948 0.00651733960488242
1.265981869259779957e+00 50.526310653356795 0.00651733960488242
1.316283402945237713e+00 56.07169938205458 0.00651733960488242
1.364461203049489590e+00 62.22570836730231 0.00651733960488242
1.410404535929801417e+00 69.0551352016233 0.00651733960488242
1.453939924900918834e+00 76.63410868007462 0.00651733960488242
1.494883312089158700e+00 85.04489341802686 0.00651733960488242
1.533132459409300097e+00 94.37878277775391 0.00651733960488242
1.568615395759133113e+00 104.73708979594508 0.00651733960488242
1.601290401462465374e+00 116.23224686798542 0.00651733960488242
1.631145819995741597e+00 128.9890261253308 0.00651733960488242
1.658199597903021738e+00 143.14589375234786 0.00651733960488242
1.682498408591643679e+00 158.85651294280527 0.00651733960488242
1.704116151889436326e+00 176.2914118095948 0.00651733960488242
1.723151593416930583e+00 195.63983435170647 0.00651733960488242
1.739724919452219742e+00 217.11179456945052 0.00651733960488242
1.753973062017676110e+00 240.9403560239527 0.00651733960488242
1.766043762352822011e+00 267.38416158399497 0.00651733960488242
1.776088550985114534e+00 296.73024081888724 0.00651733960488242
1.784255072729559188e+00 329.2971255097155 0.00651733960488242
1.790679421507282543e+00 365.43830709572546 0.00651733960488242
1.808249997783951013e+00 405.54607358408276 0.00651733960488242
1.825227401692746110e+00 450.05576757004974 0.00651733960488242
1.838514885333344617e+00 499.450511585514 0.00651733960488242
1.848201627056646812e+00 554.2664520663108 0.00651733960488242
1.854411780462904558e+00 615.0985788580505 0.00651733960488242
1.857304843131151850e+00 682.6071834272393 0.00651733960488242
1.857117166963845101e+00 757.525025877192 0.00651733960488242
1.854054471176830310e+00 840.6652885618333 0.00651733960488242
1.848363166395387225e+00 932.9304026284696 0.00651733960488242
1.840353018285473707e+00 1035.3218432956637 0.00651733960488242
1.835273085058836573e+00 1148.9510001873086 0.00651733960488242
1.839789021385094925e+00 1275.051240713013 0.00651733960488242
1.844693043718842240e+00 1414.991297434576 0.00651733960488242
1.850291355796618964e+00 1570.2901247293776 0.00651733960488242
1.856892231971753349e+00 1742.6333860096508 0.00651733960488242
1.864802587585027149e+00 1933.891750455232 0.00651733960488242
1.874320664897572319e+00 2146.141197858406 0.00651733960488242
1.885725197420284216e+00 2381.6855519761607 0.00651733960488242
1.899262244527826438e+00 2643.0814869741084 0.00651733960488242
1.915131392881481709e+00 2933.1662783900483 0.00651733960488242
1.933473459522458082e+00 3255.0885998350564 0.00651733960488242
1.954361730534330155e+00 3612.3426997094302 0.00651733960488242
1.977811893412668498e+00 4008.8063288984645 0.00651733960488242
2.003762392599095499e+00 4448.782831127585 0.00651733960488242
2.032068373817842666e+00 4937.047852839004 0.00651733960488242
2.062557469933914867e+00 5478.901179593945 0.00651733960488242
2.095082739389188653e+00 6080.224261649427 0.00651733960488242
2.129428119649095397e+00 6747.5440531107 0.00651733960488242
2.165377338000940011e+00 7488.10385759003 0.00651733960488242
2.202656642861215097e+00 8309.941949353404 0.00651733960488242
2.241066356097403567e+00 9221.97882333434 0.00651733960488242
2.280418854391954575e+00 10234.114021054527 0.00651733960488242
2.320680599019096846e+00 11357.333583431051 0.00651733960488242
2.361545172589643027e+00 12603.829296797274 0.00651733960488242
2.402909447129113030e+00 13987.131026472387 0.00651733960488242
2.444540346597502189e+00 15522.25357427048 0.00651733960488242
2.486287238276502443e+00 17225.859653987874 0.00651733960488242
2.528022352495039371e+00 19116.440753857038 0.00651733960488242
2.569530591812532627e+00 21214.51784910632 0.00651733960488242
2.610672585006597934e+00 23542.864143224204 0.00651733960488242
2.651321106842704722e+00 26126.752255633317 0.00651733960488242
2.691319177794318396e+00 28994.22853882881 0.00651733960488242
2.730587479362641901e+00 32176.417502507353 0.00651733960488242
2.768954922320780554e+00 35707.859649004626 0.00651733960488242
2.806268778978836753e+00 39626.88638701478 0.00651733960488242
2.842463698109848558e+00 43976.036093027215 0.00651733960488242
2.877328742177239995e+00 48802.515836544335 0.00651733960488242
2.910739430586726684e+00 54158.71378079476 0.00651733960488242
2.942479272034363103e+00 60102.76782070388 0.00651733960488242
2.972366430304111518e+00 66699.19663030129 0.00651733960488242
3.000210268872043340e+00 74019.59996915652 0.00651733960488242
3.025814143587809202e+00 82143.43584919439 0.00651733960488242
3.048978499058198288e+00 91158.88299750836 0.00651733960488242
3.069503929728814473e+00 101163.7979766207 0.00651733960488242
3.087194330759866379e+00 112266.77735108159 0.00651733960488242
3.101859489785033563e+00 124588.33642950082 0.00651733960488242
3.113317338175543458e+00 138262.2173764659 0.00651733960488242
3.121395399647648450e+00 153436.84089300132 0.00651733960488242
3.125932336123606436e+00 170276.91722258978 0.00651733960488242
3.126778724084775973e+00 188965.23396912115 0.00651733960488242
3.123817718017988909e+00 209704.64013232305 0.00651733960488242
3.131989612648502508e+00 232720.2478960412 0.00651733960488242
3.143920273667013987e+00 258261.87606826748 0.00651733960488242
3.155269119001947065e+00 286606.7616948256 0.00651733960488242
3.166256078094940474e+00 318062.5692794119 0.00651733960488242
3.177408946711714588e+00 352970.73027306574 0.00651733960488242
3.188034079241628405e+00 391710.1490809261 0.00651733960488242
3.198378365304765936e+00 434701.3158125035 0.00651733960488242
3.209412279558994996e+00 482410.8704165374 0.00651733960488242
3.220825345089114222e+00 535356.6677410719 0.00651733960488242
3.232703616150008230e+00 594113.3984965039 0.00651733960488242
3.245924716560983025e+00 659318.8271333541 0.00651733960488242
3.260164623621656599e+00 731680.7143427207 0.00651733960488242
3.274881630592675119e+00 811984.4993184009 0.00651733960488242
3.289866386787230201e+00 901101.8251665037 0.00651733960488242
3.304810266446861267e+00 1000000.0 0.00651733960488242
2.775769570206901125e-05 0.001 0.007232633896483534
3.061592166395863096e-05 0.0011097524964120721 0.007232633896483534
3.375039477459829276e-05 0.0012315506032928262 0.007232633896483534
3.718072797908306132e-05 0.001366716356462006 0.007232633896483534
4.093135874907872086e-05 0.0015167168884709225 0.007232633896483534
4.502094923785238974e-05 0.0016831803533309566 0.007232633896483534
4.947880261937358807e-05 0.0018679135990207828 0.007232633896483534
5.432774391787442844e-05 0.002072921779595372 0.007232633896483534
5.959357052948532609e-05 0.002300430119772917 0.007232633896483534
6.529481684263991671e-05 0.0025529080682395165 0.007232633896483534
7.146000436654907065e-05 0.002833096101839324 0.007232633896483534
7.811016282817789802e-05 0.0031440354715915 0.007232633896483534
8.526814947709249854e-05 0.0034891012134067737 0.007232633896483534
9.294775477675898639e-05 0.003872038781812557 0.007232633896483534
1.011712936642056890e-04 0.004297004704320844 0.007232633896483534
1.099482256320672140e-04 0.004768611697714469 0.007232633896483534
1.192871222227821185e-04 0.005291978735958442 0.007232633896483534
1.291995877779860129e-04 0.005872786613189483 0.007232633896483534
1.396890340732654735e-04 0.00651733960488242 0.007232633896483534
1.507501494676973929e-04 0.007232633896483534 0.007232633896483534
1.623832001666737027e-04 0.008026433522257174 0.007232633896483534
1.745816761161828035e-04 0.00890735463861044 0.007232633896483534
1.873392169586907217e-04 0.009884959046625586 0.007232633896483534
2.006428524643289520e-04 0.010969857978923836 0.007232633896483534
2.144906770904425662e-04 0.012173827277396614 0.007232633896483534
2.288715486445004751e-04 0.013509935211980273 0.007232633896483534
2.437868329548371167e-04 0.014992684327860457 0.007232633896483534
2.592457114301508088e-04 0.01663816886076129 0.007232633896483534
2.752597607044763271e-04 0.018464249428955443 0.007232633896483534
2.918593825173490118e-04 0.020490746898158472 0.007232633896483534
3.090884496524760124e-04 0.022739657523579287 0.007232633896483534
3.270122841462784523e-04 0.02523539170434766 0.007232633896483534
3.457202718374727149e-04 0.02800503894183631 0.007232633896483534
3.653339804476983641e-04 0.03107866187782014 0.007232633896483534
3.860020752733379999e-04 0.03448962260405758 0.007232633896483534
4.079225868408099028e-04 0.038274944785163134 0.007232633896483534
4.313401684632581549e-04 0.04247571552536898 0.007232633896483534
4.565550161990052807e-04 0.047137531341167244 0.007232633896483534
4.839390192348362336e-04 0.05231099308056263 0.007232633896483534
5.139475226662881292e-04 0.05805225516094899 0.007232633896483534
5.471308781863111611e-04 0.06442363508721373 0.007232633896483534
5.841609845607233318e-04 0.07149428986597581 0.007232633896483534
6.258500476910038761e-04 0.07934096665797492 0.007232633896483534
6.731769699358774312e-04 0.08804883581643465 0.007232633896483534
7.273322332609756611e-04 0.09771241535346502 0.007232633896483534
7.897513955470971325e-04 0.1084365968689611 0.007232633896483534
8.621678668568063348e-04 0.12033778407775893 0.007232633896483534
9.466795950958015963e-04 0.13354515629298988 0.007232633896483534
1.045818320300731259e-03 0.14820207057988585 0.007232633896483534
1.162641766024555484e-03 0.16446761779946645 0.007232633896483534
1.300847130611073764e-03 0.18251834943190443 0.007232633896483534
1.464893300806436064e-03 0.20255019392306664 0.007232633896483534
1.660161031648326162e-03 0.22478058335487253 0.007232633896483534
1.893139178248441244e-03 0.24945081352303167 0.007232633896483534
2.171644442365994881e-03 0.27682866303920667 0.007232633896483534
2.505081687840909378e-03 0.3072112998861759 0.007232633896483534
2.904754120905310780e-03 0.34092850697468147 0.007232633896483534
3.384222188269507287e-03 0.3783462617131929 0.007232633896483534
3.959730402146603191e-03 0.419870708444391 0.007232633896483534
4.650684732418933209e-03 0.4659525668664682 0.007232633896483534
5.480228006750928124e-03 0.517092024289676 0.007232633896483534
6.475870430494117674e-03 0.5738441648302398 0.007232633896483534
7.670219201960833295e-03 0.6368249944718586 0.007232633896483534
9.101789085667331622e-03 0.7067181273927491 0.007232633896483534
1.081588905141067647e-02 0.7842822061337682 0.007232633896483534
1.292743579492185331e-02 0.8703591361485166 0.007232633896483534
1.552723858536445532e-02 0.9658832241158708 0.007232633896483534
1.863236974324096809e-02 1.0718913192051276 0.007232633896483534
2.233033040377470010e-02 1.1895340673703196 0.007232633896483534
2.672052719971571358e-02 1.3200884008314182 0.007232633896483534
3.191496167080725560e-02 1.4649713983072863 0.007232633896483534
3.803867845007959797e-02 1.625755666443795 0.007232633896483534
4.522989408499774461e-02 1.8041864093920719 0.007232633896483534
5.363970855483355532e-02 2.0022003718155843 0.007232633896483534
6.343128799408093155e-02 2.2219468609395236 0.007232633896483534
7.477845591415754889e-02 2.4658110758226037 0.007232633896483534
8.786359599155836586e-02 2.736439997074672 0.007232633896483534
1.028748310851703707e-01 3.0367711180354604 0.007232633896483534
1.200024527533359586e-01 3.370064329271928 0.007232633896483534
1.394346483317627228e-01 3.739937302478798 0.007232633896483534
1.613525986396587286e-01 4.150404757850477 0.007232633896483534
1.859250910752402730e-01 4.605922041145108 0.007232633896483534
2.133028358919785428e-01 5.1114334834401705 0.007232633896483534
2.436127279757317188e-01 5.672426068491977 0.007232633896483534
2.769523054961318675e-01 6.294988990221888 0.007232633896483534
3.133846773144681741e-01 6.985879746785249 0.007232633896483534
3.529341863366000642e-01 7.752597488629465 0.007232633896483534
3.955830235552348362e-01 8.60346441668451 0.007232633896483534
4.412689671733262542e-01 9.547716114208066 0.007232633896483534
4.898843549799610786e-01 10.59560179277617 0.007232633896483534
5.412763403420501884e-01 11.758495540521581 0.007232633896483534
5.952483937227289745e-01 13.049019780144016 0.007232633896483534
6.515630013046839197e-01 14.481182276745331 0.007232633896483534
7.099454071663786614e-01 16.070528182616385 0.007232633896483534
7.700882746593032957e-01 17.834308769319094 0.007232633896483534
8.316570825666774747e-01 19.791668678535572 0.007232633896483534
8.942960745198482719e-01 21.96385372416547 0.007232633896483534
9.576345726033094197e-01 24.37444150122222 0.007232633896483534
1.021293463363846632e+00 27.04959730463137 0.007232633896483534
1.084891659878598702e+00 30.01835813575592 0.007232633896483534
1.148052357456809336e+00 33.31294787934677 0.007232633896483534
1.210408913960334898e+00 36.96912707195032 0.007232633896483534
1.271610204052360027e+00 41.0265810582719 0.007232633896483534
1.331325339695077936e+00 45.52935074866948 0.007232633896483534
1.389247681970213533e+00 50.526310653356795 0.007232633896483534
1.445098129504299278e+00 56.07169938205458 0.007232633896483534
1.498627709282968068e+00 62.22570836730231 0.007232633896483534
1.549740383847149294e+00 69.0551352016233 0.007232633896483534
1.598176451669823139e+00 76.63410868007462 0.007232633896483534
1.643761363263828823e+00 85.04489341802686 0.007232633896483534
1.686378835795098619e+00 94.37878277775391 0.007232633896483534
1.725946530739727258e+00 104.73708979594508 0.007232633896483534
1.762416032828816315e+00 116.23224686798542 0.007232633896483534
1.795772611339673475e+00 128.9890261253308 0.007232633896483534
1.826034669758431095e+00 143.14589375234786 0.007232633896483534
1.853252731049596536e+00 158.85651294280527 0.007232633896483534
1.877507720903119903e+00 176.2914118095948 0.007232633896483534
1.898908309127628646e+00 195.63983435170647 0.007232633896483534
1.917587057742619949e+00 217.11179456945052 0.007232633896483534
1.933695209360041023e+00 240.9403560239527 0.007232633896483534
1.947396098941425846e+00 267.38416158399497 0.007232633896483534
1.958857371686665294e+00 296.73024081888724 0.007232633896483534
1.968242473815641214e+00 329.2971255097155 0.007232633896483534
1.975702156178833713e+00 365.43830709572546 0.007232633896483534
1.995398706305368641e+00 405.54607358408276 0.007232633896483534
2.014527946698224881e+00 450.05576757004974 0.007232633896483534
2.029592784644445036e+00 499.450511585514 0.007232633896483534
2.040688547066952019e+00 554.2664520663108 0.007232633896483534
2.047949047936922007e+00 615.0985788580505 0.007232633896483534
2.051547002721805235e+00 682.6071834272393 0.007232633896483534
2.051723295785663925e+00 757.525025877192 0.007232633896483534
2.048734787711695926e+00 840.6652885618333 0.007232633896483534
2.042833223425336353e+00 932.9304026284696 0.007232633896483534
2.034357107348658822e+00 1035.3218432956637 0.007232633896483534
2.024787723331648248e+00 1148.9510001873086 0.007232633896483534
2.029536557340358538e+00 1275.051240713013 0.007232633896483534
2.034661601154058808e+00 1414.991297434576 0.007232633896483534
2.040503680972058476e+00 1570.2901247293776 0.007232633896483534
2.047407055104833340e+00 1742.6333860096508 0.007232633896483534
2.055715428201711603e+00 1933.891750455232 0.007232633896483534
2.065763604851166946e+00 2146.141197858406 0.007232633896483534
2.077865207950409410e+00 2381.6855519761607 0.007232633896483534
2.092297748256156442e+00 2643.0814869741084 0.007232633896483534
2.109287037595975800e+00 2933.1662783900483 0.007232633896483534
2.128993244472549673e+00 3255.0885998350564 0.007232633896483534
2.151500985630851126e+00 3612.3426997094302 0.007232633896483534
2.176835714675733779e+00 4008.8063288984645 0.007232633896483534
2.204919659862539572e+00 4448.782831127585 0.007232633896483534
2.235598680275951544e+00 4937.047852839004 0.007232633896483534
2.268687714071098593e+00 5478.901179593945 0.007232633896483534
2.304013895773800780e+00 6080.224261649427 0.007232633896483534
2.341332364400435573e+00 6747.5440531107 0.007232633896483534
2.380418214297443935e+00 7488.10385759003 0.007232633896483534
2.420961166286613953e+00 8309.941949353404 0.007232633896483534
2.462740613670165057e+00 9221.97882333434 0.007232633896483534
2.505550252985123905e+00 10234.114021054527 0.007232633896483534
2.549352043400218371e+00 11357.333583431051 0.007232633896483534
2.593817006754214116e+00 12603.829296797274 0.007232633896483534
2.638837559396060684e+00 13987.131026472387 0.007232633896483534
2.684148492181092305e+00 15522.25357427048 0.007232633896483534
2.729586186350158705e+00 17225.859653987874 0.007232633896483534
2.775023135010695974e+00 19116.440753857038 0.007232633896483534
2.820216729914064135e+00 21214.51784910632 0.007232633896483534
2.865021072544513547e+00 23542.864143224204 0.007232633896483534
2.909272690494348002e+00 26126.752255633317 0.007232633896483534
2.952799688796035937e+00 28994.22853882881 0.007232633896483534
2.995492989354346491e+00 32176.417502507353 0.007232633896483534
3.037173280467257985e+00 35707.859649004626 0.007232633896483534
3.077648642600625539e+00 39626.88638701478 0.007232633896483534
3.116838829235171637e+00 43976.036093027215 0.007232633896483534
3.154485247088673727e+00 48802.515836544335 0.007232633896483534
3.190443538283769254e+00 54158.71378079476 0.007232633896483534
3.224463464286915659e+00 60102.76782070388 0.007232633896483534
3.256335243764140408e+00 66699.19663030129 0.007232633896483534
3.285841854620089375e+00 74019.59996915652 0.007232633896483534
3.312762071395359165e+00 82143.43584919439 0.007232633896483534
3.336873801457532540e+00 91158.88299750836 0.007232633896483534
3.357957134269161870e+00 101163.7979766207 0.007232633896483534
3.375797426611659713e+00 112266.77735108159 0.007232633896483534
3.390187719783184228e+00 124588.33642950082 0.007232633896483534
3.400930610955373634e+00 138262.2173764659 0.007232633896483534
3.407839867372367770e+00 153436.84089300132 0.007232633896483534
3.410741352557272510e+00 170276.91722258978 0.007232633896483534
3.409475751201444638e+00 188965.23396912115 0.007232633896483534
3.403913550847116554e+00 209704.64013232305 0.007232633896483534
3.410290353091329330e+00 232720.2478960412 0.007232633896483534
3.420485835113791229e+00 258261.87606826748 0.007232633896483534
3.429841419923605361e+00 286606.7616948256 0.007232633896483534
3.438705375881766280e+00 318062.5692794119 0.007232633896483534
3.447242859990925279e+00 352970.73027306574 0.007232633896483534
3.454966685283156647e+00 391710.1490809261 0.007232633896483534
3.462176615053638162e+00 434701.3158125035 0.007232633896483534
3.469722251244040212e+00 482410.8704165374 0.007232633896483534
3.477273191054031987e+00 535356.6677410719 0.007232633896483534
3.484877431259851832e+00 594113.3984965039 0.007232633896483534
3.493336969902621547e+00 659318.8271333541 0.007232633896483534
3.502433474918936529e+00 731680.7143427207 0.007232633896483534
3.511443070390693144e+00 811984.4993184009 0.007232633896483534
3.520095081143934213e+00 901101.8251665037 0.007232633896483534
3.528019175313482858e+00 1000000.0 0.007232633896483534
2.825905060834534610e-05 0.001 0.008026433522257174
3.118244950326031813e-05 0.0011097524964120721 0.008026433522257174
3.439184384493814930e-05 0.0012315506032928262 0.008026433522257174
3.790582638130962482e-05 0.001366716356462006 0.008026433522257174
4.175133567490649125e-05 0.0015167168884709225 0.008026433522257174
4.595333472765197354e-05 0.0016831803533309566 0.008026433522257174
5.053658506748611568e-05 0.0018679135990207828 0.008026433522257174
5.552891849534627580e-05 0.002072921779595372 0.008026433522257174
6.095787185546747968e-05 0.002300430119772917 0.008026433522257174
6.684722518781178969e-05 0.0025529080682395165 0.008026433522257174
7.322630568951110511e-05 0.002833096101839324 0.008026433522257174
8.011798010605155360e-05 0.0031440354715915 0.008026433522257174
8.755105811490800289e-05 0.0034891012134067737 0.008026433522257174
9.554364792485323164e-05 0.003872038781812557 0.008026433522257174
1.041187568667057919e-04 0.004297004704320844 0.008026433522257174
1.132937099518758941e-04 0.004768611697714469 0.008026433522257174
1.230797107447463470e-04 0.005291978735958442 0.008026433522257174
1.334931487156206192e-04 0.005872786613189483 0.008026433522257174
1.445389192069615415e-04 0.00651733960488242 0.008026433522257174
1.562219845377132987e-04 0.007232633896483534 0.008026433522257174
1.685422733137452932e-04 0.008026433522257174 0.008026433522257174
1.814978942605372035e-04 0.00890735463861044 0.008026433522257174
1.950837835980832869e-04 0.009884959046625586 0.008026433522257174
2.092917455422664715e-04 0.010969857978923836 0.008026433522257174
2.241203648184932203e-04 0.012173827277396614 0.008026433522257174
2.395610989551150225e-04 0.013509935211980273 0.008026433522257174
2.556142400395566817e-04 0.014992684327860457 0.008026433522257174
2.722868751382262649e-04 0.01663816886076129 0.008026433522257174
2.895956143150804347e-04 0.018464249428955443 0.008026433522257174
3.075666960817058956e-04 0.020490746898158472 0.008026433522257174
3.262492491140502699e-04 0.022739657523579287 0.008026433522257174
3.457072915380791618e-04 0.02523539170434766 0.008026433522257174
3.660311634423994861e-04 0.02800503894183631 0.008026433522257174
3.873451152346067813e-04 0.03107866187782014 0.008026433522257174
4.098070671727921648e-04 0.03448962260405758 0.008026433522257174
4.336230250248456993e-04 0.038274944785163134 0.008026433522257174
4.590487122557317026e-04 0.04247571552536898 0.008026433522257174
4.864030040518414885e-04 0.047137531341167244 0.008026433522257174
5.160803252222107397e-04 0.05231099308056263 0.008026433522257174
5.485631155531235604e-04 0.05805225516094899 0.008026433522257174
5.844418484887807519e-04 0.06442363508721373 0.008026433522257174
6.244322939333483242e-04 0.07149428986597581 0.008026433522257174
6.694036444192404643e-04 0.07934096665797492 0.008026433522257174
7.204103593143272024e-04 0.08804883581643465 0.008026433522257174
7.787291238648654445e-04 0.09771241535346502 0.008026433522257174
8.458997790132189495e-04 0.1084365968689611 0.008026433522257174
9.237908050192594409e-04 0.12033778407775893 0.008026433522257174
1.014657001734178745e-03 0.13354515629298988 0.008026433522257174
1.121225671248120672e-03 0.14820207057988585 0.008026433522257174
1.246792565454499018e-03 0.16446761779946645 0.008026433522257174
1.395337812277689304e-03 0.18251834943190443 0.008026433522257174
1.571669461811363603e-03 0.20255019392306664 0.008026433522257174
1.781591024856326753e-03 0.22478058335487253 0.008026433522257174
2.032097793531976743e-03 0.24945081352303167 0.008026433522257174
2.331623895942107078e-03 0.27682866303920667 0.008026433522257174
2.690317437137993567e-03 0.3072112998861759 0.008026433522257174
3.120379706832029053e-03 0.34092850697468147 0.008026433522257174
3.636455136548775568e-03 0.3783462617131929 0.008026433522257174
4.256082059796891838e-03 0.419870708444391 0.008026433522257174
5.000233378559919284e-03 0.4659525668664682 0.008026433522257174
5.893917473350637586e-03 0.517092024289676 0.008026433522257174
6.966879915251005667e-03 0.5738441648302398 0.008026433522257174
8.254389023320349988e-03 0.6368249944718586 0.008026433522257174
9.798118342116265631e-03 0.7067181273927491 0.008026433522257174
1.164711948707899784e-02 0.7842822061337682 0.008026433522257174
1.385888299757657462e-02 0.8703591361485166 0.008026433522257174
1.662271433670135454e-02 0.9658832241158708 0.008026433522257174
1.995223511455962787e-02 1.0718913192051276 0.008026433522257174
2.391923973894353322e-02 1.1895340673703196 0.008026433522257174
2.863117658765587659e-02 1.3200884008314182 0.008026433522257174
3.420927225575303571e-02 1.4649713983072863 0.008026433522257174
4.078907751431197493e-02 1.625755666443795 0.008026433522257174
4.852067159376356048e-02 1.8041864093920719 0.008026433522257174
5.756842592346352039e-02 2.0022003718155843 0.008026433522257174
6.811021475151841920e-02 2.2219468609395236 0.008026433522257174
8.033597190183558445e-02 2.4658110758226037 0.008026433522257174
9.444551924155254741e-02 2.736439997074672 0.008026433522257174
1.106455915202621959e-01 3.0367711180354604 0.008026433522257174
1.291460494055750030e-01 3.370064329271928 0.008026433522257174
1.501552994567914856e-01 3.739937302478798 0.008026433522257174
1.738750090010366955e-01 4.150404757850477 0.008026433522257174
2.004942489598338373e-01 4.605922041145108 0.008026433522257174
2.301832798997904550e-01 5.1114334834401705 0.008026433522257174
2.630872159341329786e-01 5.672426068491977 0.008026433522257174
2.993198546535403848e-01 6.294988990221888 0.008026433522257174
3.389579735788972314e-01 6.985879746785249 0.008026433522257174
3.820363696974346523e-01 7.752597488629465 0.008026433522257174
4.285439030837883689e-01 8.60346441668451 0.008026433522257174
4.784207423180027452e-01 9.547716114208066 0.008026433522257174
5.315569498117175273e-01 10.59560179277617 0.008026433522257174
5.877924618037069227e-01 11.758495540521581 0.008026433522257174
6.469184677503049263e-01 13.049019780144016 0.008026433522257174
7.086801105350584162e-01 14.481182276745331 0.008026433522257174
7.727803900848202456e-01 16.070528182616385 0.008026433522257174
8.388851204567743247e-01 17.834308769319094 0.008026433522257174
9.066287471130419773e-01 19.791668678535572 0.008026433522257174
9.756208400809182058e-01 21.96385372416547 0.008026433522257174
1.045453036598580576e+00 24.37444150122222 0.008026433522257174
1.115706246188461925e+00 27.04959730463137 0.008026433522257174
1.185957868199245091e+00 30.01835813575592 0.008026433522257174
1.255788844420429928e+00 33.31294787934677 0.008026433522257174
1.324790324725014123e+00 36.96912707195032 0.008026433522257174
1.392569790988703371e+00 41.0265810582719 0.008026433522257174
1.458756490634566250e+00 45.52935074866948 0.008026433522257174
1.523006099410995295e+00 50.526310653356795 0.008026433522257174
1.585004574292864898e+00 56.07169938205458 0.008026433522257174
1.644483365402223063e+00 62.22570836730231 0.008026433522257174
1.701331645849845531e+00 69.0551352016233 0.008026433522257174
1.755217257416985754e+00 76.63410868007462 0.008026433522257174
1.805969874134248254e+00 85.04489341802686 0.008026433522257174
1.853457032103446478e+00 94.37878277775391 0.008026433522257174
1.897584345502963732e+00 104.73708979594508 0.008026433522257174
1.938295479708997071e+00 116.23224686798542 0.008026433522257174
1.975571857850171309e+00 128.9890261253308 0.008026433522257174
2.009432011188987399e+00 143.14589375234786 0.008026433522257174
2.039930396253232026e+00 158.85651294280527 0.008026433522257174
2.067155438160660275e+00 176.2914118095948 0.008026433522257174
2.091226535870813308e+00 195.63983435170647 0.008026433522257174
2.112289747808699936e+00 217.11179456945052 0.008026433522257174
2.130511994545942311e+00 240.9403560239527 0.008026433522257174
2.146073742149981811e+00 267.38416158399497 0.008026433522257174
2.159160376296507255e+00 296.73024081888724 0.008026433522257174
2.169952773989281436e+00 329.2971255097155 0.008026433522257174
2.178617889791104822e+00 365.43830709572546 0.008026433522257174
2.200699907551591394e+00 405.54607358408276 0.008026433522257174
2.222263713022490261e+00 450.05576757004974 0.008026433522257174
2.239353858259562902e+00 499.450511585514 0.008026433522257174
2.252071875185197580e+00 554.2664520663108 0.008026433522257174
2.260561623399981901e+00 615.0985788580505 0.008026433522257174
2.265009752113503527e+00 682.6071834272393 0.008026433522257174
2.265658729323495546e+00 757.525025877192 0.008026433522257174
2.262826600877888783e+00 840.6652885618333 0.008026433522257174
2.256767474490717351e+00 932.9304026284696 0.008026433522257174
2.247850783287542953e+00 1035.3218432956637 0.008026433522257174
2.236493393601837631e+00 1148.9510001873086 0.008026433522257174
2.237912478974728892e+00 1275.051240713013 0.008026433522257174
2.243254016228808378e+00 1414.991297434576 0.008026433522257174
2.249327396690010694e+00 1570.2901247293776 0.008026433522257174
2.256516670885676312e+00 1742.6333860096508 0.008026433522257174
2.265206467790225719e+00 1933.891750455232 0.008026433522257174
2.275772514489971421e+00 2146.141197858406 0.008026433522257174
2.288567702799035430e+00 2381.6855519761607 0.008026433522257174
2.303905210900065281e+00 2643.0814869741084 0.008026433522257174
2.322040865046639091e+00 2933.1662783900483 0.008026433522257174
2.343157358381462441e+00 3255.0885998350564 0.008026433522257174
2.367352979767283649e+00 3612.3426997094302 0.008026433522257174
2.394666041919948363e+00 4008.8063288984645 0.008026433522257174
2.425000105242563819e+00 4448.782831127585 0.008026433522257174
2.458192697816951711e+00 4937.047852839004 0.008026433522257174
2.494046639054927628e+00 5478.901179593945 0.008026433522257174
2.532359647097060851e+00 6080.224261649427 0.008026433522257174
2.572861721070487828e+00 6747.5440531107 0.008026433522257174
2.615301054700170269e+00 7488.10385759003 0.008026433522257174
2.659346907196455501e+00 8309.941949353404 0.008026433522257174
2.704749139096071620e+00 9221.97882333434 0.008026433522257174
2.751281149228034906e+00 10234.114021054527 0.008026433522257174
2.798899715436058866e+00 11357.333583431051 0.008026433522257174
2.847256506871414850e+00 12603.829296797274 0.008026433522257174
2.896225380410017092e+00 13987.131026472387 0.008026433522257174
2.945517329624248948e+00 15522.25357427048 0.008026433522257174
2.994948817298497712e+00 17225.859653987874 0.008026433522257174
3.044392989691561358e+00 19116.440753857038 0.008026433522257174
3.093574375676496846e+00 21214.51784910632 0.008026433522257174
3.142339241233042646e+00 23542.864143224204 0.008026433522257174
3.190479095430965639e+00 26126.752255633317 0.008026433522257174
3.237804312669871454e+00 28994.22853882881 0.008026433522257174
3.284168927041712038e+00 32176.417502507353 0.008026433522257174
3.329385164086331006e+00 35707.859649004626 0.008026433522257174
3.373220602121687062e+00 39626.88638701478 0.008026433522257174
3.415559555821482629e+00 43976.036093027215 0.008026433522257174
3.456106594780865127e+00 48802.515836544335 0.008026433522257174
3.494689472804543673e+00 54158.71378079476 0.008026433522257174
3.531020834030714095e+00 60102.76782070388 0.008026433522257174
3.564860578925475032e+00 66699.19663030129 0.008026433522257174
3.595963470571339915e+00 74019.59996915652 0.008026433522257174
3.624082363329027778e+00 82143.43584919439 0.008026433522257174
3.648971642830559414e+00 91158.88299750836 0.008026433522257174
3.670390194625581248e+00 101163.7979766207 0.008026433522257174
3.688104333113811251e+00 112266.77735108159 0.008026433522257174
3.701889945676294591e+00 124588.33642950082 0.008026433522257174
3.711534137299834057e+00 138262.2173764659 0.008026433522257174
3.716836479973554486e+00 153436.84089300132 0.008026433522257174
3.717609919305454369e+00 170276.91722258978 0.008026433522257174
3.713685924849167375e+00 188965.23396912115 0.008026433522257174
3.704921069849850479e+00 209704.64013232305 0.008026433522257174
3.708852117184640029e+00 232720.2478960412 0.008026433522257174
3.716713300321075941e+00 258261.87606826748 0.008026433522257174
3.723430631479820896e+00 286606.7616948256 0.008026433522257174
3.729476838980765319e+00 318062.5692794119 0.008026433522257174
3.734647467168486834e+00 352970.73027306574 0.008026433522257174
3.738667419942370174e+00 391710.1490809261 0.008026433522257174
3.741891961706953929e+00 434701.3158125035 0.008026433522257174
3.745027511957847111e+00 482410.8704165374 0.008026433522257174
3.747729057188822210e+00 535356.6677410719 0.008026433522257174
3.750003583386832151e+00 594113.3984965039 0.008026433522257174
3.752549320593590920e+00 659318.8271333541 0.008026433522257174
3.755306695363898051e+00 731680.7143427207 0.008026433522257174
3.757341700909606619e+00 811984.4993184009 0.008026433522257174
3.758325659541030372e+00 901101.8251665037 0.008026433522257174
3.757832672991156198e+00 1000000.0 0.008026433522257174
2.879118513995093269e-05 0.001 0.00890735463861044
3.178527487715668905e-05 0.0011097524964120721 0.00890735463861044
3.506897171154737766e-05 0.0012315506032928262 0.00890735463861044
3.867315704944582276e-05 0.001366716356462006 0.00890735463861044
4.261694921748065848e-05 0.0015167168884709225 0.00890735463861044
4.693229846797755060e-05 0.0016831803533309566 0.00890735463861044
5.164442472002644398e-05 0.0018679135990207828 0.00890735463861044
5.678275090436831380e-05 0.002072921779595372 0.00890735463861044
6.237688877317864320e-05 0.002300430119772917 0.00890735463861044
6.845741541042492948e-05 0.0025529080682395165 0.00890735463861044
7.505276757285877414e-05 0.002833096101839324 0.00890735463861044
8.219173436327216410e-05 0.0031440354715915 0.00890735463861044
8.990174171654085288e-05 0.0034891012134067737 0.00890735463861044
9.821089725060520436e-05 0.003872038781812557 0.00890735463861044
1.071389393175475478e-04 0.004297004704320844 0.00890735463861044
1.167166116257053625e-04 0.004768611697714469 0.00890735463861044
1.269588069277108344e-04 0.005291978735958442 0.00890735463861044
1.378780977011830240e-04 0.005872786613189483 0.00890735463861044
1.494900177158948659e-04 0.00651733960488242 0.00890735463861044
1.617999722743326460e-04 0.007232633896483534 0.00890735463861044
1.748181501254980033e-04 0.008026433522257174 0.00890735463861044
1.885425520688895301e-04 0.00890735463861044 0.00890735463861044
2.029702582184487016e-04 0.009884959046625586 0.00890735463861044
2.181031766083566100e-04 0.010969857978923836 0.00890735463861044
2.339334610719410686e-04 0.012173827277396614 0.00890735463861044
2.504587563128160381e-04 0.013509935211980273 0.00890735463861044
2.676832817738580492e-04 0.014992684327860457 0.00890735463861044
2.856081444920740881e-04 0.01663816886076129 0.00890735463861044
3.042560426351800904e-04 0.018464249428955443 0.00890735463861044
3.236547913387827387e-04 0.020490746898158472 0.00890735463861044
3.438459958210132272e-04 0.022739657523579287 0.00890735463861044
3.649018425501484057e-04 0.02523539170434766 0.00890735463861044
3.869127511970445079e-04 0.02800503894183631 0.00890735463861044
4.100032570490705439e-04 0.03107866187782014 0.00890735463861044
4.343449107642556530e-04 0.03448962260405758 0.00890735463861044
4.601444358687274000e-04 0.038274944785163134 0.00890735463861044
4.876738846445467898e-04 0.04247571552536898 0.00890735463861044
5.172695752736989000e-04 0.047137531341167244 0.00890735463861044
5.493474607733838007e-04 0.05231099308056263 0.00890735463861044
5.844191242919074712e-04 0.05805225516094899 0.00890735463861044
6.231123821616074742e-04 0.06442363508721373 0.00890735463861044
6.661920892586907375e-04 0.07149428986597581 0.00890735463861044
7.145862806521198355e-04 0.07934096665797492 0.00890735463861044
7.694229241741368155e-04 0.08804883581643465 0.00890735463861044
8.320673986759968659e-04 0.09771241535346502 0.00890735463861044
9.041743747435869579e-04 0.1084365968689611 0.00890735463861044
9.877477988435210375e-04 0.12033778407775893 0.00890735463861044
1.085208117766320833e-03 0.13354515629298988 0.00890735463861044
1.199486262732891474e-03 0.14820207057988585 0.00890735463861044
1.334122427026455081e-03 0.16446761779946645 0.00890735463861044
1.493398171970319009e-03 0.18251834943190443 0.00890735463861044
1.682483244696192370e-03 0.20255019392306664 0.00890735463861044
1.907621289553943942e-03 0.22478058335487253 0.00890735463861044
2.176342026542277871e-03 0.24945081352303167 0.00890735463861044
2.497723955437255224e-03 0.27682866303920667 0.00890735463861044
2.882696906745517342e-03 0.3072112998861759 0.00890735463861044
3.344402685010918440e-03 0.34092850697468147 0.00890735463861044
3.898619142076239531e-03 0.3783462617131929 0.00890735463861044
4.564253475896314430e-03 0.419870708444391 0.00890735463861044
5.363917959840055691e-03 0.4659525668664682 0.00890735463861044
6.324586690437697563e-03 0.517092024289676 0.00890735463861044
7.478357311917900076e-03 0.5738441648302398 0.00890735463861044
8.863300502329841957e-03 0.6368249944718586 0.00890735463861044
1.052442522494893666e-02 0.7067181273927491 0.00890735463861044
1.251473082042131243e-02 0.7842822061337682 0.00890735463861044
1.489636842454080193e-02 0.8703591361485166 0.00890735463861044
1.775027320469955983e-02 0.9658832241158708 0.00890735463861044
2.131151856203974959e-02 1.0718913192051276 0.00890735463861044
2.555664993686307743e-02 1.1895340673703196 0.00890735463861044
3.060156323365984324e-02 1.3200884008314182 0.00890735463861044
3.657720319674128556e-02 1.4649713983072863 0.00890735463861044
4.363021396621387382e-02 1.625755666443795 0.00890735463861044
5.192324824883703949e-02 1.8041864093920719 0.00890735463861044
6.163479114187520730e-02 2.0022003718155843 0.00890735463861044
7.295841462344845874e-02 2.2219468609395236 0.00890735463861044
8.610132150284398322e-02 2.4658110758226037 0.00890735463861044
1.012821053544354227e-01 2.736439997074672 0.00890735463861044
1.187276411801115733e-01 3.0367711180354604 0.00890735463861044
1.386690762928410314e-01 3.370064329271928 0.00890735463861044
1.613369484776959462e-01 3.739937302478798 0.00890735463861044
1.869554974437256656e-01 4.150404757850477 0.00890735463861044
2.157363276799642293e-01 4.605922041145108 0.00890735463861044
2.478716180163641203e-01 5.1114334834401705 0.00890735463861044
2.835271461372766422e-01 5.672426068491977 0.00890735463861044
3.228354366472360737e-01 6.294988990221888 0.00890735463861044
3.658893464385002958e-01 6.985879746785249 0.00890735463861044
4.127364068267216357e-01 7.752597488629465 0.00890735463861044
4.633742167016356439e-01 8.60346441668451 0.00890735463861044
5.177471055761615482e-01 9.547716114208066 0.00890735463861044
5.757442434616683036e-01 10.59560179277617 0.00890735463861044
6.371992827604030518e-01 11.758495540521581 0.00890735463861044
7.018915289588971707e-01 13.049019780144016 0.00890735463861044
7.695486115510294933e-01 14.481182276745331 0.00890735463861044
8.398505006436071119e-01 16.070528182616385 0.00890735463861044
9.124347482019170563e-01 17.834308769319094 0.00890735463861044
9.869027340654222824e-01 19.791668678535572 0.00890735463861044
1.062826716798939142e+00 21.96385372416547 0.00890735463861044
1.139757465410501158e+00 24.37444150122222 0.00890735463861044
1.217232226133403206e+00 27.04959730463137 0.00890735463861044
1.294782789377374232e+00 30.01835813575592 0.00890735463861044
1.371943416918113723e+00 33.31294787934677 0.00890735463861044
1.448258405055179221e+00 36.96912707195032 0.00890735463861044
1.523289074042059932e+00 41.0265810582719 0.00890735463861044
1.596620029568528665e+00 45.52935074866948 0.00890735463861044
1.667864580284652565e+00 50.526310653356795 0.00890735463861044
1.736669249079605848e+00 56.07169938205458 0.00890735463861044
1.802777807837847357e+00 62.22570836730231 0.00890735463861044
1.865965020219721549e+00 69.0551352016233 0.00890735463861044
1.925907094283536347e+00 76.63410868007462 0.00890735463861044
1.982410463818278012e+00 85.04489341802686 0.00890735463861044
2.035324001834355023e+00 94.37878277775391 0.00890735463861044
2.084539300448249755e+00 104.73708979594508 0.00890735463861044
2.129990641697925735e+00 116.23224686798542 0.00890735463861044
2.171654647846626318e+00 128.9890261253308 0.00890735463861044
2.209549516596108543e+00 143.14589375234786 0.00890735463861044
2.243733646169377316e+00 158.85651294280527 0.00890735463861044
2.274303409010324017e+00 176.2914118095948 0.00890735463861044
2.301389770308664762e+00 195.63983435170647 0.00890735463861044
2.325153469007658291e+00 217.11179456945052 0.00890735463861044
2.345778558564095562e+00 240.9403560239527 0.00890735463861044
2.363464287179617429e+00 267.38416158399497 0.00890735463861044
2.378415541865054106e+00 296.73024081888724 0.00890735463861044
2.390832412189125566e+00 329.2971255097155 0.00890735463861044
2.400899751647314062e+00 365.43830709572546 0.00890735463861044
2.425656330596473342e+00 405.54607358408276 0.00890735463861044
2.449974144384952979e+00 450.05576757004974 0.00890735463861044
2.469371704068787921e+00 499.450511585514 0.00890735463861044
2.483956715620355471e+00 554.2664520663108 0.00890735463861044
2.493883410014670066e+00 615.0985788580505 0.00890735463861044
2.499353056558543340e+00 682.6071834272393 0.00890735463861044
2.500614900222145831e+00 757.525025877192 0.00890735463861044
2.498033105830193001e+00 840.6652885618333 0.00890735463861044
2.491887107437455562e+00 932.9304026284696 0.00890735463861044
2.482570629086742642e+00 1035.3218432956637 0.00890735463861044
2.470538775515984664e+00 1148.9510001873086 0.00890735463861044
2.466582303146048982e+00 1275.051240713013 0.00890735463861044
2.472138720737603101e+00 1414.991297434576 0.00890735463861044
2.478431379930625678e+00 1570.2901247293776 0.00890735463861044
2.485888188035968671e+00 1742.6333860096508 0.00890735463861044
2.494939171639015019e+00 1933.891750455232 0.00890735463861044
2.506005721107198880e+00 2146.141197858406 0.00890735463861044
2.519484848639518049e+00 2381.6855519761607 0.00890735463861044
2.535730121797574288e+00 2643.0814869741084 0.00890735463861044
2.555031700310358200e+00 2933.1662783900483 0.00890735463861044
2.577598490782817997e+00 3255.0885998350564 0.00890735463861044
2.603545300580553334e+00 3612.3426997094302 0.00890735463861044
2.632927121188788355e+00 4008.8063288984645 0.00890735463861044
2.665626223118026772e+00 4448.782831127585 0.00890735463861044
2.701473311654845944e+00 4937.047852839004 0.00890735463861044
2.740260183739418931e+00 5478.901179593945 0.00890735463861044
2.781751365553193800e+00 6080.224261649427 0.00890735463861044
2.825651233701177212e+00 6747.5440531107 0.00890735463861044
2.871675566803676638e+00 7488.10385759003 0.00890735463861044
2.919476758063435984e+00 8309.941949353404 0.00890735463861044
2.968770421333739140e+00 9221.97882333434 0.00890735463861044
3.019307824159870979e+00 10234.114021054527 0.00890735463861044
3.071039672818720589e+00 11357.333583431051 0.00890735463861044
3.123599263078405741e+00 12603.829296797274 0.00890735463861044
3.176833198903194599e+00 13987.131026472387 0.00890735463861044
3.230430152248661368e+00 15522.25357427048 0.00890735463861044
3.284180932331200786e+00 17225.859653987874 0.00890735463861044
3.337959319403094760e+00 19116.440753857038 0.00890735463861044
3.391454096565376553e+00 21214.51784910632 0.00890735463861044
3.444491061567047208e+00 23542.864143224204 0.00890735463861044
3.496817115482061311e+00 26126.752255633317 0.00890735463861044
3.548218025234727513e+00 28994.22853882881 0.00890735463861044
3.598502745792576452e+00 32176.417502507353 0.00890735463861044
3.647474892213025122e+00 35707.859649004626 0.00890735463861044
3.694856491298337264e+00 39626.88638701478 0.00890735463861044
3.740484935270754541e+00 43976.036093027215 0.00890735463861044
3.784029320422902742e+00 48802.515836544335 0.00890735463861044
3.825284670798394071e+00 54158.71378079476 0.00890735463861044
3.863923282823941374e+00 60102.76782070388 0.00890735463861044
3.899672613305080304e+00 66699.19663030129 0.00890735463861044
3.932257623827127180e+00 74019.59996915652 0.00890735463861044
3.961404192128234580e+00 82143.43584919439 0.00890735463861044
3.986842387717304259e+00 91158.88299750836 0.00890735463861044
4.008309471146250580e+00 101163.7979766207 0.00890735463861044
4.025552353627796620e+00 112266.77735108159 0.00890735463861044
4.038329577236985379e+00 124588.33642950082 0.00890735463861044
4.046412592148099563e+00 138262.2173764659 0.00890735463861044
4.049586737720451524e+00 153436.84089300132 0.00890735463861044
4.047651885808238426e+00 170276.91722258978 0.00890735463861044
4.040431173789295727e+00 188965.23396912115 0.00890735463861044
4.027766255708666421e+00 209704.64013232305 0.00890735463861044
4.028469388631003234e+00 232720.2478960412 0.00890735463861044
4.033294290913476132e+00 258261.87606826748 0.00890735463861044
4.036620791565938227e+00 286606.7616948256 0.00890735463861044
4.039039346888780635e+00 318062.5692794119 0.00890735463861044
4.039976641375486288e+00 352970.73027306574 0.00890735463861044
4.039370268801287800e+00 391710.1490809261 0.00890735463861044
4.037633184872248648e+00 434701.3158125035 0.00890735463861044
4.035308455529545313e+00 482410.8704165374 0.00890735463861044
4.032042340043272333e+00 535356.6677410719 0.00890735463861044
4.027799525024203575e+00 594113.3984965039 0.00890735463861044
4.023141167957255959e+00 659318.8271333541 0.00890735463861044
4.018234520390440601e+00 731680.7143427207 0.00890735463861044
4.011903345714777025e+00 811984.4993184009 0.00890735463861044
4.003767996187558964e+00 901101.8251665037 0.00890735463861044
3.993355757125412797e+00 1000000.0 0.00890735463861044
2.936286469066682768e-05 0.001 0.009884959046625586
3.242569312505567779e-05 0.0011097524964120721 0.009884959046625586
3.579282388445099717e-05 0.0012315506032928262 0.009884959046625586
3.948384345457950346e-05 0.001366716356462006 0.009884959046625586
4.353126434070329833e-05 0.0015167168884709225 0.009884959046625586
4.796478256331340284e-05 0.0016831803533309566 0.009884959046625586
5.280914886027764256e-05 0.0018679135990207828 0.009884959046625586
5.809851070825889117e-05 0.002072921779595372 0.009884959046625586
6.386377798292100006e-05 0.002300430119772917 0.009884959046625586
7.013891048846211597e-05 0.0025529080682395165 0.009884959046625586
7.695456086518111672e-05 0.002833096101839324 0.009884959046625586
8.434202628362120764e-05 0.0031440354715915 0.009884959046625586
9.233679762906015008e-05 0.0034891012134067737 0.009884959046625586
1.009643991646647185e-04 0.003872038781812557 0.009884959046625586
1.102572848224701862e-04 0.004297004704320844 0.009884959046625586
1.202390456230997113e-04 0.004768611697714469 0.009884959046625586
1.309370371751111307e-04 0.005291978735958442 0.009884959046625586
1.423689111431494304e-04 0.005872786613189483 0.009884959046625586
1.545541795914864825e-04 0.00651733960488242 0.009884959046625586
1.675043982885162232e-04 0.007232633896483534 0.009884959046625586
1.812284056191793241e-04 0.008026433522257174 0.009884959046625586
1.957348975271199333e-04 0.00890735463861044 0.009884959046625586
2.110220854822598339e-04 0.009884959046625586 0.009884959046625586
2.270944253595419729e-04 0.010969857978923836 0.009884959046625586
2.439486139715253568e-04 0.012173827277396614 0.009884959046625586
2.615862223730962949e-04 0.013509935211980273 0.009884959046625586
2.800095137138393798e-04 0.014992684327860457 0.009884959046625586
2.992278841806484562e-04 0.01663816886076129 0.009884959046625586
3.192582152658986921e-04 0.018464249428955443 0.009884959046625586
3.401276882255869442e-04 0.020490746898158472 0.009884959046625586
3.618851245876005397e-04 0.022739657523579287 0.009884959046625586
3.845960786988576133e-04 0.02523539170434766 0.009884959046625586
4.083603433956163316e-04 0.02800503894183631 0.009884959046625586
4.333046020558232970e-04 0.03107866187782014 0.009884959046625586
4.596009830872929995e-04 0.03448962260405758 0.009884959046625586
4.874692490120800846e-04 0.038274944785163134 0.009884959046625586
5.171934500951707626e-04 0.04247571552536898 0.009884959046625586
5.491247912543622796e-04 0.047137531341167244 0.009884959046625586
5.837027381792377501e-04 0.05231099308056263 0.009884959046625586
6.214700021577547126e-04 0.05805225516094899 0.009884959046625586
6.630893155676603886e-04 0.06442363508721373 0.009884959046625586
7.093766394919687711e-04 0.07149428986597581 0.009884959046625586
7.613185239173680171e-04 0.07934096665797492 0.009884959046625586
8.201210246506935317e-04 0.08804883581643465 0.009884959046625586
8.872417785563456796e-04 0.09771241535346502 0.009884959046625586
9.644507557725998277e-04 0.1084365968689611 0.009884959046625586
1.053891565752713066e-03 0.12033778407775893 0.009884959046625586
1.158158280625052770e-03 0.13354515629298988 0.009884959046625586
1.280391294519444938e-03 0.14820207057988585 0.009884959046625586
1.424388350186591703e-03 0.16446761779946645 0.009884959046625586
1.594739629145265581e-03 0.18251834943190443 0.009884959046625586
1.796994410964619432e-03 0.20255019392306664 0.009884959046625586
2.037854176511436077e-03 0.22478058335487253 0.009884959046625586
2.325406241813935109e-03 0.24945081352303167 0.009884959046625586
2.669400802805694910e-03 0.27682866303920667 0.009884959046625586
3.081582703174181453e-03 0.3072112998861759 0.009884959046625586
3.576076566368083156e-03 0.34092850697468147 0.009884959046625586
4.169847386482869109e-03 0.3783462617131929 0.009884959046625586
4.883232019440773147e-03 0.419870708444391 0.009884959046625586
5.740557778132735628e-03 0.4659525668664682 0.009884959046625586
6.770862712393473093e-03 0.517092024289676 0.009884959046625586
8.008706919226848270e-03 0.5738441648302398 0.009884959046625586
9.495107353146582316e-03 0.6368249944718586 0.009884959046625586
1.127857122344104283e-02 0.7067181273927491 0.009884959046625586
1.341625142527070463e-02 0.7842822061337682 0.009884959046625586
1.597520784295209176e-02 0.8703591361485166 0.009884959046625586
1.903374604514899981e-02 0.9658832241158708 0.009884959046625586
2.270391757095290702e-02 1.0718913192051276 0.009884959046625586
2.723507419738486340e-02 1.1895340673703196 0.009884959046625586
3.262282962087166560e-02 1.3200884008314182 0.009884959046625586
3.900831731766510324e-02 1.4649713983072863 0.009884959046625586
4.654985309823665013e-02 1.625755666443795 0.009884959046625586
5.542335623497690600e-02 1.8041864093920719 0.009884959046625586
6.582226529264956216e-02 2.0022003718155843 0.009884959046625586
7.795684049938762794e-02 2.2219468609395236 0.009884959046625586
9.205272975640191313e-02 2.4658110758226037 0.009884959046625586
1.083486635324631964e-01 2.736439997074672 0.009884959046625586
1.270932337129099532e-01 3.0367711180354604 0.009884959046625586
1.485406672528889194e-01 3.370064329271928 0.009884959046625586
1.729456460807467510e-01 3.739937302478798 0.009884959046625586
2.005572101175089328e-01 4.150404757850477 0.009884959046625586
2.316119103100602872e-01 4.605922041145108 0.009884959046625586
2.663264210434999613e-01 5.1114334834401705 0.009884959046625586
3.048898773172797338e-01 5.672426068491977 0.009884959046625586
3.474562751940242222e-01 6.294988990221888 0.009884959046625586
3.941372757147808548e-01 6.985879746785249 0.009884959046625586
4.449957713627196720e-01 7.752597488629465 0.009884959046625586
5.000405269262216956e-01 8.60346441668451 0.009884959046625586
5.592221716408953824e-01 9.547716114208066 0.009884959046625586
6.224307417769444628e-01 10.59560179277617 0.009884959046625586
6.894948783095938838e-01 11.758495540521581 0.009884959046625586
7.601827325439455274e-01 13.049019780144016 0.009884959046625586
8.342045224424152750e-01 14.481182276745331 0.009884959046625586
9.112166303215274432e-01 16.070528182616385 0.009884959046625586
9.908270905771600079e-01 17.834308769319094 0.009884959046625586
1.072602263448425797e+00 19.791668678535572 0.009884959046625586
1.156074466627448061e+00 21.96385372416547 0.009884959046625586
1.240750323123583687e+00 24.37444150122222 0.009884959046625586
1.326119566415076889e+00 27.04959730463137 0.009884959046625586
1.411664024002418305e+00 30.01835813575592 0.009884959046625586
1.496866525833333350e+00 33.31294787934677 0.009884959046625586
1.581219463605806341e+00 36.96912707195032 0.009884959046625586
1.664232774411686488e+00 41.0265810582719 0.009884959046625586
1.745441145779891956e+00 45.52935074866948 0.009884959046625586
1.824410303938017952e+00 50.526310653356795 0.009884959046625586
1.900742308389473001e+00 56.07169938205458 0.009884959046625586
1.974202683006536674e+00 62.22570836730231 0.009884959046625586
2.044420005504137272e+00 69.0551352016233 0.009884959046625586
2.111088245262765728e+00 76.63410868007462 0.009884959046625586
2.173987170801755298e+00 85.04489341802686 0.009884959046625586
2.232944108639271619e+00 94.37878277775391 0.009884959046625586
2.287834306374476601e+00 104.73708979594508 0.009884959046625586
2.338580914838952474e+00 116.23224686798542 0.009884959046625586
2.385154577687618627e+00 128.9890261253308 0.009884959046625586
2.427572530859992028e+00 143.14589375234786 0.009884959046625586
2.465897017749462350e+00 158.85651294280527 0.009884959046625586
2.500232753551438147e+00 176.2914118095948 0.009884959046625586
2.530723112102575723e+00 195.63983435170647 0.009884959046625586
2.557544735006561876e+00 217.11179456945052 0.009884959046625586
2.580900347186696475e+00 240.9403560239527 0.009884959046625586
2.601009747181061371e+00 267.38416158399497 0.009884959046625586
2.618099225403789809e+00 296.73024081888724 0.009884959046625586
2.632390010454620732e+00 329.2971255097155 0.009884959046625586
2.644086714056239185e+00 365.43830709572546 0.009884959046625586
2.671838967253137298e+00 405.54607358408276 0.009884959046625586
2.699271177752796902e+00 450.05576757004974 0.009884959046625586
2.721296594058491891e+00 499.450511585514 0.009884959046625586
2.738028960243572119e+00 554.2664520663108 0.009884959046625586
2.749633126820909101e+00 615.0985788580505 0.009884959046625586
2.756325618296162627e+00 682.6071834272393 0.009884959046625586
2.758375678482674065e+00 757.525025877192 0.009884959046625586
2.756153616090107672e+00 840.6652885618333 0.009884959046625586
2.750012962260160343e+00 932.9304026284696 0.009884959046625586
2.740356246145855934e+00 1035.3218432956637 0.009884959046625586
2.727679637281777314e+00 1148.9510001873086 0.009884959046625586
2.717325955096158818e+00 1275.051240713013 0.009884959046625586
2.723101167288581426e+00 1414.991297434576 0.009884959046625586
2.729603784288961332e+00 1570.2901247293776 0.009884959046625586
2.737309860408950524e+00 1742.6333860096508 0.009884959046625586
2.746699591312683264e+00 1933.891750455232 0.009884959046625586
2.758245176730392600e+00 2146.141197858406 0.009884959046625586
2.772393073993759227e+00 2381.6855519761607 0.009884959046625586
2.789542475888514339e+00 2643.0814869741084 0.009884959046625586
2.810022778114097619e+00 2933.1662783900483 0.009884959046625586
2.834073362172266020e+00 3255.0885998350564 0.009884959046625586
2.861834867316733977e+00 3612.3426997094302 0.009884959046625586
2.893365901696745457e+00 4008.8063288984645 0.009884959046625586
2.928542408174486855e+00 4448.782831127585 0.009884959046625586
2.967184530192685799e+00 4937.047852839004 0.009884959046625586
3.009074772806241249e+00 5478.901179593945 0.009884959046625586
3.053940463387946114e+00 6080.224261649427 0.009884959046625586
3.101459221895081164e+00 6747.5440531107 0.009884959046625586
3.151311203973691466e+00 7488.10385759003 0.009884959046625586
3.203133602866849117e+00 8309.941949353404 0.009884959046625586
3.256603378643210700e+00 9221.97882333434 0.009884959046625586
3.311447600077652265e+00 10234.114021054527 0.009884959046625586
3.367609694521745745e+00 11357.333583431051 0.009884959046625586
3.424704011970924444e+00 12603.829296797274 0.009884959046625586
3.482543997930699131e+00 13987.131026472387 0.009884959046625586
3.540792933266086795e+00 15522.25357427048 0.009884959046625586
3.599210733296405174e+00 17225.859653987874 0.009884959046625586
3.657670305092376672e+00 19116.440753857038 0.009884959046625586
3.715827401502914018e+00 21214.51784910632 0.009884959046625586
3.773456015496748250e+00 23542.864143224204 0.009884959046625586
3.830274974890905959e+00 26126.752255633317 0.009884959046625586
3.886032105458297359e+00 28994.22853882881 0.009884959046625586
3.940482107737576456e+00 32176.417502507353 0.009884959046625586
3.993420012933244667e+00 35707.859649004626 0.009884959046625586
4.044515547615017859e+00 39626.88638701478 0.009884959046625586
4.093551144105391337e+00 43976.036093027215 0.009884959046625586
4.140158112306244753e+00 48802.515836544335 0.009884959046625586
4.184095358060114123e+00 54158.71378079476 0.009884959046625586
4.224991857534155848e+00 60102.76782070388 0.009884959046625586
4.262540802901352066e+00 66699.19663030129 0.009884959046625586
4.296436108186997060e+00 74019.59996915652 0.009884959046625586
4.326375821382677955e+00 82143.43584919439 0.009884959046625586
4.352065290884306492e+00 91158.88299750836 0.009884959046625586
4.373219880359856759e+00 101163.7979766207 0.009884959046625586
4.389567012234198984e+00 112266.77735108159 0.009884959046625586
4.400847802199156611e+00 124588.33642950082 0.009884959046625586
4.406818029183496854e+00 138262.2173764659 0.009884959046625586
4.407248802250348874e+00 153436.84089300132 0.009884959046625586
4.401927111464631004e+00 170276.91722258978 0.009884959046625586
4.390669263890217167e+00 188965.23396912115 0.009884959046625586
4.373300676228740080e+00 209704.64013232305 0.009884959046625586
4.369843683707970605e+00 232720.2478960412 0.009884959046625586
4.370816350299676856e+00 258261.87606826748 0.009884959046625586
4.369927001354084517e+00 286606.7616948256 0.009884959046625586
4.367736245019302466e+00 318062.5692794119 0.009884959046625586
4.363448340798555591e+00 352970.73027306574 0.009884959046625586
4.357164141369969101e+00 391710.1490809261 0.009884959046625586
4.349354262090094458e+00 434701.3158125035 0.009884959046625586
4.340383080744582678e+00 482410.8704165374 0.009884959046625586
4.329894705261281729e+00 535356.6677410719 0.009884959046625586
4.317811353968973087e+00 594113.3984965039 0.009884959046625586
4.304518099576397638e+00 659318.8271333541 0.009884959046625586
4.290493978520881768e+00 731680.7143427207 0.009884959046625586
4.274285458516452252e+00 811984.4993184009 0.009884959046625586
4.255470918770449806e+00 901101.8251665037 0.009884959046625586
4.233543477637552677e+00 1000000.0 0.009884959046625586
2.997443000079701828e-05 0.001 0.010969857978923836
3.311318640611655517e-05 0.0011097524964120721 0.010969857978923836
3.656091372775771797e-05 0.0012315506032928262 0.010969857978923836
4.035021836057772564e-05 0.001366716356462006 0.010969857978923836
4.450452387543545627e-05 0.0015167168884709225 0.010969857978923836
4.905747133652975069e-05 0.0016831803533309566 0.010969857978923836
5.403863924271519172e-05 0.0018679135990207828 0.010969857978923836
5.948601922015333415e-05 0.002072921779595372 0.010969857978923836
6.542771274796543390e-05 0.002300430119772917 0.010969857978923836
7.189982388319473726e-05 0.0025529080682395165 0.010969857978923836
7.894219153691461530e-05 0.002833096101839324 0.010969857978923836
8.658523420449947482e-05 0.0031440354715915 0.010969857978923836
9.486712108620353498e-05 0.0034891012134067737 0.010969857978923836
1.038224421154322733e-04 0.003872038781812557 0.010969857978923836
1.134826356337880176e-04 0.004297004704320844 0.010969857978923836
1.238792856469650904e-04 0.004768611697714469 0.010969857978923836
1.350396301011773088e-04 0.005291978735958442 0.010969857978923836
1.469924812143307577e-04 0.005872786613189483 0.010969857978923836
1.597580772333635822e-04 0.00651733960488242 0.010969857978923836
1.733540336150695164e-04 0.007232633896483534 0.010969857978923836
1.877975306264594566e-04 0.008026433522257174 0.010969857978923836
2.030953288480725853e-04 0.00890735463861044 0.010969857978923836
2.192592403273918534e-04 0.009884959046625586 0.010969857978923836
2.362894058467818680e-04 0.010969857978923836 0.010969857978923836
2.541927197801523998e-04 0.012173827277396614 0.010969857978923836
2.729660014995100178e-04 0.013509935211980273 0.010969857978923836
2.926209181499170439e-04 0.014992684327860457 0.010969857978923836
3.131624372446624276e-04 0.01663816886076129 0.010969857978923836
3.346128054595582909e-04 0.018464249428955443 0.010969857978923836
3.569996038392081157e-04 0.020490746898158472 0.010969857978923836
3.803719027751315679e-04 0.022739657523579287 0.010969857978923836
4.047985998512554687e-04 0.02523539170434766 0.010969857978923836
4.303760961204268856e-04 0.02800503894183631 0.010969857978923836
4.572407980499927139e-04 0.03107866187782014 0.010969857978923836
4.855658970289348868e-04 0.03448962260405758 0.010969857978923836
5.155839663429889318e-04 0.038274944785163134 0.010969857978923836
5.475841828217833680e-04 0.04247571552536898 0.010969857978923836
5.819393215161652129e-04 0.047137531341167244 0.010969857978923836
6.191099032194230392e-04 0.05231099308056263 0.010969857978923836
6.596677104695784170e-04 0.05805225516094899 0.010969857978923836
7.043149219474838978e-04 0.06442363508721373 0.010969857978923836
7.539143746229574981e-04 0.07149428986597581 0.010969857978923836
8.095179881132946861e-04 0.07934096665797492 0.010969857978923836
8.724039469641640954e-04 0.08804883581643465 0.010969857978923836
9.441289576423009863e-04 0.09771241535346502 0.010969857978923836
1.026580507611940573e-03 0.1084365968689611 0.010969857978923836
1.122046735313253886e-03 0.12033778407775893 0.010969857978923836
1.233300784577055775e-03 0.13354515629298988 0.010969857978923836
1.363696955733746012e-03 0.14820207057988585 0.010969857978923836
1.517300467666176473e-03 0.16446761779946645 0.010969857978923836
1.699021854481262001e-03 0.18251834943190443 0.010969857978923836
1.914803028062939420e-03 0.20255019392306664 0.010969857978923836
2.171819934385482796e-03 0.22478058335487253 0.010969857978923836
2.478736638091446481e-03 0.24945081352303167 0.010969857978923836
2.846003627184386618e-03 0.27682866303920667 0.010969857978923836
3.286211085645750294e-03 0.3072112998861759 0.010969857978923836
3.814507019387214457e-03 0.34092850697468147 0.010969857978923836
4.449091126357497018e-03 0.3783462617131929 0.010969857978923836
5.211788523656305135e-03 0.419870708444391 0.010969857978923836
6.128718533653387986e-03 0.4659525668664682 0.010969857978923836
7.231066930325724847e-03 0.517092024289676 0.010969857978923836
8.555971620656816629e-03 0.5738441648302398 0.010969857978923836
1.014752090707860335e-02 0.6368249944718586 0.010969857978923836
1.205788862609750295e-02 0.7067181273927491 0.010969857978923836
1.434857917094204023e-02 0.7842822061337682 0.010969857978923836
1.709179415814717634e-02 0.8703591361485166 0.010969857978923836
2.037190224517132497e-02 0.9658832241158708 0.010969857978923836
2.428698675793167921e-02 1.0718913192051276 0.010969857978923836
2.895041929781778933e-02 1.1895340673703196 0.010969857978923836
3.468492987221685059e-02 1.3200884008314182 0.010969857978923836
4.149072860753515862e-02 1.4649713983072863 0.010969857978923836
4.953399156184866425e-02 1.625755666443795 0.010969857978923836
5.900457946657284430e-02 1.8041864093920719 0.010969857978923836
7.011169881116588454e-02 2.0022003718155843 0.010969857978923836
8.308328897917971467e-02 2.2219468609395236 0.010969857978923836
9.816460948484857785e-02 2.4658110758226037 0.010969857978923836
1.156159184935808409e-01 2.736439997074672 0.010969857978923836
1.357091314376651647e-01 3.0367711180354604 0.010969857978923836
1.587234114643262806e-01 3.370064329271928 0.010969857978923836
1.849396862871539871e-01 3.739937302478798 0.010969857978923836
2.146341393516993934e-01 4.150404757850477 0.010969857978923836
2.480708516352931603e-01 4.605922041145108 0.010969857978923836
2.854937674210158427e-01 5.1114334834401705 0.010969857978923836
3.271183167247269652e-01 5.672426068491977 0.010969857978923836
3.731229975817457745e-01 6.294988990221888 0.010969857978923836
4.236413346064342722e-01 6.985879746785249 0.010969857978923836
4.787545666411870404e-01 7.752597488629465 0.010969857978923836
5.384854468802207084e-01 8.60346441668451 0.010969857978923836
6.027934556219340934e-01 9.547716114208066 0.010969857978923836
6.715716574734619249e-01 10.59560179277617 0.010969857978923836
7.446453736305611582e-01 11.758495540521581 0.010969857978923836
8.217727078517856887e-01 13.049019780144016 0.010969857978923836
9.026469178130089865e-01 14.481182276745331 0.010969857978923836
9.869005280230851440e-01 16.070528182616385 0.010969857978923836
1.074111028095535492e+00 17.834308769319094 0.010969857978923836
1.163807953653708038e+00 19.791668678535572 0.010969857978923836
1.255481109589590361e+00 21.96385372416547 0.010969857978923836
1.348589669815244863e+00 24.37444150122222 0.010969857978923836
1.442571870831501402e+00 27.04959730463137 0.010969857978923836
1.536855007050740518e+00 30.01835813575592 0.010969857978923836
1.630865408854420107e+00 33.31294787934677 0.010969857978923836
1.724038123481907769e+00 36.96912707195032 0.010969857978923836
1.815826015811225824e+00 41.0265810582719 0.010969857978923836
1.905708055175285187e+00 45.52935074866948 0.010969857978923836
1.993196614243151643e+00 50.526310653356795 0.010969857978923836
2.077870259116209262e+00 56.07169938205458 0.010969857978923836
2.159448349621696295e+00 62.22570836730231 0.010969857978923836
2.237454691753383962e+00 69.0551352016233 0.010969857978923836
2.311586241448565726e+00 76.63410868007462 0.010969857978923836
2.381592170224334559e+00 85.04489341802686 0.010969857978923836
2.447274910404740655e+00 94.37878277775391 0.010969857978923836
2.508490641467732374e+00 104.73708979594508 0.010969857978923836
2.565149295289183229e+00 116.23224686798542 0.010969857978923836
2.617214083337232378e+00 128.9890261253308 0.010969857978923836
2.664700448072818695e+00 143.14589375234786 0.010969857978923836
2.707674241162616013e+00 158.85651294280527 0.010969857978923836
2.746248833793078603e+00 176.2914118095948 0.010969857978923836
2.780580824662719497e+00 195.63983435170647 0.010969857978923836
2.810864012055540595e+00 217.11179456945052 0.010969857978923836
2.837321400386937587e+00 240.9403560239527 0.010969857978923836
2.860195213333349695e+00 267.38416158399497 0.010969857978923836
2.879735179255821897e+00 296.73024081888724 0.010969857978923836
2.896185754840206794e+00 329.2971255097155 0.010969857978923836
2.909773331647853567e+00 365.43830709572546 0.010969857978923836
2.940876696209824281e+00 405.54607358408276 0.010969857978923836
2.971829171105624834e+00 450.05576757004974 0.010969857978923836
2.996845750175090473e+00 499.450511585514 0.010969857978923836
3.016045940119674640e+00 554.2664520663108 0.010969857978923836
3.029605362345463515e+00 615.0985788580505 0.010969857978923836
3.037756361238476366e+00 682.6071834272393 0.010969857978923836
3.040789174344490586e+00 757.525025877192 0.010969857978923836
3.039080835442232065e+00 840.6652885618333 0.010969857978923836
3.033064894790242771e+00 932.9304026284696 0.010969857978923836
3.023143627888586593e+00 1035.3218432956637 0.010969857978923836
3.009871780379846040e+00 1148.9510001873086 0.010969857978923836
2.993846850778949076e+00 1275.051240713013 0.010969857978923836
2.998042489301316227e+00 1414.991297434576 0.010969857978923836
3.004751462780187676e+00 1570.2901247293776 0.010969857978923836
3.012691249987534015e+00 1742.6333860096508 0.010969857978923836
3.022397272928598166e+00 1933.891750455232 0.010969857978923836
3.034398059108573964e+00 2146.141197858406 0.010969857978923836
3.049195289474774029e+00 2381.6855519761607 0.010969857978923836
3.067239580268823040e+00 2643.0814869741084 0.010969857978923836
3.088905050274942887e+00 2933.1662783900483 0.010969857978923836
3.114466447463765331e+00 3255.0885998350564 0.010969857978923836
3.144098973349223058e+00 3612.3426997094302 0.010969857978923836
3.177856359304310097e+00 4008.8063288984645 0.010969857978923836
3.215619456166026957e+00 4448.782831127585 0.010969857978923836
3.257196074500335659e+00 4937.047852839004 0.010969857978923836
3.302361922896313917e+00 5478.901179593945 0.010969857978923836
3.350802907910664263e+00 6080.224261649427 0.010969857978923836
3.402168983408426328e+00 6747.5440531107 0.010969857978923836
3.456101353680368415e+00 7488.10385759003 0.010969857978923836
3.512224209023089294e+00 8309.941949353404 0.010969857978923836
3.570170886487353812e+00 9221.97882333434 0.010969857978923836
3.629641834054450733e+00 10234.114021054527 0.010969857978923836
3.690571610682594539e+00 11357.333583431051 0.010969857978923836
3.752554605000096632e+00 12603.829296797274 0.010969857978923836
3.815363979686756668e+00 13987.131026472387 0.010969857978923836
3.878633661870424021e+00 15522.25357427048 0.010969857978923836
3.942095089138392794e+00 17225.859653987874 0.010969857978923836
4.005591333853224079e+00 19116.440753857038 0.010969857978923836
4.068766580537110933e+00 21214.51784910632 0.010969857978923836
4.131322033679589723e+00 23542.864143224204 0.010969857978923836
4.192943332318607830e+00 26126.752255633317 0.010969857978923836
4.253333204022592184e+00 28994.22853882881 0.010969857978923836
4.312186904078579630e+00 32176.417502507353 0.010969857978923836
4.369289342797610054e+00 35707.859649004626 0.010969857978923836
4.424231183653250632e+00 39626.88638701478 0.010969857978923836
4.476753257078699200e+00 43976.036093027215 0.010969857978923836
4.526446091832191598e+00 48802.515836544335 0.010969857978923836
4.573025442721588618e+00 54158.71378079476 0.010969857978923836
4.616074363397975944e+00 60102.76782070388 0.010969857978923836
4.655250322669498786e+00 66699.19663030129 0.010969857978923836
4.690215290038819873e+00 74019.59996915652 0.010969857978923836
4.720639081539290238e+00 82143.43584919439 0.010969857978923836
4.746202100097920429e+00 91158.88299750836 0.010969857978923836
4.766597755077913945e+00 101163.7979766207 0.010969857978923836
4.781534131030489299e+00 112266.77735108159 0.010969857978923836
4.790734959174757002e+00 124588.33642950082 0.010969857978923836
4.793940497988191218e+00 138262.2173764659 0.010969857978923836
4.790907906509026759e+00 153436.84089300132 0.010969857978923836
4.781411655006277961e+00 170276.91722258978 0.010969857978923836
4.765263301994558276e+00 188965.23396912115 0.010969857978923836
4.742270678568460518e+00 209704.64013232305 0.010969857978923836
4.733551375428008967e+00 232720.2478960412 0.010969857978923836
4.729730326512537886e+00 258261.87606826748 0.010969857978923836
4.723807662654215811e+00 286606.7616948256 0.010969857978923836
4.715753585476183396e+00 318062.5692794119 0.010969857978923836
4.705113474016887842e+00 352970.73027306574 0.010969857978923836
4.691961904824457186e+00 391710.1490809261 0.010969857978923836
4.676824954058425021e+00 434701.3158125035 0.010969857978923836
4.659879631961366897e+00 482410.8704165374 0.010969857978923836
4.640773754276531271e+00 535356.6677410719 0.010969857978923836
4.619389358757252317e+00 594113.3984965039 0.010969857978923836
4.595889863965632927e+00 659318.8271333541 0.010969857978923836
4.571171207394502112e+00 731680.7143427207 0.010969857978923836
4.543462492693748800e+00 811984.4993184009 0.010969857978923836
4.512312416675901439e+00 901101.8251665037 0.010969857978923836
4.477197158820595213e+00 1000000.0 0.010969857978923836
3.062878034915685304e-05 0.001 0.012173827277396614
3.384561510005645234e-05 0.0011097524964120721 0.012173827277396614
3.738394887438737919e-05 0.0012315506032928262 0.012173827277396614
4.127212604838053505e-05 0.001366716356462006 0.012173827277396614
4.553928487884620617e-05 0.0015167168884709225 0.012173827277396614
5.021742576530948706e-05 0.0016831803533309566 0.012173827277396614
5.534395073124709471e-05 0.0018679135990207828 0.012173827277396614
6.094858913771335868e-05 0.002072921779595372 0.012173827277396614
6.707547420092393391e-05 0.002300430119772917 0.012173827277396614
7.375285031281647715e-05 0.0025529080682395165 0.012173827277396614
8.102645642523191236e-05 0.002833096101839324 0.012173827277396614
8.893145943510545820e-05 0.0031440354715915 0.012173827277396614
9.751062687558725351e-05 0.0034891012134067737 0.012173827277396614
1.067967036034853556e-04 0.003872038781812557 0.012173827277396614
1.168303633062738094e-04 0.004297004704320844 0.012173827277396614
1.276503525822249036e-04 0.004768611697714469 0.012173827277396614
1.392849113923408995e-04 0.005291978735958442 0.012173827277396614
1.517658213941170786e-04 0.005872786613189483 0.012173827277396614
1.651229819168029622e-04 0.00651733960488242 0.012173827277396614
1.793771512779775991e-04 0.007232633896483534 0.012173827277396614
1.945503641391257391e-04 0.008026433522257174 0.012173827277396614
2.106567981750039390e-04 0.00890735463861044 0.012173827277396614
2.277105417718806131e-04 0.009884959046625586 0.012173827277396614
2.457166966140126663e-04 0.010969857978923836 0.012173827277396614
2.646845411365834075e-04 0.012173827277396614 0.012173827277396614
2.846205137119833480e-04 0.013509935211980273 0.012173827277396614
3.055337882557816959e-04 0.014992684327860457 0.012173827277396614
3.274325333217745519e-04 0.01663816886076129 0.012173827277396614
3.503381970066471668e-04 0.018464249428955443 0.012173827277396614
3.742861293588829676e-04 0.020490746898158472 0.012173827277396614
3.993205723180163211e-04 0.022739657523579287 0.012173827277396614
4.255124675468955286e-04 0.02523539170434766 0.012173827277396614
4.529648785864791045e-04 0.02800503894183631 0.012173827277396614
4.818103777840521931e-04 0.03107866187782014 0.012173827277396614
5.122329151030196714e-04 0.03448962260405758 0.012173827277396614
5.444687696079721778e-04 0.038274944785163134 0.012173827277396614
5.788222642067780872e-04 0.04247571552536898 0.012173827277396614
6.156805701946081776e-04 0.047137531341167244 0.012173827277396614
6.555264177601064814e-04 0.05231099308056263 0.012173827277396614
6.989591528689199701e-04 0.05805225516094899 0.012173827277396614
7.467231387080727235e-04 0.06442363508721373 0.012173827277396614
7.997265163203474319e-04 0.07149428986597581 0.012173827277396614
8.590838310326866364e-04 0.07934096665797492 0.012173827277396614
9.261540537056612253e-04 0.08804883581643465 0.012173827277396614
1.002589945864607252e-03 0.09771241535346502 0.012173827277396614
1.090398385248393968e-03 0.1084365968689611 0.012173827277396614
1.192016210113593143e-03 0.12033778407775893 0.012173827277396614
1.310399906226767525e-03 0.13354515629298988 0.012173827277396614
1.449125860798413995e-03 0.14820207057988585 0.012173827277396614
1.612529643549259805e-03 0.16446761779946645 0.012173827277396614
1.805856369984044267e-03 0.18251834943190443 0.012173827277396614
2.035448385871369611e-03 0.20255019392306664 0.012173827277396614
2.308974693979902720e-03 0.22478058335487253 0.012173827277396614
2.635693729332097470e-03 0.24945081352303167 0.012173827277396614
3.026778484726166257e-03 0.27682866303920667 0.012173827277396614
3.495695053726670300e-03 0.3072112998861759 0.012173827277396614
4.058649796494059186e-03 0.34092850697468147 0.012173827277396614
4.735123632367101328e-03 0.3783462617131929 0.012173827277396614
5.548483396643029940e-03 0.419870708444391 0.012173827277396614
6.526706242018618861e-03 0.4659525668664682 0.012173827277396614
7.703213652472172199e-03 0.517092024289676 0.012173827277396614
9.117816331671484489e-03 0.5738441648302398 0.012173827277396614
1.081780792765624048e-02 0.6368249944718586 0.012173827277396614
1.285917669635225531e-02 0.7067181273927491 0.012173827277396614
1.530796378193023666e-02 0.7842822061337682 0.012173827277396614
1.824174421687203493e-02 0.8703591361485166 0.012173827277396614
2.175122604142835925e-02 0.9658832241158708 0.012173827277396614
2.594193527809940392e-02 1.0718913192051276 0.012173827277396614
3.093594495662875532e-02 1.1895340673703196 0.012173827277396614
3.687359154153956042e-02 1.3200884008314182 0.012173827277396614
4.401125702004807239e-02 1.4649713983072863 0.012173827277396614
5.256703714044728970e-02 1.625755666443795 0.012173827277396614
6.264854476375436576e-02 1.8041864093920719 0.012173827277396614
7.448154841310188068e-02 2.0022003718155843 0.012173827277396614
8.831262382000945599e-02 2.2219468609395236 0.012173827277396614
1.044078040933231616e-01 2.4658110758226037 0.012173827277396614
1.230502526192071150e-01 2.736439997074672 0.012173827277396614
1.445368430894235223e-01 3.0367711180354604 0.012173827277396614
1.691735655442835051e-01 3.370064329271928 0.012173827277396614
1.972697626236860902e-01 3.739937302478798 0.012173827277396614
2.291312185151705150e-01 4.150404757850477 0.012173827277396614
2.650522590334339901e-01 4.605922041145108 0.012173827277396614
3.053070735806276970e-01 5.1114334834401705 0.012173827277396614
3.501405546787952905e-01 5.672426068491977 0.012173827277396614
3.997590274485856576e-01 6.294988990221888 0.012173827277396614
4.543212665582906373e-01 6.985879746785249 0.012173827277396614
5.139302263566821738e-01 7.752597488629465 0.012173827277396614
5.786258879734010874e-01 8.60346441668451 0.012173827277396614
6.483795734331274652e-01 9.547716114208066 0.012173827277396614
7.230900126414875340e-01 10.59560179277617 0.012173827277396614
8.025813532961106889e-01 11.758495540521581 0.012173827277396614
8.866032086936009859e-01 13.049019780144016 0.012173827277396614
9.748327452407125060e-01 14.481182276745331 0.012173827277396614
1.066878729035048545e+00 16.070528182616385 0.012173827277396614
1.162287382176686146e+00 17.834308769319094 0.012173827277396614
1.260549838965376201e+00 19.791668678535572 0.012173827277396614
1.361110953909217214e+00 21.96385372416547 0.012173827277396614
1.463379182524850108e+00 24.37444150122222 0.012173827277396614
1.566737221926251422e+00 27.04959730463137 0.012173827277396614
1.670553082524283139e+00 30.01835813575592 0.012173827277396614
1.774191252720967782e+00 33.31294787934677 0.012173827277396614
1.877023620576544038e+00 36.96912707195032 0.012173827277396614
1.978439831755298917e+00 41.0265810582719 0.012173827277396614
2.077856808121336663e+00 45.52935074866948 0.012173827277396614
2.174727208454760863e+00 50.526310653356795 0.012173827277396614
2.268658698025298293e+00 56.07169938205458 0.012173827277396614
2.359162686064378178e+00 62.22570836730231 0.012173827277396614
2.445788725972930511e+00 69.0551352016233 0.012173827277396614
2.528192602864864025e+00 76.63410868007462 0.012173827277396614
2.606088373230271760e+00 85.04489341802686 0.012173827277396614
2.679249703398463467e+00 94.37878277775391 0.012173827277396614
2.747510513286109735e+00 104.73708979594508 0.012173827277396614
2.810765026019047319e+00 116.23224686798542 0.012173827277396614
2.868967238853123103e+00 128.9890261253308 0.012173827277396614
2.922129713684644248e+00 143.14589375234786 0.012173827277396614
2.970321484354464747e+00 158.85651294280527 0.012173827277396614
3.013664775807292528e+00 176.2914118095948 0.012173827277396614
3.052330173333933416e+00 195.63983435170647 0.012173827277396614
3.086529885562346642e+00 217.11179456945052 0.012173827277396614
3.116508859385417107e+00 240.9403560239527 0.012173827277396614
3.142533712303891225e+00 267.38416158399497 0.012173827277396614
3.164879776837242975e+00 296.73024081888724 0.012173827277396614
3.183816979039805872e+00 329.2971255097155 0.012173827277396614
3.199595685243438847e+00 365.43830709572546 0.012173827277396614
3.234477112009975119e+00 405.54607358408276 0.012173827277396614
3.269370884316182835e+00 450.05576757004974 0.012173827277396614
3.297789646221313209e+00 499.450511585514 0.012173827277396614
3.319823100547123484e+00 554.2664520663108 0.012173827277396614
3.335657655742273242e+00 615.0985788580505 0.012173827277396614
3.345541953425718695e+00 682.6071834272393 0.012173827277396614
3.349788151016446669e+00 757.525025877192 0.012173827277396614
3.348780732175238750e+00 840.6652885618333 0.012173827277396614
3.343039295873533323e+00 932.9304026284696 0.012173827277396614
3.332969266229413918e+00 1035.3218432956637 0.012173827277396614
3.319161146384709493e+00 1148.9510001873086 0.012173827277396614
3.302295433903554844e+00 1275.051240713013 0.012173827277396614
3.298974571221640062e+00 1414.991297434576 0.012173827277396614
3.305895884176857091e+00 1570.2901247293776 0.012173827277396614
3.314059999658550915e+00 1742.6333860096508 0.012173827277396614
3.324062860633441918e+00 1933.891750455232 0.012173827277396614
3.336495176941031815e+00 2146.141197858406 0.012173827277396614
3.351920090756070447e+00 2381.6855519761607 0.012173827277396614
3.370845952872730589e+00 2643.0814869741084 0.012173827277396614
3.393697715701050388e+00 2933.1662783900483 0.012173827277396614
3.420791046631884935e+00 3255.0885998350564 0.012173827277396614
3.452342928171090453e+00 3612.3426997094302 0.012173827277396614
3.488401360520536620e+00 4008.8063288984645 0.012173827277396614
3.528856632127851611e+00 4448.782831127585 0.012173827277396614
3.573516450457815186e+00 4937.047852839004 0.012173827277396614
3.622120449912327622e+00 5478.901179593945 0.012173827277396614
3.674341344688045741e+00 6080.224261649427 0.012173827277396614
3.729789885560797380e+00 6747.5440531107 0.012173827277396614
3.788064875090673578e+00 7488.10385759003 0.012173827277396614
3.848780299218872436e+00 8309.941949353404 0.012173827277396614
3.911520232047167145e+00 9221.97882333434 0.012173827277396614
3.975955600573440218e+00 10234.114021054527 0.012173827277396614
4.042010056518775762e+00 11357.333583431051 0.012173827277396614
4.109256294786262309e+00 12603.829296797274 0.012173827277396614
4.177418771189210567e+00 13987.131026472387 0.012173827277396614
4.246096967128864641e+00 15522.25357427048 0.012173827277396614
4.314987582740234195e+00 17225.859653987874 0.012173827277396614
4.383895922574717829e+00 19116.440753857038 0.012173827277396614
4.452453088433312445e+00 21214.51784910632 0.012173827277396614
4.520272147709932575e+00 23542.864143224204 0.012173827277396614
4.586999726805407462e+00 26126.752255633317 0.012173827277396614
4.652285638211712815e+00 28994.22853882881 0.012173827277396614
4.715780578164717518e+00 32176.417502507353 0.012173827277396614
4.777210173199048171e+00 35707.859649004626 0.012173827277396614
4.836101348138295286e+00 39626.88638701478 0.012173827277396614
4.892119950941566486e+00 43976.036093027215 0.012173827277396614
4.944867995492594481e+00 48802.515836544335 0.012173827277396614
4.993988374158606192e+00 54158.71378079476 0.012173827277396614
5.039016026676571336e+00 60102.76782070388 0.012173827277396614
5.079571715620548211e+00 66699.19663030129 0.012173827277396614
5.115285006285623659e+00 74019.59996915652 0.012173827277396614
5.145797259055359341e+00 82143.43584919439 0.012173827277396614
5.170764148799702475e+00 91158.88299750836 0.012173827277396614
5.189857308362772592e+00 101163.7979766207 0.012173827277396614
5.202765600263810519e+00 112266.77735108159 0.012173827277396614
5.209195759819832183e+00 124588.33642950082 0.012173827277396614
5.208872859531928690e+00 138262.2173764659 0.012173827277396614
5.201540525534932513e+00 153436.84089300132 0.012173827277396614
5.186961531604888265e+00 170276.91722258978 0.012173827277396614
5.164945501702089992e+00 188965.23396912115 0.012173827277396614
5.135281413926843896e+00 209704.64013232305 0.012173827277396614
5.120005999784913442e+00 232720.2478960412 0.012173827277396614
5.110313627479834864e+00 258261.87606826748 0.012173827277396614
5.098208797448760876e+00 286606.7616948256 0.012173827277396614
5.083083846719762988e+00 318062.5692794119 0.012173827277396614
5.064820797696755861e+00 352970.73027306574 0.012173827277396614
5.043466555998606715e+00 391710.1490809261 0.012173827277396614
5.019599228052944895e+00 434701.3158125035 0.012173827277396614
4.993206433335069860e+00 482410.8704165374 0.012173827277396614
4.963946197406543526e+00 535356.6677410719 0.012173827277396614
4.931664891296016151e+00 594113.3984965039 0.012173827277396614
4.896251317798633984e+00 659318.8271333541 0.012173827277396614
4.859146126600927040e+00 731680.7143427207 0.012173827277396614
4.818214504201614901e+00 811984.4993184009 0.012173827277396614
4.772992613669059025e+00 901101.8251665037 0.012173827277396614
4.722960027320247001e+00 1000000.0 0.012173827277396614
3.133134357102745823e-05 0.001 0.013509935211980273
3.463085554473974734e-05 0.0011097524964120721 0.013509935211980273
3.826230752156746978e-05 0.0012315506032928262 0.013509935211980273
4.225259639905406557e-05 0.001366716356462006 0.013509935211980273
4.663957049406604202e-05 0.0015167168884709225 0.013509935211980273
5.145025463680091322e-05 0.0016831803533309566 0.013509935211980273
5.672491628565963214e-05 0.0018679135990207828 0.013509935211980273
6.249840848606747802e-05 0.002072921779595372 0.013509935211980273
6.881120157949784718e-05 0.002300430119772917 0.013509935211980273
7.570339309174272649e-05 0.0025529080682395165 0.013509935211980273
8.321641253288365118e-05 0.002833096101839324 0.013509935211980273
9.139325101242140332e-05 0.0031440354715915 0.013509935211980273
1.002735914067605935e-04 0.0034891012134067737 0.013509935211980273
1.099033369931103321e-04 0.003872038781812557 0.013509935211980273
1.203207395499163016e-04 0.004297004704320844 0.013509935211980273
1.315700380281599284e-04 0.004768611697714469 0.013509935211980273
1.436868300468072677e-04 0.005291978735958442 0.013509935211980273
1.567082491003538199e-04 0.005872786613189483 0.013509935211980273
1.706671307359729618e-04 0.00651733960488242 0.013509935211980273
1.855906832388890936e-04 0.007232633896483534 0.013509935211980273
2.015084697818916469e-04 0.008026433522257174 0.013509935211980273
2.184361655529864880e-04 0.00890735463861044 0.013509935211980273
2.363949845494463784e-04 0.009884959046625586 0.013509935211980273
2.553973540229975301e-04 0.010969857978923836 0.013509935211980273
2.754530019654473296e-04 0.012173827277396614 0.013509935211980273
2.965744422836491274e-04 0.013509935211980273 0.013509935211980273
3.187700516456858416e-04 0.014992684327860457 0.013509935211980273
3.420563079997505202e-04 0.01663816886076129 0.013509935211980273
3.664558937118953018e-04 0.018464249428955443 0.013509935211980273
3.919998564527346586e-04 0.020490746898158472 0.013509935211980273
4.187410748315233914e-04 0.022739657523579287 0.013509935211980273
4.467477912655786637e-04 0.02523539170434766 0.013509935211980273
4.761244171828527948e-04 0.02800503894183631 0.013509935211980273
5.070101979446171988e-04 0.03107866187782014 0.013509935211980273
5.395900034613767497e-04 0.03448962260405758 0.013509935211980273
5.741096697585050057e-04 0.038274944785163134 0.013509935211980273
6.108843508864746216e-04 0.04247571552536898 0.013509935211980273
6.503148206315346579e-04 0.047137531341167244 0.013509935211980273
6.929076060524352182e-04 0.05231099308056263 0.013509935211980273
7.392898909518748471e-04 0.05805225516094899 0.013509935211980273
7.902421625078297034e-04 0.06442363508721373 0.013509935211980273
8.467242426928709874e-04 0.07149428986597581 0.013509935211980273
9.099132086148395285e-04 0.07934096665797492 0.013509935211980273
9.812437044109845359e-04 0.08804883581643465 0.013509935211980273
1.062469357712715265e-03 0.09771241535346502 0.013509935211980273
1.155718453268601929e-03 0.1084365968689611 0.013509935211980273
1.263580031673719678e-03 0.12033778407775893 0.013509935211980273
1.389192735816119437e-03 0.13354515629298988 0.013509935211980273
1.536364225406453184e-03 0.14820207057988585 0.013509935211980273
1.709706286584897162e-03 0.16446761779946645 0.013509935211980273
1.914803165968470165e-03 0.18251834943190443 0.013509935211980273
2.158412646470045208e-03 0.20255019392306664 0.013509935211980273
2.448705096962989092e-03 0.22478058335487253 0.013509935211980273
2.795552600158739305e-03 0.24945081352303167 0.013509935211980273
3.210870620715026037e-03 0.27682866303920667 0.013509935211980273
3.709026484814369889e-03 0.3072112998861759 0.013509935211980273
4.307317422317361380e-03 0.34092850697468147 0.013509935211980273
5.026541753022602428e-03 0.3783462617131929 0.013509935211980273
5.891661812323203788e-03 0.419870708444391 0.013509935211980273
6.932573647030937543e-03 0.4659525668664682 0.013509935211980273
8.185005394473811660e-03 0.517092024289676 0.013509935211980273
9.691539443875289705e-03 0.5738441648302398 0.013509935211980273
1.150278587806131264e-02 0.6368249944718586 0.013509935211980273
1.367869113275549560e-02 0.7067181273927491 0.013509935211980273
1.629000491375478046e-02 0.7842822061337682 0.013509935211980273
1.941988990875335649e-02 0.8703591361485166 0.013509935211980273
2.316565230241189252e-02 0.9658832241158708 0.013509935211980273
2.764057982729459240e-02 1.0718913192051276 0.013509935211980273
3.297583048608408035e-02 1.1895340673703196 0.013509935211980273
3.932232204203334192e-02 1.3200884008314182 0.013509935211980273
4.685252997220375887e-02 1.4649713983072863 0.013509935211980273
5.576207927316205459e-02 1.625755666443795 0.013509935211980273
6.633519476170719742e-02 1.8041864093920719 0.013509935211980273
7.890817592701694638e-02 2.0022003718155843 0.013509935211980273
9.361711520495424876e-02 2.2219468609395236 0.013509935211980273
1.107499469011462012e-01 2.4658110758226037 0.013509935211980273
1.306140994862903248e-01 2.736439997074672 0.013509935211980273
1.535330238028859706e-01 3.0367711180354604 0.013509935211980273
1.798414529438964737e-01 3.370064329271928 0.013509935211980273
2.098793593903043875e-01 3.739937302478798 0.013509935211980273
2.439846568812074346e-01 4.150404757850477 0.013509935211980273
2.824847618607780331e-01 4.605922041145108 0.013509935211980273
3.256872424827915169e-01 5.1114334834401705 0.013509935211980273
3.738698517205580885e-01 5.672426068491977 0.013509935211980273
4.272703372281642098e-01 6.294988990221888 0.013509935211980273
4.860764466856434818e-01 6.985879746785249 0.013509935211980273
5.505452390827029197e-01 7.752597488629465 0.013509935211980273
6.212432279073106800e-01 8.60346441668451 0.013509935211980273
6.975585637710172149e-01 9.547716114208066 0.013509935211980273
7.793074710054440635e-01 10.59560179277617 0.013509935211980273
8.661911294999520283e-01 11.758495540521581 0.013509935211980273
9.577934409945388916e-01 13.049019780144016 0.013509935211980273
1.053583079592075977e+00 14.481182276745331 0.013509935211980273
1.152920112301401234e+00 16.070528182616385 0.013509935211980273
1.255301835585617809e+00 17.834308769319094 0.013509935211980273
1.362799156047046489e+00 19.791668678535572 0.013509935211980273
1.472966204926356104e+00 21.96385372416547 0.013509935211980273
1.585157576064130547e+00 24.37444150122222 0.013509935211980273
1.698696388012398639e+00 27.04959730463137 0.013509935211980273
1.812886516775512158e+00 30.01835813575592 0.013509935211980273
1.927025043481984445e+00 33.31294787934677 0.013509935211980273
2.040414548634246650e+00 36.96912707195032 0.013509935211980273
2.152374873291555524e+00 41.0265810582719 0.013509935211980273
2.262254035553666665e+00 45.52935074866948 0.013509935211980273
2.369483265481137302e+00 50.526310653356795 0.013509935211980273
2.473580467925066362e+00 56.07169938205458 0.013509935211980273
2.573931598460197367e+00 62.22570836730231 0.013509935211980273
2.670083285960979769e+00 69.0551352016233 0.013509935211980273
2.761644373501407124e+00 76.63410868007462 0.013509935211980273
2.848288642088947054e+00 85.04489341802686 0.013509935211980273
2.929756515891805524e+00 94.37878277775391 0.013509935211980273
3.005855923378822236e+00 104.73708979594508 0.013509935211980273
3.076462422227917326e+00 116.23224686798542 0.013509935211980273
3.141518619619562802e+00 128.9890261253308 0.013509935211980273
3.201032789638374343e+00 143.14589375234786 0.013509935211980273
3.255076485038595813e+00 158.85651294280527 0.013509935211980273
3.303780817249029944e+00 176.2914118095948 0.013509935211980273
3.347331023310074372e+00 195.63983435170647 0.013509935211980273
3.385958945931526021e+00 217.11179456945052 0.013509935211980273
3.419933163278617627e+00 240.9403560239527 0.013509935211980273
3.449546730475432366e+00 267.38416158399497 0.013509935211980273
3.475102867320521316e+00 296.73024081888724 0.013509935211980273
3.496899360196472184e+00 329.2971255097155 0.013509935211980273
3.515212919731759200e+00 365.43830709572546 0.013509935211980273
3.554325603389360211e+00 405.54607358408276 0.013509935211980273
3.593648847074928376e+00 450.05576757004974 0.013509935211980273
3.625933678145957018e+00 499.450511585514 0.013509935211980273
3.651216010427902781e+00 554.2664520663108 0.013509935211980273
3.669692901642337635e+00 615.0985788580505 0.013509935211980273
3.681629638362670764e+00 682.6071834272393 0.013509935211980273
3.687361139933158505e+00 757.525025877192 0.013509935211980273
3.687293989983466247e+00 840.6652885618333 0.013509935211980273
3.681990395210529510e+00 932.9304026284696 0.013509935211980273
3.671915541353546697e+00 1035.3218432956637 0.013509935211980273
3.657688878978453406e+00 1148.9510001873086 0.013509935211980273
3.640030096295869377e+00 1275.051240713013 0.013509935211980273
3.628010562930366056e+00 1414.991297434576 0.013509935211980273
3.635164550273160877e+00 1570.2901247293776 0.013509935211980273
3.643554168798215365e+00 1742.6333860096508 0.013509935211980273
3.653841348596569283e+00 1933.891750455232 0.013509935211980273
3.666685137806265704e+00 2146.141197858406 0.013509935211980273
3.682716765176607510e+00 2381.6855519761607 0.013509935211980273
3.702509159210510603e+00 2643.0814869741084 0.013509935211980273
3.726544809432547734e+00 2933.1662783900483 0.013509935211980273
3.755186531584290055e+00 3255.0885998350564 0.013509935211980273
3.788701392825159608e+00 3612.3426997094302 0.013509935211980273
3.827130839181456690e+00 4008.8063288984645 0.013509935211980273
3.870380170102692752e+00 4448.782831127585 0.013509935211980273
3.918262842430902282e+00 4937.047852839004 0.013509935211980273
3.970475082387938670e+00 5478.901179593945 0.013509935211980273
4.026683531581942255e+00 6080.224261649427 0.013509935211980273
4.086455479280786562e+00 6747.5440531107 0.013509935211980273
4.149343779098296991e+00 7488.10385759003 0.013509935211980273
4.214955546825931876e+00 8309.941949353404 0.013509935211980273
4.282819198302419750e+00 9221.97882333434 0.013509935211980273
4.352572700017134366e+00 10234.114021054527 0.013509935211980273
4.424126131775873105e+00 11357.333583431051 0.013509935211980273
4.497027878787205779e+00 12603.829296797274 0.013509935211980273
4.570943786523750774e+00 13987.131026472387 0.013509935211980273
4.645432495276507368e+00 15522.25357427048 0.013509935211980273
4.720148362213285154e+00 17225.859653987874 0.013509935211980273
4.794850913891052002e+00 19116.440753857038 0.013509935211980273
4.869152035703700143e+00 21214.51784910632 0.013509935211980273
4.942563504411421782e+00 23542.864143224204 0.013509935211980273
5.014685204286520204e+00 26126.752255633317 0.013509935211980273
5.085105664183963370e+00 28994.22853882881 0.013509935211980273
5.153430610640074683e+00 32176.417502507353 0.013509935211980273
5.219302401966836591e+00 35707.859649004626 0.013509935211980273
5.282193325918268734e+00 39626.88638701478 0.013509935211980273
5.341680188117999606e+00 43976.036093027215 0.013509935211980273
5.397385495279167777e+00 48802.515836544335 0.013509935211980273
5.448871219798862242e+00 54158.71378079476 0.013509935211980273
5.495622567225717070e+00 60102.76782070388 0.013509935211980273
5.537223043587256477e+00 66699.19663030129 0.013509935211980273
5.573269736245928030e+00 74019.59996915652 0.013509935211980273
5.603375821855039796e+00 82143.43584919439 0.013509935211980273
5.627172451537931330e+00 91158.88299750836 0.013509935211980273
5.644309930639090034e+00 101163.7979766207 0.013509935211980273
5.654458348906370446e+00 112266.77735108159 0.013509935211980273
5.657307902529990606e+00 124588.33642950082 0.013509935211980273
5.652568992210508902e+00 138262.2173764659 0.013509935211980273
5.639972584188158500e+00 153436.84089300132 0.013509935211980273
5.619270878817230752e+00 170276.91722258978 0.013509935211980273
5.590275563916653923e+00 188965.23396912115 0.013509935211980273
5.552755401208620434e+00 209704.64013232305 0.013509935211980273
5.529416350878839204e+00 232720.2478960412 0.013509935211980273
5.512778032547363871e+00 258261.87606826748 0.013509935211980273
5.493039627148050386e+00 286606.7616948256 0.013509935211980273
5.469486618893844465e+00 318062.5692794119 0.013509935211980273
5.442178337036811975e+00 352970.73027306574 0.013509935211980273
5.411135194430416462e+00 391710.1490809261 0.013509935211980273
5.376980916342831485e+00 434701.3158125035 0.013509935211980273
5.339521228252298357e+00 482410.8704165374 0.013509935211980273
5.298430335587112516e+00 535356.6677410719 0.013509935211980273
5.253526546990049617e+00 594113.3984965039 0.013509935211980273
5.204568677804650711e+00 659318.8271333541 0.013509935211980273
5.153076773697238266e+00 731680.7143427207 0.013509935211980273
5.097117935480013351e+00 811984.4993184009 0.013509935211980273
5.036030099576331409e+00 901101.8251665037 0.013509935211980273
4.969318624154463571e+00 1000000.0 0.013509935211980273
3.208463976480070625e-05 0.001 0.014992684327860457
3.547145336068713279e-05 0.0011097524964120721 0.014992684327860457
3.920036721132054577e-05 0.0012315506032928262 0.014992684327860457
4.330064573578513060e-05 0.001366716356462006 0.014992684327860457
4.781013102790362647e-05 0.0015167168884709225 0.014992684327860457
5.275987372912981224e-05 0.0016831803533309566 0.014992684327860457
5.819045625043071620e-05 0.0018679135990207828 0.014992684327860457
6.413883462918939832e-05 0.002072921779595372 0.014992684327860457
7.064803437825247444e-05 0.002300430119772917 0.014992684327860457
7.776069628899906093e-05 0.0025529080682395165 0.014992684327860457
8.552146939382746014e-05 0.002833096101839324 0.014992684327860457
9.397522664844001363e-05 0.0031440354715915 0.014992684327860457
1.031697140930933738e-04 0.0034891012134067737 0.014992684327860457
1.131497948917694555e-04 0.003872038781812557 0.014992684327860457
1.239620388050025090e-04 0.004297004704320844 0.014992684327860457
1.356524398375365584e-04 0.004768611697714469 0.014992684327860457
1.482628809080601448e-04 0.005291978735958442 0.014992684327860457
1.618351874363585193e-04 0.005872786613189483 0.014992684327860457
1.764077180585969372e-04 0.00651733960488242 0.014992684327860457
1.920149378578021697e-04 0.007232633896483534 0.014992684327860457
2.086895362088728970e-04 0.008026433522257174 0.014992684327860457
2.264555212740497763e-04 0.00890735463861044 0.014992684327860457
2.453367812422266423e-04 0.009884959046625586 0.014992684327860457
2.653510579682944316e-04 0.010969857978923836 0.014992684327860457
2.865168489169052563e-04 0.012173827277396614 0.014992684327860457
3.088441354676712191e-04 0.013509935211980273 0.014992684327860457
3.323515999421204951e-04 0.014992684327860457 0.014992684327860457
3.570548227243355312e-04 0.01663816886076129 0.014992684327860457
3.829780099439548577e-04 0.018464249428955443 0.014992684327860457
4.101571274868265663e-04 0.020490746898158472 0.014992684327860457
4.386444085283135782e-04 0.022739657523579287 0.014992684327860457
4.685096914667528705e-04 0.02523539170434766 0.014992684327860457
4.998594286776490009e-04 0.02800503894183631 0.014992684327860457
5.328347042835901480e-04 0.03107866187782014 0.014992684327860457
5.676265466953478488e-04 0.03448962260405758 0.014992684327860457
6.044875398422715944e-04 0.038274944785163134 0.014992684327860457
6.437408130379121277e-04 0.04247571552536898 0.014992684327860457
6.858041603289943659e-04 0.047137531341167244 0.014992684327860457
7.312025609402141154e-04 0.05231099308056263 0.014992684327860457
7.805931350338548647e-04 0.05805225516094899 0.014992684327860457
8.347938677397382604e-04 0.06442363508721373 0.014992684327860457
8.948108657364350210e-04 0.07149428986597581 0.014992684327860457
9.618845947611906911e-04 0.07934096665797492 0.014992684327860457
1.037529300641409262e-03 0.08804883581643465 0.014992684327860457
1.123595083603644643e-03 0.09771241535346502 0.014992684327860457
1.222336380187065506e-03 0.1084365968689611 0.014992684327860457
1.336491910500024966e-03 0.12033778407775893 0.014992684327860457
1.469390362612620158e-03 0.13354515629298988 0.014992684327860457
1.625067980837247364e-03 0.14820207057988585 0.014992684327860457
1.808421107871994050e-03 0.16446761779946645 0.014992684327860457
2.025379352598892253e-03 0.18251834943190443 0.014992684327860457
2.283121783834857633e-03 0.20255019392306664 0.014992684327860457
2.590332956785838369e-03 0.22478058335487253 0.014992684327860457
2.957510876742328043e-03 0.24945081352303167 0.014992684327860457
3.397330997890917956e-03 0.27682866303920667 0.014992684327860457
3.925081460767000478e-03 0.3072112998861759 0.014992684327860457
4.559179017517068534e-03 0.34092850697468147 0.014992684327860457
5.321776425775814195e-03 0.3783462617131929 0.014992684327860457
6.239467897067394603e-03 0.419870708444391 0.014992684327860457
7.344124908288742447e-03 0.4659525668664682 0.014992684327860457
8.673848923467813998e-03 0.517092024289676 0.014992684327860457
1.027407544466517851e-02 0.5738441648302398 0.014992684327860457
1.219883249096272333e-02 0.6368249944718586 0.014992684327860457
1.451215261001193024e-02 0.7067181273927491 0.014992684327860457
1.728965366995372302e-02 0.7842822061337682 0.014992684327860457
2.062027677078434248e-02 0.8703591361485166 0.014992684327860457
2.460816607099659478e-02 0.9658832241158708 0.014992684327860457
2.937466389634221450e-02 1.0718913192051276 0.014992684327860457
3.506037313666080651e-02 1.1895340673703196 0.014992684327860457
4.182723288867920552e-02 1.3200884008314182 0.014992684327860457
4.986049957747711037e-02 1.4649713983072863 0.014992684327860457
5.937053799539911830e-02 1.625755666443795 0.014992684327860457
7.059426673023264098e-02 1.8041864093920719 0.014992684327860457
8.379608855511597176e-02 2.0022003718155843 0.014992684327860457
9.926810815603931415e-02 2.2219468609395236 0.014992684327860457
1.173294181347937365e-01 2.4658110758226037 0.014992684327860457
1.383242220954458424e-01 2.736439997074672 0.014992684327860457
1.626500280546702981e-01 3.0367711180354604 0.014992684327860457
1.906720486941037573e-01 3.370064329271928 0.014992684327860457
2.227053427385294326e-01 3.739937302478798 0.014992684327860457
2.591722240963652557e-01 4.150404757850477 0.014992684327860457
3.005540334034231265e-01 4.605922041145108 0.014992684327860457
3.471597960832878416e-01 5.1114334834401705 0.014992684327860457
3.993213515274443570e-01 5.672426068491977 0.014992684327860457
4.573215014554297686e-01 6.294988990221888 0.014992684327860457
5.213786199936144561e-01 6.985879746785249 0.014992684327860457
5.916313017789905926e-01 7.752597488629465 0.014992684327860457
6.681238072477480028e-01 8.60346441668451 0.014992684327860457
7.507931405187369123e-01 9.547716114208066 0.014992684327860457
8.394585945116285197e-01 10.59560179277617 0.014992684327860457
9.338145954334827747e-01 11.758495540521581 0.014992684327860457
1.033427554497833523e+00 13.049019780144016 0.014992684327860457
1.137737301904401033e+00 14.481182276745331 0.014992684327860457
1.246063465276895377e+00 16.070528182616385 0.014992684327860457
1.357616895366086762e+00 17.834308769319094 0.014992684327860457
1.471515958071250019e+00 19.791668678535572 0.014992684327860457
1.590977376920752917e+00 21.96385372416547 0.014992684327860457
1.713887604221643546e+00 24.37444150122222 0.014992684327860457
1.838450400923763661e+00 27.04959730463137 0.014992684327860457
1.963900640617620263e+00 30.01835813575592 0.014992684327860457
2.089462288424667413e+00 33.31294787934677 0.014992684327860457
2.214362193278428759e+00 36.96912707195032 0.014992684327860457
2.337843415083229903e+00 41.0265810582719 0.014992684327860457
2.459185172716224166e+00 45.52935074866948 0.014992684327860457
2.577844821487808247e+00 50.526310653356795 0.014992684327860457
2.693061166037448828e+00 56.07169938205458 0.014992684327860457
2.804256695545483513e+00 62.22570836730231 0.014992684327860457
2.910917951963559069e+00 69.0551352016233 0.014992684327860457
3.012600324503487581e+00 76.63410868007462 0.014992684327860457
3.108931437097361528e+00 85.04489341802686 0.014992684327860457
3.199613323711806068e+00 94.37878277775391 0.014992684327860457
3.284423572418370352e+00 104.73708979594508 0.014992684327860457
3.363215569682075134e+00 116.23224686798542 0.014992684327860457
3.435917885546161621e+00 128.9890261253308 0.014992684327860457
3.502532716104073796e+00 143.14589375234786 0.014992684327860457
3.563133164093313709e+00 158.85651294280527 0.014992684327860457
3.617859035836273218e+00 176.2914118095948 0.014992684327860457
3.666910741132169527e+00 195.63983435170647 0.014992684327860457
3.710540906945867690e+00 217.11179456945052 0.014992684327860457
3.749043417742233597e+00 240.9403560239527 0.014992684327860457
3.782739859323843934e+00 267.38416158399497 0.014992684327860457
3.811963718358666764e+00 296.73024081888724 0.014992684327860457
3.837043169647647023e+00 329.2971255097155 0.014992684327860457
3.858283804995490840e+00 365.43830709572546 0.014992684327860457
3.902115552170124513e+00 405.54607358408276 0.014992684327860457
3.946421473822789849e+00 450.05576757004974 0.014992684327860457
3.983094514807366870e+00 499.450511585514 0.014992684327860457
4.012097024332134332e+00 554.2664520663108 0.014992684327860457
4.033636372328059494e+00 615.0985788580505 0.014992684327860457
4.047994677792901896e+00 682.6071834272393 0.014992684327860457
4.055530342008953681e+00 757.525025877192 0.014992684327860457
4.056680285610884340e+00 840.6652885618333 0.014992684327860457
4.052023245289751330e+00 932.9304026284696 0.014992684327860457
4.042123270265123303e+00 1035.3218432956637 0.014992684327860457
4.027616190624038417e+00 1148.9510001873086 0.014992684327860457
4.009281144442835121e+00 1275.051240713013 0.014992684327860457
3.987985862347987354e+00 1414.991297434576 0.014992684327860457
3.994776852690347102e+00 1570.2901247293776 0.014992684327860457
4.003409023682683809e+00 1742.6333860096508 0.014992684327860457
4.013979841403898519e+00 1933.891750455232 0.014992684327860457
4.027223060777673780e+00 2146.141197858406 0.014992684327860457
4.043844970054262689e+00 2381.6855519761607 0.014992684327860457
4.064490374306087617e+00 2643.0814869741084 0.014992684327860457
4.089706580437270311e+00 2933.1662783900483 0.014992684327860457
4.119910457196615639e+00 3255.0885998350564 0.014992684327860457
4.155428578868548328e+00 3612.3426997094302 0.014992684327860457
4.196295028929196036e+00 4008.8063288984645 0.014992684327860457
4.242436780948134256e+00 4448.782831127585 0.014992684327860457
4.293679042826894054e+00 4937.047852839004 0.014992684327860457
4.349670088088713804e+00 5478.901179593945 0.014992684327860457
4.410075754474301668e+00 6080.224261649427 0.014992684327860457
4.474416447346721171e+00 6747.5440531107 0.014992684327860457
4.542195445380487584e+00 7488.10385759003 0.014992684327860457
4.613016881530586311e+00 8309.941949353404 0.014992684327860457
4.686346249253075413e+00 9221.97882333434 0.014992684327860457
4.761784390497165731e+00 10234.114021054527 0.014992684327860457
4.839224491644229076e+00 11357.333583431051 0.014992684327860457
4.918186809404915039e+00 12603.829296797274 0.014992684327860457
4.998267136356451701e+00 13987.131026472387 0.014992684327860457
5.078975441165921367e+00 15522.25357427048 0.014992684327860457
5.159914672844470473e+00 17225.859653987874 0.014992684327860457
5.240802821843641546e+00 19116.440753857038 0.014992684327860457
5.321184828945257905e+00 21214.51784910632 0.014992684327860457
5.400497403505581495e+00 23542.864143224204 0.014992684327860457
5.478271835266808942e+00 26126.752255633317 0.014992684327860457
5.554026661881000138e+00 28994.22853882881 0.014992684327860457
5.627318210457643133e+00 32176.417502507353 0.014992684327860457
5.697694212919165224e+00 35707.859649004626 0.014992684327860457
5.764569193416964943e+00 39626.88638701478 0.014992684327860457
5.827443867712105430e+00 43976.036093027215 0.014992684327860457
5.885904092386606834e+00 48802.515836544335 0.014992684327860457
5.939490604211909996e+00 54158.71378079476 0.014992684327860457
5.987615244327368913e+00 60102.76782070388 0.014992684327860457
6.029824243232567049e+00 66699.19663030129 0.014992684327860457
6.065682490654704218e+00 74019.59996915652 0.014992684327860457
6.094775458862757844e+00 82143.43584919439 0.014992684327860457
6.116710349951616443e+00 91158.88299750836 0.014992684327860457
6.131116706612771416e+00 101163.7979766207 0.014992684327860457
6.137646465993466194e+00 112266.77735108159 0.014992684327860457
6.135973863656188243e+00 124588.33642950082 0.014992684327860457
6.125795613223274039e+00 138262.2173764659 0.014992684327860457
6.106831190498780870e+00 153436.84089300132 0.014992684327860457
6.078827177079024757e+00 170276.91722258978 0.014992684327860457
6.041593213404232721e+00 188965.23396912115 0.014992684327860457
5.994886102965302221e+00 209704.64013232305 0.014992684327860457
5.961738879120253465e+00 232720.2478960412 0.014992684327860457
5.936963374427044471e+00 258261.87606826748 0.014992684327860457
5.907940425862205913e+00 286606.7616948256 0.014992684327860457
5.874445146421606978e+00 318062.5692794119 0.014992684327860457
5.836513462962608756e+00 352970.73027306574 0.014992684327860457
5.794140562606782119e+00 391710.1490809261 0.014992684327860457
5.747989543184842454e+00 434701.3158125035 0.014992684327860457
5.697700743274902280e+00 482410.8704165374 0.014992684327860457
5.642970254847462286e+00 535356.6677410719 0.014992684327860457
5.583598809087870762e+00 594113.3984965039 0.014992684327860457
5.519335925037294643e+00 659318.8271333541 0.014992684327860457
5.451389466418662622e+00 731680.7143427207 0.014992684327860457
5.378540000420913181e+00 811984.4993184009 0.014992684327860457
5.299759334554977386e+00 901101.8251665037 0.014992684327860457
5.214606364930015836e+00 1000000.0 0.014992684327860457
3.288840910358062982e-05 0.001 0.01663816886076129
3.636718673740602120e-05 0.0011097524964120721 0.01663816886076129
4.019938337221111224e-05 0.0012315506032928262 0.01663816886076129
4.441611028962482761e-05 0.001366716356462006 0.01663816886076129
4.905474701947401084e-05 0.0015167168884709225 0.01663816886076129
5.415002694084606715e-05 0.0016831803533309566 0.01663816886076129
5.974019824155534029e-05 0.0018679135990207828 0.01663816886076129
6.587210040060138881e-05 0.002072921779595372 0.01663816886076129
7.258633063442826905e-05 0.002300430119772917 0.01663816886076129
7.992778617487907185e-05 0.0025529080682395165 0.01663816886076129
8.794584731699141744e-05 0.002833096101839324 0.01663816886076129
9.668797712888694933e-05 0.0031440354715915 0.01663816886076129
1.062057615619823849e-04 0.0034891012134067737 0.01663816886076129
1.165479356806517952e-04 0.003872038781812557 0.01663816886076129
1.277657141642715916e-04 0.004297004704320844 0.01663816886076129
1.399068212425796356e-04 0.004768611697714469 0.01663816886076129
1.530240850821857669e-04 0.005291978735958442 0.01663816886076129
1.671593406403548210e-04 0.005872786613189483 0.01663816886076129
1.823603187861701593e-04 0.00651733960488242 0.01663816886076129
1.986669684941783131e-04 0.007232633896483534 0.01663816886076129
2.161119636668831670e-04 0.008026433522257174 0.01663816886076129
2.347305909387165503e-04 0.00890735463861044 0.01663816886076129
2.545516645073955028e-04 0.009884959046625586 0.01663816886076129
2.755985629600995980e-04 0.010969857978923836 0.01663816886076129
2.978922970272168008e-04 0.012173827277396614 0.01663816886076129
3.214514928934637784e-04 0.013509935211980273 0.01663816886076129
3.462940029562595065e-04 0.014992684327860457 0.01663816886076129
3.724421770129701008e-04 0.01663816886076129 0.01663816886076129
3.999208307702471440e-04 0.018464249428955443 0.01663816886076129
4.287681775979353257e-04 0.020490746898158472 0.01663816886076129
4.590353648229322792e-04 0.022739657523579287 0.01663816886076129
4.908007045049696650e-04 0.02523539170434766 0.01663816886076129
5.241655116896043638e-04 0.02800503894183631 0.01663816886076129
5.592766795272432210e-04 0.03107866187782014 0.01663816886076129
5.963275901964344879e-04 0.03448962260405758 0.01663816886076129
6.355765308600575198e-04 0.038274944785163134 0.01663816886076129
6.773581014556416058e-04 0.04247571552536898 0.01663816886076129
7.221026575933449767e-04 0.047137531341167244 0.01663816886076129
7.703539889431272472e-04 0.05231099308056263 0.01663816886076129
8.227989531966580167e-04 0.05805225516094899 0.01663816886076129
8.802897797659914965e-04 0.06442363508721373 0.01663816886076129
9.438801518890419483e-04 0.07149428986597581 0.01663816886076129
1.014870666283398861e-03 0.07934096665797492 0.01663816886076129
1.094855404619935043e-03 0.08804883581643465 0.01663816886076129
1.185782777962969027e-03 0.09771241535346502 0.01663816886076129
1.290029844468116790e-03 0.1084365968689611 0.01663816886076129
1.410488062374661965e-03 0.12033778407775893 0.01663816886076129
1.550676326304335946e-03 0.13354515629298988 0.01663816886076129
1.714862435928486174e-03 0.14820207057988585 0.01663816886076129
1.908229356131250359e-03 0.16446761779946645 0.01663816886076129
2.137056500174093574e-03 0.18251834943190443 0.01663816886076129
2.408950590589027749e-03 0.20255019392306664 0.01663816886076129
2.733118260574901159e-03 0.22478058335487253 0.01663816886076129
3.120691431292709535e-03 0.24945081352303167 0.01663816886076129
3.585118722504908317e-03 0.27682866303920667 0.01663816886076129
4.142629565017749704e-03 0.3072112998861759 0.01663816886076129
4.812779248649512974e-03 0.34092850697468147 0.01663816886076129
5.619098450630571374e-03 0.3783462617131929 0.01663816886076129
6.589854125464820848e-03 0.419870708444391 0.01663816886076129
7.758931947263223751e-03 0.4659525668664682 0.01663816886076129
9.166863868176777785e-03 0.517092024289676 0.01663816886076129
1.086201013675042008e-02 0.5738441648302398 0.01663816886076129
1.290190209823786904e-02 0.6368249944718586 0.01663816886076129
1.535476706722928818e-02 0.7067181273927491 0.01663816886076129
1.830122944959268472e-02 0.7842822061337682 0.01663816886076129
2.183617964042898138e-02 0.8703591361485166 0.01663816886076129
2.607081329509895046e-02 0.9658832241158708 0.01663816886076129
3.113478959399453710e-02 1.0718913192051276 0.01663816886076129
3.717848622708009448e-02 1.1895340673703196 0.01663816886076129
4.437526124708014719e-02 1.3200884008314182 0.01663816886076129
5.292364753609853090e-02 1.4649713983072863 0.01663816886076129
6.304935226204745613e-02 1.625755666443795 0.01663816886076129
7.500689779940521162e-02 1.8041864093920719 0.01663816886076129
8.908074542480078073e-02 2.0022003718155843 0.01663816886076129
1.055856626339432280e-01 2.2219468609395236 0.01663816886076129
1.248661184107772437e-01 2.4658110758226037 0.01663816886076129
1.472944475696577049e-01 2.736439997074672 0.01663816886076129
1.732675303221443419e-01 3.0367711180354604 0.01663816886076129
2.032017703332914538e-01 3.370064329271928 0.01663816886076129
2.375261712398845926e-01 3.739937302478798 0.01663816886076129
2.766733963801145668e-01 4.150404757850477 0.01663816886076129
3.210687937959970095e-01 4.605922041145108 0.01663816886076129
3.711174708523415355e-01 5.1114334834401705 0.01663816886076129
4.271896701686464515e-01 5.672426068491977 0.01663816886076129
4.896048279045365770e-01 6.294988990221888 0.01663816886076129
5.586148648011072249e-01 6.985879746785249 0.01663816886076129
6.343873986454884317e-01 7.752597488629465 0.01663816886076129
7.169896872020209422e-01 8.60346441668451 0.01663816886076129
8.063741880365502546e-01 9.547716114208066 0.01663816886076129
9.023666608651280674e-01 10.59560179277617 0.01663816886076129
1.004657697708630337e+00 11.758495540521581 0.01663816886076129
1.112798497242539320e+00 13.049019780144016 0.01663816886076129
1.226201518263762003e+00 14.481182276745331 0.01663816886076129
1.344146458334444461e+00 16.070528182616385 0.01663816886076129
1.465791718702842639e+00 17.834308769319094 0.01663816886076129
1.590191218212153368e+00 19.791668678535572 0.01663816886076129
1.716316077512165306e+00 21.96385372416547 0.01663816886076129
1.849444929862417153e+00 24.37444150122222 0.01663816886076129
1.985907772343801447e+00 27.04959730463137 0.01663816886076129
2.123543378857006392e+00 30.01835813575592 0.01663816886076129
2.261496847858985859e+00 33.31294787934677 0.01663816886076129
2.398912690930364633e+00 36.96912707195032 0.01663816886076129
2.534952746601368379e+00 41.0265810582719 0.01663816886076129
2.668944771886060163e+00 45.52935074866948 0.01663816886076129
2.800003922078090568e+00 50.526310653356795 0.01663816886076129
2.927416221535531715e+00 56.07169938205458 0.01663816886076129
3.050530200765191324e+00 62.22570836730231 0.01663816886076129
3.168764517567598915e+00 69.0551352016233 0.01663816886076129
3.281613798181393538e+00 76.63410868007462 0.01663816886076129
3.388652844864882940e+00 85.04489341802686 0.01663816886076129
3.489539398324808417e+00 94.37878277775391 0.01663816886076129
3.584015656605874067e+00 104.73708979594508 0.01663816886076129
3.671908698133786064e+00 116.23224686798542 0.01663816886076129
3.753129858936826047e+00 128.9890261253308 0.01663816886076129
3.827672993705963922e+00 143.14589375234786 0.01663816886076129
3.895611409393212377e+00 158.85651294280527 0.01663816886076129
3.957093123225019937e+00 176.2914118095948 0.01663816886076129
4.012334029113106659e+00 195.63983435170647 0.01663816886076129
4.061608554043527164e+00 217.11179456945052 0.01663816886076129
4.105237510452403704e+00 240.9403560239527 0.01663816886076129
4.143573115296428355e+00 267.38416158399497 0.01663816886076129
4.176981564992805929e+00 296.73024081888724 0.01663816886076129
4.205824069031394608e+00 329.2971255097155 0.01663816886076129
4.230437794893607162e+00 365.43830709572546 0.01663816886076129
4.279520333937705701e+00 405.54607358408276 0.01663816886076129
4.329423319309444018e+00 450.05576757004974 0.01663816886076129
4.371070519931609333e+00 499.450511585514 0.01663816886076129
4.404325943425086543e+00 554.2664520663108 0.01663816886076129
4.429406690471553887e+00 615.0985788580505 0.01663816886076129
4.446611701525410965e+00 682.6071834272393 0.01663816886076129
4.456323412608932166e+00 757.525025877192 0.01663816886076129
4.459010211012917502e+00 840.6652885618333 0.01663816886076129
4.455260209236882929e+00 932.9304026284696 0.01663816886076129
4.445758650961018077e+00 1035.3218432956637 0.01663816886076129
4.431149096639295237e+00 1148.9510001873086 0.01663816886076129
4.412275788958187839e+00 1275.051240713013 0.01663816886076129
4.390075087480681759e+00 1414.991297434576 0.01663816886076129
4.387023256042529518e+00 1570.2901247293776 0.01663816886076129
4.395937157599170142e+00 1742.6333860096508 0.01663816886076129
4.406808619463731702e+00 1933.891750455232 0.01663816886076129
4.420452616980850458e+00 2146.141197858406 0.01663816886076129
4.437657722439610986e+00 2381.6855519761607 0.01663816886076129
4.459148313766569949e+00 2643.0814869741084 0.01663816886076129
4.485544309469409185e+00 2933.1662783900483 0.01663816886076129
4.517338578626729273e+00 3255.0885998350564 0.01663816886076129
4.554884482198185758e+00 3612.3426997094302 0.01663816886076129
4.598251180263156712e+00 4008.8063288984645 0.01663816886076129
4.647380722817645804e+00 4448.782831127585 0.01663816886076129
4.702117251217359239e+00 4937.047852839004 0.01663816886076129
4.762056334964974269e+00 5478.901179593945 0.01663816886076129
4.826869508906614037e+00 6080.224261649427 0.01663816886076129
4.896026695905528747e+00 6747.5440531107 0.01663816886076129
4.968977859036888489e+00 7488.10385759003 0.01663816886076129
5.045328548156449600e+00 8309.941949353404 0.01663816886076129
5.124473074208606427e+00 9221.97882333434 0.01663816886076129
5.205970186285317602e+00 10234.114021054527 0.01663816886076129
5.289692068132131553e+00 11357.333583431051 0.01663816886076129
5.375125587167520536e+00 12603.829296797274 0.01663816886076129
5.461783513380988886e+00 13987.131026472387 0.01663816886076129
5.549117691192925861e+00 15522.25357427048 0.01663816886076129
5.636669178360923738e+00 17225.859653987874 0.01663816886076129
5.724105157533041499e+00 19116.440753857038 0.01663816886076129
5.810891887043415416e+00 21214.51784910632 0.01663816886076129
5.896379307076188958e+00 23542.864143224204 0.01663816886076129
5.980020226338881528e+00 26126.752255633317 0.01663816886076129
6.061254404055571143e+00 28994.22853882881 0.01663816886076129
6.139584895815783483e+00 32176.417502507353 0.01663816886076129
6.214453408554526881e+00 35707.859649004626 0.01663816886076129
6.285214373033489288e+00 39626.88638701478 0.01663816886076129
6.351305446308379565e+00 43976.036093027215 0.01663816886076129
6.412221315187876414e+00 48802.515836544335 0.01663816886076129
6.467540118749311340e+00 54158.71378079476 0.01663816886076129
6.516577725066927229e+00 60102.76782070388 0.01663816886076129
6.558843465077591084e+00 66699.19663030129 0.01663816886076129
6.593870675203736376e+00 74019.59996915652 0.01663816886076129
6.621217836755016961e+00 82143.43584919439 0.01663816886076129
6.640468981128186066e+00 91158.88299750836 0.01663816886076129
6.651233590362188863e+00 101163.7979766207 0.01663816886076129
6.653146190749644973e+00 112266.77735108159 0.01663816886076129
6.645866120205698557e+00 124588.33642950082 0.01663816886076129
6.629077620793712100e+00 138262.2173764659 0.01663816886076129
6.602490596513326260e+00 153436.84089300132 0.01663816886076129
6.565855923225518254e+00 170276.91722258978 0.01663816886076129
6.518965928097603779e+00 188965.23396912115 0.01663816886076129
6.461586731161598429e+00 209704.64013232305 0.01663816886076129
6.416821925909504287e+00 232720.2478960412 0.01663816886076129
6.382153581294767619e+00 258261.87606826748 0.01663816886076129
6.342235147105509618e+00 286606.7616948256 0.01663816886076129
6.297122581942393715e+00 318062.5692794119 0.01663816886076129
6.246830701312079626e+00 352970.73027306574 0.01663816886076129
6.191334093021771068e+00 391710.1490809261 0.01663816886076129
6.131326666126883040e+00 434701.3158125035 0.01663816886076129
6.066311411221621874e+00 482410.8704165374 0.01663816886076129
5.996011399797441577e+00 535356.6677410719 0.01663816886076129
5.920224147192549857e+00 594113.3984965039 0.01663816886076129
5.838706283217537596e+00 659318.8271333541 0.01663816886076129
5.752271523444345114e+00 731680.7143427207 0.01663816886076129
5.660636567482582038e+00 811984.4993184009 0.01663816886076129
5.562336551633626947e+00 901101.8251665037 0.01663816886076129
5.457012482036958545e+00 1000000.0 0.01663816886076129
3.374326711197544055e-05 0.001 0.018464249428955443
3.732009951065746068e-05 0.0011097524964120721 0.018464249428955443
4.126106114559511471e-05 0.0012315506032928262 0.018464249428955443
4.560065237591551983e-05 0.001366716356462006 0.018464249428955443
5.037345070159984117e-05 0.0015167168884709225 0.018464249428955443
5.562097488553400024e-05 0.0016831803533309566 0.018464249428955443
6.138331667585267357e-05 0.0018679135990207828 0.018464249428955443
6.770350814715872198e-05 0.002072921779595372 0.018464249428955443
7.463175246169661376e-05 0.002300430119772917 0.018464249428955443
8.221138385263994331e-05 0.0025529080682395165 0.018464249428955443
9.049513098141608199e-05 0.002833096101839324 0.018464249428955443
9.953701812912995781e-05 0.0031440354715915 0.018464249428955443
1.093867234219468712e-04 0.0034891012134067737 0.018464249428955443
1.201014573642841755e-04 0.003872038781812557 0.018464249428955443
1.317374593938294442e-04 0.004297004704320844 0.018464249428955443
1.443443857158405055e-04 0.004768611697714469 0.018464249428955443
1.579792311407150068e-04 0.005291978735958442 0.018464249428955443
1.726929304003887642e-04 0.005872786613189483 0.018464249428955443
1.885350897078235635e-04 0.00651733960488242 0.018464249428955443
2.055515373183005548e-04 0.007232633896483534 0.018464249428955443
2.237865310834837376e-04 0.008026433522257174 0.018464249428955443
2.432760562980138647e-04 0.00890735463861044 0.018464249428955443
2.640546817971188738e-04 0.009884959046625586 0.018464249428955443
2.861523161207668456e-04 0.010969857978923836 0.018464249428955443
3.095967766974586631e-04 0.012173827277396614 0.018464249428955443
3.344074293123691817e-04 0.013509935211980273 0.018464249428955443
3.606105492564623928e-04 0.014992684327860457 0.018464249428955443
3.882281564944955955e-04 0.01663816886076129 0.018464249428955443
4.172907293721345320e-04 0.018464249428955443 0.018464249428955443
4.478351970227024037e-04 0.020490746898158472 0.018464249428955443
4.799198663019609229e-04 0.022739657523579287 0.018464249428955443
5.136162629692464726e-04 0.02523539170434766 0.018464249428955443
5.490347370688477982e-04 0.02800503894183631 0.018464249428955443
5.863194212484962309e-04 0.03107866187782014 0.018464249428955443
6.256691267102141825e-04 0.03448962260405758 0.018464249428955443
6.673470278386164955e-04 0.038274944785163134 0.018464249428955443
7.116954841449984331e-04 0.04247571552536898 0.018464249428955443
7.591589119385346810e-04 0.047137531341167244 0.018464249428955443
8.102995991675543321e-04 0.05231099308056263 0.018464249428955443
8.658276332758206746e-04 0.05805225516094899 0.018464249428955443
9.266308019726950769e-04 0.06442363508721373 0.018464249428955443
9.938112568714087356e-04 0.07149428986597581 0.018464249428955443
1.068727968439742246e-03 0.07934096665797492 0.018464249428955443
1.153052187764397026e-03 0.08804883581643465 0.018464249428955443
1.248828023545322380e-03 0.09771241535346502 0.018464249428955443
1.358556022568741060e-03 0.1084365968689611 0.018464249428955443
1.485281555099472869e-03 0.12033778407775893 0.018464249428955443
1.632709641341884097e-03 0.13354515629298988 0.018464249428955443
1.805344940389634395e-03 0.14820207057988585 0.018464249428955443
2.008654495320303345e-03 0.16446761779946645 0.018464249428955443
2.249269433917116569e-03 0.18251834943190443 0.018464249428955443
2.535229687482740395e-03 0.20255019392306664 0.018464249428955443
2.876265319052360298e-03 0.22478058335487253 0.018464249428955443
3.284151290653434391e-03 0.24945081352303167 0.018464249428955443
3.773118415315196948e-03 0.27682866303920667 0.018464249428955443
4.360343497861732774e-03 0.3072112998861759 0.018464249428955443
5.066539228536177074e-03 0.34092850697468147 0.018464249428955443
5.916635077704492096e-03 0.3783462617131929 0.018464249428955443
6.940594021516362060e-03 0.419870708444391 0.018464249428955443
8.174349979882667219e-03 0.4659525668664682 0.018464249428955443
9.660908378573342115e-03 0.517092024289676 0.018464249428955443
1.145160464400128177e-02 0.5738441648302398 0.018464249428955443
1.360754733105195950e-02 0.6368249944718586 0.018464249428955443
1.620124830912601094e-02 0.7067181273927491 0.018464249428955443
1.931844911181230737e-02 0.7842822061337682 0.018464249428955443
2.306013518439934198e-02 0.8703591361485166 0.018464249428955443
2.754473213421088085e-02 0.9658832241158708 0.018464249428955443
3.291044827980784543e-02 1.0718913192051276 0.018464249428955443
3.931771728828899193e-02 1.1895340673703196 0.018464249428955443
4.695167680494968798e-02 1.3200884008314182 0.018464249428955443
5.602458249482067387e-02 1.4649713983072863 0.018464249428955443
6.677802895546547379e-02 1.625755666443795 0.018464249428955443
7.948482201661662139e-02 1.8041864093920719 0.018464249428955443
9.445030464090188593e-02 2.0022003718155843 0.018464249428955443
1.120129098371559773e-01 2.2219468609395236 0.018464249428955443
1.325436907838218048e-01 2.4658110758226037 0.018464249428955443
1.564445537439203560e-01 2.736439997074672 0.018464249428955443
1.841449220147908794e-01 3.0367711180354604 0.018464249428955443
2.160965828909003628e-01 3.370064329271928 0.018464249428955443
2.527664922284974525e-01 3.739937302478798 0.018464249428955443
2.946274081229068864e-01 4.150404757850477 0.018464249428955443
3.421462973561510967e-01 4.605922041145108 0.018464249428955443
3.957706119472489403e-01 5.1114334834401705 0.018464249428955443
4.559126496767992864e-01 5.672426068491977 0.018464249428955443
5.229324146419390695e-01 6.294988990221888 0.018464249428955443
5.971195295639539768e-01 6.985879746785249 0.018464249428955443
6.786749307685017163e-01 7.752597488629465 0.018464249428955443
7.676931978690756386e-01 8.60346441668451 0.018464249428955443
8.641464694286381532e-01 9.547716114208066 0.018464249428955443
9.678709432759033948e-01 10.59560179277617 0.018464249428955443
1.078556934696481617e+00 11.758495540521581 0.018464249428955443
1.195743378776276788e+00 13.049019780144016 0.018464249428955443
1.318817527786737109e+00 14.481182276745331 0.018464249428955443
1.447020345279297793e+00 16.070528182616385 0.018464249428955443
1.579457847566137607e+00 17.834308769319094 0.018464249428955443
1.715118296623361127e+00 19.791668678535572 0.018464249428955443
1.852894812558612214e+00 21.96385372416547 0.018464249428955443
1.991612597460239886e+00 24.37444150122222 0.018464249428955443
2.140871675225212822e+00 27.04959730463137 0.018464249428955443
2.291650512039976384e+00 30.01835813575592 0.018464249428955443
2.443004240609944144e+00 33.31294787934677 0.018464249428955443
2.594022675271590472e+00 36.96912707195032 0.018464249428955443
2.743837544242594628e+00 41.0265810582719 0.018464249428955443
2.891472026291457720e+00 45.52935074866948 0.018464249428955443
3.036068331888988503e+00 50.526310653356795 0.018464249428955443
3.176824856569827382e+00 56.07169938205458 0.018464249428955443
3.313007328049375477e+00 62.22570836730231 0.018464249428955443
3.443957919859285788e+00 69.0551352016233 0.018464249428955443
3.569102348648490519e+00 76.63410868007462 0.018464249428955443
3.687955078848244028e+00 85.04489341802686 0.018464249428955443
3.800122826535078158e+00 94.37878277775391 0.018464249428955443
3.905306567018150155e+00 104.73708979594508 0.018464249428955443
4.003302210055841748e+00 116.23224686798542 0.018464249428955443
4.094000012983132208e+00 128.9890261253308 0.018464249428955443
4.177382671768111955e+00 143.14589375234786 0.018464249428955443
4.253521879787799165e+00 158.85651294280527 0.018464249428955443
4.322573004618377901e+00 176.2914118095948 0.018464249428955443
4.384767449114803206e+00 195.63983435170647 0.018464249428955443
4.440402259236879701e+00 217.11179456945052 0.018464249428955443
4.489826674848529819e+00 240.9403560239527 0.018464249428955443
4.533425598786525512e+00 267.38416158399497 0.018464249428955443
4.571600407574043068e+00 296.73024081888724 0.018464249428955443
4.604748073262697972e+00 329.2971255097155 0.018464249428955443
4.633240173964382258e+00 365.43830709572546 0.018464249428955443
4.688149098745564736e+00 405.54607358408276 0.018464249428955443
4.744328978242651651e+00 450.05576757004974 0.018464249428955443
4.791605707578083795e+00 499.450511585514 0.018464249428955443
4.829714120544390532e+00 554.2664520663108 0.018464249428955443
4.858880172209335768e+00 615.0985788580505 0.018464249428955443
4.879419358841653676e+00 682.6071834272393 0.018464249428955443
4.891738494729075626e+00 757.525025877192 0.018464249428955443
4.896338389105615363e+00 840.6652885618333 0.018464249428955443
4.893817179418488372e+00 932.9304026284696 0.018464249428955443
4.884977769240967937e+00 1035.3218432956637 0.018464249428955443
4.870490796814004320e+00 1148.9510001873086 0.018464249428955443
4.851258980417656907e+00 1275.051240713013 0.018464249428955443
4.828296960752421541e+00 1414.991297434576 0.018464249428955443
4.814257382074493385e+00 1570.2901247293776 0.018464249428955443
4.823500838292259729e+00 1742.6333860096508 0.018464249428955443
4.834714375548760046e+00 1933.891750455232 0.018464249428955443
4.848780167865807122e+00 2146.141197858406 0.018464249428955443
4.866576471892304134e+00 2381.6855519761607 0.018464249428955443
4.888915203993978054e+00 2643.0814869741084 0.018464249428955443
4.916497110427302530e+00 2933.1662783900483 0.018464249428955443
4.949904462536519389e+00 3255.0885998350564 0.018464249428955443
4.989513112184763344e+00 3612.3426997094302 0.018464249428955443
5.035442293793896518e+00 4008.8063288984645 0.018464249428955443
5.087656847613508226e+00 4448.782831127585 0.018464249428955443
5.146016144951722993e+00 4937.047852839004 0.018464249428955443
5.210070158174792354e+00 5478.901179593945 0.018464249428955443
5.279499902576966441e+00 6080.224261649427 0.018464249428955443
5.353720928956757774e+00 6747.5440531107 0.018464249428955443
5.432126098791177249e+00 7488.10385759003 0.018464249428955443
5.514327147484324065e+00 8309.941949353404 0.018464249428955443
5.599637878418958437e+00 9221.97882333434 0.018464249428955443
5.687569040794387298e+00 10234.114021054527 0.018464249428955443
5.777966923872378757e+00 11357.333583431051 0.018464249428955443
5.870277995724181075e+00 12603.829296797274 0.018464249428955443
5.963917578408648446e+00 13987.131026472387 0.018464249428955443
6.058268310559461689e+00 15522.25357427048 0.018464249428955443
6.152797477115576896e+00 17225.859653987874 0.018464249428955443
6.247111182444842647e+00 19116.440753857038 0.018464249428955443
6.340584447431587556e+00 21214.51784910632 0.018464249428955443
6.432468136823568550e+00 23542.864143224204 0.018464249428955443
6.522126548605830187e+00 26126.752255633317 0.018464249428955443
6.608912120324896833e+00 28994.22853882881 0.018464249428955443
6.692271538544618537e+00 32176.417502507353 0.018464249428955443
6.771529389353509565e+00 35707.859649004626 0.018464249428955443
6.845978619028505463e+00 39626.88638701478 0.018464249428955443
6.914991673990219745e+00 43976.036093027215 0.018464249428955443
6.977966296025256199e+00 48802.515836544335 0.018464249428955443
7.034529494069984956e+00 54158.71378079476 0.018464249428955443
7.083894886210742925e+00 60102.76782070388 0.018464249428955443
7.125535695598721908e+00 66699.19663030129 0.018464249428955443
7.158954588651583961e+00 74019.59996915652 0.018464249428955443
7.183683991113781531e+00 82143.43584919439 0.018464249428955443
7.199285642999813106e+00 91158.88299750836 0.018464249428955443
7.205349868075054509e+00 101163.7979766207 0.018464249428955443
7.201494866900924663e+00 112266.77735108159 0.018464249428955443
7.187366387447250204e+00 124588.33642950082 0.018464249428955443
7.162638070521133216e+00 138262.2173764659 0.018464249428955443
7.127012885981769408e+00 153436.84089300132 0.018464249428955443
7.080252940561655883e+00 170276.91722258978 0.018464249428955443
7.022132523449844399e+00 188965.23396912115 0.018464249428955443
6.952448800467411871e+00 209704.64013232305 0.018464249428955443
6.894047497550649162e+00 232720.2478960412 0.018464249428955443
6.847473866482540750e+00 258261.87606826748 0.018464249428955443
6.794883709781929682e+00 286606.7616948256 0.018464249428955443
6.736316496044974400e+00 318062.5692794119 0.018464249428955443
6.671771232725780543e+00 352970.73027306574 0.018464249428955443
6.601208873730616489e+00 391710.1490809261 0.018464249428955443
6.525345226476648719e+00 434701.3158125035 0.018464249428955443
6.443584272750904951e+00 482410.8704165374 0.018464249428955443
6.355681544210633582e+00 535356.6677410719 0.018464249428955443
6.261448575452907228e+00 594113.3984965039 0.018464249428955443
6.160669914600934938e+00 659318.8271333541 0.018464249428955443
6.053669290666687353e+00 731680.7143427207 0.018464249428955443
5.941357175897912235e+00 811984.4993184009 0.018464249428955443
5.821747929683773748e+00 901101.8251665037 0.018464249428955443
5.694592564336485196e+00 1000000.0 0.018464249428955443
3.465231086635976672e-05 0.001 0.020490746898158472
3.833048362344597176e-05 0.0011097524964120721 0.020490746898158472
4.238671017525951184e-05 0.0012315506032928262 0.020490746898158472
4.685171334416746348e-05 0.001366716356462006 0.020490746898158472
5.176856477833456963e-05 0.0015167168884709225 0.020490746898158472
5.717581562203387450e-05 0.0016831803533309566 0.020490746898158472
6.311528317020318206e-05 0.0018679135990207828 0.020490746898158472
6.963539157594424308e-05 0.002072921779595372 0.020490746898158472
7.678298912995746293e-05 0.002300430119772917 0.020490746898158472
8.461064921614697880e-05 0.0025529080682395165 0.020490746898158472
9.317237591432845538e-05 0.002833096101839324 0.020490746898158472
1.025215960269933749e-04 0.0031440354715915 0.020490746898158472
1.127172996821312954e-04 0.0034891012134067737 0.020490746898158472
1.238169094084925841e-04 0.003872038781812557 0.020490746898158472
1.358800777284542409e-04 0.004297004704320844 0.020490746898158472
1.489663971933096788e-04 0.004768611697714469 0.020490746898158472
1.631337211703213347e-04 0.005291978735958442 0.020490746898158472
1.784399731510688872e-04 0.005872786613189483 0.020490746898158472
1.949374392368303729e-04 0.00651733960488242 0.020490746898158472
2.126832620145775385e-04 0.007232633896483534 0.020490746898158472
2.317219154897520673e-04 0.008026433522257174 0.020490746898158472
2.520979202751388176e-04 0.00890735463861044 0.020490746898158472
2.738527469586356168e-04 0.009884959046625586 0.020490746898158472
2.970208037202237282e-04 0.010969857978923836 0.020490746898158472
3.216337909131573836e-04 0.012173827277396614 0.020490746898158472
3.477187730095126898e-04 0.013509935211980273 0.020490746898158472
3.753049601760041591e-04 0.014992684327860457 0.020490746898158472
4.044159794166137661e-04 0.01663816886076129 0.020490746898158472
4.350882482271720315e-04 0.018464249428955443 0.020490746898158472
4.673599275705441728e-04 0.020490746898158472 0.020490746898158472
5.012875179087305502e-04 0.022739657523579287 0.020490746898158472
5.369485784025792869e-04 0.02523539170434766 0.020490746898158472
5.744499360142841897e-04 0.02800503894183631 0.020490746898158472
6.139417071892704775e-04 0.03107866187782014 0.020490746898158472
6.556219691869761201e-04 0.03448962260405758 0.020490746898158472
6.997588844937981676e-04 0.038274944785163134 0.020490746898158472
7.467043326073719272e-04 0.04247571552536898 0.020490746898158472
7.969109021789341643e-04 0.047137531341167244 0.020490746898158472
8.509601926656221692e-04 0.05231099308056263 0.020490746898158472
9.095862085446494195e-04 0.05805225516094899 0.020490746898158472
9.737094116600189097e-04 0.06442363508721373 0.020490746898158472
1.044474566833865966e-03 0.07149428986597581 0.020490746898158472
1.123300986053201366e-03 0.07934096665797492 0.020490746898158472
1.211933179414837261e-03 0.08804883581643465 0.020490746898158472
1.312512108196336709e-03 0.09771241535346502 0.020490746898158472
1.427657934222362809e-03 0.1084365968689611 0.020490746898158472
1.560566025943603595e-03 0.12033778407775893 0.020490746898158472
1.715130369418876172e-03 0.13354515629298988 0.020490746898158472
1.896087024035484399e-03 0.14820207057988585 0.020490746898158472
2.109188412050347957e-03 0.16446761779946645 0.020490746898158472
2.361419868467232609e-03 0.18251834943190443 0.020490746898158472
2.661248012837492093e-03 0.20255019392306664 0.020490746898158472
3.018932964639181680e-03 0.22478058335487253 0.020490746898158472
3.446891809447791884e-03 0.24945081352303167 0.020490746898158472
3.960140856175247033e-03 0.27682866303920667 0.020490746898158472
4.576812975918070729e-03 0.3072112998861759 0.020490746898158472
5.318781314220031795e-03 0.34092850697468147 0.020490746898158472
6.212388705962353791e-03 0.3783462617131929 0.020490746898158472
7.289307082039076999e-03 0.419870708444391 0.020490746898158472
8.587540880370324661e-03 0.4659525668664682 0.020490746898158472
1.015259626288939933e-02 0.517092024289676 0.020490746898158472
1.203882294536767414e-02 0.5738441648302398 0.020490746898158472
1.431095505002373362e-02 0.6368249944718586 0.020490746898158472
1.704585364622098614e-02 0.7067181273927491 0.020490746898158472
2.033446405762102602e-02 0.7842822061337682 0.020490746898158472
2.428397710453537167e-02 0.8703591361485166 0.020490746898158472
2.902019525878705292e-02 0.9658832241158708 0.020490746898158472
3.469005899351142175e-02 1.0718913192051276 0.020490746898158472
4.146429808617635437e-02 1.1895340673703196 0.020490746898158472
4.954013284256723881e-02 1.3200884008314182 0.020490746898158472
5.914392365073841556e-02 1.4649713983072863 0.020490746898158472
7.053363967969898674e-02 1.625755666443795 0.020490746898158472
8.400097199435317685e-02 1.8041864093920719 0.020490746898158472
9.987289780829854136e-02 2.0022003718155843 0.020490746898158472
1.185124406156449345e-01 2.2219468609395236 0.020490746898158472
1.403183677134710872e-01 2.4658110758226037 0.020490746898158472
1.657235266119938266e-01 2.736439997074672 0.020490746898158472
1.951915265519547915e-01 3.0367711180354604 0.020490746898158472
2.292114835619984692e-01 3.370064329271928 0.020490746898158472
2.682905928852685196e-01 3.739937302478798 0.020490746898158472
3.129443547046453222e-01 4.150404757850477 0.020490746898158472
3.636843891051268485e-01 4.605922041145108 0.020490746898158472
4.210039045893483323e-01 5.1114334834401705 0.020490746898158472
4.853610492434703994e-01 5.672426068491977 0.020490746898158472
5.571605349209987068e-01 6.294988990221888 0.020490746898158472
6.367341223368210290e-01 6.985879746785249 0.020490746898158472
7.243207197759577998e-01 7.752597488629465 0.020490746898158472
8.200469972687770559e-01 8.60346441668451 0.020490746898158472
9.239095287598321216e-01 9.547716114208066 0.020490746898158472
1.035759535237958051e+00 10.59560179277617 0.020490746898158472
1.155291284853546818e+00 11.758495540521581 0.020490746898158472
1.282035142222095692e+00 13.049019780144016 0.020490746898158472
1.415356094444905288e+00 14.481182276745331 0.020490746898158472
1.554458360679919604e+00 16.070528182616385 0.020490746898158472
1.698396412462956029e+00 17.834308769319094 0.020490746898158472
1.846092377279362040e+00 19.791668678535572 0.020490746898158472
1.996359436448777336e+00 21.96385372416547 0.020490746898158472
2.147930426896580425e+00 24.37444150122222 0.020490746898158472
2.303027491994291687e+00 27.04959730463137 0.020490746898158472
2.467931416000170408e+00 30.01835813575592 0.020490746898158472
2.633828024547622881e+00 33.31294787934677 0.020490746898158472
2.799594943486384491e+00 36.96912707195032 0.020490746898158472
2.964203843005378314e+00 41.0265810582719 0.020490746898158472
3.126653297092673256e+00 45.52935074866948 0.020490746898158472
3.285985674026201231e+00 50.526310653356795 0.020490746898158472
3.441302296484719303e+00 56.07169938205458 0.020490746898158472
3.591776537807624070e+00 62.22570836730231 0.020490746898158472
3.736664682963226181e+00 69.0551352016233 0.020490746898158472
3.875314521566885606e+00 76.63410868007462 0.020490746898158472
4.007171767502820003e+00 85.04489341802686 0.020490746898158472
4.131784482236343869e+00 94.37878277775391 0.020490746898158472
4.248805714417179580e+00 104.73708979594508 0.020490746898158472
4.357994529089231683e+00 116.23224686798542 0.020490746898158472
4.459215515461617763e+00 128.9890261253308 0.020490746898158472
4.552436729406551308e+00 143.14589375234786 0.020490746898158472
4.637725866198160851e+00 158.85651294280527 0.020490746898158472
4.715244309583967564e+00 176.2914118095948 0.020490746898158472
4.785238617580612086e+00 195.63983435170647 0.020490746898158472
4.848028987567785997e+00 217.11179456945052 0.020490746898158472
4.903994390899787170e+00 240.9403560239527 0.020490746898158472
4.953554359878973301e+00 267.38416158399497 0.020490746898158472
4.997147885581549431e+00 296.73024081888724 0.020490746898158472
5.035210476512220978e+00 329.2971255097155 0.020490746898158472
5.068151060965962351e+00 365.43830709572546 0.020490746898158472
5.129504344065387578e+00 405.54607358408276 0.020490746898158472
5.192809934243839187e+00 450.05576757004974 0.020490746898158472
5.246346862895647334e+00 499.450511585514 0.020490746898158472
5.289981608270867497e+00 554.2664520663108 0.020490746898158472
5.323848099956293822e+00 615.0985788580505 0.020490746898158472
5.348277811913096258e+00 682.6071834272393 0.020490746898158472
5.363702012082390169e+00 757.525025877192 0.020490746898158472
5.370654659998788993e+00 840.6652885618333 0.020490746898158472
5.369776067499857142e+00 932.9304026284696 0.020490746898158472
5.361885608619488153e+00 1035.3218432956637 0.020490746898158472
5.347800573651083411e+00 1148.9510001873086 0.020490746898158472
5.328440788439678499e+00 1275.051240713013 0.020490746898158472
5.304903549441075228e+00 1414.991297434576 0.020490746898158472
5.287658734471484934e+00 1570.2901247293776 0.020490746898158472
5.288492937487599299e+00 1742.6333860096508 0.020490746898158472
5.300104612126156134e+00 1933.891750455232 0.020490746898158472
5.314639965504952102e+00 2146.141197858406 0.020490746898158472
5.333057092720561165e+00 2381.6855519761607 0.020490746898158472
5.356263580667676827e+00 2643.0814869741084 0.020490746898158472
5.385049518224400700e+00 2933.1662783900483 0.020490746898158472
5.420099048384123819e+00 3255.0885998350564 0.020490746898158472
5.461811338798201021e+00 3612.3426997094302 0.020490746898158472
5.510366362114575978e+00 4008.8063288984645 0.020490746898158472
5.565775345552529174e+00 4448.782831127585 0.020490746898158472
5.627870283446055666e+00 4937.047852839004 0.020490746898158472
5.696202445188737862e+00 5478.901179593945 0.020490746898158472
5.770454114581192506e+00 6080.224261649427 0.020490746898158472
5.849982174052647643e+00 6747.5440531107 0.020490746898158472
5.934133041496934879e+00 7488.10385759003 0.020490746898158472
6.022486161991733589e+00 8309.941949353404 0.020490746898158472
6.114307906063603859e+00 9221.97882333434 0.020490746898158472
6.209039547701250328e+00 10234.114021054527 0.020490746898158472
6.306513994290206426e+00 11357.333583431051 0.020490746898158472
6.406073841832844451e+00 12603.829296797274 0.020490746898158472
6.507075783667315427e+00 13987.131026472387 0.020490746898158472
6.608802354596768680e+00 15522.25357427048 0.020490746898158472
6.710634001168377161e+00 17225.859653987874 0.020490746898158472
6.812104665482396015e+00 19116.440753857038 0.020490746898158472
6.912485150121754351e+00 21214.51784910632 0.020490746898158472
7.010914561477401996e+00 23542.864143224204 0.020490746898158472
7.106658911241857446e+00 26126.752255633317 0.020490746898158472
7.198975323177833729e+00 28994.22853882881 0.020490746898158472
7.287252030834647343e+00 32176.417502507353 0.020490746898158472
7.370685948624217332e+00 35707.859649004626 0.020490746898158472
7.448508153875493143e+00 39626.88638701478 0.020490746898158472
7.520024617420368429e+00 43976.036093027215 0.020490746898158472
7.584568898845768459e+00 48802.515836544335 0.020490746898158472
7.641716037509380222e+00 54158.71378079476 0.020490746898158472
7.690684297111375578e+00 60102.76782070388 0.020490746898158472
7.730874268901295032e+00 66699.19663030129 0.020490746898158472
7.761759084561824729e+00 74019.59996915652 0.020490746898158472
7.782846162227766484e+00 82143.43584919439 0.020490746898158472
7.793675985611224988e+00 91158.88299750836 0.020490746898158472
7.793820866836806083e+00 101163.7979766207 0.020490746898158472
7.782884064002500324e+00 112266.77735108159 0.020490746898158472
7.760499640928880893e+00 124588.33642950082 0.020490746898158472
7.726333324360231458e+00 138262.2173764659 0.020490746898158472
7.680084800040527959e+00 153436.84089300132 0.020490746898158472
7.621536412573115093e+00 170276.91722258978 0.020490746898158472
7.550444062364088715e+00 188965.23396912115 0.020490746898158472
7.467184836745208720e+00 209704.64013232305 0.020490746898158472
7.391997399794420609e+00 232720.2478960412 0.020490746898158472
7.331637337570802160e+00 258261.87606826748 0.020490746898158472
7.264434028255437603e+00 286606.7616948256 0.020490746898158472
7.190416424178753374e+00 318062.5692794119 0.020490746898158472
7.109575351673719901e+00 352970.73027306574 0.020490746898158472
7.021867926461242249e+00 391710.1490809261 0.020490746898158472
6.928022924392419846e+00 434701.3158125035 0.020490746898158472
6.827395317001299091e+00 482410.8704165374 0.020490746898158472
6.719777648361271005e+00 535356.6677410719 0.020490746898158472
6.605016072251284953e+00 594113.3984965039 0.020490746898158472
6.482947253934164600e+00 659318.8271333541 0.020490746898158472
6.353407839947623259e+00 731680.7143427207 0.020490746898158472
6.218457404416015244e+00 811984.4993184009 0.020490746898158472
6.075825522955963010e+00 901101.8251665037 0.020490746898158472
5.925291989195621056e+00 1000000.0 0.020490746898158472
3.561197430308131028e-05 0.001 0.022739657523579287
3.939869580378826193e-05 0.0011097524964120721 0.022739657523579287
4.357406701324368183e-05 0.0012315506032928262 0.022739657523579287
4.817386883861870031e-05 0.001366716356462006 0.022739657523579287
5.323954598809147224e-05 0.0015167168884709225 0.022739657523579287
5.881238554008237483e-05 0.0016831803533309566 0.022739657523579287
6.493728579453609975e-05 0.0018679135990207828 0.022739657523579287
7.166475764733333683e-05 0.002072921779595372 0.022739657523579287
7.904197574102179817e-05 0.002300430119772917 0.022739657523579287
8.712656076754855881e-05 0.0025529080682395165 0.022739657523579287
9.597480448837766138e-05 0.002833096101839324 0.022739657523579287
1.056436483896757361e-04 0.0031440354715915 0.022739657523579287
1.161955465453149951e-04 0.0034891012134067737 0.022739657523579287
1.276914873134641932e-04 0.003872038781812557 0.022739657523579287
1.401975428786136175e-04 0.004297004704320844 0.022739657523579287
1.537747105273025981e-04 0.004768611697714469 0.022739657523579287
1.684879357021819301e-04 0.005291978735958442 0.022739657523579287
1.844000561669362106e-04 0.005872786613189483 0.022739657523579287
2.015700025875632030e-04 0.00651733960488242 0.022739657523579287
2.200573368918615593e-04 0.007232633896483534 0.022739657523579287
2.399167583286283920e-04 0.008026433522257174 0.022739657523579287
2.611976208413134310e-04 0.00890735463861044 0.022739657523579287
2.839462188236930879e-04 0.009884959046625586 0.022739657523579287
3.082024474915767134e-04 0.010969857978923836 0.022739657523579287
3.340036899233048270e-04 0.012173827277396614 0.022739657523579287
3.613825273633234649e-04 0.013509935211980273 0.022739657523579287
3.903716418245724187e-04 0.014992684327860457 0.022739657523579287
4.210009509887127329e-04 0.01663816886076129 0.022739657523579287
4.533047652645192565e-04 0.018464249428955443 0.022739657523579287
4.873273712488129057e-04 0.020490746898158472 0.022739657523579287
5.231235222818402929e-04 0.022739657523579287 0.022739657523579287
5.607743945370164415e-04 0.02523539170434766 0.022739657523579287
6.003858578899809971e-04 0.02800503894183631 0.022739657523579287
6.421083295568877055e-04 0.03107866187782014 0.022739657523579287
6.861433117587477848e-04 0.03448962260405758 0.022739657523579287
7.327618408718899806e-04 0.038274944785163134 0.022739657523579287
7.823209571717983958e-04 0.04247571552536898 0.022739657523579287
8.352851934017273142e-04 0.047137531341167244 0.022739657523579287
8.922499298712530374e-04 0.05231099308056263 0.022739657523579287
9.539714568370385398e-04 0.05805225516094899 0.022739657523579287
1.021401061177889050e-03 0.06442363508721373 0.022739657523579287
1.095725510636939501e-03 0.07149428986597581 0.022739657523579287
1.178419682862882987e-03 0.07934096665797492 0.022739657523579287
1.271299927834598472e-03 0.08804883581643465 0.022739657523579287
1.376600962337532538e-03 0.09771241535346502 0.022739657523579287
1.497059166225562631e-03 0.1084365968689611 0.022739657523579287
1.636018667882508347e-03 0.12033778407775893 0.022739657523579287
1.797557650979523082e-03 0.13354515629298988 0.022739657523579287
1.986640811400294630e-03 0.14820207057988585 0.022739657523579287
2.209303706148470128e-03 0.16446761779946645 0.022739657523579287
2.472880238077523624e-03 0.18251834943190443 0.022739657523579287
2.786264333137579256e-03 0.20255019392306664 0.022739657523579287
3.160240859747054289e-03 0.22478058335487253 0.022739657523579287
3.607868023494991295e-03 0.24945081352303167 0.022739657523579287
4.144943363147027098e-03 0.27682866303920667 0.022739657523579287
4.790556724861804762e-03 0.3072112998861759 0.022739657523579287
5.567742331384041392e-03 0.34092850697468147 0.022739657523579287
6.504254020095855647e-03 0.3783462617131929 0.022739657523579287
7.633479458643493282e-03 0.419870708444391 0.022739657523579287
8.995500546690350999e-03 0.4659525668664682 0.022739657523579287
1.063833556938199865e-02 0.517092024289676 0.022739657523579287
1.261936723109042570e-02 0.5738441648302398 0.022739657523579287
1.500698128359089813e-02 0.6368249944718586 0.022739657523579287
1.788242747718961703e-02 0.7067181273927491 0.022739657523579287
2.134190823007210691e-02 0.7842822061337682 0.022739657523579287
2.549889619768199583e-02 0.8703591361485166 0.022739657523579287
3.048667012268157714e-02 0.9658832241158708 0.022739657523579287
3.646103956321638390e-02 1.0718913192051276 0.022739657523579287
4.360321301083105311e-02 1.1895340673703196 0.022739657523579287
5.212273192027799817e-02 1.3200884008314182 0.022739657523579287
6.226037511134280278e-02 1.4649713983072863 0.022739657523579287
7.429088714765491597e-02 1.625755666443795 0.022739657523579287
8.852536597907230409e-02 1.8041864093920719 0.022739657523579287
1.053130773584950303e-01 2.0022003718155843 0.022739657523579287
1.250424626059586097e-01 2.2219468609395236 0.022739657523579287
1.481410323839435217e-01 2.4658110758226037 0.022739657523579287
1.750738427829794663e-01 2.736439997074672 0.022739657523579287
2.063402338450860962e-01 3.0367711180354604 0.022739657523579287
2.424685172701357694e-01 3.370064329271928 0.022739657523579287
2.840083454282880671e-01 3.739937302478798 0.022739657523579287
3.315205711791033294e-01 4.150404757850477 0.022739657523579287
3.855644913010960462e-01 4.605922041145108 0.022739657523579287
4.466825348727820333e-01 5.1114334834401705 0.022739657523579287
5.153825925202399905e-01 5.672426068491977 0.022739657523579287
5.921183939642120642e-01 6.294988990221888 0.022739657523579287
6.772685234080252359e-01 6.985879746785249 0.022739657523579287
7.711148525134731146e-01 7.752597488629465 0.022739657523579287
8.738213449105151076e-01 8.60346441668451 0.022739657523579287
9.854142930322321581e-01 9.547716114208066 0.022739657523579287
1.105765149546740433e+00 10.59560179277617 0.022739657523579287
1.234577091067846855e+00 11.758495540521581 0.022739657523579287
1.371376399990565487e+00 13.049019780144016 0.022739657523579287
1.515509599525372009e+00 14.481182276745331 0.022739657523579287
1.666147051305170157e+00 16.070528182616385 0.022739657523579287
1.822293427671380694e+00 17.834308769319094 0.022739657523579287
1.982805118981129322e+00 19.791668678535572 0.022739657523579287
2.146414238135550434e+00 21.96385372416547 0.022739657523579287
2.311758471762942246e+00 24.37444150122222 0.022739657523579287
2.477415620099667315e+00 27.04959730463137 0.022739657523579287
2.652162585457765953e+00 30.01835813575592 0.022739657523579287
2.833573629696644947e+00 33.31294787934677 0.022739657523579287
3.015135397821302021e+00 36.96912707195032 0.022739657523579287
3.195712953467817030e+00 41.0265810582719 0.022739657523579287
3.374195761743322031e+00 45.52935074866948 0.022739657523579287
3.549516960721892822e+00 50.526310653356795 0.022739657523579287
3.720670866426523116e+00 56.07169938205458 0.022739657523579287
3.886728299042006007e+00 62.22570836730231 0.022739657523579287
4.046849474345259878e+00 69.0551352016233 0.022739657523579287
4.200294366410973979e+00 76.63410868007462 0.022739657523579287
4.346430590819523765e+00 85.04489341802686 0.022739657523579287
4.484738968523287461e+00 94.37878277775391 0.022739657523579287
4.614816969245433498e+00 104.73708979594508 0.022739657523579287
4.736380225081376238e+00 116.23224686798542 0.022739657523579287
4.849262218055534035e+00 128.9890261253308 0.022739657523579287
4.953412111763151771e+00 143.14589375234786 0.022739657523579287
5.048890535023908832e+00 158.85651294280527 0.022739657523579287
5.135862969679526380e+00 176.2914118095948 0.022739657523579287
5.214590288636248516e+00 195.63983435170647 0.022739657523579287
5.285415985453880694e+00 217.11179456945052 0.022739657523579287
5.348749776174718029e+00 240.9403560239527 0.022739657523579287
5.405047570216503061e+00 267.38416158399497 0.022739657523579287
5.454788306134221720e+00 296.73024081888724 0.022739657523579287
5.498448780590695861e+00 329.2971255097155 0.022739657523579287
5.536478279152639459e+00 365.43830709572546 0.022739657523579287
5.604932899163573623e+00 405.54607358408276 0.022739657523579287
5.676229156894792460e+00 450.05576757004974 0.022739657523579287
5.736793685942617849e+00 499.450511585514 0.022739657523579287
5.786707172337987259e+00 554.2664520663108 0.022739657523579287
5.825966719059554322e+00 615.0985788580505 0.022739657523579287
5.854918822534659562e+00 682.6071834272393 0.022739657523579287
5.874018940513903608e+00 757.525025877192 0.022739657523579287
5.883834617963072056e+00 840.6652885618333 0.022739657523579287
5.885049474786603341e+00 932.9304026284696 0.022739657523579287
5.878487247969945706e+00 1035.3218432956637 0.022739657523579287
5.865145464732433922e+00 1148.9510001873086 0.022739657523579287
5.845946681288507918e+00 1275.051240713013 0.022739657523579287
5.822075077319756709e+00 1414.991297434576 0.022739657523579287
5.804924480650024421e+00 1570.2901247293776 0.022739657523579287
5.794749500680197229e+00 1742.6333860096508 0.022739657523579287
5.805374498428248486e+00 1933.891750455232 0.022739657523579287
5.820449552807915872e+00 2146.141197858406 0.022739657523579287
5.839545908325989743e+00 2381.6855519761607 0.022739657523579287
5.863662939324542300e+00 2643.0814869741084 0.022739657523579287
5.893688732046478584e+00 2933.1662783900483 0.022739657523579287
5.930422518225953787e+00 3255.0885998350564 0.022739657523579287
5.974287124243385705e+00 3612.3426997094302 0.022739657523579287
6.025534893429108863e+00 4008.8063288984645 0.022739657523579287
6.084234600760551892e+00 4448.782831127585 0.022739657523579287
6.150188559626594831e+00 4937.047852839004 0.022739657523579287
6.222956631326223231e+00 5478.901179593945 0.022739657523579287
6.302228599885797422e+00 6080.224261649427 0.022739657523579287
6.387297835371679611e+00 6747.5440531107 0.022739657523579287
6.477482206091065287e+00 7488.10385759003 0.022739657523579287
6.572268685642199237e+00 8309.941949353404 0.022739657523579287
6.670929961264491226e+00 9221.97882333434 0.022739657523579287
6.772808002041223574e+00 10234.114021054527 0.022739657523579287
6.877750161907926874e+00 11357.333583431051 0.022739657523579287
6.984917604868885022e+00 12603.829296797274 0.022739657523579287
7.093586006271300981e+00 13987.131026472387 0.022739657523579287
7.202997685093153635e+00 15522.25357427048 0.022739657523579287
7.312396121012717742e+00 17225.859653987874 0.022739657523579287
7.421231550679188160e+00 19116.440753857038 0.022739657523579287
7.528657551799935455e+00 21214.51784910632 0.022739657523579287
7.633688777825788030e+00 23542.864143224204 0.022739657523579287
7.735483764869476531e+00 26126.752255633317 0.022739657523579287
7.833197166481149054e+00 28994.22853882881 0.022739657523579287
7.926157973201653384e+00 32176.417502507353 0.022739657523579287
8.013425563786547912e+00 35707.859649004626 0.022739657523579287
8.094169850890978068e+00 39626.88638701478 0.022739657523579287
8.167629946170492872e+00 43976.036093027215 0.022739657523579287
8.233082104735775175e+00 48802.515836544335 0.022739657523579287
8.290029362787040057e+00 54158.71378079476 0.022739657523579287
8.337721257190679580e+00 60102.76782070388 0.022739657523579287
8.375476357082758838e+00 66699.19663030129 0.022739657523579287
8.402739514776980556e+00 74019.59996915652 0.022739657523579287
8.418994310368459466e+00 82143.43584919439 0.022739657523579287
8.423761199935560384e+00 91158.88299750836 0.022739657523579287
8.416595949792116116e+00 101163.7979766207 0.022739657523579287
8.397088795134729722e+00 112266.77735108159 0.022739657523579287
8.364864747388507382e+00 124588.33642950082 0.022739657523579287
8.319585364069650879e+00 138262.2173764659 0.022739657523579287
8.260952249398336278e+00 153436.84089300132 0.022739657523579287
8.188779201749833092e+00 170276.91722258978 0.022739657523579287
8.103253763144543598e+00 188965.23396912115 0.022739657523579287
8.004090971373257091e+00 209704.64013232305 0.022739657523579287
7.909090987678207618e+00 232720.2478960412 0.022739657523579287
7.832896304985790259e+00 258261.87606826748 0.022739657523579287
7.748978744697043730e+00 286606.7616948256 0.022739657523579287
7.657365454619655232e+00 318062.5692794119 0.022739657523579287
7.558049927155911618e+00 352970.73027306574 0.022739657523579287
7.450998217441170191e+00 391710.1490809261 0.022739657523579287
7.336944189175543585e+00 434701.3158125035 0.022739657523579287
7.215253648222739180e+00 482410.8704165374 0.022739657523579287
7.085760483114477815e+00 535356.6677410719 0.022739657523579287
6.948370320167317260e+00 594113.3984965039 0.022739657523579287
6.802997286748377448e+00 659318.8271333541 0.022739657523579287
6.649577558602466354e+00 731680.7143427207 0.022739657523579287
6.489516449390966280e+00 811984.4993184009 0.022739657523579287
6.322270031196879359e+00 901101.8251665037 0.022739657523579287
6.146966979760875027e+00 1000000.0 0.022739657523579287
3.662137414602921562e-05 0.001 0.02523539170434766
4.052069371599436925e-05 0.0011097524964120721 0.02523539170434766
[truncated: 2,112,472 more chars]
