# Supplementary material for: Magnetosensitivity of tightly bound radical pairs in cryptochrome is enabled by the quantum Zeno effect
Source: Nat Commun. 2024 Dec 30;15:10823. doi: 10.1038/s41467-024-55124-x (PMC11686217; doi:10.1038/s41467-024-55124-x)
Supplement: Supplementary file 6 — Source Data [file 41467_2024_55124_MOESM6_ESM.zip › Source_Data/supplementary/figure_s7a.txt]

# \% sensitivity  kS/microsecond kT/microsecond
4.865122212769583e-06 0.001 0.001
3.959841478198313e-06 0.0011492187010036998 0.001
3.2282036831741447e-06 0.001320703622736631 0.001
2.6368681759624153e-06 0.0015177773017322714 0.001
2.1588782364800017e-06 0.0017442580591096614 0.001
1.7724447153467243e-06 0.0020045339809052396 0.001
1.4599594302896514e-06 0.0023036479376536945 0.001
1.2071955978721315e-06 0.002647395290480231 0.001
1.0026601539700648e-06 0.0030424361767690034 0.001
8.370694439519509e-07 0.003496424550953137 0.001
7.02924924149851e-07 0.004018156480603808 0.001
5.941700637244161e-07 0.0046177405710691065 0.001
5.059128690807109e-07 0.005306793820656121 0.001
4.34201667679629e-07 0.006098666701068888 0.001
3.758439314572107e-07 0.007008701824056899 0.001
3.2825994396171523e-07 0.008054531205964931 0.001
2.8936462005343944e-07 0.009256417889712782 0.001
2.5747211294209135e-07 0.01063764854316313 0.001
2.3121882098591298e-07 0.012224984640507832 0.001
2.0950126768614317e-07 0.014049180968354592 0.001
1.914260060959308e-07 0.016145581502618366 0.001
1.7626922838411344e-07 0.018554804201388442 0.001
1.634442389072347e-07 0.021323527981697614 0.001
1.5247525651882615e-07 0.024505397127942575 0.001
1.4297636462159806e-07 0.028162060654953962 0.001
1.3463458954491615e-07 0.032364366763473595 0.001
1.271963435214591e-07 0.03719373553072644 0.001
1.2045657073753505e-07 0.04274373643209657 0.001
1.1425007548598702e-07 0.04912190125853853 0.001
1.084446160787289e-07 0.05645180755516966 0.001
1.0293538824091009e-07 0.06487547294786292 0.001
9.76406439167233e-08 0.07455610674814368 0.001
9.249816676883474e-08 0.08568127214899486 0.001
8.746243375357642e-08 0.09846652027941236 0.001
8.250226615487237e-08 0.11315956652786067 0.001
7.75988522178344e-08 0.13004509005128978 0.001
7.274400246472072e-08 0.1494502494606524 0.001
6.793855904132888e-08 0.17175102154984984 0.001
6.319088154127517e-08 0.19737948588157686 0.001
5.8515361438032584e-08 0.22683219636960386 0.001
5.3930944416032134e-08 0.2606798020576923 0.001
4.9459662248597935e-08 0.2995781034986427 0.001
4.512517771991867e-08 0.3442807589518621 0.001
4.0951401384086566e-08 0.39565388658322687 0.001
3.696119575701852e-08 0.4546928455862411 0.001
3.317523983932709e-08 0.5225415213602959 0.001
2.961108723498196e-08 0.6005144883981762 0.001
2.628245855120729e-08 0.6901224802908534 0.001
2.3198784713227873e-08 0.793101660333306 0.001
2.0365014335044923e-08 0.9114472598521194 0.001
1.778166589471407e-08 1.0474522360006342 0.001
1.544509325404793e-08 1.2037516980200695 0.001
1.3347931612111598e-08 1.3833739627296222 0.001
1.147966344520416e-08 1.5897992284504772 0.001
9.827260591009288e-09 1.8270270041765395 0.001
8.375851764822004e-09 2.099653600438444 0.001
7.109370633699447e-09 2.4129611832536098 0.001
6.011152990301194e-09 2.7730201165910637 0.001
5.064460410232879e-09 3.1868065762459103 0.001
4.252914400640004e-09 3.662337713903373 0.001
3.5608373201542927e-09 4.208826990208894 0.001
2.9735033383574035e-09 4.836862686437176 0.001
2.4773053407907072e-09 5.558613053440597 0.001
2.0598495641653298e-09 6.388062072657212 0.001
1.7099897380782984e-09 7.341280397070123 0.001
1.4178138556047385e-09 8.436736721624852 0.001
1.1745959367366436e-09 9.695655615935925 0.001
9.72722662102377e-10 11.142428752325099 0.001
8.056045901173262e-10 12.805087496773325 0.001
6.675799649815154e-10 14.715846019280558 0.001
5.538147557465189e-10 16.91172544644807 0.001
4.6020646463833335e-10 19.435271149298263 0.001
3.8329125485493665e-10 22.335377063851233 0.001
3.201584228442302e-10 25.668233015746946 0.001
2.683727173054696e-10 29.498413403416983 0.001
2.259043622060723e-10 33.90012833314499 0.001
1.9106766584615084e-10 38.9586614468756 0.001
1.624668735522995e-10 44.7720223008213 0.001
1.3895011284961994e-10 51.45284530985853 0.001
1.1956895126379085e-10 59.13057204993993 0.001
1.0354486162261235e-10 67.95395920083764 0.001
9.02402364665782e-11 78.09396072084505 0.001
7.913452841824169e-11 89.74704009584349 0.001
6.980367071377489e-11 103.13897683787222 0.001
6.190373590453705e-11 118.52924098447018 0.001
5.515661444084282e-11 136.2160203551273 0.001
4.933844496423246e-11 156.54199796841294 0.001
4.427016102675715e-11 179.90099155778333 0.001
3.9809414858831774e-11 206.7455838273133 0.001
3.5843879645939885e-11 237.59589128427652 0.001
3.2285920768129555e-11 273.04964154553255 0.001
2.9067701413251182e-11 313.79375436648274 0.001
2.6137523823224025e-11 360.61765077612336 0.001
2.3456354788603485e-11 414.4285481839423 0.001
2.0995186127899007e-11 476.26903780279935 0.001
1.8732507246291556e-11 547.337284952015 0.001
1.665253270563896e-11 629.0102436234466 0.001
1.4743293574642682e-11 722.870335094958 0.001
1.2995594622869518e-11 830.7361074919369 0.001
1.1401685387043745e-11 954.6974703287535 0.001
9.954709697040183e-12 1097.1561867027283 0.001
8.647903890589954e-12 1260.872407680682 0.001
7.474332182400066e-12 1449.018150486201 0.001
6.426775852762159e-12 1665.2387566325353 0.001
5.497461589686753e-12 1913.7235207582582 0.001
4.67821799391037e-12 2199.2868586060326 0.001
3.960601252750396e-12 2527.461586781732 0.001
3.3359421114701436e-12 2904.6061215980462 0.001
2.7955826744682614e-12 3338.027673990301 0.001
2.3310414839533458e-12 3836.123827417535 0.001
1.934055920295696e-12 4408.54524183412 0.001
1.5968557513176297e-12 5066.382636136649 0.001
1.3120888030347807e-12 5822.38167188866 0.001
1.0730477690331085e-12 6691.189901715636 0.001
8.73549091745464e-13 7689.640567018716 0.001
7.080489568374521e-13 8837.078743614602 0.001
5.715700129990328e-13 10155.736154404181 0.001
4.5968478513359e-13 11671.161911100682 0.001
3.685062620219424e-13 13412.717530678983 0.001
2.946223675242033e-13 15414.145817536453 0.001
2.3504753655321917e-13 17714.224633510854 0.001
1.872154852248481e-13 20357.518222611085 0.001
1.48946028024614e-13 23395.240647448256 0.001
1.1839640316527156e-13 26886.24806652944 0.001
9.401775780438845e-14 30898.1790778802 0.001
7.457088284601072e-14 35508.76522326117 0.001
5.906018582245193e-14 40807.33704412155 0.001
4.666682960744774e-14 46896.55486926553 0.001
3.677989999930178e-14 53894.397868406064 0.001
2.8887989315285357e-14 61936.44990970618 0.001
2.2596611918428605e-14 71178.52651001325 0.001
1.7600583399552796e-14 81799.69377519484 0.001
1.36426702287304e-14 94005.73782282983 0.001
1.052222395916315e-14 108033.15190764665 0.001
8.065149038762422e-15 124153.71850064106 0.001
6.144727062217927e-15 142679.7751000857 0.001
4.663337455888827e-15 163970.26580002054 0.001
3.5180712091629923e-15 188437.695865931 0.001
2.6234339911864856e-15 216556.12406317543 0.001
1.9622053971485006e-15 248870.34759027854 0.001
1.4356261234897344e-15 286006.45757603913 0.001
1.0496088572287162e-15 328683.96965420543 0.001
7.683024524168748e-16 377729.76464674546 0.001
5.728717418085818e-16 434094.10945776606 0.001
3.9568592236079945e-16 498869.06858441175 0.001
2.77285618820564e-16 573309.6629695033 0.001
2.0557479041950029e-16 658858.1861506815 0.001
1.4107094846759467e-16 757172.14883374 0.001
8.204963314591092e-17 870156.3933188907 0.001
7.684101579500741e-17 1000000.0 0.001
5.9852688370980005e-06 0.001 0.0011492187010036998
4.865121896683016e-06 0.0011492187010036998 0.0011492187010036998
3.959841161127724e-06 0.001320703622736631 0.0011492187010036998
3.228203370194034e-06 0.0015177773017322714 0.0011492187010036998
2.636867849426308e-06 0.0017442580591096614 0.0011492187010036998
2.1588779160960914e-06 0.0020045339809052396 0.0011492187010036998
1.7724443949250837e-06 0.0023036479376536945 0.0011492187010036998
1.459959110121714e-06 0.002647395290480231 0.0011492187010036998
1.2071952766004763e-06 0.0030424361767690034 0.0011492187010036998
1.0026598344656593e-06 0.003496424550953137 0.0011492187010036998
8.370691196575401e-07 0.004018156480603808 0.0011492187010036998
7.029246013776601e-07 0.0046177405710691065 0.0011492187010036998
5.941697417207077e-07 0.005306793820656121 0.0011492187010036998
5.059125473120575e-07 0.006098666701068888 0.0011492187010036998
4.3420134497075547e-07 0.007008701824056899 0.0011492187010036998
3.7584360993011753e-07 0.008054531205964931 0.0011492187010036998
3.282596217290233e-07 0.009256417889712782 0.0011492187010036998
2.893642972474214e-07 0.01063764854316313 0.0011492187010036998
2.5747178923640236e-07 0.012224984640507832 0.0011492187010036998
2.312184982783405e-07 0.014049180968354592 0.0011492187010036998
2.0950094642467956e-07 0.016145581502618366 0.0011492187010036998
1.914256836086682e-07 0.018554804201388442 0.0011492187010036998
1.762689069068936e-07 0.021323527981697614 0.0011492187010036998
1.6344391587808788e-07 0.024505397127942575 0.0011492187010036998
1.5247493407449797e-07 0.028162060654953962 0.0011492187010036998
1.4297604223147999e-07 0.032364366763473595 0.0011492187010036998
1.3463426749458704e-07 0.03719373553072644 0.0011492187010036998
1.2719602103658176e-07 0.04274373643209657 0.0011492187010036998
1.204562484612582e-07 0.04912190125853853 0.0011492187010036998
1.142497532092765e-07 0.05645180755516966 0.0011492187010036998
1.0844429298604782e-07 0.06487547294786292 0.0011492187010036998
1.0293506553507234e-07 0.07455610674814368 0.0011492187010036998
9.764032106039829e-08 0.08568127214899486 0.0011492187010036998
9.24978444528761e-08 0.09846652027941236 0.0011492187010036998
8.746211107354268e-08 0.11315956652786067 0.0011492187010036998
8.250194331459355e-08 0.13004509005128978 0.0011492187010036998
7.759852924636712e-08 0.1494502494606524 0.0011492187010036998
7.274367918295478e-08 0.17175102154984984 0.0011492187010036998
6.79382361470568e-08 0.19737948588157686 0.0011492187010036998
6.319055883196797e-08 0.22683219636960386 0.0011492187010036998
5.851503816363922e-08 0.2606798020576923 0.0011492187010036998
5.3930622213481036e-08 0.2995781034986427 0.0011492187010036998
4.9459339281250625e-08 0.3442807589518621 0.0011492187010036998
4.512485569214096e-08 0.39565388658322687 0.0011492187010036998
4.095107918142705e-08 0.4546928455862411 0.0011492187010036998
3.696087369443792e-08 0.5225415213602959 0.0011492187010036998
3.31749183591799e-08 0.6005144883981762 0.0011492187010036998
2.9610766890861805e-08 0.6901224802908534 0.0011492187010036998
2.628213860336303e-08 0.793101660333306 0.0011492187010036998
2.319846591724e-08 0.9114472598521194 0.0011492187010036998
2.0364697232580845e-08 1.0474522360006342 0.0011492187010036998
1.7781350400338652e-08 1.2037516980200695 0.0011492187010036998
1.544478036349245e-08 1.3833739627296222 0.0011492187010036998
1.3347621909218926e-08 1.5897992284504772 0.0011492187010036998
1.147935717706397e-08 1.8270270041765395 0.0011492187010036998
9.826958825994402e-09 2.099653600438444 0.0011492187010036998
8.375555516119352e-09 2.4129611832536098 0.0011492187010036998
7.1090807678576146e-09 2.7730201165910637 0.0011492187010036998
6.010870988557189e-09 3.1868065762459103 0.0011492187010036998
5.0641878002275625e-09 3.662337713903373 0.0011492187010036998
4.252652468345573e-09 4.208826990208894 0.0011492187010036998
3.560587923676431e-09 4.836862686437176 0.0011492187010036998
2.9732682464093246e-09 5.558613053440597 0.0011492187010036998
2.477086424759571e-09 6.388062072657212 0.0011492187010036998
2.059648397418224e-09 7.341280397070123 0.0011492187010036998
1.7098075041574196e-09 8.436736721624852 0.0011492187010036998
1.4176515305088823e-09 9.695655615935925 0.0011492187010036998
1.1744539530353718e-09 11.142428752325099 0.0011492187010036998
9.726007177369642e-10 12.805087496773325 0.0011492187010036998
8.055018375398293e-10 14.715846019280558 0.0011492187010036998
6.67494710464853e-10 16.91172544644807 0.0011492187010036998
5.537453244287274e-10 19.435271149298263 0.0011492187010036998
4.60150592610409e-10 22.335377063851233 0.0011492187010036998
3.832466066234271e-10 25.668233015746946 0.0011492187010036998
3.2012288864657554e-10 29.498413403416983 0.0011492187010036998
2.6834426198577184e-10 33.90012833314499 0.0011492187010036998
2.258813246175254e-10 38.9586614468756 0.0011492187010036998
1.9104849995711442e-10 44.7720223008213 0.0011492187010036998
1.6245047029849e-10 51.45284530985853 0.0011492187010036998
1.3893550795517767e-10 59.13057204993993 0.0011492187010036998
1.1955544252485002e-10 67.95395920083764 0.0011492187010036998
1.03531811385994e-10 78.09396072084505 0.0011492187010036998
9.022724647771933e-11 89.74704009584349 0.0011492187010036998
7.912112312574065e-11 103.13897683787222 0.0011492187010036998
6.978962772066105e-11 118.52924098447018 0.0011492187010036998
6.188882350664174e-11 136.2160203551273 0.0011492187010036998
5.514049880215276e-11 156.54199796841294 0.0011492187010036998
4.9320978992394146e-11 179.90099155778333 0.0011492187010036998
4.425116236912957e-11 206.7455838273133 0.0011492187010036998
3.9788687379853794e-11 237.59589128427652 0.0011492187010036998
3.582129593830371e-11 273.04964154553255 0.0011492187010036998
3.226133941968464e-11 313.79375436648274 0.0011492187010036998
2.9041035826737134e-11 360.61765077612336 0.0011492187010036998
2.610873067798779e-11 414.4285481839423 0.0011492187010036998
2.3425383570988218e-11 476.26903780279935 0.0011492187010036998
2.0962028396374357e-11 547.337284952015 0.0011492187010036998
1.8697343684843633e-11 629.0102436234466 0.0011492187010036998
1.6615367800154254e-11 722.870335094958 0.0011492187010036998
1.4704315046257027e-11 830.7361074919369 0.0011492187010036998
1.295498305053694e-11 954.6974703287535 0.0011492187010036998
1.1359704043003812e-11 1097.1561867027283 0.0011492187010036998
9.91160986886329e-12 1260.872407680682 0.0011492187010036998
8.604001316583453e-12 1449.018150486201 0.0011492187010036998
7.429962460405793e-12 1665.2387566325353 0.0011492187010036998
6.382254433943296e-12 1913.7235207582582 0.0011492187010036998
5.453145219756728e-12 2199.2868586060326 0.0011492187010036998
4.6344675961491075e-12 2527.461586781732 0.0011492187010036998
3.917729598732351e-12 2904.6061215980462 0.0011492187010036998
3.2942948808468043e-12 3338.027673990301 0.0011492187010036998
2.7554589350915456e-12 3836.123827417535 0.0011492187010036998
2.292724874970037e-12 4408.54524183412 0.0011492187010036998
1.8978112940853237e-12 5066.382636136649 0.0011492187010036998
1.5629146858409408e-12 5822.38167188866 0.0011492187010036998
1.2806718965879425e-12 6691.189901715636 0.0011492187010036998
1.044296292312163e-12 7689.640567018716 0.0011492187010036998
8.475858973502898e-13 8837.078743614602 0.0011492187010036998
6.849299675772927e-13 10155.736154404181 0.0011492187010036998
5.512691068013115e-13 11671.161911100682 0.0011492187010036998
4.4214040133776613e-13 13412.717530678983 0.0011492187010036998
3.535572378926034e-13 15414.145817536453 0.0011492187010036998
2.8203742135037615e-13 17714.224633510854 0.0011492187010036998
2.2456653530531873e-13 20357.518222611085 0.0011492187010036998
1.7854572565652234e-13 23395.240647448256 0.0011492187010036998
1.4179154242453216e-13 26886.24806652944 0.0011492187010036998
1.1246569901480059e-13 30898.1790778802 0.0011492187010036998
8.907303764454807e-14 35508.76522326117 0.0011492187010036998
7.04199765004091e-14 40807.33704412155 0.0011492187010036998
5.5533957858060445e-14 46896.55486926553 0.0011492187010036998
4.366473260768565e-14 53894.397868406064 0.0011492187010036998
3.420361615006376e-14 61936.44990970618 0.0011492187010036998
2.6676926855843404e-14 71178.52651001325 0.0011492187010036998
2.0707550436783694e-14 81799.69377519484 0.0011492187010036998
1.599513274202718e-14 94005.73782282983 0.0011492187010036998
1.2287904186491277e-14 108033.15190764665 0.0011492187010036998
9.384725070738087e-15 124153.71850064106 0.0011492187010036998
7.111377446418108e-15 142679.7751000857 0.0011492187010036998
5.370147619205865e-15 163970.26580002054 0.0011492187010036998
4.020589320814918e-15 188437.695865931 0.0011492187010036998
2.9908913626748433e-15 216556.12406317543 0.0011492187010036998
2.22715302818024e-15 248870.34759027854 0.0011492187010036998
1.6220371772894104e-15 286006.45757603913 0.0011492187010036998
1.1830994630058708e-15 328683.96965420543 0.0011492187010036998
8.574350015375058e-16 377729.76464674546 0.0011492187010036998
6.355850421367755e-16 434094.10945776606 0.0011492187010036998
4.3775170272126104e-16 498869.06858441175 0.0011492187010036998
3.039673684173113e-16 573309.6629695033 0.0011492187010036998
2.2410739484939155e-16 658858.1861506815 0.0011492187010036998
1.4347081780029272e-16 757172.14883374 0.0011492187010036998
9.90834855675296e-17 870156.3933188907 0.0011492187010036998
8.772384399384092e-17 1000000.0 0.0011492187010036998
7.37123221771982e-06 0.001 0.001320703622736631
5.985268432924344e-06 0.0011492187010036998 0.001320703622736631
4.865121502504403e-06 0.001320703622736631 0.001320703622736631
3.959840761970021e-06 0.0015177773017322714 0.001320703622736631
3.2282029615569342e-06 0.0017442580591096614 0.001320703622736631
2.636867449661018e-06 0.0020045339809052396 0.001320703622736631
2.1588775130157445e-06 0.0023036479376536945 0.001320703622736631
1.7724439899265663e-06 0.002647395290480231 0.001320703622736631
1.4599587069008546e-06 0.0030424361767690034 0.001320703622736631
1.2071948749699246e-06 0.003496424550953137 0.001320703622736631
1.0026594342007686e-06 0.004018156480603808 0.001320703622736631
8.370687216152639e-07 0.0046177405710691065 0.001320703622736631
7.029242038345505e-07 0.005306793820656121 0.001320703622736631
5.94169341697811e-07 0.006098666701068888 0.001320703622736631
5.059121480997103e-07 0.007008701824056899 0.001320703622736631
4.342009456890193e-07 0.008054531205964931 0.001320703622736631
3.7584320944101385e-07 0.009256417889712782 0.001320703622736631
3.282592218553128e-07 0.01063764854316313 0.001320703622736631
2.893638961038933e-07 0.012224984640507832 0.001320703622736631
2.574713902419798e-07 0.014049180968354592 0.001320703622736631
2.3121809857246448e-07 0.016145581502618366 0.001320703622736631
2.095005453318921e-07 0.018554804201388442 0.001320703622736631
1.914252836777118e-07 0.021323527981697614 0.001320703622736631
1.7626850555628286e-07 0.024505397127942575 0.001320703622736631
1.6344351511945153e-07 0.028162060654953962 0.001320703622736631
1.524745337935611e-07 0.032364366763473595 0.001320703622736631
1.4297564185209756e-07 0.03719373553072644 0.001320703622736631
1.3463386666157443e-07 0.04274373643209657 0.001320703622736631
1.2719562020573755e-07 0.04912190125853853 0.001320703622736631
1.2045584649026699e-07 0.05645180755516966 0.001320703622736631
1.1424935211670588e-07 0.06487547294786292 0.001320703622736631
1.0844389258758344e-07 0.07455610674814368 0.001320703622736631
1.0293466453704415e-07 0.08568127214899486 0.001320703622736631
9.763992031889233e-08 0.09846652027941236 0.001320703622736631
9.249744370399757e-08 0.11315956652786067 0.001320703622736631
8.746171014967392e-08 0.13004509005128978 0.001320703622736631
8.25015426288156e-08 0.1494502494606524 0.001320703622736631
7.759812829495963e-08 0.17175102154984984 0.001320703622736631
7.27432784885032e-08 0.19737948588157686 0.001320703622736631
6.793783548014395e-08 0.22683219636960386 0.001320703622736631
6.319015775392567e-08 0.2606798020576923 0.001320703622736631
5.851463756416375e-08 0.2995781034986427 0.001320703622736631
5.393022151599369e-08 0.3442807589518621 0.001320703622736631
4.9458938680257275e-08 0.39565388658322687 0.001320703622736631
4.512445564972857e-08 0.4546928455862411 0.001320703622736631
4.0950679646421274e-08 0.5225415213602959 0.001320703622736631
3.696047520481988e-08 0.6005144883981762 0.001320703622736631
3.317452038238949e-08 0.6901224802908534 0.001320703622736631
2.9610370087720245e-08 0.793101660333306 0.001320703622736631
2.6281743524428185e-08 0.9114472598521194 0.001320703622736631
2.319807229308763e-08 1.0474522360006342 0.001320703622736631
2.0364306174951857e-08 1.2037516980200695 0.001320703622736631
1.7780962501099014e-08 1.3833739627296222 0.001320703622736631
1.5444396134927686e-08 1.5897992284504772 0.001320703622736631
1.3347241990032538e-08 1.8270270041765395 0.001320703622736631
1.1478982758902564e-08 2.099653600438444 0.001320703622736631
9.826591069930085e-09 2.4129611832536098 0.001320703622736631
8.375195846522729e-09 2.7730201165910637 0.001320703622736631
7.108730848057448e-09 3.1868065762459103 0.001320703622736631
6.010532401000759e-09 3.662337713903373 0.001320703622736631
5.063862712506063e-09 4.208826990208894 0.001320703622736631
4.252342990099592e-09 4.836862686437176 0.001320703622736631
3.5602962320381397e-09 5.558613053440597 0.001320703622736631
2.9729965826956646e-09 6.388062072657212 0.001320703622736631
2.4768367135649238e-09 7.341280397070123 0.001320703622736631
2.0594222757523446e-09 8.436736721624852 0.001320703622736631
1.7096061770297075e-09 9.695655615935925 0.001320703622736631
1.4174753673070178e-09 11.142428752325099 0.001320703622736631
1.1743026410483432e-09 12.805087496773325 0.001320703622736631
9.724731715699767e-10 14.715846019280558 0.001320703622736631
8.053961983553633e-10 16.91172544644807 0.001320703622736631
6.67408732283898e-10 19.435271149298263 0.001320703622736631
5.536761416778365e-10 22.335377063851233 0.001320703622736631
4.600954573520709e-10 25.668233015746946 0.001320703622736631
3.832027998141186e-10 29.498413403416983 0.001320703622736631
3.200879166484049e-10 33.90012833314499 0.001320703622736631
2.6831598691468526e-10 38.9586614468756 0.001320703622736631
2.2585801211596514e-10 44.7720223008213 0.001320703622736631
1.9102869152243674e-10 51.45284530985853 0.001320703622736631
1.6243302045077087e-10 59.13057204993993 0.001320703622736631
1.3891950031996465e-10 67.95395920083764 0.001320703622736631
1.1954013835388782e-10 78.09396072084505 0.001320703622736631
1.0351670577310717e-10 89.74704009584349 0.001320703622736631
9.021181721015521e-11 103.13897683787222 0.001320703622736631
7.910506830740432e-11 118.52924098447018 0.001320703622736631
6.97726020568775e-11 136.2160203551273 0.001320703622736631
6.187051453034487e-11 156.54199796841294 0.001320703622736631
5.51206961577923e-11 179.90099155778333 0.001320703622736631
4.9299404243299686e-11 206.7455838273133 0.001320703622736631
4.422763659483759e-11 237.59589128427652 0.001320703622736631
3.976302486330841e-11 273.04964154553255 0.001320703622736631
3.5793335001244085e-11 313.79375436648274 0.001320703622736631
3.2230880272449505e-11 360.61765077612336 0.001320703622736631
2.900802318687415e-11 414.4285481839423 0.001320703622736631
2.6073035520356234e-11 476.26903780279935 0.001320703622736631
2.338703646500716e-11 547.337284952015 0.001320703622736631
2.092111052168146e-11 629.0102436234466 0.001320703622736631
1.8653759128510147e-11 722.870335094958 0.001320703622736631
1.6569394072196556e-11 830.7361074919369 0.001320703622736631
1.4656150103357088e-11 954.6974703287535 0.001320703622736631
1.2904867317914642e-11 1097.1561867027283 0.001320703622736631
1.1307948069195638e-11 1260.872407680682 0.001320703622736631
9.858533712891657e-12 1449.018150486201 0.001320703622736631
8.550023720197265e-12 1665.2387566325353 0.001320703622736631
7.375537982142128e-12 1913.7235207582582 0.001320703622736631
6.327776969533615e-12 2199.2868586060326 0.001320703622736631
5.399074298127445e-12 2527.461586781732 0.001320703622736631
4.581232929396341e-12 2904.6061215980462 0.001320703622736631
3.865790828861413e-12 3338.027673990301 0.001320703622736631
3.2440400332273145e-12 3836.123827417535 0.001320703622736631
2.7073100676063965e-12 4408.54524183412 0.001320703622736631
2.2470282767109227e-12 5066.382636136649 0.001320703622736631
1.8549191960800637e-12 5822.38167188866 0.001320703622736631
1.5230934827043034e-12 6691.189901715636 0.001320703622736631
1.2441523073892656e-12 7689.640567018716 0.001320703622736631
1.0112407637829281e-12 8837.078743614602 0.001320703622736631
8.18095101897377e-13 10155.736154404181 0.001320703622736631
6.589793742795165e-13 11671.161911100682 0.001320703622736631
5.287839281551435e-13 13412.717530678983 0.001320703622736631
4.2292045868205644e-13 15414.145817536453 0.001320703622736631
3.3733677548718395e-13 17714.224633510854 0.001320703622736631
2.68490927927628e-13 20357.518222611085 0.001320703622736631
2.133216247943219e-13 23395.240647448256 0.001320703622736631
1.6924334544961696e-13 26886.24806652944 0.001320703622736631
1.3407067151536802e-13 30898.1790778802 0.001320703622736631
1.0601783402794406e-13 35508.76522326117 0.001320703622736631
8.366365876794784e-14 40807.33704412155 0.001320703622736631
6.583183412971498e-14 46896.55486926553 0.001320703622736631
5.1629677172331857e-14 53894.397868406064 0.001320703622736631
4.033191995811848e-14 61936.44990970618 0.001320703622736631
3.1349083459960366e-14 71178.52651001325 0.001320703622736631
2.4255540927521407e-14 81799.69377519484 0.001320703622736631
1.8661308095141457e-14 94005.73782282983 0.001320703622736631
1.4273717927126972e-14 108033.15190764665 0.001320703622736631
1.0846003891437883e-14 124153.71850064106 0.001320703622736631
8.187008545449905e-15 142679.7751000857 0.001320703622736631
6.146701363669079e-15 163970.26580002054 0.001320703622736631
4.569747753225295e-15 188437.695865931 0.001320703622736631
3.3828935519829236e-15 216556.12406317543 0.001320703622736631
2.5088744659013462e-15 248870.34759027854 0.001320703622736631
1.808968004916235e-15 286006.45757603913 0.001320703622736631
1.3033451998752671e-15 328683.96965420543 0.001320703622736631
9.524858360350516e-16 377729.76464674546 0.001320703622736631
6.774309049508613e-16 434094.10945776606 0.001320703622736631
4.847306513701569e-16 498869.06858441175 0.001320703622736631
3.41343114113936e-16 573309.6629695033 0.001320703622736631
2.3929756094730304e-16 658858.1861506815 0.001320703622736631
1.6380951484941186e-16 757172.14883374 0.001320703622736631
9.853459498281901e-17 870156.3933188907 0.001320703622736631
8.878552369260783e-17 1000000.0 0.001320703622736631
9.085959101345041e-06 0.001 0.0015177773017322714
7.371231714124824e-06 0.0011492187010036998 0.0015177773017322714
5.985267935400013e-06 0.001320703622736631 0.0015177773017322714
4.865121000896099e-06 0.0015177773017322714 0.0015177773017322714
3.959840263598278e-06 0.0017442580591096614 0.0015177773017322714
3.228202464175718e-06 0.0020045339809052396 0.0015177773017322714
2.6368669525573575e-06 0.0023036479376536945 0.0015177773017322714
2.1588770145390505e-06 0.002647395290480231 0.0015177773017322714
1.7724434946447994e-06 0.0030424361767690034 0.0015177773017322714
1.4599582072601612e-06 0.003496424550953137 0.0015177773017322714
1.2071943789287824e-06 0.004018156480603808 0.0015177773017322714
1.0026589394329134e-06 0.0046177405710691065 0.0015177773017322714
8.370682229338726e-07 0.005306793820656121 0.0015177773017322714
7.029237041444175e-07 0.006098666701068888 0.0015177773017322714
5.941688453561279e-07 0.007008701824056899 0.0015177773017322714
5.059116502774408e-07 0.008054531205964931 0.0015177773017322714
4.3420044814950973e-07 0.009256417889712782 0.0015177773017322714
3.758427121447992e-07 0.01063764854316313 0.0015177773017322714
3.282587237403087e-07 0.012224984640507832 0.0015177773017322714
2.8936339991226384e-07 0.014049180968354592 0.0015177773017322714
2.574708920610562e-07 0.016145581502618366 0.0015177773017322714
2.3121760098438263e-07 0.018554804201388442 0.0015177773017322714
2.0950004868424722e-07 0.021323527981697614 0.0015177773017322714
1.9142478649490473e-07 0.024505397127942575 0.0015177773017322714
1.762680087163005e-07 0.028162060654953962 0.0015177773017322714
1.6344301785511245e-07 0.032364366763473595 0.0015177773017322714
1.5247403633992032e-07 0.03719373553072644 0.0015177773017322714
1.4297514404370583e-07 0.04274373643209657 0.0015177773017322714
1.3463336936362508e-07 0.04912190125853853 0.0015177773017322714
1.2719512346593548e-07 0.05645180755516966 0.0015177773017322714
1.204553494200001e-07 0.06487547294786292 0.0015177773017322714
1.1424885469385644e-07 0.07455610674814368 0.0015177773017322714
1.0844339461916347e-07 0.08568127214899486 0.0015177773017322714
1.029341674771856e-07 0.09846652027941236 0.0015177773017322714
9.763942298386327e-08 0.11315956652786067 0.0015177773017322714
9.249694592964978e-08 0.13004509005128978 0.0015177773017322714
8.746121227189325e-08 0.1494502494606524 0.0015177773017322714
8.250104544037067e-08 0.17175102154984984 0.0015177773017322714
7.759763053926012e-08 0.19737948588157686 0.0015177773017322714
7.27427809446568e-08 0.22683219636960386 0.0015177773017322714
6.793733766589753e-08 0.2606798020576923 0.0015177773017322714
6.31896606071141e-08 0.2995781034986427 0.0015177773017322714
5.8514140351215854e-08 0.3442807589518621 0.0015177773017322714
5.392972436592952e-08 0.39565388658322687 0.0015177773017322714
4.945844239191699e-08 0.4546928455862411 0.0015177773017322714
4.512395987161383e-08 0.5225415213602959 0.0015177773017322714
4.095018534000256e-08 0.6005144883981762 0.0015177773017322714
3.695998176793131e-08 0.6901224802908534 0.0015177773017322714
3.3174028201982814e-08 0.793101660333306 0.0015177773017322714
2.960987978829592e-08 0.9114472598521194 0.0015177773017322714
2.6281255357629534e-08 1.0474522360006342 0.0015177773017322714
2.3197587513228146e-08 1.2037516980200695 0.0015177773017322714
2.036382472695407e-08 1.3833739627296222 0.0015177773017322714
1.778048546157568e-08 1.5897992284504772 0.0015177773017322714
1.544392479332045e-08 1.8270270041765395 0.0015177773017322714
1.334677734077163e-08 2.099653600438444 0.0015177773017322714
1.1478526569562789e-08 2.4129611832536098 0.0015177773017322714
9.82614472769391e-09 2.7730201165910637 0.0015177773017322714
8.374761675811193e-09 3.1868065762459103 0.0015177773017322714
7.108310792573996e-09 3.662337713903373 0.0015177773017322714
6.010129122786985e-09 4.208826990208894 0.0015177773017322714
5.063478651504746e-09 4.836862686437176 0.0015177773017322714
4.2519809348245084e-09 5.558613053440597 0.0015177773017322714
3.5599590948731663e-09 6.388062072657212 0.0015177773017322714
2.972686689579722e-09 7.341280397070123 0.0015177773017322714
2.476556164218149e-09 8.436736721624852 0.0015177773017322714
2.059172412308607e-09 9.695655615935925 0.0015177773017322714
1.7093875882649972e-09 11.142428752325099 0.0015177773017322714
1.4172877958317388e-09 12.805087496773325 0.0015177773017322714
1.1741445232532274e-09 14.715846019280558 0.0015177773017322714
9.723422548081704e-10 16.91172544644807 0.0015177773017322714
8.052896418003341e-10 19.435271149298263 0.0015177773017322714
6.673231120793953e-10 22.335377063851233 0.0015177773017322714
5.536079657848456e-10 25.668233015746946 0.0015177773017322714
4.600413671562069e-10 29.498413403416983 0.0015177773017322714
3.831597827376725e-10 33.90012833314499 0.0015177773017322714
3.2005331760222907e-10 38.9586614468756 0.0015177773017322714
2.682875794083033e-10 44.7720223008213 0.0015177773017322714
2.2583395884682306e-10 51.45284530985853 0.0015177773017322714
1.9100769423974814e-10 59.13057204993993 0.0015177773017322714
1.6241396590929756e-10 67.95395920083764 0.0015177773017322714
1.3890143331726388e-10 78.09396072084505 0.0015177773017322714
1.1952247138113112e-10 89.74704009584349 0.0015177773017322714
1.0349882652711763e-10 103.13897683787222 0.0015177773017322714
9.019330994683352e-11 118.52924098447018 0.0015177773017322714
7.908555008654316e-11 136.2160203551273 0.0015177773017322714
6.975174476163003e-11 156.54199796841294 0.0015177773017322714
6.184798175988201e-11 179.90099155778333 0.0015177773017322714
5.50962481814612e-11 206.7455838273133 0.0015177773017322714
4.927277712224584e-11 237.59589128427652 0.0015177773017322714
4.4198528571879475e-11 273.04964154553255 0.0015177773017322714
3.973123806816142e-11 313.79375436648274 0.0015177773017322714
3.575864134487618e-11 360.61765077612336 0.0015177773017322714
3.219314817845672e-11 414.4285481839423 0.0015177773017322714
2.8967105805154428e-11 476.26903780279935 0.0015177773017322714
2.6028868994789744e-11 547.337284952015 0.0015177773017322714
2.3339603050253656e-11 629.0102436234466 0.0015177773017322714
2.0870392443601577e-11 722.870335094958 0.0015177773017322714
1.859995414049795e-11 830.7361074919369 0.0015177773017322714
1.6512631036762443e-11 954.6974703287535 0.0015177773017322714
1.4596713111963435e-11 1097.1561867027283 0.0015177773017322714
1.2843088277880732e-11 1260.872407680682 0.0015177773017322714
1.1244243441210647e-11 1449.018150486201 0.0015177773017322714
9.793368315602754e-12 1665.2387566325353 0.0015177773017322714
8.483889391755603e-12 1913.7235207582582 0.0015177773017322714
7.308943093087923e-12 2199.2868586060326 0.0015177773017322714
6.261326242098901e-12 2527.461586781732 0.0015177773017322714
5.33333362570692e-12 2904.6061215980462 0.0015177773017322714
4.516782261472946e-12 3338.027673990301 0.0015177773017322714
3.8031765533551374e-12 3836.123827417535 0.0015177773017322714
3.183817319672228e-12 4408.54524183412 0.0015177773017322714
2.6499699494723515e-12 5066.382636136649 0.0015177773017322714
2.1930183156193366e-12 5822.38167188866 0.0015177773017322714
1.8046321747611054e-12 6691.189901715636 0.0015177773017322714
1.4768579773084324e-12 7689.640567018716 0.0015177773017322714
1.2022074653871614e-12 8837.078743614602 0.0015177773017322714
9.737314807481304e-13 10155.736154404181 0.0015177773017322714
7.85009251917971e-13 11671.161911100682 0.0015177773017322714
6.302383702739309e-13 13412.717530678983 0.0015177773017322714
5.041645557659529e-13 15414.145817536453 0.0015177773017322714
4.0209348170837736e-13 17714.224633510854 0.0015177773017322714
3.1988850197878617e-13 20357.518222611085 0.0015177773017322714
2.539771349493349e-13 23395.240647448256 0.0015177773017322714
2.0127998291703906e-13 26886.24806652944 0.0015177773017322714
1.5923441366267146e-13 30898.1790778802 0.0015177773017322714
1.25708518526343e-13 35508.76522326117 0.0015177773017322714
9.899930081578657e-14 40807.33704412155 0.0015177773017322714
7.771775111722749e-14 46896.55486926553 0.0015177773017322714
6.079106731579867e-14 53894.397868406064 0.0015177773017322714
4.7344484658492266e-14 61936.44990970618 0.0015177773017322714
3.6678433287275474e-14 71178.52651001325 0.0015177773017322714
2.826633103004866e-14 81799.69377519484 0.0015177773017322714
2.1657338883163325e-14 94005.73782282983 0.0015177773017322714
1.649475502008601e-14 108033.15190764665 0.0015177773017322714
1.2485344098955126e-14 124153.71850064106 0.0015177773017322714
9.367607223088347e-15 142679.7751000857 0.0015177773017322714
7.00038455188073e-15 163970.26580002054 0.0015177773017322714
5.173976773855239e-15 188437.695865931 0.0015177773017322714
3.812464934754403e-15 216556.12406317543 0.0015177773017322714
2.8031789618657193e-15 248870.34759027854 0.0015177773017322714
2.006545070543091e-15 286006.45757603913 0.0015177773017322714
1.443639531626793e-15 328683.96965420543 0.0015177773017322714
1.035690385369654e-15 377729.76464674546 0.0015177773017322714
7.451998008340812e-16 434094.10945776606 0.0015177773017322714
5.213692931142132e-16 498869.06858441175 0.0015177773017322714
3.6126334379988704e-16 573309.6629695033 0.0015177773017322714
2.459655631267665e-16 658858.1861506815 0.0015177773017322714
1.6895446576292838e-16 757172.14883374 0.0015177773017322714
1.0946013547976231e-16 870156.3933188907 0.0015177773017322714
9.493813941089155e-17 1000000.0 0.0015177773017322714
1.1207179381094237e-05 0.001 0.0017442580591096614
9.085958497120038e-06 0.0011492187010036998 0.0017442580591096614
7.371231104343068e-06 0.001320703622736631 0.0017442580591096614
5.985267327539897e-06 0.0015177773017322714 0.0017442580591096614
4.8651203855281e-06 0.0017442580591096614 0.0017442580591096614
3.959839649651884e-06 0.0020045339809052396 0.0017442580591096614
3.2282018533752455e-06 0.0023036479376536945 0.0017442580591096614
2.6368663425795774e-06 0.002647395290480231 0.0017442580591096614
2.158876401887628e-06 0.0030424361767690034 0.0017442580591096614
1.7724428810327736e-06 0.003496424550953137 0.0017442580591096614
1.4599575936897688e-06 0.004018156480603808 0.0017442580591096614
1.207193764485824e-06 0.0046177405710691065 0.0017442580591096614
1.0026583220105675e-06 0.005306793820656121 0.0017442580591096614
8.370676082419815e-07 0.006098666701068888 0.0017442580591096614
7.029230880565077e-07 0.007008701824056899 0.0017442580591096614
5.94168227534362e-07 0.008054531205964931 0.0017442580591096614
5.059110341591733e-07 0.009256417889712782 0.0017442580591096614
4.341998322918844e-07 0.01063764854316313 0.0017442580591096614
3.75842094487832e-07 0.012224984640507832 0.0017442580591096614
3.282581066688106e-07 0.014049180968354592 0.0017442580591096614
2.893627830710503e-07 0.016145581502618366 0.0017442580591096614
2.57470275204447e-07 0.018554804201388442 0.0017442580591096614
2.3121698355574836e-07 0.021323527981697614 0.0017442580591096614
2.094994309034641e-07 0.024505397127942575 0.0017442580591096614
1.914241687967378e-07 0.028162060654953962 0.0017442580591096614
1.762673912809442e-07 0.032364366763473595 0.0017442580591096614
1.634424007187791e-07 0.03719373553072644 0.0017442580591096614
1.524734190262115e-07 0.04274373643209657 0.0017442580591096614
1.4297452646111486e-07 0.04912190125853853 0.0017442580591096614
1.3463275171424725e-07 0.05645180755516966 0.0017442580591096614
1.2719450534883284e-07 0.06487547294786292 0.0017442580591096614
1.2045473207246415e-07 0.07455610674814368 0.0017442580591096614
1.1424823788950579e-07 0.08568127214899486 0.0017442580591096614
1.0844277671738338e-07 0.09846652027941236 0.0017442580591096614
1.0293354951924384e-07 0.11315956652786067 0.0017442580591096614
9.763880496173674e-08 0.13004509005128978 0.0017442580591096614
9.249632877640288e-08 0.1494502494606524 0.0017442580591096614
8.746059522359712e-08 0.17175102154984984 0.0017442580591096614
8.250042764701079e-08 0.19737948588157686 0.0017442580591096614
7.759701317958112e-08 0.22683219636960386 0.0017442580591096614
7.274216380398664e-08 0.2606798020576923 0.0017442580591096614
6.793672079562739e-08 0.2995781034986427 0.0017442580591096614
6.318904404519106e-08 0.3442807589518621 0.0017442580591096614
5.8513524614804344e-08 0.39565388658322687 0.0017442580591096614
5.392910899489414e-08 0.4546928455862411 0.0017442580591096614
4.945782763822633e-08 0.5225415213602959 0.0017442580591096614
4.512334616764771e-08 0.6005144883981762 0.0017442580591096614
4.0949572943259e-08 0.6901224802908534 0.0017442580591096614
3.695937107717987e-08 0.793101660333306 0.0017442580591096614
3.317341990970342e-08 0.9114472598521194 0.0017442580591096614
2.9609274225929176e-08 1.0474522360006342 0.0017442580591096614
2.6280653600703995e-08 1.2037516980200695 0.0017442580591096614
2.3196990062428376e-08 1.3833739627296222 0.0017442580591096614
2.036323302589526e-08 1.5897992284504772 0.0017442580591096614
1.777990074787461e-08 1.8270270041765395 0.0017442580591096614
1.544334828388564e-08 2.099653600438444 0.0017442580591096614
1.3346211349941038e-08 2.4129611832536098 0.0017442580591096614
1.1477972838998783e-08 2.7730201165910637 0.0017442580591096614
9.825606067377472e-09 3.1868065762459103 0.0017442580591096614
8.374240408266006e-09 3.662337713903373 0.0017442580591096614
7.10781018677803e-09 4.208826990208894 0.0017442580591096614
6.009652523341312e-09 4.836862686437176 0.0017442580591096614
5.063029446920626e-09 5.558613053440597 0.0017442580591096614
4.25156264268747e-09 6.388062072657212 0.0017442580591096614
3.559574527441014e-09 7.341280397070123 0.0017442580591096614
2.972338577795098e-09 8.436736721624852 0.0017442580591096614
2.4762461604051645e-09 9.695655615935925 0.0017442580591096614
2.058901285979754e-09 11.142428752325099 0.0017442580591096614
1.7091548164011473e-09 12.805087496773325 0.0017442580591096614
1.4170916188540814e-09 14.715846019280558 0.0017442580591096614
1.173982186610618e-09 16.91172544644807 0.0017442580591096614
9.722101633675203e-10 19.435271149298263 0.0017442580591096614
8.051835905648324e-10 22.335377063851233 0.0017442580591096614
6.672387751907941e-10 25.668233015746946 0.0017442580591096614
5.535411840267707e-10 29.498413403416983 0.0017442580591096614
4.59988290838452e-10 33.90012833314499 0.0017442580591096614
3.8311722216455117e-10 38.9586614468756 0.0017442580591096614
3.200185525375956e-10 44.7720223008213 0.0017442580591096614
2.6825839665671047e-10 51.45284530985853 0.0017442580591096614
2.2580864139794786e-10 59.13057204993993 0.0017442580591096614
1.9098485799432094e-10 67.95395920083764 0.0017442580591096614
1.623925503278583e-10 78.09396072084505 0.0017442580591096614
1.388806724245302e-10 89.74704009584349 0.0017442580591096614
1.1950163383530384e-10 103.13897683787222 0.0017442580591096614
1.0347742924836627e-10 118.52924098447018 0.0017442580591096614
9.017092222906881e-11 136.2160203551273 0.0017442580591096614
7.906169103189149e-11 156.54199796841294 0.0017442580591096614
6.972611711912515e-11 179.90099155778333 0.0017442580591096614
6.182021614862003e-11 206.7455838273133 0.0017442580591096614
5.5066019781247486e-11 237.59589128427652 0.0017442580591096614
4.923982201794283e-11 273.04964154553255 0.0017442580591096614
4.416253249393495e-11 313.79375436648274 0.0017442580591096614
3.969186619800385e-11 360.61765077612336 0.0017442580591096614
3.571571074371775e-11 414.4285481839423 0.0017442580591096614
3.214643291719942e-11 476.26903780279935 0.0017442580591096614
2.8916456616264147e-11 547.337284952015 0.0017442580591096614
2.5974203451796323e-11 629.0102436234466 0.0017442580591096614
2.328086874722865e-11 722.870335094958 0.0017442580591096614
2.0807729845712694e-11 830.7361074919369 0.0017442580591096614
1.8533491634223072e-11 954.6974703287535 0.0017442580591096614
1.6442608057986967e-11 1097.1561867027283 0.0017442580591096614
1.4523458649978141e-11 1260.872407680682 0.0017442580591096614
1.2767098100222615e-11 1449.018150486201 0.0017442580591096614
1.116599075130602e-11 1665.2387566325353 0.0017442580591096614
9.713497111754382e-12 1913.7235207582582 0.0017442580591096614
8.40301747014906e-12 2199.2868586060326 0.0017442580591096614
7.227783785907871e-12 2527.461586781732 0.0017442580591096614
6.1806246977815665e-12 2904.6061215980462 0.0017442580591096614
5.253808018077291e-12 3338.027673990301 0.0017442580591096614
4.439176604366618e-12 3836.123827417535 0.0017442580591096614
3.728198899823927e-12 4408.54524183412 0.0017442580591096614
3.112164378879208e-12 5066.382636136649 0.0017442580591096614
2.582245829127152e-12 5822.38167188866 0.0017442580591096614
2.129777789268124e-12 6691.189901715636 0.0017442580591096614
1.7463376376897861e-12 7689.640567018716 0.0017442580591096614
1.4238258030990693e-12 8837.078743614602 0.0017442580591096614
1.1546579139462597e-12 10155.736154404181 0.0017442580591096614
9.317013010236232e-13 11671.161911100682 0.0017442580591096614
7.484136573941458e-13 13412.717530678983 0.0017442580591096614
5.988097705372558e-13 15414.145817536453 0.0017442580591096614
4.775140669789152e-13 17714.224633510854 0.0017442580591096614
3.7971276657680305e-13 20357.518222611085 0.0017442580591096614
3.0123115437147806e-13 23395.240647448256 0.0017442580591096614
2.38462207790298e-13 26886.24806652944 0.0017442580591096614
1.8837154046109537e-13 30898.1790778802 0.0017442580591096614
1.4844092766684792e-13 35508.76522326117 0.0017442580591096614
1.1665756723845672e-13 40807.33704412155 0.0017442580591096614
9.135403225584609e-14 46896.55486926553 0.0017442580591096614
7.124498145589755e-14 53894.397868406064 0.0017442580591096614
5.531328396420231e-14 61936.44990970618 0.0017442580591096614
4.2698707889665915e-14 71178.52651001325 0.0017442580591096614
3.278072885947025e-14 81799.69377519484 0.0017442580591096614
2.5008263320604282e-14 94005.73782282983 0.0017442580591096614
1.8961952301843783e-14 108033.15190764665 0.0017442580591096614
1.426819553700867e-14 124153.71850064106 0.0017442580591096614
1.0661985268962837e-14 142679.7751000857 0.0017442580591096614
7.91656267797375e-15 163970.26580002054 0.0017442580591096614
5.8157108516726074e-15 188437.695865931 0.0017442580591096614
4.2597889634300295e-15 216556.12406317543 0.0017442580591096614
3.102735392975314e-15 248870.34759027854 0.0017442580591096614
2.209170743703158e-15 286006.45757603913 0.0017442580591096614
1.601406617832958e-15 328683.96965420543 0.0017442580591096614
1.1258888460450656e-15 377729.76464674546 0.0017442580591096614
8.037518268157615e-16 434094.10945776606 0.0017442580591096614
5.622660422760107e-16 498869.06858441175 0.0017442580591096614
3.7881532892231913e-16 573309.6629695033 0.0017442580591096614
2.706195687873462e-16 658858.1861506815 0.0017442580591096614
1.6995999975043765e-16 757172.14883374 0.0017442580591096614
1.1847386305774855e-16 870156.3933188907 0.0017442580591096614
8.036902051688488e-17 1000000.0 0.0017442580591096614
1.3830825695055997e-05 0.001 0.0020045339809052396
1.120717860990817e-05 0.0011492187010036998 0.0020045339809052396
9.085957729134536e-06 0.001320703622736631 0.0020045339809052396
7.371230337125181e-06 0.0015177773017322714 0.0020045339809052396
5.985266550481792e-06 0.0017442580591096614 0.0020045339809052396
4.8651196281443605e-06 0.0020045339809052396 0.0020045339809052396
3.959838882533744e-06 0.0023036479376536945 0.0020045339809052396
3.2282010909590736e-06 0.002647395290480231 0.0020045339809052396
2.6368655722027595e-06 0.0030424361767690034 0.0020045339809052396
2.15887563649814e-06 0.003496424550953137 0.0020045339809052396
1.772442111793067e-06 0.004018156480603808 0.0020045339809052396
1.4599568318065907e-06 0.0046177405710691065 0.0020045339809052396
1.2071929986149504e-06 0.005306793820656121 0.0020045339809052396
1.0026575532743644e-06 0.006098666701068888 0.0020045339809052396
8.370668405704648e-07 0.007008701824056899 0.0020045339809052396
7.029223232767751e-07 0.008054531205964931 0.0020045339809052396
5.941674624128888e-07 0.009256417889712782 0.0020045339809052396
5.059102684153681e-07 0.01063764854316313 0.0020045339809052396
4.341990654131364e-07 0.012224984640507832 0.0020045339809052396
3.75841330480485e-07 0.014049180968354592 0.0020045339809052396
3.282573402957345e-07 0.016145581502618366 0.0020045339809052396
2.8936201850165294e-07 0.018554804201388442 0.0020045339809052396
2.5746950972236823e-07 0.021323527981697614 0.0020045339809052396
2.3121621677241015e-07 0.024505397127942575 0.0020045339809052396
2.0949866383302915e-07 0.028162060654953962 0.0020045339809052396
1.914234029766048e-07 0.032364366763473595 0.0020045339809052396
1.7626662481701194e-07 0.03719373553072644 0.0020045339809052396
1.63441633730093e-07 0.04274373643209657 0.0020045339809052396
1.5247265261020097e-07 0.04912190125853853 0.0020045339809052396
1.4297375972179525e-07 0.05645180755516966 0.0020045339809052396
1.346319851789745e-07 0.06487547294786292 0.0020045339809052396
1.2719373852039181e-07 0.07455610674814368 0.0020045339809052396
1.2045396528327125e-07 0.08568127214899486 0.0020045339809052396
1.1424747123171819e-07 0.09846652027941236 0.0020045339809052396
1.0844201068431307e-07 0.11315956652786067 0.0020045339809052396
1.0293278269687435e-07 0.13004509005128978 0.0020045339809052396
9.763803867778205e-08 0.1494502494606524 0.0020045339809052396
9.249556227170462e-08 0.17175102154984984 0.0020045339809052396
8.745982857469997e-08 0.19737948588157686 0.0020045339809052396
8.249966144740703e-08 0.22683219636960386 0.0020045339809052396
7.759624737657851e-08 0.2606798020576923 0.0020045339809052396
7.274139752176667e-08 0.2995781034986427 0.0020045339809052396
6.793595581661843e-08 0.3442807589518621 0.0020045339809052396
6.318827934807467e-08 0.39565388658322687 0.0020045339809052396
5.851276004280488e-08 0.4546928455862411 0.0020045339809052396
5.39283460307665e-08 0.5225415213602959 0.0020045339809052396
4.945706634073427e-08 0.6005144883981762 0.0020045339809052396
4.512258656259524e-08 0.6901224802908534 0.0020045339809052396
4.0948815235560335e-08 0.793101660333306 0.0020045339809052396
3.695861621735505e-08 0.9114472598521194 0.0020045339809052396
3.3172669031394236e-08 1.0474522360006342 0.0020045339809052396
2.9608527466829307e-08 1.2037516980200695 0.0020045339809052396
2.627991244280939e-08 1.3833739627296222 0.0020045339809052396
2.3196256167820964e-08 1.5897992284504772 0.0020045339809052396
2.0362507474331985e-08 1.8270270041765395 0.0020045339809052396
1.7779185677076897e-08 2.099653600438444 0.0020045339809052396
1.544264600645672e-08 2.4129611832536098 0.0020045339809052396
1.3345524292216956e-08 2.7730201165910637 0.0020045339809052396
1.1477304069813787e-08 3.1868065762459103 0.0020045339809052396
9.824959209213651e-09 3.662337713903373 0.0020045339809052396
8.373619263366168e-09 4.208826990208894 0.0020045339809052396
7.107218852233765e-09 4.836862686437176 0.0020045339809052396
6.0090951756078086e-09 5.558613053440597 0.0020045339809052396
5.062510291780741e-09 6.388062072657212 0.0020045339809052396
4.251085511982732e-09 7.341280397070123 0.0020045339809052396
3.5591425347290123e-09 8.436736721624852 0.0020045339809052396
2.9719539508944563e-09 9.695655615935925 0.0020045339809052396
2.475909804163911e-09 11.142428752325099 0.0020045339809052396
2.0586125422600646e-09 12.805087496773325 0.0020045339809052396
1.70891158803076e-09 14.715846019280558 0.0020045339809052396
1.4168903919608601e-09 16.91172544644807 0.0020045339809052396
1.1738185396825782e-09 19.435271149298263 0.0020045339809052396
9.72078767063093e-10 22.335377063851233 0.0020045339809052396
8.050792084043652e-10 25.668233015746946 0.0020045339809052396
6.67156217071382e-10 29.498413403416983 0.0020045339809052396
5.534757831492402e-10 33.90012833314499 0.0020045339809052396
4.599360328493918e-10 38.9586614468756 0.0020045339809052396
3.830746869346556e-10 44.7720223008213 0.0020045339809052396
3.1998303147233974e-10 51.45284530985853 0.0020045339809052396
2.6822779814036826e-10 59.13057204993993 0.0020045339809052396
2.2578125254016455e-10 67.95395920083764 0.0020045339809052396
1.909593825433079e-10 78.09396072084505 0.0020045339809052396
1.6236805618823156e-10 89.74704009584349 0.0020045339809052396
1.3885633791334458e-10 103.13897683787222 0.0020045339809052396
1.1947681194136037e-10 118.52924098447018 0.0020045339809052396
1.0345158182114038e-10 136.2160203551273 0.0020045339809052396
9.014355085404553e-11 156.54199796841294 0.0020045339809052396
7.903244431914673e-11 179.90099155778333 0.0020045339809052396
6.969451048110978e-11 206.7455838273133 0.0020045339809052396
6.17859212448705e-11 237.59589128427652 0.0020045339809052396
5.502864903998033e-11 273.04964154553255 0.0020045339809052396
4.919896042689521e-11 313.79375436648274 0.0020045339809052396
4.411786640358276e-11 360.61765077612336 0.0020045339809052396
3.96431093620329e-11 414.4285481839423 0.0020045339809052396
3.5662534411700546e-11 476.26903780279935 0.0020045339809052396
3.208859748553804e-11 547.337284952015 0.0020045339809052396
2.8853772332637748e-11 629.0102436234466 0.0020045339809052396
2.590658616178753e-11 722.870335094958 0.0020045339809052396
2.3208357265275237e-11 830.7361074919369 0.0020045339809052396
2.0730328054613693e-11 954.6974703287535 0.0020045339809052396
1.8451531508213367e-11 1097.1561867027283 0.0020045339809052396
1.6356352871847225e-11 1260.872407680682 0.0020045339809052396
1.443340219511749e-11 1449.018150486201 0.0020045339809052396
1.2673788687325835e-11 1665.2387566325353 0.0020045339809052396
1.1070158205136289e-11 1913.7235207582582 0.0020045339809052396
9.61587298502209e-12 2199.2868586060326 0.0020045339809052396
8.304494057006996e-12 2527.461586781732 0.0020045339809052396
7.1292695181805386e-12 2904.6061215980462 0.0020045339809052396
6.083047288304446e-12 3338.027673990301 0.0020045339809052396
5.158125084184066e-12 3836.123827417535 0.0020045339809052396
4.346349902417467e-12 4408.54524183412 0.0020045339809052396
3.639116064019883e-12 5066.382636136649 0.0020045339809052396
3.0276528257314986e-12 5822.38167188866 0.0020045339809052396
2.5030767016661227e-12 6691.189901715636 0.0020045339809052396
2.056569078496927e-12 7689.640567018716 0.0020045339809052396
1.6795654023827992e-12 8837.078743614602 0.0020045339809052396
1.3638065472814298e-12 10155.736154404181 0.0020045339809052396
1.1014816026813613e-12 11671.161911100682 0.0020045339809052396
8.852860084377745e-13 13412.717530678983 0.0020045339809052396
7.084651428761955e-13 15414.145817536453 0.0020045339809052396
5.648615635140303e-13 17714.224633510854 0.0020045339809052396
4.4894066030040506e-13 20357.518222611085 0.0020045339809052396
3.558422111235338e-13 23395.240647448256 0.0020045339809052396
2.8135785454596967e-13 26886.24806652944 0.0020045339809052396
2.2190141802870447e-13 30898.1790778802 0.0020045339809052396
1.7453379740641178e-13 35508.76522326117 0.0020045339809052396
1.368415087740741e-13 40807.33704412155 0.0020045339809052396
1.0688333843443738e-13 46896.55486926553 0.0020045339809052396
8.311261439021062e-14 53894.397868406064 0.0020045339809052396
6.430373952372097e-14 61936.44990970618 0.0020045339809052396
4.945818115710337e-14 71178.52651001325 0.0020045339809052396
3.781213654165455e-14 81799.69377519484 0.0020045339809052396
2.8716684048543667e-14 94005.73782282983 0.0020045339809052396
2.1655785583556738e-14 108033.15190764665 0.0020045339809052396
1.6220575537257478e-14 124153.71850064106 0.0020045339809052396
1.2062643900391333e-14 142679.7751000857 0.0020045339809052396
8.9018548279749e-15 163970.26580002054 0.0020045339809052396
6.50871506616367e-15 188437.695865931 0.0020045339809052396
4.733554687271196e-15 216556.12406317543 0.0020045339809052396
3.4295477032012168e-15 248870.34759027854 0.0020045339809052396
2.434762457913494e-15 286006.45757603913 0.0020045339809052396
1.7313092052804332e-15 328683.96965420543 0.0020045339809052396
1.2226450357981201e-15 377729.76464674546 0.0020045339809052396
8.500143179401783e-16 434094.10945776606 0.0020045339809052396
5.747723381584327e-16 498869.06858441175 0.0020045339809052396
4.149609246991795e-16 573309.6629695033 0.0020045339809052396
2.671349480342359e-16 658858.1861506815 0.0020045339809052396
1.8152524202846005e-16 757172.14883374 0.0020045339809052396
1.0414199941575678e-16 870156.3933188907 0.0020045339809052396
8.526913920397551e-17 1000000.0 0.0020045339809052396
1.7075223599145352e-05 0.001 0.0023036479376536945
1.3830824745801433e-05 0.0011492187010036998 0.0023036479376536945
1.1207177663656413e-05 0.001320703622736631 0.0023036479376536945
9.0859567804134e-06 0.0015177773017322714 0.0023036479376536945
7.371229388565808e-06 0.0017442580591096614 0.0023036479376536945
5.985265624379281e-06 0.0020045339809052396 0.0023036479376536945
4.865118679206817e-06 0.0023036479376536945 0.0023036479376536945
3.959837936767709e-06 0.002647395290480231 0.0023036479376536945
3.2282001373958903e-06 0.0030424361767690034 0.0023036479376536945
2.6368646240297958e-06 0.003496424550953137 0.0023036479376536945
2.158874686532773e-06 0.004018156480603808 0.0023036479376536945
1.7724411643482534e-06 0.0046177405710691065 0.0023036479376536945
1.4599558812644284e-06 0.005306793820656121 0.0023036479376536945
1.2071920504649718e-06 0.006098666701068888 0.0023036479376536945
1.002656608439876e-06 0.007008701824056899 0.0023036479376536945
8.370658882536804e-07 0.008054531205964931 0.0023036479376536945
7.029213735586064e-07 0.009256417889712782 0.0023036479376536945
5.941665106629253e-07 0.01063764854316313 0.0023036479376536945
5.059093169108679e-07 0.012224984640507832 0.0023036479376536945
4.341981139186109e-07 0.014049180968354592 0.0023036479376536945
3.7584037731585446e-07 0.016145581502618366 0.0023036479376536945
3.282563893810403e-07 0.018554804201388442 0.0023036479376536945
2.8936106430139247e-07 0.021323527981697614 0.0023036479376536945
2.574685583067726e-07 0.024505397127942575 0.0023036479376536945
2.31215266261256e-07 0.028162060654953962 0.0023036479376536945
2.094977133717483e-07 0.032364366763473595 0.0023036479376536945
1.9142245176028555e-07 0.03719373553072644 0.0023036479376536945
1.762656733443873e-07 0.04274373643209657 0.0023036479376536945
1.6344068303549182e-07 0.04912190125853853 0.0023036479376536945
1.5247170070172705e-07 0.05645180755516966 0.0023036479376536945
1.4297280896604508e-07 0.06487547294786292 0.0023036479376536945
1.3463103337219874e-07 0.07455610674814368 0.0023036479376536945
1.2719278747472598e-07 0.08568127214899486 0.0023036479376536945
1.2045301401968078e-07 0.09846652027941236 0.0023036479376536945
1.1424651926621524e-07 0.11315956652786067 0.0023036479376536945
1.0844105945194762e-07 0.13004509005128978 0.0023036479376536945
1.0293183152912735e-07 0.1494502494606524 0.0023036479376536945
9.763708705250174e-08 0.17175102154984984 0.0023036479376536945
9.24946114819105e-08 0.19737948588157686 0.0023036479376536945
8.74588777814364e-08 0.22683219636960386 0.0023036479376536945
8.249871125739355e-08 0.2606798020576923 0.0023036479376536945
7.75952968394035e-08 0.2995781034986427 0.0023036479376536945
7.274044780489902e-08 0.3442807589518621 0.0023036479376536945
6.793500702457524e-08 0.39565388658322687 0.0023036479376536945
6.318733155978584e-08 0.4546928455862411 0.0023036479376536945
5.8511813551221856e-08 0.5225415213602959 0.0023036479376536945
5.392740145084875e-08 0.6005144883981762 0.0023036479376536945
4.945612362586109e-08 0.6901224802908534 0.0023036479376536945
4.512164632100406e-08 0.793101660333306 0.0023036479376536945
4.09478789803637e-08 0.9114472598521194 0.0023036479376536945
3.695768438082437e-08 1.0474522360006342 0.0023036479376536945
3.317174264113633e-08 1.2037516980200695 0.0023036479376536945
2.960760813863067e-08 1.3833739627296222 0.0023036479376536945
2.627900172295916e-08 1.5897992284504772 0.0023036479376536945
2.3195355977633815e-08 1.8270270041765395 0.0023036479376536945
2.0361620149070975e-08 2.099653600438444 0.0023036479376536945
1.7778314305417174e-08 2.4129611832536098 0.0023036479376536945
1.5441793643571587e-08 2.7730201165910637 0.0023036479376536945
1.3344694508817846e-08 3.1868065762459103 0.0023036479376536945
1.147650159182955e-08 3.662337713903373 0.0023036479376536945
9.824188493690999e-09 4.208826990208894 0.0023036479376536945
8.372885511439762e-09 4.836862686437176 0.0023036479376536945
7.106527234680606e-09 5.558613053440597 0.0023036479376536945
6.00845097384773e-09 6.388062072657212 0.0023036479376536945
5.0619182313089116e-09 7.341280397070123 0.0023036479376536945
4.250549561900675e-09 8.436736721624852 0.0023036479376536945
3.5586653434173735e-09 9.695655615935925 0.0023036479376536945
2.971536670643305e-09 11.142428752325099 0.0023036479376536945
2.4755515363051716e-09 12.805087496773325 0.0023036479376536945
2.0583108525972296e-09 14.715846019280558 0.0023036479376536945
1.7086620593886534e-09 16.91172544644807 0.0023036479376536945
1.4166874830905986e-09 19.435271149298263 0.0023036479376536945
1.1736557372125055e-09 22.335377063851233 0.0023036479376536945
9.719496083622145e-10 25.668233015746946 0.0023036479376536945
8.049771761165815e-10 29.498413403416983 0.0023036479376536945
6.670754705047225e-10 33.90012833314499 0.0023036479376536945
5.534114237021066e-10 38.9586614468756 0.0023036479376536945
4.5988380051526553e-10 44.7720223008213 0.0023036479376536945
3.830312921492777e-10 51.45284530985853 0.0023036479376536945
3.199458089144045e-10 59.13057204993993 0.0023036479376536945
2.6819477492784e-10 67.95395920083764 0.0023036479376536945
2.2575080003874991e-10 78.09396072084505 0.0023036479376536945
1.9093032908960037e-10 89.74704009584349 0.0023036479376536945
1.6233936761598892e-10 103.13897683787222 0.0023036479376536945
1.3882729400061617e-10 118.52924098447018 0.0023036479376536945
1.1944684266885401e-10 136.2160203551273 0.0023036479376536945
1.034200345601346e-10 156.54199796841294 0.0023036479376536945
9.010997885903517e-11 179.90099155778333 0.0023036479376536945
7.899639799181964e-11 206.7455838273133 0.0023036479376536945
6.965551106150351e-11 237.59589128427652 0.0023036479376536945
6.174348017454548e-11 273.04964154553255 0.0023036479376536945
5.498233643277516e-11 313.79375436648274 0.0023036479376536945
4.914839055078198e-11 360.61765077612336 0.0023036479376536945
4.406255999037925e-11 414.4285481839423 0.0023036479376536945
3.9582675875340315e-11 476.26903780279935 0.0023036479376536945
3.55966533071466e-11 547.337284952015 0.0023036479376536945
3.201700513258822e-11 629.0102436234466 0.0023036479376536945
2.877623145364661e-11 722.870335094958 0.0023036479376536945
2.5823019763154234e-11 830.7361074919369 0.0023036479376536945
2.3118772333327532e-11 954.6974703287535 0.0023036479376536945
2.063492736565102e-11 1097.1561867027283 0.0023036479376536945
1.835055312592775e-11 1260.872407680682 0.0023036479376536945
1.6250304482376258e-11 1449.018150486201 0.0023036479376536945
1.4322887477148617e-11 1665.2387566325353 0.0023036479376536945
1.25595756397031e-11 1913.7235207582582 0.0023036479376536945
1.0953112592940574e-11 2199.2868586060326 0.0023036479376536945
9.497059356720406e-12 2527.461586781732 0.0023036479376536945
8.18498276239501e-12 2904.6061215980462 0.0023036479376536945
7.010284951006803e-12 3338.027673990301 0.0023036479376536945
5.965790231274109e-12 3836.123827417535 0.0023036479376536945
5.043829565198421e-12 4408.54524183412 0.0023036479376536945
4.236183214616511e-12 5066.382636136649 0.0023036479376536945
3.534233445994222e-12 5822.38167188866 0.0023036479376536945
2.929045544892712e-12 6691.189901715636 0.0023036479376536945
2.411598690891853e-12 7689.640567018716 0.0023036479376536945
1.9728972581430158e-12 8837.078743614602 0.0023036479376536945
1.6041564286634188e-12 10155.736154404181 0.0023036479376536945
1.2968385696483542e-12 11671.161911100682 0.0023036479376536945
1.0429006390895874e-12 13412.717530678983 0.0023036479376536945
8.347482774366484e-13 15414.145817536453 0.0023036479376536945
6.654271432340127e-13 17714.224633510854 0.0023036479376536945
5.285695375516881e-13 20357.518222611085 0.0023036479376536945
4.1857181376546773e-13 23395.240647448256 0.0023036479376536945
3.305168607014875e-13 26886.24806652944 0.0023036479376536945
2.602439787250887e-13 30898.1790778802 0.0023036479376536945
2.0428098719135963e-13 35508.76522326117 0.0023036479376536945
1.5978195407686412e-13 40807.33704412155 0.0023036479376536945
1.2445174980211778e-13 46896.55486926553 0.0023036479376536945
9.646064375825236e-14 53894.397868406064 0.0023036479376536945
7.436109168439846e-14 61936.44990970618 0.0023036479376536945
5.696919234792608e-14 71178.52651001325 0.0023036479376536945
4.3368344132738347e-14 81799.69377519484 0.0023036479376536945
3.2781663454448427e-14 94005.73782282983 0.0023036479376536945
2.4611573650966097e-14 108033.15190764665 0.0023036479376536945
1.8328091765848058e-14 124153.71850064106 0.0023036479376536945
1.3543552947871765e-14 142679.7751000857 0.0023036479376536945
9.93616855981214e-15 163970.26580002054 0.0023036479376536945
7.225063376332163e-15 188437.695865931 0.0023036479376536945
5.220229643214771e-15 216556.12406317543 0.0023036479376536945
3.750401692508557e-15 248870.34759027854 0.0023036479376536945
2.6499499605535875e-15 286006.45757603913 0.0023036479376536945
1.8786151301855423e-15 328683.96965420543 0.0023036479376536945
1.3042834079783595e-15 377729.76464674546 0.0023036479376536945
9.101653700727073e-16 434094.10945776606 0.0023036479376536945
6.187837333464027e-16 498869.06858441175 0.0023036479376536945
4.2740342841276135e-16 573309.6629695033 0.0023036479376536945
2.735388347528336e-16 658858.1861506815 0.0023036479376536945
1.9004794857738991e-16 757172.14883374 0.0023036479376536945
1.1676921586884417e-16 870156.3933188907 0.0023036479376536945
8.201272103825635e-17 1000000.0 0.0023036479376536945
2.108621824527257e-05 0.001 0.002647395290480231
1.7075222437971764e-05 0.0011492187010036998 0.002647395290480231
1.3830823553487824e-05 0.001320703622736631 0.002647395290480231
1.1207176482653201e-05 0.0015177773017322714 0.002647395290480231
9.085955597458624e-06 0.0017442580591096614 0.002647395290480231
7.371228213742115e-06 0.0020045339809052396 0.002647395290480231
5.985264434033716e-06 0.0023036479376536945 0.002647395290480231
4.865117501411543e-06 0.002647395290480231 0.002647395290480231
3.959836761550668e-06 0.0030424361767690034 0.002647395290480231
3.228198953140072e-06 0.003496424550953137 0.002647395290480231
2.6368634467727192e-06 0.004018156480603808 0.002647395290480231
2.1588735079685825e-06 0.0046177405710691065 0.002647395290480231
1.772439984776622e-06 0.005306793820656121 0.002647395290480231
1.4599547008184964e-06 0.006098666701068888 0.002647395290480231
1.2071908666953096e-06 0.007008701824056899 0.002647395290480231
1.0026554221886919e-06 0.008054531205964931 0.002647395290480231
8.370647117963113e-07 0.009256417889712782 0.002647395290480231
7.029201882866737e-07 0.01063764854316313 0.002647395290480231
5.941653305348814e-07 0.012224984640507832 0.002647395290480231
5.059081351027443e-07 0.014049180968354592 0.002647395290480231
4.341969348647945e-07 0.016145581502618366 0.002647395290480231
3.758391973591145e-07 0.018554804201388442 0.002647395290480231
3.282552099056861e-07 0.021323527981697614 0.002647395290480231
2.893598824681154e-07 0.024505397127942575 0.002647395290480231
2.5746737709084026e-07 0.028162060654953962 0.002647395290480231
2.3121408400448955e-07 0.032364366763473595 0.002647395290480231
2.0949653227009084e-07 0.03719373553072644 0.002647395290480231
1.914212706317399e-07 0.04274373643209657 0.002647395290480231
1.7626449207294378e-07 0.04912190125853853 0.002647395290480231
1.6343950159144333e-07 0.05645180755516966 0.002647395290480231
1.524705193056003e-07 0.06487547294786292 0.002647395290480231
1.429716271316838e-07 0.07455610674814368 0.002647395290480231
1.3462985226728869e-07 0.08568127214899486 0.002647395290480231
1.2719160607231085e-07 0.09846652027941236 0.002647395290480231
1.2045183301581837e-07 0.11315956652786067 0.002647395290480231
1.1424533821963526e-07 0.13004509005128978 0.002647395290480231
1.0843987824035208e-07 0.1494502494606524 0.002647395290480231
1.029306507223729e-07 0.17175102154984984 0.002647395290480231
9.76359070137961e-08 0.19737948588157686 0.002647395290480231
9.249343080612767e-08 0.22683219636960386 0.002647395290480231
8.745769835942496e-08 0.2606798020576923 0.002647395290480231
8.249753162786581e-08 0.2995781034986427 0.002647395290480231
7.759411826480447e-08 0.3442807589518621 0.002647395290480231
7.273927072714952e-08 0.39565388658322687 0.002647395290480231
6.793383034451109e-08 0.4546928455862411 0.002647395290480231
6.318615668665303e-08 0.5225415213602959 0.002647395290480231
5.851064146492231e-08 0.6005144883981762 0.002647395290480231
5.392623149283807e-08 0.6901224802908534 0.002647395290480231
4.945495744737918e-08 0.793101660333306 0.002647395290480231
4.512048469877336e-08 0.9114472598521194 0.002647395290480231
4.0946722839425506e-08 1.0474522360006342 0.002647395290480231
3.69565350078014e-08 1.2037516980200695 0.002647395290480231
3.3170601502412016e-08 1.3833739627296222 0.002647395290480231
2.9606478053347506e-08 1.5897992284504772 0.002647395290480231
2.6277884788614668e-08 1.8270270041765395 0.002647395290480231
2.3194254985289646e-08 2.099653600438444 0.002647395290480231
2.0360539079592246e-08 2.4129611832536098 0.002647395290480231
1.777725648502773e-08 2.7730201165910637 0.002647395290480231
1.5440763969070542e-08 3.1868065762459103 0.002647395290480231
1.3343698859942e-08 3.662337713903373 0.002647395290480231
1.1475545330609169e-08 4.208826990208894 0.002647395290480231
9.823278070966376e-09 4.836862686437176 0.002647395290480231
8.37202738027381e-09 5.558613053440597 0.002647395290480231
7.105727964416917e-09 6.388062072657212 0.002647395290480231
6.0077164269842914e-09 7.341280397070123 0.002647395290480231
5.061253251464719e-09 8.436736721624852 0.002647395290480231
4.249957473456429e-09 9.695655615935925 0.002647395290480231
3.55814767097817e-09 11.142428752325099 0.002647395290480231
2.971092287397826e-09 12.805087496773325 0.002647395290480231
2.475177333330792e-09 14.715846019280558 0.002647395290480231
2.0580013905329656e-09 16.91172544644807 0.002647395290480231
1.7084104530899237e-09 19.435271149298263 0.002647395290480231
1.4164857796905225e-09 22.335377063851233 0.002647395290480231
1.1734957591704072e-09 25.668233015746946 0.002647395290480231
9.718233101119276e-10 29.498413403416983 0.002647395290480231
8.048773972074881e-10 33.90012833314499 0.002647395290480231
6.669960828770659e-10 38.9586614468756 0.002647395290480231
5.533472080066285e-10 44.7720223008213 0.002647395290480231
4.598306821169138e-10 51.45284530985853 0.002647395290480231
3.8298598989991266e-10 59.13057204993993 0.002647395290480231
3.1990584954558286e-10 67.95395920083764 0.002647395290480231
2.6815817811718864e-10 78.09396072084505 0.002647395290480231
2.2571610906578238e-10 89.74704009584349 0.002647395290480231
1.9089644035170158e-10 103.13897683787222 0.002647395290480231
1.623052946789173e-10 118.52924098447018 0.002647395290480231
1.3879230592914833e-10 136.2160203551273 0.002647395290480231
1.1941027103202183e-10 156.54199796841294 0.002647395290480231
1.0338137540721578e-10 179.90099155778333 0.002647395290480231
9.00686788810035e-11 206.7455838273133 0.002647395290480231
7.89518242178943e-11 237.59589128427652 0.002647395290480231
6.960722429493697e-11 273.04964154553255 0.002647395290480231
6.169097071834391e-11 313.79375436648274 0.002647395290480231
5.492503772015268e-11 360.61765077612336 0.002647395290480231
4.908574214069496e-11 414.4285481839423 0.002647395290480231
4.399409633657923e-11 476.26903780279935 0.002647395290480231
3.9507919122496035e-11 547.337284952015 0.002647395290480231
3.551520153134832e-11 629.0102436234466 0.002647395290480231
3.1928483059276793e-11 722.870335094958 0.002647395290480231
2.8680455642590718e-11 830.7361074919369 0.002647395290480231
2.5719909346424335e-11 954.6974703287535 0.002647395290480231
2.300835272699424e-11 1097.1561867027283 0.002647395290480231
2.051742642835341e-11 1260.872407680682 0.002647395290480231
1.8226436109146826e-11 1449.018150486201 0.002647395290480231
1.6120196389700944e-11 1665.2387566325353 0.002647395290480231
1.4187606339118052e-11 1913.7235207582582 0.002647395290480231
1.2420139381549779e-11 2199.2868586060326 0.002647395290480231
1.0810732233762813e-11 2527.461586781732 0.002647395290480231
9.353062589322807e-12 2904.6061215980462 0.002647395290480231
8.040802409923456e-12 3338.027673990301 0.002647395290480231
6.867471780862885e-12 3836.123827417535 0.002647395290480231
5.825901016323013e-12 4408.54524183412 0.002647395290480231
4.908406235747001e-12 5066.382636136649 0.002647395290480231
4.106714829598567e-12 5822.38167188866 0.002647395290480231
3.4120445709687154e-12 6691.189901715636 0.002647395290480231
2.8153223868218342e-12 7689.640567018716 0.002647395290480231
2.3072558391061158e-12 8837.078743614602 0.002647395290480231
1.878600358566217e-12 10155.736154404181 0.002647395290480231
1.5202025162684024e-12 11671.161911100682 0.002647395290480231
1.223231198585367e-12 13412.717530678983 0.002647395290480231
9.792714614114062e-13 15414.145817536453 0.002647395290480231
7.804497824066348e-13 17714.224633510854 0.002647395290480231
6.195592965123039e-13 20357.518222611085 0.002647395290480231
4.901303595127797e-13 23395.240647448256 0.002647395290480231
3.864916383810403e-13 26886.24806652944 0.002647395290480231
3.0377866101748694e-13 30898.1790778802 0.002647395290480231
2.379314589572517e-13 35508.76522326117 0.002647395290480231
1.8562817766894555e-13 40807.33704412155 0.002647395290480231
1.4416243020730254e-13 46896.55486926553 0.002647395290480231
1.113679712084551e-13 53894.397868406064 0.002647395290480231
8.553933720843547e-14 61936.44990970618 0.002647395290480231
6.527305983518024e-14 71178.52651001325 0.002647395290480231
4.9458239284739375e-14 81799.69377519484 0.002647395290480231
3.7202011774665025e-14 94005.73782282983 0.002647395290480231
2.7784140954742118e-14 108033.15190764665 0.002647395290480231
2.0583498358842464e-14 124153.71850064106 0.002647395290480231
1.5114117732901544e-14 142679.7751000857 0.002647395290480231
1.1032700435045453e-14 163970.26580002054 0.002647395290480231
7.973974782896884e-15 188437.695865931 0.002647395290480231
5.7072100604149494e-15 216556.12406317543 0.002647395290480231
4.078376131938093e-15 248870.34759027854 0.002647395290480231
2.8666776073198055e-15 286006.45757603913 0.002647395290480231
2.004702151842992e-15 328683.96965420543 0.002647395290480231
1.3946838066023525e-15 377729.76464674546 0.002647395290480231
9.695493015225996e-16 434094.10945776606 0.002647395290480231
6.432709529257121e-16 498869.06858441175 0.002647395290480231
4.322478348312353e-16 573309.6629695033 0.002647395290480231
2.929393435511951e-16 658858.1861506815 0.002647395290480231
1.95998646199427e-16 757172.14883374 0.002647395290480231
1.1194677936743962e-16 870156.3933188907 0.002647395290480231
8.904115558911122e-17 1000000.0 0.002647395290480231
2.604343566936767e-05 0.001 0.0030424361767690034
2.108621677209422e-05 0.0011492187010036998 0.0030424361767690034
1.7075220991031106e-05 0.001320703622736631 0.0030424361767690034
1.3830822122011359e-05 0.0015177773017322714 0.0030424361767690034
1.1207175028027719e-05 0.0017442580591096614 0.0030424361767690034
9.085954142701302e-06 0.0020045339809052396 0.0030424361767690034
7.3712267565110776e-06 0.0023036479376536945 0.0030424361767690034
5.985262980437358e-06 0.002647395290480231 0.0030424361767690034
4.8651160320114205e-06 0.0030424361767690034 0.0030424361767690034
3.959835300475917e-06 0.003496424550953137 0.0030424361767690034
3.2281974938256318e-06 0.004018156480603808 0.0030424361767690034
2.636861986090016e-06 0.0046177405710691065 0.0030424361767690034
2.1588720492396116e-06 0.005306793820656121 0.0030424361767690034
1.772438522809356e-06 0.006098666701068888 0.0030424361767690034
1.4599532339901015e-06 0.007008701824056899 0.0030424361767690034
1.2071894044175281e-06 0.008054531205964931 0.0030424361767690034
1.0026539588865561e-06 0.009256417889712782 0.0030424361767690034
8.370632451587361e-07 0.01063764854316313 0.0030424361767690034
7.029187256376614e-07 0.012224984640507832 0.0030424361767690034
5.941638675050973e-07 0.014049180968354592 0.0030424361767690034
5.059066684673375e-07 0.016145581502618366 0.0030424361767690034
4.3419546923032307e-07 0.018554804201388442 0.0030424361767690034
3.758377311734347e-07 0.021323527981697614 0.0030424361767690034
3.282537446810431e-07 0.024505397127942575 0.0030424361767690034
2.89358418096089e-07 0.028162060654953962 0.0030424361767690034
2.5746591049381415e-07 0.032364366763473595 0.0030424361767690034
2.3121261890387927e-07 0.03719373553072644 0.0030424361767690034
2.0949506554838147e-07 0.04274373643209657 0.0030424361767690034
1.9141980308104954e-07 0.04912190125853853 0.0030424361767690034
1.7626302506457137e-07 0.05645180755516966 0.0030424361767690034
1.6343803497316685e-07 0.06487547294786292 0.0030424361767690034
1.5246905278555253e-07 0.07455610674814368 0.0030424361767690034
1.429701610333907e-07 0.08568127214899486 0.0030424361767690034
1.3462838545667474e-07 0.09846652027941236 0.0030424361767690034
1.271901398328546e-07 0.11315956652786067 0.0030424361767690034
1.2045036632229826e-07 0.13004509005128978 0.0030424361767690034
1.1424387207211936e-07 0.1494502494606524 0.0030424361767690034
1.084384123701751e-07 0.17175102154984984 0.0030424361767690034
1.0292918535331416e-07 0.19737948588157686 0.0030424361767690034
9.763444180953609e-08 0.22683219636960386 0.0030424361767690034
9.2491965968328e-08 0.2606798020576923 0.0030424361767690034
8.745623412487538e-08 0.2995781034986427 0.0030424361767690034
8.249606845084703e-08 0.3442807589518621 0.0030424361767690034
7.759265700465513e-08 0.39565388658322687 0.0030424361767690034
7.27378108367812e-08 0.4546928455862411 0.0030424361767690034
6.793237249764703e-08 0.5225415213602959 0.0030424361767690034
6.318470183240381e-08 0.6005144883981762 0.0030424361767690034
5.850919003545091e-08 0.6901224802908534 0.0030424361767690034
5.3924784384346e-08 0.793101660333306 0.0030424361767690034
4.945351545827294e-08 0.9114472598521194 0.0030424361767690034
4.511905001697292e-08 1.0474522360006342 0.0030424361767690034
4.0945296748734657e-08 1.2037516980200695 0.0030424361767690034
3.695511937814363e-08 1.3833739627296222 0.0030424361767690034
3.316919970229506e-08 1.5897992284504772 0.0030424361767690034
2.9605092379436822e-08 1.8270270041765395 0.0030424361767690034
2.6276518917981925e-08 2.099653600438444 0.0030424361767690034
2.3192913557886462e-08 2.4129611832536098 0.0030424361767690034
2.0359226732659733e-08 2.7730201165910637 0.0030424361767690034
1.7775979405348745e-08 3.1868065762459103 0.0030424361767690034
1.5439528730813376e-08 3.662337713903373 0.0030424361767690034
1.3342512354729344e-08 4.208826990208894 0.0030424361767690034
1.147441580184698e-08 4.836862686437176 0.0030424361767690034
9.822213428017923e-09 5.558613053440597 0.0030424361767690034
8.37103572223774e-09 6.388062072657212 0.0030424361767690034
7.104816619524137e-09 7.341280397070123 0.0030424361767690034
6.006891405184282e-09 8.436736721624852 0.0030424361767690034
5.06051872465902e-09 9.695655615935925 0.0030424361767690034
4.24931518786106e-09 11.142428752325099 0.0030424361767690034
3.5575964342960016e-09 12.805087496773325 0.0030424361767690034
2.9706281184384807e-09 14.715846019280558 0.0030424361767690034
2.474793592467271e-09 16.91172544644807 0.0030424361767690034
2.0576895230577617e-09 19.435271149298263 0.0030424361767690034
1.7081605543825106e-09 22.335377063851233 0.0030424361767690034
1.4162875955022781e-09 25.668233015746946 0.0030424361767690034
1.1733395248784105e-09 29.498413403416983 0.0030424361767690034
9.717000965794517e-10 33.90012833314499 0.0030424361767690034
8.04779474479619e-10 38.9586614468756 0.0030424361767690034
6.669171556558618e-10 44.7720223008213 0.0030424361767690034
5.532820917592733e-10 51.45284530985853 0.0030424361767690034
4.597754359175884e-10 59.13057204993993 0.0030424361767690034
3.8293747579647933e-10 67.95395920083764 0.0030424361767690034
3.198617025000801e-10 78.09396072084505 0.0030424361767690034
2.681166152269064e-10 89.74704009584349 0.0030424361767690034
2.2567581133101523e-10 103.13897683787222 0.0030424361767690034
1.9085615489552402e-10 118.52924098447018 0.0030424361767690034
1.622642494816199e-10 136.2160203551273 0.0030424361767690034
1.3874971736328214e-10 156.54199796841294 0.0030424361767690034
1.1936552118366368e-10 179.90099155778333 0.0030424361767690034
1.0333378363457059e-10 206.7455838273133 0.0030424361767690034
9.001765701794522e-11 237.59589128427652 0.0030424361767690034
7.889675811132606e-11 273.04964154553255 0.0030424361767690034
6.954748002540104e-11 313.79375436648274 0.0030424361767690034
6.16259268076025e-11 360.61765077612336 0.0030424361767690034
5.4854038513882635e-11 414.4285481839423 0.0030424361767690034
4.900813964513911e-11 476.26903780279935 0.0030424361767690034
4.39093036731016e-11 547.337284952015 0.0030424361767690034
3.941540979913354e-11 629.0102436234466 0.0030424361767690034
3.541440561351207e-11 722.870335094958 0.0030424361767690034
3.181913403143806e-11 830.7361074919369 0.0030424361767690034
2.856224702112414e-11 954.6974703287535 0.0030424361767690034
2.559276658734835e-11 1097.1561867027283 0.0030424361767690034
2.2872444625340513e-11 1260.872407680682 0.0030424361767690034
2.0373127770790113e-11 1449.018150486201 0.0030424361767690034
1.8074278127633422e-11 1665.2387566325353 0.0030424361767690034
1.5961075007926403e-11 1913.7235207582582 0.0030424361767690034
1.4022634517717484e-11 2199.2868586060326 0.0030424361767690034
1.2250670667314435e-11 2527.461586781732 0.0030424361767690034
1.0638331465852638e-11 2904.6061215980462 0.0030424361767690034
9.179489424475612e-12 3338.027673990301 0.0030424361767690034
7.86798309931712e-12 3836.123827417535 0.0030424361767690034
6.6973182667477075e-12 4408.54524183412 0.0030424361767690034
5.660420196730814e-12 5066.382636136649 0.0030424361767690034
4.749512328058576e-12 5822.38167188866 0.0030424361767690034
3.9561873106991785e-12 6691.189901715636 0.0030424361767690034
3.2714429801331555e-12 7689.640567018716 0.0030424361767690034
2.6859390561937725e-12 8837.078743614602 0.0030424361767690034
2.1899987918166572e-12 10155.736154404181 0.0030424361767690034
1.773954369358767e-12 11671.161911100682 0.0030424361767690034
1.4282273119771709e-12 13412.717530678983 0.0030424361767690034
1.143566544568216e-12 15414.145817536453 0.0030424361767690034
9.111584015362778e-13 17714.224633510854 0.0030424361767690034
7.228399672881182e-13 20357.518222611085 0.0030424361767690034
5.71223524854596e-13 23395.240647448256 0.0030424361767690034
4.497675918852716e-13 26886.24806652944 0.0030424361767690034
3.528523025573058e-13 30898.1790778802 0.0030424361767690034
2.757439579760681e-13 35508.76522326117 0.0030424361767690034
2.1454721296520926e-13 40807.33704412155 0.0030424361767690034
1.6609704029649144e-13 46896.55486926553 0.0030424361767690034
1.2787739202168766e-13 53894.397868406064 0.0030424361767690034
9.783028904594075e-14 61936.44990970618 0.0030424361767690034
7.433263995357931e-14 71178.52651001325 0.0030424361767690034
5.606609211937109e-14 81799.69377519484 0.0030424361767690034
4.1958548848075394e-14 94005.73782282983 0.0030424361767690034
3.117621494097496e-14 108033.15190764665 0.0030424361767690034
2.295211593449553e-14 124153.71850064106 0.0030424361767690034
1.677139640417574e-14 142679.7751000857 0.0030424361767690034
1.2156773348330724e-14 163970.26580002054 0.0030424361767690034
8.724419319096135e-15 188437.695865931 0.0030424361767690034
6.2121567875802206e-15 216556.12406317543 0.0030424361767690034
4.4111411514892825e-15 248870.34759027854 0.0030424361767690034
3.0608366964811432e-15 286006.45757603913 0.0030424361767690034
2.133947494662957e-15 328683.96965420543 0.0030424361767690034
1.4706981447106193e-15 377729.76464674546 0.0030424361767690034
9.97615063250491e-16 434094.10945776606 0.0030424361767690034
6.697989792774225e-16 498869.06858441175 0.0030424361767690034
4.555848895472918e-16 573309.6629695033 0.0030424361767690034
2.8939398127134384e-16 658858.1861506815 0.0030424361767690034
1.9264377368847932e-16 757172.14883374 0.0030424361767690034
1.2219282738711756e-16 870156.3933188907 0.0030424361767690034
9.748167347237781e-17 1000000.0 0.0030424361767690034
3.2167916709747654e-05 0.001 0.003496424550953137
2.6043433905167772e-05 0.0011492187010036998 0.003496424550953137
2.1086214963480197e-05 0.001320703622736631 0.003496424550953137
1.7075219166723908e-05 0.0015177773017322714 0.003496424550953137
1.3830820302184951e-05 0.0017442580591096614 0.003496424550953137
1.1207173222315889e-05 0.0020045339809052396 0.003496424550953137
9.085952326484854e-06 0.0023036479376536945 0.003496424550953137
7.371224941129899e-06 0.002647395290480231 0.003496424550953137
5.985261159348072e-06 0.0030424361767690034 0.003496424550953137
4.86511422337875e-06 0.003496424550953137 0.003496424550953137
3.959833478124619e-06 0.004018156480603808 0.003496424550953137
3.2281956812867975e-06 0.0046177405710691065 0.003496424550953137
2.6368601591616504e-06 0.005306793820656121 0.003496424550953137
2.158870224860422e-06 0.006098666701068888 0.003496424550953137
1.7724367058166192e-06 0.007008701824056899 0.003496424550953137
1.4599514178556192e-06 0.008054531205964931 0.003496424550953137
1.2071875858670096e-06 0.009256417889712782 0.003496424550953137
1.0026521430500125e-06 0.01063764854316313 0.003496424550953137
8.370614297918688e-07 0.012224984640507832 0.003496424550953137
7.029169073404125e-07 0.014049180968354592 0.003496424550953137
5.941620453008174e-07 0.016145581502618366 0.003496424550953137
5.059048508049974e-07 0.018554804201388442 0.003496424550953137
4.341936475009238e-07 0.021323527981697614 0.003496424550953137
3.7583591135439964e-07 0.024505397127942575 0.003496424550953137
3.2825192349027546e-07 0.028162060654953962 0.003496424550953137
2.8935659867734137e-07 0.032364366763473595 0.003496424550953137
2.574640902404477e-07 0.03719373553072644 0.003496424550953137
2.3121079879124228e-07 0.04274373643209657 0.003496424550953137
2.0949324590867346e-07 0.04912190125853853 0.003496424550953137
1.9141798313234391e-07 0.05645180755516966 0.003496424550953137
1.7626120488948432e-07 0.06487547294786292 0.003496424550953137
1.6343621504332634e-07 0.07455610674814368 0.003496424550953137
1.5246723324450692e-07 0.08568127214899486 0.003496424550953137
1.429683403775684e-07 0.09846652027941236 0.003496424550953137
1.3462656603749346e-07 0.11315956652786067 0.003496424550953137
1.2718831937826025e-07 0.13004509005128978 0.003496424550953137
1.2044854654055977e-07 0.1494502494606524 0.003496424550953137
1.1424205227368416e-07 0.17175102154984984 0.003496424550953137
1.0843659340592504e-07 0.19737948588157686 0.003496424550953137
1.0292736658812363e-07 0.22683219636960386 0.003496424550953137
9.7632623887638e-08 0.2606798020576923 0.003496424550953137
9.249014958512963e-08 0.2995781034986427 0.003496424550953137
8.745441851688157e-08 0.3442807589518621 0.003496424550953137
8.249425457193885e-08 0.39565388658322687 0.003496424550953137
7.759084509162233e-08 0.4546928455862411 0.003496424550953137
7.273600163598855e-08 0.5225415213602959 0.003496424550953137
6.793056752372496e-08 0.6005144883981762 0.003496424550953137
6.318290081516915e-08 0.6901224802908534 0.003496424550953137
5.85073944112547e-08 0.793101660333306 0.003496424550953137
5.39229956378947e-08 0.9114472598521194 0.003496424550953137
4.945173586400585e-08 1.0474522360006342 0.003496424550953137
4.511728078897964e-08 1.2037516980200695 0.003496424550953137
4.094354061410892e-08 1.3833739627296222 0.003496424550953137
3.6953380073913474e-08 1.5897992284504772 0.003496424550953137
3.3167480557178e-08 1.8270270041765395 0.003496424550953137
2.9603397769814924e-08 2.099653600438444 0.003496424550953137
2.627485479233041e-08 2.4129611832536098 0.003496424550953137
2.3191285493232884e-08 2.7730201165910637 0.003496424550953137
2.035764232893606e-08 3.1868065762459103 0.003496424550953137
1.777444674745058e-08 3.662337713903373 0.003496424550953137
1.5438056714294282e-08 4.208826990208894 0.003496424550953137
1.334111097506599e-08 4.836862686437176 0.003496424550953137
1.1473095006594297e-08 5.558613053440597 0.003496424550953137
9.820983166086098e-09 6.388062072657212 0.003496424550953137
8.369905002696305e-09 7.341280397070123 0.003496424550953137
7.103793057267049e-09 8.436736721624852 0.003496424550953137
6.005980141660875e-09 9.695655615935925 0.003496424550953137
5.059721920358962e-09 11.142428752325099 0.003496424550953137
4.248631432074695e-09 12.805087496773325 0.003496424550953137
3.5570207567695196e-09 14.715846019280558 0.003496424550953137
2.970152349437462e-09 16.91172544644807 0.003496424550953137
2.4744069628554813e-09 19.435271149298263 0.003496424550953137
2.0573797773933145e-09 22.335377063851233 0.003496424550953137
1.7079150784881248e-09 25.668233015746946 0.003496424550953137
1.4160942227322247e-09 29.498413403416983 0.003496424550953137
1.1731870802524774e-09 33.90012833314499 0.003496424550953137
9.715792125095535e-10 38.9586614468756 0.003496424550953137
8.046822453158797e-10 44.7720223008213 0.003496424550953137
6.668372254256755e-10 51.45284530985853 0.003496424550953137
5.532144717231837e-10 59.13057204993993 0.003496424550953137
4.597163953630251e-10 67.95395920083764 0.003496424550953137
3.828840511787765e-10 78.09396072084505 0.003496424550953137
3.198117615594827e-10 89.74704009584349 0.003496424550953137
2.680684049033693e-10 103.13897683787222 0.003496424550953137
2.2562802117647753e-10 118.52924098447018 0.003496424550953137
1.9080780085421268e-10 136.2160203551273 0.003496424550953137
1.6221441189259462e-10 156.54199796841294 0.003496424550953137
1.3869764034111706e-10 179.90099155778333 0.003496424550953137
1.1931045579537938e-10 206.7455838273133 0.003496424550953137
1.0327509411756563e-10 237.59589128427652 0.003496424550953137
8.995457219954312e-11 273.04964154553255 0.003496424550953137
7.882860497302824e-11 313.79375436648274 0.003496424550953137
6.947350169583528e-11 360.61765077612336 0.003496424550953137
6.1545336115334e-11 414.4285481839423 0.003496424550953137
5.476609036468528e-11 476.26903780279935 0.003496424550953137
4.89121276575806e-11 547.337284952015 0.003496424550953137
4.3804486212238375e-11 629.0102436234466 0.003496424550953137
3.930104458288886e-11 722.870335094958 0.003496424550953137
3.528999885217088e-11 830.7361074919369 0.003496424550953137
3.168416866220804e-11 954.6974703287535 0.003496424550953137
2.841657517915774e-11 1097.1561867027283 0.003496424550953137
2.5436308546516453e-11 1260.872407680682 0.003496424550953137
2.2705494860035362e-11 1449.018150486201 0.003496424550953137
2.0196164714019436e-11 1665.2387566325353 0.003496424550953137
1.788822416608953e-11 1913.7235207582582 0.003496424550953137
1.576709083255098e-11 2199.2868586060326 0.003496424550953137
1.3822235973590742e-11 2527.461586781732 0.003496424550953137
1.2045638325264686e-11 2904.6061215980462 0.003496424550953137
1.0430766163253683e-11 3338.027673990301 0.003496424550953137
8.971667457341112e-12 3836.123827417535 0.003496424550953137
7.662359645160734e-12 4408.54524183412 0.003496424550953137
6.496386610248359e-12 5066.382636136649 0.003496424550953137
5.466621657096112e-12 5822.38167188866 0.003496424550953137
4.565196478969482e-12 6691.189901715636 0.003496424550953137
3.783412911473772e-12 7689.640567018716 0.003496424550953137
3.1119355923155394e-12 8837.078743614602 0.003496424550953137
2.5409420974689787e-12 10155.736154404181 0.003496424550953137
2.060273872706242e-12 11671.161911100682 0.003496424550953137
1.6596975741783719e-12 13412.717530678983 0.003496424550953137
1.3290700763626546e-12 15414.145817536453 0.003496424550953137
1.0586436446927491e-12 17714.224633510854 0.003496424550953137
8.392312355206503e-13 20357.518222611085 0.003496424550953137
6.624355865534275e-13 23395.240647448256 0.003496424550953137
5.20772638447486e-13 26886.24806652944 0.003496424550953137
4.077541052743307e-13 30898.1790778802 0.003496424550953137
3.178718431627993e-13 35508.76522326117 0.003496424550953137
2.466414196621662e-13 40807.33704412155 0.003496424550953137
1.903253525028904e-13 46896.55486926553 0.003496424550953137
1.4599006165676924e-13 53894.397868406064 0.003496424550953137
1.1123643609735069e-13 61936.44990970618 0.003496424550953137
8.4150398627791e-14 71178.52651001325 0.003496424550953137
6.317323403047601e-14 81799.69377519484 0.003496424550953137
4.7037349347147555e-14 94005.73782282983 0.003496424550953137
3.475251324634013e-14 108033.15190764665 0.003496424550953137
2.54391133525492e-14 124153.71850064106 0.003496424550953137
1.8467128783068503e-14 142679.7751000857 0.003496424550953137
1.330049636720111e-14 163970.26580002054 0.003496424550953137
9.490144964938564e-15 188437.695865931 0.003496424550953137
6.708813312123138e-15 216556.12406317543 0.003496424550953137
4.727180102598617e-15 248870.34759027854 0.003496424550953137
3.2638488681280644e-15 286006.45757603913 0.003496424550953137
2.239798158056673e-15 328683.96965420543 0.003496424550953137
1.5363238751837184e-15 377729.76464674546 0.003496424550953137
1.0314907827822773e-15 434094.10945776606 0.003496424550953137
6.939832919338599e-16 498869.06858441175 0.003496424550953137
4.52384203502524e-16 573309.6629695033 0.003496424550953137
2.9007091941487764e-16 658858.1861506815 0.003496424550953137
1.9174128655295947e-16 757172.14883374 0.003496424550953137
1.018679674152852e-16 870156.3933188907 0.003496424550953137
8.45733678122551e-17 1000000.0 0.003496424550953137
3.973140255198945e-05 0.001 0.004018156480603808
3.216791449321167e-05 0.0011492187010036998 0.004018156480603808
2.604343162854704e-05 0.001320703622736631 0.004018156480603808
2.108621271954686e-05 0.0015177773017322714 0.004018156480603808
1.7075216909948412e-05 0.0017442580591096614 0.004018156480603808
1.383081804249165e-05 0.0020045339809052396 0.004018156480603808
1.1207170974446463e-05 0.0023036479376536945 0.004018156480603808
9.085950071966234e-06 0.002647395290480231 0.004018156480603808
7.371222701440996e-06 0.0030424361767690034 0.004018156480603808
5.985258903642467e-06 0.003496424550953137 0.004018156480603808
4.86511197229228e-06 0.004018156480603808 0.004018156480603808
3.959831229432935e-06 0.0046177405710691065 0.004018156480603808
3.228193424436275e-06 0.005306793820656121 0.004018156480603808
2.6368579078713504e-06 0.006098666701068888 0.004018156480603808
2.1588679714333765e-06 0.007008701824056899 0.004018156480603808
1.7724344468735866e-06 0.008054531205964931 0.004018156480603808
1.4599491624579276e-06 0.009256417889712782 0.004018156480603808
1.2071853287770953e-06 0.01063764854316313 0.004018156480603808
1.0026498862558686e-06 0.012224984640507832 0.004018156480603808
8.370591673741851e-07 0.014049180968354592 0.004018156480603808
7.029146485873321e-07 0.016145581502618366 0.004018156480603808
5.941597873830064e-07 0.018554804201388442 0.004018156480603808
5.059025906775823e-07 0.021323527981697614 0.004018156480603808
4.3419138843819524e-07 0.024505397127942575 0.004018156480603808
3.75833653001173e-07 0.028162060654953962 0.004018156480603808
3.282496632878336e-07 0.032364366763473595 0.004018156480603808
2.893543384072453e-07 0.03719373553072644 0.004018156480603808
2.574618311397721e-07 0.04274373643209657 0.004018156480603808
2.3120853849469165e-07 0.04912190125853853 0.004018156480603808
2.0949098565570777e-07 0.05645180755516966 0.004018156480603808
1.914157239238986e-07 0.06487547294786292 0.004018156480603808
1.762589448980282e-07 0.07455610674814368 0.004018156480603808
1.6343395506011014e-07 0.08568127214899486 0.004018156480603808
1.5246497314593162e-07 0.09846652027941236 0.004018156480603808
1.4296608089763886e-07 0.11315956652786067 0.004018156480603808
1.346243062871639e-07 0.13004509005128978 0.004018156480603808
1.2718606071712019e-07 0.1494502494606524 0.004018156480603808
1.204462880006335e-07 0.17175102154984984 0.004018156480603808
1.1423979430253035e-07 0.19737948588157686 0.004018156480603808
1.084343356576832e-07 0.22683219636960386 0.004018156480603808
1.0292511084652317e-07 0.2606798020576923 0.004018156480603808
9.763036852507463e-08 0.2995781034986427 0.004018156480603808
9.248789606245734e-08 0.3442807589518621 0.004018156480603808
8.745216798682412e-08 0.39565388658322687 0.004018156480603808
8.249200647201214e-08 0.4546928455862411 0.004018156480603808
7.758860050320962e-08 0.5225415213602959 0.004018156480603808
7.273376166779498e-08 0.6005144883981762 0.004018156480603808
6.792833208489439e-08 0.6901224802908534 0.004018156480603808
6.31806726617435e-08 0.793101660333306 0.004018156480603808
5.850517498717442e-08 0.9114472598521194 0.004018156480603808
5.392078680256651e-08 1.0474522360006342 0.004018156480603808
4.94495406224045e-08 1.2037516980200695 0.004018156480603808
4.511510214044202e-08 1.3833739627296222 0.004018156480603808
4.0941382515214016e-08 1.5897992284504772 0.004018156480603808
3.695124733732631e-08 1.8270270041765395 0.004018156480603808
3.316537850925859e-08 2.099653600438444 0.004018156480603808
2.9601333201029895e-08 2.4129611832536098 0.004018156480603808
2.6272834991228865e-08 2.7730201165910637 0.004018156480603808
2.3189319961437402e-08 3.1868065762459103 0.004018156480603808
2.035574087771736e-08 3.662337713903373 0.004018156480603808
1.7772620552330975e-08 4.208826990208894 0.004018156480603808
1.543631820055593e-08 4.836862686437176 0.004018156480603808
1.333947237912303e-08 5.558613053440597 0.004018156480603808
1.1471568640212919e-08 6.388062072657212 0.004018156480603808
9.819580430302666e-09 7.341280397070123 0.004018156480603808
8.368635238454637e-09 8.436736721624852 0.004018156480603808
7.10266268526662e-09 9.695655615935925 0.004018156480603808
6.004991780900453e-09 11.142428752325099 0.004018156480603808
5.058873842782915e-09 12.805087496773325 0.004018156480603808
4.247917536389506e-09 14.715846019280558 0.004018156480603808
3.5564307650638553e-09 16.91172544644807 0.004018156480603808
2.9696729235851455e-09 19.435271149298263 0.004018156480603808
2.474023075272301e-09 22.335377063851233 0.004018156480603808
2.0570757217302886e-09 25.668233015746946 0.004018156480603808
1.707675685184767e-09 29.498413403416983 0.004018156480603808
1.415905810485266e-09 33.90012833314499 0.004018156480603808
1.1730378847365098e-09 38.9586614468756 0.004018156480603808
9.714593734479193e-10 44.7720223008213 0.004018156480603808
8.045840131567106e-10 51.45284530985853 0.004018156480603808
6.667544014056807e-10 59.13057204993993 0.004018156480603808
5.531424513034993e-10 67.95395920083764 0.004018156480603808
4.596515231153689e-10 78.09396072084505 0.004018156480603808
3.828237145824887e-10 89.74704009584349 0.004018156480603808
3.1975388401503727e-10 103.13897683787222 0.004018156480603808
2.680114354189009e-10 118.52924098447018 0.004018156480603808
2.2557068931098549e-10 136.2160203551273 0.004018156480603808
1.9074911895372798e-10 156.54199796841294 0.004018156480603808
1.6215347512941796e-10 179.90099155778333 0.004018156480603808
1.3863366392228215e-10 206.7455838273133 0.004018156480603808
1.192425819475612e-10 237.59589128427652 0.004018156480603808
1.0320255139026086e-10 273.04964154553255 0.004018156480603808
8.987651376986868e-11 313.79375436648274 0.004018156480603808
7.874423163490522e-11 360.61765077612336 0.004018156480603808
6.938190133708101e-11 414.4285481839423 0.004018156480603808
6.14456045181129e-11 476.26903780279935 0.004018156480603808
5.46572913305858e-11 547.337284952015 0.004018156480603808
4.879331726663884e-11 629.0102436234466 0.004018156480603808
4.3674815774710643e-11 722.870335094958 0.004018156480603808
3.915974965154026e-11 830.7361074919369 0.004018156480603808
3.5136434760389646e-11 954.6974703287535 0.004018156480603808
3.151791803281535e-11 1097.1561867027283 0.004018156480603808
2.8237342736468188e-11 1260.872407680682 0.004018156480603808
2.5244205829522593e-11 1449.018150486201 0.004018156480603808
2.2500922926979258e-11 1665.2387566325353 0.004018156480603808
1.997995800585655e-11 1913.7235207582582 0.004018156480603808
1.7661559833305777e-11 2199.2868586060326 0.004018156480603808
1.5531617429960618e-11 2527.461586781732 0.004018156480603808
1.3579989285590188e-11 2904.6061215980462 0.004018156480603808
1.1799046947779648e-11 3338.027673990301 0.004018156480603808
1.0182558741772974e-11 3836.123827417535 0.004018156480603808
8.724832559577804e-12 4408.54524183412 0.004018156480603808
7.41996504826693e-12 5066.382636136649 0.004018156480603808
6.2615618731123e-12 5822.38167188866 0.004018156480603808
5.242362747110698e-12 6691.189901715636 0.004018156480603808
4.354193502894974e-12 7689.640567018716 0.004018156480603808
3.587954154651683e-12 8837.078743614602 0.004018156480603808
2.9337597440301055e-12 10155.736154404181 0.004018156480603808
2.3811222188683298e-12 11671.161911100682 0.004018156480603808
1.919192818870889e-12 13412.717530678983 0.004018156480603808
1.5370213473117178e-12 15414.145817536453 0.004018156480603808
1.2238547950408057e-12 17714.224633510854 0.004018156480603808
9.694317430903996e-13 20357.518222611085 0.004018156480603808
7.642623756737402e-13 23395.240647448256 0.004018156480603808
5.998191866885206e-13 26886.24806652944 0.004018156480603808
4.686504222042376e-13 30898.1790778802 0.004018156480603808
3.6443546434672294e-13 35508.76522326117 0.004018156480603808
2.8193221339970094e-13 40807.33704412155 0.004018156480603808
2.1682192100385187e-13 46896.55486926553 0.004018156480603808
1.6569707684451211e-13 53894.397868406064 0.004018156480603808
1.257231095158924e-13 61936.44990970618 0.004018156480603808
9.466332655917671e-14 71178.52651001325 0.004018156480603808
7.07075810848747e-14 81799.69377519484 0.004018156480603808
5.236843781546602e-14 94005.73782282983 0.004018156480603808
3.8476991813135325e-14 108033.15190764665 0.004018156480603808
2.8010790718982693e-14 124153.71850064106 0.004018156480603808
2.020826133384071e-14 142679.7751000857 0.004018156480603808
1.4465477107250942e-14 163970.26580002054 0.004018156480603808
1.0234476649645938e-14 188437.695865931 0.004018156480603808
7.191498822294484e-15 216556.12406317543 0.004018156480603808
5.022327886036431e-15 248870.34759027854 0.004018156480603808
3.444997795917372e-15 286006.45757603913 0.004018156480603808
2.3511198337264837e-15 328683.96965420543 0.004018156480603808
1.5895931419618309e-15 377729.76464674546 0.004018156480603808
1.059988094561905e-15 434094.10945776606 0.004018156480603808
6.941122394651895e-16 498869.06858441175 0.004018156480603808
4.571153192643027e-16 573309.6629695033 0.004018156480603808
2.900628990716583e-16 658858.1861506815 0.004018156480603808
1.7189085767581813e-16 757172.14883374 0.004018156480603808
1.000771941810018e-16 870156.3933188907 0.004018156480603808
5.970258789162733e-17 1000000.0 0.004018156480603808
4.9067604635894164e-05 0.001 0.0046177405710691065
3.9731399792526656e-05 0.0011492187010036998 0.0046177405710691065
3.216791169341048e-05 0.001320703622736631 0.0046177405710691065
2.604342884847833e-05 0.0015177773017322714 0.0046177405710691065
2.1086209933812543e-05 0.0017442580591096614 0.0046177405710691065
1.707521411558905e-05 0.0020045339809052396 0.0046177405710691065
1.3830815257120758e-05 0.0023036479376536945 0.0046177405710691065
1.1207168194688269e-05 0.002647395290480231 0.0046177405710691065
9.08594728099045e-06 0.0030424361767690034 0.0046177405710691065
7.37121988846328e-06 0.003496424550953137 0.0046177405710691065
5.985256113853234e-06 0.004018156480603808 0.0046177405710691065
4.865109170955426e-06 0.0046177405710691065 0.0046177405710691065
3.9598284300190224e-06 0.005306793820656121 0.0046177405710691065
3.2281906253159645e-06 0.006098666701068888 0.0046177405710691065
2.636855105359222e-06 0.007008701824056899 0.0046177405710691065
2.15886516939396e-06 0.008054531205964931 0.0046177405710691065
1.7724316429381173e-06 0.009256417889712782 0.0046177405710691065
1.4599463571650373e-06 0.01063764854316313 0.0046177405710691065
1.20718252455106e-06 0.012224984640507832 0.0046177405710691065
1.0026470823958598e-06 0.014049180968354592 0.0046177405710691065
8.370563633112137e-07 0.016145581502618366 0.0046177405710691065
7.029118448275036e-07 0.018554804201388442 0.0046177405710691065
5.941569833868218e-07 0.021323527981697614 0.0046177405710691065
5.058997858339853e-07 0.024505397127942575 0.0046177405710691065
4.341885829258624e-07 0.028162060654953962 0.0046177405710691065
3.758308481042333e-07 0.032364366763473595 0.0046177405710691065
3.2824685884235566e-07 0.03719373553072644 0.0046177405710691065
2.8935153262429555e-07 0.04274373643209657 0.0046177405710691065
2.5745902471909464e-07 0.04912190125853853 0.0046177405710691065
2.3120573254238955e-07 0.05645180755516966 0.0046177405710691065
2.0948818042418327e-07 0.06487547294786292 0.0046177405710691065
1.9141291811102489e-07 0.07455610674814368 0.0046177405710691065
1.7625613941995612e-07 0.08568127214899486 0.0046177405710691065
1.634311495328153e-07 0.09846652027941236 0.0046177405710691065
1.5246216838430034e-07 0.11315956652786067 0.0046177405710691065
1.429632766987085e-07 0.13004509005128978 0.0046177405710691065
1.3462150208519777e-07 0.1494502494606524 0.0046177405710691065
1.2718325721901812e-07 0.17175102154984984 0.0046177405710691065
1.204434851153225e-07 0.19737948588157686 0.0046177405710691065
1.1423699276965314e-07 0.22683219636960386 0.0046177405710691065
1.0843153533260722e-07 0.2606798020576923 0.0046177405710691065
1.0292231193719838e-07 0.2995781034986427 0.0046177405710691065
9.762757179542988e-08 0.3442807589518621 0.0046177405710691065
9.248510184122274e-08 0.39565388658322687 0.0046177405710691065
8.744937682325649e-08 0.4546928455862411 0.0046177405710691065
8.248922034521412e-08 0.5225415213602959 0.0046177405710691065
7.758581953873182e-08 0.6005144883981762 0.0046177405710691065
7.273098758930202e-08 0.6901224802908534 0.0046177405710691065
6.792556714514154e-08 0.793101660333306 0.0046177405710691065
6.317791809498652e-08 0.9114472598521194 0.0046177405710691065
5.850243415595792e-08 1.0474522360006342 0.0046177405710691065
5.3918063150316595e-08 1.2037516980200695 0.0046177405710691065
4.9446837355974355e-08 1.3833739627296222 0.0046177405710691065
4.511242459952734e-08 1.5897992284504772 0.0046177405710691065
4.0938736336039797e-08 1.8270270041765395 0.0046177405710691065
3.694863921505781e-08 2.099653600438444 0.0046177405710691065
3.316281686164147e-08 2.4129611832536098 0.0046177405710691065
2.9598827476235573e-08 2.7730201165910637 0.0046177405710691065
2.6270396494883913e-08 3.1868065762459103 0.0046177405710691065
2.318696094502637e-08 3.662337713903373 0.0046177405710691065
2.0353475472731364e-08 4.208826990208894 0.0046177405710691065
1.7770463717724228e-08 4.836862686437176 0.0046177405710691065
1.5434285345334968e-08 5.558613053440597 0.0046177405710691065
1.3337578929641623e-08 6.388062072657212 0.0046177405710691065
1.1469828453659035e-08 7.341280397070123 0.0046177405710691065
9.818005270974609e-09 8.436736721624852 0.0046177405710691065
8.367233162354017e-09 9.695655615935925 0.0046177405710691065
7.10143677217813e-09 11.142428752325099 0.0046177405710691065
6.003940020875894e-09 12.805087496773325 0.0046177405710691065
5.05798856162247e-09 14.715846019280558 0.0046177405710691065
4.247186027189504e-09 16.91172544644807 0.0046177405710691065
3.555836582212063e-09 19.435271149298263 0.0046177405710691065
2.9691972978072335e-09 22.335377063851233 0.0046177405710691065
2.4736465083577148e-09 25.668233015746946 0.0046177405710691065
2.0567793882701312e-09 29.498413403416983 0.0046177405710691065
1.7074426684267514e-09 33.90012833314499 0.0046177405710691065
1.4157214666798545e-09 38.9586614468756 0.0046177405710691065
1.1728901374978042e-09 44.7720223008213 0.0046177405710691065
9.713384695100163e-10 51.45284530985853 0.0046177405710691065
8.044824372638315e-10 59.13057204993993 0.0046177405710691065
6.666663598795712e-10 67.95395920083764 0.0046177405710691065
5.530635293948859e-10 78.09396072084505 0.0046177405710691065
4.5957844977274464e-10 89.74704009584349 0.0046177405710691065
3.827540521398991e-10 103.13897683787222 0.0046177405710691065
3.196856614335903e-10 118.52924098447018 0.0046177405710691065
2.6794317907810877e-10 136.2160203551273 0.0046177405710691065
2.2550128871677306e-10 156.54199796841294 0.0046177405710691065
1.9067742823314793e-10 179.90099155778333 0.0046177405710691065
1.6207864300080577e-10 206.7455838273133 0.0046177405710691065
1.3855473913375674e-10 237.59589128427652 0.0046177405710691065
1.1915871734420255e-10 273.04964154553255 0.0046177405710691065
1.0311279580150308e-10 313.79375436648274 0.0046177405710691065
8.977993661821084e-11 360.61765077612336 0.0046177405710691065
7.863977504395884e-11 414.4285481839423 0.0046177405710691065
6.926849978005603e-11 476.26903780279935 0.0046177405710691065
6.13221506722255e-11 547.337284952015 0.0046177405710691065
5.452270637740491e-11 629.0102436234466 0.0046177405710691065
4.864645327323303e-11 722.870335094958 0.0046177405710691065
4.351465382481886e-11 830.7361074919369 0.0046177405710691065
3.898544368799721e-11 954.6974703287535 0.0046177405710691065
3.4947268769304355e-11 1097.1561867027283 0.0046177405710691065
3.131335014180047e-11 1260.872407680682 0.0046177405710691065
2.801728392405503e-11 1449.018150486201 0.0046177405710691065
2.5008912063985617e-11 1665.2387566325353 0.0046177405710691065
2.2251040872233916e-11 1913.7235207582582 0.0046177405710691065
1.9716687760205367e-11 2199.2868586060326 0.0046177405710691065
1.7386648934139158e-11 2527.461586781732 0.0046177405710691065
1.5247282101715602e-11 2904.6061215980462 0.0046177405710691065
1.3288986713683713e-11 3338.027673990301 0.0046177405710691065
1.1504573962456627e-11 3836.123827417535 0.0046177405710691065
9.888166883571575e-12 4408.54524183412 0.0046177405710691065
8.434369358770383e-12 5066.382636136649 0.0046177405710691065
7.1372937026942685e-12 5822.38167188866 0.0046177405710691065
5.9904711408186755e-12 6691.189901715636 0.0046177405710691065
4.986342216644517e-12 7689.640567018716 0.0046177405710691065
4.11623301971851e-12 8837.078743614602 0.0046177405710691065
3.3703937531608444e-12 10155.736154404181 0.0046177405710691065
2.7381121090251745e-12 11671.161911100682 0.0046177405710691065
2.2080376899642306e-12 13412.717530678983 0.0046177405710691065
1.7684362724269581e-12 15414.145817536453 0.0046177405710691065
1.4075281162763322e-12 17714.224633510854 0.0046177405710691065
1.11396084888425e-12 20357.518222611085 0.0046177405710691065
8.770470322504886e-13 23395.240647448256 0.0046177405710691065
6.871219304496257e-13 26886.24806652944 0.0046177405710691065
5.356836253976583e-13 30898.1790778802 0.0046177405710691065
4.15454509961665e-13 35508.76522326117 0.0046177405710691065
3.204156241343897e-13 40807.33704412155 0.0046177405710691065
2.4556503380383885e-13 46896.55486926553 0.0046177405710691065
1.8691673522204386e-13 53894.397868406064 0.0046177405710691065
1.4121091647990326e-13 61936.44990970618 0.0046177405710691065
1.0583691509606972e-13 71178.52651001325 0.0046177405710691065
7.86401543266779e-14 81799.69377519484 0.0046177405710691065
5.794212456669112e-14 94005.73782282983 0.0046177405710691065
4.2318998689521337e-14 108033.15190764665 0.0046177405710691065
3.0613365676810094e-14 124153.71850064106 0.0046177405710691065
2.19327409521721e-14 142679.7751000857 0.0046177405710691065
1.5589125286452724e-14 163970.26580002054 0.0046177405710691065
1.0959198304014514e-14 188437.695865931 0.0046177405710691065
7.642187954050875e-15 216556.12406317543 0.0046177405710691065
5.2964560439623166e-15 248870.34759027854 0.0046177405710691065
3.5902177301363e-15 286006.45757603913 0.0046177405710691065
2.4378349905203203e-15 328683.96965420543 0.0046177405710691065
1.6248378387899475e-15 377729.76464674546 0.0046177405710691065
1.081928524296837e-15 434094.10945776606 0.0046177405710691065
7.065197104254685e-16 498869.06858441175 0.0046177405710691065
4.61797015947565e-16 573309.6629695033 0.0046177405710691065
2.6941791358532305e-16 658858.1861506815 0.0046177405710691065
1.6595233615239783e-16 757172.14883374 0.0046177405710691065
8.055526850360732e-17 870156.3933188907 0.0046177405710691065
5.773217749807701e-17 1000000.0 0.0046177405710691065
6.0585844637984707e-05 0.001 0.005306793820656121
4.906760119915716e-05 0.0011492187010036998 0.005306793820656121
3.9731396333429064e-05 0.001320703622736631 0.005306793820656121
3.216790821742536e-05 0.0015177773017322714 0.005306793820656121
2.604342540423344e-05 0.0017442580591096614 0.005306793820656121
2.1086206471765054e-05 0.0020045339809052396 0.005306793820656121
1.7075210680124464e-05 0.0023036479376536945 0.005306793820656121
1.3830811794874644e-05 0.002647395290480231 0.005306793820656121
1.1207164715680389e-05 0.0030424361767690034 0.005306793820656121
9.085943811040428e-06 0.003496424550953137 0.005306793820656121
7.371216423553931e-06 0.004018156480603808 0.005306793820656121
5.98525263513245e-06 0.0046177405710691065 0.005306793820656121
4.865105691535549e-06 0.005306793820656121 0.005306793820656121
3.959824952651757e-06 0.006098666701068888 0.005306793820656121
3.228187150735966e-06 0.007008701824056899 0.005306793820656121
2.636851632877805e-06 0.008054531205964931 0.005306793820656121
2.158861692192794e-06 0.009256417889712782 0.005306793820656121
1.772428165406053e-06 0.01063764854316313 0.005306793820656121
1.4599428820767646e-06 0.012224984640507832 0.005306793820656121
1.2071790457240245e-06 0.014049180968354592 0.005306793820656121
1.0026436001427455e-06 0.016145581502618366 0.005306793820656121
8.370528835188046e-07 0.018554804201388442 0.005306793820656121
7.029083634612666e-07 0.021323527981697614 0.005306793820656121
5.941535004246393e-07 0.024505397127942575 0.005306793820656121
5.058963039529692e-07 0.028162060654953962 0.005306793820656121
4.3418510083537837e-07 0.032364366763473595 0.005306793820656121
3.758273649043936e-07 0.03719373553072644 0.005306793820656121
3.2824337500413775e-07 0.04274373643209657 0.005306793820656121
2.8934804966731717e-07 0.04912190125853853 0.005306793820656121
2.574555416046901e-07 0.05645180755516966 0.005306793820656121
2.3120224986730373e-07 0.06487547294786292 0.005306793820656121
2.09484695832228e-07 0.07455610674814368 0.005306793820656121
1.9140943471386042e-07 0.08568127214899486 0.005306793820656121
1.7625265658267365e-07 0.09846652027941236 0.005306793820656121
1.63427667342151e-07 0.11315956652786067 0.005306793820656121
1.5245868600541855e-07 0.13004509005128978 0.005306793820656121
1.4295979497576904e-07 0.1494502494606524 0.005306793820656121
1.346180211784457e-07 0.17175102154984984 0.005306793820656121
1.2717977767402397e-07 0.19737948588157686 0.005306793820656121
1.2044000748914936e-07 0.22683219636960386 0.005306793820656121
1.1423351629295114e-07 0.2606798020576923 0.005306793820656121
1.0842806084563304e-07 0.2995781034986427 0.005306793820656121
1.0291884013145618e-07 0.3442807589518621 0.005306793820656121
9.762410399624839e-08 0.39565388658322687 0.005306793820656121
9.248163847491025e-08 0.4546928455862411 0.005306793820656121
8.744591855768154e-08 0.5225415213602959 0.005306793820656121
8.248576885373435e-08 0.6005144883981762 0.005306793820656121
7.75823774978087e-08 0.6901224802908534 0.005306793820656121
7.272755630258025e-08 0.793101660333306 0.005306793820656121
6.792214968655112e-08 0.9114472598521194 0.005306793820656121
6.31745177832703e-08 1.0474522360006342 0.005306793820656121
5.849905446641754e-08 1.2037516980200695 0.005306793820656121
5.39147091370689e-08 1.3833739627296222 0.005306793820656121
4.944351531021088e-08 1.5897992284504772 0.005306793820656121
4.5109141489198604e-08 1.8270270041765395 0.005306793820656121
4.093550045214823e-08 2.099653600438444 0.005306793820656121
3.694546115210178e-08 2.4129611832536098 0.005306793820656121
3.315970808636e-08 2.7730201165910637 0.005306793820656121
2.9595802126950246e-08 3.1868065762459103 0.005306793820656121
2.626747007611948e-08 3.662337713903373 0.005306793820656121
2.3184150530798642e-08 4.208826990208894 0.005306793820656121
2.0350799813232713e-08 4.836862686437176 0.005306793820656121
1.776794194446093e-08 5.558613053440597 0.005306793820656121
1.5431936633398223e-08 6.388062072657212 0.005306793820656121
1.3335420351204101e-08 7.341280397070123 0.005306793820656121
1.1467874691420236e-08 8.436736721624852 0.005306793820656121
9.816266158051926e-09 9.695655615935925 0.005306793820656121
8.365712639768139e-09 11.142428752325099 0.005306793820656121
7.100132392938961e-09 12.805087496773325 0.005306793820656121
6.002842201612013e-09 14.715846019280558 0.005306793820656121
5.057081596689626e-09 16.91172544644807 0.005306793820656121
4.246449415625658e-09 19.435271149298263 0.005306793820656121
3.555247132119594e-09 22.335377063851233 0.005306793820656121
2.9687307987889995e-09 25.668233015746946 0.005306793820656121
2.473279644998362e-09 29.498413403416983 0.005306793820656121
2.05649120012274e-09 33.90012833314499 0.005306793820656121
1.7072149169610612e-09 38.9586614468756 0.005306793820656121
1.415539161553998e-09 44.7720223008213 0.005306793820656121
1.1727412654806597e-09 51.45284530985853 0.005306793820656121
9.712137387992304e-10 59.13057204993993 0.005306793820656121
8.04374622925862e-10 67.95395920083764 0.005306793820656121
6.6657008919121e-10 78.09396072084505 0.005306793820656121
5.529747546092947e-10 89.74704009584349 0.005306793820656121
4.594941554661837e-10 103.13897683787222 0.005306793820656121
3.826719177266961e-10 118.52924098447018 0.005306793820656121
3.1960395907495304e-10 136.2160203551273 0.005306793820656121
2.6786053011610723e-10 156.54199796841294 0.005306793820656121
2.2541643221072813e-10 179.90099155778333 0.005306793820656121
1.9058937849420702e-10 206.7455838273133 0.005306793820656121
1.619863627998555e-10 237.59589128427652 0.005306793820656121
1.3845727812693536e-10 273.04964154553255 0.005306793820656121
1.1905499481233706e-10 313.79375436648274 0.005306793820656121
1.0300174866403455e-10 360.61765077612336 0.005306793820656121
8.96603466045919e-11 414.4285481839423 0.005306793820656121
7.851045636227344e-11 476.26903780279935 0.005306793820656121
6.91281712014919e-11 547.337284952015 0.005306793820656121
6.116945394557039e-11 629.0102436234466 0.005306793820656121
5.4356338972661985e-11 722.870335094958 0.005306793820656121
4.846509754594954e-11 830.7361074919369 0.005306793820656121
4.331714516229057e-11 954.6974703287535 0.005306793820656121
3.877074761905004e-11 1097.1561867027283 0.005306793820656121
3.471457853910175e-11 1260.872407680682 0.005306793820656121
3.106231322370012e-11 1449.018150486201 0.005306793820656121
2.7747858589825813e-11 1665.2387566325353 0.005306793820656121
2.472160185438589e-11 1913.7235207582582 0.005306793820656121
2.1946949625353948e-11 2199.2868586060326 0.005306793820656121
1.9397578270193006e-11 2527.461586781732 0.005306793820656121
1.7054904334967767e-11 2904.6061215980462 0.005306793820656121
1.490599897473969e-11 3338.027673990301 0.005306793820656121
1.2941863246255603e-11 3836.123827417535 0.005306793820656121
1.1155853198413068e-11 4408.54524183412 0.005306793820656121
9.542460492946859e-12 5066.382636136649 0.005306793820656121
8.096382140330256e-12 5822.38167188866 0.005306793820656121
6.8118004972059156e-12 6691.189901715636 0.005306793820656121
5.681904342099038e-12 7689.640567018716 0.005306793820656121
4.6985968226923155e-12 8837.078743614602 0.005306793820656121
3.852363903562411e-12 10155.736154404181 0.005306793820656121
3.1324950013220598e-12 11671.161911100682 0.005306793820656121
2.527204796004697e-12 13412.717530678983 0.005306793820656121
2.0240374898205127e-12 15414.145817536453 0.005306793820656121
1.610192313871269e-12 17714.224633510854 0.005306793820656121
1.2731389539141704e-12 20357.518222611085 0.005306793820656121
1.0009614508206478e-12 23395.240647448256 0.005306793820656121
7.827391568207591e-13 26886.24806652944 0.005306793820656121
6.088028954188561e-13 30898.1790778802 0.005306793820656121
4.708656100847096e-13 35508.76522326117 0.005306793820656121
3.619750574634055e-13 40807.33704412155 0.005306793820656121
2.764161637465256e-13 46896.55486926553 0.005306793820656121
2.0954977373942958e-13 53894.397868406064 0.005306793820656121
1.5760614581690116e-13 61936.44990970618 0.005306793820656121
1.1754393491347385e-13 71178.52651001325 0.005306793820656121
8.68880856639195e-14 81799.69377519484 0.005306793820656121
6.36527538873559e-14 94005.73782282983 0.005306793820656121
4.620724520037708e-14 108033.15190764665 0.005306793820656121
3.3222446747644915e-14 124153.71850064106 0.005306793820656121
2.3652346319408518e-14 142679.7751000857 0.005306793820656121
1.6683067067282232e-14 163970.26580002054 0.005306793820656121
1.165753144100477e-14 188437.695865931 0.005306793820656121
8.054130781244979e-15 216556.12406317543 0.005306793820656121
5.519125918021099e-15 248870.34759027854 0.005306793820656121
3.730190215837649e-15 286006.45757603913 0.005306793820656121
2.5112419362238118e-15 328683.96965420543 0.005306793820656121
1.6508849489509645e-15 377729.76464674546 0.005306793820656121
1.0869499473663974e-15 434094.10945776606 0.005306793820656121
6.946032009372418e-16 498869.06858441175 0.005306793820656121
4.519817569734598e-16 573309.6629695033 0.005306793820656121
2.5844706344314654e-16 658858.1861506815 0.005306793820656121
1.5495055607275674e-16 757172.14883374 0.005306793820656121
6.202392138824714e-17 870156.3933188907 0.005306793820656121
4.656277753910818e-17 1000000.0 0.005306793820656121
7.4787514344676e-05 0.001 0.006098666701068888
6.0585840356645534e-05 0.0011492187010036998 0.006098666701068888
4.9067596921644786e-05 0.001320703622736631 0.006098666701068888
3.973139203709494e-05 0.0015177773017322714 0.006098666701068888
3.2167903933808493e-05 0.0017442580591096614 0.006098666701068888
2.6043421103978844e-05 0.0020045339809052396 0.006098666701068888
2.1086202174633827e-05 0.0023036479376536945 0.006098666701068888
1.707520637890536e-05 0.002647395290480231 0.006098666701068888
1.3830807495604502e-05 0.0030424361767690034 0.006098666701068888
1.1207160413503718e-05 0.003496424550953137 0.006098666701068888
9.085939508433546e-06 0.004018156480603808 0.006098666701068888
7.371212116190004e-06 0.0046177405710691065 0.006098666701068888
5.98524832736173e-06 0.005306793820656121 0.006098666701068888
4.865101385977469e-06 0.006098666701068888 0.006098666701068888
3.959820639548063e-06 0.007008701824056899 0.006098666701068888
3.2281828347361513e-06 0.008054531205964931 0.006098666701068888
2.6368473154238584e-06 0.009256417889712782 0.006098666701068888
2.1588573703660435e-06 0.01063764854316313 0.006098666701068888
1.7724238463310074e-06 0.012224984640507832 0.006098666701068888
1.4599385594594137e-06 0.014049180968354592 0.006098666701068888
1.207174727222305e-06 0.016145581502618366 0.006098666701068888
1.002639279319966e-06 0.018554804201388442 0.006098666701068888
8.370485618299645e-07 0.021323527981697614 0.006098666701068888
7.029040398256331e-07 0.024505397127942575 0.006098666701068888
5.941491775956521e-07 0.028162060654953962 0.006098666701068888
5.058919816999102e-07 0.032364366763473595 0.006098666701068888
4.3418077892232523e-07 0.03719373553072644 0.006098666701068888
3.7582303974307077e-07 0.04274373643209657 0.006098666701068888
3.282390524743904e-07 0.04912190125853853 0.006098666701068888
2.893437264471499e-07 0.05645180755516966 0.006098666701068888
2.574512183493947e-07 0.06487547294786292 0.006098666701068888
2.3119792578215996e-07 0.07455610674814368 0.006098666701068888
2.0948037301711867e-07 0.08568127214899486 0.006098666701068888
1.9140511158238088e-07 0.09846652027941236 0.006098666701068888
1.7624833407938086e-07 0.11315956652786067 0.006098666701068888
1.6342334493795428e-07 0.13004509005128978 0.006098666701068888
1.524543638648998e-07 0.1494502494606524 0.006098666701068888
1.4295547425447093e-07 0.17175102154984984 0.006098666701068888
1.3461370183321698e-07 0.19737948588157686 0.006098666701068888
1.2717545952098397e-07 0.22683219636960386 0.006098666701068888
1.2043569060224066e-07 0.2606798020576923 0.006098666701068888
1.1422920356135569e-07 0.2995781034986427 0.006098666701068888
1.0842375217827785e-07 0.3442807589518621 0.006098666701068888
1.0291453523040249e-07 0.39565388658322687 0.006098666701068888
9.76198048440683e-08 0.4546928455862411 0.006098666701068888
9.247734641666498e-08 0.5225415213602959 0.006098666701068888
8.744163558526731e-08 0.6005144883981762 0.006098666701068888
8.248149689746472e-08 0.6901224802908534 0.006098666701068888
7.757811887332267e-08 0.793101660333306 0.006098666701068888
7.272331511423355e-08 0.9114472598521194 0.006098666701068888
6.791792933440177e-08 1.0474522360006342 0.006098666701068888
6.317032380217039e-08 1.2037516980200695 0.006098666701068888
5.849489265468029e-08 1.3833739627296222 0.006098666701068888
5.3910587156534226e-08 1.5897992284504772 0.006098666701068888
4.943944162676302e-08 1.8270270041765395 0.006098666701068888
4.510512690192488e-08 2.099653600438444 0.006098666701068888
4.093155769456947e-08 2.4129611832536098 0.006098666701068888
3.6941604696907535e-08 2.7730201165910637 0.006098666701068888
3.31559550012777e-08 3.1868065762459103 0.006098666701068888
2.9592171774312816e-08 3.662337713903373 0.006098666701068888
2.6263983665957176e-08 4.208826990208894 0.006098666701068888
2.3180831410537887e-08 4.836862686437176 0.006098666701068888
2.0347671720287452e-08 5.558613053440597 0.006098666701068888
1.77650284344244e-08 6.388062072657212 0.006098666701068888
1.5429259133683225e-08 7.341280397070123 0.006098666701068888
1.3332997038676894e-08 8.436736721624852 0.006098666701068888
1.1465717704374663e-08 9.695655615935925 0.006098666701068888
9.814380597279737e-09 11.142428752325099 0.006098666701068888
8.364095127112205e-09 12.805087496773325 0.006098666701068888
7.0987711443685e-09 14.715846019280558 0.006098666701068888
6.001717844060506e-09 16.91172544644807 0.006098666701068888
5.056168747032651e-09 19.435271149298263 0.006098666701068888
4.2457192095824575e-09 22.335377063851233 0.006098666701068888
3.554669392549e-09 25.668233015746946 0.006098666701068888
2.968276756115315e-09 29.498413403416983 0.006098666701068888
2.472923189329344e-09 33.90012833314499 0.006098666701068888
2.0562097448979452e-09 38.9586614468756 0.006098666701068888
1.706989949753655e-09 44.7720223008213 0.006098666701068888
1.4153557992497082e-09 51.45284530985853 0.006098666701068888
1.1725879480719778e-09 59.13057204993993 0.006098666701068888
9.710815597550448e-10 67.95395920083764 0.006098666701068888
8.042569355447542e-10 78.09396072084505 0.006098666701068888
6.664619995743089e-10 89.74704009584349 0.006098666701068888
5.528726161374608e-10 103.13897683787222 0.006098666701068888
4.5939506487639205e-10 118.52924098447018 0.006098666701068888
3.825737978095569e-10 136.2160203551273 0.006098666701068888
3.1950521496907063e-10 156.54199796841294 0.006098666701068888
2.6775972549754855e-10 179.90099155778333 0.006098666701068888
2.2531235849222644e-10 206.7455838273133 0.006098666701068888
1.9048094767210597e-10 237.59589128427652 0.006098666701068888
1.618724725522538e-10 273.04964154553255 0.006098666701068888
1.3833677337871976e-10 313.79375436648274 0.006098666701068888
1.1892661904095228e-10 360.61765077612336 0.006098666701068888
1.0286420592940009e-10 414.4285481839423 0.006098666701068888
8.951231436979271e-11 476.26903780279935 0.006098666701068888
7.835041490112434e-11 547.337284952015 0.006098666701068888
6.895455704702632e-11 629.0102436234466 0.006098666701068888
6.098071608220609e-11 722.870335094958 0.006098666701068888
5.4150839431802485e-11 830.7361074919369 0.006098666701068888
4.8241424794622087e-11 954.6974703287535 0.006098666701068888
4.307387323069286e-11 1097.1561867027283 0.006098666701068888
3.8506711409974984e-11 1260.872407680682 0.006098666701068888
3.442909913870147e-11 1449.018150486201 0.006098666701068888
3.075502595210357e-11 1665.2387566325353 0.006098666701068888
2.7419052762994592e-11 1913.7235207582582 0.006098666701068888
2.4372179553938493e-11 2199.2868586060326 0.006098666701068888
2.1578666843763655e-11 2527.461586781732 0.006098666701068888
1.9012912443305266e-11 2904.6061215980462 0.006098666701068888
1.6657237280788008e-11 3338.027673990301 0.006098666701068888
1.449956622222835e-11 3836.123827417535 0.006098666701068888
1.2531547521919329e-11 4408.54524183412 0.006098666701068888
1.0747113601644826e-11 5066.382636136649 0.006098666701068888
9.141088149043511e-12 5822.38167188866 0.006098666701068888
7.708232793885177e-12 6691.189901715636 0.006098666701068888
6.44245498572835e-12 7689.640567018716 0.006098666701068888
5.336268926059038e-12 8837.078743614602 0.006098666701068888
4.380708589865503e-12 10155.736154404181 0.006098666701068888
3.5650805923409577e-12 11671.161911100682 0.006098666701068888
2.8772987537687192e-12 13412.717530678983 0.006098666701068888
2.304200495974163e-12 15414.145817536453 0.006098666701068888
1.8320293961477394e-12 17714.224633510854 0.006098666701068888
1.447042102892341e-12 20357.518222611085 0.006098666701068888
1.1359639133174998e-12 23395.240647448256 0.006098666701068888
8.865590422062902e-13 26886.24806652944 0.006098666701068888
6.878789633933772e-13 30898.1790778802 0.006098666701068888
5.304838989280856e-13 35508.76522326117 0.006098666701068888
4.064541189174333e-13 40807.33704412155 0.006098666701068888
3.092046706448527e-13 46896.55486926553 0.006098666701068888
2.3342177888958807e-13 53894.397868406064 0.006098666701068888
1.7475494945036864e-13 61936.44990970618 0.006098666701068888
1.296832241253447e-13 71178.52651001325 0.006098666701068888
9.534998546457143e-14 81799.69377519484 0.006098666701068888
6.945174896733091e-14 94005.73782282983 0.006098666701068888
5.0104079566526795e-14 108033.15190764665 0.006098666701068888
3.5795362264489055e-14 124153.71850064106 0.006098666701068888
2.5298765763601117e-14 142679.7751000857 0.006098666701068888
1.772768029624161e-14 163970.26580002054 0.006098666701068888
1.2269828635745768e-14 188437.695865931 0.006098666701068888
8.412576966254192e-15 216556.12406317543 0.006098666701068888
5.719046340001203e-15 248870.34759027854 0.006098666701068888
3.822203510777002e-15 286006.45757603913 0.006098666701068888
2.5413789185008666e-15 328683.96965420543 0.006098666701068888
1.6452077900313314e-15 377729.76464674546 0.006098666701068888
1.0564047216785456e-15 434094.10945776606 0.006098666701068888
6.529402972397629e-16 498869.06858441175 0.006098666701068888
4.112079996425815e-16 573309.6629695033 0.006098666701068888
2.3442158269920915e-16 658858.1861506815 0.006098666701068888
1.2881442804293925e-16 757172.14883374 0.006098666701068888
3.63270064113606e-17 870156.3933188907 0.006098666701068888
4.6191340356847366e-17 1000000.0 0.006098666701068888
9.228587104793441e-05 0.001 0.007008701824056899
7.478750904790256e-05 0.0011492187010036998 0.007008701824056899
6.0585835048908646e-05 0.001320703622736631 0.007008701824056899
4.906759158346784e-05 0.0015177773017322714 0.007008701824056899
3.973138673374604e-05 0.0017442580591096614 0.007008701824056899
3.21678986236508e-05 0.0020045339809052396 0.007008701824056899
2.6043415769534152e-05 0.0023036479376536945 0.007008701824056899
2.108619683505175e-05 0.002647395290480231 0.007008701824056899
1.707520103215107e-05 0.0030424361767690034 0.007008701824056899
1.3830802150806114e-05 0.003496424550953137 0.007008701824056899
1.1207155067718272e-05 0.004018156480603808 0.007008701824056899
9.08593416020561e-06 0.0046177405710691065 0.007008701824056899
7.371206764135701e-06 0.005306793820656121 0.007008701824056899
5.985242974224092e-06 0.006098666701068888 0.007008701824056899
4.865096032138135e-06 0.007008701824056899 0.007008701824056899
3.959815285307575e-06 0.008054531205964931 0.007008701824056899
3.22817747637396e-06 0.009256417889712782 0.007008701824056899
2.636841957212154e-06 0.01063764854316313 0.007008701824056899
2.1588520127246297e-06 0.012224984640507832 0.007008701824056899
1.7724184830239867e-06 0.014049180968354592 0.007008701824056899
1.4599331953973546e-06 0.016145581502618366 0.007008701824056899
1.207169362044385e-06 0.018554804201388442 0.007008701824056899
1.002633915369363e-06 0.021323527981697614 0.007008701824056899
8.370431963085692e-07 0.024505397127942575 0.007008701824056899
7.02898675976945e-07 0.028162060654953962 0.007008701824056899
5.941438119298412e-07 0.032364366763473595 0.007008701824056899
5.058866149178047e-07 0.03719373553072644 0.007008701824056899
4.3417541107379845e-07 0.04274373643209657 0.007008701824056899
3.758176733881409e-07 0.04912190125853853 0.007008701824056899
3.2823368327624877e-07 0.05645180755516966 0.007008701824056899
2.893383580868797e-07 0.06487547294786292 0.007008701824056899
2.5744584992884283e-07 0.07455610674814368 0.007008701824056899
2.3119255817844603e-07 0.08568127214899486 0.007008701824056899
2.0947500603898939e-07 0.09846652027941236 0.007008701824056899
1.9139974408101564e-07 0.11315956652786067 0.007008701824056899
1.762429679712154e-07 0.13004509005128978 0.007008701824056899
1.634179790628923e-07 0.1494502494606524 0.007008701824056899
1.5244900042192013e-07 0.17175102154984984 0.007008701824056899
1.4295011182652133e-07 0.19737948588157686 0.007008701824056899
1.3460834163829018e-07 0.22683219636960386 0.007008701824056899
1.2717010268556601e-07 0.2606798020576923 0.007008701824056899
1.2043033761075309e-07 0.2995781034986427 0.007008701824056899
1.1422385415293945e-07 0.3442807589518621 0.007008701824056899
1.0841840866857196e-07 0.39565388658322687 0.007008701824056899
1.0290919905272221e-07 0.4546928455862411 0.007008701824056899
9.761447778908194e-08 0.5225415213602959 0.007008701824056899
9.247203047583509e-08 0.6005144883981762 0.007008701824056899
8.743633353133252e-08 0.6901224802908534 0.007008701824056899
8.247621208147711e-08 0.793101660333306 0.007008701824056899
7.75728555375485e-08 0.9114472598521194 0.007008701824056899
7.271807792659686e-08 1.0474522360006342 0.007008701824056899
6.791272505750519e-08 1.2037516980200695 0.007008701824056899
6.316515979818034e-08 1.3833739627296222 0.007008701824056899
5.848977819460956e-08 1.5897992284504772 0.007008701824056899
5.390553301236507e-08 1.8270270041765395 0.007008701824056899
4.943446081867933e-08 2.099653600438444 0.007008701824056899
4.510023532389683e-08 2.4129611832536098 0.007008701824056899
4.0926773350099394e-08 2.7730201165910637 0.007008701824056899
3.6936948645104745e-08 3.1868065762459103 0.007008701824056899
3.315145140109395e-08 3.662337713903373 0.007008701824056899
2.958784715585e-08 4.208826990208894 0.007008701824056899
2.6259866524216795e-08 4.836862686437176 0.007008701824056899
2.3176951257719916e-08 5.558613053440597 0.007008701824056899
2.034405777520676e-08 6.388062072657212 0.007008701824056899
1.7761707492487157e-08 7.341280397070123 0.007008701824056899
1.542625352761104e-08 8.436736721624852 0.007008701824056899
1.333032190620892e-08 9.695655615935925 0.007008701824056899
1.1463379435364823e-08 11.142428752325099 0.007008701824056899
9.812374874543402e-09 12.805087496773325 0.007008701824056899
8.362407567081252e-09 14.715846019280558 0.007008701824056899
7.097377603486853e-09 16.91172544644807 0.007008701824056899
6.0005866250271295e-09 19.435271149298263 0.007008701824056899
5.055264008454758e-09 22.335377063851233 0.007008701824056899
4.245003766469718e-09 25.668233015746946 0.007008701824056899
3.5541074350046997e-09 29.498413403416983 0.007008701824056899
2.967835887256968e-09 33.90012833314499 0.007008701824056899
2.472575449886851e-09 38.9586614468756 0.007008701824056899
2.055932109425824e-09 44.7720223008213 0.007008701824056899
1.7067640046772043e-09 51.45284530985853 0.007008701824056899
1.4151671808417064e-09 59.13057204993993 0.007008701824056899
1.1724257543001097e-09 67.95395920083764 0.007008701824056899
9.709376009626753e-10 78.09396072084505 0.007008701824056899
8.041251475451872e-10 89.74704009584349 0.007008701824056899
6.663377480131205e-10 103.13897683787222 0.007008701824056899
5.527525352987421e-10 118.52924098447018 0.007008701824056899
4.592767547295564e-10 136.2160203551273 0.007008701824056899
3.8245517504657735e-10 156.54199796841294 0.007008701824056899
3.193847327722602e-10 179.90099155778333 0.007008701824056899
2.676360698680843e-10 206.7455838273133 0.007008701824056899
2.2518427172848327e-10 237.59589128427652 0.007008701824056899
1.9034708303913156e-10 273.04964154553255 0.007008701824056899
1.6173165404305672e-10 313.79375436648274 0.007008701824056899
1.3818757370890255e-10 360.61765077612336 0.007008701824056899
1.1876771346453797e-10 414.4285481839423 0.007008701824056899
1.026939650463775e-10 476.26903780279935 0.007008701824056899
8.932911420116152e-11 547.337284952015 0.007008701824056899
7.81524526626172e-11 629.0102436234466 0.007008701824056899
6.873998130080337e-11 722.870335094958 0.007008701824056899
6.074763041975426e-11 830.7361074919369 0.007008701824056899
5.3897399855619334e-11 954.6974703287535 0.007008701824056899
4.7965905532675827e-11 1097.1561867027283 0.007008701824056899
4.277470608279681e-11 1260.872407680682 0.007008701824056899
3.818286492716862e-11 1449.018150486201 0.007008701824056899
3.407975118064179e-11 1665.2387566325353 0.007008701824056899
3.038014187006083e-11 1913.7235207582582 0.007008701824056899
2.7019328596128802e-11 2199.2868586060326 0.007008701824056899
2.3949195955514724e-11 2527.461586781732 0.007008701824056899
2.1134968670061824e-11 2904.6061215980462 0.007008701824056899
1.8552259319518463e-11 3338.027673990301 0.007008701824056899
1.6184197194614404e-11 3836.123827417535 0.007008701824056899
1.4019814523113443e-11 4408.54524183412 0.007008701824056899
1.2051496251814934e-11 5066.382636136649 0.007008701824056899
1.027365634073327e-11 5822.38167188866 0.007008701824056899
8.68137340986029e-12 6691.189901715636 0.007008701824056899
7.269126941444025e-12 7689.640567018716 0.007008701824056899
6.030210575841508e-12 8837.078743614602 0.007008701824056899
4.9560571211275145e-12 10155.736154404181 0.007008701824056899
4.036239530570576e-12 11671.161911100682 0.007008701824056899
3.2584756417823233e-12 13412.717530678983 0.007008701824056899
2.6089581248495597e-12 15414.145817536453 0.007008701824056899
2.0729710803917337e-12 17714.224633510854 0.007008701824056899
1.6354862613938287e-12 20357.518222611085 0.007008701824056899
1.2817979726812085e-12 23395.240647448256 0.007008701824056899
9.982785722160417e-13 26886.24806652944 0.007008701824056899
7.725830848229637e-13 30898.1790778802 0.007008701824056899
5.940236964191231e-13 35508.76522326117 0.007008701824056899
4.5357317158036534e-13 40807.33704412155 0.007008701824056899
3.437031960327005e-13 46896.55486926553 0.007008701824056899
2.583341956676502e-13 53894.397868406064 0.007008701824056899
1.9249802557627822e-13 61936.44990970618 0.007008701824056899
1.4211800596894203e-13 71178.52651001325 0.007008701824056899
1.0391098430840385e-13 81799.69377519484 0.007008701824056899
7.52254446554791e-14 94005.73782282983 0.007008701824056899
5.3945011346344504e-14 108033.15190764665 0.007008701824056899
3.8271270274257713e-14 124153.71850064106 0.007008701824056899
2.6867362255819714e-14 142679.7751000857 0.007008701824056899
1.8664025032729114e-14 163970.26580002054 0.007008701824056899
1.2819073333167867e-14 188437.695865931 0.007008701824056899
8.714849461448717e-15 216556.12406317543 0.007008701824056899
5.8717475868476365e-15 248870.34759027854 0.007008701824056899
3.861970913557203e-15 286006.45757603913 0.007008701824056899
2.5273572145013577e-15 328683.96965420543 0.007008701824056899
1.623266513263452e-15 377729.76464674546 0.007008701824056899
9.976854860991213e-16 434094.10945776606 0.007008701824056899
5.997083793206684e-16 498869.06858441175 0.007008701824056899
3.6691320575930593e-16 573309.6629695033 0.007008701824056899
1.8985460007228932e-16 658858.1861506815 0.007008701824056899
9.778825969461447e-17 757172.14883374 0.007008701824056899
1.9631907611639533e-17 870156.3933188907 0.007008701824056899
2.8436484226102964e-18 1000000.0 0.007008701824056899
0.0001138297533330012 0.001 0.008054531205964931
9.228586444659861e-05 0.0011492187010036998 0.008054531205964931
7.478750250422203e-05 0.001320703622736631 0.008054531205964931
6.0585828477109985e-05 0.0015177773017322714 0.008054531205964931
4.906758499667249e-05 0.0017442580591096614 0.008054531205964931
3.973138012482256e-05 0.0020045339809052396 0.008054531205964931
3.216789200400586e-05 0.0023036479376536945 0.008054531205964931
2.6043409154262454e-05 0.002647395290480231 0.008054531205964931
2.108619020738979e-05 0.0030424361767690034 0.008054531205964931
1.7075194409623025e-05 0.003496424550953137 0.008054531205964931
1.3830795514302267e-05 0.004018156480603808 0.008054531205964931
1.1207148429687869e-05 0.0046177405710691065 0.008054531205964931
9.085927519610418e-06 0.005306793820656121 0.008054531205964931
7.371200122628912e-06 0.006098666701068888 0.008054531205964931
5.985236328955555e-06 0.007008701824056899 0.008054531205964931
4.8650893834626015e-06 0.008054531205964931 0.008054531205964931
3.9598086316846096e-06 0.009256417889712782 0.008054531205964931
3.2281708256319368e-06 0.01063764854316313 0.008054531205964931
2.6368353013583347e-06 0.012224984640507832 0.008054531205964931
2.158845357771999e-06 0.014049180968354592 0.008054531205964931
1.7724118287678475e-06 0.016145581502618366 0.008054531205964931
1.4599265386072181e-06 0.018554804201388442 0.008054531205964931
1.2071627008857812e-06 0.021323527981697614 0.008054531205964931
1.002627255499225e-06 0.024505397127942575 0.008054531205964931
8.370365351005257e-07 0.028162060654953962 0.008054531205964931
7.028920136621479e-07 0.032364366763473595 0.008054531205964931
5.941371486696198e-07 0.03719373553072644 0.008054531205964931
5.058799526472431e-07 0.04274373643209657 0.008054531205964931
4.3416874780273507e-07 0.04912190125853853 0.008054531205964931
3.7581100966084524e-07 0.05645180755516966 0.008054531205964931
3.282270190458833e-07 0.06487547294786292 0.008054531205964931
2.8933169495546154e-07 0.07455610674814368 0.008054531205964931
2.574391865235552e-07 0.08568127214899486 0.008054531205964931
2.3118589487615762e-07 0.09846652027941236 0.008054531205964931
2.0946834291234173e-07 0.11315956652786067 0.008054531205964931
1.9139308264832545e-07 0.13004509005128978 0.008054531205964931
1.7623630778297247e-07 0.1494502494606524 0.008054531205964931
1.6341132075639066e-07 0.17175102154984984 0.008054531205964931
1.524423437419386e-07 0.19737948588157686 0.008054531205964931
1.4294345791819422e-07 0.22683219636960386 0.008054531205964931
1.3460169182044103e-07 0.2606798020576923 0.008054531205964931
1.2716345702498168e-07 0.2995781034986427 0.008054531205964931
1.2042369794775833e-07 0.3442807589518621 0.008054531205964931
1.1421722155308817e-07 0.39565388658322687 0.008054531205964931
1.0841178452528077e-07 0.4546928455862411 0.008054531205964931
1.0290258644794423e-07 0.5225415213602959 0.008054531205964931
9.760787940079653e-08 0.6005144883981762 0.008054531205964931
9.246544939640368e-08 0.6901224802908534 0.008054531205964931
8.742977429965909e-08 0.793101660333306 0.008054531205964931
8.246967950101096e-08 0.9114472598521194 0.008054531205964931
7.756635631126114e-08 1.0474522360006342 0.008054531205964931
7.271161948777839e-08 1.2037516980200695 0.008054531205964931
6.790631701392158e-08 1.3833739627296222 0.008054531205964931
6.315881312022285e-08 1.5897992284504772 0.008054531205964931
5.8483506696748594e-08 1.8270270041765395 0.008054531205964931
5.389935287892014e-08 2.099653600438444 0.008054531205964931
4.9428391768035346e-08 2.4129611832536098 0.008054531205964931
4.5094299428675294e-08 2.7730201165910637 0.008054531205964931
4.0920997217380566e-08 3.1868065762459103 0.008054531205964931
3.693136177407817e-08 3.662337713903373 0.008054531205964931
3.314608666379372e-08 4.208826990208894 0.008054531205964931
2.9582739816385456e-08 4.836862686437176 0.008054531205964931
2.6255053533065335e-08 5.558613053440597 0.008054531205964931
2.3172468708188704e-08 6.388062072657212 0.008054531205964931
2.0339938951001446e-08 7.341280397070123 0.008054531205964931
1.7757979921392483e-08 8.436736721624852 0.008054531205964931
1.542293616137256e-08 9.695655615935925 0.008054531205964931
1.3327422402546578e-08 11.142428752325099 0.008054531205964931
1.1460892791444535e-08 12.805087496773325 0.008054531205964931
9.810282971395301e-09 14.715846019280558 0.008054531205964931
8.36068031164405e-09 16.91172544644807 0.008054531205964931
7.095975871240952e-09 19.435271149298263 0.008054531205964931
5.999465994041119e-09 22.335377063851233 0.008054531205964931
5.054378255015847e-09 25.668233015746946 0.008054531205964931
4.244308397956514e-09 29.498413403416983 0.008054531205964931
3.5535622829193335e-09 33.90012833314499 0.008054531205964931
2.967406240053736e-09 38.9586614468756 0.008054531205964931
2.4722328164944896e-09 44.7720223008213 0.008054531205964931
2.0556536761706396e-09 51.45284530985853 0.008054531205964931
1.7065319611803739e-09 59.13057204993993 0.008054531205964931
1.414968071910324e-09 67.95395920083764 0.008054531205964931
1.172249408383074e-09 78.09396072084505 0.008054531205964931
9.707765118844008e-10 89.74704009584349 0.008054531205964931
8.039737518306458e-10 103.13897683787222 0.008054531205964931
6.661919999212482e-10 118.52924098447018 0.008054531205964931
5.526093634067569e-10 136.2160203551273 0.008054531205964931
4.591338456481778e-10 156.54199796841294 0.008054531205964931
3.823107073297081e-10 179.90099155778333 0.008054531205964931
3.1923711342875336e-10 206.7455838273133 0.008054531205964931
2.674838471105733e-10 237.59589128427652 0.008054531205964931
2.2502605543360012e-10 273.04964154553255 0.008054531205964931
1.9018163636259043e-10 313.79375436648274 0.008054531205964931
1.6155742480714616e-10 360.61765077612336 0.008054531205964931
1.3800299219216472e-10 414.4285481839423 0.008054531205964931
1.1857101682200303e-10 476.26903780279935 0.008054531205964931
1.0248335617906324e-10 547.337284952015 0.008054531205964931
8.910254619635266e-11 629.0102436234466 0.008054531205964931
7.790780136496993e-11 722.870335094958 0.008054531205964931
6.847503293211181e-11 830.7361074919369 0.008054531205964931
6.046018400556255e-11 954.6974703287535 0.008054531205964931
5.358533376812998e-11 1097.1561867027283 0.008054531205964931
4.762718753994859e-11 1260.872407680682 0.008054531205964931
4.240784217117866e-11 1449.018150486201 0.008054531205964931
3.778662286362108e-11 1665.2387566325353 0.008054531205964931
3.365371171773729e-11 1913.7235207582582 0.008054531205964931
2.992465239464576e-11 2199.2868586060326 0.008054531205964931
2.6535765916213213e-11 2527.461586781732 0.008054531205964931
2.3440140909338132e-11 2904.6061215980462 0.008054531205964931
2.0604264298621964e-11 3338.027673990301 0.008054531205964931
1.8004944818330194e-11 3836.123827417535 0.008054531205964931
1.562672329216534e-11 4408.54524183412 0.008054531205964931
1.3459577451806703e-11 5066.382636136649 0.008054531205964931
1.1496662247824667e-11 5822.38167188866 0.008054531205964931
9.73283123339259e-12 6691.189901715636 0.008054531205964931
8.1629450589729e-12 7689.640567018716 0.008054531205964931
6.780865785863642e-12 8837.078743614602 0.008054531205964931
5.578602494228993e-12 10155.736154404181 0.008054531205964931
4.545962021768946e-12 11671.161911100682 0.008054531205964931
3.670545844944003e-12 13412.717530678983 0.008054531205964931
2.938002110664011e-12 15414.145817536453 0.008054531205964931
2.3325895891303835e-12 17714.224633510854 0.008054531205964931
1.8379613673536203e-12 20357.518222611085 0.008054531205964931
1.4379937560190094e-12 23395.240647448256 0.008054531205964931
1.1174469832322975e-12 26886.24806652944 0.008054531205964931
8.624933534436214e-13 30898.1790778802 0.008054531205964931
6.610613391239785e-13 35508.76522326117 0.008054531205964931
5.029428049719539e-13 40807.33704412155 0.008054531205964931
3.795813682615196e-13 46896.55486926553 0.008054531205964931
2.840344386369865e-13 53894.397868406064 0.008054531205964931
2.1060315661812923e-13 61936.44990970618 0.008054531205964931
1.5466784792106142e-13 71178.52651001325 0.008054531205964931
1.1242318833700203e-13 81799.69377519484 0.008054531205964931
8.09058112888835e-14 94005.73782282983 0.008054531205964931
5.762955808008861e-14 108033.15190764665 0.008054531205964931
4.059134740925851e-14 124153.71850064106 0.008054531205964931
2.8262737757467728e-14 142679.7751000857 0.008054531205964931
1.9500647362726508e-14 163970.26580002054 0.008054531205964931
1.3262910233078766e-14 188437.695865931 0.008054531205964931
8.934437670826711e-15 216556.12406317543 0.008054531205964931
5.94299724551359e-15 248870.34759027854 0.008054531205964931
3.857329967099638e-15 286006.45757603913 0.008054531205964931
2.471774488986057e-15 328683.96965420543 0.008054531205964931
1.5497652557352397e-15 377729.76464674546 0.008054531205964931
9.483139208371383e-16 434094.10945776606 0.008054531205964931
5.325033823871933e-16 498869.06858441175 0.008054531205964931
3.0706492820075087e-16 573309.6629695033 0.008054531205964931
1.3769822870775055e-16 658858.1861506815 0.008054531205964931
4.454945963282351e-17 757172.14883374 0.008054531205964931
4.157052416666894e-18 870156.3933188907 0.008054531205964931
2.0474612749928956e-17 1000000.0 0.008054531205964931
0.0001403318731215894 0.001 0.009256417889712782
0.00011382974518682129 0.0011492187010036998 0.009256417889712782
9.22858562952579e-05 0.001320703622736631 0.009256417889712782
7.478749432060158e-05 0.0015177773017322714 0.009256417889712782
6.058582027933419e-05 0.0017442580591096614 0.009256417889712782
4.906757680762323e-05 0.0020045339809052396 0.009256417889712782
3.9731371911697934e-05 0.0023036479376536945 0.009256417889712782
3.216788380362365e-05 0.002647395290480231 0.009256417889712782
2.6043400940507257e-05 0.0030424361767690034 0.009256417889712782
2.1086181990211117e-05 0.003496424550953137 0.009256417889712782
1.7075186173789135e-05 0.004018156480603808 0.009256417889712782
1.383078728590427e-05 0.0046177405710691065 0.009256417889712782
1.120714019284784e-05 0.005306793820656121 0.009256417889712782
9.085919280211671e-06 0.006098666701068888 0.009256417889712782
7.37119187450147e-06 0.007008701824056899 0.009256417889712782
5.985228076402834e-06 0.008054531205964931 0.009256417889712782
4.86508112982828e-06 0.009256417889712782 0.009256417889712782
3.9598003766165395e-06 0.01063764854316313 0.009256417889712782
3.2281625645291974e-06 0.012224984640507832 0.009256417889712782
2.6368270410448945e-06 0.014049180968354592 0.009256417889712782
2.1588370940511283e-06 0.016145581502618366 0.009256417889712782
1.7724035636145288e-06 0.018554804201388442 0.009256417889712782
1.459918271445957e-06 0.021323527981697614 0.009256417889712782
1.2071544345055793e-06 0.024505397127942575 0.009256417889712782
1.0026189859605253e-06 0.028162060654953962 0.009256417889712782
8.370282648189308e-07 0.032364366763473595 0.009256417889712782
7.028837423878574e-07 0.03719373553072644 0.009256417889712782
5.941288782791709e-07 0.04274373643209657 0.009256417889712782
5.05871679696776e-07 0.04912190125853853 0.009256417889712782
4.341604744806035e-07 0.05645180755516966 0.009256417889712782
3.758027372910769e-07 0.06487547294786292 0.009256417889712782
3.2821874714275556e-07 0.07455610674814368 0.009256417889712782
2.893234213158756e-07 0.08568127214899486 0.009256417889712782
2.574309142372704e-07 0.09846652027941236 0.009256417889712782
2.3117762386684615e-07 0.11315956652786067 0.009256417889712782
2.09460073106061e-07 0.13004509005128978 0.009256417889712782
1.913848138603274e-07 0.1494502494606524 0.009256417889712782
1.7622804113779159e-07 0.17175102154984984 0.009256417889712782
1.6340305705828811e-07 0.19737948588157686 0.009256417889712782
1.5243408418722307e-07 0.22683219636960386 0.009256417889712782
1.4293520282713905e-07 0.2606798020576923 0.009256417889712782
1.3459344153934037e-07 0.2995781034986427 0.009256417889712782
1.2715521433654883e-07 0.3442807589518621 0.009256417889712782
1.204154645960409e-07 0.39565388658322687 0.009256417889712782
1.1420899945408826e-07 0.4546928455862411 0.009256417889712782
1.084035763374621e-07 0.5225415213602959 0.009256417889712782
1.0289439620106942e-07 0.6005144883981762 0.009256417889712782
9.759971117580257e-08 0.6901224802908534 0.009256417889712782
9.245730806959826e-08 0.793101660333306 0.009256417889712782
8.742166664643843e-08 0.9114472598521194 0.009256417889712782
8.246161362600313e-08 1.0474522360006342 0.009256417889712782
7.755834121052525e-08 1.2037516980200695 0.009256417889712782
7.270366718273129e-08 1.3833739627296222 0.009256417889712782
6.789844124053743e-08 1.5897992284504772 0.009256417889712782
6.315103124091524e-08 1.8270270041765395 0.009256417889712782
5.847583837807757e-08 2.099653600438444 0.009256417889712782
5.389182255381535e-08 2.4129611832536098 0.009256417889712782
4.942102714458434e-08 2.7730201165910637 0.009256417889712782
4.5087133331749366e-08 3.1868065762459103 0.009256417889712782
4.0914066202807527e-08 3.662337713903373 0.009256417889712782
3.692470663735001e-08 4.208826990208894 0.009256417889712782
3.3139751390775726e-08 4.836862686437176 0.009256417889712782
2.957676987884201e-08 5.558613053440597 0.009256417889712782
2.6249493782055065e-08 6.388062072657212 0.009256417889712782
2.3167360457126973e-08 7.341280397070123 0.009256417889712782
2.0335316335993656e-08 8.436736721624852 0.009256417889712782
1.775386629149136e-08 9.695655615935925 0.009256417889712782
1.5419341075880236e-08 11.142428752325099 0.009256417889712782
1.3324339649635128e-08 12.805087496773325 0.009256417889712782
1.1458299727443166e-08 14.715846019280558 0.009256417889712782
9.808142418415208e-09 16.91172544644807 0.009256417889712782
8.358943711034642e-09 19.435271149298263 0.009256417889712782
7.094587992767781e-09 22.335377063851233 0.009256417889712782
5.998369465682555e-09 25.668233015746946 0.009256417889712782
5.05351793072574e-09 29.498413403416983 0.009256417889712782
4.243634374131479e-09 33.90012833314499 0.009256417889712782
3.5530315946872594e-09 38.9586614468756 0.009256417889712782
2.966983488647372e-09 44.7720223008213 0.009256417889712782
2.4718897041829235e-09 51.45284530985853 0.009256417889712782
2.0553681978239483e-09 59.13057204993993 0.009256417889712782
1.7062873898629656e-09 67.95395920083764 0.009256417889712782
1.4147518926494167e-09 78.09396072084505 0.009256417889712782
1.1720523423325302e-09 89.74704009584349 0.009256417889712782
9.705918089912297e-10 103.13897683787222 0.009256417889712782
8.03796451083862e-10 118.52924098447018 0.009256417889712782
6.660183166421179e-10 136.2160203551273 0.009256417889712782
5.524366242644308e-10 156.54199796841294 0.009256417889712782
4.589598150990916e-10 179.90099155778333 0.009256417889712782
3.8213363286947015e-10 206.7455838273133 0.009256417889712782
3.1905536003982993e-10 237.59589128427652 0.009256417889712782
2.6729596783029753e-10 273.04964154553255 0.009256417889712782
2.2483061164766185e-10 313.79375436648274 0.009256417889712782
1.8997691345268774e-10 360.61765077612336 0.009256417889712782
1.613416949819207e-10 414.4285481839423 0.009256417889712782
1.3777446647059806e-10 476.26903780279935 0.009256417889712782
1.1832761618544305e-10 547.337284952015 0.009256417889712782
1.0222282514817799e-10 629.0102436234466 0.009256417889712782
8.882247888586381e-11 722.870335094958 0.009256417889712782
7.760568789428202e-11 830.7361074919369 0.009256417889712782
6.814827018940695e-11 954.6974703287535 0.009256417889712782
6.010622230308489e-11 1097.1561867027283 0.009256417889712782
5.320172894148823e-11 1260.872407680682 0.009256417889712782
4.7211874295812525e-11 1449.018150486201 0.009256417889712782
4.195913283367033e-11 1665.2387566325353 0.009256417889712782
3.7303564998401395e-11 1913.7235207582582 0.009256417889712782
3.313623533616789e-11 2199.2868586060326 0.009256417889712782
2.93739081604923e-11 2527.461586781732 0.009256417889712782
2.595418557297584e-11 2904.6061215980462 0.009256417889712782
2.2831707768364707e-11 3338.027673990301 0.009256417889712782
1.9974509044600928e-11 3836.123827417535 0.009256417889712782
1.7360923494904256e-11 4408.54524183412 0.009256417889712782
1.4976985263757286e-11 5066.382636136649 0.009256417889712782
1.2813584240761755e-11 5822.38167188866 0.009256417889712782
1.0864648322851536e-11 6691.189901715636 0.009256417889712782
9.124918243493614e-12 7689.640567018716 0.009256417889712782
7.588613528830437e-12 8837.078743614602 0.009256417889712782
6.248224923464604e-12 10155.736154404181 0.009256417889712782
5.093840336886028e-12 11671.161911100682 0.009256417889712782
4.112956589552379e-12 13412.717530678983 0.009256417889712782
3.2906357107966434e-12 15414.145817536453 0.009256417889712782
2.6101498074562388e-12 17714.224633510854 0.009256417889712782
2.0537906046009266e-12 20357.518222611085 0.009256417889712782
1.6038509059969266e-12 23395.240647448256 0.009256417889712782
1.243399367096957e-12 26886.24806652944 0.009256417889712782
9.569975605226125e-13 30898.1790778802 0.009256417889712782
7.310957145160015e-13 35508.76522326117 0.009256417889712782
5.541434118873817e-13 40807.33704412155 0.009256417889712782
4.1648028274265773e-13 46896.55486926553 0.009256417889712782
3.101998960296356e-13 53894.397868406064 0.009256417889712782
2.2883493327339663e-13 61936.44990970618 0.009256417889712782
1.6714121783287857e-13 71178.52651001325 0.009256417889712782
1.2077755296395617e-13 81799.69377519484 0.009256417889712782
8.634462413688435e-14 94005.73782282983 0.009256417889712782
6.106882514225244e-14 108033.15190764665 0.009256417889712782
4.270252769062068e-14 124153.71850064106 0.009256417889712782
2.949741649770326e-14 142679.7751000857 0.009256417889712782
2.0153355493529384e-14 163970.26580002054 0.009256417889712782
1.3566668265244098e-14 188437.695865931 0.009256417889712782
9.023612505420256e-15 216556.12406317543 0.009256417889712782
5.910944248240066e-15 248870.34759027854 0.009256417889712782
3.790660586156403e-15 286006.45757603913 0.009256417889712782
2.365639937206113e-15 328683.96965420543 0.009256417889712782
1.4548246149301758e-15 377729.76464674546 0.009256417889712782
8.430676154512885e-16 434094.10945776606 0.009256417889712782
4.574178556102603e-16 498869.06858441175 0.009256417889712782
2.2922892662540547e-16 573309.6629695033 0.009256417889712782
6.408825979471408e-17 658858.1861506815 0.009256417889712782
1.184355877564445e-17 757172.14883374 0.009256417889712782
6.284039497495128e-17 870156.3933188907 0.009256417889712782
5.25952403103349e-17 1000000.0 0.009256417889712782
0.00017290240123610072 0.001 0.01063764854316313
0.0001403318630267998 0.0011492187010036998 0.01063764854316313
0.00011382973506884365 0.001320703622736631 0.01063764854316313
9.22858461547358e-05 0.0015177773017322714 0.01063764854316313
7.47874841657125e-05 0.0017442580591096614 0.01063764854316313
6.058581011520077e-05 0.0020045339809052396 0.01063764854316313
4.9067566636305446e-05 0.0023036479376536945 0.01063764854316313
3.973136173063014e-05 0.002647395290480231 0.01063764854316313
3.216787360502821e-05 0.0030424361767690034 0.01063764854316313
2.6043390738835284e-05 0.003496424550953137 0.01063764854316313
2.1086171776953794e-05 0.004018156480603808 0.01063764854316313
1.7075175961293355e-05 0.0046177405710691065 0.01063764854316313
1.3830777062906474e-05 0.005306793820656121 0.01063764854316313
1.1207129963653611e-05 0.006098666701068888 0.01063764854316313
9.085909048144741e-06 0.007008701824056899 0.01063764854316313
7.371181634936198e-06 0.008054531205964931 0.01063764854316313
5.985217836939477e-06 0.009256417889712782 0.01063764854316313
4.865070881872151e-06 0.01063764854316313 0.01063764854316313
3.959790126350626e-06 0.012224984640507832 0.01063764854316313
3.228152313641819e-06 0.014049180968354592 0.01063764854316313
2.636816784641529e-06 0.016145581502618366 0.01063764854316313
2.158826835391321e-06 0.018554804201388442 0.01063764854316313
1.7723933035313812e-06 0.021323527981697614 0.01063764854316313
1.4599080092885137e-06 0.024505397127942575 0.01063764854316313
1.2071441695005874e-06 0.028162060654953962 0.01063764854316313
1.0026087210570148e-06 0.032364366763473595 0.01063764854316313
8.370179984274612e-07 0.03719373553072644 0.01063764854316313
7.028734741263559e-07 0.04274373643209657 0.01063764854316313
5.941186091229858e-07 0.04912190125853853 0.01063764854316313
5.058614102682393e-07 0.05645180755516966 0.01063764854316313
4.341502050290817e-07 0.06487547294786292 0.01063764854316313
3.7579246786774434e-07 0.07455610674814368 0.01063764854316313
3.282084775611295e-07 0.08568127214899486 0.01063764854316313
2.893131520890005e-07 0.09846652027941236 0.01063764854316313
2.574206460518799e-07 0.11315956652786067 0.01063764854316313
2.3116735665745444e-07 0.13004509005128978 0.01063764854316313
2.0944980859785058e-07 0.1494502494606524 0.01063764854316313
1.9137455210512314e-07 0.17175102154984984 0.01063764854316313
1.7621778221799285e-07 0.19737948588157686 0.01063764854316313
1.6339280302932538e-07 0.22683219636960386 0.01063764854316313
1.5242383557254914e-07 0.2606798020576923 0.01063764854316313
1.4292496144127469e-07 0.2995781034986427 0.01063764854316313
1.3458321023048468e-07 0.3442807589518621 0.01063764854316313
1.2714499376172833e-07 0.39565388658322687 0.01063764854316313
1.2040525793760581e-07 0.4546928455862411 0.01063764854316313
1.1419881064140408e-07 0.5225415213602959 0.01063764854316313
1.0839341009743347e-07 0.6005144883981762 0.01063764854316313
1.0288425729464493e-07 0.6901224802908534 0.01063764854316313
9.758960631354313e-08 0.793101660333306 0.01063764854316313
9.244724536372137e-08 0.9114472598521194 0.01063764854316313
8.741165569560276e-08 1.0474522360006342 0.01063764854316313
8.245166637117773e-08 1.2037516980200695 0.01063764854316313
7.75484722366146e-08 1.3833739627296222 0.01063764854316313
7.269389404730535e-08 1.5897992284504772 0.01063764854316313
6.788878479280398e-08 1.8270270041765395 0.01063764854316313
6.314151625272553e-08 2.099653600438444 0.01063764854316313
5.846649526845826e-08 2.4129611832536098 0.01063764854316313
5.38826854768696e-08 2.7730201165910637 0.01063764854316313
4.9412136566423515e-08 3.1868065762459103 0.01063764854316313
4.507853477281852e-08 3.662337713903373 0.01063764854316313
4.0905810384469533e-08 4.208826990208894 0.01063764854316313
3.691684804314928e-08 4.836862686437176 0.01063764854316313
3.3132346392720016e-08 5.558613053440597 0.01063764854316313
2.9569874255121545e-08 6.388062072657212 0.01063764854316313
2.6243158451682777e-08 7.341280397070123 0.01063764854316313
2.3161627916708054e-08 8.436736721624852 0.01063764854316313
2.03302154382079e-08 9.695655615935925 0.01063764854316313
1.7749409129421377e-08 11.142428752325099 0.01063764854316313
1.5415519641717203e-08 12.805087496773325 0.01063764854316313
1.3321125955675743e-08 14.715846019280558 0.01063764854316313
1.1455647444427557e-08 16.91172544644807 0.01063764854316313
9.805991365370754e-09 19.435271149298263 0.01063764854316313
8.357225247176015e-09 22.335377063851233 0.01063764854316313
7.093230898480574e-09 25.668233015746946 0.01063764854316313
5.997305330628609e-09 29.498413403416983 0.01063764854316313
5.052684830372713e-09 33.90012833314499 0.01063764854316313
4.242979027206748e-09 38.9586614468756 0.01063764854316313
3.552510107482712e-09 44.7720223008213 0.01063764854316313
2.9665607225500684e-09 51.45284530985853 0.01063764854316313
2.4715384498925127e-09 59.13057204993993 0.01063764854316313
2.0550677115442097e-09 67.95395920083764 0.01063764854316313
1.7060222641323512e-09 78.09396072084505 0.01063764854316313
1.4145107125266686e-09 89.74704009584349 0.01063764854316313
1.1718266715321241e-09 103.13897683787222 0.01063764854316313
9.703756457765146e-10 118.52924098447018 0.01063764854316313
8.035852280905559e-10 136.2160203551273 0.01063764854316313
6.658088842900148e-10 156.54199796841294 0.01063764854316313
5.522263176794585e-10 179.90099155778333 0.01063764854316313
4.587466148598361e-10 206.7455838273133 0.01063764854316313
3.819157973948767e-10 237.59589128427652 0.01063764854316313
3.1883122005157624e-10 273.04964154553255 0.01063764854316313
2.670638568689869e-10 313.79375436648274 0.01063764854316313
2.2458877539286402e-10 360.61765077612336 0.01063764854316313
1.8972352791043036e-10 414.4285481839423 0.01063764854316313
1.6107479195256623e-10 476.26903780279935 0.01063764854316313
1.3749173448254857e-10 547.337284952015 0.01063764854316313
1.1802657911067198e-10 629.0102436234466 0.01063764854316313
1.0190084287985644e-10 722.870335094958 0.01063764854316313
8.847667596397629e-11 830.7361074919369 0.01063764854316313
7.723310124172498e-11 954.6974703287535 0.01063764854316313
6.77459177555388e-11 1097.1561867027283 0.01063764854316313
5.967117859195987e-11 1260.872407680682 0.01063764854316313
5.273133185052588e-11 1449.018150486201 0.01063764854316313
4.6703935196909215e-11 1665.2387566325353 0.01063764854316313
4.141219309882144e-11 1913.7235207582582 0.01063764854316313
3.6717058226839495e-11 2199.2868586060326 0.01063764854316313
3.25109187414665e-11 2527.461586781732 0.01063764854316313
2.871204188574679e-11 2904.6061215980462 0.01063764854316313
2.5259751411651024e-11 3338.027673990301 0.01063764854316313
2.2110600737736564e-11 3836.123827417535 0.01063764854316313
1.9234545149660574e-11 4408.54524183412 0.01063764854316313
1.6611698041768736e-11 5066.382636136649 0.01063764854316313
1.4229431299700099e-11 5822.38167188866 0.01063764854316313
1.2079689560505176e-11 6691.189901715636 0.01063764854316313
1.0156466816792784e-11 7689.640567018716 0.01063764854316313
8.453905994974852e-12 8837.078743614602 0.01063764854316313
6.964770054867402e-12 10155.736154404181 0.01063764854316313
5.6793054586696135e-12 11671.161911100682 0.01063764854316313
4.584860274301091e-12 13412.717530678983 0.01063764854316313
3.665928642937531e-12 15414.145817536453 0.01063764854316313
2.9046704337238618e-12 17714.224633510854 0.01063764854316313
2.281973411655155e-12 20357.518222611085 0.01063764854316313
1.7784092125134254e-12 23395.240647448256 0.01063764854316313
1.3752826053545567e-12 26886.24806652944 0.01063764854316313
1.0553628241430943e-12 30898.1790778802 0.01063764854316313
8.034696611886689e-13 35508.76522326117 0.01063764854316313
6.066201181953196e-13 40807.33704412155 0.01063764854316313
4.5394398524049786e-13 46896.55486926553 0.01063764854316313
3.365006167489065e-13 53894.397868406064 0.01063764854316313
2.469304843726142e-13 61936.44990970618 0.01063764854316313
1.7930056891422603e-13 71178.52651001325 0.01063764854316313
1.2876301811935947e-13 81799.69377519484 0.01063764854316313
9.144020388218558e-14 94005.73782282983 0.01063764854316313
6.419817417808158e-14 108033.15190764665 0.01063764854316313
4.452195721417999e-14 124153.71850064106 0.01063764854316313
3.0493215747307966e-14 142679.7751000857 0.01063764854316313
2.061506743560531e-14 163970.26580002054 0.01063764854316313
1.3719823574689818e-14 188437.695865931 0.01063764854316313
8.984191539115481e-15 216556.12406317543 0.01063764854316313
5.7965768538501656e-15 248870.34759027854 0.01063764854316313
3.623337380118433e-15 286006.45757603913 0.01063764854316313
2.2180945269700575e-15 328683.96965420543 0.01063764854316313
1.2955724152696778e-15 377729.76464674546 0.01063764854316313
7.080004298963874e-16 434094.10945776606 0.01063764854316313
3.2368511752419913e-16 498869.06858441175 0.01063764854316313
1.1913783100927751e-16 573309.6629695033 0.01063764854316313
3.4087517473269232e-18 658858.1861506815 0.01063764854316313
7.992512893040932e-17 757172.14883374 0.01063764854316313
1.0622108148946186e-16 870156.3933188907 0.01063764854316313
8.327787062409905e-17 1000000.0 0.01063764854316313
0.00021288861967295146 0.001 0.012224984640507832
0.00017290238872335988 0.0011492187010036998 0.012224984640507832
0.00014033185048694004 0.001320703622736631 0.012224984640507832
0.00011382972251585029 0.0015177773017322714 0.012224984640507832
9.228583357419676e-05 0.0017442580591096614 0.012224984640507832
7.478747156055947e-05 0.0020045339809052396 0.012224984640507832
6.0585797510281925e-05 0.0023036479376536945 0.012224984640507832
4.9067554005663254e-05 0.002647395290480231 0.012224984640507832
3.973134909309849e-05 0.0030424361767690034 0.012224984640507832
3.216786095227436e-05 0.003496424550953137 0.012224984640507832
2.6043378075296664e-05 0.004018156480603808 0.012224984640507832
2.108615910434517e-05 0.0046177405710691065 0.012224984640507832
1.707516327378606e-05 0.005306793820656121 0.012224984640507832
1.3830764372177798e-05 0.006098666701068888 0.012224984640507832
1.1207117264475965e-05 0.007008701824056899 0.012224984640507832
9.085896342412442e-06 0.008054531205964931 0.012224984640507832
7.371168924149348e-06 0.009256417889712782 0.012224984640507832
5.985205117050533e-06 0.01063764854316313 0.012224984640507832
4.86505816181277e-06 0.012224984640507832 0.012224984640507832
3.9597774009170715e-06 0.014049180968354592 0.012224984640507832
3.2281395833991776e-06 0.016145581502618366 0.012224984640507832
2.6368040516367743e-06 0.018554804201388442 0.012224984640507832
2.1588140994414397e-06 0.021323527981697614 0.012224984640507832
1.7723805636185239e-06 0.024505397127942575 0.012224984640507832
1.459895269582956e-06 0.028162060654953962 0.012224984640507832
1.2071314267809476e-06 0.032364366763473595 0.012224984640507832
1.0025959758458783e-06 0.03719373553072644 0.012224984640507832
8.370052526599121e-07 0.04274373643209657 0.012224984640507832
7.028607272238641e-07 0.04912190125853853 0.012224984640507832
5.941058610157285e-07 0.05645180755516966 0.012224984640507832
5.058486615473236e-07 0.06487547294786292 0.012224984640507832
4.341374552417447e-07 0.07455610674814368 0.012224984640507832
3.757797181020914e-07 0.08568127214899486 0.012224984640507832
3.2819572914595876e-07 0.09846652027941236 0.012224984640507832
2.8930040543717617e-07 0.11315956652786067 0.012224984640507832
2.5740790097366663e-07 0.13004509005128978 0.012224984640507832
2.3115461425245003e-07 0.1494502494606524 0.012224984640507832
2.094370692407553e-07 0.17175102154984984 0.012224984640507832
1.913618167461318e-07 0.19737948588157686 0.012224984640507832
1.762050529864785e-07 0.22683219636960386 0.012224984640507832
1.6338007967375313e-07 0.2606798020576923 0.012224984640507832
1.524111210601635e-07 0.2995781034986427 0.012224984640507832
1.429122595906357e-07 0.3442807589518621 0.012224984640507832
1.3457052209326845e-07 0.39565388658322687 0.012224984640507832
1.2713232348587553e-07 0.4546928455862411 0.012224984640507832
1.2039261021077295e-07 0.5225415213602959 0.012224984640507832
1.1418619116020622e-07 0.6005144883981762 0.012224984640507832
1.0838082503033045e-07 0.6901224802908534 0.012224984640507832
1.0287171480242649e-07 0.793101660333306 0.012224984640507832
9.757711622124937e-08 0.9114472598521194 0.012224984640507832
9.24348202546027e-08 1.0474522360006342 0.012224984640507832
8.739930984187974e-08 1.2037516980200695 0.012224984640507832
8.243941802192449e-08 1.3833739627296222 0.012224984640507832
7.753634344862328e-08 1.5897992284504772 0.012224984640507832
7.268191051876954e-08 1.8270270041765395 0.012224984640507832
6.787697765290278e-08 2.099653600438444 0.012224984640507832
6.312992259808678e-08 2.4129611832536098 0.012224984640507832
5.845515808466234e-08 2.7730201165910637 0.012224984640507832
5.3871654790522625e-08 3.1868065762459103 0.012224984640507832
4.9401469054410896e-08 3.662337713903373 0.012224984640507832
4.506829299468981e-08 4.208826990208894 0.012224984640507832
4.089606210557102e-08 4.836862686437176 0.012224984640507832
3.690766298982372e-08 5.558613053440597 0.012224984640507832
3.3123793714406186e-08 6.388062072657212 0.012224984640507832
2.9562017246783333e-08 7.341280397070123 0.012224984640507832
2.6236049705365486e-08 8.436736721624852 0.012224984640507832
2.3155303255969345e-08 9.695655615935925 0.012224984640507832
2.0324689760310884e-08 11.142428752325099 0.012224984640507832
1.774467229664206e-08 12.805087496773325 0.012224984640507832
1.5411536914483256e-08 14.715846019280558 0.012224984640507832
1.331783988374035e-08 16.91172544644807 0.012224984640507832
1.145298334555983e-08 19.435271149298263 0.012224984640507832
9.803863883748893e-09 22.335377063851233 0.012224984640507832
8.355546096379743e-09 25.668233015746946 0.012224984640507832
7.091915075216424e-09 29.498413403416983 0.012224984640507832
5.996276013860071e-09 33.90012833314499 0.012224984640507832
5.0518759229069635e-09 38.9586614468756 0.012224984640507832
4.24233600354075e-09 44.7720223008213 0.012224984640507832
3.55198938659226e-09 51.45284530985853 0.012224984640507832
2.9661286597986065e-09 59.13057204993993 0.012224984640507832
2.471169381184626e-09 67.95395920083764 0.012224984640507832
2.0547424955073834e-09 78.09396072084505 0.012224984640507832
1.7057268333247125e-09 89.74704009584349 0.012224984640507832
1.4142347598176345e-09 103.13897683787222 0.012224984640507832
1.171562857035617e-09 118.52924098447018 0.012224984640507832
9.701184813424527e-10 136.2160203551273 0.012224984640507832
8.033307877686625e-10 156.54199796841294 0.012224984640507832
6.655541001811651e-10 179.90099155778333 0.012224984640507832
5.519688319827404e-10 206.7455838273133 0.012224984640507832
4.5848444386474476e-10 237.59589128427652 0.012224984640507832
3.81647074051061e-10 273.04964154553255 0.012224984640507832
3.1855420168022675e-10 313.79375436648274 0.012224984640507832
2.6677672774317283e-10 360.61765077612336 0.012224984640507832
2.2428950764794703e-10 414.4285481839423 0.012224984640507832
1.8940992952001063e-10 476.26903780279935 0.012224984640507832
1.6074448538325225e-10 547.337284952015 0.012224984640507832
1.3714199830557224e-10 629.0102436234466 0.012224984640507832
1.1765452353422034e-10 722.870335094958 0.012224984640507832
1.0150325669360622e-10 830.7361074919369 0.012224984640507832
8.805022128890918e-11 954.6974703287535 0.012224984640507832
7.677435722347513e-11 1097.1561867027283 0.012224984640507832
6.725141840643683e-11 1260.872407680682 0.012224984640507832
5.913776253432487e-11 1449.018150486201 0.012224984640507832
5.215621740105401e-11 1665.2387566325353 0.012224984640507832
4.6085013877142453e-11 1913.7235207582582 0.012224984640507832
4.07483488378197e-11 2199.2868586060326 0.012224984640507832
3.60086291161096e-11 2527.461586781732 0.012224984640507832
3.175988183722251e-11 2904.6061215980462 0.012224984640507832
2.792235311645545e-11 3338.027673990301 0.012224984640507832
2.443757761762548e-11 3836.123827417535 0.012224984640507832
2.126449445638502e-11 4408.54524183412 0.012224984640507832
1.8375148758736286e-11 5066.382636136649 0.012224984640507832
1.5751554813424524e-11 5822.38167188866 0.012224984640507832
1.3382374835423051e-11 6691.189901715636 0.012224984640507832
1.1259901265368985e-11 7689.640567018716 0.012224984640507832
9.37765928176956e-12 8837.078743614602 0.012224984640507832
7.728221294214918e-12 10155.736154404181 0.012224984640507832
6.301729296095688e-12 11671.161911100682 0.012224984640507832
5.08529584883192e-12 13412.717530678983 0.012224984640507832
4.062687558366188e-12 15414.145817536453 0.012224984640507832
3.2149295170277197e-12 17714.224633510854 0.012224984640507832
2.5213388438172744e-12 20357.518222611085 0.012224984640507832
1.9605970048249585e-12 23395.240647448256 0.012224984640507832
1.512096590110647e-12 26886.24806652944 0.012224984640507832
1.1566919504901925e-12 30898.1790778802 0.012224984640507832
8.774281667953251e-13 35508.76522326117 0.012224984640507832
6.597837027901856e-13 40807.33704412155 0.012224984640507832
4.914767149943086e-13 46896.55486926553 0.012224984640507832
3.624806082309413e-13 53894.397868406064 0.012224984640507832
2.6454533156877074e-13 61936.44990970618 0.012224984640507832
1.909473032791917e-13 71178.52651001325 0.012224984640507832
1.3623823803887508e-13 81799.69377519484 0.012224984640507832
9.603371924756193e-14 94005.73782282983 0.012224984640507832
6.689205468188135e-14 108033.15190764665 0.012224984640507832
4.5970583559639517e-14 124153.71850064106 0.012224984640507832
3.116186154416726e-14 142679.7751000857 0.012224984640507832
2.0826280818475563e-14 163970.26580002054 0.012224984640507832
1.3670957820446244e-14 188437.695865931 0.012224984640507832
8.811309785240274e-15 216556.12406317543 0.012224984640507832
5.556437454649855e-15 248870.34759027854 0.012224984640507832
3.357059285319684e-15 286006.45757603913 0.012224984640507832
1.965959764808087e-15 328683.96965420543 0.012224984640507832
1.0706387397802397e-15 377729.76464674546 0.012224984640507832
4.91591664565031e-16 434094.10945776606 0.012224984640507832
1.749165917123085e-16 498869.06858441175 0.012224984640507832
1.498475399075742e-17 573309.6629695033 0.012224984640507832
1.189269462751908e-16 658858.1861506815 0.012224984640507832
1.619475114382203e-16 757172.14883374 0.012224984640507832
1.7434487094269144e-16 870156.3933188907 0.012224984640507832
1.63044260286237e-16 1000000.0 0.012224984640507832
0.0002619214426205236 0.001 0.014049180968354592
0.0002128886041679063 0.0011492187010036998 0.014049180968354592
0.00017290237318422046 0.001320703622736631 0.014049180968354592
0.00014033183491770664 0.0015177773017322714 0.014049180968354592
0.00011382970692202718 0.0017442580591096614 0.014049180968354592
9.228581795759846e-05 0.0020045339809052396 0.014049180968354592
7.478745592487401e-05 0.0023036479376536945 0.014049180968354592
6.0585781848806336e-05 0.002647395290480231 0.014049180968354592
4.906753832670599e-05 0.0030424361767690034 0.014049180968354592
3.97313333958477e-05 0.003496424550953137 0.014049180968354592
3.2167845240353016e-05 0.004018156480603808 0.014049180968354592
2.604336235107786e-05 0.0046177405710691065 0.014049180968354592
2.108614336957665e-05 0.005306793820656121 0.014049180968354592
1.707514752726652e-05 0.006098666701068888 0.014049180968354592
1.3830748615098996e-05 0.007008701824056899 0.014049180968354592
1.1207101500255306e-05 0.008054531205964931 0.014049180968354592
9.085880568030641e-06 0.009256417889712782 0.014049180968354592
7.371153143973571e-06 0.01063764854316313 0.014049180968354592
5.985189330131452e-06 0.012224984640507832 0.014049180968354592
4.865042367764409e-06 0.014049180968354592 0.014049180968354592
3.959761601631147e-06 0.016145581502618366 0.014049180968354592
3.228123779673228e-06 0.018554804201388442 0.014049180968354592
2.636788242965128e-06 0.021323527981697614 0.014049180968354592
2.1587982877826e-06 0.024505397127942575 0.014049180968354592
1.772364748348857e-06 0.028162060654953962 0.014049180968354592
1.459879450005537e-06 0.032364366763473595 0.014049180968354592
1.2071156063539479e-06 0.03719373553072644 0.014049180968354592
1.0025801531481256e-06 0.04274373643209657 0.014049180968354592
8.369894273804572e-07 0.04912190125853853 0.014049180968354592
7.028449016026686e-07 0.05645180755516966 0.014049180968354592
5.940900340592296e-07 0.06487547294786292 0.014049180968354592
5.058328339919115e-07 0.07455610674814368 0.014049180968354592
4.34121629205083e-07 0.08568127214899486 0.014049180968354592
3.7576389239676183e-07 0.09846652027941236 0.014049180968354592
3.28179904778101e-07 0.11315956652786067 0.014049180968354592
2.8928458223852205e-07 0.13004509005128978 0.014049180968354592
2.5739208133813453e-07 0.1494502494606524 0.014049180968354592
2.3113879899449262e-07 0.17175102154984984 0.014049180968354592
2.0942125880402812e-07 0.19737948588157686 0.014049180968354592
1.9134601378844804e-07 0.22683219636960386 0.014049180968354592
1.7618925866381453e-07 0.2606798020576923 0.014049180968354592
1.6336429720488835e-07 0.2995781034986427 0.014049180968354592
1.5239535326684248e-07 0.3442807589518621 0.014049180968354592
1.4289650858943792e-07 0.39565388658322687 0.014049180968354592
1.3455479431524753e-07 0.4546928455862411 0.014049180968354592
1.2711662321840053e-07 0.5225415213602959 0.014049180968354592
1.203769448968918e-07 0.6005144883981762 0.014049180968354592
1.1417056878094793e-07 0.6901224802908534 0.014049180968354592
1.0836525595478777e-07 0.793101660333306 0.014049180968354592
1.0285621163228127e-07 0.9114472598521194 0.014049180968354592
9.756169386579937e-08 1.0474522360006342 0.014049180968354592
9.24194971530911e-08 1.2037516980200695 0.014049180968354592
8.738410867971912e-08 1.3833739627296222 0.014049180968354592
8.24243655949547e-08 1.5897992284504772 0.014049180968354592
7.752147193162799e-08 1.8270270041765395 0.014049180968354592
7.26672586155979e-08 2.099653600438444 0.014049180968354592
6.786259140506741e-08 2.4129611832536098 0.014049180968354592
6.311585545762215e-08 2.7730201165910637 0.014049180968354592
5.844147199399012e-08 3.1868065762459103 0.014049180968354592
5.3858419967346e-08 3.662337713903373 0.014049180968354592
4.9388763337506955e-08 4.208826990208894 0.014049180968354592
4.5056200235604055e-08 4.836862686437176 0.014049180968354592
4.088466882179367e-08 5.558613053440597 0.014049180968354592
3.6897055109255845e-08 6.388062072657212 0.014049180968354592
3.3114049653813066e-08 7.341280397070123 0.014049180968354592
2.9553202063607904e-08 8.436736721624852 0.014049180968354592
2.6228207999998837e-08 9.695655615935925 0.014049180968354592
2.3148453084172356e-08 11.142428752325099 0.014049180968354592
2.0318818712197068e-08 12.805087496773325 0.014049180968354592
1.7739737183343138e-08 14.715846019280558 0.014049180968354592
1.540746632827574e-08 16.91172544644807 0.014049180968354592
1.3314540958371361e-08 19.435271149298263 0.014049180968354592
1.1450350093328114e-08 22.335377063851233 0.014049180968354592
9.801786692953222e-09 25.668233015746946 0.014049180968354592
8.353919512475282e-09 29.498413403416983 0.014049180968354592
7.090643736875832e-09 33.90012833314499 0.014049180968354592
5.9952778541888345e-09 38.9586614468756 0.014049180968354592
5.051083281889038e-09 44.7720223008213 0.014049180968354592
4.241694984239309e-09 51.45284530985853 0.014049180968354592
3.551458199735607e-09 59.13057204993993 0.014049180968354592
2.9656754292465594e-09 67.95395920083764 0.014049180968354592
2.4707705465463504e-09 78.09396072084505 0.014049180968354592
2.054380613433597e-09 89.74704009584349 0.014049180968354592
1.7053893234110322e-09 103.13897683787222 0.014049180968354592
1.4139124593359753e-09 118.52924098447018 0.014049180968354592
1.17124920631889e-09 136.2160203551273 0.014049180968354592
9.698086602446393e-10 156.54199796841294 0.014049180968354592
8.030212812792144e-10 179.90099155778333 0.014049180968354592
6.65242101842759e-10 206.7455838273133 0.014049180968354592
5.516521724559069e-10 237.59589128427652 0.014049180968354592
4.5816107282830795e-10 273.04964154553255 0.014049180968354592
3.813150752996538e-10 313.79375436648274 0.014049180968354592
3.1821155408481676e-10 360.61765077612336 0.014049180968354592
2.6642136359469187e-10 414.4285481839423 0.014049180968354592
2.2391906720747173e-10 476.26903780279935 0.014049180968354592
1.890219271930742e-10 547.337284952015 0.014049180968354592
1.6033594097590934e-10 629.0102436234466 0.014049180968354592
1.3670976525305412e-10 722.870335094958 0.014049180968354592
1.1719511136960544e-10 830.7361074919369 0.014049180968354592
1.010129786822747e-10 954.6974703287535 0.014049180968354592
8.752517389646426e-11 1097.1561867027283 0.014049180968354592
7.621055723343664e-11 1260.872407680682 0.014049180968354592
6.664516374272418e-11 1449.018150486201 0.014049180968354592
5.848560785993192e-11 1665.2387566325353 0.014049180968354592
5.1455476588157774e-11 1913.7235207582582 0.014049180968354592
4.533400588043889e-11 2199.2868586060326 0.014049180968354592
3.994684929522173e-11 2527.461586781732 0.014049180968354592
3.515827713123786e-11 2904.6061215980462 0.014049180968354592
3.0864530698479324e-11 3338.027673990301 0.014049180968354592
2.69883723760789e-11 3836.123827417535 0.014049180968354592
2.3474224503778306e-11 4408.54524183412 0.014049180968354592
2.0283468862372926e-11 5066.382636136649 0.014049180968354592
1.739061238764661e-11 5822.38167188866 0.014049180968354592
1.4779327547147204e-11 6691.189901715636 0.014049180968354592
1.2439031136843152e-11 7689.640567018716 0.014049180968354592
1.0361639055651134e-11 8837.078743614602 0.014049180968354592
8.538948537407086e-12 10155.736154404181 0.014049180968354592
6.960646817911814e-12 11671.161911100682 0.014049180968354592
5.613277249056682e-12 13412.717530678983 0.014049180968354592
4.4796817520915706e-12 15414.145817536453 0.014049180968354592
3.5395808556227637e-12 17714.224633510854 0.014049180968354592
2.7704797769210207e-12 20357.518222611085 0.014049180968354592
2.1491212087869946e-12 23395.240647448256 0.014049180968354592
1.652703889524755e-12 26886.24806652944 0.014049180968354592
1.2600292369482013e-12 30898.1790778802 0.014049180968354592
9.52178995067656e-13 35508.76522326117 0.014049180968354592
7.128902977378108e-13 40807.33704412155 0.014049180968354592
5.285246494641648e-13 46896.55486926553 0.014049180968354592
3.877443270534377e-13 53894.397868406064 0.014049180968354592
2.8133988855364193e-13 61936.44990970618 0.014049180968354592
2.0176976341340462e-13 71178.52651001325 0.014049180968354592
1.429487388259176e-13 81799.69377519484 0.014049180968354592
9.998773130226663e-14 94005.73782282983 0.014049180968354592
6.901820012959736e-14 108033.15190764665 0.014049180968354592
4.697381001764222e-14 124153.71850064106 0.014049180968354592
3.147214315939455e-14 142679.7751000857 0.014049180968354592
2.0730547672469224e-14 163970.26580002054 0.014049180968354592
1.337541531965501e-14 188437.695865931 0.014049180968354592
8.42822028836144e-15 216556.12406317543 0.014049180968354592
5.167860666580471e-15 248870.34759027854 0.014049180968354592
2.9987343319010464e-15 286006.45757603913 0.014049180968354592
1.6385817424525366e-15 328683.96965420543 0.014049180968354592
7.862883500188726e-16 377729.76464674546 0.014049180968354592
2.787296379420652e-16 434094.10945776606 0.014049180968354592
3.0376083796196905e-17 498869.06858441175 0.014049180968354592
1.6311853448779936e-16 573309.6629695033 0.014049180968354592
2.4888800546580615e-16 658858.1861506815 0.014049180968354592
2.6612941404672663e-16 757172.14883374 0.014049180968354592
2.539791234650577e-16 870156.3933188907 0.014049180968354592
2.3286198328507717e-16 1000000.0 0.014049180968354592
0.0003219696075503903 0.001 0.016145581502618366
0.0002619214234238082 0.0011492187010036998 0.016145581502618366
0.00021288858491001934 0.001320703622736631 0.016145581502618366
0.00017290235389132505 0.0015177773017322714 0.016145581502618366
0.000140331815591678 0.0017442580591096614 0.016145581502618366
0.00011382968755593512 0.0020045339809052396 0.016145581502618366
9.228579856911806e-05 0.0023036479376536945 0.016145581502618366
7.47874365061834e-05 0.002647395290480231 0.016145581502618366
6.0585762405227644e-05 0.0030424361767690034 0.016145581502618366
4.90675188604163e-05 0.003496424550953137 0.016145581502618366
3.973131391138158e-05 0.004018156480603808 0.016145581502618366
3.2167825734739745e-05 0.0046177405710691065 0.016145581502618366
2.6043342830010807e-05 0.005306793820656121 0.016145581502618366
2.1086123832441718e-05 0.006098666701068888 0.016145581502618366
1.707512798083781e-05 0.007008701824056899 0.016145581502618366
1.3830729050875491e-05 0.008054531205964931 0.016145581502618366
1.1207081925933976e-05 0.009256417889712782 0.016145581502618366
9.08586098325153e-06 0.01063764854316313 0.016145581502618366
7.371133550666993e-06 0.012224984640507832 0.016145581502618366
5.985169729724217e-06 0.014049180968354592 0.016145581502618366
4.865022758452839e-06 0.016145581502618366 0.016145581502618366
3.9597419855398434e-06 0.018554804201388442 0.016145581502618366
3.228104158196042e-06 0.021323527981697614 0.016145581502618366
2.636768616782071e-06 0.024505397127942575 0.016145581502618366
2.1587786571968144e-06 0.028162060654953962 0.016145581502618366
1.7723451136769305e-06 0.032364366763473595 0.016145581502618366
1.4598598110080775e-06 0.03719373553072644 0.016145581502618366
1.2070959649400186e-06 0.04274373643209657 0.016145581502618366
1.0025605093502525e-06 0.04912190125853853 0.016145581502618366
8.369697821145744e-07 0.05645180755516966 0.016145581502618366
7.028252547785704e-07 0.06487547294786292 0.016145581502618366
5.940703867164492e-07 0.07455610674814368 0.016145581502618366
5.058131869800295e-07 0.08568127214899486 0.016145581502618366
4.341019822495795e-07 0.09846652027941236 0.016145581502618366
3.7574424693745737e-07 0.11315956652786067 0.016145581502618366
3.2816026158391173e-07 0.13004509005128978 0.016145581502618366
2.89264943724183e-07 0.1494502494606524 0.016145581502618366
2.573724479453497e-07 0.17175102154984984 0.016145581502618366
2.3111917142430716e-07 0.19737948588157686 0.016145581502618366
2.0940163976651376e-07 0.22683219636960386 0.016145581502618366
1.913264058863405e-07 0.2606798020576923 0.016145581502618366
1.7616966504303486e-07 0.2995781034986427 0.016145581502618366
1.6334472172628046e-07 0.3442807589518621 0.016145581502618366
1.5237580034679551e-07 0.39565388658322687 0.016145581502618366
1.42876983738301e-07 0.4546928455862411 0.016145581502618366
1.3453530413407716e-07 0.5225415213602959 0.016145581502618366
1.2709717725142844e-07 0.6005144883981762 0.016145581502618366
1.203575524003856e-07 0.6901224802908534 0.016145581502618366
1.1415124264260203e-07 0.793101660333306 0.016145581502618366
1.0834601228237699e-07 0.9114472598521194 0.016145581502618366
1.0283706874535288e-07 1.0474522360006342 0.016145581502618366
9.754267469718088e-08 1.2037516980200695 0.016145581502618366
9.240062992868503e-08 1.3833739627296222 0.016145581502618366
8.736542677690619e-08 1.5897992284504772 0.016145581502618366
8.240590895617662e-08 1.8270270041765395 0.016145581502618366
7.750328892162581e-08 2.099653600438444 0.016145581502618366
7.264940623109666e-08 2.4129611832536098 0.016145581502618366
6.784513603415136e-08 2.7730201165910637 0.016145581502618366
6.309887398475364e-08 3.1868065762459103 0.016145581502618366
5.842505124056124e-08 3.662337713903373 0.016145581502618366
5.384265689182231e-08 4.208826990208894 0.016145581502618366
4.937376168307438e-08 4.836862686437176 0.016145581502618366
4.504206777065749e-08 5.558613053440597 0.016145581502618366
4.08715116715112e-08 6.388062072657212 0.016145581502618366
3.68849706490872e-08 7.341280397070123 0.016145581502618366
3.310311851294646e-08 8.436736721624852 0.016145581502618366
2.9543479408093015e-08 9.695655615935925 0.016145581502618366
2.6219716120490233e-08 11.142428752325099 0.016145581502618366
2.314117665081026e-08 12.805087496773325 0.016145581502618366
2.0312703884368954e-08 14.715846019280558 0.016145581502618366
1.773469520338026e-08 16.91172544644807 0.016145581502618366
1.5403381816250263e-08 19.435271149298263 0.016145581502618366
1.3311282353180125e-08 22.335377063851233 0.016145581502618366
1.1447781238585475e-08 25.668233015746946 0.016145581502618366
9.79977669466562e-09 29.498413403416983 0.016145581502618366
8.35234989070982e-09 33.90012833314499 0.016145581502618366
7.089412684614833e-09 38.9586614468756 0.016145581502618366
5.9943014024677055e-09 44.7720223008213 0.016145581502618366
5.05029463724032e-09 51.45284530985853 0.016145581502618366
4.241042183780221e-09 59.13057204993993 0.016145581502618366
3.5509019285064405e-09 67.95395920083764 0.016145581502618366
2.965186519227319e-09 78.09396072084505 0.016145581502618366
2.4703273653287148e-09 89.74704009584349 0.016145581502618366
2.0539677446926655e-09 103.13897683787222 0.016145581502618366
1.7049954699770078e-09 118.52924098447018 0.016145581502618366
1.4135295804944964e-09 136.2160203551273 0.016145581502618366
1.1708716083009326e-09 156.54199796841294 0.016145581502618366
9.694321080480975e-10 179.90099155778333 0.016145581502618366
8.026425132444826e-10 206.7455838273133 0.016145581502618366
6.648586521146261e-10 237.59589128427652 0.016145581502618366
5.512617674759699e-10 273.04964154553255 0.016145581502618366
4.5776159642366143e-10 313.79375436648274 0.016145581502618366
3.8090451164030353e-10 360.61765077612336 0.016145581502618366
3.177876222262323e-10 414.4285481839423 0.016145581502618366
2.659816082797384e-10 476.26903780279935 0.016145581502618366
2.2346078893537014e-10 547.337284952015 0.016145581502618366
1.885420261823795e-10 629.0102436234466 0.016145581502618366
1.5983102277257856e-10 722.870335094958 0.016145581502618366
1.3617606244427328e-10 830.7361074919369 0.016145581502618366
1.1662854343174938e-10 954.6974703287535 0.016145581502618366
1.0040923946246991e-10 1097.1561867027283 0.016145581502618366
8.687988989255352e-11 1260.872407680682 0.016145581502618366
7.551934248849028e-11 1449.018150486201 0.016145581502618366
6.590402728821648e-11 1665.2387566325353 0.016145581502618366
5.7691187300322943e-11 1913.7235207582582 0.016145581502618366
5.060539676852451e-11 2199.2868586060326 0.016145581502618366
4.442755836952931e-11 2527.461586781732 0.016145581502618366
3.898522214144766e-11 2904.6061215980462 0.016145581502618366
3.414514039961074e-11 3338.027673990301 0.016145581502618366
2.980647010743351e-11 3836.123827417535 0.016145581502618366
2.5895251929217026e-11 4408.54524183412 0.016145581502618366
2.235888277773773e-11 5066.382636136649 0.016145581502618366
1.9161742417122315e-11 5822.38167188866 0.016145581502618366
1.6280443298691402e-11 6691.189901715636 0.016145581502618366
1.3699843929242507e-11 7689.640567018716 0.016145581502618366
1.140905410612267e-11 8837.078743614602 0.016145581502618366
9.398260622295101e-12 10155.736154404181 0.016145581502618366
7.656073817047292e-12 11671.161911100682 0.016145581502618366
6.168030172512139e-12 13412.717530678983 0.016145581502618366
4.915716190221145e-12 15414.145817536453 0.016145581502618366
3.877189061547346e-12 17714.224633510854 0.016145581502618366
3.028033358247668e-12 20357.518222611085 0.016145581502618366
2.342645823048752e-12 23395.240647448256 0.016145581502618366
1.7958831900836405e-12 26886.24806652944 0.016145581502618366
1.3642600360158955e-12 30898.1790778802 0.016145581502618366
1.026738858491479e-12 35508.76522326117 0.016145581502618366
7.652365247612131e-13 40807.33704412155 0.016145581502618366
5.644484259468641e-13 46896.55486926553 0.016145581502618366
4.1178235468466453e-13 53894.397868406064 0.016145581502618366
2.9693641378461966e-13 61936.44990970618 0.016145581502618366
2.1148377420998393e-13 71178.52651001325 0.016145581502618366
1.4868125960722505e-13 81799.69377519484 0.016145581502618366
1.031037446513742e-13 94005.73782282983 0.016145581502618366
7.048416492184983e-14 108033.15190764665 0.016145581502618366
4.741814020836578e-14 124153.71850064106 0.016145581502618366
3.132928067668651e-14 142679.7751000857 0.016145581502618366
2.0287705400996638e-14 163970.26580002054 0.016145581502618366
1.2815419603610326e-14 188437.695865931 0.016145581502618366
7.831682300422785e-15 216556.12406317543 0.016145581502618366
4.59946407776492e-15 248870.34759027854 0.016145581502618366
2.4866269999579242e-15 286006.45757603913 0.016145581502618366
1.1825449740627744e-15 328683.96965420543 0.016145581502618366
4.1259255440420748e-16 377729.76464674546 0.016145581502618366
4.008075203112624e-17 434094.10945776606 0.016145581502618366
2.89730637163208e-16 498869.06858441175 0.016145581502618366
3.6750488474274266e-16 573309.6629695033 0.016145581502618366
4.150324328087735e-16 658858.1861506815 0.016145581502618366
3.969364209236326e-16 757172.14883374 0.016145581502618366
3.788741844772635e-16 870156.3933188907 0.016145581502618366
3.019337084854027e-16 1000000.0 0.016145581502618366
0.00039540228459212026 0.001 0.018554804201388442
0.0003219695837706517 0.0011492187010036998 0.018554804201388442
0.0002619213995713309 0.001320703622736631 0.018554804201388442
0.00021288856100835744 0.0015177773017322714 0.018554804201388442
0.00017290232994378665 0.0017442580591096614 0.018554804201388442
0.00014033179159438948 0.0020045339809052396 0.018554804201388442
0.00011382966352814494 0.0023036479376536945 0.018554804201388442
9.228577449393004e-05 0.002647395290480231 0.018554804201388442
7.478741240007046e-05 0.0030424361767690034 0.018554804201388442
6.0585738268977354e-05 0.003496424550953137 0.018554804201388442
4.906749469843746e-05 0.004018156480603808 0.018554804201388442
3.9731289719301816e-05 0.0046177405710691065 0.018554804201388442
3.216780152250683e-05 0.005306793820656121 0.018554804201388442
2.6043318595406033e-05 0.006098666701068888 0.018554804201388442
2.108609957589703e-05 0.007008701824056899 0.018554804201388442
1.707510370878903e-05 0.008054531205964931 0.018554804201388442
1.3830704765322756e-05 0.009256417889712782 0.018554804201388442
1.1207057624993376e-05 0.01063764854316313 0.018554804201388442
9.085836668113086e-06 0.012224984640507832 0.018554804201388442
7.371109225229929e-06 0.014049180968354592 0.018554804201388442
5.985145393706641e-06 0.016145581502618366 0.018554804201388442
4.864998413129339e-06 0.018554804201388442 0.018554804201388442
3.959717634353845e-06 0.021323527981697614 0.018554804201388442
3.2280797977305743e-06 0.024505397127942575 0.018554804201388442
2.6367442513496563e-06 0.028162060654953962 0.018554804201388442
2.1587542851221435e-06 0.032364366763473595 0.018554804201388442
1.7723207375581855e-06 0.03719373553072644 0.018554804201388442
1.459835430353898e-06 0.04274373643209657 0.018554804201388442
1.207071580508045e-06 0.04912190125853853 0.018554804201388442
1.0025361227884722e-06 0.05645180755516966 0.018554804201388442
8.369453938805206e-07 0.06487547294786292 0.018554804201388442
7.028008647096129e-07 0.07455610674814368 0.018554804201388442
5.940459967533097e-07 0.08568127214899486 0.018554804201388442
5.057887976999374e-07 0.09846652027941236 0.018554804201388442
4.34077594705512e-07 0.11315956652786067 0.018554804201388442
3.7571986221491757e-07 0.13004509005128978 0.018554804201388442
3.28135881810538e-07 0.1494502494606524 0.018554804201388442
2.892405692738083e-07 0.17175102154984984 0.018554804201388442
2.573480813777753e-07 0.19737948588157686 0.018554804201388442
2.3109481610793237e-07 0.22683219636960386 0.018554804201388442
2.0937729866467997e-07 0.2606798020576923 0.018554804201388442
1.9130208244247382e-07 0.2995781034986427 0.018554804201388442
1.7614536349159528e-07 0.3442807589518621 0.018554804201388442
1.6332044870410317e-07 0.39565388658322687 0.018554804201388442
1.523515621819349e-07 0.4546928455862411 0.018554804201388442
1.42852789232744e-07 0.5225415213602959 0.018554804201388442
1.345111636933457e-07 0.6005144883981762 0.018554804201388442
1.2707310398461097e-07 0.6901224802908534 0.018554804201388442
1.2033356237644253e-07 0.793101660333306 0.018554804201388442
1.1412735534616428e-07 0.9114472598521194 0.018554804201388442
1.0832225050814472e-07 1.0474522360006342 0.018554804201388442
1.0281346166877287e-07 1.2037516980200695 0.018554804201388442
9.751925670112294e-08 1.3833739627296222 0.018554804201388442
9.237744253050295e-08 1.5897992284504772 0.018554804201388442
8.734252025994517e-08 1.8270270041765395 0.018554804201388442
8.238334324862755e-08 2.099653600438444 0.018554804201388442
7.74811346039659e-08 2.4129611832536098 0.018554804201388442
7.262774557193624e-08 2.7730201165910637 0.018554804201388442
6.782406423945161e-08 3.1868065762459103 0.018554804201388442
6.307849963996422e-08 3.662337713903373 0.018554804201388442
5.840549435211749e-08 4.208826990208894 0.018554804201388442
5.3824046165797806e-08 4.836862686437176 0.018554804201388442
4.935623080788536e-08 5.558613053440597 0.018554804201388442
4.502574823075402e-08 6.388062072657212 0.018554804201388442
4.0856524307513777e-08 7.341280397070123 0.018554804201388442
3.687141543365184e-08 8.436736721624852 0.018554804201388442
3.309106388264902e-08 9.695655615935925 0.018554804201388442
2.953295286296266e-08 11.142428752325099 0.018554804201388442
2.6210698519804967e-08 12.805087496773325 0.018554804201388442
2.313360070464645e-08 14.715846019280558 0.018554804201388442
2.0306459322752025e-08 16.91172544644807 0.018554804201388442
1.772963881599681e-08 19.435271149298263 0.018554804201388442
1.539935013783033e-08 22.335377063851233 0.018554804201388442
1.3308106326138935e-08 25.668233015746946 0.018554804201388442
1.144529818966275e-08 29.498413403416983 0.018554804201388442
9.797839571514932e-09 33.90012833314499 0.018554804201388442
8.35083239668008e-09 38.9586614468756 0.018554804201388442
7.088210593887527e-09 44.7720223008213 0.018554804201388442
5.993331754386259e-09 51.45284530985853 0.018554804201388442
5.0494930751900785e-09 59.13057204993993 0.018554804201388442
4.2403600136395325e-09 67.95395920083764 0.018554804201388442
3.5503029479516147e-09 78.09396072084505 0.018554804201388442
2.964644043711856e-09 89.74704009584349 0.018554804201388442
2.469822324061661e-09 103.13897683787222 0.018554804201388442
2.053486296667772e-09 118.52924098447018 0.018554804201388442
1.704527845746654e-09 136.2160203551273 0.018554804201388442
1.413068924323085e-09 156.54199796841294 0.018554804201388442
1.1704127536940612e-09 179.90099155778333 0.018554804201388442
9.68971364462886e-10 206.7455838273133 0.018554804201388442
8.021769896829432e-10 237.59589128427652 0.018554804201388442
6.643858803227504e-10 273.04964154553255 0.018554804201388442
5.507794950372971e-10 313.79375436648274 0.018554804201388442
4.5726762334290585e-10 360.61765077612336 0.018554804201388442
3.8039641315351647e-10 414.4285481839423 0.018554804201388442
3.1726293681501143e-10 476.26903780279935 0.018554804201388442
2.6543754119614377e-10 547.337284952015 0.018554804201388442
2.2289397146838408e-10 629.0102436234466 0.018554804201388442
1.8794889018877107e-10 722.870335094958 0.018554804201388442
1.5920750801685576e-10 830.7361074919369 0.018554804201388442
1.3551787081698746e-10 954.6974703287535 0.018554804201388442
1.159309378570973e-10 1097.1561867027283 0.018554804201388442
9.966729691719949e-11 1260.872407680682 0.018554804201388442
8.608871487859535e-11 1449.018150486201 0.018554804201388442
7.467440028282408e-11 1665.2387566325353 0.018554804201388442
6.500125024889417e-11 1913.7235207582582 0.018554804201388442
5.672761200803964e-11 2199.2868586060326 0.018554804201388442
4.95797043455475e-11 2527.461586781732 0.018554804201388442
4.334044349468369e-11 2904.6061215980462 0.018554804201388442
3.784021210725941e-11 3338.027673990301 0.018554804201388442
3.294895839457343e-11 3836.123827417535 0.018554804201388442
2.8569492783206375e-11 4408.54524183412 0.018554804201388442
2.4631528120053117e-11 5066.382636136649 0.018554804201388442
2.1085922274183787e-11 5822.38167188866 0.018554804201388442
1.789977163242824e-11 6691.189901715636 0.018554804201388442
1.5051214723345308e-11 7689.640567018716 0.018554804201388442
1.2525129091645027e-11 8837.078743614602 0.018554804201388442
1.0308798992325857e-11 10155.736154404181 0.018554804201388442
8.38888845236909e-12 11671.161911100682 0.018554804201388442
6.749281514600272e-12 13412.717530678983 0.018554804201388442
5.369813672019487e-12 15414.145817536453 0.018554804201388442
4.22649038959625e-12 17714.224633510854 0.018554804201388442
3.292512972976984e-12 20357.518222611085 0.018554804201388442
2.539710928303881e-12 23395.240647448256 0.018554804201388442
1.9403032461030043e-12 26886.24806652944 0.018554804201388442
1.4682387551138716e-12 30898.1790778802 0.018554804201388442
1.100173913830358e-12 35508.76522326117 0.018554804201388442
8.159473742619231e-13 40807.33704412155 0.018554804201388442
5.985872083952e-13 46896.55486926553 0.018554804201388442
4.3405230988223173e-13 53894.397868406064 0.018554804201388442
3.108926575956571e-13 61936.44990970618 0.018554804201388442
2.1975908175795992e-13 71178.52651001325 0.018554804201388442
1.5319047211270179e-13 81799.69377519484 0.018554804201388442
1.0520991748571044e-13 94005.73782282983 0.018554804201388442
7.1086022064939e-14 108033.15190764665 0.018554804201388442
4.716274558696674e-14 124153.71850064106 0.018554804201388442
3.0639451115211974e-14 142679.7751000857 0.018554804201388442
1.9411055099708644e-14 163970.26580002054 0.018554804201388442
1.189637826792757e-14 188437.695865931 0.018554804201388442
6.964874733740123e-15 216556.12406317543 0.018554804201388442
3.840532827299552e-15 248870.34759027854 0.018554804201388442
1.8175422282737147e-15 286006.45757603913 0.018554804201388442
6.350516231382422e-16 328683.96965420543 0.018554804201388442
5.621694143455747e-17 377729.76464674546 0.018554804201388442
4.3555995864812624e-16 434094.10945776606 0.018554804201388442
5.971267287765557e-16 498869.06858441175 0.018554804201388442
6.359200436674146e-16 573309.6629695033 0.018554804201388442
6.187186573932519e-16 658858.1861506815 0.018554804201388442
5.456508954455766e-16 757172.14883374 0.018554804201388442
4.9820746833911995e-16 870156.3933188907 0.018554804201388442
4.151186448809362e-16 1000000.0 0.018554804201388442
0.00048506073075562164 0.001 0.021323527981697614
0.00039540225512339766 0.0011492187010036998 0.021323527981697614
0.0003219695542251884 0.001320703622736631 0.021323527981697614
0.0002619213699633638 0.0015177773017322714 0.021323527981697614
0.00021288853133992827 0.0017442580591096614 0.021323527981697614
0.00017290230020451137 0.0020045339809052396 0.021323527981697614
0.0001403317618030673 0.0023036479376536945 0.021323527981697614
0.0001138296336829752 0.002647395290480231 0.021323527981697614
9.228574460480934e-05 0.0030424361767690034 0.021323527981697614
7.478738247058102e-05 0.003496424550953137 0.021323527981697614
6.058570830075327e-05 0.004018156480603808 0.021323527981697614
4.906746469108929e-05 0.0046177405710691065 0.021323527981697614
3.973125968355709e-05 0.005306793820656121 0.021323527981697614
3.2167771457585793e-05 0.006098666701068888 0.021323527981697614
2.6043288502749368e-05 0.007008701824056899 0.021323527981697614
2.108606946344977e-05 0.008054531205964931 0.021323527981697614
1.707507357415726e-05 0.009256417889712782 0.021323527981697614
1.3830674610398191e-05 0.01063764854316313 0.021323527981697614
1.1207027452407592e-05 0.012224984640507832 0.021323527981697614
9.085806482674735e-06 0.014049180968354592 0.021323527981697614
7.371079024532951e-06 0.016145581502618366 0.021323527981697614
5.985115180043039e-06 0.018554804201388442 0.021323527981697614
4.864968189542684e-06 0.021323527981697614 0.021323527981697614
3.9596873989545915e-06 0.024505397127942575 0.021323527981697614
3.2280495549400975e-06 0.028162060654953962 0.021323527981697614
2.636714000611544e-06 0.032364366763473595 0.021323527981697614
2.158724027063498e-06 0.03719373553072644 0.021323527981697614
1.7722904739289093e-06 0.04274373643209657 0.021323527981697614
1.4598051631268052e-06 0.04912190125853853 0.021323527981697614
1.2070413084089814e-06 0.05645180755516966 0.021323527981697614
1.0025058479719642e-06 0.06487547294786292 0.021323527981697614
8.369151168665517e-07 0.07455610674814368 0.021323527981697614
7.027705878097021e-07 0.08568127214899486 0.021323527981697614
5.940157200455196e-07 0.09846652027941236 0.021323527981697614
5.057585220099962e-07 0.11315956652786067 0.021323527981697614
4.3404732306745117e-07 0.13004509005128978 0.021323527981697614
3.7568959627368864e-07 0.1494502494606524 0.021323527981697614
3.2810562285894365e-07 0.17175102154984984 0.021323527981697614
2.892103206750436e-07 0.19737948588157686 0.021323527981697614
2.5731784589807377e-07 0.22683219636960386 0.021323527981697614
2.310645979095461e-07 0.2606798020576923 0.021323527981697614
2.0934710229692129e-07 0.2995781034986427 0.021323527981697614
1.9127191396538235e-07 0.3442807589518621 0.021323527981697614
1.761152299646282e-07 0.39565388658322687 0.021323527981697614
1.6329035823839377e-07 0.4546928455862411 0.021323527981697614
1.5232152601068506e-07 0.5225415213602959 0.021323527981697614
1.428228216476899e-07 0.6005144883981762 0.021323527981697614
1.344812800274913e-07 0.6901224802908534 0.021323527981697614
1.2704332375424593e-07 0.793101660333306 0.021323527981697614
1.2030391006306873e-07 0.9114472598521194 0.021323527981697614
1.1409785973556623e-07 1.0474522360006342 0.021323527981697614
1.0829294759366614e-07 1.2037516980200695 0.021323527981697614
1.0278439413610382e-07 1.3833739627296222 0.021323527981697614
9.749047676413901e-08 1.5897992284504772 0.021323527981697614
9.23490124061458e-08 1.8270270041765395 0.021323527981697614
8.731451398708012e-08 2.099653600438444 0.021323527981697614
8.235584859125206e-08 2.4129611832536098 0.021323527981697614
7.745425375203785e-08 2.7730201165910637 0.021323527981697614
7.260159745983187e-08 3.1868065762459103 0.021323527981697614
6.779878363285044e-08 3.662337713903373 0.021323527981697614
6.305423466733753e-08 4.208826990208894 0.021323527981697614
5.838240516487132e-08 4.836862686437176 0.021323527981697614
5.3802298533457e-08 5.558613053440597 0.021323527981697614
4.933598808328811e-08 6.388062072657212 0.021323527981697614
4.500716022700496e-08 7.341280397070123 0.021323527981697614
4.0839715112527333e-08 8.436736721624852 0.021323527981697614
3.6856469510138275e-08 9.695655615935925 0.021323527981697614
3.307801517676151e-08 11.142428752325099 0.021323527981697614
2.952177738174081e-08 12.805087496773325 0.021323527981697614
2.62013126407952e-08 14.715846019280558 0.021323527981697614
2.312586756911695e-08 16.91172544644807 0.021323527981697614
2.0300200613706208e-08 19.435271149298263 0.021323527981697614
1.7724651595399377e-08 22.335377063851233 0.021323527981697614
1.539542432730731e-08 25.668233015746946 0.021323527981697614
1.3305039961810684e-08 29.498413403416983 0.021323527981697614
1.144290872191582e-08 33.90012833314499 0.021323527981697614
9.795970075474753e-09 38.9586614468756 0.021323527981697614
8.349353492224584e-09 44.7720223008213 0.021323527981697614
7.087019364372324e-09 51.45284530985853 0.021323527981697614
5.992348412072433e-09 59.13057204993993 0.021323527981697614
5.048657163067138e-09 67.95395920083764 0.021323527981697614
4.23962670759127e-09 78.09396072084505 0.021323527981697614
3.549639359951961e-09 89.74704009584349 0.021323527981697614
2.964026563903252e-09 103.13897683787222 0.021323527981697614
2.469234018290375e-09 118.52924098447018 0.021323527981697614
2.052915176476702e-09 136.2160203551273 0.021323527981697614
1.7039655548372907e-09 156.54199796841294 0.021323527981697614
1.4125093703736859e-09 179.90099155778333 0.021323527981697614
1.1698515411050735e-09 206.7455838273133 0.021323527981697614
9.684051897245003e-10 237.59589128427652 0.021323527981697614
8.016030871309428e-10 273.04964154553255 0.021323527981697614
6.638019119564655e-10 313.79375436648274 0.021323527981697614
5.501831016734579e-10 360.61765077612336 0.021323527981697614
4.5665641165942676e-10 414.4285481839423 0.021323527981697614
3.797677423456134e-10 476.26903780279935 0.021323527981697614
3.166138181167656e-10 547.337284952015 0.021323527981697614
2.647644957009393e-10 629.0102436234466 0.021323527981697614
2.2219340847480853e-10 722.870335094958 0.021323527981697614
1.872164569435863e-10 830.7361074919369 0.021323527981697614
1.5843855651824328e-10 954.6974703287535 0.021323527981697614
1.3470738689417379e-10 1097.1561867027283 0.021323527981697614
1.1507351320471423e-10 1260.872407680682 0.021323527981697614
9.87576542624876e-11 1449.018150486201 0.021323527981697614
8.512160942742656e-11 1665.2387566325353 0.021323527981697614
7.364519870399055e-11 1913.7235207582582 0.021323527981697614
6.390638863771779e-11 2199.2868586060326 0.021323527981697614
5.556514348978433e-11 2527.461586781732 0.021323527981697614
4.834991577300305e-11 2904.6061215980462 0.021323527981697614
4.204662003092592e-11 3338.027673990301 0.021323527981697614
3.6489233760461735e-11 3836.123827417535 0.021323527981697614
3.155177193394309e-11 4408.54524183412 0.021323527981697614
2.7141333898785848e-11 5066.382636136649 0.021323527981697614
2.3191608381365673e-11 5822.38167188866 0.021323527981697614
1.9656822613985667e-11 6691.189901715636 0.021323527981697614
1.6506116757086862e-11 7689.640567018716 0.021323527981697614
1.3717839508431092e-11 8837.078743614602 0.021323527981697614
1.127501431859323e-11 10155.736154404181 0.021323527981697614
9.161142595123361e-12 11671.161911100682 0.021323527981697614
7.357512866914672e-12 13412.717530678983 0.021323527981697614
5.841454901068393e-12 15414.145817536453 0.021323527981697614
4.58638549434196e-12 17714.224633510854 0.021323527981697614
3.5625878781387244e-12 20357.518222611085 0.021323527981697614
2.7389364613947167e-12 23395.240647448256 0.021323527981697614
2.084643086408197e-12 26886.24806652944 0.021323527981697614
1.570760132850273e-12 30898.1790778802 0.021323527981697614
1.1714017122700085e-12 35508.76522326117 0.021323527981697614
8.641732531356036e-13 40807.33704412155 0.021323527981697614
6.302271140530948e-13 46896.55486926553 0.021323527981697614
4.5397912461407294e-13 53894.397868406064 0.021323527981697614
3.227579658480464e-13 61936.44990970618 0.021323527981697614
2.2622330898613768e-13 71178.52651001325 0.021323527981697614
1.561859730022058e-13 81799.69377519484 0.021323527981697614
1.0602478350975981e-13 94005.73782282983 0.021323527981697614
7.065287863834984e-14 108033.15190764665 0.021323527981697614
4.6080352888614807e-14 124153.71850064106 0.021323527981697614
2.9301677559746397e-14 142679.7751000857 0.021323527981697614
1.8005654857250757e-14 163970.26580002054 0.021323527981697614
1.0566492706783298e-14 188437.695865931 0.021323527981697614
5.781654303841472e-15 216556.12406317543 0.021323527981697614
2.7903751324256845e-15 248870.34759027854 0.021323527981697614
9.59184344635506e-16 286006.45757603913 0.021323527981697614
1.0789791555744976e-16 328683.96965420543 0.021323527981697614
6.664195825156738e-16 377729.76464674546 0.021323527981697614
9.123307171581344e-16 434094.10945776606 0.021323527981697614
1.00227571645897e-15 498869.06858441175 0.021323527981697614
9.361267313827046e-16 573309.6629695033 0.021323527981697614
8.681850540131347e-16 658858.1861506815 0.021323527981697614
7.456762436320219e-16 757172.14883374 0.021323527981697614
6.516722624479436e-16 870156.3933188907 0.021323527981697614
5.283120251361626e-16 1000000.0 0.021323527981697614
0.0005943393979344139 0.001 0.024505397127942575
0.00048506069428235973 0.0011492187010036998 0.024505397127942575
0.0003954022185474401 0.001320703622736631 0.024505397127942575
0.00032196951754212555 0.0015177773017322714 0.024505397127942575
0.00026192133320157747 0.0017442580591096614 0.024505397127942575
0.00021288849449770456 0.0020045339809052396 0.024505397127942575
0.00017290226329009367 0.0023036479376536945 0.024505397127942575
0.00014033172481782083 0.002647395290480231 0.024505397127942575
0.00011382959663096791 0.0030424361767690034 0.024505397127942575
9.228570749880531e-05 0.003496424550953137 0.024505397127942575
7.47873453111822e-05 0.004018156480603808 0.024505397127942575
6.058567109246821e-05 0.0046177405710691065 0.024505397127942575
4.906742744243287e-05 0.005306793820656121 0.024505397127942575
3.9731222393529254e-05 0.006098666701068888 0.024505397127942575
3.216773413375427e-05 0.007008701824056899 0.024505397127942575
2.6043251146849744e-05 0.008054531205964931 0.024505397127942575
2.1086032077402388e-05 0.009256417889712782 0.024505397127942575
1.7075036161185234e-05 0.01063764854316313 0.024505397127942575
1.3830637174274546e-05 0.012224984640507832 0.024505397127942575
1.1206989994252091e-05 0.014049180968354592 0.024505397127942575
9.085769004812776e-06 0.016145581502618366 0.024505397127942575
7.371041528968572e-06 0.018554804201388442 0.024505397127942575
5.985077670206222e-06 0.021323527981697614 0.024505397127942575
4.864930665500217e-06 0.024505397127942575 0.024505397127942575
3.9596498631572045e-06 0.028162060654953962 0.024505397127942575
3.2280120086476335e-06 0.032364366763473595 0.024505397127942575
2.6366764439892353e-06 0.03719373553072644 0.024505397127942575
2.158686463103309e-06 0.04274373643209657 0.024505397127942575
1.7722529026013498e-06 0.04912190125853853 0.024505397127942575
1.4597675856253649e-06 0.05645180755516966 0.024505397127942575
1.207003728178821e-06 0.06487547294786292 0.024505397127942575
1.0024682638599264e-06 0.07455610674814368 0.024505397127942575
8.368775317084756e-07 0.08568127214899486 0.024505397127942575
7.027330021199332e-07 0.09846652027941236 0.024505397127942575
5.939781364595366e-07 0.11315956652786067 0.024505397127942575
5.057209433159335e-07 0.13004509005128978 0.024505397127942575
4.3400974995312647e-07 0.1494502494606524 0.024505397127942575
3.756520317432094e-07 0.17175102154984984 0.024505397127942575
3.280680705495913e-07 0.19737948588157686 0.024505397127942575
2.891727856743284e-07 0.22683219636960386 0.024505397127942575
2.5728033154490473e-07 0.2606798020576923 0.024505397127942575
2.3102711093139772e-07 0.2995781034986427 0.024505397127942575
2.0930965029318342e-07 0.3442807589518621 0.024505397127942575
1.9123450476377785e-07 0.39565388658322687 0.024505397127942575
1.7607787601635165e-07 0.4546928455862411 0.024505397127942575
1.632530720596919e-07 0.5225415213602959 0.024505397127942575
1.5228432437394863e-07 0.6005144883981762 0.024505397127942575
1.427857240598844e-07 0.6901224802908534 0.024505397127942575
1.344443116772353e-07 0.793101660333306 0.024505397127942575
1.2700651440874372e-07 0.9114472598521194 0.024505397127942575
1.202672961326482e-07 1.0474522360006342 0.024505397127942575
1.1406148578635769e-07 1.2037516980200695 0.024505397127942575
1.0825686699768994e-07 1.3833739627296222 0.024505397127942575
1.0274867137042946e-07 1.5897992284504772 0.024505397127942575
9.745518941839393e-08 1.8270270041765395 0.024505397127942575
9.231425226585016e-08 2.099653600438444 0.024505397127942575
8.728039032376671e-08 2.4129611832536098 0.024505397127942575
8.232248889430277e-08 2.7730201165910637 0.024505397127942575
7.742180533547131e-08 3.1868065762459103 0.024505397127942575
7.25702271376933e-08 3.662337713903373 0.024505397127942575
6.776867579150019e-08 4.208826990208894 0.024505397127942575
6.302558815248979e-08 4.836862686437176 0.024505397127942575
5.835542573663123e-08 5.558613053440597 0.024505397127942575
5.3777188640776255e-08 6.388062072657212 0.024505397127942575
4.9312933731024064e-08 7.341280397070123 0.024505397127942575
4.498631498437225e-08 8.436736721624852 0.024505397127942575
4.082118379498782e-08 9.695655615935925 0.024505397127942575
3.684029423114011e-08 11.142428752325099 0.024505397127942575
3.3064165729890065e-08 12.805087496773325 0.024505397127942575
2.951014975557855e-08 14.715846019280558 0.024505397127942575
2.619173646435484e-08 16.91172544644807 0.024505397127942575
2.3118121369493372e-08 19.435271149298263 0.024505397127942575
2.0294032367020216e-08 22.335377063851233 0.024505397127942575
1.771980013241803e-08 25.668233015746946 0.024505397127942575
1.539163886697236e-08 29.498413403416983 0.024505397127942575
1.3302093723180017e-08 33.90012833314499 0.024505397127942575
1.1440606805554303e-08 38.9586614468756 0.024505397127942575
9.794152023743456e-09 44.7720223008213 0.024505397127942575
8.347891333976374e-09 51.45284530985853 0.024505397127942575
7.085814207629694e-09 59.13057204993993 0.024505397127942575
5.991325262029012e-09 67.95395920083764 0.024505397127942575
5.047760514209545e-09 78.09396072084505 0.024505397127942575
4.238815792183097e-09 89.74704009584349 0.024505397127942575
3.548885067110666e-09 103.13897683787222 0.024505397127942575
2.963308062635655e-09 118.52924098447018 0.024505397127942575
2.4685366300440485e-09 136.2160203551273 0.024505397127942575
2.0522287476169854e-09 156.54199796841294 0.024505397127942575
1.7032827727728964e-09 179.90099155778333 0.024505397127942575
1.411825089291368e-09 206.7455838273133 0.024505397127942575
1.1691620472600254e-09 237.59589128427652 0.024505397127942575
9.67707316053756e-10 273.04964154553255 0.024505397127942575
8.008944322622155e-10 313.79375436648274 0.024505397127942575
6.630798964372617e-10 360.61765077612336 0.024505397127942575
5.494452580358158e-10 414.4285481839423 0.024505397127942575
4.559000657593454e-10 476.26903780279935 0.024505397127942575
3.789898374512504e-10 547.337284952015 0.024505397127942575
3.158108783301661e-10 629.0102436234466 0.024505397127942575
2.6393270084930105e-10 722.870335094958 0.024505397127942575
2.213282684432544e-10 830.7361074919369 0.024505397127942575
1.8631312000193332e-10 954.6974703287535 0.024505397127942575
1.5749171297608708e-10 1097.1561867027283 0.024505397127942575
1.3371120596644085e-10 1260.872407680682 0.024505397127942575
1.1402234674018699e-10 1449.018150486201 0.024505397127942575
9.764567826590865e-11 1665.2387566325353 0.024505397127942575
8.394365309468983e-11 1913.7235207582582 0.024505397127942575
7.239714872790768e-11 2199.2868586060326 0.024505397127942575
6.258566336350951e-11 2527.461586781732 0.024505397127942575
5.417168936125145e-11 2904.6061215980462 0.024505397127942575
4.688685268354085e-11 3338.027673990301 0.024505397127942575
4.0520915297475885e-11 3836.123827417535 0.024505397127942575
3.491246828852927e-11 4408.54524183412 0.024505397127942575
2.994036063251105e-11 5066.382636136649 0.024505397127942575
2.5516347423924866e-11 5822.38167188866 0.024505397127942575
2.1578101007120164e-11 6691.189901715636 0.024505397127942575
1.808239159704309e-11 7689.640567018716 0.024505397127942575
1.4998782035433814e-11 8837.078743614602 0.024505397127942575
1.230392426567709e-11 10155.736154404181 0.024505397127942575
9.976604481440137e-12 11671.161911100682 0.024505397127942575
7.994256097010777e-12 13412.717530678983 0.024505397127942575
6.3307848885614006e-12 15414.145817536453 0.024505397127942575
4.956125279327681e-12 17714.224633510854 0.024505397127942575
3.837090890283659e-12 20357.518222611085 0.024505397127942575
2.9389863083150954e-12 23395.240647448256 0.024505397127942575
2.2275129001863973e-12 26886.24806652944 0.024505397127942575
1.6705377984993128e-12 30898.1790778802 0.024505397127942575
1.2392897080795132e-12 35508.76522326117 0.024505397127942575
9.089545526741124e-13 40807.33704412155 0.024505397127942575
6.585733401424042e-13 46896.55486926553 0.024505397127942575
4.709172818473492e-13 53894.397868406064 0.024505397127942575
3.3200168679989295e-13 61936.44990970618 0.024505397127942575
2.3047117328738737e-13 71178.52651001325 0.024505397127942575
1.5730221631350357e-13 81799.69377519484 0.024505397127942575
1.0534073621869971e-13 94005.73782282983 0.024505397127942575
6.901251124456537e-14 108033.15190764665 0.024505397127942575
4.4036046070196604e-14 124153.71850064106 0.024505397127942575
2.715930401955217e-14 142679.7751000857 0.024505397127942575
1.5977739608669583e-14 163970.26580002054 0.024505397127942575
8.75061542764653e-15 188437.695865931 0.024505397127942575
4.1933268143912964e-15 216556.12406317543 0.024505397127942575
1.4431698650924302e-15 248870.34759027854 0.024505397127942575
1.63574449971659e-16 286006.45757603913 0.024505397127942575
1.0304286034664204e-15 328683.96965420543 0.024505397127942575
1.4029501996579543e-15 377729.76464674546 0.024505397127942575
1.5143355616174868e-15 434094.10945776606 0.024505397127942575
1.4700652258105632e-15 498869.06858441175 0.024505397127942575
1.3008997760518746e-15 573309.6629695033 0.024505397127942575
1.1714832002276661e-15 658858.1861506815 0.024505397127942575
9.803753090307957e-16 757172.14883374 0.024505397127942575
8.274700331231926e-16 870156.3933188907 0.024505397127942575
6.856499303358658e-16 1000000.0 0.024505397127942575
0.0007272765638468501 0.001 0.028162060654953962
0.000594339352787663 0.0011492187010036998 0.028162060654953962
0.00048506064898716506 0.001320703622736631 0.028162060654953962
0.00039540217314121967 0.0015177773017322714 0.028162060654953962
0.00032196947201461323 0.0017442580591096614 0.028162060654953962
0.00026192128754963864 0.0020045339809052396 0.028162060654953962
0.00021288844874518993 0.0023036479376536945 0.028162060654953962
0.00017290221745570357 0.002647395290480231 0.028162060654953962
0.00014033167889541433 0.0030424361767690034 0.028162060654953962
0.00011382955063370635 0.003496424550953137 0.028162060654953962
9.228566142924395e-05 0.004018156480603808 0.028162060654953962
7.478729917670575e-05 0.0046177405710691065 0.028162060654953962
6.058562490014047e-05 0.005306793820656121 0.028162060654953962
4.9067381193973816e-05 0.006098666701068888 0.028162060654953962
3.973117609873834e-05 0.007008701824056899 0.028162060654953962
3.216768779286221e-05 0.008054531205964931 0.028162060654953962
2.604320476575807e-05 0.009256417889712782 0.028162060654953962
2.108598566025882e-05 0.01063764854316313 0.028162060654953962
1.707498971098738e-05 0.012224984640507832 0.028162060654953962
1.3830590695354007e-05 0.014049180968354592 0.028162060654953962
1.1206943490899707e-05 0.016145581502618366 0.028162060654953962
9.085722475256526e-06 0.018554804201388442 0.028162060654953962
7.3709949790336585e-06 0.021323527981697614 0.028162060654953962
5.98503110065202e-06 0.024505397127942575 0.028162060654953962
4.8648840791283045e-06 0.028162060654953962 0.028162060654953962
3.959603261258649e-06 0.032364366763473595 0.028162060654953962
3.2279653936783705e-06 0.03719373553072644 0.028162060654953962
2.636629818856661e-06 0.04274373643209657 0.028162060654953962
2.158639827841251e-06 0.04912190125853853 0.028162060654953962
1.7722062598478881e-06 0.05645180755516966 0.028162060654953962
1.459720936900985e-06 0.06487547294786292 0.028162060654953962
1.2069570738335034e-06 0.07455610674814368 0.028162060654953962
1.0024216074082208e-06 0.08568127214899486 0.028162060654953962
8.368308746973217e-07 0.09846652027941236 0.028162060654953962
7.026863474558602e-07 0.11315956652786067 0.028162060654953962
5.939314858343335e-07 0.13004509005128978 0.028162060654953962
5.05674299286149e-07 0.1494502494606524 0.028162060654953962
4.3396311800525736e-07 0.17175102154984984 0.028162060654953962
3.756054143167105e-07 0.19737948588157686 0.028162060654953962
3.280214733135389e-07 0.22683219636960386 0.028162060654953962
2.891262143546111e-07 0.2606798020576923 0.028162060654953962
2.5723379446212363e-07 0.2995781034986427 0.028162060654953962
2.3098061649809432e-07 0.3442807589518621 0.028162060654953962
2.092632093919286e-07 0.39565388658322687 0.028162060654953962
1.9118813199183599e-07 0.4546928455862411 0.028162060654953962
1.760315875378761e-07 0.5225415213602959 0.028162060654953962
1.6320688896805276e-07 0.6005144883981762 0.028162060654953962
1.5223827125993537e-07 0.6901224802908534 0.028162060654953962
1.42739831768832e-07 0.793101660333306 0.028162060654953962
1.3439861727519709e-07 0.9114472598521194 0.028162060654953962
1.269610636919858e-07 1.0474522360006342 0.028162060654953962
1.202221442475962e-07 1.2037516980200695 0.028162060654953962
1.1401669894198566e-07 1.3833739627296222 0.028162060654953962
1.0821252552210316e-07 1.5897992284504772 0.028162060654953962
1.0270487149893065e-07 1.8270270041765395 0.028162060654953962
9.741204556380258e-08 2.099653600438444 0.028162060654953962
9.227190049922521e-08 2.4129611832536098 0.028162060654953962
8.723898861097944e-08 2.7730201165910637 0.028162060654953962
8.228222013505551e-08 3.1868065762459103 0.028162060654953962
7.738287669391102e-08 3.662337713903373 0.028162060654953962
7.253286777404375e-08 4.208826990208894 0.028162060654953962
6.77331324480581e-08 4.836862686437176 0.028162060654953962
6.299211620808959e-08 5.558613053440597 0.028162060654953962
5.8324276695168736e-08 6.388062072657212 0.028162060654953962
5.374859303680993e-08 7.341280397070123 0.028162060654953962
4.928708220372502e-08 8.436736721624852 0.028162060654953962
4.4963337533484096e-08 9.695655615935925 0.028162060654953962
4.080113223659237e-08 11.142428752325099 0.028162060654953962
3.682313077428643e-08 12.805087496773325 0.028162060654953962
3.3049760922031386e-08 14.715846019280558 0.028162060654953962
2.949829192727422e-08 16.91172544644807 0.028162060654953962
2.618215024234767e-08 19.435271149298263 0.028162060654953962
2.3110493467927776e-08 22.335377063851233 0.028162060654953962
2.0288038362682205e-08 25.668233015746946 0.028162060654953962
1.7715128496726892e-08 29.498413403416983 0.028162060654953962
1.5388007774258528e-08 33.90012833314499 0.028162060654953962
1.3299261186891162e-08 38.9586614468756 0.028162060654953962
1.1438373430177305e-08 44.7720223008213 0.028162060654953962
9.792359039254277e-09 51.45284530985853 0.028162060654953962
8.346415918212419e-09 59.13057204993993 0.028162060654953962
7.084563397356195e-09 67.95395920083764 0.028162060654953962
5.99023017723143e-09 78.09396072084505 0.028162060654953962
5.0467707803070715e-09 89.74704009584349 0.028162060654953962
4.2378953893232665e-09 103.13897683787222 0.028162060654953962
3.5480082481481774e-09 118.52924098447018 0.028162060654953962
2.962457033861294e-09 136.2160203551273 0.028162060654953962
2.4676988282380363e-09 156.54199796841294 0.028162060654953962
2.0513955248575334e-09 179.90099155778333 0.028162060654953962
1.7024480858255156e-09 206.7455838273133 0.028162060654953962
1.4109845161561826e-09 237.59589128427652 0.028162060654953962
1.168312244989372e-09 273.04964154553255 0.028162060654953962
9.668456131463766e-10 313.79375436648274 0.028162060654953962
8.000181625023375e-10 360.61765077612336 0.028162060654953962
6.621865835613333e-10 414.4285481839423 0.028162060654953962
5.485322136154725e-10 476.26903780279935 0.028162060654953962
4.5496419487172333e-10 547.337284952015 0.028162060654953962
3.780276859502007e-10 629.0102436234466 0.028162060654953962
3.148184833618806e-10 722.870335094958 0.028162060654953962
2.6290549720434965e-10 830.7361074919369 0.028162060654953962
2.2026123238955576e-10 954.6974703287535 0.028162060654953962
1.852006814101687e-10 1097.1561867027283 0.028162060654953962
1.5632788260503544e-10 1260.872407680682 0.028162060654953962
1.3248980282017445e-10 1449.018150486201 0.028162060654953962
1.1273722305357465e-10 1665.2387566325353 0.028162060654953962
9.629119963677161e-11 1913.7235207582582 0.028162060654953962
8.251514597469589e-11 2199.2868586060326 0.028162060654953962
7.089164679412304e-11 2527.461586781732 0.028162060654953962
6.100281745540078e-11 2904.6061215980462 0.028162060654953962
5.251443389910353e-11 3338.027673990301 0.028162060654953962
4.516231713011824e-11 3836.123827417535 0.028162060654953962
3.8741451083827315e-11 4408.54524183412 0.028162060654953962
3.309569030843771e-11 5066.382636136649 0.028162060654953962
2.810931994573539e-11 5822.38167188866 0.028162060654953962
2.369865089758838e-11 6691.189901715636 0.028162060654953962
1.980441532338853e-11 7689.640567018716 0.028162060654953962
1.638417699953334e-11 8837.078743614602 0.028162060654953962
1.3405765374128738e-11 10155.736154404181 0.028162060654953962
1.0841219427105866e-11 11671.161911100682 0.028162060654953962
8.662513545357382e-12 13412.717530678983 0.028162060654953962
6.838848325125104e-12 15414.145817536453 0.028162060654953962
5.335599134755997e-12 17714.224633510854 0.028162060654953962
4.1152071789631235e-12 20357.518222611085 0.028162060654953962
3.138648001540362e-12 23395.240647448256 0.028162060654953962
2.3676310859308274e-12 26886.24806652944 0.028162060654953962
1.7663380828781498e-12 30898.1790778802 0.028162060654953962
1.3027318100609637e-12 35508.76522326117 0.028162060654953962
9.492514349026095e-13 40807.33704412155 0.028162060654953962
6.827202060016391e-13 46896.55486926553 0.028162060654953962
4.841544518608917e-13 53894.397868406064 0.028162060654953962
3.3802065591275344e-13 61936.44990970618 0.028162060654953962
2.3202172808370856e-13 71178.52651001325 0.028162060654953962
1.5620957261066573e-13 81799.69377519484 0.028162060654953962
1.0282827005516932e-13 94005.73782282983 0.028162060654953962
6.589327874674175e-14 108033.15190764665 0.028162060654953962
4.079877127260187e-14 124153.71850064106 0.028162060654953962
2.409804711531985e-14 142679.7751000857 0.028162060654953962
1.3209304535401916e-14 163970.26580002054 0.028162060654953962
6.336129588531544e-15 188437.695865931 0.028162060654953962
2.1528625609383133e-15 216556.12406317543 0.028162060654953962
2.508919001305526e-16 248870.34759027854 0.028162060654953962
1.5720597981816833e-15 286006.45757603913 0.028162060654953962
2.1563342313517535e-15 328683.96965420543 0.028162060654953962
2.329799802685856e-15 377729.76464674546 0.028162060654953962
2.226351033562978e-15 434094.10945776606 0.028162060654953962
2.039573810067182e-15 498869.06858441175 0.028162060654953962
1.7934646814733008e-15 573309.6629695033 0.028162060654953962
1.5298933333970617e-15 658858.1861506815 0.028162060654953962
1.263797350681972e-15 757172.14883374 0.028162060654953962
1.0436637050255057e-15 870156.3933188907 0.028162060654953962
8.648761198046858e-16 1000000.0 0.028162060654953962
0.0008886540621638288 0.001 0.032364366763473595
0.0007272765079902807 0.0011492187010036998 0.032364366763473595
0.0005943392967308544 0.001320703622736631 0.032364366763473595
0.0004850605927710465 0.0015177773017322714 0.032364366763473595
0.0003954021167514171 0.0017442580591096614 0.032364366763473595
0.00032196941548501973 0.0020045339809052396 0.032364366763473595
0.00026192123089136855 0.0023036479376536945 0.032364366763473595
0.00021288839195764304 0.002647395290480231 0.032364366763473595
0.00017290216055526608 0.0030424361767690034 0.032364366763473595
0.00014033162188043305 0.003496424550953137 0.032364366763473595
0.00011382949352794526 0.004018156480603808 0.032364366763473595
9.228560423542656e-05 0.0046177405710691065 0.032364366763473595
7.478724189748272e-05 0.005306793820656121 0.032364366763473595
6.058556754861763e-05 0.006098666701068888 0.032364366763473595
4.9067323778067586e-05 0.007008701824056899 0.032364366763473595
3.9731118620101036e-05 0.008054531205964931 0.032364366763473595
3.216763025896269e-05 0.009256417889712782 0.032364366763473595
2.604314718314491e-05 0.01063764854316313 0.032364366763473595
2.1085928033486544e-05 0.012224984640507832 0.032364366763473595
1.707493204325828e-05 0.014049180968354592 0.032364366763473595
1.3830532990144473e-05 0.016145581502618366 0.032364366763473595
1.1206885751838778e-05 0.018554804201388442 0.032364366763473595
9.085664708702833e-06 0.021323527981697614 0.032364366763473595
7.370937186017192e-06 0.024505397127942575 0.032364366763473595
5.984973283949639e-06 0.028162060654953962 0.032364366763473595
4.864826241329518e-06 0.032364366763473595 0.032364366763473595
3.959545405828133e-06 0.03719373553072644 0.032364366763473595
3.2279075215671874e-06 0.04274373643209657 0.032364366763473595
2.63657193293014e-06 0.04912190125853853 0.032364366763473595
2.1585819306390273e-06 0.05645180755516966 0.032364366763473595
1.7721483544282796e-06 0.06487547294786292 0.032364366763473595
1.4596630249163155e-06 0.07455610674814368 0.032364366763473595
1.206899158088387e-06 0.08568127214899486 0.032364366763473595
1.0023636906049231e-06 0.09846652027941236 0.032364366763473595
8.367729587544469e-07 0.11315956652786067 0.032364366763473595
7.026284363563333e-07 0.13004509005128978 0.032364366763473595
5.93873583204594e-07 0.1494502494606524 0.032364366763473595
5.056164100857713e-07 0.17175102154984984 0.032364366763473595
4.339052465892647e-07 0.19737948588157686 0.032364366763473595
3.755475674882547e-07 0.22683219636960386 0.032364366763473595
3.279636586143303e-07 0.2606798020576923 0.032364366763473595
2.890684415788984e-07 0.2995781034986427 0.032364366763473595
2.571760745119934e-07 0.3442807589518621 0.032364366763473595
2.309229631997263e-07 0.39565388658322687 0.032364366763473595
2.092056410295251e-07 0.4546928455862411 0.032364366763473595
1.9113066860882572e-07 0.5225415213602959 0.032364366763473595
1.759742545835198e-07 0.6005144883981762 0.032364366763473595
1.6314971793235204e-07 0.6901224802908534 0.032364366763473595
1.5218130032176869e-07 0.793101660333306 0.032364366763473595
1.4268310727177068e-07 0.9114472598521194 0.032364366763473595
1.3434219607545358e-07 1.0474522360006342 0.032364366763473595
1.2690501391388574e-07 1.2037516980200695 0.032364366763473595
1.2016654870640464e-07 1.3833739627296222 0.032364366763473595
1.1396165777634998e-07 1.5897992284504772 0.032364366763473595
1.0815815790600827e-07 1.8270270041765395 0.032364366763473595
1.0265132037922883e-07 2.099653600438444 0.032364366763473595
9.735947905059432e-08 2.4129611832536098 0.032364366763473595
9.222051534267875e-08 2.7730201165910637 0.032364366763473595
8.718901234913527e-08 3.1868065762459103 0.032364366763473595
8.223390974919885e-08 3.662337713903373 0.032364366763473595
7.733651695950028e-08 4.208826990208894 0.032364366763473595
7.248876509897278e-08 4.836862686437176 0.032364366763473595
6.769160380902355e-08 5.558613053440597 0.032364366763473595
6.295347360313168e-08 6.388062072657212 0.032364366763473595
5.828880635973255e-08 7.341280397070123 0.032364366763473595
5.371653156115673e-08 8.436736721624852 0.032364366763473595
4.9258590565856575e-08 9.695655615935925 0.032364366763473595
4.493847983620333e-08 11.142428752325099 0.032364366763473595
4.077986125042635e-08 12.805087496773325 0.032364366763473595
3.680528545249497e-08 14.715846019280558 0.032364366763473595
3.303507801371338e-08 16.91172544644807 0.032364366763473595
2.9486429048322486e-08 19.435271149298263 0.032364366763473595
2.617271820451461e-08 22.335377063851233 0.032364366763473595
2.310308916647196e-08 25.668233015746946 0.032364366763473595
2.028227461328691e-08 29.498413403416983 0.032364366763473595
1.7710655218316877e-08 33.90012833314499 0.032364366763473595
1.5384524334051235e-08 38.9586614468756 0.032364366763473595
1.3296519828643986e-08 44.7720223008213 0.032364366763473595
1.143617705623521e-08 51.45284530985853 0.032364366763473595
9.790554993138224e-09 59.13057204993993 0.032364366763473595
8.34488895275513e-09 67.95395920083764 0.032364366763473595
7.083227940600165e-09 78.09396072084505 0.032364366763473595
5.989023938888713e-09 89.74704009584349 0.032364366763473595
5.0456491798274786e-09 103.13897683787222 0.032364366763473595
4.2368267725570105e-09 118.52924098447018 0.032364366763473595
3.5469707185481827e-09 136.2160203551273 0.032364366763473595
2.9614352357637715e-09 156.54199796841294 0.032364366763473595
2.4666824711278013e-09 179.90099155778333 0.032364366763473595
2.0503772358887624e-09 206.7455838273133 0.032364366763473595
1.7014229312549076e-09 237.59589128427652 0.032364366763473595
1.4099487419608203e-09 273.04964154553255 0.032364366763473595
1.1672629559699842e-09 313.79375436648274 0.032364366763473595
9.657802151595302e-10 360.61765077612336 0.032364366763473595
7.989341058568886e-10 414.4285481839423 0.032364366763473595
6.61081209590267e-10 476.26903780279935 0.032364366763473595
5.474024639877482e-10 547.337284952015 0.032364366763473595
4.538066833122481e-10 629.0102436234466 0.032364366763473595
3.768384224730071e-10 722.870335094958 0.032364366763473595
3.135929535253053e-10 830.7361074919369 0.032364366763473595
2.6163852238447836e-10 954.6974703287535 0.032364366763473595
2.1894718302923818e-10 1097.1561867027283 0.032364366763473595
1.8383333216960823e-10 1260.872407680682 0.032364366763473595
1.5490074589625874e-10 1449.018150486201 0.032364366763473595
1.3099653129675917e-10 1665.2387566325353 0.032364366763473595
1.111717483410937e-10 1913.7235207582582 0.032364366763473595
9.464853019717188e-11 2199.2868586060326 0.032364366763473595
8.079204879163793e-11 2527.461586781732 0.032364366763473595
6.908747434818813e-11 2904.6061215980462 0.032364366763473595
5.91205133554872e-11 3338.027673990301 0.032364366763473595
5.056154353164609e-11 3836.123827417535 0.032364366763473595
4.3151975648482313e-11 4408.54524183412 0.032364366763473595
3.669266089630237e-11 5066.382636136649 0.032364366763473595
3.1033531738719434e-11 5822.38167188866 0.032364366763473595
2.606406577178766e-11 6691.189901715636 0.032364366763473595
2.1704230907914745e-11 7689.640567018716 0.032364366763473595
1.789586318693445e-11 8837.078743614602 0.032364366763473595
1.4594784299357924e-11 10155.736154404181 0.032364366763473595
1.1763737883859079e-11 11671.161911100682 0.032364366763473595
9.367225557030336e-12 13412.717530678983 0.032364366763473595
7.367911200923294e-12 15414.145817536453 0.032364366763473595
5.725356383516058e-12 17714.224633510854 0.032364366763473595
4.396421771015076e-12 20357.518222611085 0.032364366763473595
3.33690118400643e-12 23395.240647448256 0.032364366763473595
2.503756147450697e-12 26886.24806652944 0.032364366763473595
1.8568369726933045e-12 30898.1790778802 0.032364366763473595
1.3604723426920325e-12 35508.76522326117 0.032364366763473595
9.839927173920415e-13 40807.33704412155 0.032364366763473595
7.017884478093526e-13 46896.55486926553 0.032364366763473595
4.928476081732865e-13 53894.397868406064 0.032364366763473595
3.402172795838787e-13 61936.44990970618 0.032364366763473595
2.3030922355248766e-13 71178.52651001325 0.032364366763473595
1.524093931741272e-13 81799.69377519484 0.032364366763473595
9.814107771626609e-14 94005.73782282983 0.032364366763473595
6.101067061295103e-14 108033.15190764665 0.032364366763473595
3.613414727954528e-14 124153.71850064106 0.032364366763473595
1.9887370313311707e-14 142679.7751000857 0.032364366763473595
9.557136906616025e-15 163970.26580002054 0.032364366763473595
3.2198168132771153e-15 188437.695865931 0.032364366763473595
4.560759966031318e-16 216556.12406317543 0.032364366763473595
2.379208399169502e-15 248870.34759027854 0.032364366763473595
3.3279129345442225e-15 286006.45757603913 0.032364366763473595
3.5508632294481055e-15 328683.96965420543 0.032364366763473595
3.4525683381719146e-15 377729.76464674546 0.032364366763473595
3.128464839311331e-15 434094.10945776606 0.032364366763473595
2.767142077473683e-15 498869.06858441175 0.032364366763473595
2.35408868420661e-15 573309.6629695033 0.032364366763473595
1.9772009508093355e-15 658858.1861506815 0.032364366763473595
1.6085708886752839e-15 757172.14883374 0.032364366763473595
1.3213141700532097e-15 870156.3933188907 0.032364366763473595
1.0552059053603848e-15 1000000.0 0.032364366763473595
0.0010841050098985006 0.001 0.03719373553072644
0.0008886539930317398 0.0011492187010036998 0.03719373553072644
0.0007272764385940975 0.001320703622736631 0.03719373553072644
0.0005943392271528236 0.0015177773017322714 0.03719373553072644
0.00048506052297443356 0.0017442580591096614 0.03719373553072644
0.00039540204674287996 0.0020045339809052396 0.03719373553072644
0.00032196934529737584 0.0023036479376536945 0.03719373553072644
0.0002619211605371669 0.002647395290480231 0.03719373553072644
0.0002128883214475366 0.0030424361767690034 0.03719373553072644
0.00017290208989488055 0.003496424550953137 0.03719373553072644
0.00014033155110141152 0.004018156480603808 0.03719373553072644
0.00011382942262570979 0.0046177405710691065 0.03719373553072644
9.2285533221605e-05 0.005306793820656121 0.03719373553072644
7.478717078690696e-05 0.006098666701068888 0.03719373553072644
6.058549634681103e-05 0.007008701824056899 0.03719373553072644
4.9067252492234446e-05 0.008054531205964931 0.03719373553072644
3.9731047259451875e-05 0.009256417889712782 0.03719373553072644
3.2167558830273335e-05 0.01063764854316313 0.03719373553072644
2.6043075693347323e-05 0.012224984640507832 0.03719373553072644
2.1085856485840264e-05 0.014049180968354592 0.03719373553072644
1.7074860446536673e-05 0.016145581502618366 0.03719373553072644
1.3830461349090273e-05 0.018554804201388442 0.03719373553072644
1.120681406932729e-05 0.021323527981697614 0.03719373553072644
9.085592989833274e-06 0.024505397127942575 0.03719373553072644
7.3708654346475895e-06 0.028162060654953962 0.03719373553072644
5.9849015043357025e-06 0.032364366763473595 0.03719373553072644
4.864754435497404e-06 0.03719373553072644 0.03719373553072644
3.95947357833713e-06 0.04274373643209657 0.03719373553072644
3.2278356760055693e-06 0.04912190125853853 0.03719373553072644
2.6365000712130424e-06 0.05645180755516966 0.03719373553072644
2.158510056825269e-06 0.06487547294786292 0.03719373553072644
1.7720764699503087e-06 0.07455610674814368 0.03719373553072644
1.459591133978668e-06 0.08568127214899486 0.03719373553072644
1.2068272638781838e-06 0.09846652027941236 0.03719373553072644
1.002291796344413e-06 0.11315956652786067 0.03719373553072644
8.367010696781578e-07 0.13004509005128978 0.03719373553072644
7.025565570690888e-07 0.1494502494606524 0.03719373553072644
5.938017189547999e-07 0.17175102154984984 0.03719373553072644
5.055445679172724e-07 0.19737948588157686 0.03719373553072644
4.338334339327489e-07 0.22683219636960386 0.03719373553072644
3.754757951441104e-07 0.2606798020576923 0.03719373553072644
3.278919379805581e-07 0.2995781034986427 0.03719373553072644
2.889967863706558e-07 0.3442807589518621 0.03719373553072644
2.5710450245056485e-07 0.39565388658322687 0.03719373553072644
2.3085149595874696e-07 0.4546928455862411 0.03719373553072644
2.091343035460786e-07 0.5225415213602959 0.03719373553072644
1.910594936501038e-07 0.6005144883981762 0.03719373553072644
1.759032809121354e-07 0.6901224802908534 0.03719373553072644
1.630789932033274e-07 0.793101660333306 0.03719373553072644
1.5211088205246276e-07 0.9114472598521194 0.03719373553072644
1.426130662024721e-07 1.0474522360006342 0.03719373553072644
1.3427261698968802e-07 1.2037516980200695 0.03719373553072644
1.2683600062726383e-07 1.3833739627296222 0.03719373553072644
1.2009822468179825e-07 1.5897992284504772 0.03719373553072644
1.1389417165852747e-07 1.8270270041765395 0.03719373553072644
1.0809168689610536e-07 2.099653600438444 0.03719373553072644
1.0258607388287204e-07 2.4129611832536098 0.03719373553072644
9.729570165186753e-08 2.7730201165910637 0.03719373553072644
9.215848923512134e-08 3.1868065762459103 0.03719373553072644
8.712905682356498e-08 3.662337713903373 0.03719373553072644
8.217637866014815e-08 4.208826990208894 0.03719373553072644
7.728179095408891e-08 4.836862686437176 0.03719373553072644
7.243723748910288e-08 5.558613053440597 0.03719373553072644
6.76436621091514e-08 6.388062072657212 0.03719373553072644
6.290947326698798e-08 7.341280397070123 0.03719373553072644
5.824904066942596e-08 8.436736721624852 0.03719373553072644
5.3681200345339145e-08 9.695655615935925 0.03719373553072644
4.922777307428579e-08 11.142428752325099 0.03719373553072644
4.4912117045563596e-08 12.805087496773325 0.03719373553072644
4.075775282888754e-08 14.715846019280558 0.03719373553072644
3.6787103942594913e-08 16.91172544644807 0.03719373553072644
3.302039814799193e-08 19.435271149298263 0.03719373553072644
2.9474766992561297e-08 22.335377063851233 0.03719373553072644
2.6163573047443753e-08 25.668233015746946 0.03719373553072644
2.309597969113713e-08 29.498413403416983 0.03719373553072644
2.0276765949774588e-08 33.90012833314499 0.03719373553072644
1.7706373670110624e-08 38.9586614468756 0.03719373553072644
1.538116211035733e-08 44.7720223008213 0.03719373553072644
1.329383195886047e-08 51.45284530985853 0.03719373553072644
1.1433974030279105e-08 59.13057204993993 0.03719373553072644
9.788693566164294e-09 67.95395920083764 0.03719373553072644
8.343263118684892e-09 78.09396072084505 0.03719373553072644
7.081760406172852e-09 89.74704009584349 0.03719373553072644
5.987659433754396e-09 103.13897683787222 0.03719373553072644
5.044348768551421e-09 118.52924098447018 0.03719373553072644
4.235563368841597e-09 136.2160203551273 0.03719373553072644
3.5457256776939144e-09 156.54199796841294 0.03719373553072644
2.9601960520406895e-09 179.90099155778333 0.03719373553072644
2.465440516563437e-09 206.7455838273133 0.03719373553072644
2.0491268632263655e-09 237.59589128427652 0.03719373553072644
1.7001598478670263e-09 273.04964154553255 0.03719373553072644
1.4086699878942087e-09 313.79375436648274 0.03719373553072644
1.1659657559652363e-09 360.61765077612336 0.03719373553072644
9.644622054932796e-10 414.4285481839423 0.03719373553072644
7.97592720168383e-10 476.26903780279935 0.03719373553072644
6.5971356262779e-10 547.337284952015 0.03719373553072644
5.460052382417297e-10 629.0102436234466 0.03719373553072644
4.523760067985747e-10 722.870335094958 0.03719373553072644
3.75369814983699e-10 830.7361074919369 0.03719373553072644
3.120813418480044e-10 954.6974703287535 0.03719373553072644
2.6007820110853994e-10 1097.1561867027283 0.03719373553072644
2.1733182653971717e-10 1260.872407680682 0.03719373553072644
1.8215652012617102e-10 1449.018150486201 0.03719373553072644
1.5315585208213172e-10 1665.2387566325353 0.03719373553072644
1.2917733879504135e-10 1913.7235207582582 0.03719373553072644
1.092730730119923e-10 2199.2868586060326 0.03719373553072644
9.266703928452382e-11 2527.461586781732 0.03719373553072644
7.872709598219941e-11 2904.6061215980462 0.03719373553072644
6.694218942192298e-11 3338.027673990301 0.03719373553072644
5.690297534313954e-11 3836.123827417535 0.03719373553072644
4.82858151181517e-11 4408.54524183412 0.03719373553072644
4.083870104270421e-11 5066.382636136649 0.03719373553072644
3.4369106041378826e-11 5822.38167188866 0.03719373553072644
2.8732895013592165e-11 6691.189901715636 0.03719373553072644
2.3823650575216385e-11 7689.640567018716 0.03719373553072644
1.9562799337814567e-11 8837.078743614602 0.03719373553072644
1.5890255601340073e-11 10155.736154404181 0.03719373553072644
1.2756431189007078e-11 11671.161911100682 0.03719373553072644
1.0115576951785386e-11 13412.717530678983 0.03719373553072644
7.921754313584611e-12 15414.145817536453 0.03719373553072644
6.1268739952639265e-12 17714.224633510854 0.03719373553072644
4.680832259881633e-12 20357.518222611085 0.03719373553072644
3.533068055713742e-12 23395.240647448256 0.03719373553072644
2.634710120261424e-12 26886.24806652944 0.03719373553072644
1.940733897982179e-12 30898.1790778802 0.03719373553072644
1.4111972783506553e-12 35508.76522326117 0.03719373553072644
1.011977300223422e-12 40807.33704412155 0.03719373553072644
7.146369753897723e-13 46896.55486926553 0.03719373553072644
4.960981314132092e-13 53894.397868406064 0.03719373553072644
3.3774462396886926e-13 61936.44990970618 0.03719373553072644
2.246991913586497e-13 71178.52651001325 0.03719373553072644
1.4540955355559913e-13 81799.69377519484 0.03719373553072644
9.082623925014835e-14 94005.73782282983 0.03719373553072644
5.401766951492262e-14 108033.15190764665 0.03719373553072644
2.980322355550756e-14 124153.71850064106 0.03719373553072644
1.434071672447735e-14 142679.7751000857 0.03719373553072644
4.82689305937741e-15 163970.26580002054 0.03719373553072644
7.226639466418987e-16 188437.695865931 0.03719373553072644
3.722088716274076e-15 216556.12406317543 0.03719373553072644
5.049585220990617e-15 248870.34759027854 0.03719373553072644
5.450217193723561e-15 286006.45757603913 0.03719373553072644
5.29273756932387e-15 328683.96965420543 0.03719373553072644
4.800098654398678e-15 377729.76464674546 0.03719373553072644
4.237214979520331e-15 434094.10945776606 0.03719373553072644
3.6126794821804875e-15 498869.06858441175 0.03719373553072644
3.024849734093436e-15 573309.6629695033 0.03719373553072644
2.509448343958001e-15 658858.1861506815 0.03719373553072644
2.0293118470925185e-15 757172.14883374 0.03719373553072644
1.6399525593985493e-15 870156.3933188907 0.03719373553072644
1.298247610014903e-15 1000000.0 0.03719373553072644
0.0013202275404700682 0.001 0.04274373643209657
0.0010841049243761128 0.0011492187010036998 0.04274373643209657
0.0008886539071951867 0.001320703622736631 0.04274373643209657
0.0007272763524750862 0.0015177773017322714 0.04274373643209657
0.0005943391407290943 0.0017442580591096614 0.04274373643209657
0.0004850604363032113 0.0020045339809052396 0.04274373643209657
0.0003954019598318287 0.0023036479376536945 0.04274373643209657
0.0003219692581612095 0.002647395290480231 0.04274373643209657
0.0002619210731933438 0.0030424361767690034 0.04274373643209657
0.00021288823391274296 0.003496424550953137 0.04274373643209657
0.0001729020021777293 0.004018156480603808 0.04274373643209657
0.00014033146322155882 0.0046177405710691065 0.04274373643209657
0.00011382933459743935 0.005306793820656121 0.04274373643209657
9.228544505863676e-05 0.006098666701068888 0.04274373643209657
7.478708249860841e-05 0.007008701824056899 0.04274373643209657
6.058540794554729e-05 0.008054531205964931 0.04274373643209657
4.9067163987907315e-05 0.009256417889712782 0.04274373643209657
3.9730958662644034e-05 0.01063764854316313 0.04274373643209657
3.2167470148811855e-05 0.012224984640507832 0.04274373643209657
2.6042986935047134e-05 0.014049180968354592 0.04274373643209657
2.108576765939233e-05 0.016145581502618366 0.04274373643209657
1.707477155784079e-05 0.018554804201388442 0.04274373643209657
1.3830372403843272e-05 0.021323527981697614 0.04274373643209657
1.1206725074240816e-05 0.024505397127942575 0.04274373643209657
9.085503949777564e-06 0.028162060654953962 0.04274373643209657
7.370776355552361e-06 0.032364366763473595 0.04274373643209657
5.984812388813449e-06 0.03719373553072644 0.04274373643209657
4.864665290568986e-06 0.04274373643209657 0.04274373643209657
3.959384406727363e-06 0.04912190125853853 0.04274373643209657
3.2277464809367037e-06 0.05645180755516966 0.04274373643209657
2.636410858988629e-06 0.06487547294786292 0.04274373643209657
2.1584208298908343e-06 0.07455610674814368 0.04274373643209657
1.771987233071138e-06 0.08568127214899486 0.04274373643209657
1.4595018910080158e-06 0.09846652027941236 0.04274373643209657
1.206738020171575e-06 0.11315956652786067 0.04274373643209657
1.0022025578111833e-06 0.13004509005128978 0.04274373643209657
8.366118417046237e-07 0.1494502494606524 0.04274373643209657
7.024673467697848e-07 0.17175102154984984 0.04274373643209657
5.937125359795591e-07 0.19737948588157686 0.04274373643209657
5.054554205650118e-07 0.22683219636960386 0.04274373643209657
4.337443355183386e-07 0.2606798020576923 0.04274373643209657
3.7538675980728145e-07 0.2995781034986427 0.04274373643209657
3.278029830932651e-07 0.3442807589518621 0.04274373643209657
2.8890793430996417e-07 0.39565388658322687 0.04274373643209657
2.5701577996439275e-07 0.4546928455862411 0.04274373643209657
2.3076293518718358e-07 0.5225415213602959 0.04274373643209657
2.0904594473579279e-07 0.6005144883981762 0.04274373643209657
1.9097138489912284e-07 0.6901224802908534 0.04274373643209657
1.7581548131359766e-07 0.793101660333306 0.04274373643209657
1.6299157527604677e-07 0.9114472598521194 0.04274373643209657
1.5202393278328057e-07 1.0474522360006342 0.04274373643209657
1.4252669197981072e-07 1.2037516980200695 0.04274373643209657
1.3418694561301119e-07 1.3833739627296222 0.04274373643209657
1.2675118616560337e-07 1.5897992284504772 0.04274373643209657
1.2001445241663182e-07 1.8270270041765395 0.04274373643209657
1.1381166156536858e-07 2.099653600438444 0.04274373643209657
1.0801069941614519e-07 2.4129611832536098 0.04274373643209657
1.0250691245871149e-07 2.7730201165910637 0.04274373643209657
9.721871696327829e-08 3.1868065762459103 0.04274373643209657
9.208407835271763e-08 3.662337713903373 0.04274373643209657
8.705765911442252e-08 4.208826990208894 0.04274373643209657
8.210846677591567e-08 4.836862686437176 0.04274373643209657
7.721785340373925e-08 5.558613053440597 0.04274373643209657
7.23777556104789e-08 6.388062072657212 0.04274373643209657
6.758907702356792e-08 7.341280397070123 0.04274373643209657
6.286014905170292e-08 8.436736721624852 0.04274373643209657
5.820522516568338e-08 9.695655615935925 0.04274373643209657
5.364299176515916e-08 11.142428752325099 0.04274373643209657
4.919509764876942e-08 12.805087496773325 0.04274373643209657
4.488472567145546e-08 14.715846019280558 0.04274373643209657
4.073523845017982e-08 16.91172544644807 0.04274373643209657
3.6768938038375665e-08 19.435271149298263 0.04274373643209657
3.300597928074158e-08 22.335377063851233 0.04274373643209657
2.946347277081856e-08 25.668233015746946 0.04274373643209657
2.6154805459117393e-08 29.498413403416983 0.04274373643209657
2.308919815074712e-08 33.90012833314499 0.04274373643209657
2.0271506118033425e-08 38.9586614468756 0.04274373643209657
1.7702253014687842e-08 44.7720223008213 0.04274373643209657
1.5377876201594365e-08 51.45284530985853 0.04274373643209657
1.32911453109728e-08 59.13057204993993 0.04274373643209657
1.1431708645459268e-08 67.95395920083764 0.04274373643209657
9.786717776623637e-09 78.09396072084505 0.04274373643209657
8.341481044847436e-09 89.74704009584349 0.04274373643209657
7.080103595253923e-09 103.13897683787222 0.04274373643209657
5.986079718229339e-09 118.52924098447018 0.04274373643209657
5.042812749897572e-09 136.2160203551273 0.04274373643209657
4.234048364844777e-09 156.54199796841294 0.04274373643209657
3.544216487351773e-09 179.90099155778333 0.04274373643209657
2.958682434142136e-09 206.7455838273133 0.04274373643209657
2.4639157829634255e-09 237.59589128427652 0.04274373643209657
2.047586387308965e-09 273.04964154553255 0.04274373643209657
1.6986004623795355e-09 313.79375436648274 0.04274373643209657
1.4070890735939142e-09 360.61765077612336 0.04274373643209657
1.164361082512744e-09 414.4285481839423 0.04274373643209657
9.628313267387532e-10 476.26903780279935 0.04274373643209657
7.959330828157061e-10 547.337284952015 0.04274373643209657
6.580220724181724e-10 629.0102436234466 0.04274373643209657
5.442782200144099e-10 722.870335094958 0.04274373643209657
4.50609196765879e-10 830.7361074919369 0.04274373643209657
3.735583452676083e-10 954.6974703287535 0.04274373643209657
3.102195271633768e-10 1097.1561867027283 0.04274373643209657
2.581599982073336e-10 1260.872407680682 0.04274373643209657
2.153508621834067e-10 1449.018150486201 0.04274373643209657
1.8010611379978272e-10 1665.2387566325353 0.04274373643209657
1.5102991670875102e-10 1913.7235207582582 0.04274373643209657
1.2697071564586387e-10 2199.2868586060326 0.04274373643209657
1.0698263177172937e-10 2527.461586781732 0.04274373643209657
9.029223279022032e-11 2904.6061215980462 0.04274373643209657
7.627158057015677e-11 3338.027673990301 0.04274373643209657
6.44149066362067e-11 3836.123827417535 0.04274373643209657
5.4319305611393986e-11 4408.54524183412 0.04274373643209657
4.5668169465100166e-11 5066.382636136649 0.04274373643209657
3.821684971860363e-11 5822.38167188866 0.04274373643209657
3.177934410308718e-11 6691.189901715636 0.04274373643209657
2.621611727956553e-11 7689.640567018716 0.04274373643209657
2.1422427200212812e-11 8837.078743614602 0.04274373643209657
1.7317669667667223e-11 10155.736154404181 0.04274373643209657
1.3835759850704403e-11 11671.161911100682 0.04274373643209657
1.0917615840918453e-11 13412.717530678983 0.04274373643209657
8.506002900391329e-12 15414.145817536453 0.04274373643209657
6.5428209708164e-12 17714.224633510854 0.04274373643209657
4.969168546558938e-12 20357.518222611085 0.04274373643209657
3.726628499469168e-12 23395.240647448256 0.04274373643209657
2.759471655423341e-12 26886.24806652944 0.04274373643209657
2.0166862767950246e-12 30898.1790778802 0.04274373643209657
1.45352379848099e-12 35508.76522326117 0.04274373643209657
1.0318364501517882e-12 40807.33704412155 0.04274373643209657
7.20124145454611e-13 46896.55486926553 0.04274373643209657
4.928867398249002e-13 53894.397868406064 0.04274373643209657
3.297101412285666e-13 61936.44990970618 0.04274373643209657
2.1446163309726254e-13 71178.52651001325 0.04274373643209657
1.3457019532584673e-13 81799.69377519484 0.04274373643209657
8.038164792524387e-14 94005.73782282983 0.04274373643209657
4.448216858263655e-14 108033.15190764665 0.04274373643209657
2.144379949488035e-14 124153.71850064106 0.04274373643209657
7.182109673832407e-15 142679.7751000857 0.04274373643209657
1.1914871538264973e-15 163970.26580002054 0.04274373643209657
5.695270178111334e-15 188437.695865931 0.04274373643209657
7.787194012450621e-15 216556.12406317543 0.04274373643209657
8.339174255715437e-15 248870.34759027854 0.04274373643209657
8.114910847985073e-15 286006.45757603913 0.04274373643209657
7.390267808861915e-15 328683.96965420543 0.04274373643209657
6.505816122371472e-15 377729.76464674546 0.04274373643209657
5.57383540550734e-15 434094.10945776606 0.04274373643209657
4.667213055138989e-15 498869.06858441175 0.04274373643209657
3.833399009938658e-15 573309.6629695033 0.04274373643209657
3.1265522389164308e-15 658858.1861506815 0.04274373643209657
2.5287321607329882e-15 757172.14883374 0.04274373643209657
2.028460843678324e-15 870156.3933188907 0.04274373643209657
1.5778560446397445e-15 1000000.0 0.04274373643209657
0.0016047014299542806 0.001 0.04912190125853853
0.0013202274347477796 0.0011492187010036998 0.04912190125853853
0.001084104818225396 0.001320703622736631 0.04912190125853853
0.000888653800646521 0.0015177773017322714 0.04912190125853853
0.0007272762455487816 0.0017442580591096614 0.04912190125853853
0.0005943390334534303 0.0020045339809052396 0.04912190125853853
0.00048506032870219984 0.0023036479376536945 0.04912190125853853
0.0003954018519289164 0.002647395290480231 0.04912190125853853
0.00032196914997552686 0.0030424361767690034 0.04912190125853853
0.0002619209647490555 0.003496424550953137 0.04912190125853853
0.0002128881252275467 0.004018156480603808 0.04912190125853853
0.0001729018932777361 0.0046177405710691065 0.04912190125853853
0.00014033135411864808 0.005306793820656121 0.04912190125853853
0.00011382922530850381 0.006098666701068888 0.04912190125853853
9.2285335600217e-05 0.007008701824056899 0.04912190125853853
7.478697288586245e-05 0.008054531205964931 0.04912190125853853
6.058529819271026e-05 0.009256417889712782 0.04912190125853853
4.90670541079246e-05 0.01063764854316313 0.04912190125853853
3.973084866638107e-05 0.012224984640507832 0.04912190125853853
3.216736004779241e-05 0.014049180968354592 0.04912190125853853
2.6042876739906795e-05 0.016145581502618366 0.04912190125853853
2.1085657378369302e-05 0.018554804201388442 0.04912190125853853
1.707466120040059e-05 0.021323527981697614 0.04912190125853853
1.3830261976960356e-05 0.024505397127942575 0.04912190125853853
1.1206614586423136e-05 0.028162060654953962 0.04912190125853853
9.085393407220685e-06 0.032364366763473595 0.04912190125853853
7.370665763379788e-06 0.03719373553072644 0.04912190125853853
5.984701754758147e-06 0.04274373643209657 0.04912190125853853
4.864554618856307e-06 0.04912190125853853 0.04912190125853853
3.959273703762339e-06 0.05645180755516966 0.04912190125853853
3.2276357525055054e-06 0.06487547294786292 0.04912190125853853
2.6363001077263012e-06 0.07455610674814368 0.04912190125853853
2.158310063225897e-06 0.08568127214899486 0.04912190125853853
1.771876457274616e-06 0.09846652027941236 0.04912190125853853
1.4593911123661138e-06 0.11315956652786067 0.04912190125853853
1.2066272451769292e-06 0.13004509005128978 0.04912190125853853
1.0020917947366897e-06 0.1494502494606524 0.04912190125853853
8.36501099563472e-07 0.17175102154984984 0.04912190125853853
7.023566356589329e-07 0.19737948588157686 0.04912190125853853
5.936018685160846e-07 0.22683219636960386 0.04912190125853853
5.053448126849519e-07 0.2606798020576923 0.04912190125853853
4.336338051127639e-07 0.2995781034986427 0.04912190125853853
3.752763295316805e-07 0.3442807589518621 0.04912190125853853
3.276926805102255e-07 0.39565388658322687 0.04912190125853853
2.8879779156998353e-07 0.4546928455862411 0.04912190125853853
2.5690583793820665e-07 0.5225415213602959 0.04912190125853853
2.3065324358394375e-07 0.6005144883981762 0.04912190125853853
2.0893656358907456e-07 0.6901224802908534 0.04912190125853853
1.9086238803463738e-07 0.793101660333306 0.04912190125853853
1.7570695881119827e-07 0.9114472598521194 0.04912190125853853
1.6288363487442122e-07 1.0474522360006342 0.04912190125853853
1.5191670724038278e-07 1.2037516980200695 0.04912190125853853
1.4242034000180523e-07 1.3833739627296222 0.04912190125853853
1.3408165979453615e-07 1.5897992284504772 0.04912190125853853
1.2664719579915523e-07 1.8270270041765395 0.04912190125853853
1.1991203094428686e-07 2.099653600438444 0.04912190125853853
1.1371113262342684e-07 2.4129611832536098 0.04912190125853853
1.0791244013283983e-07 2.7730201165910637 0.04912190125853853
1.0241135875097007e-07 3.1868065762459103 0.04912190125853853
9.712636206307516e-08 3.662337713903373 0.04912190125853853
9.199546795787134e-08 4.208826990208894 0.04912190125853853
8.697338031282004e-08 4.836862686437176 0.04912190125853853
8.202912644863884e-08 5.558613053440597 0.04912190125853853
7.714404919555162e-08 6.388062072657212 0.04912190125853853
7.231003511785385e-08 7.341280397070123 0.04912190125853853
6.752789239242163e-08 8.436736721624852 0.04912190125853853
6.28058080432304e-08 9.695655615935925 0.04912190125853853
5.815784920987742e-08 11.142428752325099 0.04912190125853853
5.3602488927747063e-08 12.805087496773325 0.04912190125853853
4.916115840412558e-08 14.715846019280558 0.04912190125853853
4.4856844010066066e-08 16.91172544644807 0.04912190125853853
4.071275746468216e-08 19.435271149298263 0.04912190125853853
3.675111042301515e-08 22.335377063851233 0.04912190125853853
3.2992031481229e-08 25.668233015746946 0.04912190125853853
2.945266165460189e-08 29.498413403416983 0.04912190125853853
2.6146459177552213e-08 33.90012833314499 0.04912190125853853
2.3082739598521106e-08 38.9586614468756 0.04912190125853853
2.0266459601768656e-08 44.7720223008213 0.04912190125853853
1.7698240118227404e-08 51.45284530985853 0.04912190125853853
1.5374604115324896e-08 59.13057204993993 0.04912190125853853
1.328839296065032e-08 67.95395920083764 0.04912190125853853
1.1429312245757328e-08 78.09396072084505 0.04912190125853853
9.784558334673295e-09 89.74704009584349 0.04912190125853853
8.339473590586021e-09 103.13897683787222 0.04912190125853853
7.078188494471973e-09 118.52924098447018 0.04912190125853853
5.9842158864407795e-09 136.2160203551273 0.04912190125853853
5.040972250356605e-09 156.54199796841294 0.04912190125853853
4.2322127585792645e-09 179.90099155778333 0.04912190125853853
3.5423735546985004e-09 206.7455838273133 0.04912190125853853
2.9568244643636728e-09 237.59589128427652 0.04912190125853853
2.4620376728014606e-09 273.04964154553255 0.04912190125853853
2.0456847854674783e-09 313.79375436648274 0.04912190125853853
1.6966729015938532e-09 360.61765077612336 0.04912190125853853
1.4051334870494349e-09 414.4285481839423 0.04912190125853853
1.1623755369143639e-09 476.26903780279935 0.04912190125853853
9.608136077661651e-10 547.337284952015 0.04912190125853853
7.938804227176043e-10 629.0102436234466 0.04912190125853853
6.559312715513155e-10 722.870335094958 0.04912190125853853
5.421453958101606e-10 830.7361074919369 0.04912190125853853
4.4842979394880966e-10 954.6974703287535 0.04912190125853853
3.713271016895798e-10 1097.1561867027283 0.04912190125853853
3.079307397041214e-10 1260.872407680682 0.04912190125853853
2.5580742441021296e-10 1449.018150486201 0.04912190125853853
2.1292823390974339e-10 1665.2387566325353 0.04912190125853853
1.7760770476804013e-10 1913.7235207582582 0.04912190125853853
1.4845090858894936e-10 2199.2868586060326 0.04912190125853853
1.2430838966553037e-10 2527.461586781732 0.04912190125853853
1.0423709093007041e-10 2904.6061215980462 0.04912190125853853
8.746803822413159e-11 3338.027673990301 0.04912190125853853
7.337887036955012e-11 3836.123827417535 0.04912190125853853
6.147062900878483e-11 4408.54524183412 0.04912190125853853
5.134814180974981e-11 5066.382636136649 0.04912190125853853
4.270270959687533e-11 5822.38167188866 0.04912190125853853
3.529671384138551e-11 6691.189901715636 0.04912190125853853
2.894926191601417e-11 7689.640567018716 0.04912190125853853
2.3522610274943857e-11 8837.078743614602 0.04912190125853853
1.890977840960273e-11 10155.736154404181 0.04912190125853853
1.502345057236812e-11 11671.161911100682 0.04912190125853853
1.178703769855985e-11 13412.717530678983 0.04912190125853853
9.128542926173811e-12 15414.145817536453 0.04912190125853853
6.977170714623994e-12 17714.224633510854 0.04912190125853853
5.2628979123402024e-12 20357.518222611085 0.04912190125853853
3.917554106634691e-12 23395.240647448256 0.04912190125853853
2.8770496896598097e-12 26886.24806652944 0.04912190125853853
2.0833324604704493e-12 30898.1790778802 0.04912190125853853
1.4858983641896422e-12 35508.76522326117 0.04912190125853853
1.0420762331452113e-12 40807.33704412155 0.04912190125853853
7.1680779293161e-13 46896.55486926553 0.04912190125853853
4.819388000181228e-13 53894.397868406064 0.04912190125853853
3.150641360422069e-13 61936.44990970618 0.04912190125853853
1.9867660237793926e-13 71178.52651001325 0.04912190125853853
1.1917505302511166e-13 81799.69377519484 0.04912190125853853
6.621546191603179e-14 94005.73782282983 0.04912190125853853
3.194674376655413e-14 108033.15190764665 0.04912190125853853
1.0640000978803105e-14 124153.71850064106 0.04912190125853853
1.9324658586121653e-15 142679.7751000857 0.04912190125853853
8.738502856500793e-15 163970.26580002054 0.04912190125853853
1.191132501131482e-14 188437.695865931 0.04912190125853853
1.2798932954324969e-14 216556.12406317543 0.04912190125853853
1.2376749075282086e-14 248870.34759027854 0.04912190125853853
1.1346744729443122e-14 286006.45757603913 0.04912190125853853
9.966310359589082e-15 328683.96965420543 0.04912190125853853
8.527483338296343e-15 377729.76464674546 0.04912190125853853
7.143160240181458e-15 434094.10945776606 0.04912190125853853
5.915247916765947e-15 498869.06858441175 0.04912190125853853
4.802974331254606e-15 573309.6629695033 0.04912190125853853
3.8678465693540694e-15 658858.1861506815 0.04912190125853853
3.106161085381586e-15 757172.14883374 0.04912190125853853
2.4690010913585095e-15 870156.3933188907 0.04912190125853853
1.923228434926765e-15 1000000.0 0.04912190125853853
0.0019464031491980421 0.001 0.05645180755516966
0.0016047012992018578 0.0011492187010036998 0.05645180755516966
0.0013202273034415499 0.001320703622736631 0.05645180755516966
0.0010841046864177965 0.0015177773017322714 0.05645180755516966
0.000888653668347103 0.0017442580591096614 0.05645180755516966
0.0007272761127992931 0.0020045339809052396 0.05645180755516966
0.0005943389002694456 0.0023036479376536945 0.05645180755516966
0.0004850601951092333 0.002647395290480231 0.05645180755516966
0.0003954017179623251 0.0030424361767690034 0.05645180755516966
0.0003219690156661195 0.003496424550953137 0.05645180755516966
0.00026192083011367107 0.004018156480603808 0.05645180755516966
0.0002128879902961872 0.0046177405710691065 0.05645180755516966
0.00017290175807027804 0.005306793820656121 0.05645180755516966
0.00014033121866060226 0.006098666701068888 0.05645180755516966
0.00011382908962220308 0.007008701824056899 0.05645180755516966
9.228519970354634e-05 0.008054531205964931 0.05645180755516966
7.478683679896375e-05 0.009256417889712782 0.05645180755516966
6.058516193172686e-05 0.01063764854316313 0.05645180755516966
4.9066917688274717e-05 0.012224984640507832 0.05645180755516966
3.973071210299373e-05 0.014049180968354592 0.05645180755516966
3.216722335559405e-05 0.016145581502618366 0.05645180755516966
2.6042739929728158e-05 0.018554804201388442 0.05645180755516966
2.10855204636224e-05 0.021323527981697614 0.05645180755516966
1.7074524189765114e-05 0.024505397127942575 0.05645180755516966
1.383012488158017e-05 0.028162060654953962 0.05645180755516966
1.1206477415020427e-05 0.032364366763473595 0.05645180755516966
9.08525616772314e-06 0.03719373553072644 0.05645180755516966
7.370528464757664e-06 0.04274373643209657 0.05645180755516966
5.984564403965515e-06 0.04912190125853853 0.05645180755516966
4.8644172243291275e-06 0.05645180755516966 0.05645180755516966
3.959136271405612e-06 0.06487547294786292 0.05645180755516966
3.227498289379554e-06 0.07455610674814368 0.05645180755516966
2.636162622697731e-06 0.08568127214899486 0.05645180755516966
2.1581725630657675e-06 0.09846652027941236 0.05645180755516966
1.7717389495263726e-06 0.11315956652786067 0.05645180755516966
1.4592536074641178e-06 0.13004509005128978 0.05645180755516966
1.2064897519006162e-06 0.1494502494606524 0.05645180755516966
1.0019543251896593e-06 0.17175102154984984 0.05645180755516966
8.363636666919652e-07 0.19737948588157686 0.05645180755516966
7.022192560373654e-07 0.22683219636960386 0.05645180755516966
5.934645603963493e-07 0.2606798020576923 0.05645180755516966
5.052076000257484e-07 0.2995781034986427 0.05645180755516966
4.3349671596023404e-07 0.3442807589518621 0.05645180755516966
3.7513939660227535e-07 0.39565388658322687 0.05645180755516966
3.27555946103876e-07 0.4546928455862411 0.05645180755516966
2.8866130630722173e-07 0.5225415213602959 0.05645180755516966
2.56769663316064e-07 0.6005144883981762 0.05645180755516966
2.305174541779656e-07 0.6901224802908534 0.05645180755516966
2.088012516069694e-07 0.793101660333306 0.05645180755516966
1.907276650666128e-07 0.9114472598521194 0.05645180755516966
1.7557295947786752e-07 1.0474522360006342 0.05645180755516966
1.627505237223291e-07 1.2037516980200695 0.05645180755516966
1.5178468209023875e-07 1.3833739627296222 0.05645180755516966
1.422896395762794e-07 1.5897992284504772 0.05645180755516966
1.339525691986844e-07 1.8270270041765395 0.05645180755516966
1.2652005545879877e-07 2.099653600438444 0.05645180755516966
1.197872423353702e-07 2.4129611832536098 0.05645180755516966
1.1358916492446545e-07 2.7730201165910637 0.05645180755516966
1.0779383502641793e-07 3.1868065762459103 0.05645180755516966
1.0229672870072648e-07 3.662337713903373 0.05645180755516966
9.701638521448369e-08 4.208826990208894 0.05645180755516966
9.189087320205479e-08 4.836862686437176 0.05645180755516966
8.68749217017642e-08 5.558613053440597 0.05645180755516966
8.193754595436573e-08 6.388062072657212 0.05645180755516966
7.706002719460626e-08 7.341280397070123 0.05645180755516966
7.223413297889614e-08 8.436736721624852 0.05645180755516966
6.746049207727485e-08 9.695655615935925 0.05645180755516966
6.274706020785795e-08 11.142428752325099 0.05645180755516966
5.810763970145148e-08 12.805087496773325 0.05645180755516966
5.35604328002863e-08 14.715846019280558 0.05645180755516966
4.912662681820154e-08 16.91172544644807 0.05645180755516966
4.482902088193304e-08 19.435271149298263 0.05645180755516966
4.069071406600025e-08 22.335377063851233 0.05645180755516966
3.673388551466653e-08 25.668233015746946 0.05645180755516966
3.297870156625769e-08 29.498413403416983 0.05645180755516966
2.9442391582265928e-08 33.90012833314499 0.05645180755516966
2.613853148194286e-08 38.9586614468756 0.05645180755516966
2.307656303112554e-08 44.7720223008213 0.05645180755516966
2.0261563626650277e-08 51.45284530985853 0.05645180755516966
1.769426060142451e-08 59.13057204993993 0.05645180755516966
1.5371265967099174e-08 67.95395920083764 0.05645180755516966
1.328549244976416e-08 78.09396072084505 0.05645180755516966
1.1426701521295192e-08 89.74704009584349 0.05645180755516966
9.78213193439251e-09 103.13897683787222 0.05645180755516966
8.337157463152948e-09 118.52924098447018 0.05645180755516966
7.075931884046108e-09 136.2160203551273 0.05645180755516966
5.981984457152471e-09 156.54199796841294 0.05645180755516966
5.0387434840314625e-09 179.90099155778333 0.05645180755516966
4.229972127341858e-09 206.7455838273133 0.05645180755516966
3.5401119404085586e-09 237.59589128427652 0.05645180755516966
2.954536198270137e-09 273.04964154553255 0.05645180755516966
2.459719372329078e-09 313.79375436648274 0.05645180755516966
2.043334251312142e-09 360.61765077612336 0.05645180755516966
1.6942885674628948e-09 414.4285481839423 0.05645180755516966
1.402713961884362e-09 476.26903780279935 0.05645180755516966
1.1599190352510388e-09 547.337284952015 0.05645180755516966
9.583180879705819e-10 629.0102436234466 0.05645180755516966
7.91343293709201e-10 722.870335094958 0.05645180755516966
6.53349241936242e-10 830.7361074919369 0.05645180755516966
5.39514517344233e-10 954.6974703287535 0.05645180755516966
4.4574537000374205e-10 1097.1561867027283 0.05645180755516966
3.685839885663204e-10 1260.872407680682 0.05645180755516966
3.051233548321316e-10 1449.018150486201 0.05645180755516966
2.529302224612987e-10 1665.2387566325353 0.05645180755516966
2.0997596977129218e-10 1913.7235207582582 0.05645180755516966
1.7457645831058573e-10 2199.2868586060326 0.05645180755516966
1.4533876074754142e-10 2527.461586781732 0.05645180755516966
1.21116563820019e-10 2904.6061215980462 0.05645180755516966
1.0097151214368428e-10 3338.027673990301 0.05645180755516966
8.414056103467566e-11 3836.123827417535 0.05645180755516966
7.000858535466739e-11 4408.54524183412 0.05645180755516966
5.8084930508255864e-11 5066.382636136649 0.05645180755516966
4.798285521421587e-11 5822.38167188866 0.05645180755516966
3.94012363189001e-11 6691.189901715636 0.05645180755516966
3.210794393828189e-11 7689.640567018716 0.05645180755516966
2.5923771657300086e-11 8837.078743614602 0.05645180755516966
2.0708434899058097e-11 10155.736154404181 0.05645180755516966
1.6347388147878094e-11 11671.161911100682 0.05645180755516966
1.2741588210543999e-11 13412.717530678983 0.05645180755516966
9.799996585584244e-12 15414.145817536453 0.05645180755516966
7.435666459046667e-12 17714.224633510854 0.05645180755516966
5.5644856076548935e-12 20357.518222611085 0.05645180755516966
4.106237075487745e-12 23395.240647448256 0.05645180755516966
2.9866343603704004e-12 26886.24806652944 0.05645180755516966
2.1392390744441213e-12 30898.1790778802 0.05645180755516966
1.5066624239795158e-12 35508.76522326117 0.05645180755516966
1.040977238389335e-12 40807.33704412155 0.05645180755516966
7.030949241326918e-13 46896.55486926553 0.05645180755516966
4.618147879693478e-13 53894.397868406064 0.05645180755516966
2.925769113879548e-13 61936.44990970618 0.05645180755516966
1.7628087506968253e-13 71178.52651001325 0.05645180755516966
9.828506823510164e-14 81799.69377519484 0.05645180755516966
4.756740096619914e-14 94005.73782282983 0.05645180755516966
1.5800610196322132e-14 108033.15190764665 0.05645180755516966
3.0718966968410182e-15 124153.71850064106 0.05645180755516966
1.3343290112822733e-14 142679.7751000857 0.05645180755516966
1.8132929392630477e-14 163970.26580002054 0.05645180755516966
1.954719785828788e-14 188437.695865931 0.05645180755516966
1.8974394157047765e-14 216556.12406317543 0.05645180755516966
1.732329930274456e-14 248870.34759027854 0.05645180755516966
1.5271468502414134e-14 286006.45757603913 0.05645180755516966
1.3084537005787831e-14 328683.96965420543 0.05645180755516966
1.0969159887930257e-14 377729.76464674546 0.05645180755516966
9.059191436155403e-15 434094.10945776606 0.05645180755516966
7.417912211403217e-15 498869.06858441175 0.05645180755516966
5.9722887036208275e-15 573309.6629695033 0.05645180755516966
4.782191319102538e-15 658858.1861506815 0.05645180755516966
3.7969015249117726e-15 757172.14883374 0.05645180755516966
3.0036396585172737e-15 870156.3933188907 0.05645180755516966
2.3329070901132994e-15 1000000.0 0.05645180755516966
0.002355513308056556 0.001 0.06487547294786292
0.0019464029875673333 0.0011492187010036998 0.06487547294786292
0.0016047011368907627 0.001320703622736631 0.06487547294786292
0.0013202271404411797 0.0015177773017322714 0.06487547294786292
0.0010841045227785971 0.0017442580591096614 0.06487547294786292
0.0008886535040966703 0.0020045339809052396 0.06487547294786292
0.0007272759479658927 0.0023036479376536945 0.06487547294786292
0.0005943387349124467 0.002647395290480231 0.06487547294786292
0.00048506002924895986 0.0030424361767690034 0.06487547294786292
0.00039540155163834273 0.003496424550953137 0.06487547294786292
0.00032196884890532684 0.004018156480603808 0.06487547294786292
0.0002619206629564854 0.0046177405710691065 0.06487547294786292
0.0002128878227691186 0.005306793820656121 0.06487547294786292
0.00017290159020716574 0.006098666701068888 0.06487547294786292
0.0001403310504855433 0.007008701824056899 0.06487547294786292
0.00011382892116400603 0.008054531205964931 0.06487547294786292
9.22850309832534e-05 0.009256417889712782 0.06487547294786292
7.478666784078297e-05 0.01063764854316313 0.06487547294786292
6.0584992757810666e-05 0.012224984640507832 0.06487547294786292
4.906674831878059e-05 0.014049180968354592 0.06487547294786292
3.9730542556890014e-05 0.016145581502618366 0.06487547294786292
3.2167053648760394e-05 0.018554804201388442 0.06487547294786292
2.6042570077371152e-05 0.021323527981697614 0.06487547294786292
2.1085350480483725e-05 0.024505397127942575 0.06487547294786292
1.7074354089673983e-05 0.028162060654953962 0.06487547294786292
1.3829954676571228e-05 0.032364366763473595 0.06487547294786292
1.1206307116141262e-05 0.03719373553072644 0.06487547294786292
9.085085786719564e-06 0.04274373643209657 0.06487547294786292
7.3703580114135164e-06 0.04912190125853853 0.06487547294786292
5.98439388912065e-06 0.05645180755516966 0.06487547294786292
4.864246656576497e-06 0.06487547294786292 0.06487547294786292
3.958965659799172e-06 0.07455610674814368 0.06487547294786292
3.2273276445856855e-06 0.08568127214899486 0.06487547294786292
2.6359919542222852e-06 0.09846652027941236 0.06487547294786292
2.1580018825491723e-06 0.11315956652786067 0.06487547294786292
1.7715682667784893e-06 0.13004509005128978 0.06487547294786292
1.4590829359884677e-06 0.1494502494606524 0.06487547294786292
1.2063191069744753e-06 0.17175102154984984 0.06487547294786292
1.0017837236081864e-06 0.19737948588157686 0.06487547294786292
8.361931279183242e-07 0.22683219636960386 0.06487547294786292
7.020488051200958e-07 0.2606798020576923 0.06487547294786292
5.932942259258625e-07 0.2995781034986427 0.06487547294786292
5.050374163929373e-07 0.3442807589518621 0.06487547294786292
4.3332672608475953e-07 0.39565388658322687 0.06487547294786292
3.749696526754616e-07 0.4546928455862411 0.06487547294786292
3.273865094364885e-07 0.5225415213602959 0.06487547294786292
2.8849225479007923e-07 0.6005144883981762 0.06487547294786292
2.5660109015889464e-07 0.6901224802908534 0.06487547294786292
2.3034947358802418e-07 0.793101660333306 0.06487547294786292
2.0863400198743373e-07 0.9114472598521194 0.06487547294786292
1.905613146941168e-07 1.0474522360006342 0.06487547294786292
1.7540771249857298e-07 1.2037516980200695 0.06487547294786292
1.6258662612631328e-07 1.3833739627296222 0.06487547294786292
1.5162243055164525e-07 1.5897992284504772 0.06487547294786292
1.4212938847764714e-07 1.8270270041765395 0.06487547294786292
1.3379474143133605e-07 2.099653600438444 0.06487547294786292
1.2636514999816127e-07 2.4129611832536098 0.06487547294786292
1.1963584277017644e-07 2.7730201165910637 0.06487547294786292
1.1344194334145068e-07 3.1868065762459103 0.06487547294786292
1.0765155269770385e-07 3.662337713903373 0.06487547294786292
1.0216022791370745e-07 4.208826990208894 0.06487547294786292
9.688657140395802e-08 4.836862686437176 0.06487547294786292
9.176868326810257e-08 5.558613053440597 0.06487547294786292
8.676127718153757e-08 6.388062072657212 0.06487547294786292
8.183329190127563e-08 7.341280397070123 0.06487547294786292
7.696586064591567e-08 8.436736721624852 0.06487547294786292
7.21505284441426e-08 9.695655615935925 0.06487547294786292
6.738763664031373e-08 11.142428752325099 0.06487547294786292
6.268481175081796e-08 12.805087496773325 0.06487547294786292
5.805552000335418e-08 14.715846019280558 0.06487547294786292
5.351766073488293e-08 16.91172544644807 0.06487547294786292
4.909218833098333e-08 19.435271149298263 0.06487547294786292
4.4801762019014424e-08 22.335377063851233 0.06487547294786292
4.066944064102986e-08 25.668233015746946 0.06487547294786292
3.6717449705572607e-08 29.498413403416983 0.06487547294786292
3.29660655333042e-08 33.90012833314499 0.06487547294786292
2.943266338322533e-08 38.9586614468756 0.06487547294786292
2.6130975980796257e-08 44.7720223008213 0.06487547294786292
2.3070594834702363e-08 51.45284530985853 0.06487547294786292
2.0256729767642763e-08 59.13057204993993 0.06487547294786292
1.769021877346278e-08 67.95395920083764 0.06487547294786292
1.5367762811542736e-08 78.09396072084505 0.06487547294786292
1.3282343857700003e-08 89.74704009584349 0.06487547294786292
1.142377631596983e-08 103.13897683787222 0.06487547294786292
9.779338189122664e-09 118.52924098447018 0.06487547294786292
8.334432140581164e-09 136.2160203551273 0.06487547294786292
7.073232732163204e-09 156.54199796841294 0.06487547294786292
5.979283868213798e-09 179.90099155778333 0.06487547294786292
5.036023954135046e-09 206.7455838273133 0.06487547294786292
4.227222927331419e-09 237.59589128427652 0.06487547294786292
3.537326909305253e-09 273.04964154553255 0.06487547294786292
2.9517118835947764e-09 313.79375436648274 0.06487547294786292
2.4568540442913064e-09 360.61765077612336 0.06487547294786292
2.0404269599611207e-09 414.4285481839423 0.06487547294786292
1.6913385709061823e-09 476.26903780279935 0.06487547294786292
1.399720478927188e-09 547.337284952015 0.06487547294786292
1.1568809584621993e-09 629.0102436234466 0.06487547294786292
9.552336267088738e-10 722.870335094958 0.06487547294786292
7.882100814052273e-10 830.7361074919369 0.06487547294786292
6.50164194753106e-10 954.6974703287535 0.06487547294786292
5.362739151132303e-10 1097.1561867027283 0.06487547294786292
4.42444996858935e-10 1260.872407680682 0.06487547294786292
3.6521925635385043e-10 1449.018150486201 0.06487547294786292
3.016896996842688e-10 1665.2387566325353 0.06487547294786292
2.494235623704162e-10 1913.7235207582582 0.06487547294786292
2.0639366447470706e-10 2199.2868586060326 0.06487547294786292
1.7091793467870079e-10 2527.461586781732 0.06487547294786292
1.416070612820456e-10 2904.6061215980462 0.06487547294786292
1.1731953044002942e-10 3338.027673990301 0.06487547294786292
9.712324218794869e-11 3836.123827417535 0.06487547294786292
8.026309185425046e-11 4408.54524183412 0.06487547294786292
6.613268001390326e-11 5066.382636136649 0.06487547294786292
5.42502538321255e-11 5822.38167188866 0.06487547294786292
4.423708490177477e-11 6691.189901715636 0.06487547294786292
3.5797676309373043e-11 7689.640567018716 0.06487547294786292
2.8701538758516e-11 8837.078743614602 0.06487547294786292
2.2766345463020622e-11 10155.736154404181 0.06487547294786292
1.7843088788991376e-11 11671.161911100682 0.06487547294786292
1.3804097123861327e-11 13412.717530678983 0.06487547294786292
1.0534264487192108e-11 15414.145817536453 0.06487547294786292
7.925898376539274e-12 17714.224633510854 0.06487547294786292
5.877355095730325e-12 20357.518222611085 0.06487547294786292
4.2934869831786574e-12 23395.240647448256 0.06487547294786292
3.087525242458501e-12 26886.24806652944 0.06487547294786292
2.1827866798123166e-12 30898.1790778802 0.06487547294786292
1.5138880444652992e-12 35508.76522326117 0.06487547294786292
1.0265671784655977e-12 40807.33704412155 0.06487547294786292
6.770776507072419e-13 46896.55486926553 0.06487547294786292
4.308120209178942e-13 53894.397868406064 0.06487547294786292
2.6069756179784897e-13 61936.44990970618 0.06487547294786292
1.4597750227574383e-13 71178.52651001325 0.06487547294786292
7.088993563171553e-14 81799.69377519484 0.06487547294786292
2.356200146761702e-14 94005.73782282983 0.06487547294786292
4.684188760072268e-15 108033.15190764665 0.06487547294786292
2.0246712817997793e-14 124153.71850064106 0.06487547294786292
2.754659056468465e-14 142679.7751000857 0.06487547294786292
2.9747972866907583e-14 163970.26580002054 0.06487547294786292
2.893556196785583e-14 188437.695865931 0.06487547294786292
2.6516626664668916e-14 216556.12406317543 0.06487547294786292
2.3354300306862555e-14 248870.34759027854 0.06487547294786292
2.003445525526181e-14 286006.45757603913 0.06487547294786292
1.6841605218168194e-14 328683.96965420543 0.06487547294786292
1.3919476228379472e-14 377729.76464674546 0.06487547294786292
1.1356189358563244e-14 434094.10945776606 0.06487547294786292
9.186369727416492e-15 498869.06858441175 0.06487547294786292
7.325879540585195e-15 573309.6629695033 0.06487547294786292
5.841023584268355e-15 658858.1861506815 0.06487547294786292
4.62350996670893e-15 757172.14883374 0.06487547294786292
3.597138121664266e-15 870156.3933188907 0.06487547294786292
2.8007543035844242e-15 1000000.0 0.06487547294786292
0.002843608736370018 0.001 0.07455610674814368
0.0023555131083068115 0.0011492187010036998 0.07455610674814368
0.0019464027869263295 0.001320703622736631 0.07455610674814368
0.0016047009353541003 0.0015177773017322714 0.07455610674814368
0.001320226938071857 0.0017442580591096614 0.07455610674814368
0.0010841043196035023 0.0020045339809052396 0.07455610674814368
0.0008886533001766887 0.0023036479376536945 0.07455610674814368
0.0007272757433451349 0.002647395290480231 0.07455610674814368
0.0005943385296132628 0.0030424361767690034 0.07455610674814368
0.00048505982333250236 0.003496424550953137 0.07455610674814368
0.00039540134514294903 0.004018156480603808 0.07455610674814368
0.0003219686418761032 0.0046177405710691065 0.07455610674814368
0.00026192045542647834 0.005306793820656121 0.07455610674814368
0.0002128876147800135 0.006098666701068888 0.07455610674814368
0.00017290138179637884 0.007008701824056899 0.07455610674814368
0.00014033084169199836 0.008054531205964931 0.07455610674814368
0.00011382871201417316 0.009256417889712782 0.07455610674814368
9.22848215124776e-05 0.01063764854316313 0.07455610674814368
7.478645807692391e-05 0.012224984640507832 0.07455610674814368
6.058478272641908e-05 0.014049180968354592 0.07455610674814368
4.90665380428407e-05 0.016145581502618366 0.07455610674814368
3.973033206112163e-05 0.018554804201388442 0.07455610674814368
3.216684295314753e-05 0.021323527981697614 0.07455610674814368
2.6042359202437318e-05 0.024505397127942575 0.07455610674814368
2.108513944462393e-05 0.028162060654953962 0.07455610674814368
1.707414290899427e-05 0.032364366763473595 0.07455610674814368
1.38297433665115e-05 0.03719373553072644 0.07455610674814368
1.1206095692542148e-05 0.04274373643209657 0.07455610674814368
9.084874262866444e-06 0.04912190125853853 0.07455610674814368
7.3701464002691106e-06 0.05645180755516966 0.07455610674814368
5.9841822034494875e-06 0.06487547294786292 0.07455610674814368
4.864034909421097e-06 0.07455610674814368 0.07455610674814368
3.958753864375091e-06 0.08568127214899486 0.07455610674814368
3.227115813543395e-06 0.09846652027941236 0.07455610674814368
2.6357801013528366e-06 0.11315956652786067 0.07455610674814368
2.1577900214705785e-06 0.13004509005128978 0.07455610674814368
1.7713564160219339e-06 0.1494502494606524 0.07455610674814368
1.4588711128014388e-06 0.17175102154984984 0.07455610674814368
1.206107334945309e-06 0.19737948588157686 0.07455610674814368
1.0015720262007526e-06 0.22683219636960386 0.07455610674814368
8.35981537018575e-07 0.2606798020576923 0.07455610674814368
7.018373553578823e-07 0.2995781034986427 0.07455610674814368
5.930829621103931e-07 0.3442807589518621 0.07455610674814368
5.048263911622275e-07 0.39565388658322687 0.07455610674814368
4.3311600300731737e-07 0.4546928455862411 0.07455610674814368
3.747593107761814e-07 0.5225415213602959 0.07455610674814368
3.271766447622386e-07 0.6005144883981762 0.07455610674814368
2.882829833535279e-07 0.6901224802908534 0.07455610674814368
2.5639255350046707e-07 0.793101660333306 0.07455610674814368
2.3014184465422992e-07 0.9114472598521194 0.07455610674814368
2.0842748989159839e-07 1.0474522360006342 0.07455610674814368
1.9035617282686483e-07 1.2037516980200695 0.07455610674814368
1.7520424675236852e-07 1.3833739627296222 0.07455610674814368
1.623852049150061e-07 1.5897992284504772 0.07455610674814368
1.5142349535845687e-07 1.8270270041765395 0.07455610674814368
1.4193346431663756e-07 2.099653600438444 0.07455610674814368
1.336024479249142e-07 2.4129611832536098 0.07455610674814368
1.2617721234032056e-07 2.7730201165910637 0.07455610674814368
1.194530958562208e-07 3.1868065762459103 0.07455610674814368
1.1326533308464969e-07 3.662337713903373 0.07455610674814368
1.0748212553378204e-07 4.208826990208894 0.07455610674814368
1.0199910871868181e-07 4.836862686437176 0.07455610674814368
9.673492369741306e-08 5.558613053440597 0.07455610674814368
9.162765173529631e-08 6.388062072657212 0.07455610674814368
8.663191155135024e-08 7.341280397070123 0.07455610674814368
8.171645804379984e-08 8.436736721624852 0.07455610674814368
7.686214790157686e-08 9.695655615935925 0.07455610674814368
7.206016933007132e-08 11.142428752325099 0.07455610674814368
6.731045459006622e-08 12.805087496773325 0.07455610674814368
6.262021293016763e-08 14.715846019280558 0.07455610674814368
5.800253408952058e-08 16.91172544644807 0.07455610674814368
5.3475028098095775e-08 19.435271149298263 0.07455610674814368
4.905847559699e-08 22.335377063851233 0.07455610674814368
4.4775485474489105e-08 25.668233015746946 0.07455610674814368
4.0649173902221857e-08 29.498413403416983 0.07455610674814368
3.670190303192364e-08 33.90012833314499 0.07455610674814368
3.295413000044701e-08 38.9586614468756 0.07455610674814368
2.9423424888598906e-08 44.7720223008213 0.07455610674814368
2.6123706380184672e-08 51.45284530985853 0.07455610674814368
2.3064730467225493e-08 59.13057204993993 0.07455610674814368
2.0251844518861736e-08 67.95395920083764 0.07455610674814368
1.7685997021500005e-08 78.09396072084505 0.07455610674814368
1.536397530705301e-08 89.74704009584349 0.07455610674814368
1.3278827211524354e-08 103.13897683787222 0.07455610674814368
1.1420416126022362e-08 118.52924098447018 0.07455610674814368
9.776056072085745e-09 136.2160203551273 0.07455610674814368
8.33117586756301e-09 156.54199796841294 0.07455610674814368
7.069968281712795e-09 179.90099155778333 0.07455610674814368
5.9759900458591746e-09 206.7455838273133 0.07455610674814368
5.032688082137575e-09 237.59589128427652 0.07455610674814368
4.223838087180198e-09 273.04964154553255 0.07455610674814368
3.5338898199876664e-09 313.79375436648274 0.07455610674814368
2.9482214464345534e-09 360.61765077612336 0.07455610674814368
2.453310095194448e-09 414.4285481839423 0.07455610674814368
2.0368300261751435e-09 476.26903780279935 0.07455610674814368
1.6876890433130745e-09 547.337284952015 0.07455610674814368
1.3960184141765131e-09 629.0102436234466 0.07455610674814368
1.153125868256404e-09 722.870335094958 0.07455610674814368
9.514244721112262e-10 830.7361074919369 0.07455610674814368
7.84345059604355e-10 954.6974703287535 0.07455610674814368
6.462409768285323e-10 1097.1561867027283 0.07455610674814368
5.322896414004102e-10 1260.872407680682 0.07455610674814368
4.3839653816066335e-10 1449.018150486201 0.07455610674814368
3.6110352762705553e-10 1665.2387566325353 0.07455610674814368
2.975044011328549e-10 1913.7235207582582 0.07455610674814368
2.451679089913528e-10 2199.2868586060326 0.07455610674814368
2.0206927597117216e-10 2527.461586781732 0.07455610674814368
1.665301911397011e-10 2904.6061215980462 0.07455610674814368
1.3716657658606381e-10 3338.027673990301 0.07455610674814368
1.1284372906445383e-10 3836.123827417535 0.07455610674814368
9.263785192507173e-11 4408.54524183412 0.07455610674814368
7.580298496919543e-11 5066.382636136649 0.07455610674814368
6.174211839628805e-11 5822.38167188866 0.07455610674814368
4.99819123874032e-11 6691.189901715636 0.07455610674814368
4.014919796160887e-11 7689.640567018716 0.07455610674814368
3.194983066293392e-11 8837.078743614602 0.07455610674814368
2.5149229236404082e-11 10155.736154404181 0.07455610674814368
1.9555091707300918e-11 11671.161911100682 0.07455610674814368
1.5003599884298897e-11 13412.717530678983 0.07455610674814368
1.1349041247521365e-11 15414.145817536453 0.07455610674814368
8.457838907862357e-12 17714.224633510854 0.07455610674814368
6.206320339244417e-12 20357.518222611085 0.07455610674814368
4.480756142234395e-12 23395.240647448256 0.07455610674814368
3.1790934766412135e-12 26886.24806652944 0.07455610674814368
2.2123244584887477e-12 30898.1790778802 0.07455610674814368
1.5053035332574004e-12 35508.76522326117 0.07455610674814368
9.964632099329369e-13 40807.33704412155 0.07455610674814368
6.364884646084274e-13 46896.55486926553 0.07455610674814368
3.868435613006249e-13 53894.397868406064 0.07455610674814368
2.1764282796100194e-13 61936.44990970618 0.07455610674814368
1.0625653087709564e-13 71178.52651001325 0.07455610674814368
3.564493196591377e-14 81799.69377519484 0.07455610674814368
6.829545338548487e-15 94005.73782282983 0.07455610674814368
3.0370302796331895e-14 108033.15190764665 0.07455610674814368
4.160918783257931e-14 124153.71850064106 0.07455610674814368
4.509198614136402e-14 142679.7751000857 0.07455610674814368
4.3988563520755896e-14 163970.26580002054 0.07455610674814368
4.0405120333661957e-14 188437.695865931 0.07455610674814368
3.5686084214623173e-14 216556.12406317543 0.07455610674814368
3.063926413268887e-14 248870.34759027854 0.07455610674814368
2.579553227007828e-14 286006.45757603913 0.07455610674814368
2.1354169009500743e-14 328683.96965420543 0.07455610674814368
1.7444956739134563e-14 377729.76464674546 0.07455610674814368
1.410263143311369e-14 434094.10945776606 0.07455610674814368
1.1311444207849825e-14 498869.06858441175 0.07455610674814368
8.980969319905008e-15 573309.6629695033 0.07455610674814368
7.098468346664597e-15 658858.1861506815 0.07455610674814368
5.545505329795236e-15 757172.14883374 0.07455610674814368
4.318224363562785e-15 870156.3933188907 0.07455610674814368
3.3307876584880852e-15 1000000.0 0.07455610674814368
0.0034237296736396444 0.001 0.08568127214899486
0.002843608489606776 0.0011492187010036998 0.08568127214899486
0.002355512860352363 0.001320703622736631 0.08568127214899486
0.0019464025378099076 0.0015177773017322714 0.08568127214899486
0.0016047006851435605 0.0017442580591096614 0.08568127214899486
0.0013202266868134228 0.0020045339809052396 0.08568127214899486
0.0010841040673651506 0.0023036479376536945 0.08568127214899486
0.0008886530470003443 0.002647395290480231 0.08568127214899486
0.0007272754892816875 0.0030424361767690034 0.08568127214899486
0.0005943382747275773 0.003496424550953137 0.08568127214899486
0.00048505956767481984 0.004018156480603808 0.08568127214899486
0.00039540108876931143 0.0046177405710691065 0.08568127214899486
0.00032196838483371584 0.005306793820656121 0.08568127214899486
0.00026192019777312656 0.006098666701068888 0.08568127214899486
0.0002128873565592701 0.007008701824056899 0.08568127214899486
0.000172901123051971 0.008054531205964931 0.08568127214899486
0.00014033058246773998 0.009256417889712782 0.08568127214899486
0.00011382845235173578 0.01063764854316313 0.08568127214899486
9.228456144819847e-05 0.012224984640507832 0.08568127214899486
7.478619764709517e-05 0.014049180968354592 0.08568127214899486
6.058452196425375e-05 0.016145581502618366 0.08568127214899486
4.9066276981007094e-05 0.018554804201388442 0.08568127214899486
3.973007072566228e-05 0.021323527981697614 0.08568127214899486
3.216658137101917e-05 0.024505397127942575 0.08568127214899486
2.6042097399442236e-05 0.028162060654953962 0.08568127214899486
2.1084877442169477e-05 0.032364366763473595 0.08568127214899486
1.7073880728656933e-05 0.03719373553072644 0.08568127214899486
1.3829481029284905e-05 0.04274373643209657 0.08568127214899486
1.1205833213966815e-05 0.04912190125853853 0.08568127214899486
9.084611663604664e-06 0.05645180755516966 0.08568127214899486
7.369883697257856e-06 0.06487547294786292 0.08568127214899486
5.983919412494692e-06 0.07455610674814368 0.08568127214899486
4.863772047765044e-06 0.08568127214899486 0.08568127214899486
3.958490948781715e-06 0.09846652027941236 0.08568127214899486
3.226852863091184e-06 0.11315956652786067 0.08568127214899486
2.6355171350691056e-06 0.13004509005128978 0.08568127214899486
2.1575270608251325e-06 0.1494502494606524 0.08568127214899486
1.771093484673799e-06 0.17175102154984984 0.08568127214899486
1.4586082392239325e-06 0.19737948588157686 0.08568127214899486
1.205844549373794e-06 0.22683219636960386 0.08568127214899486
1.0013093669756536e-06 0.2606798020576923 0.08568127214899486
8.357190506699461e-07 0.2995781034986427 0.08568127214899486
7.015750968729882e-07 0.3442807589518621 0.08568127214899486
5.928209967170049e-07 0.39565388658322687 0.08568127214899486
5.045647994616695e-07 0.4546928455862411 0.08568127214899486
4.3285488267536323e-07 0.5225415213602959 0.08568127214899486
3.744987805555204e-07 0.6005144883981762 0.08568127214899486
3.26916850040479e-07 0.6901224802908534 0.08568127214899486
2.880240998013456e-07 0.793101660333306 0.08568127214899486
2.561347965317033e-07 0.9114472598521194 0.08568127214899486
2.2988547412287202e-07 1.0474522360006342 0.08568127214899486
2.0817282063087528e-07 1.2037516980200695 0.08568127214899486
1.9010358570529032e-07 1.3833739627296222 0.08568127214899486
1.7495419922649788e-07 1.5897992284504772 0.08568127214899486
1.6213824521101733e-07 1.8270270041765395 0.08568127214899486
1.5118027543270345e-07 2.099653600438444 0.08568127214899486
1.416947553165883e-07 2.4129611832536098 0.08568127214899486
1.3336915025336828e-07 2.7730201165910637 0.08568127214899486
1.259503632968645e-07 3.1868065762459103 0.08568127214899486
1.1923387028124448e-07 3.662337713903373 0.08568127214899486
1.1305503106861375e-07 4.208826990208894 0.08568127214899486
1.0728214421430043e-07 4.836862686437176 0.08568127214899486
1.0181089354975408e-07 5.558613053440597 0.08568127214899486
9.6559896689552e-08 6.388062072657212 0.08568127214899486
9.146711687905464e-08 7.341280397070123 0.08568127214899486
8.648694436639258e-08 8.436736721624852 0.08568127214899486
8.158779086077199e-08 9.695655615935925 0.08568127214899486
7.675006961286972e-08 11.142428752325099 0.08568127214899486
7.196446095460163e-08 12.805087496773325 0.08568127214899486
6.723037889681122e-08 14.715846019280558 0.08568127214899486
6.255456495591477e-08 16.91172544644807 0.08568127214899486
5.794974949078005e-08 19.435271149298263 0.08568127214899486
5.3433326530332587e-08 22.335377063851233 0.08568127214899486
4.9026013820016937e-08 25.668233015746946 0.08568127214899486
4.4750491321040795e-08 29.498413403416983 0.08568127214899486
4.063004457887948e-08 33.90012833314499 0.08568127214899486
3.668726002896763e-08 38.9586614468756 0.08568127214899486
3.2942836698975075e-08 44.7720223008213 0.08568127214899486
2.9414575507301713e-08 51.45284530985853 0.08568127214899486
2.611659940502005e-08 59.13057204993993 0.08568127214899486
2.3058835223622315e-08 67.95395920083764 0.08568127214899486
2.0246767787400304e-08 78.09396072084505 0.08568127214899486
1.7681453089320696e-08 89.74704009584349 0.08568127214899486
1.535976023063143e-08 103.13897683787222 0.08568127214899486
1.3274798316576658e-08 118.52924098447018 0.08568127214899486
1.14164758015017e-08 136.2160203551273 0.08568127214899486
9.772139300339398e-09 156.54199796841294 0.08568127214899486
8.327240651748776e-09 179.90099155778333 0.08568127214899486
7.065988596533304e-09 206.7455838273133 0.08568127214899486
5.971950897232063e-09 237.59589128427652 0.08568127214899486
5.028581703922681e-09 273.04964154553255 0.08568127214899486
4.219661342292746e-09 313.79375436648274 0.08568127214899486
3.529642389834848e-09 360.61765077612336 0.08568127214899486
2.9439045423954556e-09 414.4285481839423 0.08568127214899486
2.448925773458491e-09 476.26903780279935 0.08568127214899486
2.032380212475121e-09 547.337284952015 0.08568127214899486
1.6831756215044714e-09 629.0102436234466 0.08568127214899486
1.3914427028389065e-09 722.870335094958 0.08568127214899486
1.1484885879776627e-09 830.7361074919369 0.08568127214899486
9.467257038541475e-10 954.6974703287535 0.08568127214899486
7.795843336112426e-10 1097.1561867027283 0.08568127214899486
6.414173206378002e-10 1260.872407680682 0.08568127214899486
5.274020488317847e-10 1449.018150486201 0.08568127214899486
4.334441790811985e-10 1665.2387566325353 0.08568127214899486
3.560865359628247e-10 1913.7235207582582 0.08568127214899486
2.924246012573012e-10 2199.2868586060326 0.08568127214899486
2.400299483506412e-10 2527.461586781732 0.08568127214899486
1.9688187670072969e-10 2904.6061215980462 0.08568127214899486
1.6130783946804225e-10 3338.027673990301 0.08568127214899486
1.3193094662941217e-10 3836.123827417535 0.08568127214899486
1.076252776068226e-10 4408.54524183412 0.08568127214899486
8.747674562796168e-11 5066.382636136649 0.08568127214899486
7.074916197460706e-11 5822.38167188866 0.08568127214899486
5.685404365585135e-11 6691.189901715636 0.08568127214899486
4.5323353780441465e-11 7689.640567018716 0.08568127214899486
3.578467924609499e-11 8837.078743614602 0.08568127214899486
2.7938594356579066e-11 10155.736154404181 0.08568127214899486
2.1538854280998354e-11 11671.161911100682 0.08568127214899486
1.637622586568208e-11 13412.717530678983 0.08568127214899486
1.2266724206631005e-11 15414.145817536453 0.08568127214899486
9.044246451208552e-12 17714.224633510854 0.08568127214899486
6.557597672339488e-12 20357.518222611085 0.08568127214899486
4.670079332470302e-12 23395.240647448256 0.08568127214899486
3.2608779839218317e-12 26886.24806652944 0.08568127214899486
2.2259087798735247e-12 30898.1790778802 0.08568127214899486
1.4783893612080583e-12 35508.76522326117 0.08568127214899486
9.478717622271333e-13 40807.33704412155 0.08568127214899486
5.786159057989031e-13 46896.55486926553 0.08568127214899486
3.274133978395594e-13 53894.397868406064 0.08568127214899486
1.6124527792626617e-13 61936.44990970618 0.08568127214899486
5.5273916784489684e-14 71178.52651001325 0.08568127214899486
8.959634995183395e-15 81799.69377519484 0.08568127214899486
4.4894796024210273e-14 94005.73782282983 0.08568127214899486
6.228998386022125e-14 108033.15190764665 0.08568127214899486
6.795772440875564e-14 124153.71850064106 0.08568127214899486
6.659692701547603e-14 142679.7751000857 0.08568127214899486
6.139240041019129e-14 163970.26580002054 0.08568127214899486
5.4360722517241824e-14 188437.695865931 0.08568127214899486
4.678372904801478e-14 216556.12406317543 0.08568127214899486
3.9399016292979193e-14 248870.34759027854 0.08568127214899486
3.270200471737993e-14 286006.45757603913 0.08568127214899486
2.675843254825339e-14 328683.96965420543 0.08568127214899486
2.165271911252944e-14 377729.76464674546 0.08568127214899486
1.7355744899789135e-14 434094.10945776606 0.08568127214899486
1.3820772114310638e-14 498869.06858441175 0.08568127214899486
1.0886290525414751e-14 573309.6629695033 0.08568127214899486
8.554969557434745e-15 658858.1861506815 0.08568127214899486
6.674950602488026e-15 757172.14883374 0.08568127214899486
5.166920248250782e-15 870156.3933188907 0.08568127214899486
3.96648440309478e-15 1000000.0 0.08568127214899486
0.004110410871239346 0.001 0.09846652027941236
0.003423729368776489 0.0011492187010036998 0.09846652027941236
0.0028436081832040605 0.001320703622736631 0.09846652027941236
0.0023555125524929027 0.0015177773017322714 0.09846652027941236
0.0019464022285211602 0.0017442580591096614 0.09846652027941236
0.0016047003745044836 0.0020045339809052396 0.09846652027941236
0.0013202263748854533 0.0023036479376536945 0.09846652027941236
0.0010841037542007013 0.002647395290480231 0.09846652027941236
0.000888652732675084 0.0030424361767690034 0.09846652027941236
0.0007272751738631143 0.003496424550953137 0.09846652027941236
0.000594337958287474 0.004018156480603808 0.09846652027941236
0.0004850592502684582 0.0046177405710691065 0.09846652027941236
0.0003954007704716732 0.005306793820656121 0.09846652027941236
0.0003219680657105088 0.006098666701068888 0.09846652027941236
0.0002619198778839975 0.007008701824056899 0.09846652027941236
0.00021288703596719465 0.008054531205964931 0.09846652027941236
0.00017290080181097713 0.009256417889712782 0.09846652027941236
0.0001403302606315937 0.01063764854316313 0.09846652027941236
0.00011382812997175022 0.012224984640507832 0.09846652027941236
9.228423857169342e-05 0.014049180968354592 0.09846652027941236
7.478587431694085e-05 0.016145581502618366 0.09846652027941236
6.0584198223141705e-05 0.018554804201388442 0.09846652027941236
4.90659528670093e-05 0.021323527981697614 0.09846652027941236
3.972974627397888e-05 0.024505397127942575 0.09846652027941236
3.216625661490481e-05 0.028162060654953962 0.09846652027941236
2.6041772369760248e-05 0.032364366763473595 0.09846652027941236
2.1084552166775183e-05 0.03719373553072644 0.09846652027941236
1.7073555235068254e-05 0.04274373643209657 0.09846652027941236
1.3829155342044708e-05 0.04912190125853853 0.09846652027941236
1.1205507359235596e-05 0.05645180755516966 0.09846652027941236
9.084285661757618e-06 0.06487547294786292 0.09846652027941236
7.369557571354664e-06 0.07455610674814368 0.09846652027941236
5.983593186061238e-06 0.08568127214899486 0.09846652027941236
4.863445742186133e-06 0.09846652027941236 0.09846652027941236
3.958164589438085e-06 0.11315956652786067 0.09846652027941236
3.226526473586351e-06 0.13004509005128978 0.09846652027941236
2.635190742773536e-06 0.1494502494606524 0.09846652027941236
2.157200696788642e-06 0.17175102154984984 0.09846652027941236
1.770767184418754e-06 0.19737948588157686 0.09846652027941236
1.4582820423831265e-06 0.22683219636960386 0.09846652027941236
1.2055185051626331e-06 0.2606798020576923 0.09846652027941236
1.0009835326395787e-06 0.2995781034986427 0.09846652027941236
8.353934928227724e-07 0.3442807589518621 0.09846652027941236
7.012498991561429e-07 0.39565388658322687 0.09846652027941236
5.924962585847869e-07 0.4546928455862411 0.09846652027941236
5.042406439710254e-07 0.5225415213602959 0.09846652027941236
4.3253145760218173e-07 0.6005144883981762 0.09846652027941236
3.741762664676018e-07 0.6901224802908534 0.09846652027941236
3.265954661613342e-07 0.793101660333306 0.09846652027941236
2.8770411295703235e-07 0.9114472598521194 0.09846652027941236
2.558165304368011e-07 1.0474522360006342 0.09846652027941236
2.295693200338525e-07 1.2037516980200695 0.09846652027941236
2.078592518249718e-07 1.3833739627296222 0.09846652027941236
1.8979317046707161e-07 1.5897992284504772 0.09846652027941236
1.7464761918866561e-07 1.8270270041765395 0.09846652027941236
1.618363106342842e-07 2.099653600438444 0.09846652027941236
1.5088394404315537e-07 2.4129611832536098 0.09846652027941236
1.4140514532066419e-07 2.7730201165910637 0.09846652027941236
1.330875507158432e-07 3.1868065762459103 0.09846652027941236
1.2567823380821644e-07 3.662337713903373 0.09846652027941236
1.1897282557802973e-07 4.208826990208894 0.09846652027941236
1.1280680673668268e-07 4.836862686437176 0.09846652027941236
1.0704853565862357e-07 5.558613053440597 0.09846652027941236
1.0159366717115911e-07 6.388062072657212 0.09846652027941236
9.636067236674928e-08 7.341280397070123 0.09846652027941236
9.128723073271137e-08 8.436736721624852 0.09846652027941236
8.632730633291452e-08 9.695655615935925 0.09846652027941236
8.144876035122775e-08 11.142428752325099 0.09846652027941236
7.663137543273413e-08 12.805087496773325 0.09846652027941236
7.186518784642153e-08 14.715846019280558 0.09846652027941236
6.71490309807777e-08 16.91172544644807 0.09846652027941236
6.248919958351182e-08 19.435271149298263 0.09846652027941236
5.789815581548445e-08 22.335377063851233 0.09846652027941236
5.3393215053041884e-08 25.668233015746946 0.09846652027941236
4.899518302268341e-08 29.498413403416983 0.09846652027941236
4.472694955788385e-08 33.90012833314499 0.09846652027941236
4.061207867147188e-08 38.9586614468756 0.09846652027941236
3.6673456703622924e-08 44.7720223008213 0.09846652027941236
3.2932069234906276e-08 51.45284530985853 0.09846652027941236
2.940597067593604e-08 59.13057204993993 0.09846652027941236
2.6109496220117802e-08 67.95395920083764 0.09846652027941236
2.3052743532451722e-08 78.09396072084505 0.09846652027941236
2.02413309779775e-08 89.74704009584349 0.09846652027941236
1.7676416463473406e-08 103.13897683787222 0.09846652027941236
1.5354945537933082e-08 118.52924098447018 0.09846652027941236
1.327008363101196e-08 136.2160203551273 0.09846652027941236
1.1411779935735153e-08 156.54199796841294 0.09846652027941236
9.767409915215856e-09 179.90099155778333 0.09846652027941236
8.322445750618985e-09 206.7455838273133 0.09846652027941236
7.0611100581505735e-09 237.59589128427652 0.09846652027941236
5.96697982181444e-09 273.04964154553255 0.09846652027941236
5.023515201420855e-09 313.79375436648274 0.09846652027941236
4.214500236320896e-09 360.61765077612336 0.09846652027941236
3.524389625086076e-09 414.4285481839423 0.09846652027941236
2.9385640945307073e-09 476.26903780279935 0.09846652027941236
2.4435019644328867e-09 547.337284952015 0.09846652027941236
2.0268772897319865e-09 629.0102436234466 0.09846652027941236
1.677597306215398e-09 722.870335094958 0.09846652027941236
1.3857921133861827e-09 830.7361074919369 0.09846652027941236
1.1427683893844385e-09 954.6974703287535 0.09846652027941236
9.409379734246805e-10 1097.1561867027283 0.09846652027941236
7.737308813397445e-10 1260.872407680682 0.09846652027941236
6.354999358915365e-10 1449.018150486201 0.09846652027941236
5.214229680894442e-10 1665.2387566325353 0.09846652027941236
4.274068752049701e-10 1913.7235207582582 0.09846652027941236
3.499966099682365e-10 2199.2868586060326 0.09846652027941236
2.862907296755264e-10 2527.461586781732 0.09846652027941236
2.338654126040826e-10 2904.6061215980462 0.09846652027941236
1.9070623392633025e-10 3338.027673990301 0.09846652027941236
1.5514843159795998e-10 3836.123827417535 0.09846652027941236
1.2582437837542178e-10 4408.54524183412 0.09846652027941236
1.0161838058709736e-10 5066.382636136649 0.09846652027941236
8.162638289897425e-11 5822.38167188866 0.09846652027941236
6.512058317446109e-11 6691.189901715636 0.09846652027941236
5.1517428804924784e-11 7689.640567018716 0.09846652027941236
4.034868461208745e-11 8837.078743614602 0.09846652027941236
3.123484864782605e-11 10155.736154404181 0.09846652027941236
2.386284678090509e-11 11671.161911100682 0.09846652027941236
1.7966960303436932e-11 13412.717530678983 0.09846652027941236
1.3315288389432632e-11 15414.145817536453 0.09846652027941236
9.701134044167023e-12 17714.224633510854 0.09846652027941236
6.939137703706371e-12 20357.518222611085 0.09846652027941236
4.864215468944593e-12 23395.240647448256 0.09846652027941236
3.3324329725542817e-12 26886.24806652944 0.09846652027941236
2.221349887615142e-12 30898.1790778802 0.09846652027941236
1.4300580864482675e-12 35508.76522326117 0.09846652027941236
8.77503107611817e-13 40807.33704412155 0.09846652027941236
5.002580618360727e-13 46896.55486926553 0.09846652027941236
2.496453463060339e-13 53894.397868406064 0.09846652027941236
8.890329573592922e-14 61936.44990970618 0.09846652027941236
9.225872697098472e-15 71178.52651001325 0.09846652027941236
6.479858967109453e-14 81799.69377519484 0.09846652027941236
9.218533834236872e-14 94005.73782282983 0.09846652027941236
1.0166182098350542e-13 108033.15190764665 0.09846652027941236
1.0028558302663032e-13 124153.71850064106 0.09846652027941236
9.285880068620345e-14 142679.7751000857 0.09846652027941236
8.254728967225741e-14 163970.26580002054 0.09846652027941236
7.12411726663711e-14 188437.695865931 0.09846652027941236
6.019143813405857e-14 216556.12406317543 0.09846652027941236
4.99531556595015e-14 248870.34759027854 0.09846652027941236
4.0970020793987716e-14 286006.45757603913 0.09846652027941236
3.318843223382379e-14 328683.96965420543 0.09846652027941236
2.663484239443599e-14 377729.76464674546 0.09846652027941236
2.1205755072856397e-14 434094.10945776606 0.09846652027941236
1.675734809804773e-14 498869.06858441175 0.09846652027941236
1.3138885392540746e-14 573309.6629695033 0.09846652027941236
1.0241415120033372e-14 658858.1861506815 0.09846652027941236
7.935757026893684e-15 757172.14883374 0.09846652027941236
6.117260933642243e-15 870156.3933188907 0.09846652027941236
4.689709932580708e-15 1000000.0 0.09846652027941236
0.0049196640634699695 0.001 0.11315956652786067
0.004110410494707874 0.0011492187010036998 0.11315956652786067
0.0034237289902963597 0.001320703622736631 0.11315956652786067
0.002843607802822487 0.0015177773017322714 0.11315956652786067
0.002355512170266645 0.0017442580591096614 0.11315956652786067
0.001946401844539071 0.0020045339809052396 0.11315956652786067
0.0016046999888267507 0.0023036479376536945 0.11315956652786067
0.0013202259875982059 0.002647395290480231 0.11315956652786067
0.001084103365394759 0.0030424361767690034 0.11315956652786067
0.0008886523424229444 0.003496424550953137 0.11315956652786067
0.0007272747822490398 0.004018156480603808 0.11315956652786067
0.0005943375654071728 0.0046177405710691065 0.11315956652786067
0.0004850588562008984 0.005306793820656121 0.11315956652786067
0.00039540037529579505 0.006098666701068888 0.11315956652786067
0.0003219676695090032 0.007008701824056899 0.11315956652786067
0.0002619194807312805 0.008054531205964931 0.11315956652786067
0.00021288663793949184 0.009256417889712782 0.11315956652786067
0.00017290040297994642 0.01063764854316313 0.11315956652786067
0.00014032986106084742 0.012224984640507832 0.11315956652786067
0.0001138277297266354 0.014049180968354592 0.11315956652786067
9.228383771149075e-05 0.016145581502618366 0.11315956652786067
7.478547289579973e-05 0.018554804201388442 0.11315956652786067
6.058379629226597e-05 0.021323527981697614 0.11315956652786067
4.906555047359644e-05 0.024505397127942575 0.11315956652786067
3.9729343462173265e-05 0.028162060654953962 0.11315956652786067
3.216585342852643e-05 0.032364366763473595 0.11315956652786067
2.6041368845371865e-05 0.03719373553072644 0.11315956652786067
2.1084148341225795e-05 0.04274373643209657 0.11315956652786067
1.707315114168103e-05 0.04912190125853853 0.11315956652786067
1.382875101446808e-05 0.05645180755516966 0.11315956652786067
1.1205102826275515e-05 0.06487547294786292 0.11315956652786067
9.08388095552555e-06 0.07455610674814368 0.11315956652786067
7.3691527213435096e-06 0.08568127214899486 0.11315956652786067
5.983188221609509e-06 0.09846652027941236 0.11315956652786067
4.863040693965908e-06 0.11315956652786067 0.11315956652786067
3.9577594902872465e-06 0.13004509005128978 0.11315956652786067
3.2261213589353244e-06 0.1494502494606524 0.11315956652786067
2.634785652929055e-06 0.17175102154984984 0.11315956652786067
2.156795676273686e-06 0.19737948588157686 0.11315956652786067
1.7703622830524124e-06 0.22683219636960386 0.11315956652786067
1.4578773223617413e-06 0.2606798020576923 0.11315956652786067
1.2051140363860194e-06 0.2995781034986427 0.11315956652786067
1.0005794022381262e-06 0.3442807589518621 0.11315956652786067
8.349898043369212e-07 0.39565388658322687 0.11315956652786067
7.008467768185485e-07 0.4546928455862411 0.11315956652786067
5.920938553538244e-07 0.5225415213602959 0.11315956652786067
5.03839143632407e-07 0.6005144883981762 0.11315956652786067
4.321310850055604e-07 0.6901224802908534 0.11315956652786067
3.737772949628966e-07 0.793101660333306 0.11315956652786067
3.261982271887155e-07 0.9114472598521194 0.11315956652786067
2.873090090851037e-07 1.0474522360006342 0.11315956652786067
2.554240477088427e-07 1.2037516980200695 0.11315956652786067
2.2918004674641994e-07 1.3833739627296222 0.11315956652786067
2.0747389471590175e-07 1.5897992284504772 0.11315956652786067
1.8941257555558227e-07 1.8270270041765395 0.11315956652786067
1.7427279367992696e-07 2.099653600438444 0.11315956652786067
1.6146844421510015e-07 2.4129611832536098 0.11315956652786067
1.505244258076608e-07 2.7730201165910637 0.11315956652786067
1.4105557659101556e-07 3.1868065762459103 0.11315956652786067
1.3274974431970628e-07 3.662337713903373 0.11315956652786067
1.253541957511959e-07 4.208826990208894 0.11315956652786067
1.1866471178595406e-07 4.836862686437176 0.11315956652786067
1.1251684725360929e-07 5.558613053440597 0.11315956652786067
1.0677892475969598e-07 6.388062072657212 0.11315956652786067
1.0134641710763705e-07 7.341280397070123 0.11315956652786067
9.613744315364013e-08 8.436736721624852 0.11315956652786067
9.108915312435947e-08 9.695655615935925 0.11315956652786067
8.615482764207961e-08 11.142428752325099 0.11315956652786067
8.13015446582497e-08 12.805087496773325 0.11315956652786067
7.6508286911154e-08 14.715846019280558 0.11315956652786067
7.17643696850935e-08 16.91172544644807 0.11315956652786067
6.706807135418817e-08 19.435271149298263 0.11315956652786067
6.242535336158268e-08 22.335377063851233 0.11315956652786067
5.784857952167641e-08 25.668233015746946 0.11315956652786067
5.3355174379782905e-08 29.498413403416983 0.11315956652786067
4.896620361505115e-08 33.90012833314499 0.11315956652786067
4.470490252267943e-08 38.9586614468756 0.11315956652786067
4.059520690967173e-08 44.7720223008213 0.11315956652786067
3.6660358745466484e-08 51.45284530985853 0.11315956652786067
3.292165823786351e-08 59.13057204993993 0.11315956652786067
2.939742321350202e-08 67.95395920083764 0.11315956652786067
2.610220103938226e-08 78.09396072084505 0.11315956652786067
2.304625551247802e-08 89.74704009584349 0.11315956652786067
2.0235331705609552e-08 103.13897683787222 0.11315956652786067
1.7670682794725286e-08 118.52924098447018 0.11315956652786067
1.534932472097017e-08 136.2160203551273 0.11315956652786067
1.3264473657588656e-08 156.54199796841294 0.11315956652786067
1.1406115399729098e-08 179.90099155778333 0.11315956652786067
9.761651027274682e-09 206.7455838273133 0.11315956652786067
8.316570123756764e-09 237.59589128427652 0.11315956652786067
7.0551073588363995e-09 273.04964154553255 0.11315956652786067
5.960847350710164e-09 313.79375436648274 0.11315956652786067
5.017255250475659e-09 360.61765077612336 0.11315956652786067
4.208117981353322e-09 414.4285481839423 0.11315956652786067
3.5178917404446973e-09 476.26903780279935 0.11315956652786067
2.931957900802803e-09 547.337284952015 0.11315956652786067
2.4367948324042956e-09 629.0102436234466 0.11315956652786067
2.02007617190335e-09 722.870335094958 0.11315956652786067
1.6707087230327915e-09 830.7361074919369 0.11315956652786067
1.3788221046146486e-09 954.6974703287535 0.11315956652786067
1.1357226366770414e-09 1097.1561867027283 0.11315956652786067
9.338218781140134e-10 1260.872407680682 0.11315956652786067
7.665501356769484e-10 1449.018150486201 0.11315956652786067
6.282609510757653e-10 1665.2387566325353 0.11315956652786067
5.141337795631267e-10 1913.7235207582582 0.11315956652786067
4.2007790679950054e-10 2199.2868586060326 0.11315956652786067
3.4264203884674764e-10 2527.461586781732 0.11315956652786067
2.7892993496251694e-10 2904.6061215980462 0.11315956652786067
2.2652470527064102e-10 3338.027673990301 0.11315956652786067
1.8342024535496215e-10 3836.123827417535 0.11315956652786067
1.4796173565068214e-10 4408.54524183412 0.11315956652786067
1.1879217220496377e-10 5066.382636136649 0.11315956652786067
9.48060298005377e-11 5822.38167188866 0.11315956652786067
7.510738720144152e-11 6691.189901715636 0.11315956652786067
5.897258178208346e-11 7689.640567018716 0.11315956652786067
4.5816352156667715e-11 8837.078743614602 0.11315956652786067
3.5161215471591224e-11 10155.736154404181 0.11315956652786067
2.6611366508690537e-11 11671.161911100682 0.11315956652786067
1.9831178023924046e-11 13412.717530678983 0.11315956652786067
1.4529204099870355e-11 15414.145817536453 0.11315956652786067
1.0448400161017744e-11 17714.224633510854 0.11315956652786067
7.360967748288065e-12 20357.518222611085 0.11315956652786067
5.0667492188069714e-12 23395.240647448256 0.11315956652786067
3.3934107965000876e-12 26886.24806652944 0.11315956652786067
2.1960822171721885e-12 30898.1790778802 0.11315956652786067
1.3567047079553933e-12 35508.76522326117 0.11315956652786067
7.814125475830548e-13 40807.33704412155 0.11315956652786067
3.9751839989751563e-13 46896.55486926553 0.11315956652786067
1.499225345106582e-13 53894.397868406064 0.11315956652786067
2.4910044662293344e-15 61936.44990970618 0.11315956652786067
8.98772514881319e-14 71178.52651001325 0.11315956652786067
1.340358132508523e-13 81799.69377519484 0.11315956652786067
1.5045328112024301e-13 94005.73782282983 0.11315956652786067
1.4990791048682386e-13 108033.15190764665 0.11315956652786067
1.3975391160216686e-13 124153.71850064106 0.11315956652786067
1.2479091068804435e-13 142679.7751000857 0.11315956652786067
1.0813463543170245e-13 163970.26580002054 0.11315956652786067
9.16165404716944e-14 188437.695865931 0.11315956652786067
7.627023258498385e-14 216556.12406317543 0.11315956652786067
6.259609521461185e-14 248870.34759027854 0.11315956652786067
5.0824011408397325e-14 286006.45757603913 0.11315956652786067
4.0829090816948835e-14 328683.96965420543 0.11315956652786067
3.2546619911337916e-14 377729.76464674546 0.11315956652786067
2.5706654373472307e-14 434094.10945776606 0.11315956652786067
2.0205239120284907e-14 498869.06858441175 0.11315956652786067
1.57493253159812e-14 573309.6629695033 0.11315956652786067
1.2224520419880662e-14 658858.1861506815 0.11315956652786067
9.400371013353515e-15 757172.14883374 0.11315956652786067
7.213687697380758e-15 870156.3933188907 0.11315956652786067
5.500307016455036e-15 1000000.0 0.11315956652786067
0.005868898501696154 0.001 0.13004509005128978
0.004919663598518406 0.0011492187010036998 0.13004509005128978
0.004110410027236812 0.001320703622736631 0.13004509005128978
0.003423728520365203 0.0015177773017322714 0.13004509005128978
0.002843607330552389 0.0017442580591096614 0.13004509005128978
0.002355511695700349 0.0020045339809052396 0.13004509005128978
0.0019464013678055989 0.0023036479376536945 0.13004509005128978
0.001604699509989982 0.002647395290480231 0.13004509005128978
0.0013202255067736382 0.0030424361767690034 0.13004509005128978
0.0010841028826774242 0.003496424550953137 0.13004509005128978
0.0008886518579141467 0.004018156480603808 0.13004509005128978
0.000727274296053057 0.0046177405710691065 0.13004509005128978
0.0005943370776273736 0.005306793820656121 0.13004509005128978
0.00048505836695047 0.006098666701068888 0.13004509005128978
0.0003953998846733045 0.007008701824056899 0.13004509005128978
0.0003219671776108074 0.008054531205964931 0.13004509005128978
0.0002619189876558615 0.009256417889712782 0.13004509005128978
0.0002128861437781758 0.01063764854316313 0.13004509005128978
0.00017289990781906017 0.012224984640507832 0.13004509005128978
0.0001403293649861366 0.014049180968354592 0.13004509005128978
0.00011382723281260984 0.016145581502618366 0.13004509005128978
9.228334003389717e-05 0.018554804201388442 0.13004509005128978
7.478497452314409e-05 0.021323527981697614 0.13004509005128978
6.0583297288058224e-05 0.024505397127942575 0.13004509005128978
4.9065050897886646e-05 0.028162060654953962 0.13004509005128978
3.972884337130958e-05 0.032364366763473595 0.13004509005128978
3.2165352872944204e-05 0.03719373553072644 0.13004509005128978
2.604086787376305e-05 0.04274373643209657 0.13004509005128978
2.1083647000993445e-05 0.04912190125853853 0.13004509005128978
1.707264947613512e-05 0.05645180755516966 0.13004509005128978
1.3828249064001645e-05 0.06487547294786292 0.13004509005128978
1.1204600631773386e-05 0.07455610674814368 0.13004509005128978
9.083378556394572e-06 0.08568127214899486 0.13004509005128978
7.368650156000869e-06 0.09846652027941236 0.13004509005128978
5.98268553246269e-06 0.11315956652786067 0.13004509005128978
4.862537923426731e-06 0.13004509005128978 0.13004509005128978
3.957256683740848e-06 0.1494502494606524 0.13004509005128978
3.2256185665997805e-06 0.17175102154984984 0.13004509005128978
2.6342829321959575e-06 0.19737948588157686 0.13004509005128978
2.156293091656967e-06 0.22683219636960386 0.13004509005128978
1.7698599126688384e-06 0.2606798020576923 0.13004509005128978
1.4573752545442992e-06 0.2995781034986427 0.13004509005128978
1.2046123798784523e-06 0.3442807589518621 0.13004509005128978
1.000078285465049e-06 0.39565388658322687 0.13004509005128978
8.344893843948917e-07 0.4546928455862411 0.13004509005128978
7.003472425434927e-07 0.5225415213602959 0.13004509005128978
5.915954375372567e-07 0.6005144883981762 0.13004509005128978
5.033421213935033e-07 0.6901224802908534 0.13004509005128978
4.316357981506286e-07 0.793101660333306 0.13004509005128978
3.7328415614665614e-07 0.9114472598521194 0.13004509005128978
3.2570773631857355e-07 1.0474522360006342 0.13004509005128978
2.8682177121179195e-07 1.2037516980200695 0.13004509005128978
2.5494079338274703e-07 1.3833739627296222 0.13004509005128978
2.2870165409995952e-07 1.5897992284504772 0.13004509005128978
2.070014149817452e-07 1.8270270041765395 0.13004509005128978
1.8894726050737096e-07 2.099653600438444 0.13004509005128978
1.7381612035273497e-07 2.4129611832536098 0.13004509005128978
1.6102213875072643e-07 2.7730201165910637 0.13004509005128978
1.5009047701973303e-07 3.1868065762459103 0.13004509005128978
1.4063623637742065e-07 3.662337713903373 0.13004509005128978
1.3234750463803936e-07 4.208826990208894 0.13004509005128978
1.249717338422645e-07 4.836862686437176 0.13004509005128978
1.1830479813498829e-07 5.558613053440597 0.13004509005128978
1.1218220751993413e-07 6.388062072657212 0.13004509005128978
1.0647205838363628e-07 7.341280397070123 0.13004509005128978
1.0106938671140125e-07 8.436736721624852 0.13004509005128978
9.589165405406337e-08 9.695655615935925 0.13004509005128978
9.08751618827492e-08 11.142428752325099 0.13004509005128978
8.597221833809947e-08 12.805087496773325 0.13004509005128978
8.114890801360665e-08 14.715846019280558 0.13004509005128978
7.638331885853784e-08 16.91172544644807 0.13004509005128978
7.166407626525706e-08 19.435271149298263 0.13004509005128978
6.698904418157847e-08 22.335377063851233 0.13004509005128978
6.236406194150973e-08 25.668233015746946 0.13004509005128978
5.7801628077424824e-08 29.498413403416983 0.13004509005128978
5.331948946534111e-08 33.90012833314499 0.13004509005128978
4.89391399477717e-08 38.9586614468756 0.13004509005128978
4.468427612213527e-08 44.7720223008213 0.13004509005128978
4.057927485614371e-08 51.45284530985853 0.13004509005128978
3.6647768521897925e-08 59.13057204993993 0.13004509005128978
3.2911384131211266e-08 67.95395920083764 0.13004509005128978
2.9388703003184295e-08 78.09396072084505 0.13004509005128978
2.6094478592459877e-08 89.74704009584349 0.13004509005128978
2.3039132542295587e-08 103.13897683787222 0.13004509005128978
2.022852839346414e-08 118.52924098447018 0.13004509005128978
1.766400712049747e-08 136.2160203551273 0.13004509005128978
1.5342648423109263e-08 156.54199796841294 0.13004509005128978
1.3257714323502284e-08 179.90099155778333 0.13004509005128978
1.1399222629195072e-08 206.7455838273133 0.13004509005128978
9.754597036528128e-09 237.59589128427652 0.13004509005128978
8.309342434389619e-09 273.04964154553255 0.13004509005128978
7.047703375051822e-09 313.79375436648274 0.13004509005128978
5.953271096632937e-09 360.61765077612336 0.13004509005128978
5.009514694015969e-09 414.4285481839423 0.13004509005128978
4.200223260777264e-09 476.26903780279935 0.13004509005128978
3.509854095405142e-09 547.337284952015 0.13004509005128978
2.9237888292637897e-09 629.0102436234466 0.13004509005128978
2.4285056266025017e-09 722.870335094958 0.13004509005128978
2.0116778834909903e-09 830.7361074919369 0.13004509005128978
1.6622119699541069e-09 954.6974703287535 0.13004509005128978
1.3702372292638976e-09 1097.1561867027283 0.13004509005128978
1.1270599278075805e-09 1260.872407680682 0.13004509005128978
9.250922619900761e-10 1449.018150486201 0.13004509005128978
7.577655896696695e-10 1665.2387566325353 0.13004509005128978
6.194355355661511e-10 1913.7235207582582 0.13004509005128978
5.052844249915167e-10 2199.2868586060326 0.13004509005128978
4.1122609531734754e-10 2527.461586781732 0.13004509005128978
3.338151029739795e-10 2904.6061215980462 0.13004509005128978
2.701629631812752e-10 3338.027673990301 0.13004509005128978
2.1786178479202105e-10 3836.123827417535 0.13004509005128978
1.7491613035379092e-10 4408.54524183412 0.13004509005128978
1.3968207898662748e-10 5066.382636136649 0.13004509005128978
1.1081295345845461e-10 5822.38167188866 0.13004509005128978
8.721078060966924e-11 6691.189901715636 0.13004509005128978
6.798254283325216e-11 7689.640567018716 0.13004509005128978
5.240075729692805e-11 8837.078743614602 0.13004509005128978
3.986819736650181e-11 10155.736154404181 0.13004509005128978
2.988756182646657e-11 11671.161911100682 0.13004509005128978
2.203679213324465e-11 13412.717530678983 0.13004509005128978
1.5950986279706595e-11 15414.145817536453 0.13004509005128978
1.131065875250377e-11 17714.224633510854 0.13004509005128978
7.835531072445442e-12 20357.518222611085 0.13004509005128978
5.282272049508905e-12 23395.240647448256 0.13004509005128978
3.4435205033299995e-12 26886.24806652944 0.13004509005128978
2.147122792943109e-12 30898.1790778802 0.13004509005128978
1.2539929421999212e-12 35508.76522326117 0.13004509005128978
6.547497681969614e-13 40807.33704412155 0.13004509005128978
2.6572940930189113e-13 46896.55486926553 0.13004509005128978
2.4020575364381604e-14 53894.397868406064 0.13004509005128978
1.1668121099850902e-13 61936.44990970618 0.13004509005128978
1.89858459154397e-13 71178.52651001325 0.13004509005128978
2.193766112304073e-13 81799.69377519484 0.13004509005128978
2.2187887699967037e-13 94005.73782282983 0.13004509005128978
2.0880688857523788e-13 108033.15190764665 0.13004509005128978
1.877158579740982e-13 124153.71850064106 0.13004509005128978
1.634428913553903e-13 142679.7751000857 0.13004509005128978
1.3898802356422657e-13 163970.26580002054 0.13004509005128978
1.1606317171447902e-13 188437.695865931 0.13004509005128978
9.553485305228765e-14 216556.12406317543 0.13004509005128978
7.765100386219266e-14 248870.34759027854 0.13004509005128978
6.253559588635421e-14 286006.45757603913 0.13004509005128978
4.9873367696968984e-14 328683.96965420543 0.13004509005128978
3.9475892156239046e-14 377729.76464674546 0.13004509005128978
3.1023219297239796e-14 434094.10945776606 0.13004509005128978
2.4222496372304004e-14 498869.06858441175 0.13004509005128978
1.878334629931103e-14 573309.6629695033 0.13004509005128978
1.4462435147239556e-14 658858.1861506815 0.13004509005128978
1.1098912735834526e-14 757172.14883374 0.13004509005128978
8.450942053050655e-15 870156.3933188907 0.13004509005128978
6.413722465181248e-15 1000000.0 0.13004509005128978
0.006976766379330021 0.001 0.1494502494606524
0.0058688979276219425 0.0011492187010036998 0.1494502494606524
0.00491966302122885 0.001320703622736631 0.1494502494606524
0.004110409446843523 0.0015177773017322714 0.1494502494606524
0.0034237279369424695 0.0017442580591096614 0.1494502494606524
0.0028436067442044535 0.0020045339809052396 0.1494502494606524
0.0023555111065442016 0.0023036479376536945 0.1494502494606524
0.0019464007759196003 0.002647395290480231 0.1494502494606524
0.0016046989155239291 0.0030424361767690034 0.1494502494606524
0.0013202249098169735 0.003496424550953137 0.1494502494606524
0.0010841022833622052 0.004018156480603808 0.1494502494606524
0.000888651256377368 0.0046177405710691065 0.1494502494606524
0.0007272736924269115 0.005306793820656121 0.1494502494606524
0.0005943364720355712 0.006098666701068888 0.1494502494606524
0.0004850577595282256 0.007008701824056899 0.1494502494606524
0.00039539927554454665 0.008054531205964931 0.1494502494606524
0.00032196656690213626 0.009256417889712782 0.1494502494606524
0.00026191837548628777 0.01063764854316313 0.1494502494606524
0.00021288553026061266 0.012224984640507832 0.1494502494606524
0.0001728992930643495 0.014049180968354592 0.1494502494606524
0.00014032874909469632 0.016145581502618366 0.1494502494606524
0.00011382661588314746 0.018554804201388442 0.1494502494606524
9.228272215654545e-05 0.021323527981697614 0.1494502494606524
7.478435578402685e-05 0.024505397127942575 0.1494502494606524
6.058267776783838e-05 0.028162060654953962 0.1494502494606524
4.906443067100724e-05 0.032364366763473595 0.1494502494606524
3.972822250791156e-05 0.03719373553072644 0.1494502494606524
3.216473143894012e-05 0.04274373643209657 0.1494502494606524
2.6040245931427744e-05 0.04912190125853853 0.1494502494606524
2.1083024606528486e-05 0.05645180755516966 0.1494502494606524
1.7072026686268567e-05 0.06487547294786292 0.1494502494606524
1.3827625931616544e-05 0.07455610674814368 0.1494502494606524
1.1203977211580313e-05 0.08568127214899486 0.1494502494606524
9.082754898820204e-06 0.09846652027941236 0.1494502494606524
7.368026315162073e-06 0.11315956652786067 0.1494502494606524
5.982061563989012e-06 0.13004509005128978 0.1494502494606524
4.861913886621428e-06 0.1494502494606524 0.1494502494606524
3.956632643427934e-06 0.17175102154984984 0.1494502494606524
3.2249945967088335e-06 0.19737948588157686 0.1494502494606524
2.6336591142485724e-06 0.22683219636960386 0.1494502494606524
2.155669523212691e-06 0.2606798020576923 0.1494502494606524
1.769236706142957e-06 0.2995781034986427 0.1494502494606524
1.4567525464829686e-06 0.3442807589518621 0.1494502494606524
1.2039903316283032e-06 0.39565388658322687 0.1494502494606524
9.994570919907853e-07 0.4546928455862411 0.1494502494606524
8.338692818439866e-07 0.5225415213602959 0.1494502494606524
6.997285186098601e-07 0.6005144883981762 0.1494502494606524
5.909784392770477e-07 0.6901224802908534 0.1494502494606524
5.027272724287928e-07 0.793101660333306 0.1494502494606524
4.310236114335106e-07 0.9114472598521194 0.1494502494606524
3.726752528430098e-07 1.0474522360006342 0.1494502494606524
3.25102869406374e-07 1.2037516980200695 0.1494502494606524
2.862218475160015e-07 1.3833739627296222 0.1494502494606524
2.543469047550182e-07 1.5897992284504772 0.1494502494606524
2.28115106362713e-07 1.8270270041765395 0.1494502494606524
2.064237628223494e-07 2.099653600438444 0.1494502494606524
1.8838033892846183e-07 2.4129611832536098 0.1494502494606524
1.7326207377241915e-07 2.7730201165910637 0.1494502494606524
1.604834372608433e-07 3.1868065762459103 0.1494502494606524
1.495699180247348e-07 3.662337713903373 0.1494502494606524
1.4013691444921504e-07 4.208826990208894 0.1494502494606524
1.3187274556353788e-07 4.836862686437176 0.1494502494606524
1.2452497879936533e-07 5.558613053440597 0.1494502494606524
1.178894321850199e-07 6.388062072657212 0.1494502494606524
1.1180133598380146e-07 7.341280397070123 0.1494502494606524
1.0612824364220237e-07 8.436736721624852 0.1494502494606524
1.0076437525715666e-07 9.695655615935925 0.1494502494606524
9.562613874011805e-08 11.142428752325099 0.1494502494606524
9.064862795636619e-08 12.805087496773325 0.1494502494606524
8.578291795652282e-08 14.715846019280558 0.1494502494606524
8.099398183733508e-08 16.91172544644807 0.1494502494606524
7.625905043724679e-08 19.435271149298263 0.1494502494606524
7.156623493581767e-08 22.335377063851233 0.1494502494606524
6.691324665078317e-08 25.668233015746946 0.1494502494606524
6.230609169658591e-08 29.498413403416983 0.1494502494606524
5.775766811892159e-08 33.90012833314499 0.1494502494606524
5.3286253651283616e-08 38.9586614468756 0.1494502494606524
4.8913914331904715e-08 44.7720223008213 0.1494502494606524
4.4664893709359804e-08 51.45284530985853 0.1494502494606524
4.0564052703937446e-08 59.13057204993993 0.1494502494606524
3.663542922228546e-08 67.95395920083764 0.1494502494606524
3.2900977111997853e-08 78.09396072084505 0.1494502494606524
2.9379533566489986e-08 89.74704009584349 0.1494502494606524
2.6086048070120618e-08 103.13897683787222 0.1494502494606524
2.3031089679804127e-08 118.52924098447018 0.1494502494606524
2.0220631530504588e-08 136.2160203551273 0.1494502494606524
1.7656094181638625e-08 156.54199796841294 0.1494502494606524
1.533461463712471e-08 179.90099155778333 0.1494502494606524
1.3249495841292404e-08 206.7455838273133 0.1494502494606524
1.139078410023961e-08 237.59589128427652 0.1494502494606524
9.745922569513212e-09 273.04964154553255 0.1494502494606524
8.300429249800349e-09 313.79375436648274 0.1494502494606524
7.038557468363581e-09 360.61765077612336 0.1494502494606524
5.943903777212798e-09 414.4285481839423 0.1494502494606524
4.999940431897176e-09 476.26903780279935 0.1494502494606524
4.19045835244004e-09 547.337284952015 0.1494502494606524
3.4999153463626323e-09 629.0102436234466 0.1494502494606524
2.913693323777517e-09 722.870335094958 0.1494502494606524
2.418270303135902e-09 830.7361074919369 0.1494502494606524
2.001319355707633e-09 954.6974703287535 0.1494502494606524
1.6517468650429842e-09 1097.1561867027283 0.1494502494606524
1.3596824992409724e-09 1260.872407680682 0.1494502494606524
1.11643331041013e-09 1449.018150486201 0.1494502494606524
9.144130966743519e-10 1665.2387566325353 0.1494502494606524
7.470558179229272e-10 1913.7235207582582 0.1494502494606524
6.087207192435407e-10 2199.2868586060326 0.1494502494606524
4.945955727766148e-10 2527.461586781732 0.1494502494606524
4.006010021726262e-10 2904.6061215980462 0.1494502494606524
3.232999640841606e-10 3338.027673990301 0.1494502494606524
2.598141906424902e-10 3836.123827417535 0.1494502494606524
2.0774700219112173e-10 4408.54524183412 0.1494502494606524
1.6511438327975348e-10 5066.382636136649 0.1494502494606524
1.302824372906644e-10 5822.38167188866 0.1494502494606524
1.0191119860980188e-10 6691.189901715636 0.1494502494606524
7.890389862617647e-11 7689.640567018716 0.1494502494606524
6.036088371751819e-11 8837.078743614602 0.1494502494606524
4.5539109260600823e-11 10155.736154404181 0.1494502494606524
3.381709230812534e-11 11671.161911100682 0.1494502494606524
2.4666736189694286e-11 13412.717530678983 0.1494502494606524
1.7632494006140963e-11 15414.145817536453 0.1494502494606524
1.2317917824254069e-11 17714.224633510854 0.1494502494606524
8.378073432360527e-12 20357.518222611085 0.1494502494606524
5.516383949974576e-12 23395.240647448256 0.1494502494606524
3.48258309126534e-12 26886.24806652944 0.1494502494606524
2.0708823721062204e-12 30898.1790778802 0.1494502494606524
1.1166919761795976e-12 35508.76522326117 0.1494502494606524
4.918866844464938e-13 40807.33704412155 0.1494502494606524
9.93084788529627e-14 46896.55486926553 0.1494502494606524
1.3320506027684424e-13 53894.397868406064 0.1494502494606524
2.5814950458042437e-13 61936.44990970618 0.1494502494606524
3.129410284781562e-13 71178.52651001325 0.1494502494606524
3.238910850202688e-13 81799.69377519484 0.1494502494606524
3.089886270566007e-13 94005.73782282983 0.1494502494606524
2.803281763078154e-13 108033.15190764665 0.1494502494606524
2.457292690453885e-13 124153.71850064106 0.1494502494606524
2.10018892772871e-13 142679.7751000857 0.1494502494606524
1.7609494964369431e-13 163970.26580002054 0.1494502494606524
1.4536256143823489e-13 188437.695865931 0.1494502494606524
1.1848239183249445e-13 216556.12406317543 0.1494502494606524
9.551806570630601e-14 248870.34759027854 0.1494502494606524
7.635740921591526e-14 286006.45757603913 0.1494502494606524
6.05149212871644e-14 328683.96965420543 0.1494502494606524
4.760365249403397e-14 377729.76464674546 0.1494502494606524
3.7188947032607456e-14 434094.10945776606 0.1494502494606524
2.887341177238399e-14 498869.06858441175 0.1494502494606524
2.2240286809798436e-14 573309.6629695033 0.1494502494606524
1.7091911289136602e-14 658858.1861506815 0.1494502494606524
1.2987932474637005e-14 757172.14883374 0.1494502494606524
9.846265144535058e-15 870156.3933188907 0.1494502494606524
7.445317644774274e-15 1000000.0 0.1494502494606524
0.008262921312729987 0.001 0.17175102154984984
0.006976765670757598 0.0011492187010036998 0.17175102154984984
0.005868897214936365 0.001320703622736631 0.17175102154984984
0.004919662304541723 0.0015177773017322714 0.17175102154984984
0.0041104087262911 0.0017442580591096614 0.17175102154984984
0.0034237272126245583 0.0020045339809052396 0.17175102154984984
0.002843606016230571 0.0023036479376536945 0.17175102154984984
0.002355510375066573 0.002647395290480231 0.17175102154984984
0.0019464000410735066 0.0030424361767690034 0.17175102154984984
0.001604698177445088 0.003496424550953137 0.17175102154984984
0.0013202241686645945 0.004018156480603808 0.17175102154984984
0.0010841015392910117 0.0046177405710691065 0.17175102154984984
0.000888650509545133 0.005306793820656121 0.17175102154984984
0.0007272729430000159 0.006098666701068888 0.17175102154984984
0.0005943357201767495 0.007008701824056899 0.17175102154984984
0.0004850570053936444 0.008054531205964931 0.17175102154984984
0.00039539851929338427 0.009256417889712782 0.17175102154984984
0.00032196580869067737 0.01063764854316313 0.17175102154984984
0.00026191761545758287 0.012224984640507832 0.17175102154984984
0.0002128847685609718 0.014049180968354592 0.17175102154984984
0.00017289852982602626 0.016145581502618366 0.17175102154984984
0.0001403279844494707 0.018554804201388442 0.17175102154984984
0.0001138258499515793 0.021323527981697614 0.17175102154984984
9.228195505160859e-05 0.024505397127942575 0.17175102154984984
7.478358761363844e-05 0.028162060654953962 0.17175102154984984
6.058190863107368e-05 0.032364366763473595 0.17175102154984984
4.906366066245119e-05 0.03719373553072644 0.17175102154984984
3.972745171497687e-05 0.04274373643209657 0.17175102154984984
3.216395994400274e-05 0.04912190125853853 0.17175102154984984
2.6039473812630026e-05 0.05645180755516966 0.17175102154984984
2.1082251939034263e-05 0.06487547294786292 0.17175102154984984
1.7071253541503344e-05 0.07455610674814368 0.17175102154984984
1.3826852380091625e-05 0.08568127214899486 0.17175102154984984
1.1203203322178966e-05 0.09846652027941236 0.17175102154984984
9.081980742366852e-06 0.11315956652786067 0.17175102154984984
7.367251965144372e-06 0.13004509005128978 0.17175102154984984
5.981287095612863e-06 0.1494502494606524 0.17175102154984984
4.861139385975519e-06 0.17175102154984984 0.17175102154984984
3.955858203095325e-06 0.19737948588157686 0.17175102154984984
3.224220322474696e-06 0.22683219636960386 0.17175102154984984
2.6328851279490417e-06 0.2606798020576923 0.17175102154984984
2.1548959679650558e-06 0.2995781034986427 0.17175102154984984
1.7684637523994115e-06 0.3442807589518621 0.17175102154984984
1.4559803955655447e-06 0.39565388658322687 0.17175102154984984
1.203219228399291e-06 0.4546928455862411 0.17175102154984984
9.986873323111767e-07 0.5225415213602959 0.17175102154984984
8.331012222848912e-07 0.6005144883981762 0.17175102154984984
6.989625928916117e-07 0.6901224802908534 0.17175102154984984
5.902151738006178e-07 0.793101660333306 0.17175102154984984
5.019673045723524e-07 0.9114472598521194 0.17175102154984984
4.30267714655614e-07 1.0474522360006342 0.17175102154984984
3.719243625590306e-07 1.2037516980200695 0.17175102154984984
3.2435811268653747e-07 1.3833739627296222 0.17175102154984984
2.8548458103549654e-07 1.5897992284504772 0.17175102154984984
2.536187504232658e-07 1.8270270041765395 0.17175102154984984
2.273979961234674e-07 2.099653600438444 0.17175102154984984
2.0571997613738624e-07 2.4129611832536098 0.17175102154984984
1.876925388288181e-07 2.7730201165910637 0.17175102154984984
1.725933288416765e-07 3.1868065762459103 0.17175102154984984
1.5983722138467743e-07 3.662337713903373 0.17175102154984984
1.489500751018693e-07 4.208826990208894 0.17175102154984984
1.3954757514833029e-07 4.836862686437176 0.17175102154984984
1.313181836599779e-07 5.558613053440597 0.17175102154984984
1.2400939910931288e-07 6.388062072657212 0.17175102154984984
1.1741669223280099e-07 7.341280397070123 0.17175102154984984
1.1137461881157058e-07 8.436736721624852 0.17175102154984984
1.0574971994695842e-07 9.695655615935925 0.17175102154984984
1.0043490726759086e-07 11.142428752325099 0.17175102154984984
9.534508972337645e-08 12.805087496773325 0.17175102154984984
9.041383019939113e-08 14.715846019280558 0.17175102154984984
8.559082315486889e-08 16.91172544644807 0.17175102154984984
8.083997795390457e-08 19.435271149298263 0.17175102154984984
7.613788602996337e-08 22.335377063851233 0.17175102154984984
7.147246878515777e-08 25.668233015746946 0.17175102154984984
6.68416439554391e-08 29.498413403416983 0.17175102154984984
6.225191271237024e-08 33.90012833314499 0.17175102154984984
5.771683167943992e-08 38.9586614468756 0.17175102154984984
5.325538785742184e-08 44.7720223008213 0.17175102154984984
4.889032555969314e-08 51.45284530985853 0.17175102154984984
4.4646488619407704e-08 59.13057204993993 0.17175102154984984
4.0549240925722915e-08 67.95395920083764 0.17175102154984984
3.662302542879834e-08 78.09396072084505 0.17175102154984984
3.289011356083678e-08 89.74704009584349 0.17175102154984984
2.9369585873213234e-08 103.13897683787222 0.17175102154984984
2.607657519516221e-08 118.52924098447018 0.17175102154984984
2.3021786648151805e-08 136.2160203551273 0.17175102154984984
2.0211292879449873e-08 156.54199796841294 0.17175102154984984
1.764658643906361e-08 179.90099155778333 0.17175102154984984
1.532485580893906e-08 206.7455838273133 0.17175102154984984
1.3239439936941003e-08 237.59589128427652 0.17175102154984984
1.1380410373947568e-08 273.04964154553255 0.17175102154984984
9.735227392293228e-09 313.79375436648274 0.17175102154984984
8.289420484394999e-09 360.61765077612336 0.17175102154984984
7.027250305312663e-09 414.4285481839423 0.17175102154984984
5.932318045435633e-09 476.26903780279935 0.17175102154984984
4.988098668704324e-09 547.337284952015 0.17175102154984984
4.1783843062500985e-09 629.0102436234466 0.17175102154984984
3.4876335007916898e-09 722.870335094958 0.17175102154984984
2.9012282220185724e-09 830.7361074919369 0.17175102154984984
2.4056465624600672e-09 954.6974703287535 0.17175102154984984
1.988561789220038e-09 1097.1561867027283 0.17175102154984984
1.638881087182584e-09 1260.872407680682 0.17175102154984984
1.346735351411216e-09 1449.018150486201 0.17175102154984984
1.1034337646343654e-09 1665.2387566325353 0.17175102154984984
9.013935097195846e-10 1913.7235207582582 0.17175102154984984
7.340530849451413e-10 2199.2868586060326 0.17175102154984984
5.957781447953883e-10 2527.461586781732 0.17175102154984984
4.817642920880438e-10 2904.6061215980462 0.17175102154984984
3.879418681505516e-10 3338.027673990301 0.17175102154984984
3.10885025229103e-10 3836.123827417535 0.17175102154984984
2.477274775152796e-10 4408.54524183412 0.17175102154984984
1.9608428476845102e-10 5066.382636136649 0.17175102154984984
1.5398115439234795e-10 5822.38167188866 0.17175102154984984
1.1978962724643223e-10 6691.189901715636 0.17175102154984984
9.216851695243887e-11 7689.640567018716 0.17175102154984984
7.001067655704142e-11 8837.078743614602 0.17175102154984984
5.239632999123802e-11 10155.736154404181 0.17175102154984984
3.855265968798075e-11 11671.161911100682 0.17175102154984984
2.7821761157376633e-11 13412.717530678983 0.17175102154984984
1.9636899108188034e-11 15414.145817536453 0.17175102154984984
1.3506888712550751e-11 17714.224633510854 0.17175102154984984
9.007337356450179e-12 20357.518222611085 0.17175102154984984
5.776102493304297e-12 23395.240647448256 0.17175102154984984
3.5103202523846955e-12 26886.24806652944 0.17175102154984984
1.9631099080574897e-12 30898.1790778802 0.17175102154984984
9.386628674584296e-13 35508.76522326117 0.17175102154984984
2.859991584514389e-13 40807.33704412155 0.17175102154984984
1.0838481804761879e-13 46896.55486926553 0.17175102154984984
3.278021859623491e-13 53894.397868406064 0.17175102154984984
4.32165347480579e-13 61936.44990970618 0.17175102154984984
4.636185319250316e-13 71178.52651001325 0.17175102154984984
4.512868282736428e-13 81799.69377519484 0.17175102154984984
4.147364883908488e-13 94005.73782282983 0.17175102154984984
3.6686628923963223e-13 108033.15190764665 0.17175102154984984
3.1564769939121775e-13 124153.71850064106 0.17175102154984984
2.659567571800989e-13 142679.7751000857 0.17175102154984984
2.2043076660315485e-13 163970.26580002054 0.17175102154984984
1.802376819095967e-13 188437.695865931 0.17175102154984984
1.457151050212116e-13 216556.12406317543 0.17175102154984984
1.1664935620694515e-13 248870.34759027854 0.17175102154984984
9.262544861494905e-14 286006.45757603913 0.17175102154984984
7.29671971139796e-14 328683.96965420543 0.17175102154984984
5.704650051562639e-14 377729.76464674546 0.17175102154984984
4.432965839465928e-14 434094.10945776606 0.17175102154984984
3.422643341771778e-14 498869.06858441175 0.17175102154984984
2.622689586868703e-14 573309.6629695033 0.17175102154984984
1.999576236671476e-14 658858.1861506815 0.17175102154984984
1.5167519983852375e-14 757172.14883374 0.17175102154984984
1.1420951909523532e-14 870156.3933188907 0.17175102154984984
8.544095348457894e-15 1000000.0 0.17175102154984984
0.009747680862008098 0.001 0.19737948588157686
0.008262920438331184 0.0011492187010036998 0.19737948588157686
0.00697676479102162 0.001320703622736631 0.19737948588157686
0.005868896330077242 0.0015177773017322714 0.19737948588157686
0.004919661414698746 0.0017442580591096614 0.19737948588157686
0.004110407831648545 0.0020045339809052396 0.19737948588157686
0.0034237263133260407 0.0023036479376536945 0.19737948588157686
0.0028436051124428735 0.002647395290480231 0.19737948588157686
0.0023555094669178295 0.0030424361767690034 0.19737948588157686
0.001946399128742983 0.003496424550953137 0.19737948588157686
0.0016046972611017743 0.004018156480603808 0.19737948588157686
0.0013202232485050765 0.0046177405710691065 0.19737948588157686
0.0010841006155050577 0.005306793820656121 0.19737948588157686
0.0008886495823326734 0.006098666701068888 0.19737948588157686
0.0007272720125635276 0.007008701824056899 0.19737948588157686
0.0005943347867185741 0.008054531205964931 0.19737948588157686
0.000485056069110347 0.009256417889712782 0.19737948588157686
0.0003953975803871329 0.01063764854316313 0.19737948588157686
0.00032196486734194923 0.012224984640507832 0.19737948588157686
0.00026191667186420235 0.014049180968354592 0.19737948588157686
0.0002128838228911984 0.016145581502618366 0.19737948588157686
0.00017289758225249793 0.018554804201388442 0.19737948588157686
0.000140327035128094 0.021323527981697614 0.19737948588157686
0.00011382489903631089 0.024505397127942575 0.19737948588157686
9.22810026836949e-05 0.028162060654953962 0.19737948588157686
7.478263392609111e-05 0.032364366763473595 0.19737948588157686
6.058095374902872e-05 0.03719373553072644 0.19737948588157686
4.90627047045793e-05 0.04274373643209657 0.19737948588157686
3.972649479290404e-05 0.04912190125853853 0.19737948588157686
3.2163002162398716e-05 0.05645180755516966 0.19737948588157686
2.603851527130125e-05 0.06487547294786292 0.19737948588157686
2.1081292733332417e-05 0.07455610674814368 0.19737948588157686
1.7070293765431357e-05 0.08568127214899486 0.19737948588157686
1.3825892126134547e-05 0.09846652027941236 0.19737948588157686
1.1202242682068972e-05 0.11315956652786067 0.19737948588157686
9.08101981195869e-06 0.13004509005128978 0.19737948588157686
7.366290845526018e-06 0.1494502494606524 0.19737948588157686
5.980325894768684e-06 0.17175102154984984 0.19737948588157686
4.860178223504291e-06 0.19737948588157686 0.19737948588157686
3.954897214098179e-06 0.22683219636960386 0.19737948588157686
3.2232596617084823e-06 0.2606798020576923 0.19737948588157686
2.6319249758276035e-06 0.2995781034986427 0.19737948588157686
2.1539365386955174e-06 0.3442807589518621 0.19737948588157686
1.7675052994773482e-06 0.39565388658322687 0.19737948588157686
1.455023224219889e-06 0.4546928455862411 0.19737948588157686
1.2022637076720792e-06 0.5225415213602959 0.19737948588157686
9.9773390717069e-07 0.6005144883981762 0.19737948588157686
8.321504332028766e-07 0.6901224802908534 0.19737948588157686
6.980150943618896e-07 0.793101660333306 0.19737948588157686
5.892717599574777e-07 0.9114472598521194 0.19737948588157686
5.010289371482242e-07 1.0474522360006342 0.19737948588157686
4.2933555527251144e-07 1.2037516980200695 0.19737948588157686
3.7099981252093975e-07 1.3833739627296222 0.19737948588157686
3.2344285750673246e-07 1.5897992284504772 0.19737948588157686
2.8458063610226764e-07 1.8270270041765395 0.19737948588157686
2.527285153902225e-07 2.099653600438444 0.19737948588157686
2.2652430212025468e-07 2.4129611832536098 0.19737948588157686
2.0486613080397328e-07 2.7730201165910637 0.19737948588157686
1.868623538824228e-07 3.1868065762459103 0.19737948588157686
1.7179111869223933e-07 3.662337713903373 0.19737948588157686
1.590677601700976e-07 4.208826990208894 0.19737948588157686
1.482184928656722e-07 4.836862686437176 0.19737948588157686
1.3885918002443966e-07 5.558613053440597 0.19737948588157686
1.3067819836431668e-07 6.388062072657212 0.19737948588157686
1.2342261472217397e-07 7.341280397070123 0.19737948588157686
1.1688706327925985e-07 8.436736721624852 0.19737948588157686
1.1090484274131271e-07 9.695655615935925 0.19737948588157686
1.0534087021749593e-07 11.142428752325099 0.19737948588157686
1.000861961002273e-07 12.805087496773325 0.19737948588157686
9.505382853720011e-08 14.715846019280558 0.19737948588157686
9.017561633062159e-08 16.91172544644807 0.19737948588157686
8.539993336781869e-08 19.435271149298263 0.19737948588157686
8.068989443624219e-08 22.335377063851233 0.19737948588157686
7.602185509510313e-08 25.668233015746946 0.19737948588157686
7.1383991945154e-08 29.498413403416983 0.19737948588157686
6.677483701676874e-08 33.90012833314499 0.19737948588157686
6.220170779597418e-08 38.9586614468756 0.19737948588157686
5.767904051124165e-08 44.7720223008213 0.19737948588157686
5.322666323730012e-08 51.45284530985853 0.19737948588157686
4.8868064716350856e-08 59.13057204993993 0.19737948588157686
4.462871199396694e-08 67.95395920083764 0.19737948588157686
4.0534471398216525e-08 78.09396072084505 0.19737948588157686
3.661017952607138e-08 89.74704009584349 0.19737948588157686
3.2878409442693365e-08 103.13897683787222 0.19737948588157686
2.935846942257129e-08 118.52924098447018 0.19737948588157686
2.6065661352416003e-08 136.2160203551273 0.19737948588157686
2.3010814449741547e-08 156.54199796841294 0.19737948588157686
2.0200091458365786e-08 179.90099155778333 0.19737948588157686
1.7635049458599762e-08 206.7455838273133 0.19737948588157686
1.5312922770397384e-08 237.59589128427652 0.19737948588157686
1.3227082811852198e-08 273.04964154553255 0.19737948588157686
1.1367623252217171e-08 313.79375436648274 0.19737948588157686
9.722019664142045e-09 360.61765077612336 0.19737948588157686
8.275811677279938e-09 414.4285481839423 0.19737948588157686
7.013266518419471e-09 476.26903780279935 0.19737948588157686
5.917989430047257e-09 547.337284952015 0.19737948588157686
4.973457619860105e-09 629.0102436234466 0.19737948588157686
4.163464616200718e-09 722.870335094958 0.19737948588157686
3.472469616483311e-09 830.7361074919369 0.19737948588157686
2.8858551821549054e-09 954.6974703287535 0.19737948588157686
2.3900999929487177e-09 1097.1561867027283 0.19737948588157686
1.9728786019137037e-09 1260.872407680682 0.19737948588157686
1.6230999204717121e-09 1449.018150486201 0.19737948588157686
1.3308978843312464e-09 1665.2387566325353 0.19737948588157686
1.0875859098675913e-09 1913.7235207582582 0.19737948588157686
8.855868434138724e-10 2199.2868586060326 0.19737948588157686
7.183468439498578e-10 2527.461586781732 0.19737948588157686
5.802407781004991e-10 2904.6061215980462 0.19737948588157686
4.66475307084888e-10 3338.027673990301 0.19737948588157686
3.7299320979121506e-10 3836.123827417535 0.19737948588157686
2.9638160847810565e-10 4408.54524183412 0.19737948588157686
2.3378624752247446e-10 5066.382636136649 0.19737948588157686
1.8283124761874457e-10 5822.38167188866 0.19737948588157686
1.4154595631167815e-10 6691.189901715636 0.19737948588157686
1.0829747292489351e-10 7689.640567018716 0.19737948588157686
8.172954833388221e-11 8837.078743614602 0.19737948588157686
6.07089170126811e-11 10155.736154404181 0.19737948588157686
4.4279089841611514e-11 11671.161911100682 0.19737948588157686
3.162397345265978e-11 13412.717530678983 0.19737948588157686
2.204065394279843e-11 15414.145817536453 0.19737948588157686
1.4921936916081815e-11 17714.224633510854 0.19737948588157686
9.745855049359247e-12 20357.518222611085 0.19737948588157686
6.069856914320141e-12 23395.240647448256 0.19737948588157686
3.5265711181907237e-12 26886.24806652944 0.19737948588157686
1.8187317293470381e-12 30898.1790778802 0.19737948588157686
7.124596424705042e-13 35508.76522326117 0.19737948588157686
2.8874224924013356e-14 40807.33704412155 0.19737948588157686
3.653221371653593e-13 46896.55486926553 0.19737948588157686
5.670202500617557e-13 53894.397868406064 0.19737948588157686
6.45019182447912e-13 61936.44990970618 0.19737948588157686
6.471211201175119e-13 71178.52651001325 0.19737948588157686
6.058424635991926e-13 81799.69377519484 0.19737948588157686
5.42604821818682e-13 94005.73782282983 0.19737948588157686
4.710637558667861e-13 108033.15190764665 0.19737948588157686
3.995916223031707e-13 124153.71850064106 0.19737948588157686
3.328618601927745e-13 142679.7751000857 0.19737948588157686
2.732735878677086e-13 163970.26580002054 0.19737948588157686
2.2163681446510288e-13 188437.695865931 0.19737948588157686
1.7790636983546263e-13 216556.12406317543 0.19737948588157686
1.4146188027195522e-13 248870.34759027854 0.19737948588157686
1.1166742308393526e-13 286006.45757603913 0.19737948588157686
8.741237925887478e-14 328683.96965420543 0.19737948588157686
6.799964999854588e-14 377729.76464674546 0.19737948588157686
5.252342165728663e-14 434094.10945776606 0.19737948588157686
4.033912884377432e-14 498869.06858441175 0.19737948588157686
3.075355450002013e-14 573309.6629695033 0.19737948588157686
2.330440710165396e-14 658858.1861506815 0.19737948588157686
1.758392244676876e-14 757172.14883374 0.19737948588157686
1.3155965811922129e-14 870156.3933188907 0.19737948588157686
9.802430765998174e-15 1000000.0 0.19737948588157686
0.011451588555078593 0.001 0.22683219636960386
0.009747679783201693 0.0011492187010036998 0.22683219636960386
0.00826291935266893 0.001320703622736631 0.22683219636960386
0.006976763698807148 0.0015177773017322714 0.22683219636960386
0.005868895231522085 0.0017442580591096614 0.22683219636960386
0.004919660309987119 0.0020045339809052396 0.22683219636960386
0.004110406720943018 0.0023036479376536945 0.22683219636960386
0.003423725196836175 0.002647395290480231 0.22683219636960386
0.002843603990338013 0.0030424361767690034 0.22683219636960386
0.002355508339409264 0.003496424550953137 0.22683219636960386
0.0019463979960377548 0.004018156480603808 0.22683219636960386
0.0016046961234375129 0.0046177405710691065 0.22683219636960386
0.0013202221060969951 0.005306793820656121 0.22683219636960386
0.00108409946859446 0.006098666701068888 0.22683219636960386
0.0008886484311707576 0.007008701824056899 0.22683219636960386
0.0007272708573993168 0.008054531205964931 0.22683219636960386
0.0005943336277974658 0.009256417889712782 0.22683219636960386
0.00048505490668571474 0.01063764854316313 0.22683219636960386
0.00039539641470342016 0.012224984640507832 0.22683219636960386
0.00032196369864080296 0.014049180968354592 0.22683219636960386
0.00026191550036742776 0.016145581502618366 0.22683219636960386
0.00021288264881974377 0.018554804201388442 0.22683219636960386
0.00017289640581774277 0.021323527981697614 0.22683219636960386
0.00014032585652990794 0.024505397127942575 0.22683219636960386
0.00011382371846284378 0.028162060654953962 0.22683219636960386
9.227982031384183e-05 0.032364366763473595 0.22683219636960386
7.478144992503766e-05 0.03719373553072644 0.22683219636960386
6.0579768275607904e-05 0.04274373643209657 0.22683219636960386
4.906151790672313e-05 0.04912190125853853 0.22683219636960386
3.97253068112665e-05 0.05645180755516966 0.22683219636960386
3.216181313088658e-05 0.06487547294786292 0.22683219636960386
2.6037325316704586e-05 0.07455610674814368 0.22683219636960386
2.1080101982577475e-05 0.08568127214899486 0.22683219636960386
1.7069102339494283e-05 0.09846652027941236 0.22683219636960386
1.3824700147287323e-05 0.11315956652786067 0.22683219636960386
1.1201050276012266e-05 0.13004509005128978 0.22683219636960386
9.079827110926135e-06 0.1494502494606524 0.22683219636960386
7.365097987813672e-06 0.17175102154984984 0.22683219636960386
5.979133035962595e-06 0.19737948588157686 0.22683219636960386
4.858985535123508e-06 0.22683219636960386 0.22683219636960386
3.95370489229439e-06 0.2606798020576923 0.22683219636960386
3.222067934456445e-06 0.2995781034986427 0.22683219636960386
2.6307341135616003e-06 0.3442807589518621 0.22683219636960386
2.152746858352563e-06 0.39565388658322687 0.22683219636960386
1.7663171839408381e-06 0.4546928455862411 0.22683219636960386
1.4538371353100751e-06 0.5225415213602959 0.22683219636960386
1.2010801993009128e-06 0.6005144883981762 0.22683219636960386
9.965536532314037e-07 0.6901224802908534 0.22683219636960386
8.309742485779203e-07 0.793101660333306 0.22683219636960386
6.968439667017629e-07 0.9114472598521194 0.22683219636960386
5.881068850656195e-07 1.0474522360006342 0.22683219636960386
4.998717589295258e-07 1.2037516980200695 0.22683219636960386
4.2818781592710714e-07 1.3833739627296222 0.22683219636960386
3.698636055139877e-07 1.5897992284504772 0.22683219636960386
3.2232068706335854e-07 1.8270270041765395 0.22683219636960386
2.834754831140471e-07 2.099653600438444 0.22683219636960386
2.516438964838153e-07 2.4129611832536098 0.22683219636960386
2.254643260090304e-07 2.7730201165910637 0.22683219636960386
2.038355312100268e-07 3.1868065762459103 0.22683219636960386
1.8586648910484498e-07 3.662337713903373 0.22683219636960386
1.7083591764854335e-07 4.208826990208894 0.22683219636960386
1.5815959455555556e-07 4.836862686437176 0.22683219636960386
1.4736395501199935e-07 5.558613053440597 0.22683219636960386
1.380647561984548e-07 6.388062072657212 0.22683219636960386
1.2994983961773718e-07 7.341280397070123 0.22683219636960386
1.2276523377106711e-07 8.436736721624852 0.22683219636960386
1.1630401198668358e-07 9.695655615935925 0.22683219636960386
1.1039745698333825e-07 11.142428752325099 0.22683219636960386
1.0490817540283887e-07 12.805087496773325 0.22683219636960386
9.972485783080881e-08 14.715846019280558 0.22683219636960386
9.47583845176906e-08 16.91172544644807 0.22683219636960386
8.993896447322298e-08 19.435271149298263 0.22683219636960386
8.52139847775258e-08 22.335377063851233 0.22683219636960386
8.05462668643838e-08 25.668233015746946 0.22683219636960386
7.591248259229515e-08 29.498413403416983 0.22683219636960386
7.130157020753328e-08 33.90012833314499 0.22683219636960386
6.671307416694292e-08 38.9586614468756 0.22683219636960386
6.21554027517568e-08 44.7720223008213 0.22683219636960386
5.7644035448807876e-08 51.45284530985853 0.22683219636960386
5.319972290192092e-08 59.13057204993993 0.22683219636960386
4.884672643039496e-08 67.95395920083764 0.22683219636960386
4.461113586569712e-08 78.09396072084505 0.22683219636960386
4.0519304988638656e-08 89.74704009584349 0.22683219636960386
3.659644467015385e-08 103.13897683787222 0.22683219636960386
3.286541008546036e-08 118.52924098447018 0.22683219636960386
2.9345719234513158e-08 136.2160203551273 0.22683219636960386
2.605282852863669e-08 156.54199796841294 0.22683219636960386
2.2997679420978107e-08 179.90099155778333 0.22683219636960386
2.0186515707599183e-08 206.7455838273133 0.22683219636960386
1.7620952632896487e-08 237.59589128427652 0.22683219636960386
1.5298265657634307e-08 273.04964154553255 0.22683219636960386
1.3211855067764809e-08 313.79375436648274 0.22683219636960386
1.1351834937767952e-08 360.61765077612336 0.22683219636960386
9.705694576376059e-09 414.4285481839423 0.22683219636960386
8.258982896181249e-09 476.26903780279935 0.22683219636960386
6.995973302027173e-09 547.337284952015 0.22683219636960386
5.900274794136753e-09 629.0102436234466 0.22683219636960386
4.955366994020306e-09 722.870335094958 0.22683219636960386
4.1450450891209085e-09 830.7361074919369 0.22683219636960386
3.453769523902115e-09 954.6974703287535 0.22683219636960386
2.8669240968314143e-09 1097.1561867027283 0.22683219636960386
2.3709894567971145e-09 1260.872407680682 0.22683219636960386
1.953642849626897e-09 1449.018150486201 0.22683219636960386
1.6037971059166233e-09 1665.2387566325353 0.22683219636960386
1.3115914671078636e-09 1913.7235207582582 0.22683219636960386
1.0683465385952478e-09 2199.2868586060326 0.22683219636960386
8.664942196645164e-10 2527.461586781732 0.22683219636960386
6.994916001404252e-10 2904.6061215980462 0.22683219636960386
5.61726380077991e-10 3338.027673990301 0.22683219636960386
4.4841918786303007e-10 3836.123827417535 0.22683219636960386
3.5552664370169015e-10 4408.54524183412 0.22683219636960386
2.796482440688315e-10 5066.382636136649 0.22683219636960386
2.1793777337810426e-10 5822.38167188866 0.22683219636960386
1.6802068766798468e-10 6691.189901715636 0.22683219636960386
1.2791752665517863e-10 7689.640567018716 0.22683219636960386
9.597432913774784e-11 8837.078743614602 0.22683219636960386
7.080110723232686e-11 10155.736154404181 0.22683219636960386
5.121936267449929e-11 11671.161911100682 0.22683219636960386
3.622065874227948e-11 13412.717530678983 0.22683219636960386
2.4936179687698023e-11 15414.145817536453 0.22683219636960386
1.661677331241682e-11 17714.224633510854 0.22683219636960386
1.062105886231882e-11 20357.518222611085 0.22683219636960386
6.407976024260485e-12 23395.240647448256 0.22683219636960386
3.531162616135378e-12 26886.24806652944 0.22683219636960386
1.6317247608697936e-12 30898.1790778802 0.22683219636960386
4.2927942491412067e-13 35508.76522326117 0.22683219636960386
2.8918499674979517e-13 40807.33704412155 0.22683219636960386
6.809610621422765e-13 46896.55486926553 0.22683219636960386
8.594092082268466e-13 53894.397868406064 0.22683219636960386
9.041249516504027e-13 61936.44990970618 0.22683219636960386
8.697007517096105e-13 71178.52651001325 0.22683219636960386
7.926542146990175e-13 81799.69377519484 0.22683219636960386
6.965784845230959e-13 94005.73782282983 0.22683219636960386
5.96146423241864e-13 108033.15190764665 0.22683219636960386
4.999724923012024e-13 124153.71850064106 0.22683219636960386
4.125765416698561e-13 142679.7751000857 0.22683219636960386
3.3601120153549944e-13 163970.26580002054 0.22683219636960386
2.705646807876663e-13 188437.695865931 0.22683219636960386
2.1573872754172742e-13 216556.12406317543 0.22683219636960386
1.7054860246902863e-13 248870.34759027854 0.22683219636960386
1.3380854329967566e-13 286006.45757603913 0.22683219636960386
1.0420363895624054e-13 328683.96965420543 0.22683219636960386
8.057522417632816e-14 377729.76464674546 0.22683219636960386
6.191575199863009e-14 434094.10945776606 0.22683219636960386
4.727412512557476e-14 498869.06858441175 0.22683219636960386
3.583601539903429e-14 573309.6629695033 0.22683219636960386
2.7041334352856275e-14 658858.1861506815 0.22683219636960386
2.0274234189003506e-14 757172.14883374 0.22683219636960386
1.5090097572583307e-14 870156.3933188907 0.22683219636960386
1.1160970287077757e-14 1000000.0 0.22683219636960386
0.013394877038203884 0.001 0.2606798020576923
0.011451587224727222 0.0011492187010036998 0.2606798020576923
0.009747678443981958 0.001320703622736631 0.2606798020576923
0.00826291800484319 0.0015177773017322714 0.2606798020576923
0.006976762342768034 0.0017442580591096614 0.2606798020576923
0.005868893867600672 0.0020045339809052396 0.2606798020576923
0.004919658938440104 0.0023036479376536945 0.2606798020576923
0.0041104053419492165 0.002647395290480231 0.2606798020576923
0.00342372381066261 0.0030424361767690034 0.2606798020576923
0.0028436025972012266 0.003496424550953137 0.2606798020576923
0.0023555069395711503 0.004018156480603808 0.2606798020576923
0.0019463965897510982 0.0046177405710691065 0.2606798020576923
0.0016046947109670182 0.005306793820656121 0.2606798020576923
0.0013202206877509955 0.006098666701068888 0.2606798020576923
0.0010840980446609923 0.007008701824056899 0.2606798020576923
0.0008886470019625198 0.008054531205964931 0.2606798020576923
0.0007272694232182443 0.009256417889712782 0.2606798020576923
0.0005943321889618873 0.01063764854316313 0.2606798020576923
0.0004850534635047164 0.012224984640507832 0.2606798020576923
0.0003953949674729354 0.014049180968354592 0.2606798020576923
0.0003219622476628367 0.016145581502618366 0.2606798020576923
0.0002619140459212306 0.018554804201388442 0.2606798020576923
0.0002128811911879542 0.021323527981697614 0.2606798020576923
0.0001728949452560538 0.024505397127942575 0.2606798020576923
0.00014032439328859857 0.028162060654953962 0.2606798020576923
0.00011382225277637402 0.032364366763473595 0.2606798020576923
9.227835240315473e-05 0.03719373553072644 0.2606798020576923
7.477998000307226e-05 0.04274373643209657 0.2606798020576923
6.057829653923798e-05 0.04912190125853853 0.2606798020576923
4.906004454273503e-05 0.05645180755516966 0.2606798020576923
3.9723832000351615e-05 0.06487547294786292 0.2606798020576923
3.216033704159498e-05 0.07455610674814368 0.2606798020576923
2.6035848118492744e-05 0.08568127214899486 0.2606798020576923
2.1078623834499578e-05 0.09846652027941236 0.2606798020576923
1.706762340500812e-05 0.11315956652786067 0.2606798020576923
1.382322059116127e-05 0.13004509005128978 0.2606798020576923
1.1199570270060272e-05 0.1494502494606524 0.2606798020576923
9.078346835779752e-06 0.17175102154984984 0.2606798020576923
7.363617642644742e-06 0.19737948588157686 0.2606798020576923
5.9776528400189155e-06 0.22683219636960386 0.2606798020576923
4.857505738377864e-06 0.2606798020576923 0.2606798020576923
3.952225784353228e-06 0.2995781034986427 0.2606798020576923
3.220589854251339e-06 0.3442807589518621 0.2606798020576923
2.629257460459722e-06 0.39565388658322687 0.2606798020576923
2.1512721128181048e-06 0.4546928455862411 0.2606798020576923
1.7648449197361915e-06 0.5225415213602959 0.2606798020576923
1.4523680466208347e-06 0.6005144883981762 0.2606798020576923
1.199615125209788e-06 0.6901224802908534 0.2606798020576923
9.950936080672067e-07 0.793101660333306 0.2606798020576923
8.295204618627774e-07 0.9114472598521194 0.2606798020576923
6.953979249011387e-07 1.0474522360006342 0.2606798020576923
5.866703839600522e-07 1.2037516980200695 0.2606798020576923
4.984469636273858e-07 1.3833739627296222 0.2606798020576923
4.267773273639204e-07 1.5897992284504772 0.2606798020576923
3.684705353551934e-07 1.8270270041765395 0.2606798020576923
3.209487375909273e-07 2.099653600438444 0.2606798020576923
2.821290229757835e-07 2.4129611832536098 0.2606798020576923
2.503280283727271e-07 2.7730201165910637 0.2606798020576923
2.2418492889170194e-07 3.1868065762459103 0.2606798020576923
2.0259926030515192e-07 3.662337713903373 0.2606798020576923
1.8468070751257067e-07 4.208826990208894 0.2606798020576923
1.6970853818510517e-07 4.836862686437176 0.2606798020576923
1.570988043262441e-07 5.558613053440597 0.2606798020576923
1.463778097677594e-07 6.388062072657212 0.2606798020576923
1.3716064746070906e-07 7.341280397070123 0.2606798020576923
1.2913386951527057e-07 8.436736721624852 0.2606798020576923
1.2204156733482997e-07 9.695655615935925 0.2606798020576923
1.1567431157247579e-07 11.142428752325099 0.2606798020576923
1.0986051690716966e-07 12.805087496773325 0.2606798020576923
1.044598601260098e-07 14.715846019280558 0.2606798020576923
9.935839046567446e-08 16.91172544644807 0.2606798020576923
9.446495201565278e-08 19.435271149298263 0.2606798020576923
8.970852881026725e-08 22.335377063851233 0.2606798020576923
8.503614302101357e-08 25.668233015746946 0.2606798020576923
8.041100851147176e-08 29.498413403416983 0.2606798020576923
7.581074141951687e-08 33.90012833314499 0.2606798020576923
7.122553611770173e-08 38.9586614468756 0.2606798020576923
6.665628982994477e-08 44.7720223008213 0.2606798020576923
6.211270475405851e-08 51.45284530985853 0.2606798020576923
5.7611403993544294e-08 59.13057204993993 0.2606798020576923
5.3174095972306074e-08 67.95395920083764 0.2606798020576923
4.8825813612259766e-08 78.09396072084505 0.2606798020576923
4.4593250440568347e-08 89.74704009584349 0.2606798020576923
4.050322385622772e-08 103.13897683787222 0.2606798020576923
3.658129390995014e-08 118.52924098447018 0.2606798020576923
3.2850575962597994e-08 136.2160203551273 0.2606798020576923
2.933077952412856e-08 156.54199796841294 0.2606798020576923
2.603750085200876e-08 179.90099155778333 0.2606798020576923
2.2981782739437545e-08 206.7455838273133 0.2606798020576923
2.0169942100745943e-08 237.59589128427652 0.2606798020576923
1.7603646583724646e-08 273.04964154553255 0.2606798020576923
1.5280209224549472e-08 313.79375436648274 0.2606798020576923
1.3193057023588861e-08 360.61765077612336 0.2606798020576923
1.1332322674326677e-08 414.4285481839423 0.2606798020576923
9.685508680506733e-09 476.26903780279935 0.2606798020576923
8.238173029655963e-09 547.337284952015 0.2606798020576923
6.974594973991385e-09 629.0102436234466 0.2606798020576923
5.878387888220635e-09 722.870335094958 0.2606798020576923
4.933034389829893e-09 830.7361074919369 0.2606798020576923
4.122331855537474e-09 954.6974703287535 0.2606798020576923
3.4307431791280596e-09 1097.1561867027283 0.2606798020576923
2.843655155153422e-09 1260.872407680682 0.2606798020576923
2.3475522297031377e-09 1449.018150486201 0.2606798020576923
1.930116681905054e-09 1665.2387566325353 0.2606798020576923
1.580268318843647e-09 1913.7235207582582 0.2606798020576923
1.2881552015927937e-09 2199.2868586060326 0.2606798020576923
1.0451089016828927e-09 2527.461586781732 0.2606798020576923
8.435744838124551e-10 2904.6061215980462 0.2606798020576923
6.770237408887381e-10 3338.027673990301 0.2606798020576923
5.398601401530347e-10 3836.123827417535 0.2606798020576923
4.27319291252835e-10 4408.54524183412 0.2606798020576923
3.353704561916181e-10 5066.382636136649 0.2606798020576923
2.6061983070236293e-10 5822.38167188866 0.2606798020576923
2.002191508697652e-10 6691.189901715636 0.2606798020576923
1.517796929399783e-10 7689.640567018716 0.2606798020576923
1.1329331078152333e-10 8837.078743614602 0.2606798020576923
8.306250720330373e-11 10155.736154404181 0.2606798020576923
5.964148950101181e-11 11671.161911100682 0.2606798020576923
4.1788969874290757e-11 13412.717530678983 0.2606798020576923
2.8434450256051118e-11 15414.145817536453 0.2606798020576923
1.8655844433840794e-11 17714.224633510854 0.2606798020576923
1.1665729709000369e-11 20357.518222611085 0.2606798020576923
6.8027827870907696e-12 23395.240647448256 0.2606798020576923
3.523909733894187e-12 26886.24806652944 0.2606798020576923
1.3949101917217367e-12 30898.1790778802 0.2606798020576923
7.856119116247777e-14 35508.76522326117 0.2606798020576923
6.796601584486972e-13 40807.33704412155 0.2606798020576923
1.0664220056338675e-12 46896.55486926553 0.2606798020576923
1.215000813853265e-12 53894.397868406064 0.2606798020576923
1.2181060501904265e-12 61936.44990970618 0.2606798020576923
1.1385102370819978e-12 71178.52651001325 0.2606798020576923
1.0175318771702031e-12 81799.69377519484 0.2606798020576923
8.813182558145994e-13 94005.73782282983 0.2606798020576923
7.456879182871339e-13 108033.15190764665 0.2606798020576923
6.195345351981568e-13 124153.71850064106 0.2606798020576923
5.071413361685314e-13 142679.7751000857 0.2606798020576923
4.100553929950999e-13 163970.26580002054 0.2606798020576923
3.2806812212053497e-13 188437.695865931 0.2606798020576923
2.6005430210781447e-13 216556.12406317543 0.2606798020576923
2.0436703070396585e-13 248870.34759027854 0.2606798020576923
1.5945242003802046e-13 286006.45757603913 0.2606798020576923
1.2349395374448282e-13 328683.96965420543 0.2606798020576923
9.499590377564163e-14 377729.76464674546 0.2606798020576923
7.258170352583823e-14 434094.10945776606 0.2606798020576923
5.512351888492463e-14 498869.06858441175 0.2606798020576923
4.156465761647626e-14 573309.6629695033 0.2606798020576923
3.117446168865326e-14 658858.1861506815 0.2606798020576923
2.323522017997281e-14 757172.14883374 0.2606798020576923
1.7193223841166505e-14 870156.3933188907 0.2606798020576923
1.263819352362777e-14 1000000.0 0.2606798020576923
0.015596841610893197 0.001 0.2995781034986427
0.013394875398290776 0.0011492187010036998 0.2995781034986427
0.011451585573048137 0.001320703622736631 0.2995781034986427
0.009747676781080433 0.0015177773017322714 0.2995781034986427
0.008262916331454331 0.0017442580591096614 0.2995781034986427
0.006976760659229322 0.0020045339809052396 0.2995781034986427
0.005868892174260551 0.0023036479376536945 0.2995781034986427
0.004919657235614931 0.002647395290480231 0.2995781034986427
0.004110403629908901 0.0030424361767690034 0.2995781034986427
0.0034237220896856935 0.003496424550953137 0.2995781034986427
0.0028436008675905983 0.004018156480603808 0.2995781034986427
0.0023555052016249536 0.0046177405710691065 0.2995781034986427
0.001946394843802074 0.005306793820656121 0.2995781034986427
0.0016046929573538538 0.006098666701068888 0.2995781034986427
0.0013202189268281886 0.007008701824056899 0.2995781034986427
0.0010840962768105013 0.008054531205964931 0.2995781034986427
0.0008886452275515024 0.009256417889712782 0.2995781034986427
0.0007272676426453017 0.01063764854316313 0.2995781034986427
0.000594330402605675 0.012224984640507832 0.2995781034986427
0.00048505167175282374 0.014049180968354592 0.2995781034986427
0.0003953931707024079 0.016145581502618366 0.2995781034986427
0.0003219604462394235 0.018554804201388442 0.2995781034986427
0.00026191224020398127 0.021323527981697614 0.2995781034986427
0.0002128793815140504 0.024505397127942575 0.2995781034986427
0.00017289313195392036 0.028162060654953962 0.2995781034986427
0.0001403225766680137 0.032364366763473595 0.2995781034986427
0.00011382043312883547 0.03719373553072644 0.2995781034986427
9.227653001193242e-05 0.04274373643209657 0.2995781034986427
7.4778155129223e-05 0.04912190125853853 0.2995781034986427
6.057646943471301e-05 0.05645180755516966 0.2995781034986427
4.9058215447238436e-05 0.06487547294786292 0.2995781034986427
3.972200113863591e-05 0.07455610674814368 0.2995781034986427
3.215850463797031e-05 0.08568127214899486 0.2995781034986427
2.6034014385770653e-05 0.09846652027941236 0.2995781034986427
2.107678898825762e-05 0.11315956652786067 0.2995781034986427
1.7065787661884636e-05 0.13004509005128978 0.2995781034986427
1.382138417546988e-05 0.1494502494606524 0.2995781034986427
1.1197733417469234e-05 0.17175102154984984 0.2995781034986427
9.076509801814701e-06 0.19737948588157686 0.2995781034986427
7.361780709235974e-06 0.22683219636960386 0.2995781034986427
5.9758163267688465e-06 0.2606798020576923 0.2995781034986427
4.855670011114088e-06 0.2995781034986427 0.2995781034986427
3.950391270036296e-06 0.3442807589518621 0.2995781034986427
3.218757056919902e-06 0.39565388658322687 0.2995781034986427
2.627426980197564e-06 0.4546928455862411 0.2995781034986427
2.149444667867966e-06 0.5225415213602959 0.2995781034986427
1.7630213784906694e-06 0.6005144883981762 0.2995781034986427
1.4505494520039228e-06 0.6901224802908534 0.2995781034986427
1.1978027423444754e-06 0.793101660333306 0.2995781034986427
9.932889668538315e-07 0.9114472598521194 0.2995781034986427
8.27725411275005e-07 1.0474522360006342 0.2995781034986427
6.936146978507411e-07 1.2037516980200695 0.2995781034986427
5.849016705824703e-07 1.3833739627296222 0.2995781034986427
4.966959965034892e-07 1.5897992284504772 0.2995781034986427
4.250479728354177e-07 1.8270270041765395 0.2995781034986427
3.667673917854414e-07 2.099653600438444 0.2995781034986427
3.1927723159437885e-07 2.4129611832536098 0.2995781034986427
2.804954920476374e-07 2.7730201165910637 0.2995781034986427
2.4873977475339294e-07 3.1868065762459103 0.2995781034986427
2.2265021694042875e-07 3.662337713903373 0.2995781034986427
2.0112723408440003e-07 4.208826990208894 0.2995781034986427
1.8328119400466691e-07 4.836862686437176 0.2995781034986427
1.6839170481164172e-07 5.558613053440597 0.2995781034986427
1.5587465543396434e-07 6.388062072657212 0.2995781034986427
1.4525552526783482e-07 7.341280397070123 0.2995781034986427
1.3614780703437995e-07 8.436736721624852 0.2995781034986427
1.282356483082222e-07 9.695655615935925 0.2995781034986427
1.212600335108449e-07 11.142428752325099 0.2995781034986427
1.150079731019639e-07 12.805087496773325 0.2995781034986427
1.0930424474342101e-07 14.715846019280558 0.2995781034986427
1.0400524619097115e-07 16.91172544644807 0.2995781034986427
9.899449893288267e-08 19.435271149298263 0.2995781034986427
9.417932629119177e-08 22.335377063851233 0.2995781034986427
8.948825881791717e-08 25.668233015746946 0.2995781034986427
8.486880554857586e-08 29.498413403416983 0.2995781034986427
8.028535164396507e-08 33.90012833314499 0.2995781034986427
7.571707174550309e-08 38.9586614468756 0.2995781034986427
7.115583849502845e-08 44.7720223008213 0.2995781034986427
6.660415355656465e-08 51.45284530985853 0.2995781034986427
6.207313736302823e-08 59.13057204993993 0.2995781034986427
5.758060009700139e-08 67.95395920083764 0.2995781034986427
5.314920604494733e-08 78.09396072084505 0.2995781034986427
4.880473603334143e-08 89.74704009584349 0.2995781034986427
4.457445713424747e-08 103.13897683787222 0.2995781034986427
4.048561896591741e-08 118.52924098447018 0.2995781034986427
3.6564103512515614e-08 136.2160203551273 0.2995781034986427
3.2833263412333086e-08 156.54199796841294 0.2995781034986427
2.9312981539037636e-08 179.90099155778333 0.2995781034986427
2.601898050832996e-08 206.7455838273133 0.2995781034986427
2.296239472762522e-08 237.59589128427652 0.2995781034986427
2.0149607479389396e-08 273.04964154553255 0.2995781034986427
1.758233469744113e-08 313.79375436648274 0.2995781034986427
1.525792432059258e-08 360.61765077612336 0.2995781034986427
1.316982858672825e-08 414.4285481839423 0.2995781034986427
1.1308198573931408e-08 476.26903780279935 0.2995781034986427
9.660549709689971e-09 547.337284952015 0.2995781034986427
8.212449368986963e-09 629.0102436234466 0.2995781034986427
6.948183727483424e-09 722.870335094958 0.2995781034986427
5.8513710244853e-09 830.7361074919369 0.2995781034986427
4.905498105596193e-09 954.6974703287535 0.2995781034986427
4.094366517972282e-09 1097.1561867027283 0.2995781034986427
3.4024433872019595e-09 1260.872407680682 0.2995781034986427
2.8151209392019913e-09 1449.018150486201 0.2995781034986427
2.3188903790867174e-09 1665.2387566325353 0.2995781034986427
1.9014430115876e-09 1913.7235207582582 0.2995781034986427
1.5517094409248696e-09 2199.2868586060326 0.2995781034986427
1.259851286066361e-09 2527.461586781732 0.2995781034986427
1.0172156089183811e-09 2904.6061215980462 0.2995781034986427
8.162648477332089e-10 3338.027673990301 0.2995781034986427
6.504885888833703e-10 3836.123827417535 0.2995781034986427
5.143067235519007e-10 4408.54524183412 0.2995781034986427
4.029674613334174e-10 5066.382636136649 0.2995781034986427
3.124449152636273e-10 5822.38167188866 0.2995781034986427
2.393390366266495e-10 6691.189901715636 0.2995781034986427
1.8078037026072243e-10 7689.640567018716 0.2995781034986427
1.3434174732124705e-10 8837.078743614602 0.2995781034986427
9.795930880969906e-11 10155.736154404181 0.2995781034986427
6.986639414387598e-11 11671.161911100682 0.2995781034986427
4.8541118776682535e-11 13412.717530678983 0.2995781034986427
3.266859371453372e-11 15414.145817536453 0.2995781034986427
2.1116358614209785e-11 17714.224633510854 0.2995781034986427
1.2919285616080824e-11 20357.518222611085 0.2995781034986427
7.269045954082839e-12 23395.240647448256 0.2995781034986427
3.5046255448482194e-12 26886.24806652944 0.2995781034986427
1.0997999894417267e-12 30898.1790778802 0.2995781034986427
3.5210546365507453e-13 35508.76522326117 0.2995781034986427
1.1561931899622784e-12 40807.33704412155 0.2995781034986427
1.5348524792162081e-12 46896.55486926553 0.2995781034986427
1.6456170702104558e-12 53894.397868406064 0.2995781034986427
1.5970957991843322e-12 61936.44990970618 0.2995781034986427
1.4619234676180402e-12 71178.52651001325 0.2995781034986427
1.2871978585419315e-12 81799.69377519484 0.2995781034986427
1.1020569307525424e-12 94005.73782282983 0.2995781034986427
9.237182806170639e-13 108033.15190764665 0.2995781034986427
7.612913730946531e-13 124153.71850064106 0.2995781034986427
6.18770436940834e-13 142679.7751000857 0.2995781034986427
4.971230666903754e-13 163970.26580002054 0.2995781034986427
3.9534672515833527e-13 188437.695865931 0.2995781034986427
3.1157460170390915e-13 216556.12406317543 0.2995781034986427
2.43521544583973e-13 248870.34759027854 0.2995781034986427
1.8895541784757141e-13 286006.45757603913 0.2995781034986427
1.4553784220117496e-13 328683.96965420543 0.2995781034986427
1.1133989280740744e-13 377729.76464674546 0.2995781034986427
8.460277944316173e-14 434094.10945776606 0.2995781034986427
6.387932344816428e-14 498869.06858441175 0.2995781034986427
4.7924009672047963e-14 573309.6629695033 0.2995781034986427
3.571440814934641e-14 658858.1861506815 0.2995781034986427
2.644774361605759e-14 757172.14883374 0.2995781034986427
1.9489807987979613e-14 870156.3933188907 0.2995781034986427
1.4239689410792435e-14 1000000.0 0.2995781034986427
0.018075142066396127 0.001 0.3442807589518621
0.015596839590413289 0.0011492187010036998 0.3442807589518621
0.01339487336219558 0.001320703622736631 0.3442807589518621
0.011451583522405911 0.0015177773017322714 0.3442807589518621
0.009747674716629517 0.0017442580591096614 0.3442807589518621
0.00826291425391458 0.0020045339809052396 0.3442807589518621
0.006976758569050806 0.0023036479376536945 0.3442807589518621
0.005868890071877388 0.002647395290480231 0.3442807589518621
0.004919655121428855 0.0030424361767690034 0.3442807589518621
0.00411040150434331 0.003496424550953137 0.3442807589518621
0.0034237199530267395 0.004018156480603808 0.3442807589518621
0.002843598720212913 0.0046177405710691065 0.3442807589518621
0.002355503043922909 0.005306793820656121 0.3442807589518621
0.0019463926761432715 0.006098666701068888 0.3442807589518621
0.001604690780172939 0.007008701824056899 0.3442807589518621
0.0013202167405774769 0.008054531205964931 0.3442807589518621
0.0010840940819513908 0.009256417889712782 0.3442807589518621
0.0008886430245648308 0.01063764854316313 0.3442807589518621
0.0007272654319976299 0.012224984640507832 0.3442807589518621
0.0005943281847910382 0.014049180968354592 0.3442807589518621
0.0004850494472422688 0.016145581502618366 0.3442807589518621
0.00039539093996888985 0.018554804201388442 0.3442807589518621
0.0003219582097358613 0.021323527981697614 0.3442807589518621
0.00026190999837413104 0.024505397127942575 0.3442807589518621
0.0002128771347829645 0.028162060654953962 0.3442807589518621
0.00017289088072812778 0.032364366763473595 0.3442807589518621
0.00014032032133672392 0.03719373553072644 0.3442807589518621
0.00011381817406203205 0.04274373643209657 0.3442807589518621
9.22742675578004e-05 0.04912190125853853 0.3442807589518621
7.47758896205309e-05 0.05645180755516966 0.3442807589518621
6.057420119043311e-05 0.06487547294786292 0.3442807589518621
4.90559447702257e-05 0.07455610674814368 0.3442807589518621
3.971972832336312e-05 0.08568127214899486 0.3442807589518621
3.2156229969126406e-05 0.09846652027941236 0.3442807589518621
2.6031738147635174e-05 0.11315956652786067 0.3442807589518621
2.1074511467572554e-05 0.13004509005128978 0.3442807589518621
1.7063509150126895e-05 0.1494502494606524 0.3442807589518621
1.3819104980002106e-05 0.17175102154984984 0.3442807589518621
1.1195453868805688e-05 0.19737948588157686 0.3442807589518621
9.074230263216888e-06 0.22683219636960386 0.3442807589518621
7.359501587125318e-06 0.2606798020576923 0.3442807589518621
5.973538085274951e-06 0.2995781034986427 0.3442807589518621
4.8533931897307495e-06 0.3442807589518621 0.3442807589518621
3.94811650329804e-06 0.39565388658322687 0.3442807589518621
3.2164850968644833e-06 0.4546928455862411 0.3442807589518621
2.6251587265245686e-06 0.5225415213602959 0.3442807589518621
2.1471812036580676e-06 0.6005144883981762 0.3442807589518621
1.7607640061061657e-06 0.6901224802908534 0.3442807589518621
1.4482997474293824e-06 0.793101660333306 0.3442807589518621
1.1955626092337822e-06 0.9114472598521194 0.3442807589518621
9.91060705218729e-07 1.0474522360006342 0.3442807589518621
8.255117978799888e-07 1.2037516980200695 0.3442807589518621
6.914190773168322e-07 1.3833739627296222 0.3442807589518621
5.827280595851157e-07 1.5897992284504772 0.3442807589518621
4.945491980483385e-07 1.8270270041765395 0.3442807589518621
4.229336994657565e-07 2.099653600438444 0.3442807589518621
3.646923849107836e-07 2.4129611832536098 0.3442807589518621
3.172493617908771e-07 2.7730201165910637 0.3442807589518621
2.7852382793441127e-07 3.1868065762459103 0.3442807589518621
2.4683457999861297e-07 3.662337713903373 0.3442807589518621
2.208228474570497e-07 4.208826990208894 0.3442807589518621
1.9938989351047862e-07 4.836862686437176 0.3442807589518621
1.8164650824529886e-07 5.558613053440597 0.3442807589518621
1.6687209819315173e-07 6.388062072657212 0.3442807589518621
1.544815288784425e-07 7.341280397070123 0.3442807589518621
1.4399829313129463e-07 8.436736721624852 0.3442807589518621
1.350328988816013e-07 9.695655615935925 0.3442807589518621
1.2726563680199102e-07 11.142428752325099 0.3442807589518621
1.2043307185327298e-07 12.805087496773325 0.3442807589518621
1.1431769976694497e-07 14.715846019280558 0.3442807589518621
1.0874022764043381e-07 16.91172544644807 0.3442807589518621
1.0355391550091915e-07 19.435271149298263 0.3442807589518621
9.864039681893241e-08 22.335377063851233 0.3442807589518621
9.390643196057792e-08 25.668233015746946 0.3442807589518621
8.928115534639208e-08 29.498413403416983 0.3442807589518621
8.471352955187125e-08 33.90012833314499 0.3442807589518621
8.0169873694063e-08 38.9586614468756 0.3442807589518621
7.563144435057158e-08 44.7720223008213 0.3442807589518621
7.109210457042353e-08 51.45284530985853 0.3442807589518621
6.655611478330152e-08 59.13057204993993 0.3442807589518621
6.20360669052137e-08 67.95395920083764 0.3442807589518621
5.7550955304954896e-08 78.09396072084505 0.3442807589518621
5.312437065013893e-08 89.74704009584349 0.3442807589518621
4.8782803126678695e-08 103.13897683787222 0.3442807589518621
4.4554054610393065e-08 118.52924098447018 0.3442807589518621
4.0465772461377794e-08 136.2160203551273 0.3442807589518621
3.6544131781432454e-08 156.54199796841294 0.3442807589518621
3.281269992251156e-08 179.90099155778333 0.3442807589518621
2.9291516566443132e-08 206.7455838273133 0.3442807589518621
2.5996418339399932e-08 237.59589128427652 0.3442807589518621
2.2938623393440292e-08 273.04964154553255 0.3442807589518621
2.0124576423493842e-08 313.79375436648274 0.3442807589518621
1.7556038724771822e-08 360.61765077612336 0.3442807589518621
1.5230392003346208e-08 414.4285481839423 0.3442807589518621
1.31411135062846e-08 476.26903780279935 0.3442807589518621
1.1278373078450928e-08 547.337284952015 0.3442807589518621
9.629700032493492e-09 629.0102436234466 0.3442807589518621
8.180672485616231e-09 722.870335094958 0.3442807589518621
6.9155848385089175e-09 830.7361074919369 0.3442807589518621
5.818062336754564e-09 954.6974703287535 0.3442807589518621
4.871598209034433e-09 1097.1561867027283 0.3442807589518621
4.060000435564086e-09 1260.872407680682 0.3442807589518621
3.3677441222020044e-09 1449.018150486201 0.3442807589518621
2.7802304083620645e-09 1665.2387566325353 0.3442807589518621
2.283962058515594e-09 1913.7235207582582 0.3442807589518621
1.866644084772386e-09 2199.2868586060326 0.3442807589518621
1.5172235811732483e-09 2527.461586781732 0.3442807589518621
1.225880840496343e-09 2904.6061215980462 0.3442807589518621
9.839834169906095e-10 3338.027673990301 0.3442807589518621
7.840139034406661e-10 3836.123827417535 0.3442807589518621
6.194800449249149e-10 4408.54524183412 0.3442807589518621
4.848140868390959e-10 5066.382636136649 0.3442807589518621
3.7526676975293063e-10 5822.38167188866 0.3442807589518621
2.8680037674182896e-10 6691.189901715636 0.3442807589518621
2.1598479741627343e-10 7689.640567018716 0.3442807589518621
1.598996316349308e-10 8837.078743614602 0.3442807589518621
1.1604686700787074e-10 10155.736154404181 0.3442807589518621
8.227681398329228e-11 11671.161911100682 0.3442807589518621
5.673020677488894e-11 13412.717530678983 0.3442807589518621
3.7797195278146956e-11 15414.145817536453 0.3442807589518621
2.4090377296356966e-11 17714.224633510854 0.3442807589518621
1.442846550244771e-11 20357.518222611085 0.3442807589518621
7.824350007148723e-12 23395.240647448256 0.3442807589518621
3.4730731880922364e-12 26886.24806652944 0.3442807589518621
7.362730759276348e-13 30898.1790778802 0.3442807589518621
8.77377109766847e-13 35508.76522326117 0.3442807589518621
1.7347128846768346e-12 40807.33704412155 0.3442807589518621
2.1015101110851125e-12 46896.55486926553 0.3442807589518621
2.164925072436867e-12 53894.397868406064 0.3442807589518621
2.052716771382265e-12 61936.44990970618 0.3442807589518621
1.8495036197810257e-12 71178.52651001325 0.3442807589518621
1.609234445392317e-12 81799.69377519484 0.3442807589518621
1.3647503588251056e-12 94005.73782282983 0.3442807589518621
1.1347581013542276e-12 108033.15190764665 0.3442807589518621
9.286462691762785e-13 124153.71850064106 0.3442807589518621
7.500047878214976e-13 142679.7751000857 0.3442807589518621
5.98959924491332e-13 163970.26580002054 0.3442807589518621
4.736253046249946e-13 188437.695865931 0.3442807589518621
3.7121614901322554e-13 216556.12406317543 0.3442807589518621
2.8857834836483985e-13 248870.34759027854 0.3442807589518621
2.2267655333708817e-13 286006.45757603913 0.3442807589518621
1.7057486684314061e-13 328683.96965420543 0.3442807589518621
1.2977537559253358e-13 377729.76464674546 0.3442807589518621
9.805374480775591e-14 434094.10945776606 0.3442807589518621
7.360956191370532e-14 498869.06858441175 0.3442807589518621
5.4879435753261464e-14 573309.6629695033 0.3442807589518621
4.0687161341032194e-14 658858.1861506815 0.3442807589518621
2.994330840542332e-14 757172.14883374 0.3442807589518621
2.1920437639794555e-14 870156.3933188907 0.3442807589518621
1.5931062587561714e-14 1000000.0 0.3442807589518621
0.020845059713336514 0.001 0.39565388658322687
0.01807513957898954 0.0011492187010036998 0.39565388658322687
0.015596837081936571 0.001320703622736631 0.39565388658322687
0.013394870834369674 0.0015177773017322714 0.39565388658322687
0.011451580976415215 0.0017442580591096614 0.39565388658322687
0.009747672153541415 0.0020045339809052396 0.39565388658322687
0.008262911674518647 0.0023036479376536945 0.39565388658322687
0.006976755974059029 0.002647395290480231 0.39565388658322687
0.005868887461760244 0.0030424361767690034 0.39565388658322687
0.004919652496646748 0.003496424550953137 0.39565388658322687
0.00411039886534504 0.004018156480603808 0.39565388658322687
0.0034237173002824722 0.0046177405710691065 0.39565388658322687
0.002843596054155774 0.005306793820656121 0.39565388658322687
0.00235550036502237 0.006098666701068888 0.39565388658322687
0.0019463899849176958 0.007008701824056899 0.39565388658322687
0.0016046880771444436 0.008054531205964931 0.39565388658322687
0.0013202140262842076 0.009256417889712782 0.39565388658322687
0.0010840913569818596 0.01063764854316313 0.39565388658322687
0.0008886402894893418 0.012224984640507832 0.39565388658322687
0.000727262687429845 0.014049180968354592 0.39565388658322687
0.0005943254313188623 0.016145581502618366 0.39565388658322687
0.00048504668546624566 0.018554804201388442 0.39565388658322687
0.0003953881704696037 0.021323527981697614 0.39565388658322687
0.00032195543308118774 0.024505397127942575 0.39565388658322687
0.0002619072151196413 0.028162060654953962 0.39565388658322687
0.00021287434545757405 0.032364366763473595 0.39565388658322687
0.0001728880858417655 0.03719373553072644 0.39565388658322687
0.00014031752137308624 0.04274373643209657 0.39565388658322687
0.00011381536948580108 0.04912190125853853 0.39565388658322687
9.227145880961844e-05 0.05645180755516966 0.39565388658322687
7.47730771229315e-05 0.06487547294786292 0.39565388658322687
6.0571385346456716e-05 0.07455610674814368 0.39565388658322687
4.905312597090761e-05 0.08568127214899486 0.39565388658322687
3.971690694708121e-05 0.09846652027941236 0.39565388658322687
3.215340639187679e-05 0.11315956652786067 0.39565388658322687
2.6028912746513776e-05 0.13004509005128978 0.39565388658322687
2.1071684624613188e-05 0.1494502494606524 0.39565388658322687
1.7060681266078438e-05 0.17175102154984984 0.39565388658322687
1.3816276483375953e-05 0.19737948588157686 0.39565388658322687
1.1192625224989115e-05 0.22683219636960386 0.39565388658322687
9.071401991113393e-06 0.2606798020576923 0.39565388658322687
7.356674278554028e-06 0.2995781034986427 0.39565388658322687
5.970712421947497e-06 0.3442807589518621 0.39565388658322687
4.850569970711507e-06 0.39565388658322687 0.39565388658322687
3.945296673810508e-06 0.4546928455862411 0.39565388658322687
3.213669782610191e-06 0.5225415213602959 0.39565388658322687
2.6223492812270724e-06 0.6005144883981762 0.39565388658322687
2.1443792525654808e-06 0.6901224802908534 0.39565388658322687
[truncated: 940,150 more chars]
