# Supplementary material for: Magnetosensitivity of tightly bound radical pairs in cryptochrome is enabled by the quantum Zeno effect
Source: Nat Commun. 2024 Dec 30;15:10823. doi: 10.1038/s41467-024-55124-x (PMC11686217; doi:10.1038/s41467-024-55124-x)
Supplement: Supplementary file 6 — Source Data [file 41467_2024_55124_MOESM6_ESM.zip › Source_Data/supplementary/figure_s8a.txt]

# Delta_Phi_S	Delta_Coherence(eletron)	Delta_Coherence(total)
9.133643189764023562e-02	1.319586895555086015e-02	9.142839549969339341e-02
7.295001159216557562e-02	1.795349183363699475e-02	6.074288685435658142e-02
8.510220828469278187e-02	1.087646727507445010e-02	6.573094031663326287e-02
8.058460647542919908e-02	1.463520293437488295e-02	6.364563166919318116e-02
4.185422081218798107e-02	2.281242722979918980e-02	5.058398274182196452e-02
3.359207941223529836e-02	2.287704375434393422e-02	4.662649499897220107e-02
6.092780716226858795e-02	2.480844791626085621e-02	6.212664963460637346e-02
8.334116858625761903e-02	1.769588346325037809e-02	6.939049629294136157e-02
3.006638585236087735e-02	1.929376073754332510e-02	4.221135349473620346e-02
1.900243888401820236e-02	1.485328021242238172e-02	2.798191270493066707e-02
3.617579465657211335e-02	2.393258491295338630e-02	4.841803341785444470e-02
9.071088023925466537e-02	7.862636156979213586e-03	7.613429215132885841e-02
2.772672847118884398e-02	2.013662310807351474e-02	4.123034822448629066e-02
1.325158194727915628e-02	9.937142934785953008e-03	1.793519822233685668e-02
2.051111018161466681e-02	1.573947434131120482e-02	2.946596369849768804e-02
8.447174352550312904e-02	1.185203724340956610e-02	6.573426359270853614e-02
3.144156048022306305e-02	1.965640102059204586e-02	4.287384906428237663e-02
1.102881294760615916e-02	1.031772667260510978e-03	1.205235662667802909e-02
1.293124551082647233e-02	9.558681318170447749e-03	1.717096835543197031e-02
5.855292278867613165e-02	2.480671184715045607e-02	5.962456453939038448e-02
4.162465087342120951e-02	2.327427134703488609e-02	5.128536939808475692e-02
1.073377708775069550e-02	7.015061840308089991e-04	1.200763272691274253e-02
1.050114205256846844e-02	4.827110414521718074e-04	1.281517625394951176e-02
3.280153117320860900e-02	2.278412007924507376e-02	4.582270093101242781e-02
6.206457427940759164e-02	2.105711405620995513e-02	5.801675556668250966e-02
1.084995664695154183e-02	8.618968056496312258e-04	1.192702957295882493e-02
9.788401691379067238e-03	5.238497995456725675e-04	1.079924325171149890e-02
1.761618390426966663e-02	1.247517517415053234e-02	2.512422627303345646e-02
8.697937308111963750e-02	1.173300098280108394e-02	6.682703686537438958e-02
1.171593883182719953e-02	8.071376642103028631e-03	1.424817405881512178e-02
9.434169802151948225e-03	2.748909611704486444e-04	8.319227469653411866e-03
1.101776601123782839e-02	6.306897702369751446e-04	1.347371921807749562e-02
8.462978585361818906e-02	1.021104736385959610e-02	6.375341946018434069e-02
1.511497938857941925e-02	1.097476196928612313e-02	1.968342343029655384e-02
9.278781229441479539e-03	3.881188045813110943e-04	8.744095702946153015e-03
9.907129856970620096e-03	4.828481232695691627e-04	1.128611396059625571e-02
5.171191047638901139e-02	2.608975693206211366e-02	5.776249038524966517e-02
2.359624403241222801e-02	1.582238255999948717e-02	3.218640157597602025e-02
9.285701833551263107e-03	4.045181042905132696e-04	8.718130988156047589e-03
9.282694003671654315e-03	4.260667126407269301e-04	8.638829798471137078e-03
2.467385310846781366e-02	1.624146883214308557e-02	3.341651729983774466e-02
4.376906249808781846e-02	2.447302262208525536e-02	5.363767456212664708e-02
9.449116265275114834e-03	2.758613566025691632e-04	8.398587759227027494e-03
9.091313011551749312e-03	1.338687216378142697e-04	5.362651800567053151e-03
1.303275264453263027e-02	9.648637153003597478e-03	1.732322298443822461e-02
7.765739678317085115e-02	1.990530291816837438e-02	6.597412175198877349e-02
9.876118120640153819e-03	4.611458163683856970e-04	1.125290825733138433e-02
9.242203935585391328e-03	6.232457769438509709e-04	7.236157682573407524e-03
1.011236874254084483e-02	3.957428799243323247e-04	1.161622104592957561e-02
8.821332000447257293e-02	9.492248708476591634e-03	6.765463150851813712e-02
1.072383060182324765e-02	7.615933544264652522e-04	1.180289231961206831e-02
9.370157923159316837e-03	7.978875448454991748e-04	6.802290123337051408e-03
9.277886788603750823e-03	9.149846466116606791e-05	7.662300603706206914e-03
5.184873478794682633e-02	2.443728066203078308e-02	5.716799885516973823e-02
1.511827183169400790e-02	9.974130039414413895e-03	1.855847271552091282e-02
9.305410095204136312e-03	6.979038448846619502e-04	7.027413043311170338e-03
9.159013039014562985e-03	1.217135170105965170e-04	8.832120746125216026e-03
2.242934374531357911e-02	1.696507295967228379e-02	3.199512329134934774e-02
3.031780075971179933e-02	1.924510647312507872e-02	4.217607843134674184e-02
9.114053364746799168e-03	7.817246004294953199e-05	9.108039577762516714e-03
9.721677635679659701e-03	1.202265887713979686e-03	6.128669270243525258e-03
1.139144820333248820e-02	6.811950663920401938e-03	1.191496255978069518e-02
6.371127842905077721e-02	2.537945178825386228e-02	6.449434916932123008e-02
9.208185487827980076e-03	3.514922994631575204e-04	8.095138274503421716e-03
1.047993604393970823e-02	1.800963183312659366e-03	3.766610830497812978e-03
9.726027096704448205e-03	4.542644877234824907e-04	1.077425357334221845e-02
9.107203751880682541e-02	6.978978563023083281e-03	7.771687059951090659e-02
9.803729826738272202e-03	4.774757327742074065e-04	1.096666825108971732e-02
1.089881068337250625e-02	2.087583978209614499e-03	3.358107910152841047e-03
9.113628832095987953e-03	2.302705089750056722e-04	6.840486849494731292e-03
5.618943695429945429e-02	2.316500651611475003e-02	5.759165347722294825e-02
1.113275171478811387e-02	6.680231474526593383e-03	1.136877040509892689e-02
1.061631668972806697e-02	1.400781472128867500e-03	4.917193431194788467e-03
9.600935905446306151e-03	6.580685124460555757e-04	7.502299031251380423e-03
2.275918835736989720e-02	1.743863660079297828e-02	3.209090808940356920e-02
2.090842853312357974e-02	1.587512134804128228e-02	2.999892156673122923e-02
9.837989234299460151e-03	1.310321821977128431e-03	6.010250948057682674e-03
1.100907759169544864e-02	2.150466992722671611e-03	3.167886084488841236e-03
1.108074079065335393e-02	7.149891029951810362e-03	1.289493172794287101e-02
5.020797019687339713e-02	2.616365306533913193e-02	5.730910495876304078e-02
9.191336444725806132e-03	5.351523410063452335e-04	7.497834092403676820e-03
1.292303758030444172e-02	2.318265636593638823e-03	6.915320692360088506e-03
9.567112003813105225e-03	4.640414149726657111e-04	1.012314456767288151e-02
8.989176572472123983e-02	5.357924433919594720e-03	6.973944270535026302e-02
9.273574572068454813e-03	3.816765819057155174e-04	8.667197599436571309e-03
1.411636880767808133e-02	2.926689209803497171e-03	3.382296256826622383e-03
9.114796869740038332e-03	7.801895875637898659e-05	9.102620389594473505e-03
6.361205877131698161e-02	2.348452020808752816e-02	6.057609461299923170e-02
1.025757127298421167e-02	5.819181678299867322e-04	1.082297859290543007e-02
1.332280866400337160e-02	3.527347409136655232e-03	3.777698173301174966e-03
1.014065350183301906e-02	1.134755448924940069e-03	6.914771613324988131e-03
2.518504751092620619e-02	1.648372450962720670e-02	3.723673448464764890e-02
1.516371072031497125e-02	1.104443298724158695e-02	2.007022899339472310e-02
1.138912669149250156e-02	1.824628202479305905e-03	4.093736922244517462e-03
1.258921702960735800e-02	2.862152049487531880e-03	6.060379039844299154e-03
1.130951511419153732e-02	6.716697340627603152e-03	1.153459548017116143e-02
3.726855203924678284e-02	2.171097370144614569e-02	4.734821832147878551e-02
9.798257632662288330e-03	8.459658522643742629e-04	7.251438554283673454e-03
1.666365155627258510e-02	3.365611523104793112e-03	6.735064699868703597e-03
9.551033157420341091e-03	3.048661339649649804e-04	8.846896802011117167e-03
8.279252886732640926e-02	1.903350757873605026e-02	7.024880439795416764e-02
9.107452782586178408e-03	1.701639968140766790e-04	5.377411197124981612e-03
1.986888863124380844e-02	2.073761580171300245e-03	9.536461252155292723e-03
9.143905828818743586e-03	1.416115295778258565e-04	8.835845749619208878e-03
7.401376925936670181e-02	1.912567703275211417e-02	6.322149605769189495e-02
9.694663603363795623e-03	4.749570839983618953e-04	1.059388400680261189e-02
1.832534093044446699e-02	2.000597488040357919e-03	8.857706957586447549e-03
1.048496047566360723e-02	1.386012076646833679e-03	6.623751047074188936e-03
2.978587321096359819e-02	2.113206601072387114e-02	4.294590143559529061e-02
1.197280160189928555e-02	8.223285232392296695e-03	1.447408972245223246e-02
1.408741077862540880e-02	2.926202515365190771e-03	3.385634201660603360e-03
1.400980818772745717e-02	3.588238697030760038e-03	4.091874247627746986e-03
1.221797710931538106e-02	8.428681087977424324e-03	1.494216427447558893e-02
2.802914558911562271e-02	1.799112291008617137e-02	3.997953562410005990e-02
1.085378794038782679e-02	2.052320462617024388e-03	3.361052770526007372e-03
2.106816526068489015e-02	1.441856708308944524e-03	1.068084679994976693e-02
9.630361174277513037e-03	3.981621602034135510e-04	1.064638732700490253e-02
7.071786247379907575e-02	1.756211907418817053e-02	5.895999538080970437e-02
9.306771760500764934e-03	3.358786041372657794e-04	8.189568716010009464e-03
3.084174609181983273e-02	6.008975667544061428e-03	7.783483337530872070e-03
9.131367245782673336e-03	4.570906358519755130e-04	7.822117705995390580e-03
8.386643724209036366e-02	1.266812022679938976e-02	6.561876995851162464e-02
9.328092556860068107e-03	2.213520960505088730e-04	7.777215947704418930e-03
2.785973000284880374e-02	2.907675605089442283e-03	1.819086837812428081e-03
1.049066226189432349e-02	1.330937448147384572e-03	5.056279503849542278e-03
3.603589208099311492e-02	2.353613592601491722e-02	4.784179204570271349e-02
1.068574788543574794e-02	7.194309334778437037e-04	1.179798193005404672e-02
1.793740136765620274e-02	2.153761713384411136e-03	8.359470559516746224e-03
1.448018595734879010e-02	3.611597772032036635e-03	4.242071379278650189e-03
1.387841706161929700e-02	1.027861968965629313e-02	1.851549764921972541e-02
2.107399280778643469e-02	1.619724007717246450e-02	3.013978823518620453e-02
1.221361520924690858e-02	2.219371051725788080e-03	7.255699314316049753e-03
2.403251314741583489e-02	1.595955621281036629e-03	1.303180765814537789e-03
9.826291351518579020e-03	4.594101617957369044e-04	9.667301448696874466e-03
5.783196610270602278e-02	2.735270784817481204e-02	6.245679695233952167e-02
9.727676223843628733e-03	7.796295301697175884e-04	7.336219400266130730e-03
4.240315634682356727e-02	3.180207222233728814e-03	3.240646147757078599e-02
9.087382676374100576e-03	1.108614244553218775e-04	6.439410447866000808e-03
9.028898657966649699e-02	5.406564712632913605e-03	7.200592501002037182e-02
9.145262974588175275e-03	3.138741988236160019e-04	7.441360835469812418e-03
3.820265790506155446e-02	3.431622332403641562e-03	3.408928060080142208e-02
1.022338443513970407e-02	1.191552727104569498e-03	6.839554423997196153e-03
4.549515470924148097e-02	2.186302249612899484e-02	5.214114777653133803e-02
1.018375159110052053e-02	3.902131312617240777e-04	1.238761198315840861e-02
2.240177940713039551e-02	7.028229308257694097e-05	1.434270832228945469e-02
1.383628764041777703e-02	3.599169462059306768e-03	3.932660551740213561e-03
1.643607223091214653e-02	1.168641199941605757e-02	2.372657153096829896e-02
1.665291608707919480e-02	1.183491847188758439e-02	2.398417011050807401e-02
1.378966052331120906e-02	2.923756237989016959e-03	3.138331865295052037e-03
2.277698150603135741e-02	7.070658974368398964e-04	1.284234942728906814e-02
1.015522182199701806e-02	4.409761658252520089e-04	1.296670935416660564e-02
4.609244248582894388e-02	2.217979448304623069e-02	5.278817810607705496e-02
1.021975614410708388e-02	1.646848927240582294e-03	5.581990050612495313e-03
4.306124118808063450e-02	4.140370886205751999e-03	3.650968313283815825e-02
9.127511693700296469e-03	2.912434471308289474e-05	6.259545770053887015e-03
9.044768487650750588e-02	7.992707608335994363e-03	7.458216459690747424e-02
9.100674794933261147e-03	1.242655550083016092e-04	6.411476685937056441e-03
5.135725124282053411e-02	8.196580592112340247e-03	4.364232055178125791e-02
9.785176904305914469e-03	8.264049960035463327e-04	7.265269008304986453e-03
5.703184839388281135e-02	2.537103093699831502e-02	5.938795639511479374e-02
9.814779549895402688e-03	4.760369483819415493e-04	9.615813834410069649e-03
2.538936617061404721e-02	2.274444168939668276e-03	2.252953271468099983e-03
1.249414773638779508e-02	2.842668283355651027e-03	5.989427290899240752e-03
2.067067088573104616e-02	1.416356556506231934e-02	2.841491187817746233e-02
1.389282162294125378e-02	1.028074895123298749e-02	1.851863880803661377e-02
1.478731934700583395e-02	3.569226769733077620e-03	4.518639140923152997e-03
1.880486683160853545e-02	2.577749590560347859e-03	8.485608551982076753e-03
1.062309232470082243e-02	6.830174702867897185e-04	1.170212241982110379e-02
3.622110587141003091e-02	2.361011038641414039e-02	4.799043544383863047e-02
1.058964340106649527e-02	1.874210382863977786e-03	3.623975602401935392e-03
3.140195089617614510e-02	5.683611598292552525e-03	5.167954662827850543e-03
9.292591501102620555e-03	2.258193668306374136e-04	7.531483417375695044e-03
8.427412529387123818e-02	1.577333233154835923e-02	6.815167697234114641e-02
9.155741581819643038e-03	4.699239635813229343e-04	7.725151728614043645e-03
3.427362262369720858e-02	1.105308567674334608e-02	1.923945961530396098e-02
9.364211690487178608e-03	4.060213463246281629e-04	8.024900577326743445e-03
6.957663135182845515e-02	1.671057167371628460e-02	5.710434477251113972e-02
9.613369805005933522e-03	4.237834682281060861e-04	1.046587309469743099e-02
2.317013172477888627e-02	3.570615304558447112e-04	1.526641507303036494e-02
1.109246153706144877e-02	1.704385428273239023e-03	4.459495563314874733e-03
2.714002803087978144e-02	1.748373224504343182e-02	3.908800771864195944e-02
1.208951777154720908e-02	8.334439371443014277e-03	1.474723472769878807e-02
1.466186666651458914e-02	3.606644288171818868e-03	4.317158918101554610e-03
1.492449337178558544e-02	3.673923796857228585e-03	5.555716709131935938e-03
1.158332792827909685e-02	7.942260109064819273e-03	1.394014582273755964e-02
2.963805085968562736e-02	2.106812731675214434e-02	4.283395139942630658e-02
1.068494185577784084e-02	1.938989434011051394e-03	3.506990767945056264e-03
2.039047486501710527e-02	1.813171928103401997e-03	9.976032457584160795e-03
9.618540108769724206e-03	3.001102291497470542e-04	9.165702265058695009e-03
7.431908226213479463e-02	1.937148515664847970e-02	6.381299825830513694e-02
9.195526813367771446e-03	1.890812711301398386e-04	8.617307230272708285e-03
2.281607945653174596e-02	1.614589420672815634e-04	1.484078359556048610e-02
9.113382737757969032e-03	3.952664196807398334e-05	9.217169160208538159e-03
8.205675092062975073e-02	1.317085867735966198e-02	6.384932251254368807e-02
9.497727066455019518e-03	3.203479560270894311e-04	8.568358768186346008e-03
1.850879143133321580e-02	2.706220958207931904e-03	8.301918756249748732e-03
1.000490155954714133e-02	1.465711816376419341e-03	5.821133079318696613e-03
3.605035573671588889e-02	2.056456058683014954e-02	4.636437805846782556e-02
1.113004991612487338e-02	6.692845459033119893e-03	1.141164375521913632e-02
1.342365813001256125e-02	2.990263524358549585e-03	5.669554471339516288e-03
1.195596534633025509e-02	2.698984262610878981e-03	6.076672038384939301e-03
1.464787375357201604e-02	1.064443748506879728e-02	1.920631467042288598e-02
2.464977032855775185e-02	1.825858636614383079e-02	3.808404545865873292e-02
1.040551515700893770e-02	1.745019703415756629e-03	3.838646506261700342e-03
1.458230356961121021e-02	2.900278529855519760e-03	3.849790884400627888e-03
1.013425574149462438e-02	4.800310607735447377e-04	1.195994342052802972e-02
6.349040119834298279e-02	2.350440284127094936e-02	6.064140203311277344e-02
9.160250996887997488e-03	5.222203505043931937e-04	7.586467782966510587e-03
1.574774079201057830e-02	3.571062166752417277e-03	6.092263638293488048e-03
9.199331578159664069e-03	3.726451333754265960e-04	8.052857846468586267e-03
8.962776987514381455e-02	5.049212385240947620e-03	6.894325876532558794e-02
9.482405002231741875e-03	3.045415870431555927e-04	8.518134891777551232e-03
1.422410330227097397e-02	3.609370933120706337e-03	4.135409501407089072e-03
9.297797766878668213e-03	6.882176182781696294e-04	7.054366996281147273e-03
4.847916771862337271e-02	2.556459958866501292e-02	5.628382109480056794e-02
1.091416815962020781e-02	1.031020607266341926e-03	1.177621390406341506e-02
1.164775029716558219e-02	1.944808427012958973e-03	3.812010965171197530e-03
1.019944875290057507e-02	1.631500067245689189e-03	5.618611185386368501e-03
1.982179040154163907e-02	1.377852504371021580e-02	2.751227499498987150e-02
2.202212493093491652e-02	1.685310924275729150e-02	3.116867011040863611e-02
9.882294189248241878e-03	1.350453428627801378e-03	5.925922110097403550e-03
1.125959100574303040e-02	1.777569138919493641e-03	4.273023704917833232e-03
1.088719817015104674e-02	8.870343629404919827e-04	1.197671943405098638e-02
5.548067061208289408e-02	2.313112789788802914e-02	5.755050146290105473e-02
9.088175451719582298e-03	2.523856859756312687e-04	5.152990576281601953e-03
1.171277109236501524e-02	1.984226696099031240e-03	3.767572328768897805e-03
9.642163427090677530e-03	3.294395425097462748e-04	9.192067846769791384e-03
9.118495099891182898e-02	7.994144426241245327e-03	7.992397711819340667e-02
9.584919429441840499e-03	4.455631053029984745e-04	1.026466054020802599e-02
1.121408996831774196e-02	1.749115876446633022e-03	4.312625325354285666e-03
9.125863849491100410e-03	2.928018638918561400e-04	7.208144669644811486e-03
6.185395502791241062e-02	2.745367110425790680e-02	6.470509743313604401e-02
1.094550151587658782e-02	1.085841652597480111e-03	1.177452147703894614e-02
1.017653659034101210e-02	1.151191301013043677e-03	6.869203649804811462e-03
9.241579310377501244e-03	2.653850091857701265e-04	8.392409127523814405e-03
2.815484272921775499e-02	1.808171350517445708e-02	4.013174054161378068e-02
2.123305774630446230e-02	1.628412837960699355e-02	3.027491292382300525e-02
9.311728108155947758e-03	3.431401583357251983e-04	8.160720466129756101e-03
9.592614960877821062e-03	1.078982184529744814e-03	6.311192080677263672e-03
1.406789768041261102e-02	1.032569212310946449e-02	1.859908321743813930e-02
5.033857211047315650e-02	2.629667357793176452e-02	5.752096757264110738e-02
9.170711696018241099e-03	4.452179459471516942e-05	6.634343657220487245e-03
9.751313827131458112e-03	1.224209140782431260e-03	6.117313177335770291e-03
1.043299081541571027e-02	6.358411047608647504e-04	1.123387229758637806e-02
8.820852405498624815e-02	9.456700374186721714e-03	6.757021220170403297e-02
9.880328410691308072e-03	4.567726393198134893e-04	1.128048324227032273e-02
9.558777451294075966e-03	1.028796027705794480e-03	6.413353081650141618e-03
9.616041787257278983e-03	3.313003674444980895e-04	9.077988875756892728e-03
7.593679226704641572e-02	1.921120355369314303e-02	6.479632152371186948e-02
1.178938143760532853e-02	8.146271879641953095e-03	1.443637711160328241e-02
9.210062774989924428e-03	5.988122975817550264e-04	7.320701473493396172e-03
9.241855356094230700e-03	3.505988839999640838e-04	8.442953838877498285e-03
4.014090953158949704e-02	2.425552454104942801e-02	5.091944005235271575e-02
2.235463408644922101e-02	1.530453834822417813e-02	3.029215214605834872e-02
9.142538930655863538e-03	2.165311165067129728e-05	6.246210495740700530e-03
9.134338446236789366e-03	1.572016954112798182e-05	6.158598147592564409e-03
2.099561869597754704e-02	1.434737925628518096e-02	2.864828642063399489e-02
4.889244423478006363e-02	2.360171003682912105e-02	5.550093916726167587e-02
9.563840744691964879e-03	2.558925184795168839e-04	9.047286340060189946e-03
9.123814667278740131e-03	2.512214004105062237e-04	7.030290021709073578e-03
1.329626500291924973e-02	9.901195845562343889e-03	1.784960026508525255e-02
8.396623955388193838e-02	1.728248986687540290e-02	6.958898378015279662e-02
1.055471349180547858e-02	5.409018834661716291e-04	1.274955665597682364e-02
9.172365519617198260e-03	4.653103116752932422e-05	6.653971773903255560e-03
1.072654902201919391e-02	7.054179374550717530e-04	1.196876592845264042e-02
8.589736894246224885e-02	1.383653281095781340e-02	6.859546539956229427e-02
1.474576475586109048e-02	9.804940148358504137e-03	1.795799698535244238e-02
9.374393591608853882e-03	4.218796032690874664e-04	9.280199682591472321e-03
1.023323530343911436e-02	4.304932602965105826e-04	1.322637471861198843e-02
5.744694180131193484e-02	2.285190548670847088e-02	5.830060340119555540e-02
2.788059582295054906e-02	1.794730568409311222e-02	3.988834902614457611e-02
9.861255785538092233e-03	4.614015338235410990e-04	9.781592034426633830e-03
1.006852248003953232e-02	4.924818836042899051e-04	1.173755259764625025e-02
3.530849457558399296e-02	2.275238030003853829e-02	4.711177886252171376e-02
5.315548973997907822e-02	2.696952683182272936e-02	5.940571117155757364e-02
1.072627986911223186e-02	4.277126016498655758e-04	1.350459176653590054e-02
1.016103740159679525e-02	3.958051844878407444e-04	1.230581266602831514e-02
2.377828551944916047e-02	1.554546629640829458e-02	3.229634171950246380e-02
8.242077807966269321e-02	1.231570223218703131e-02	6.330875707291472310e-02
1.475240149618683994e-02	9.812343559612274335e-03	1.979224407026086707e-02
1.054300562970678090e-02	4.423493620121787817e-04	1.304354330505863580e-02
1.937861826687958811e-02	1.350845154893426381e-02	2.708796587488726537e-02
9.046584610216978906e-02	7.980751207302169692e-03	7.472423220051510606e-02
2.521475157666241973e-02	1.858949080885569094e-02	3.864322632348449194e-02
1.173836270061201503e-02	8.125875620363348650e-03	1.443525368534026576e-02
1.829146306458084847e-02	1.289158775845122840e-02	2.592215943507436560e-02
7.744826093760132091e-02	1.948423041364287511e-02	6.651840747445167401e-02
4.510425079295260486e-02	2.449200048033449428e-02	5.395175695864040666e-02
1.686527100696777470e-02	1.331870169170956686e-02	2.557601758751615328e-02
2.042465782351210457e-02	1.570105939531024619e-02	2.938616750899680774e-02
6.407428563351280637e-02	2.191165411092646509e-02	5.876946407119437721e-02
7.010792319308128961e-02	1.862428402979252051e-02	5.849875192403611313e-02
2.916896891984277485e-02	1.856523417428576628e-02	4.100513245247106031e-02
2.873144856142251236e-02	1.854700596505559629e-02	4.090069377833055464e-02
6.195349852214671049e-02	2.187595663453925643e-02	5.879258891338504101e-02
8.813495195548659566e-02	5.062353618135423394e-03	6.418597262636005496e-02
5.601075402717448082e-02	2.314019533392853989e-02	5.756533416069498088e-02
5.480675135653573227e-02	2.483170905984903587e-02	5.929664200590545331e-02
7.997973096926669356e-02	1.695338415339196769e-02	6.504205948967353712e-02
9.133643189764023562e-02	1.319586895555086015e-02	9.142839549969339341e-02
9.314702103183902793e-02	1.718108199491483190e-02	9.456212030076083241e-02
6.998169269992282615e-02	1.937705306209808187e-02	6.675444942872896248e-02
8.490985004297396666e-02	9.642013853294703618e-03	6.093876542884343883e-02
7.907045151087288559e-02	1.637883712698867678e-02	7.133053070192424405e-02
3.653985295422190749e-02	2.239709020338570555e-02	4.665879527134408900e-02
2.862246693021608390e-02	1.971651840582600013e-02	4.048947359321564132e-02
5.663514215565679244e-02	2.271836197720684958e-02	6.427765219255876517e-02
8.255203630001384241e-02	1.374815131140910696e-02	7.061023677953259803e-02
2.522710287849228017e-02	1.618515914414656032e-02	3.613998271891577518e-02
1.528165163720884845e-02	1.214506801121495450e-02	2.281680598767410473e-02
3.111241504670259062e-02	1.832424069776933395e-02	4.152634265214255604e-02
9.250234341630797497e-02	1.256329522260452025e-02	7.912690263377705757e-02
2.300558674173247553e-02	1.506730143730572458e-02	3.085803096719158534e-02
1.039759952106356078e-02	7.408731961815184786e-03	1.291859532707906322e-02
1.666205955665533978e-02	1.297121475111667754e-02	2.431027576190608608e-02
8.405092416803244815e-02	1.154475855569359055e-02	6.361937202381531820e-02
2.650718478669322753e-02	1.651547991653809500e-02	3.699592417368163799e-02
8.804889960042583397e-03	1.094505171523735276e-03	6.868180460896822215e-03
1.011493664406559745e-02	7.782909560846845709e-03	1.367819893202715242e-02
5.402117391008598446e-02	2.264452940785133261e-02	6.280794644642356817e-02
3.642718129609090472e-02	2.285372682664787991e-02	4.721769701521361107e-02
8.430111047355581810e-03	7.136731815872432438e-04	7.715945908400301256e-03
8.073965365743007716e-03	7.602929061266694433e-04	1.193497582304420268e-02
2.783633112357497552e-02	1.927872551112913557e-02	3.949646088410752043e-02
5.789632005656503155e-02	2.064188223460296234e-02	6.227139453043803452e-02
8.533916443757005865e-03	8.824372571904770535e-04	6.859159727831798392e-03
7.246154683382299844e-03	6.803429345865474875e-04	9.784591050574109605e-03
1.404142974142974509e-02	1.110302216042632906e-02	1.956409321153268488e-02
8.747271363236708286e-02	1.362849944389273038e-02	6.747029413005001253e-02
9.195967925295422951e-03	1.091819950572975317e-03	7.699233879404965286e-03
6.810305859785703575e-03	8.400715149407822491e-04	8.220580493948193013e-03
8.782746750552683501e-03	8.419372196915020368e-04	7.707337030136318656e-03
8.426329678030125558e-02	1.088420783945179271e-02	6.192618203115785036e-02
1.207053495009491328e-02	8.908235945571330028e-03	1.605696828787267494e-02
6.620788912342745469e-03	6.720583918542188950e-04	6.894427522377843953e-03
7.373065044675164437e-03	6.923263686318403831e-04	1.015914399749517916e-02
4.665429251416580714e-02	2.437923769911279348e-02	5.963188922587236984e-02
1.945477834329722988e-02	1.336687163650820964e-02	2.669452177798375958e-02
6.629811293615839318e-03	6.612096069641970608e-04	6.929883171499950922e-03
6.631521948433305447e-03	6.426928100430884250e-04	6.942069840448816809e-03
2.024377954669154267e-02	1.352810501303963742e-02	2.776044890018036781e-02
3.849101962209805494e-02	2.184894058853023568e-02	4.789593891722931929e-02
6.827853364206659670e-03	8.366542234070906137e-04	8.319549026059247510e-03
6.311337718011733600e-03	4.991245025115775835e-04	3.923034833775707053e-03
1.020384107639937810e-02	7.858530496893528783e-03	1.381963531681879020e-02
7.549224171412127760e-02	1.878054429076070342e-02	7.030424199305954081e-02
7.339004155160422371e-03	7.165705477427397607e-04	9.974873244046944532e-03
6.262896009889051818e-03	2.330411975967061622e-04	2.745219637871831875e-03
7.633717699776720877e-03	7.145135482923281600e-04	1.086351373999444592e-02
8.912314969929419073e-02	1.332712789929309249e-02	6.943269283894537569e-02
8.368737914543178391e-03	7.287708316097152306e-04	7.566803115736986385e-03
6.286542658830551744e-03	1.126410087690099537e-05	4.401396787969524826e-03
6.624996877436228893e-03	6.429761704513647924e-04	6.901507469492695890e-03
4.679940208005822777e-02	2.215308560731638066e-02	5.842119998323175301e-02
1.207283513607504410e-02	8.209144366807835658e-03	1.512606334358723714e-02
6.270690592358074689e-03	1.748225713087137034e-04	2.553958468625050493e-03
6.273190683907303722e-03	6.191941412253126886e-04	3.611507645357725504e-03
1.839038813024163055e-02	1.261700811683841295e-02	2.530526614794798013e-02
2.543809970069821347e-02	1.615266126563660865e-02	3.617333164180219773e-02
6.276309130148427506e-03	6.514581997255908252e-04	3.840975791214451540e-03
6.457837839735192098e-03	2.779975358856573431e-04	4.011314117229491938e-03
9.036802507052188460e-03	1.015238849261551612e-03	7.625329014598503097e-03
5.976258890423280512e-02	2.486780754615904032e-02	6.745433533555941774e-02
6.518132089841754961e-03	8.378391919095506957e-04	5.869598799816688750e-03
6.923067432100138419e-03	8.182901620530924625e-04	3.748736999203500231e-03
7.159835859095520227e-03	7.500233696513258774e-04	9.274445235387895892e-03
9.284995032781762081e-02	1.081167461557475118e-02	7.978606614034911004e-02
7.255257038919937784e-03	7.201692124358394231e-04	9.686282567290538381e-03
7.199288144068338724e-03	1.090259946733326823e-03	3.621024950719142765e-03
6.356981271446016102e-03	7.737859891808474000e-04	4.624896080794582698e-03
5.145128408785359930e-02	2.173539162390052126e-02	6.035483838455946159e-02
8.868048610197520887e-03	8.793568343189728242e-04	7.767803030354791805e-03
7.013929048357958607e-03	5.376147128985930834e-04	4.519802408995049481e-03
6.392229082810896301e-03	1.348878040224738006e-04	4.706683691033775041e-03
1.868621708583928509e-02	1.423433837274390434e-02	2.689699010989898831e-02
1.703259568721504635e-02	1.177374375117001826e-02	2.369008345541362415e-02
6.525052718778012739e-03	3.626589975152944012e-04	3.986376021012483228e-03
7.278143624413924151e-03	1.157924336460808279e-03	3.517746794673259902e-03
8.852438853012678521e-03	1.166090172180611617e-03	6.794793028868095774e-03
4.506306713900931626e-02	2.393192856244194533e-02	5.841350268188055805e-02
6.265747197972015847e-03	2.994994658389316111e-04	2.991020281661649349e-03
8.506192771792986385e-03	1.603440837893072013e-03	2.135417295298452922e-03
6.967924525291491200e-03	8.830578186946047570e-04	8.832642398050538635e-03
9.138056562044005737e-02	9.588860250597880386e-03	7.163116328618099327e-02
6.613074986776212860e-03	8.623911484377244641e-04	7.049447201002867480e-03
9.437219404601848716e-03	3.045899508078625528e-03	4.308141473944704369e-03
6.276312303080899824e-03	6.513932365630747956e-04	3.836886958763885414e-03
5.962991097326669765e-02	2.026014410835644264e-02	6.231989905208565328e-02
7.787533317532457922e-03	8.052889804184559797e-04	1.164799600844962368e-02
8.834336363092387678e-03	2.243984048828071010e-03	3.048424737203569990e-03
6.707084184364608959e-03	2.376626597424130738e-04	4.584002195469061292e-03
2.064558217581724531e-02	1.530674091639591672e-02	2.920422774926739740e-02
1.211225352534694988e-02	8.954836237275165534e-03	1.610028682990860549e-02
7.540758013696358120e-03	9.796677384275448430e-04	4.357354145838099324e-03
8.304508472159577437e-03	1.959802312263239643e-03	1.356177054066848298e-03
8.969929041049984342e-03	9.320479112391866217e-04	7.799946908153276848e-03
3.218358730669623746e-02	2.176337597938080015e-02	4.416163415680124382e-02
6.502215839193525859e-03	7.956242070339403227e-06	4.653776043851531874e-03
1.147997801653233285e-02	3.732529575178139547e-03	6.121316179244218336e-03
6.951186127292618977e-03	7.412994277809503707e-04	8.455850395447883638e-03
8.185065067694685670e-02	1.442374295932159767e-02	7.101066277345802202e-02
6.321875134608134772e-03	7.265284639983438097e-04	4.269296479263440247e-03
1.417096823979857589e-02	3.828553078477292537e-03	8.177229101078098417e-03
6.258550569669174557e-03	6.043891843396514973e-04	3.588879215463747219e-03
7.119964976280790392e-02	1.985116795158589631e-02	6.839191973497557586e-02
7.125261466044308101e-03	7.435403772253490473e-04	9.160907085700442654e-03
1.284408977161433096e-02	3.136590281858871176e-03	6.651599360668225547e-03
6.927587000971624498e-03	4.525503300361610748e-04	4.528103550248768761e-03
2.490383426457432048e-02	1.621384836838415944e-02	3.292244243835157347e-02
9.281874438452852871e-03	1.128987778025364319e-03	7.773955548654565284e-03
9.414227363822802452e-03	3.038161591867961919e-03	4.283066703098442618e-03
9.354448930737335743e-03	2.478505239360460910e-03	3.244194077503675944e-03
9.489160109238947705e-03	6.923916360321885621e-03	1.195487458747496179e-02
2.329188530467019014e-02	1.715173614963177995e-02	3.220761402856087141e-02
7.171086989218089514e-03	1.057720763550540344e-03	3.600066345697594539e-03
1.522958672164897997e-02	3.684925991674949108e-03	8.804076225611606743e-03
7.061974067570142566e-03	8.392053678497046754e-04	9.343110466384141333e-03
6.746480171689789307e-02	1.859080318127392939e-02	6.390612310072546487e-02
6.270391252570783891e-03	4.557091793909312516e-04	3.044403734013212404e-03
2.598732718114749041e-02	1.711309212045070138e-04	6.373866389653426445e-04
6.270087216189268453e-03	3.572339176590028087e-04	3.301528032341849439e-03
8.323678235497378175e-02	1.206899420557362712e-02	6.264753268300826683e-02
6.684194444819491210e-03	8.618045082494085740e-04	7.466247224778177483e-03
2.171547567739395834e-02	2.090727650702235707e-03	1.209473937678484656e-02
6.930612703014205067e-03	4.684443866822957103e-04	4.549231233293565824e-03
3.099418910291473761e-02	1.854001561344167937e-02	4.171622348567799454e-02
8.327942754692729821e-03	6.877087291182193418e-04	7.583034629991602937e-03
1.252549408575520662e-02	3.129575564123125708e-03	6.343587566688846380e-03
9.721794681867401700e-03	2.624170889137987517e-03	3.504456015555212911e-03
1.095043354148872439e-02	8.401233422103138171e-03	1.493506873995620321e-02
1.717786263936771363e-02	1.184153598952306097e-02	2.390328231527089065e-02
8.076913001019536686e-03	1.347814022332249895e-03	2.568717265176601039e-03
1.804574436033679063e-02	2.319141715717384922e-03	1.144120491856923105e-02
7.287086134872167165e-03	7.761138775203013651e-04	1.039187378614059298e-02
5.322863545863776302e-02	2.527119368356518792e-02	6.439464420436269432e-02
6.462536935922469361e-03	4.268363527858143325e-05	4.674081555930853504e-03
4.540539548807059900e-02	1.385622663919254538e-02	1.962559529570782890e-02
6.301381665607785898e-03	6.992443146039695190e-04	4.214187690416537624e-03
9.191916828429230746e-02	9.765281406916903606e-03	7.429642418022400219e-02
6.426537588886560570e-03	8.240377512803431781e-04	5.212563682637783025e-03
4.443091698677448242e-02	1.078081823706821679e-02	1.821637625390773452e-02
6.758192324619272107e-03	2.855184748752764845e-04	4.559557878457687341e-03
4.020549234969028607e-02	2.264054863205508528e-02	4.961574187972195293e-02
7.717605071538402584e-03	7.701777296105494219e-04	1.159622326373838108e-02
1.645809499055927994e-02	2.661987887139651010e-03	1.018510109099629579e-02
9.221351016476586615e-03	2.423629429408796776e-03	3.280269444707911708e-03
1.302165208760930337e-02	1.033278897953415765e-02	1.836687003517734063e-02
1.320809390608967959e-02	1.047798770039043426e-02	1.859124850644144900e-02
9.185493713491199586e-03	2.928573774602982738e-03	4.227726282134358637e-03
1.681221546631506136e-02	3.384661131255767286e-03	9.598799580601863335e-03
7.684939143670854733e-03	7.677007571854355117e-04	1.152468599414568917e-02
4.080359260689653267e-02	2.292395293506524490e-02	5.023049090400710792e-02
6.755996220751958603e-03	6.338214097861005758e-04	3.788994025026026780e-03
4.528774803612778399e-02	1.516360144959589054e-02	2.369487400949325806e-02
6.405660006129743067e-03	6.012056365735651831e-04	4.811639290273561631e-03
9.213636370707795065e-02	1.259553152670057907e-02	7.715381079824137900e-02
6.310480676474217177e-03	7.074155504353252244e-04	4.202904105337246232e-03
5.101846755743882911e-02	7.722487359692838116e-03	3.524812721334101562e-02
6.493524810654793811e-03	8.496982817504661334e-06	4.639578694138668524e-03
5.236191236544307515e-02	2.407856121758444878e-02	6.233259993923806475e-02
7.277751148598077258e-03	7.634735465006092792e-04	1.042268608533836183e-02
1.922649442559187793e-02	1.990262701725080408e-03	1.228440203576286471e-02
8.245327716801642559e-03	1.911576253582417118e-03	1.318245179375981957e-03
1.681853519909815020e-02	1.168124005225198991e-02	2.347748160231244441e-02
1.096353258766324945e-02	8.401198191494790857e-03	1.493704873147927437e-02
9.959875384290217681e-03	3.265755941367402826e-03	4.662410817064088775e-03
1.325828881359014666e-02	3.891538136161429295e-03	7.588077504179918664e-03
8.241948689661993122e-03	6.324033820992447374e-04	7.544878416250677677e-03
3.116379485326425947e-02	1.859617624588072449e-02	4.182023195915723912e-02
6.996208816777649275e-03	8.867851564328121938e-04	3.685020195436122803e-03
2.698716636212072917e-02	3.457515771949082328e-04	1.396183506635617633e-03
6.642450073896410956e-03	8.509194919774643040e-04	7.235073183595897017e-03
8.378344061204839877e-02	1.557869667616214315e-02	6.776267667943539075e-02
6.272856739812260329e-03	3.492216057680852526e-04	3.207955752360769353e-03
3.534198033651281268e-02	3.481865178679356687e-03	4.332933808354727523e-03
6.284808380681017326e-03	3.132667134098654493e-04	4.972565146674545744e-03
6.619001446426209245e-02	2.350537538108631030e-02	6.913966147933039985e-02
7.032782526931846689e-03	8.548745274341573719e-04	9.170450064160617920e-03
1.719049694188901078e-02	2.518291442424235027e-03	1.078204445788422117e-02
7.330940661984808315e-03	8.317766037080898123e-04	4.464925085573501207e-03
2.248337057432625574e-02	1.664667519333773438e-02	3.136331630420274852e-02
9.377266090647817798e-03	6.844965219549692392e-03	1.178253442591847833e-02
9.867627936688938561e-03	3.251873300060444116e-03	4.509271983595880551e-03
1.007130282804946653e-02	3.321708646948945409e-03	4.610890062608813400e-03
9.135309540382441362e-03	1.035799134401244048e-03	7.781773512504364110e-03
2.476832662021455356e-02	1.613559657205523856e-02	3.277922210759376398e-02
7.059714845622622192e-03	9.494319304090281797e-04	3.639221115936841500e-03
1.462954190790388687e-02	3.779848727656152929e-03	8.401748382658585923e-03
7.036684543504923006e-03	7.337416668505292172e-04	8.830677246147777826e-03
7.155329054284348400e-02	1.758456406765900037e-02	6.632502510509349913e-02
6.264008613581006912e-03	5.680955889390409963e-04	3.408835329520354396e-03
1.684978096352407473e-02	2.583286263601089483e-03	1.050310972728962788e-02
6.293973454787771260e-03	6.793377740555717192e-04	3.959389202697949361e-03
8.091264455175228854e-02	1.213677962431422563e-02	6.719818381421155395e-02
6.884506621275710003e-03	7.474963018509472867e-04	7.523448352022288343e-03
1.299754984837031557e-02	3.841157731550068344e-03	6.908266502810206378e-03
6.623958100425597628e-03	4.836492871631847823e-04	3.903649070009951316e-03
3.100732664150507301e-02	2.116466858071783252e-02	4.287440182858176518e-02
8.871367491948056738e-03	8.881707082628587102e-04	7.737284192328330867e-03
8.905314577062339865e-03	2.278291533227019827e-03	3.144635880781038173e-03
7.922439206773934650e-03	1.264525362506860318e-03	4.159191302733233897e-03
1.164591226945066449e-02	8.719044650562390864e-03	1.561852689420445417e-02
2.016647565100460060e-02	1.343907204650338083e-02	2.774595109267136150e-02
6.875858024715464367e-03	7.690428664085952049e-04	3.769275715313852304e-03
9.798231308673299722e-03	2.626326677441725987e-03	3.686633495450980513e-03
7.640309588944460550e-03	8.210012157025825541e-04	1.121311369797511892e-02
5.949460319363070182e-02	2.025232477338619053e-02	6.236547076485049468e-02
6.258398223388139670e-03	3.096049364630648615e-04	3.073318626463206193e-03
1.073105804637530802e-02	3.565098731109335450e-03	5.832691881530516209e-03
6.513671823561661967e-03	8.532216324607933000e-04	5.851752966643586351e-03
9.102150574504475067e-02	9.200417819925227336e-03	7.083017985214271062e-02
6.865624558966221258e-03	7.441112829803531170e-04	8.071990208328660987e-03
9.520403473895266977e-03	2.546690905970795671e-03	3.384926449846781260e-03
6.269630625349797981e-03	1.829634077818581561e-04	2.578020293820204589e-03
4.324766704462590372e-02	2.333643084067735241e-02	5.708967689830274361e-02
8.675632853904824415e-03	7.253970197501069528e-04	8.564593111356322286e-03
7.723419449673585291e-03	1.124502772566135511e-03	4.291225950678184686e-03
6.743963495767113514e-03	6.199071504479625183e-04	3.815326214160807972e-03
1.604403462185421958e-02	1.131037613524635277e-02	2.095430189638686214e-02
1.802537323875808006e-02	1.232849331205917998e-02	2.509371110254221549e-02
6.549775490113707299e-03	3.923912994286543610e-04	3.924268314536627500e-03
7.447700862388773047e-03	9.161038682062722094e-04	4.414878204860112065e-03
8.587908470073513101e-03	9.229215864340889475e-04	6.867398531492763247e-03
5.068602851837983314e-02	2.255609303982687719e-02	6.089016818354187066e-02
6.291466006192236726e-03	4.195231619905648301e-04	3.704980528167034493e-03
7.768064940790186945e-03	1.165563822938989191e-03	4.288712656837057047e-03
7.060065607587651115e-03	7.471624970337154004e-04	8.900505823143722850e-03
9.297816732508551452e-02	1.185195127389575276e-02	8.215167121881020162e-02
6.992962569772553927e-03	8.713955256989258658e-04	8.963104842731217659e-03
7.416651543231789212e-03	8.885319811319791761e-04	4.420504997629609578e-03
6.396029922326462724e-03	8.113347520185554274e-04	4.989987540490292695e-03
5.767103857015665191e-02	2.483403461789432387e-02	6.610623889441957779e-02
8.744984221441542971e-03	7.424912173583653185e-04	8.663435088199555878e-03
6.727732930184693316e-03	2.502346872829269708e-04	4.549354505005376303e-03
6.259006924793419913e-03	5.113820943861840940e-04	3.206488138274399269e-03
2.340556520216130476e-02	1.720458409129868582e-02	3.230098935797121040e-02
1.731376361177550116e-02	1.195614145565393471e-02	2.401929325649704294e-02
6.270377468553967049e-03	4.506688261270569429e-04	3.033933201322780437e-03
6.387593072448072284e-03	1.865782516767555688e-04	4.097199616215574380e-03
1.112303842439821278e-02	8.437305639614617325e-03	1.501595725729076847e-02
4.519963467074622487e-02	2.405518364365410999e-02	5.861863442574988259e-02
6.462132015055632728e-03	6.086241755354215854e-04	5.185131159619049690e-03
6.475656433351351104e-03	2.942202929497456099e-04	4.024458806471176153e-03
7.996616608982765051e-03	7.693042289244611531e-04	1.229113338398019062e-02
8.911637141452499744e-02	1.334671169545727232e-02	6.932418952960647807e-02
7.344179080004176186e-03	7.182021731772514350e-04	9.985567610572454456e-03
6.373207244186329667e-03	1.649485315016879783e-04	4.808420734983553935e-03
7.027665690789497432e-03	7.499265956011080814e-04	8.766760788113892033e-03
7.343738747765954367e-02	1.795762435571741922e-02	6.837804985495687937e-02
9.225028042467053879e-03	1.123391588952804554e-03	7.647982341224657254e-03
6.255353950269881835e-03	2.513011657117175668e-04	2.825314503817344391e-03
6.569825679798912965e-03	8.478149248765387558e-04	6.783383322243985436e-03
3.502833805335908712e-02	1.969273834528134648e-02	4.514445720943804918e-02
1.831480635900450959e-02	1.403852426910426332e-02	2.642566567918142040e-02
6.411081735716250840e-03	5.668038516648543634e-04	4.775052463920848034e-03
6.399971995235786970e-03	5.711330147971926952e-04	4.694177213562245043e-03
1.710833669327105344e-02	1.324852437669077343e-02	2.474895354024303495e-02
4.367529813982790055e-02	2.134065344582505852e-02	5.635582746203465776e-02
6.979745581215501815e-03	7.174605031035341529e-04	8.629665489914450927e-03
6.377546225186270235e-03	7.864363961423426197e-04	4.796372966149320405e-03
1.043717467010074618e-02	7.468400965998128749e-03	1.310661286343450804e-02
8.336956255953886785e-02	1.664585261003287409e-02	6.878584579196447835e-02
8.129513468612570293e-03	7.907369919746276565e-04	1.182184875421748993e-02
6.464735796003040491e-03	6.078516795621768942e-04	5.206698941824405846e-03
8.412026606392619676e-03	7.101588182076568057e-04	7.689960291008823834e-03
8.600258014620992819e-02	1.352303640018270858e-02	6.584132849252594122e-02
1.173608045766705299e-02	8.097674350085182216e-03	1.473392674524587331e-02
6.742106741953968196e-03	6.655535510453336467e-04	7.567125967727184044e-03
7.779795455806981508e-03	7.470493537941047535e-04	1.184336557146620228e-02
5.281281033865964369e-02	2.298663527575306453e-02	6.261806456822693878e-02
2.315323535160462853e-02	1.703528916645793978e-02	3.202184356243875651e-02
7.323836213072754120e-03	7.701595259023696904e-04	1.053497480418241761e-02
7.560845074811917144e-03	8.369987384194421676e-04	1.094609461290546593e-02
3.028974197104938870e-02	1.850365743899370918e-02	4.101874108610847891e-02
4.819204317413555705e-02	2.473619003648400150e-02	6.078524565595344598e-02
8.420753124055546657e-03	6.053819615841060653e-04	8.438389525288303439e-03
7.688566477090041928e-03	7.783835750190259972e-04	1.149519870842263813e-02
1.957577966276180526e-02	1.333804923579443025e-02	2.673581947808861825e-02
8.137795899770405850e-02	1.149303732170001147e-02	6.685687300503173613e-02
1.173161623554308530e-02	8.122344516234891731e-03	1.493956169758819952e-02
8.135841640934282637e-03	7.485887528786150380e-04	1.263961053907497467e-02
1.561584735116283706e-02	1.108958254701511437e-02	2.224798393171123490e-02
9.216240463537400673e-02	1.257831123969178899e-02	7.729681302125979148e-02
2.069429277698231484e-02	1.365374629637106096e-02	2.832686182100269123e-02
9.204174204052284480e-03	1.120878823698517879e-03	7.612359635450871576e-03
1.463178799570141742e-02	1.054611793143339638e-02	2.113109917287336881e-02
7.524208600540582825e-02	1.807601115126142299e-02	6.996798177012691911e-02
3.975795531241610448e-02	2.229160144127292909e-02	5.427589884666733644e-02
1.339386740156811584e-02	9.757204389762352825e-03	1.792182507807094094e-02
1.658823726703906321e-02	1.292873506813557727e-02	2.421965092067679404e-02
6.015889691034920217e-02	2.235952803765768604e-02	6.431382047439193617e-02
6.677991128980698132e-02	1.631299864594519533e-02	6.143338806870005109e-02
2.433586372588625313e-02	1.780266933060842272e-02	3.329643880519927990e-02
2.393947335183099767e-02	1.550119882492692613e-02	3.479992635000994650e-02
5.777717412466842895e-02	2.094216524046352279e-02	6.219630798278000250e-02
8.902004655623757534e-02	8.829556788046907800e-03	6.569066851950763897e-02
5.125724370147860531e-02	2.169881310198586155e-02	6.028978474023272138e-02
4.995341335701630747e-02	2.262305729304353585e-02	6.083072555240787160e-02
7.832214531666736868e-02	1.464493673598396550e-02	6.772121855739240970e-02
9.314702103183902793e-02	1.718108199491483190e-02	9.456212030076083241e-02
9.603420523733435799e-02	2.274121453689334493e-02	9.881965049987032068e-02
6.611110225461691581e-02	1.977293827154279204e-02	6.493927818431838306e-02
8.501893588926934253e-02	1.281825969411816424e-02	7.079621079295358999e-02
7.722163995150926885e-02	1.683490376159392510e-02	7.006769444729080143e-02
3.097825998938474878e-02	1.768805432737002858e-02	4.039765008385820533e-02
2.344352794284976227e-02	1.644019948305089351e-02	3.319364583946060598e-02
5.131460272163407277e-02	2.336282848862542005e-02	6.098539754308679450e-02
8.194157240221100480e-02	1.532208021588669922e-02	7.222989456696213284e-02
2.034517569025418027e-02	1.474135764305414820e-02	2.729020491838973772e-02
1.182733728649976168e-02	9.452171626326361098e-03	1.600643035038529227e-02
2.575174122006285149e-02	1.514662067752620134e-02	3.485287118378371796e-02
9.527203513733117912e-02	1.859599509429137043e-02	8.266781551937429917e-02
1.837765511100708515e-02	1.212993420795124844e-02	2.476168622645047446e-02
7.854421325770966078e-03	5.922984188946489592e-03	9.430561669042270001e-03
1.300912205588677928e-02	1.015360267462867006e-02	1.726852490195679435e-02
8.392556202265205600e-02	1.282307876342982100e-02	6.989147645557053368e-02
2.153773468404385216e-02	1.552765235140221578e-02	2.863732548076902695e-02
6.634111441720547120e-03	7.890270335370597188e-04	7.709260422634700571e-03
7.596781602839275394e-03	6.079847008085947913e-03	9.532035342532718669e-03
4.850670508742138676e-02	2.089477795942323857e-02	5.826896072761833523e-02
3.083108161991643392e-02	1.715724754466593782e-02	3.949429168934032175e-02
6.253529316610051403e-03	7.214978664877025327e-04	7.349155541387264456e-03
5.885948937148999249e-03	5.869884189535490293e-04	6.972108041178093352e-03
2.272584501194396811e-02	1.417123707761988594e-02	2.911681262570031681e-02
5.267585011382469595e-02	2.205338169005355287e-02	5.999141777969435596e-02
6.367411450912574544e-03	8.143080715411754600e-04	7.344289036762818856e-03
5.038560001455083537e-03	9.600118289495307433e-04	7.242968680633621315e-03
1.076962080481025374e-02	8.698748772537956420e-03	1.469805916166228021e-02
8.821049350184184679e-02	1.665015010710611809e-02	7.776798849737973085e-02
7.014388665870785466e-03	9.567065384991357835e-04	7.946090031593466829e-03
4.629130212718934878e-03	1.099179214885281919e-03	5.271652585289887671e-03
6.615982494058036956e-03	9.148916691302244608e-04	7.554711310009731839e-03
8.419694027388863189e-02	1.309997638618652649e-02	7.018685496332607854e-02
9.240280635229747297e-03	6.989784289398642825e-03	1.137465207657767374e-02
4.449162197740608171e-03	9.853709884266037555e-04	4.656427696847931230e-03
5.154626421952746007e-03	9.626096987594146004e-04	7.621660765821491879e-03
4.081319567341346044e-02	2.195924817514144367e-02	5.324337565604314593e-02
1.540635698396786157e-02	1.165849449127165371e-02	2.008729770694578365e-02
4.455604999622386764e-03	9.750203985166849829e-04	4.685020357706848326e-03
4.455522491064289881e-03	9.623769723853536906e-04	4.691843221596880831e-03
1.610109883415888898e-02	1.089963334868460088e-02	2.216241704898413989e-02
3.265409196658020097e-02	1.666939640542131063e-02	4.041177474688606441e-02
4.646483856813987678e-03	1.012605676448480319e-03	5.539397874966656143e-03
4.111624370336408596e-03	1.037982287577676743e-03	2.955914920718893946e-03
7.668753803706240824e-03	6.139036202535974596e-03	9.642526235871862195e-03
7.267421970404597253e-02	1.812139943383822560e-02	6.835571585555696994e-02
5.122053960668226935e-03	9.847569225122365655e-04	7.451273872279673416e-03
3.998369024247216963e-03	7.370458605944901764e-04	1.880449495584690656e-03
5.403459848179248404e-03	5.638429259280930417e-04	7.265642587430731769e-03
9.046624984886314502e-02	1.736821372993495316e-02	7.304649099775223364e-02
6.195709553577843920e-03	7.377616454248558941e-04	7.206661719104390240e-03
3.978401510363549498e-03	6.655903645761823695e-04	1.643835430496787264e-03
4.449134002551424771e-03	9.592064908922615096e-04	4.664719212671530890e-03
4.096176459934253167e-02	1.953436260613133912e-02	5.242834446656707836e-02
9.240744545268575472e-03	6.558498819268565594e-03	1.098864531543330969e-02
3.987603323981514514e-03	7.114640816713452276e-04	1.770309908237954755e-03
4.036510008488813916e-03	9.944977424683199008e-04	2.106017235986024083e-03
1.448571106977625256e-02	9.938555641245711003e-03	1.851065484130381966e-02
2.056533707156704693e-02	1.496059980452410509e-02	2.762829397099292317e-02
4.056816545947250496e-03	1.007485416210707196e-03	2.725247660218199641e-03
3.988856888227476638e-03	7.408538854372093141e-04	1.483631262700679798e-03
6.847542150155039309e-03	9.566297745207674730e-04	7.862708412442964701e-03
5.472982113914481861e-02	2.347336091316015727e-02	6.318213418782453461e-02
4.343390639804822762e-03	1.117017866202912879e-03	3.909408993757579331e-03
4.162096771433643205e-03	2.072172761978519073e-04	2.406523443230640380e-03
4.956842259715932286e-03	1.011289591140634991e-03	6.804528053712288749e-03
9.567141395257738878e-02	1.612674588396466324e-02	8.269912970705550759e-02
5.044547703890511769e-03	9.909605778900265616e-04	7.171771334852972135e-03
4.293215181184750762e-03	7.315708100201490094e-05	2.393061466276991123e-03
4.163136125667321608e-03	8.861528509784277752e-04	3.328507737023700397e-03
4.578589701191698724e-02	2.237345734354945215e-02	5.663699380298753416e-02
6.707406557009298886e-03	9.609641844072203121e-04	7.607971168458460554e-03
4.203536430913867861e-03	4.389021450864616369e-04	2.738376952132137720e-03
3.978918300070910519e-03	5.645689712774071278e-04	1.399561000059834637e-03
1.474977013490863520e-02	1.017432912568044800e-02	1.869672377481079728e-02
1.335138593447016131e-02	9.372788267610981938e-03	1.711267836704116752e-02
4.002564921244622376e-03	4.610108363588966141e-04	1.131873793807414152e-03
4.329503893881536669e-03	3.795162734605839194e-05	2.320165713342758895e-03
6.672967751501834854e-03	7.854828213569309270e-04	7.793487432281809291e-03
3.919018412867775192e-02	1.923285838256222346e-02	5.118317897299529129e-02
4.017686367308370698e-03	7.723781917315236667e-04	2.027157590982320290e-03
4.973349650400749056e-03	9.472418493695899944e-05	2.606421470233655224e-03
4.779215759526889151e-03	1.122992187706201017e-03	5.843797453766230721e-03
9.365108869809374292e-02	1.493409654803158626e-02	7.454671296113793422e-02
4.439448684786184707e-03	1.123112203124526642e-03	4.349924509104652337e-03
5.365967567391383142e-03	3.235537933504797903e-04	2.224147493055689262e-03
4.056513340901179987e-03	1.007246796455862903e-03	2.723591695437566074e-03
5.458381012224661211e-02	2.013201100246786446e-02	6.018868707688906916e-02
5.574960602374501306e-03	5.641101295673911498e-04	6.288597883759738938e-03
5.097876049683258692e-03	1.854767202637344625e-04	2.566535896572491593e-03
4.067526752717376404e-03	5.720074506226080491e-04	2.673236894730646185e-03
1.636649897654007813e-02	1.254319887890750773e-02	2.287076156894723988e-02
9.274549396457332229e-03	7.084024738260585874e-03	1.225515472731647515e-02
4.461957246292946877e-03	2.386804196444769488e-04	2.769081692089364610e-03
4.864236236749142073e-03	4.035919288072203903e-04	2.157102294575469204e-03
6.812947448940565032e-03	1.008107177995126724e-03	7.684210884004338826e-03
2.680940288080480016e-02	1.799037606642894804e-02	3.701089407048130386e-02
3.998049202024733795e-03	4.734755363802467532e-04	1.189036000500021117e-03
6.432771862233233051e-03	1.437980335442567981e-03	4.284003946381204075e-03
4.762730523266589522e-03	1.013344921193481962e-03	6.040445098718205674e-03
8.097835339933862064e-02	1.241469597990144114e-02	6.739359210856649129e-02
4.115861087067407276e-03	8.695604359757747037e-04	3.097032129536991807e-03
8.051280570426477823e-03	3.118365567807861172e-03	8.376994203507764913e-03
4.026070878869969505e-03	9.832079810253580021e-04	2.598039318277123311e-03
6.752146236670053536e-02	1.791726138870262941e-02	6.461040735115888833e-02
4.924342528679348518e-03	1.002668243282989202e-03	6.696959609593600149e-03
7.198863462729687690e-03	1.176679373412689578e-03	4.662185072983743295e-03
4.163205623276433620e-03	4.770528690248021508e-04	2.711105860904339249e-03
2.011064387740912895e-02	1.313361434894599888e-02	2.670560609601874136e-02
7.121545084695868333e-03	9.875907660940597133e-04	8.061356610885195284e-03
5.353097287046582053e-03	3.152013059918856719e-04	2.220683554567337570e-03
5.319400465547574619e-03	7.747935753843401829e-04	1.569754356162411657e-03
7.210141600202168988e-03	1.044106603886513218e-03	8.072823331903900002e-03
1.864309424841636975e-02	1.390646976709597471e-02	2.570325346999113858e-02
4.278493481860823344e-03	8.938006690689670464e-05	2.358097828989935696e-03
8.740056987894151419e-03	3.413519894159014467e-03	8.744501338894622444e-03
4.865709051975364297e-03	1.092455525363189572e-03	6.248787424347646002e-03
6.325285699503196968e-02	1.906241009747419723e-02	6.200081296530676744e-02
3.986565744835579572e-03	9.137868699812673468e-04	1.798717840295227521e-03
1.554203429497513778e-02	3.681345906442812232e-03	1.245848446884614824e-02
4.043156773072320576e-03	8.032277531412335136e-04	2.748450636685606518e-03
8.286397187000732467e-02	1.300693936693839148e-02	6.925941346109304453e-02
4.507844631834956317e-03	1.118444371287108385e-03	4.671075590904183450e-03
1.287565386799605083e-02	4.444927604489674888e-03	1.054547187319812562e-02
4.165532330609678091e-03	4.677580350459231706e-04	2.744539903463349972e-03
2.568753348584962293e-02	1.534439712196594696e-02	3.502120997186131124e-02
6.155081235092341174e-03	7.104707823760991747e-04	7.193006574399751774e-03
7.025648014137408914e-03	1.113999819880751030e-03	4.772314355341339409e-03
5.488795390451883804e-03	8.753275325373774396e-04	1.467386436435430541e-03
8.296059886063633648e-03	6.160755926493399759e-03	9.964967470602881239e-03
1.347436717142291851e-02	9.419402026840578701e-03	1.723654734691859591e-02
4.743548084030657641e-03	3.472806096201097592e-05	2.777989687956783360e-03
1.055598858591511036e-02	3.219737386499874066e-03	1.007260511745905474e-02
5.077229508827718618e-03	1.038267215227289819e-03	7.172338830040481117e-03
4.766519402896013391e-02	2.093505299632342220e-02	5.793849676738865861e-02
3.990436967838295601e-03	5.060348093768318734e-04	1.248679509031347390e-03
5.085462749939051452e-02	1.932062232416043024e-03	8.859890859603813951e-04
4.100777075991102194e-03	1.032228595519130154e-03	2.915556379960437816e-03
9.442080790475093632e-02	1.532251535250929442e-02	7.740596103071178957e-02
4.244357827319467091e-03	1.106206631837886034e-03	3.493857204393491234e-03
4.133134392956899772e-02	3.658545803063920077e-04	1.387625366028322205e-04
4.088218499855078569e-03	5.506062016987500751e-04	2.669105184238962369e-03
3.432659820630379333e-02	1.756029811431894516e-02	4.235112786192934964e-02
5.490927219500729706e-03	6.232660401334633171e-04	7.249262736611139513e-03
9.542506451575949455e-03	2.935648329265745649e-03	9.331887577581493565e-03
5.274713341246295428e-03	7.214577989958434467e-04	1.686569367894436011e-03
9.968316921289521737e-03	7.725398809567435299e-03	1.321655311819003309e-02
1.008322436782438380e-02	7.806423685876279217e-03	1.353800615469696877e-02
5.257864403302225931e-03	2.599420059471724276e-04	2.324973417507231188e-03
9.770751135761313044e-03	3.824284388090688769e-03	9.489005610775924637e-03
5.456900113655072104e-03	6.213842314378437148e-04	7.189814711024256066e-03
3.491302033920662407e-02	1.784893284601257735e-02	4.299585074965317499e-02
4.087400707953103840e-03	2.959934352120274781e-04	2.365450687620285208e-03
5.220158254521650720e-02	3.299624212091192832e-03	4.061546083065317725e-03
4.223218638879422393e-03	9.444710841494674547e-04	3.622887181628009490e-03
9.473456602984731134e-02	1.844366518928215737e-02	8.048442812584846728e-02
4.104720542124185023e-03	1.039574054249398083e-03	2.912154318821802423e-03
6.398439030376046333e-02	1.324366297912051363e-02	1.965964223361289787e-02
3.995485460117520482e-03	4.842352053009146839e-04	1.240186876871718358e-03
4.674690396553504712e-02	2.015708651823097664e-02	5.636700109208203635e-02
5.070369203001301450e-03	1.030091984888209522e-03	7.187779865710175464e-03
1.130304782551427856e-02	3.339094404977982489e-03	1.048250154505905862e-02
4.833979481244088383e-03	3.845216113326499485e-04	2.118720806238899579e-03
1.316100954274657120e-02	9.287281696112592577e-03	1.692216646391675461e-02
8.306317316066236245e-03	6.166896505083147018e-03	9.982884976526273935e-03
5.577234676269471336e-03	1.017119826491587331e-03	3.961645953791281816e-03
7.461468649207825266e-03	2.842884217240451705e-03	7.964809037602743613e-03
6.072021342272360123e-03	6.792243922817964297e-04	7.108065694770959730e-03
2.585046520999767505e-02	1.540080428402446078e-02	3.514871220623749792e-02
4.195415272853608712e-03	1.735824679942737925e-04	2.372413048108701350e-03
1.613609028489759734e-02	4.571988625851321209e-03	1.126732777261940655e-02
4.466364450097515260e-03	1.115089954444509202e-03	4.478881491733255338e-03
8.358020663527354621e-02	1.543851744095033063e-02	7.333798286116735565e-02
4.037123690124766462e-03	7.983180201364264983e-04	2.156678756510599371e-03
2.318615679985014388e-02	3.221131328998115551e-03	1.211263270892146138e-02
3.980304149527769120e-03	8.890675493971322840e-04	1.743216399546276829e-03
6.196329364976543852e-02	2.294670121703476506e-02	6.676939986925783943e-02
4.838241839564050295e-03	1.100270904755284995e-03	6.115928224603606189e-03
1.001179552688202801e-02	3.079328073075281169e-03	9.694658587465876387e-03
4.358469934090170028e-03	3.029722206011331576e-04	2.818604258883833369e-03
1.791789412258681935e-02	1.345367831268090564e-02	2.490705446771951381e-02
7.160136598716282386e-03	1.018902798164939005e-03	8.047735499630059852e-03
5.553522939445776352e-03	9.150905168583134408e-04	1.411166054254231472e-03
5.649743975563392695e-03	1.036995607848374690e-03	4.050955524947996711e-03
6.972223718375913926e-03	9.256917828867339271e-04	7.953780243080077472e-03
1.998562814925541886e-02	1.306389385752149135e-02	2.656879228558939321e-02
4.224643004685613157e-03	1.441411490147731511e-04	2.351427390807764306e-03
8.353303683163670890e-03	3.255059932814476087e-03	8.496423529212066006e-03
4.841927079818120205e-03	1.005540139431132518e-03	6.376554559788527587e-03
6.793542703526511684e-02	1.802014792029614509e-02	6.504008805037189700e-02
4.014392060781912797e-03	9.688459913980845828e-04	1.988270922003709806e-03
9.795031529065800768e-03	3.010574366262550039e-03	9.519347458935900619e-03
4.075769942942897295e-03	1.023686438248141983e-03	2.791639125766853802e-03
7.968311076690137718e-02	1.366137464730457496e-02	6.736879764506570334e-02
4.700930518033996641e-03	1.023900797300969501e-03	5.773733548690374029e-03
7.290645234422354903e-03	1.876927121390307984e-03	4.155627381188242708e-03
4.034062975157626241e-03	3.652907274176997454e-04	2.413331031512894187e-03
2.569915242656017895e-02	1.765852795125835706e-02	3.570032911217935201e-02
6.705024135358339521e-03	9.526586718305862789e-04	7.621632530868227562e-03
5.138063743608589640e-03	1.986232860286957225e-04	2.505709262687200178e-03
4.662589646644343944e-03	2.489201664952339632e-04	2.242344110972793736e-03
8.876977629867832675e-03	6.829621760353815629e-03	1.102621413465298961e-02
1.601715587257845907e-02	1.218593059503686460e-02	2.063577058198795555e-02
4.140690626345255865e-03	2.315732719346264012e-04	2.404138123820287465e-03
5.510237486913593941e-03	4.081286385896470970e-04	2.018148020772103646e-03
5.413462816084679829e-03	6.532573041320155482e-04	6.972606885911503127e-03
5.443520487796382756e-02	2.003315916618778059e-02	6.007776404915898816e-02
4.019825534797627498e-03	7.758362482587904951e-04	2.624953543848007609e-03
6.008747194312547002e-03	1.227347835653626318e-03	4.188876406129166119e-03
4.339373906922738833e-03	1.123652330870750227e-03	3.911515034306256577e-03
9.313783279162679563e-02	1.441266470025569235e-02	7.398749864565529188e-02
4.683462435671525981e-03	1.018961405091972638e-03	5.698882995938403528e-03
5.399921532097673449e-03	8.160388440499460883e-04	1.543245287635608420e-03
3.988795166361525091e-03	7.132289766709903889e-04	1.788521738179782439e-03
3.735753674557162896e-02	1.861502547618515413e-02	4.963808346134213068e-02
6.496240303679678973e-03	7.293767679865115205e-04	7.628061976276079292e-03
4.556732982993083603e-03	1.721786648552769972e-04	2.766666984389098971e-03
4.082947662150893109e-03	3.005183666414668053e-04	2.390024703982446264e-03
1.249189343275480812e-02	8.981887905214369638e-03	1.621256552753108648e-02
1.417510627992535355e-02	9.805435911024312778e-03	1.801682744392713031e-02
4.008092702591503631e-03	4.439772659474011673e-04	1.066762365099727106e-03
4.416422185653745558e-03	2.664845766176537900e-04	2.800004141831680116e-03
6.421824864320524462e-03	8.366783918558606814e-04	7.391607178490799956e-03
4.498524003364789969e-02	2.282109999785378318e-02	5.670060614796063048e-02
4.085378573675524372e-03	8.387146815567320113e-04	2.972000329259760765e-03
4.581565247340324554e-03	1.525781448125512751e-04	2.784828513160308994e-03
4.864236181627457078e-03	1.013345786671587812e-03	6.450721123921143718e-03
9.582554942158166833e-02	1.720002744603836564e-02	8.525314084756380195e-02
4.801529100987411702e-03	1.114586249678112262e-03	5.945234249495834344e-03
4.400320073359664796e-03	2.799394178599201588e-04	2.790955969941250059e-03
4.210729852520578298e-03	1.098954692048320636e-03	3.361327230679445055e-03
5.243413222825099584e-02	2.146254876593042815e-02	6.111688483006411099e-02
6.566631128174904575e-03	7.368532191412979770e-04	7.746966310862912763e-03
4.073985770382204663e-03	5.679262695333919808e-04	2.642085786154629856e-03
3.994236589644817315e-03	9.403556443677435484e-04	1.874748368715262181e-03
1.874378201051485338e-02	1.395567426201971273e-02	2.579754562891739544e-02
1.357230586752478096e-02	9.431955365327371332e-03	1.734241871717812078e-02
3.985484269051653428e-03	9.093863369193655455e-04	1.811523495119649052e-03
3.978042185695418453e-03	7.874667422387154891e-04	1.565432133105171264e-03
8.436979214755391254e-03	6.240756517002676862e-03	1.018590389935641882e-02
3.932767426287647750e-02	1.935160703101848623e-02	5.139025890684317810e-02
4.282811175149170424e-03	9.506844029221472869e-04	3.865781789500755128e-03
3.993013462206485009e-03	7.342079222305980535e-04	1.434898359649966482e-03
5.802386973666751047e-03	5.815866795613189311e-04	6.715712879607704799e-03
9.045629941462746126e-02	1.739208776035240656e-02	7.297241495825773638e-02
5.126786092947477336e-03	9.824450708085796791e-04	7.468236358977087264e-03
3.978428390174482132e-03	8.034097059954198317e-04	1.567445555187119144e-03
4.834422149945671876e-03	1.016135737059442601e-03	6.329688871424876684e-03
7.016513534579321698e-02	1.828776028677762955e-02	6.692310211759447403e-02
7.040359960324815702e-03	9.783857843310428404e-04	7.940631513383755724e-03
4.000147640565221430e-03	7.449455291950318747e-04	1.924192443609085146e-03
4.394772152728432246e-03	1.119417842954245623e-03	4.136988272597785787e-03
2.949630472014708182e-02	1.654419678394372650e-02	3.859475688214519806e-02
1.444174704107969998e-02	1.109488459486368539e-02	1.882498852950920121e-02
4.225805438044960560e-03	9.240004844429661190e-04	3.602581382017244760e-03
4.212989722596871545e-03	9.294878822460050927e-04	3.547018712044214261e-03
1.341260299340130135e-02	1.036735595112772690e-02	1.765254099610691352e-02
3.778106335975339736e-02	2.129473539678128358e-02	5.120753240516306981e-02
4.789098741148412053e-03	9.942862807771346567e-04	6.187560849155948617e-03
4.186702503952810517e-03	8.957287446558215294e-04	3.437795752850858477e-03
7.872394396896131852e-03	5.950349428108181460e-03	9.522798791069875257e-03
8.304094030269848492e-02	1.562695940491404256e-02	7.322018916778461062e-02
5.945361358326350931e-03	6.384940959058005294e-04	6.807854456957140865e-03
4.285664264367161636e-03	9.516977054028208372e-04	3.878099935670342724e-03
6.235926015317194704e-03	7.235721235937520035e-04	7.314067490873488175e-03
8.638003243282837973e-02	1.611222956944645401e-02	7.595395353590944643e-02
8.956736670060139183e-03	6.461685480772111356e-03	1.070246836804622514e-02
4.563869909263162938e-03	9.729552359850346388e-04	5.210135542443705692e-03
5.556817179621198477e-03	6.107824229364400281e-04	7.436507315733642542e-03
4.722759117007979679e-02	2.328657240915182891e-02	5.854012828507199062e-02
1.851518259147511003e-02	1.380654019507346342e-02	2.553979009771034647e-02
5.111437248897954255e-03	1.031696715792340679e-03	7.305728058584759488e-03
5.332222115079554570e-03	6.525908026089599634e-04	6.782958756831269920e-03
2.500271437393120078e-02	1.517732937138713267e-02	3.421445626029362419e-02
4.239517888452543071e-02	2.011824087988550724e-02	5.384405287897620074e-02
6.244402369973145461e-03	6.620863127679288418e-04	7.352150367016363486e-03
5.460510360399850605e-03	6.245684891358349589e-04	7.175751443546263264e-03
1.551817018927492686e-02	1.176254172996313296e-02	2.024095160387390235e-02
8.032324540266672086e-02	1.327940862296889124e-02	6.818491610828225635e-02
8.950939547107905625e-03	6.492960902986483207e-03	1.159112488257180162e-02
5.963577437140932247e-03	6.152939948058655517e-04	6.931031198619153066e-03
1.209861868683470565e-02	8.753708795808834431e-03	1.584029654936008891e-02
9.477382352359225992e-02	1.842123876478898858e-02	8.061436610813571546e-02
1.640958865865027594e-02	1.099350370125468102e-02	2.248660138678648668e-02
7.017253212374452431e-03	9.659649931559322056e-04	7.923474791583617893e-03
1.126113964622754704e-02	8.299424733193755399e-03	1.492557378062758788e-02
7.236368586467883945e-02	2.001445180186191275e-02	7.010678706090733847e-02
3.388537687009718358e-02	1.754171659409367590e-02	4.654482524702768798e-02
1.022200255528171731e-02	7.674133771718910646e-03	1.358984638423949010e-02
1.295577688693427820e-02	1.012372388909010823e-02	1.719879243496980070e-02
5.516453527569559201e-02	2.227383813275921054e-02	6.161720790039632023e-02
6.249485841488233717e-02	1.865491280672804120e-02	6.165475743551951382e-02
1.959138448814035094e-02	1.449283257851211038e-02	2.673686356888793636e-02
1.920575690936976443e-02	1.414591383664218216e-02	2.618926062503118546e-02
5.255273521749315169e-02	2.270647353618829301e-02	6.043989876180166920e-02
9.032423603736100537e-02	1.338605266805101279e-02	6.917396978050985301e-02
4.558104135788354494e-02	2.232980492586222887e-02	5.653470146000438845e-02
4.422382486604514717e-02	2.251691027163596481e-02	5.575689314221221604e-02
7.624848800729161491e-02	1.740265169084288799e-02	6.948084858611250358e-02
9.603420523733435799e-02	2.274121453689334493e-02	9.881965049987032068e-02
1.004765745041247826e-01	3.045879427410479179e-02	1.047976020638750616e-01
6.078947541441692692e-02	2.003529050316293914e-02	6.215536720241898738e-02
8.480868294639631877e-02	1.675622110834464051e-02	7.383273624667874291e-02
7.405225984614438595e-02	1.782458811338939741e-02	6.885598632861780755e-02
2.513371398118158240e-02	1.415999644151130776e-02	3.225844228649699108e-02
1.839815858363125223e-02	1.130173470704035066e-02	2.267857690663588333e-02
4.485822596678834540e-02	1.863717115622606779e-02	5.326232984415657512e-02
8.044297437178249410e-02	1.575151380643234622e-02	7.017145757002138384e-02
1.568269697359458981e-02	1.144798813677672111e-02	2.017615764594871131e-02
8.730224326251367906e-03	6.470257434744469682e-03	1.016047221859173177e-02
2.041263442471419332e-02	1.404848277019091207e-02	2.507514530673921049e-02
9.941987419163778039e-02	2.650843286442261526e-02	8.807465162394387259e-02
1.400764663124498544e-02	1.048438254357980659e-02	1.698965377501093776e-02
5.643594906394211463e-03	4.451760454115133436e-03	7.046868940928041614e-03
9.693786639331625210e-03	7.635752258231626177e-03	1.199969537809131293e-02
8.324732504580972803e-02	1.641960184085466956e-02	7.250826297933080089e-02
1.672778166720911841e-02	1.214397735201092066e-02	2.138415168370888519e-02
4.611452981639896365e-03	8.773627845431175576e-04	4.910491193865107462e-03
5.441050876419550875e-03	4.515571712339239152e-03	6.660575058362760981e-03
4.196633729980142613e-02	2.090000520215792856e-02	5.183033213646887072e-02
2.495671346696604065e-02	1.366264442773856835e-02	3.148828917540369421e-02
4.298891584217257034e-03	8.414570656377073909e-04	5.169908907409259680e-03
4.020590313669525351e-03	8.618368244041607618e-04	5.576694737695564452e-03
1.777773714305541652e-02	1.108011460288441108e-02	2.212557685027022325e-02
4.628782359044314454e-02	1.853187205757156342e-02	5.382119897650289309e-02
4.397697285016710644e-03	8.909176246990613279e-04	5.162983019513844862e-03
3.368413041277107389e-03	1.027513424932069430e-03	4.563598885387876170e-03
7.889558662662610189e-03	6.380855847860994468e-03	9.293937476966385169e-03
8.942571877168736805e-02	2.075640377503824852e-02	8.186902430463349756e-02
4.925154144309495940e-03	9.813898823933520088e-04	5.117265311935792482e-03
3.032750069310474750e-03	1.023705837148503051e-03	3.215445353471402257e-03
4.596958537570028369e-03	9.451152428132658656e-04	5.281430649272833566e-03
8.363741741785368777e-02	1.819765711037017730e-02	7.548003836882463680e-02
6.762900642159008768e-03	5.258283522397877441e-03	7.742742857216156072e-03
2.884818124596622013e-03	9.888611111571188328e-04	2.699821153221981795e-03
3.462132197124434541e-03	1.037878412564141595e-03	4.853231332512863982e-03
3.427440567783801573e-02	1.685878656811914955e-02	4.441727484163360273e-02
1.167769910184490723e-02	8.925399918422755041e-03	1.420051150026802045e-02
2.889184751900253367e-03	9.843830814867393642e-04	2.713944685250546662e-03
2.888451688238480308e-03	9.763478422881166630e-04	2.717793446205429841e-03
1.224406438225056348e-02	9.345172401863305334e-03	1.488678278191690740e-02
2.658603692508443306e-02	1.406357222168916343e-02	3.315078611033617229e-02
3.047187957419539295e-03	1.024815165948850249e-03	3.270207074219100285e-03
2.596328947970905077e-03	1.003766803667052732e-03	1.660942247395491567e-03
5.498976057041637944e-03	4.563590185943156019e-03	6.724979575695844147e-03
6.840791243996291460e-02	1.823100646297073912e-02	6.628083972154116821e-02
3.434820345980971190e-03	1.046046047031151671e-03	4.735129285470374150e-03
2.486397214024105295e-03	8.038986022917693486e-04	1.644701383162555652e-03
3.657527442902042125e-03	8.192463989997178508e-04	5.069822905019005788e-03
9.244880525494386658e-02	2.225080495373664424e-02	8.463975070726473260e-02
4.260771336850655011e-03	8.474710939927465603e-04	5.102567859943896167e-03
2.459284433082742360e-03	7.732288741594123271e-04	1.572367163760773900e-03
2.883142359339063709e-03	9.803492526872514823e-04	2.694429824982302879e-03
3.442074262007632779e-02	1.932123003410654571e-02	4.502372658162234753e-02
6.763707695347953575e-03	4.975499555818663211e-03	7.885671901498692016e-03
2.472490812841621199e-03	7.911737033329951929e-04	1.618463661494262684e-03
2.526175927433760293e-03	9.712427190575467773e-04	1.573367099652667189e-03
1.091828712215714425e-02	7.552505767974199147e-03	1.318945890724804171e-02
1.587509930902741839e-02	1.163394597732667068e-02	2.045869206096689874e-02
2.546710718536515650e-03	9.833368357801408610e-04	1.583797495574523762e-03
2.444047913341962364e-03	8.865490454099539397e-04	1.553287199928032880e-03
4.783009890362732719e-03	9.496229044091974991e-04	4.993534448671343995e-03
4.844125975942203954e-02	1.895826697945943162e-02	5.596398447856898439e-02
2.795560987128520303e-03	1.072371933260901633e-03	2.065754389413032577e-03
2.489364901268942276e-03	8.280918527817371366e-04	9.652218874257878500e-04
3.300356042454044569e-03	1.051475341171309585e-03	4.236729396284277804e-03
9.997632533410893974e-02	2.355851681449773471e-02	8.728680192451926390e-02
3.371679986750364399e-03	1.043650618541031028e-03	4.521074346569342595e-03
2.529692248236403707e-03	7.485522121055548928e-04	8.978485300824567972e-04
2.641990389935289230e-03	1.033428720269971568e-03	1.748961440098339981e-03
3.920567777609229587e-02	1.762987476956690003e-02	4.844842075301225570e-02
4.671325027468364866e-03	9.770626078565713968e-04	5.314858551702661416e-03
2.502576707799630817e-03	6.595248734379277611e-04	7.969225890706033155e-04
2.444256263195887513e-03	7.446296504459853915e-04	1.533288871114729668e-03
1.113364225301383126e-02	7.683821003583585219e-03	1.347833445368262772e-02
9.973945687486551748e-03	7.109876404221115997e-03	1.220164080981395172e-02
2.445135289789068800e-03	8.892225265873243689e-04	1.531907867142745516e-03
2.539416729374743831e-03	7.225769672227211338e-04	9.409737971622089692e-04
4.642866411364909851e-03	8.748142058056240788e-04	4.956103568648673185e-03
3.269212318354752789e-02	1.629675792366630516e-02	4.292798800389169278e-02
2.507176500939456432e-03	8.205298546112016478e-04	1.698339237033774651e-03
2.810789429284810126e-03	5.718799505651794846e-04	2.134242019593612927e-03
3.155976395328607964e-03	1.115566781319715650e-03	3.221897243897153817e-03
9.693729872567424799e-02	2.185390412471774346e-02	8.032887930398729948e-02
2.875881721843387417e-03	1.084434471284867474e-03	2.281601120460885479e-03
2.965871346792270380e-03	3.595771774715442182e-04	1.672268673837767894e-03
2.546408251377529908e-03	9.797020646522963672e-04	1.587946139525675537e-03
4.830038157636712404e-02	2.107460539663266741e-02	5.557940002243105804e-02
3.786622802336103710e-03	8.756021084600218440e-04	4.734622152638534587e-03
2.865636032261420496e-03	5.199900927919318128e-04	2.185547356022804477e-03
2.462493264730691855e-03	7.057089861698673250e-04	9.033815441480408381e-04
1.246422688161663572e-02	8.463838323906597294e-03	1.505058106311440991e-02
6.790586612784754728e-03	5.273967800274836915e-03	7.772010621773073336e-03
2.589923581303388289e-03	6.070652681210431112e-04	1.858921215621506251e-03
2.768005235636805672e-03	4.950619657454399802e-04	1.866855625377500383e-03
4.757441998821776430e-03	1.005940907501612358e-03	5.372745400582745745e-03
2.132715702428578108e-02	1.241946798757939674e-02	2.565528964495017439e-02
2.444515102727695677e-03	7.304762307524664822e-04	1.484390105083777112e-03
3.210515850840867103e-03	2.321586623050195253e-04	1.311759625888281322e-03
3.142132709646028310e-03	1.040375427142414821e-03	3.628469732946115744e-03
7.910509820494643352e-02	1.529928600934467309e-02	6.881172386899517268e-02
2.599897316073684905e-03	8.896579557455125409e-04	1.907325605328968887e-03
3.627906772050715212e-03	5.252099644020152835e-05	3.772387471979360418e-03
2.518270390303389838e-03	9.629246738931396266e-04	1.550989172482641898e-03
6.238218451568888767e-02	1.784645086219160959e-02	6.225590015580034775e-02
3.273730439384947566e-03	1.046203138548279510e-03	4.143697972977256061e-03
3.400082135607607192e-03	6.705101008555591768e-05	3.509294913858124199e-03
2.490288539084950514e-03	6.793496824525624422e-04	8.419177385395604230e-04
1.549221399338573946e-02	1.009259724159602967e-02	1.836125054437365289e-02
5.014276331999134584e-03	9.980311996933555196e-04	5.210115248172941804e-03
2.961872784255970004e-03	3.623293843219715926e-04	1.694892260278857421e-03
2.950605061983857524e-03	4.583290098274170332e-04	2.112914356704992391e-03
5.094807994762362569e-03	1.004693473723727859e-03	4.412829048243194219e-03
1.424111895250612658e-02	1.054913927372458371e-02	1.716566468233354792e-02
2.525287992978242357e-03	7.537124986738003019e-04	9.447443602678406993e-04
3.789626318071337430e-03	4.661858091669496273e-05	3.529706377009250717e-03
3.226166529141871742e-03	1.103836677382508125e-03	3.503772475811961495e-03
5.766206052708938712e-02	1.810166644449739959e-02	5.966668087807802667e-02
2.471166202844932158e-03	9.273123157988866216e-04	1.518093722704533244e-03
5.461352603712277265e-03	9.317624753756754974e-04	3.464587532786778112e-03
2.533881491875500380e-03	8.420253522899295850e-04	1.757264909707900724e-03
8.174132197226763319e-02	1.631250291355648696e-02	7.142727543251728428e-02
2.932194266563548091e-03	1.082051156870433850e-03	2.458845460682090867e-03
4.652388555462461106e-03	8.328659433712373716e-04	3.434864269026283168e-04
2.490749344311815605e-03	6.788342108222378268e-04	7.993409990890709693e-04
2.034027678588479215e-02	1.384026587199918557e-02	2.480940017375204976e-02
4.225322034254408443e-03	8.341197775658115710e-04	5.094768621961121013e-03
3.346030312414871588e-03	9.409409662529399920e-05	3.448968811824576486e-03
3.008648847576900209e-03	4.261785083578620292e-04	1.969636032052135555e-03
5.997546711061563229e-03	4.638971209220049685e-03	7.317403029007629733e-03
1.007707269989888132e-02	7.151699074439521464e-03	1.230367399032966658e-02
2.716214251740733943e-03	6.319811439794154051e-04	2.167687992721600843e-03
4.163770146558665175e-03	4.370237945673927094e-04	2.101384878976458870e-03
3.400423020608278613e-03	1.089283518944023088e-03	4.178048211651519406e-03
4.110938461779128916e-02	2.065961739709820666e-02	5.061709817333598371e-02
2.443312351011694972e-03	7.314645487899035237e-04	1.495569883216141260e-03
2.571577452018358745e-02	6.133499948057133389e-03	4.413174766056654486e-03
2.586870927732909387e-03	9.990682074313417260e-04	1.646186126581905551e-03
9.810190473030605540e-02	2.259506384588048922e-02	8.295431138079650824e-02
2.713489844011429675e-03	1.056261672561620291e-03	1.890007287246309176e-03
1.772449377138896054e-02	4.251046935487345219e-03	2.252266478693490392e-03
2.468418587285303722e-03	7.041716854984392260e-04	9.075913798509971375e-04
2.808141942004049874e-02	1.428189841788848891e-02	3.422567427570877285e-02
3.725360717971470947e-03	8.632527411065737954e-04	4.690719001777032826e-03
3.973725490139745631e-03	2.905105916653563658e-04	2.618689970780241350e-03
2.932020500130416707e-03	4.815479584306045502e-04	2.086436502451494146e-03
7.343194690273779912e-03	5.654325940474269618e-03	8.348436238303336143e-03
7.434773961058627201e-03	5.786233142570956778e-03	8.514107037495388663e-03
2.926082094030668657e-03	3.869456817302899254e-04	1.733578856732365114e-03
4.018752801197789104e-03	1.935483630625886575e-04	2.895385695828811556e-03
3.699002773952742018e-03	8.608466391971103526e-04	4.652719673014782398e-03
2.863350961644073323e-02	1.453678522334500567e-02	3.483223813127378499e-02
2.468214145893932177e-03	8.580942608704539287e-04	1.036219305499963550e-03
2.725680368144334231e-02	5.493032430372836450e-03	3.160286257774425067e-03
2.696985380322036718e-03	9.431142553689986219e-04	2.161537997911577857e-03
9.858287114158015285e-02	2.601516835046180365e-02	8.613678632252347311e-02
2.589704607009690740e-03	1.002154365025625937e-03	1.652506641735829174e-03
5.787984993979528037e-02	3.563516045939511823e-03	1.674193091126138788e-03
2.445130352982105570e-03	7.362944219442002503e-04	1.504660726056594733e-03
4.017479484441688342e-02	2.036623450036284533e-02	4.993505224244493279e-02
3.395897583627793814e-03	1.084373943175925836e-03	4.184035169036537383e-03
4.322445062627133794e-03	4.074671953375394451e-04	1.759647318463120058e-03
2.751634130287006208e-03	5.080081017823992462e-04	1.797696940301768409e-03
9.816317388334105942e-03	7.035569244950939938e-03	1.204402790683378743e-02
6.005960717099911861e-03	4.648181594818112661e-03	7.330760100953237490e-03
3.038861216482668937e-03	3.905189267985609280e-04	1.965860848616829415e-03
3.480883818980040623e-03	1.375028267723010789e-04	3.822995859778355321e-03
4.158408015244252631e-03	8.180022517948748462e-04	5.052897181773319257e-03
2.048616231587752079e-02	1.390469192811799592e-02	2.493905949229929808e-02
2.500142542256500455e-03	8.064203471533498702e-04	9.805815780913329505e-04
5.714147040179473613e-03	1.273827454096286560e-03	3.331121126467606608e-03
2.897504609480461291e-03	1.081071363833785437e-03	2.344506567376947181e-03
8.275743604893298633e-02	1.815103696383706111e-02	7.527678804366355614e-02
2.527005791521319544e-03	8.399757472273700065e-04	1.740218866221998617e-03
8.536628139241941859e-03	2.249369096187368161e-03	3.034587413622252816e-03
2.461910866894623240e-03	9.192010021103619311e-04	1.527440394983869965e-03
5.630851012085452689e-02	2.226333509227679253e-02	6.294425127549285737e-02
3.203521948874965553e-03	1.108609497683515910e-03	3.407514654363341666e-03
4.062677476998066695e-03	3.562773270444283269e-04	2.408639649547850148e-03
2.549391746588081098e-03	5.819159310197635770e-04	6.159559132132286230e-04
1.363361569405907581e-02	9.129072689672834695e-03	1.646294303297923811e-02
5.049927888499117223e-03	9.873364633154468883e-04	4.388109402925166602e-03
3.029425933559148909e-03	4.132328982450958477e-04	1.905566837086147824e-03
3.057294119191089621e-03	3.867431208604971138e-04	1.876130377005486016e-03
4.889368216123513022e-03	9.593548424281506115e-04	5.105527532917875089e-03
1.538394672330900548e-02	1.003250196794969185e-02	1.824484715901553145e-02
2.508766456223221475e-03	7.861918408635926170e-04	9.811426850848681269e-04
3.703705146850477803e-03	1.477472889557102098e-05	3.649861216678040865e-03
3.206531663188738612e-03	1.036946566756430377e-03	3.892307126101390846e-03
6.285323165379280708e-02	1.794569509529972406e-02	6.270791523039920268e-02
2.504019808652890866e-03	9.542017724280815738e-04	1.542071841215908456e-03
4.023627642955607264e-03	3.279157512701066923e-04	2.496608683492718139e-03
2.563700048023642708e-03	9.917734058904059680e-04	1.616715326604234448e-03
7.730417201076050793e-02	1.675463805493840330e-02	6.950223904127345032e-02
3.092533222050053432e-03	1.037283700720398327e-03	3.437700977828861415e-03
3.430767409688728620e-03	1.536789268981528234e-04	3.889206515416965271e-03
2.452994765159255408e-03	8.676909837167096073e-04	1.016585634829564322e-03
2.035101634730285269e-02	1.202228584070633155e-02	2.462632986120982803e-02
4.669097901041974197e-03	9.730929944573585288e-04	5.322052915267161399e-03
2.879776185162552515e-03	5.178054066605902728e-04	2.139101896741435471e-03
2.678837000921197031e-03	5.538165594871219399e-04	1.802887357375410060e-03
6.468545827867155928e-03	5.123314735058032143e-03	7.518857692689673300e-03
1.218652531422792507e-02	9.311788586371438914e-03	1.481682009365281605e-02
2.483034284760488042e-03	8.412994153254860219e-04	9.783505554953331185e-04
3.017417974385261381e-03	3.216992111927038933e-04	1.620578820902662809e-03
3.666247824526847054e-03	8.806064445756878190e-04	4.519778905808291558e-03
4.813856008745959203e-02	2.097167924258724891e-02	5.543866559641175140e-02
2.511890823618134760e-03	8.247585107462873655e-04	1.706900411443335042e-03
3.135479063156809687e-03	3.159887823463922163e-04	1.649502637758232249e-03
2.794112577753526949e-03	1.076632189637688475e-03	2.071826866473835960e-03
9.616241777256839818e-02	2.109886439916151823e-02	7.946188637980788894e-02
3.077809750708482284e-03	1.032252445800546647e-03	3.382696042987465290e-03
2.978396389261894761e-03	4.470791303709392706e-04	2.036705714602876638e-03
2.474105911331458962e-03	7.938236195641906745e-04	1.621967479712799198e-03
3.092473806777251699e-02	1.558406360959746495e-02	4.112340702063438380e-02
4.496288736356990334e-03	8.402793385092477418e-04	4.861008321593696113e-03
2.631241429850494917e-03	7.015555105423093574e-04	2.026040436789444676e-03
2.466782576948545191e-03	8.614234903959877565e-04	1.018197633807671476e-03
9.269519894587130437e-03	6.743844779460189676e-03	1.068572550672125532e-02
1.066194108979590105e-02	7.399267903934525492e-03	1.289062504524229880e-02
2.448218674627855584e-03	8.887425175652663434e-04	1.559344294240400108e-03
2.572378765726801575e-03	6.206926188548206325e-04	1.795162323400656401e-03
4.441094975870085726e-03	9.036687802332632469e-04	5.185477463114485097e-03
3.840312299951703645e-02	1.769986231820208644e-02	4.806179027391005443e-02
2.573018977027996534e-03	8.655713679611015676e-04	1.851125233438222217e-03
2.643617646951978983e-03	6.905548939756395166e-04	2.062760529712381885e-03
3.224933911099459038e-03	1.044438425764432354e-03	3.953665137836459564e-03
1.001780482321984467e-01	2.469033347196265826e-02	8.997057761910040585e-02
3.173707362788547037e-03	1.112216085685485689e-03	3.289889161060655098e-03
2.565141972337925402e-03	6.264546532509657206e-04	1.795220887749165994e-03
2.685457892957154868e-03	1.051766154249553220e-03	1.834454254873107981e-03
4.604127756934783822e-02	2.169165054264091119e-02	5.535133824842314310e-02
4.549487604881385927e-03	8.325181709072648761e-04	5.212935971903975840e-03
2.463928455469943657e-03	7.050447623528355301e-04	9.372274854561046808e-04
2.483022431585824030e-03	9.378951457257589386e-04	1.518043243352279470e-03
1.432352737551711996e-02	1.058999846499000808e-02	1.724114292294692818e-02
1.016277987893332568e-02	7.167384681898147925e-03	1.238511103375350419e-02
2.470458450866686029e-03	9.286592172752100582e-04	1.533497845638720491e-03
2.444228600562370346e-03	8.943788658735823960e-04	1.543532163797239898e-03
6.113116333202106567e-03	4.706060050477134382e-03	7.424682630698786756e-03
3.282579607405455846e-02	1.627331245605681542e-02	4.296624062101395136e-02
2.744862768373934614e-03	9.545318900781585292e-04	2.275255743862558688e-03
2.443886367778258517e-03	8.890522979832782280e-04	1.532202533877646822e-03
3.956455876204190147e-03	8.777249553765520407e-04	5.004703992409265112e-03
9.243367716120715061e-02	2.219413748585133406e-02	8.461792475939403091e-02
3.438620851949347745e-03	1.047171684816716741e-03	4.744320743489294223e-03
2.445543178518416738e-03	8.959324132813417663e-04	1.521244757678341664e-03
3.200776187070042411e-03	1.044063109981757664e-03	3.859210069818208577e-03
6.542695022353567369e-02	1.826124893470024158e-02	6.473410100464249695e-02
4.945803811608473488e-03	9.516663098869670989e-04	4.324368060383554369e-03
2.490838255311933480e-03	8.068032523390888944e-04	1.656457196363592121e-03
2.837946674812186210e-03	1.075716956039501904e-03	2.173808416270517352e-03
2.374567155506057681e-02	1.335256532176701261e-02	3.041810276396811341e-02
1.087736508149961256e-02	8.336944589925870952e-03	1.327127594919602638e-02
2.695630967681328372e-03	9.350196646759484365e-04	2.143102515225092652e-03
2.685644839608092305e-03	9.393829288830563007e-04	2.114380835747387000e-03
1.002580193711510859e-02	7.819152562418885122e-03	1.232034021128941559e-02
3.132775210550531320e-02	1.574932174516618932e-02	3.768257850115691587e-02
3.163595223473869567e-03	1.021174619845771625e-03	3.747471890641895786e-03
2.662746212955702241e-03	1.039893329437630021e-03	1.783952909700459166e-03
5.659370817157172162e-03	4.468150272514903598e-03	7.080182628807107914e-03
8.199444644636705304e-02	1.572356880372241528e-02	7.104746576120798962e-02
4.068335404323164539e-03	8.922916903413014023e-04	5.065483670051273979e-03
2.747266198268261128e-03	9.549141572710029280e-04	2.282216049755869669e-03
4.285839592903961659e-03	8.408140692521270942e-04	5.155488183612388919e-03
8.676719914112951404e-02	1.720678884020263033e-02	7.547895313747512991e-02
6.532180471707893510e-03	4.891830526850854399e-03	7.723873199594888384e-03
2.978590631546595979e-03	9.928364866093053465e-04	3.034307718485951266e-03
3.776866250188359864e-03	8.576197899794746338e-04	4.803209543570163831e-03
4.066466778743654809e-02	1.833404966695301175e-02	5.024585755310506663e-02
1.412916110452722140e-02	9.429338126690695043e-03	1.701991487101500722e-02
3.428437455501809339e-03	1.088164490460757916e-03	4.273493734997246829e-03
3.606376858956483744e-03	1.119205162851327762e-03	4.639326729449999576e-03
1.974843092890155027e-02	1.351371297326542376e-02	2.424867570783184600e-02
3.582294058405943726e-02	1.968342335494760453e-02	4.634823005805804863e-02
4.291361654116809810e-03	8.007071659596465274e-04	4.732392730329271213e-03
3.701699597867924574e-03	8.693358351382352023e-04	4.637180755689307432e-03
1.176662971634323540e-02	8.965963340344162980e-03	1.427682314398870389e-02
7.818572841053927913e-02	1.563456868959352264e-02	6.818553415747685698e-02
6.522857685719030130e-03	4.882381024515158874e-03	7.738347715349702671e-03
4.074104974285952530e-03	8.779762259000511992e-04	5.132812820762999717e-03
8.948731286364308701e-03	6.588606911637789887e-03	1.117638610665522281e-02
9.864549603838212999e-02	2.597003297447410264e-02	8.620024476756218967e-02
1.250010598530293393e-02	9.474661390963506902e-03	1.513391428054527976e-02
4.927234896497711958e-03	9.462422854993601806e-04	4.312891803364748977e-03
8.284878033360310035e-03	6.650201409008432707e-03	9.682833924406275550e-03
6.803699747994546021e-02	1.856737919140244442e-02	6.658536503803313966e-02
2.770788773663568350e-02	1.677745399526303638e-02	3.465893721427154572e-02
7.525350032039801462e-03	5.514921477165396491e-03	8.716715574049849202e-03
9.647310295898603449e-03	7.608545876129635399e-03	1.193868022852723199e-02
4.891322741427084342e-02	1.843478447563079436e-02	5.516271178011805665e-02
5.691165967607308973e-02	2.103602488804318105e-02	6.017365483093206624e-02
1.504826437084960666e-02	1.104837142674194861e-02	1.801180083022851930e-02
1.470259460281542196e-02	1.091873949920840747e-02	1.917782599183964765e-02
4.616127683913268109e-02	1.853249382524915778e-02	5.346958854262512384e-02
9.226238032470995831e-02	1.903321436212128404e-02	8.064407437745815810e-02
3.900103785226066710e-02	1.786247029146389997e-02	4.853195117864467223e-02
3.764044275923311700e-02	1.760135085594116688e-02	4.731800634727345578e-02
7.281351955880516202e-02	1.961413342558568362e-02	7.046363863019025620e-02
1.004765745041247826e-01	3.045879427410479179e-02	1.047976020638750616e-01
1.071676198711793426e-01	4.124884864066948043e-02	1.138524574003666190e-01
5.380282899459426504e-02	1.654648919506590543e-02	5.559440760611211729e-02
8.334039858769098919e-02	2.094640158456788359e-02	8.145220401761507634e-02
6.926550378065454705e-02	1.766846675260411170e-02	7.062240086033241826e-02
1.935803883279385573e-02	1.226927951432249531e-02	2.049889853749387036e-02
1.366570182645110432e-02	8.228444225722136851e-03	1.400950433890763014e-02
3.746213599873726707e-02	1.838457327513023931e-02	4.429050293985475895e-02
7.771038633043658717e-02	1.922389810379163122e-02	7.650982510695283900e-02
1.143593299571088462e-02	8.132318750474237801e-03	1.182332265922991787e-02
6.069374252154924321e-03	4.751435473434595380e-03	6.364133198347998732e-03
1.534280821524280913e-02	1.030541914514498947e-02	1.541343820897672634e-02
1.054794487528236124e-01	3.693635313336343651e-02	9.670772772218613755e-02
1.010307905428264874e-02	6.533321356919169487e-03	1.079235640222614423e-02
3.793893179233953639e-03	3.000908018708142722e-03	4.850615132122371165e-03
6.812149581908122364e-03	5.205380333923925740e-03	6.902444660381645836e-03
8.130802960572458549e-02	2.031451006802256765e-02	7.949958114146457588e-02
1.229288705148967598e-02	8.710829119783242147e-03	1.272990553245145762e-02
3.062214274636598788e-03	9.880208720459415783e-04	2.530327748870631055e-03
3.635319755705523903e-03	2.994756090001687854e-03	4.242724631566274773e-03
3.463378081478440951e-02	1.543445274852972560e-02	4.160299990316840280e-02
1.920122369331300760e-02	1.259001833813694349e-02	2.098099374075351742e-02
2.857081564934693674e-03	9.702058764717025330e-04	3.161381777990857067e-03
2.669201163370993335e-03	1.008811992545405323e-03	3.212755745136075536e-03
1.315657983249785001e-02	8.075939433201173578e-03	1.365869148328791027e-02
3.887483064442209812e-02	1.873234718869953852e-02	4.534721389075591080e-02
2.919732939039909603e-03	9.930474772295028174e-04	3.118872006041828460e-03
2.198832578749643218e-03	8.932285692422048395e-04	2.570646519338970482e-03
5.467169287925233156e-03	4.094284196062170089e-03	5.275294701263755215e-03
9.021833159102177202e-02	2.577249703477219045e-02	8.539501684553096883e-02
3.275870561383453783e-03	1.002780885574650060e-03	2.842540807940219239e-03
1.948616223448884632e-03	8.211598804173658728e-04	1.808560495095479226e-03
3.052032009581484573e-03	1.023023126861755117e-03	3.086585749039250093e-03
8.182328249109172003e-02	2.153553121150655891e-02	8.226506397377195134e-02
4.640834766816648305e-03	3.573232719911778599e-03	4.804501476500855350e-03
1.841303324562781896e-03	7.382744661232898409e-04	1.392500104780092229e-03
2.269130060175372776e-03	9.157493954507489597e-04	2.765321875805359930e-03
2.735996566847431755e-02	1.550571732530628410e-02	3.370500875330079138e-02
8.346155906258978519e-03	6.117024548373289905e-03	8.087600248752380150e-03
1.844069831687722427e-03	7.355769648213633660e-04	1.398005286603831721e-03
1.843313441430849409e-03	7.293832793869303721e-04	1.398452212877931977e-03
8.786964003572483861e-03	6.403741874171975379e-03	8.476775908431488649e-03
2.059879542734222024e-02	1.323462259895777371e-02	2.225102538292617060e-02
1.959068256350393611e-03	8.257061945047272644e-04	1.833706041749427751e-03
1.643789231228098835e-03	5.961206379948430500e-04	1.102849711555581314e-03
3.678818798234950727e-03	3.026536766033038894e-03	4.278823330950976001e-03
6.222314241241660993e-02	2.066644865693992306e-02	6.491304567998534836e-02
2.247634041690149687e-03	9.155229011277854489e-04	2.689567740511378258e-03
1.579469845362502234e-03	5.411930094310068995e-04	1.006092400690716815e-03
2.415577181050787559e-03	9.499983155634439402e-04	3.077418696496303507e-03
9.489384326039157491e-02	2.584467102057559640e-02	8.598473329955561018e-02
2.829257691120412588e-03	9.709369529589673142e-04	3.152771907831697362e-03
1.569371413116638081e-03	4.767990062949784003e-04	1.084323186205549128e-03
1.839506577830052336e-03	7.283680197494729613e-04	1.389646336357019951e-03
2.749682987218238228e-02	1.317625597094823631e-02	3.375840009097963446e-02
4.641265569192642992e-03	3.410391816249774832e-03	5.278234851911589587e-03
1.574736633056073032e-03	5.091184827136635560e-04	1.030599972656615071e-03
1.600648770914592234e-03	5.151221790182375360e-04	1.089389113895611327e-03
7.762107731937639699e-03	5.244845918843665800e-03	7.886032704192469378e-03
1.159477370790096273e-02	8.282341920649666234e-03	1.204328723149017399e-02
1.612566575990737050e-03	5.498568931186081921e-04	1.092450536685635187e-03
1.584304627096799756e-03	3.688599119270469240e-04	1.240780753847536833e-03
3.181315321732713919e-03	9.690044524421070893e-04	2.865464570770859254e-03
4.102661940539326091e-02	1.965437942558656559e-02	4.842240438746608922e-02
1.777646304324420612e-03	7.750178915632427445e-04	9.036247398071517445e-04
1.672353179920094135e-03	2.014295102787111436e-04	1.052713016968020998e-03
2.146549464854485834e-03	8.981504320584310364e-04	2.362563746974244427e-03
1.063794397086967325e-01	3.391245651712308795e-02	9.495551797526607940e-02
2.199959312157551139e-03	9.036530405234222130e-04	2.545693904497381421e-03
1.735546601986048820e-03	1.463032744435655008e-04	1.128673816655989537e-03
1.672940793122523750e-03	7.013620944771314925e-04	8.586259419078590138e-04
3.198243782760390452e-02	1.738480159322916552e-02	3.897039757708165020e-02
3.100926848045193474e-03	1.028973331721944051e-03	3.084750022825544225e-03
1.692525522815180317e-03	1.654259591633566728e-04	1.030977829384910338e-03
1.576623016245060072e-03	3.515586132880471615e-04	1.201426070036537563e-03
7.926935281387548216e-03	5.346389686058133917e-03	8.025131394142070995e-03
7.029875383664063726e-03	4.937841685621835452e-03	7.422118858477100289e-03
1.592060748758727939e-03	3.057755797022110311e-04	8.894984553820817208e-04
1.752739908633338395e-03	1.313390201557185222e-04	1.203257596095491655e-03
3.084769840945744690e-03	9.870850497696037618e-04	2.532612426421332330e-03
2.589975385492149229e-02	1.468155045114213908e-02	2.889077009137275276e-02
1.590091910897428740e-03	5.682612317262081270e-04	9.644453123256735427e-04
2.047759529775317056e-03	8.056141185783932679e-05	1.270458972927268615e-03
2.039560174214471999e-03	9.108448845831507157e-04	1.553074898388351333e-03
1.015906191999180197e-01	3.092048286033305393e-02	9.386704345998911347e-02
1.834598104348716952e-03	8.021938874383099938e-04	9.735300549504333212e-04
2.267691194882792693e-03	1.207691325714951858e-04	2.426673903108217401e-03
1.612380544218749989e-03	5.457908915237619230e-04	1.096819101089191451e-03
4.088932058122829449e-02	1.637080018914965907e-02	4.667788459153310310e-02
2.505568885692754932e-03	1.009395748957503391e-03	2.574967436891228978e-03
2.122149824398289475e-03	4.295755597594902442e-05	2.481863330933947731e-03
1.626599350602386806e-03	2.315871158555665721e-04	9.347490341406750058e-04
8.961982513355337687e-03	6.043033689570181943e-03	9.141429262017830570e-03
4.661787496613500892e-03	3.579682540021916770e-03	4.811414349484899322e-03
1.814734537609274945e-03	8.940455415548664853e-05	1.175239954451873237e-03
2.001136089127553142e-03	5.422869376880273817e-05	1.123414874213635173e-03
3.159096428186569661e-03	9.746127708086249619e-04	2.830510689028786775e-03
1.611109509519359495e-02	9.280839380737593292e-03	1.769491022879904341e-02
1.588781154282181696e-03	3.141759835703777926e-04	1.235882632673462878e-03
2.736611049809378748e-03	3.309081628167023781e-04	3.448286925135213288e-03
2.028891896122320126e-03	8.525725530016126097e-04	2.017735533575204521e-03
7.600883497283766888e-02	1.853002635203199189e-02	7.470491686192398673e-02
1.645059921954739046e-03	6.629403508269515743e-04	8.652975162414255905e-04
3.291967044792176722e-03	6.382605360900281410e-04	3.322267867191086577e-03
1.595711558576407008e-03	5.147809432631683668e-04	1.107014430043962161e-03
5.551765326969759773e-02	1.710898401478336273e-02	5.771489834146803499e-02
2.126501184565476876e-03	8.856187115019176215e-04	2.308940422182381713e-03
3.025648043596840253e-03	5.285274218048696682e-04	1.030678493037534560e-03
1.673321335430189016e-03	1.815842781737325717e-04	1.015365309887744649e-03
1.128126321645317454e-02	7.275290659497973822e-03	1.206905947328668072e-02
3.339576418430523219e-03	2.468354547008583255e-03	4.185275910532915145e-03
2.261625236270714545e-03	1.186070770844774303e-04	2.405984072249234273e-03
2.246304103945551134e-03	9.666357792764007639e-05	2.734786711018288852e-03
3.406807238575892960e-03	2.485083856315323247e-03	4.205775633700836735e-03
1.027375817105569134e-02	7.517779686483927470e-03	1.083673196949563877e-02
1.728367866215663184e-03	1.494681147937299004e-04	1.155795594503128410e-03
3.563900742908021613e-03	6.400253722515097943e-04	6.355298777858592318e-03
2.090915875070820107e-03	9.153448565022981320e-04	1.694721181609681881e-03
5.057694974726145709e-02	1.700517577067181541e-02	5.408192938267453176e-02
1.573358148083570107e-03	4.460163419863355516e-04	1.131451627173069019e-03
5.546434908877073688e-03	1.376545204973052272e-03	2.602344780240115063e-03
1.604879504809808566e-03	6.067532520648566408e-04	9.312376011211265237e-04
7.937061247717513979e-02	1.995343508612890115e-02	7.804849227929175348e-02
1.874896047299512425e-03	8.124495867747466571e-04	1.038068564483463074e-03
4.950397714012400030e-03	1.126187936056621819e-03	2.844478543933895431e-03
1.674018787947040288e-03	1.781782582106622437e-04	9.880867992339004147e-04
1.526871600381063399e-02	1.008857594995082874e-02	1.509778750643286926e-02
2.806196336828881144e-03	9.645080852845322461e-04	3.164188708692949881e-03
2.961865054538104225e-03	4.919746619356929473e-04	1.384663738984853731e-03
2.336401658978637386e-03	1.332094447352369371e-04	2.944996392793414186e-03
4.059630897246591097e-03	3.149351621566404136e-03	5.007807171565570314e-03
7.109669676891527956e-03	4.971484106943757642e-03	7.469426655587418917e-03
1.946345720875153340e-03	1.023010516985889407e-05	1.188036229416739031e-03
4.245873795094001757e-03	9.380818091686352056e-04	4.965570861253376655e-04
2.223532156783947222e-03	9.413946309851095595e-04	2.088285903340370009e-03
3.379921020228071615e-02	1.531945893811365034e-02	4.053010673744700254e-02
1.583023056195287381e-03	3.258905517295324072e-04	1.215637299672889249e-03
1.942262955026463622e-02	3.287392263762060896e-03	5.596700352339736839e-03
1.637808633975779138e-03	5.880767336891162822e-04	1.102343972634367564e-03
1.033200414817783686e-01	3.216295214780209855e-02	9.088996408039051733e-02
1.721293933879541882e-03	7.369105426222599675e-04	8.779670621184010315e-04
1.393048737394420034e-02	2.832675977838129688e-03	7.983135622796969089e-03
1.637305022588408931e-03	2.197664852790770507e-04	9.687251051532785873e-04
2.181009412423673410e-02	1.351023418840685553e-02	2.314036899222088328e-02
2.463142835980813850e-03	9.944715857915509272e-04	2.557950303744116471e-03
3.892330115034869920e-03	8.091850154408192219e-04	2.272060208541315518e-04
2.216160076726425565e-03	8.212559051962858847e-05	2.717277219915881226e-03
5.079919232732765799e-03	3.844225442451387753e-03	5.105212484387722238e-03
5.148336542908027447e-03	3.882152450838310953e-03	5.072876036131879207e-03
2.207289660320688185e-03	9.351864597281073221e-05	2.388297712730191869e-03
3.975873929445983279e-03	7.918986084512955048e-04	4.389451975530866967e-03
2.444844014523495090e-03	9.898959961957554121e-04	2.540128313564482543e-03
2.229027012004736186e-02	1.374480789252918722e-02	2.362127417893300496e-02
1.636829665476735585e-03	2.471140451978798280e-04	1.027193703666912095e-03
2.046428815868400752e-02	3.278128413787342876e-03	8.456201331571641666e-03
1.710526035232140529e-03	6.659273716417835054e-04	1.171339446121438810e-03
1.041008305503292597e-01	3.568564714774433155e-02	9.447341024586619618e-02
1.639105534214424509e-03	5.861127611294092432e-04	1.096557982591422897e-03
4.008182690999684272e-02	2.014317361409605212e-03	3.929671281271682193e-03
1.589351664736948777e-03	3.184195364421132934e-04	1.252766965933210797e-03
3.290404790637180277e-02	1.514950556691868622e-02	3.992316754928737499e-02
2.221030851294325537e-03	9.383151802926370522e-04	2.088668775269364453e-03
4.500748480943617125e-03	1.020921001938346340e-03	6.776372573348010686e-04
1.985064190116236915e-03	4.286738527906758245e-05	1.205211454363808166e-03
6.907509655965426987e-03	4.875598860998586748e-03	7.332191080081706946e-03
4.065599617930959475e-03	3.152370578124702449e-03	5.011125556363460465e-03
2.391085456088015704e-03	1.625915016849679984e-04	2.985871515567811718e-03
3.117263756269861297e-03	5.387915226869599561e-04	3.567218609618533209e-03
2.761857576535797776e-03	9.477791691375470062e-04	2.615402516213893858e-03
1.538867367098817329e-02	1.029995254798163340e-02	1.677570882026263588e-02
1.688575965709704363e-03	1.851744579338121532e-04	1.103197813995399068e-03
5.686720411617884885e-03	1.381319475755669879e-03	1.483755418515531055e-03
1.849825490997103472e-03	7.948958364197983295e-04	1.002185468071625785e-03
8.067920132599987193e-02	2.134127005581112901e-02	8.171475912011835763e-02
1.601024267663286871e-03	5.935322146636695662e-04	9.325855350061917903e-04
7.447333723975324560e-03	1.742568293555520065e-03	2.241106693155789364e-03
1.571761382775926918e-03	4.219215366317169424e-04	1.132102969001763659e-03
4.914530505524417059e-02	1.779862108155685907e-02	5.517042125609777914e-02
2.074032983001683483e-03	9.141928385914543931e-04	1.644929187338384224e-03
4.059388820642717555e-03	8.707040767203175213e-04	1.409011518465619339e-04
1.766709101419738914e-03	1.139954979002544277e-04	1.077657373890122949e-03
9.848585389590769346e-03	6.452291744337174118e-03	9.770566312885198279e-03
3.370037584389473651e-03	2.476982177963632514e-03	4.195563231838062013e-03
2.372273478214115272e-03	1.474312269675384646e-04	3.019475529539961123e-03
2.419548972679486099e-03	1.703582114424145866e-04	3.068279099371240548e-03
3.251516284363042963e-03	1.000165766141342116e-03	2.825578967202035940e-03
1.119373622317543227e-02	7.226007712395426941e-03	1.197847656213374412e-02
1.702768225339434949e-03	1.748849374717531546e-04	1.132403238411794355e-03
3.407244091583661039e-03	5.811399491558941199e-04	6.254453659994496650e-03
2.076335967834852525e-03	8.628030045256529501e-04	2.164200679231453872e-03
5.602897593056560543e-02	1.718767969479076396e-02	5.821823174338081053e-02
1.588313463304125150e-03	4.937991297784966038e-04	1.104624093969469589e-03
3.984862300407954194e-03	8.425624804004050450e-04	6.035631537526509049e-05
1.622691511162344113e-03	5.577553556770226129e-04	1.089253770263115539e-03
7.368611330025881534e-02	1.902590867697998012e-02	7.516515723401467897e-02
1.993252705707937444e-03	8.444943969953266905e-04	1.915462298498260552e-03
3.060191654228106017e-03	5.125059428478656587e-04	3.591750542260491175e-03
1.609937295388941259e-03	2.792108082618760534e-04	9.414862208154128886e-04
1.527773582303071365e-02	8.859168281910467790e-03	1.535638959460261521e-02
3.099960617617969483e-03	1.032274303689045825e-03	3.084039425792828304e-03
2.140481559569473724e-03	4.947229462145402712e-05	2.553274873379057786e-03
1.907707016340576267e-03	2.135619561129814548e-05	1.217709507257580537e-03
4.415117575696791974e-03	3.460266305443160384e-03	4.698898481305280317e-03
8.740875316075813473e-03	6.455514281585889025e-03	8.551672355814998738e-03
1.661946188856400219e-03	2.110879469978815814e-04	1.042682886857854152e-03
2.352895254765452471e-03	1.615174072375422099e-04	2.380983063316299830e-03
2.421036723965652726e-03	9.969835958157091671e-04	2.486827150354087301e-03
4.072630240811858648e-02	1.636659082648567187e-02	4.661898598865082954e-02
1.592151367316607669e-03	5.807980271884255474e-04	9.630372003298637296e-04
2.568861887548345990e-03	2.432803327980029295e-04	3.267330911956495276e-03
1.777331476336962979e-03	7.746987731712118297e-04	9.169921126481184182e-04
1.004823354182247108e-01	3.244303558159675194e-02	9.531545235154548212e-02
1.981985933589447413e-03	8.363164408749235168e-04	1.890158119253693147e-03
2.287363888253901578e-03	1.122664465931927369e-04	2.843167852039585330e-03
1.575332398541129386e-03	5.162726933935352092e-04	1.021852701249159612e-03
2.432398937992619192e-02	1.409989324766877661e-02	2.744562839538322585e-02
2.988112609736415237e-03	9.712411016195299229e-04	2.545615987337213060e-03
1.858642992832115759e-03	6.174892308037638333e-05	1.204637665390917434e-03
1.634101573732893442e-03	2.484868931563327665e-04	1.007692718970248924e-03
6.482199223920681597e-03	4.660450840715979481e-03	7.045781950227425483e-03
7.565065712967777856e-03	5.146561602678206837e-03	7.729986988526948988e-03
1.598037633331661489e-03	3.378424811209257417e-04	1.307953644005654947e-03
1.793670479914633020e-03	1.008012327015778142e-04	1.124548884554099626e-03
2.948508445704378644e-03	9.992898643011727255e-04	3.109561629121460058e-03
3.121939234169546218e-02	1.707065052129574934e-02	3.789979167619411671e-02
1.628956677422688237e-03	6.512209650241518322e-04	8.937136629093567208e-04
1.870479816258874273e-03	5.291698992513499400e-05	1.189509292576440558e-03
2.090323381425562843e-03	8.752117585813512513e-04	2.195349885508734999e-03
1.066725487528247807e-01	3.514004649791162282e-02	9.767748549627458532e-02
2.052159362664340847e-03	9.113571586638613553e-04	1.584998258474246136e-03
1.786020655076270280e-03	1.047713609449163474e-04	1.125724081129098053e-03
1.702450667324328926e-03	7.290305709453381855e-04	8.673943900409375463e-04
3.863481384724226642e-02	1.634486101254997714e-02	4.552592520659881625e-02
3.025098597740916162e-03	9.768210427449908195e-04	2.538195664441911248e-03
1.631324637333730898e-03	2.297475130868253945e-04	9.745215617168456745e-04
1.577382490721479513e-03	4.697962403654859509e-04	1.126041620622270090e-03
1.034103495786220517e-02	7.553138467519454613e-03	1.089234353058221583e-02
7.175663779943719511e-03	4.983766428216934719e-03	7.479038256864578571e-03
1.574253646424383923e-03	4.417518686846283460e-04	1.118829018943112708e-03
1.576241985089654740e-03	3.984588349660728168e-04	1.186072167418533718e-03
4.144469847882192859e-03	3.192198047097971614e-03	5.052324115417228256e-03
2.603529331626475152e-02	1.479995421868854355e-02	2.908370058048453943e-02
1.742432955542883022e-03	6.817338735884415080e-04	1.212233598614831376e-03
1.585100323750698870e-03	3.636571965333901257e-04	1.233141950756605487e-03
2.624125507001195956e-03	1.019028368563296150e-03	2.639405039313091894e-03
9.486332690751397845e-02	2.598379324671805379e-02	8.615093390778580384e-02
2.250449507498530899e-03	9.165189604975199078e-04	2.696713879382528489e-03
1.573152722910586832e-03	4.100532437947557174e-04	1.145066835253172322e-03
2.072522892401784667e-03	8.702374063422058104e-04	2.140984030862380649e-03
5.886185357602269352e-02	1.775917328977633103e-02	6.106092589242617663e-02
3.287493957263354361e-03	9.714861892067272464e-04	2.258340030254712971e-03
1.580924142311812552e-03	5.520947394253156171e-04	9.999254104788302122e-04
1.807317100214089756e-03	7.828702575360391158e-04	9.384401155995147903e-04
1.817208046322105197e-02	1.196620119295413454e-02	1.982092094618820299e-02
7.730590766931944025e-03	5.715602667835772976e-03	7.577714236474131226e-03
1.708367585895764762e-03	6.595097816998879425e-04	1.156161373525227409e-03
1.701994782836169229e-03	6.535855398471374089e-04	1.154514170674442175e-03
7.069747440715423714e-03	5.355110752929770346e-03	7.092655436921724288e-03
2.471368493264136657e-02	1.222040882844885323e-02	2.801657673708812801e-02
2.044290196177911412e-03	8.510365764008431810e-04	2.074323646935605225e-03
1.686561172735356884e-03	7.126286351662597385e-04	8.570273700254094074e-04
3.801661695602254198e-03	3.010315936749968779e-03	4.863523618332532550e-03
7.970187426695696242e-02	1.946198630378576100e-02	7.767706840156293757e-02
2.702773953777160010e-03	1.005106946660061507e-03	3.243001162217873379e-03
1.744092510740591351e-03	6.788137010369371671e-04	1.219723123631971662e-03
2.847949338877775460e-03	9.694381522990513922e-04	3.161433918029810108e-03
8.620118951389976747e-02	2.195073704204589249e-02	7.813111130351163558e-02
4.464197549652881847e-03	3.344499873523337774e-03	5.215391753966180932e-03
1.908542980611493967e-03	7.617809149916277001e-04	1.543036504213668447e-03
2.500175692039752207e-03	9.907700854790424394e-04	2.608728937546933579e-03
3.336865661424193163e-02	1.789727341286517781e-02	4.062806219185516321e-02
1.018654577340838419e-02	7.451166849532397940e-03	1.073707849731431185e-02
2.244950203324269644e-03	9.463522733069718029e-04	2.147635930612235011e-03
2.377114846447869745e-03	9.925113186832201784e-04	2.415379727967736923e-03
1.477962599836901703e-02	9.941490837560157390e-03	1.482262624721308875e-02
2.880296533699266970e-02	1.356124217457291281e-02	3.510309157441471317e-02
2.852134809876227806e-03	9.518562620302872812e-04	2.576896899872838098e-03
2.446352837518928069e-03	9.921194586491599576e-04	2.537453426033453585e-03
8.416080246962942546e-03	6.177105507971430987e-03	8.172826876933769746e-03
7.483780075318091640e-02	1.847777784675744273e-02	7.415999544774157237e-02
4.457673237641679442e-03	3.337955401306325065e-03	5.203475039874061459e-03
2.705323294351358321e-03	1.014077058285489663e-03	3.205800197522812311e-03
6.240469326246000925e-03	4.510629807287808157e-03	6.837959147312111519e-03
1.042062998183139744e-01	3.568302332755213246e-02	9.448161443699687467e-02
8.987189915444782073e-03	6.619004395676059138e-03	8.808248634131932153e-03
3.272825479214369615e-03	9.945133567531294627e-04	2.867037899384916599e-03
5.724913880191917492e-03	4.213547587621102597e-03	6.479272273590075404e-03
6.179812504201631640e-02	1.797788060081551009e-02	6.306615396404496865e-02
2.152659155322389495e-02	1.140676334769943900e-02	2.280212731367931012e-02
5.216013797755714165e-03	3.719593175035840193e-03	5.624453789030370299e-03
6.776649268834034068e-03	5.186672875486214584e-03	6.880139763493942073e-03
4.150337026336603508e-02	1.965444224702489473e-02	4.870946587660529570e-02
4.978259310491495171e-02	2.043691782897083531e-02	5.439057531238794541e-02
1.092115327604914476e-02	7.929049507780838724e-03	1.147335151460093794e-02
1.065105661827681072e-02	7.694602531544469937e-03	1.112602278287222468e-02
3.875278578685786846e-02	1.866407146394089001e-02	4.501481832106224434e-02
9.459374701005363040e-02	2.600785836380460625e-02	8.600523668867041116e-02
3.178790652651408699e-02	1.733653886896982521e-02	3.880222160064822345e-02
3.051434965656907305e-02	1.669872468631525275e-02	3.720371505734559880e-02
6.763739719370559511e-02	1.723859675429348370e-02	6.918771435603085496e-02
1.071676198711793426e-01	4.124884864066948043e-02	1.138524574003666190e-01
1.171064594662296621e-01	5.630380328147208124e-02	1.319369021339708015e-01
4.530043769464475734e-02	1.523724231532488926e-02	4.756229092951902437e-02
8.049211464521188741e-02	2.565765556808105585e-02	8.320166855611252354e-02
6.174540434290137769e-02	1.925396887717356620e-02	6.812890241804642200e-02
1.394775331819053665e-02	8.570759702994951157e-03	1.098622435532553565e-02
9.416530291525448959e-03	5.433008759570645552e-03	7.612800742324843384e-03
2.955789285847809644e-02	1.253684985177874744e-02	3.237020093640852192e-02
7.201998282279142849e-02	2.103942320932161714e-02	7.339699588528225682e-02
7.707171833295500818e-03	5.125257982380893029e-03	6.029644444532966663e-03
3.839320410706892339e-03	2.750949531081264832e-03	3.696882792500411075e-03
1.071843737179611900e-02	6.882666537859627454e-03	8.090377461447251228e-03
1.140366811440737260e-01	5.047666101618711321e-02	1.087256926831169368e-01
6.769285103185196384e-03	4.064584868573223320e-03	5.949826928451973362e-03
2.380459847787674832e-03	9.898417023035122053e-04	4.728041567546581447e-04
4.371655653670258879e-03	3.069883539170176201e-03	3.991038934112733916e-03
7.739723651424951223e-02	2.409847235001560950e-02	8.018951487593856120e-02
8.347864060123888486e-03	5.575821607769537724e-03	6.598495565338591273e-03
2.006153483363748435e-03	8.868261372785568586e-04	3.279474508426916124e-04
2.321434352022699876e-03	1.019711968120284862e-03	1.093870306221211841e-03
2.696493849886627547e-02	1.165845822558581046e-02	2.609713576006339464e-02
1.381480681807112365e-02	8.790868202845386614e-03	1.141076223037923443e-02
1.867290628668305530e-03	9.001443070335568564e-04	4.351242132208943403e-04
1.735549998861274368e-03	8.442206073070168681e-04	1.300968571362137727e-03
9.015556483850550862e-03	5.299419487236028958e-03	7.474091413110395266e-03
3.084977806011357515e-02	1.243017560675455102e-02	3.297198711571602825e-02
1.908874319695774702e-03	9.270365632996768745e-04	1.046176060122250284e-03
1.399632777477122225e-03	7.372001092170732406e-04	7.179573907741820804e-04
3.475483701963710814e-03	2.410923941363413148e-03	3.229299443120503543e-03
9.004234889648249363e-02	2.933975336881050611e-02	8.899360389342067523e-02
2.146802552305149270e-03	9.472503728994441374e-04	9.975529773982305670e-04
1.231146223200529910e-03	5.273162178531798361e-04	9.558890658052099365e-04
1.999073314744803653e-03	9.011091335254517443e-04	1.022224114457237487e-03
7.817894717929280146e-02	2.443125186801414772e-02	8.080715962686832454e-02
2.888081081548588003e-03	2.094239271828113313e-03	2.939731211612894857e-03
1.162692963671108082e-03	5.046152305296508489e-04	9.566019072765608033e-04
1.448937558465090980e-03	7.295259467235692963e-04	6.841961256241479994e-04
2.056527311575284678e-02	1.035387058730635745e-02	1.914671902425146843e-02
5.482101017984963853e-03	3.692245133276594871e-03	4.556119281415971223e-03
1.164405833373960419e-03	5.029912119800805659e-04	9.607900104098288097e-04
1.164371496864657907e-03	4.794515406919275247e-04	3.751535418152762702e-04
5.799529796731150988e-03	3.545941926156287449e-03	5.119928865283895902e-03
1.498002406452980662e-02	9.342142075544290769e-03	1.234466245367210613e-02
1.237845194313247355e-03	5.340160683707795286e-04	9.642995673489751507e-04
1.059284322377118670e-03	1.148015436375215970e-05	7.580545422462281469e-04
2.335657709800709192e-03	1.026052801991444996e-03	1.106994728529042682e-03
5.423399314736199184e-02	1.600870506670248883e-02	6.050791106615288628e-02
1.433678773899882408e-03	7.189755947324683039e-04	6.595169753932372814e-04
1.052367872291792850e-03	7.241047079442619605e-05	4.258498113448860867e-04
1.552880791775179681e-03	7.512787188557745743e-04	1.441090416196277868e-03
9.677724462211956258e-02	3.373798270549627221e-02	9.089837330454975106e-02
1.848002361947487238e-03	8.908618950756452826e-04	4.609478542861311645e-04
1.065756333406664425e-03	1.253057760443043733e-04	4.901025735407071870e-04
1.162016498061024805e-03	4.757716759365149262e-04	3.742066684734868254e-04
2.068670385288851055e-02	1.218267120855726082e-02	1.854950292238927156e-02
2.888319711278120039e-03	2.005302897484101399e-03	3.636846832613338520e-03
1.058504015834182965e-03	1.026142889873210562e-04	4.381100018565342591e-04
1.049077104779971847e-03	5.418764901415906721e-05	8.145429430536366144e-04
5.064907167816601330e-03	3.180801245003278543e-03	4.854031411187897938e-03
7.820940507044960022e-03	5.237120744781165183e-03	6.200505678814305366e-03
1.050431651000383049e-03	4.269462542348667622e-05	7.958605996028766949e-04
1.123226102925811709e-03	2.504255348732276065e-04	2.651946163267082657e-04
2.087499045939078535e-03	9.243116911435977912e-04	1.000060856124918018e-03
3.288024960086544102e-02	1.302878126940906767e-02	3.568902798333295490e-02
1.125209516231850948e-03	3.540328374831425151e-04	8.759117526147830457e-04
1.281849167943938106e-03	3.677026220602341855e-04	3.608371718541447670e-04
1.363807516198356495e-03	6.423739863148369977e-04	1.159493306388675871e-03
1.156225434356863424e-01	4.809244082228955608e-02	1.069993197727417689e-01
1.400245991868720452e-03	6.964255770763039255e-04	6.151727706589782407e-04
1.382143682175374089e-03	4.369247409305929142e-04	3.093809076665510194e-04
1.070978470641859026e-03	1.218009286809568215e-04	8.885611068635557164e-04
2.460719890010454325e-02	1.312052281360470696e-02	2.363059924812660473e-02
2.032196475706293803e-03	9.132709489435841821e-04	9.989662412644428890e-04
1.312731610902395651e-03	3.799380698874116336e-04	1.925656682323612090e-03
1.102953681528462404e-03	2.303177198445388596e-04	9.250999373091317590e-04
5.182809974261570751e-03	3.244423799578705081e-03	4.933302315272669603e-03
4.528656010835629964e-03	2.953257043202983656e-03	4.679770238739833221e-03
1.143528938081672663e-03	2.780191825812045048e-04	2.153308868904912909e-04
1.408546313643288528e-03	4.498312893229938769e-04	3.828609630268098307e-04
2.022109901749558070e-03	8.881140502050299812e-04	3.127721085902646081e-04
1.933159880174351031e-02	9.882372318489596186e-03	1.809794105953310694e-02
1.049538891405465968e-03	5.176119533725764832e-05	3.890017687617763897e-04
1.889628481782867908e-03	6.882820566033800991e-04	3.745518558823879296e-03
1.291357470890153181e-03	6.206590963686864360e-04	4.577659250541155078e-04
1.078262787310465542e-01	4.253421675485304088e-02	1.027084406362974711e-01
1.158614590520246068e-03	5.296915797785989310e-04	4.904329112567773485e-04
2.185070440856362595e-03	8.450289506369002002e-04	1.990787087047168891e-03
1.050403975480507235e-03	4.240688702061845561e-05	7.956262567308247657e-04
3.275536647701826620e-02	1.595407302834367380e-02	3.502089464196966873e-02
1.618438044728276459e-03	8.137752818229426754e-04	7.669463674218057747e-04
1.991739813776427503e-03	7.339292312474599012e-04	4.034025322756040755e-03
1.204959760721768802e-03	3.003266374116686510e-04	1.435568174025375621e-03
5.929599476571678629e-03	3.920465314359050657e-03	4.550586098568787374e-03
2.903240235911708211e-03	2.097021576168700552e-03	2.945074738531117120e-03
1.507005659926008434e-03	4.943807972695446473e-04	2.627457544729039363e-03
1.812344092498752168e-03	6.677679208289752366e-04	2.639116944702368794e-04
2.070828285261394619e-03	9.268226173946292334e-04	9.828063080731253010e-04
1.133204368213536206e-02	6.268220406186880700e-03	9.579791547587479528e-03
1.135985678138773380e-03	2.715256292089573975e-04	1.024884893841226940e-03
2.827997921838076856e-03	9.578561774941790619e-04	4.571250772151036479e-03
1.283860009459347751e-03	5.781717420469817403e-04	1.026612283706179740e-03
6.956021201612838656e-02	1.926376359086906520e-02	7.017503946923797642e-02
1.059231815351946437e-03	5.434258491787691270e-05	9.128990745864151712e-04
3.424115482798750776e-03	9.726441492323781302e-04	3.424641143927181774e-03
1.047984139500024447e-03	5.617882129858864371e-05	8.327636600854448901e-04
4.703776898501865755e-02	1.426524909621967874e-02	5.204727152670335366e-02
1.349790162077590949e-03	6.302536555037874244e-04	1.136993191198365505e-03
3.173979404395343984e-03	9.965824855326863019e-04	1.411379674732066158e-03
1.281869989990691572e-03	3.576830828883881264e-04	1.778575515801683604e-03
7.582069649882172691e-03	4.625041530913698296e-03	6.689215649486490722e-03
2.184856427449033411e-03	9.640420254540815748e-04	1.001814892805263923e-03
2.176881592827362155e-03	8.431467825127034188e-04	2.014222952427285884e-03
2.157045765123100090e-03	7.977836529769952167e-04	4.425385850473556593e-03
2.215678938375820195e-03	9.708459985669770642e-04	1.039075512025811054e-03
6.881716639609458674e-03	4.643290261118704354e-03	5.582752752496367155e-03
1.369642183447261630e-03	4.269544650113421547e-04	3.719752047772195702e-04
3.566876623571912930e-03	9.363547012966808025e-04	2.876839088364890884e-03
1.325016815310831042e-03	6.587782174788114897e-04	1.156647864629295475e-03
4.215964820083800690e-02	1.826271262320380839e-02	4.627196572170116928e-02
1.058394525337735814e-03	1.137027004294577370e-04	9.517467480062991037e-04
5.139969096798813197e-03	8.775306361088197615e-04	5.768334241541689389e-04
1.049214123392094855e-03	2.272485588313000182e-05	3.609548621091029919e-04
7.448590334086957476e-02	2.266143706815046399e-02	7.731987855515784491e-02
1.183555985739825900e-03	5.643002311210426614e-04	4.908890204365912169e-04
4.543191113176137108e-03	8.378638587789033476e-04	4.913617248742091492e-03
1.283969145036700787e-03	3.615512646015367482e-04	1.785703436604474392e-03
1.067130159864393413e-02	6.760688562736344442e-03	7.849957329392920347e-03
1.832327364026387073e-03	8.879379125068809220e-04	4.867833370882368449e-04
3.104318549121853898e-03	9.970235103518576558e-04	1.216924823775888953e-03
2.274883538959437956e-03	8.576945284004197645e-04	3.728397648030290501e-03
2.479292215844086655e-03	9.811378269831694254e-04	4.546273498268749158e-04
4.586474379590366190e-03	2.980708554410682609e-03	4.703137621734521101e-03
1.721633762794994027e-03	6.100802538818381193e-04	3.338517199485607767e-03
4.026423075035867605e-03	8.331233658543379939e-04	8.212926556425415026e-04
1.417098137083683262e-03	7.204912534202467800e-04	1.320254772281592714e-03
2.621891361702810563e-02	1.146707476448033391e-02	2.826728293582292384e-02
1.123010142795810573e-03	2.570621317641436088e-04	9.819504420391922395e-04
1.722066411452477519e-02	2.388795089758172230e-04	5.143375239885936145e-03
1.057237250098541637e-03	1.727524783232126104e-05	7.610643629941404864e-04
1.106620138692153144e-01	4.681499201793705434e-02	1.084633716727978758e-01
1.094366387164202870e-03	2.398494316889904221e-04	8.738820035969208089e-04
1.348727059216364710e-02	7.354073204545175102e-04	8.124495760489208740e-03
1.222708254258519922e-03	3.137083255644601554e-04	1.516928057823524467e-03
1.597815570280591846e-02	9.820233079470969129e-03	1.289558627834497262e-02
1.587047499037264053e-03	7.950276660652622063e-04	7.744383156306211546e-04
3.787929146151447490e-03	8.675292182728361334e-04	8.958576162703124623e-04
2.117112945069776764e-03	7.817894693551430407e-04	4.308476684667439383e-03
3.207036134375340630e-03	2.245570075024183598e-03	3.105903563148715296e-03
3.254972157573088332e-03	2.260982667355970754e-03	3.120126768903719316e-03
2.105307763843100588e-03	7.921187778572383320e-04	9.396617306846599682e-04
3.844768789315389235e-03	8.636712922914305257e-04	5.370628376177827290e-03
1.573877449299376785e-03	7.832621541011552946e-04	7.804580936097704758e-04
1.633847155340073520e-02	9.971019394238223033e-03	1.310549101202701516e-02
1.221904423425845820e-03	3.164164377365275005e-04	4.188941927830702738e-04
1.782691625957200099e-02	1.279458840250519147e-04	7.384477137108935718e-03
1.088742918391116810e-03	2.537576514178851994e-04	3.905260934589649402e-04
1.118723215586094333e-01	4.833983986611020689e-02	1.104396118200805244e-01
1.057590844581124401e-03	2.095434158320974571e-05	7.603904554242257863e-04
2.618279556639729888e-02	2.480637521020942482e-03	3.727342455617330130e-03
1.134562763640656335e-03	2.658620272636275095e-04	1.030832117612429100e-03
2.542122969032478697e-02	1.105252416745047817e-02	2.475451835560510405e-02
1.415958830000452195e-03	7.190714335219838826e-04	1.318144394009457265e-03
4.199990841421419319e-03	8.226655854968942250e-04	1.052873466899084676e-03
1.784632528267104945e-03	6.540626469898336293e-04	5.747201253214484495e-05
4.440114165187858397e-03	2.910041556601433710e-03	4.634541896618771251e-03
2.481384239276129833e-03	9.771115850075728915e-04	4.625801738853407841e-04
2.347297837160922107e-03	8.521800085847658357e-04	4.940424343883836888e-03
3.269092056950806402e-03	9.878879891635494737e-04	3.858286716767800328e-03
1.801688365371645340e-03	8.748235711688590044e-04	5.417413073695587222e-04
1.076690827036230758e-02	6.807268475513300610e-03	7.905489980894186974e-03
1.306497309679022223e-03	3.837996278031746700e-04	3.958935810686181611e-04
5.293174396520661240e-03	9.096799572338096218e-04	4.168752859828483981e-03
1.168271464066283905e-03	4.502481775968403266e-04	8.928846703337434132e-04
7.644407881626774648e-02	2.376852494151468487e-02	7.961693854672766135e-02
1.049216014996967594e-03	3.019932418470150370e-05	3.575799683951386143e-04
7.354404235554112823e-03	9.585496055365405610e-04	7.537157755995033126e-03
1.065857439665474082e-03	1.772506570119625202e-04	7.829143247802261563e-04
4.072562480152841502e-02	1.778958865957600000e-02	4.461887505003903076e-02
1.313750622463305540e-03	6.331306312460927010e-04	4.799540595692708411e-04
3.901498007602310913e-03	8.506228340831589740e-04	8.400156206690434502e-04
1.431595983228617364e-03	4.571194724777641327e-04	2.413743850458810458e-03
6.578619007471697699e-03	4.432311525062765378e-03	5.544299433839494640e-03
2.198532449295687030e-03	9.652861176760452189e-04	1.022907474714729315e-03
2.321582016160506079e-03	8.679819453566994802e-04	3.714237284018984120e-03
2.388070706971334722e-03	8.607978159626758496e-04	4.931189488129511522e-03
2.130054286264226882e-03	9.445535317359476934e-04	9.835394849430079134e-04
7.516713310663947212e-03	4.585987756704240637e-03	6.638037087613180010e-03
1.329008997418723581e-03	3.991693039395102782e-04	4.093282009906829000e-04
3.494087700823378384e-03	9.575702808422223433e-04	3.186429022653092247e-03
1.315434898170431133e-03	6.023589822088254442e-04	1.079790080959402987e-03
4.757737401871575678e-02	1.446546318179109392e-02	5.281280572543423091e-02
1.049635787991665126e-03	7.015705598167887302e-05	8.575774281757431172e-04
3.850796766351805012e-03	8.588714236228978116e-04	9.000523827379369735e-04
1.052677582146777091e-03	3.626437917828018165e-05	7.742319755761895017e-04
6.658450196197907012e-02	1.984261319329500006e-02	7.197556647692038290e-02
1.260884050939936607e-03	5.610392550090270714e-04	9.890414373749933930e-04
3.210878885821721873e-03	9.920642085738326510e-04	3.993498164262671013e-03
1.176645619948457622e-03	2.804748939583961986e-04	3.643850101331114200e-04
1.067823563409786569e-02	5.964242252158219459e-03	8.254790197210204461e-03
2.031665945933847084e-03	9.118922613722268977e-04	1.002149764794180165e-03
2.016008899405119514e-03	7.430207360213242351e-04	4.073031291201956172e-03
1.656703536298320678e-03	5.904008104853780692e-04	6.227939964795203842e-05
2.724406284068892070e-03	1.929859841557274303e-03	3.526227314040897287e-03
5.768419754888620687e-03	3.497832019576485596e-03	4.986533814996418901e-03
1.264760721956692535e-03	3.548191392513944109e-04	3.693765777720015020e-04
2.295417357094819977e-03	8.784637575251566521e-04	2.384869509158199508e-03
1.557787291228796001e-03	7.855219112220535038e-04	7.785725219962014165e-04
3.259979404695745320e-02	1.585248123050858604e-02	3.483816602176492694e-02
1.048188104119551767e-03	4.045902868196615820e-05	3.919776469941960162e-04
2.599791062826151133e-03	9.135679477998218112e-04	4.802954208281140502e-03
1.124705706118889204e-03	3.497101176360151165e-04	8.811121595815318841e-04
1.059526928618786390e-01	4.266326836980510739e-02	1.036384407785937989e-01
1.253164873999068618e-03	5.516845392423558314e-04	9.808926881057777880e-04
2.210757889357872763e-03	8.408514233099045887e-04	3.693314654238527561e-03
1.057690075200179436e-03	9.944517517904150061e-05	4.339497072308184933e-04
1.799819958253712215e-02	9.320002907983265805e-03	1.686800697337698107e-02
1.956340632815800618e-03	8.640090191226745819e-04	3.733045015844038694e-04
1.577366737574692479e-03	5.325921257012394827e-04	2.818514511985337201e-03
1.217714880998088667e-03	3.143648605291593512e-04	3.937616585980019401e-04
4.134238454679861619e-03	2.752553955701508848e-03	4.485418013319308894e-03
4.919817096503686926e-03	3.120773978182084241e-03	4.807145016234803947e-03
1.152425322240024919e-03	2.834928402626474275e-04	2.568616207232199411e-04
1.473212309247129426e-03	4.788803329861743285e-04	2.533254203425705509e-03
1.928337734966256711e-03	8.765827977239015745e-04	1.088986051326179538e-03
2.392476840749024891e-02	1.276667401503792099e-02	2.271129660844251053e-02
1.054459615576375242e-03	3.454054829377106728e-07	3.292808533805757776e-04
1.596191537791336046e-03	5.436270432400761021e-04	2.873974800142259367e-03
1.325306637337431148e-03	6.130487318125044105e-04	1.092114181783204740e-03
1.160934323654191358e-01	4.949062348945071355e-02	1.099550901586367480e-01
1.299356404600437997e-03	6.244057599064378739e-04	4.644317987325397024e-04
1.460941952403649324e-03	4.705301990953689173e-04	2.497750319573360800e-03
1.084795134317917409e-03	1.948609780568627547e-04	8.770277377745661074e-04
3.062553197088035972e-02	1.582008071257767767e-02	3.357026372403670855e-02
1.982776442744027534e-03	8.733624699799602542e-04	3.356234758526976947e-04
1.213049843681646145e-03	3.036771835232959793e-04	1.481431863921245373e-03
1.052196242144587401e-03	8.808693565023895111e-05	9.077106386321254217e-04
6.925613228775606700e-03	4.662448551942643959e-03	5.593499856793582303e-03
4.635069265563562801e-03	2.990531713824295945e-03	4.691892943892217449e-03
1.059471381304133430e-03	1.622659148918792482e-04	7.460401118818960065e-04
1.101797518106573115e-03	2.235280219335805674e-04	2.665085566777025683e-04
2.529874483840233168e-03	1.830377483678924388e-03	3.398130863850767902e-03
1.944926323025053527e-02	9.867127989571983226e-03	1.809190923286491115e-02
1.105658700742861988e-03	3.265587545066700459e-04	3.855116299628091880e-04
1.127349862216520116e-03	2.585208455947035633e-04	2.308758509009245508e-04
1.703179255672759851e-03	8.428192245514831704e-04	6.881837239721133592e-04
9.672167967337913508e-02	3.384955109566341325e-02	9.102920613510154246e-02
1.435668275403978456e-03	7.188148595547450004e-04	6.630102539163518216e-04
1.094206840539624359e-03	2.165458942363224226e-04	2.292463774208053362e-04
1.313372725580630451e-03	6.044088339582781577e-04	1.071085922239201071e-03
5.058457719012920961e-02	1.849705498181242191e-02	5.768601755244090468e-02
2.155259200419146204e-03	9.523038791188209728e-04	1.003278646845962019e-03
1.049959360573948786e-03	6.192969295178152311e-05	4.250989385559678091e-04
1.142592190138014274e-03	4.005330389758171572e-04	8.796564921580429797e-04
1.297966168214759186e-02	8.192794961862370773e-03	1.050630345358710693e-02
5.040030178519838699e-03	3.441939517635134171e-03	4.325698803311295304e-03
1.087948360319446195e-03	2.475495227446111723e-04	4.077436031930947724e-04
1.084701446724234408e-03	2.301531383634980443e-04	4.068442855404141856e-04
4.557525185183597394e-03	3.181267614768557017e-03	4.099199117518104174e-03
1.832839004332331712e-02	1.094942611438418090e-02	1.635518454089313067e-02
1.293701885323184086e-03	6.678396158823346473e-04	5.703154039365110339e-04
1.077250767600235193e-03	1.552232125540953245e-04	8.824438800040246278e-04
2.381724177589084057e-03	9.937294676095886903e-04	4.762799678005857906e-04
7.498620023509283694e-02	2.207038103964278908e-02	7.561214928450704642e-02
1.760366663596135695e-03	8.506636602261530289e-04	1.275013559263016294e-03
1.106555133576936356e-03	3.301491530032923949e-04	3.848277950342648968e-04
1.860947654553246622e-03	9.031023347148559033e-04	4.378178626470163870e-04
8.445291337148957966e-02	2.683119565247366056e-02	8.458281364891570564e-02
2.759822550342239111e-03	2.024197220196088942e-03	2.872981379588912532e-03
1.204842901984193304e-03	5.530207138058906846e-04	9.942809301366761776e-04
1.613687198459334837e-03	7.998002539833237723e-04	7.715849822495512988e-04
2.583404837664837750e-02	1.347177232782495460e-02	2.447494947780237684e-02
6.826788453688337199e-03	4.600810299423940819e-03	5.528093416648449665e-03
1.432147189818100408e-03	7.284323990548458028e-04	1.348151066609626358e-03
1.526733471184815727e-03	7.721623519781894984e-04	7.658514316161157964e-04
1.028410891495190604e-02	6.566374822570081315e-03	7.646374703414116070e-03
2.179256059381839972e-02	1.267399848730541012e-02	1.946133747585448992e-02
1.863941960484005733e-03	8.973221180449408863e-04	1.094757672500057399e-03
1.575010196778969807e-03	7.854992976716046460e-04	7.805623517217474827e-04
5.530802964628489526e-03	3.735370390943432151e-03	4.542093284563508693e-03
6.799575449462558208e-02	1.834893094041609163e-02	6.877201165348051370e-02
2.755617409259669692e-03	1.941474843771190395e-03	3.554289025925472245e-03
1.761637796733661609e-03	8.581537544111172977e-04	1.252730936640522597e-03
3.962111983158989048e-03	2.631602215140638190e-03	4.341958496270892365e-03
1.120469648271979479e-01	4.850486290278958890e-02	1.104193027039921116e-01
5.946314888778836405e-03	3.609932472974614059e-03	5.594202896170907824e-03
2.147071277622814023e-03	9.481133363200833220e-04	1.007037776604602364e-03
3.638740909723603423e-03	2.525681308208960196e-03	3.331879640992296832e-03
5.377174598382095105e-02	1.884545189054936953e-02	6.108349899952170148e-02
1.573913804748128253e-02	8.086301520110528163e-03	1.293365891376024868e-02
3.301737967836393395e-03	2.167550860444261707e-03	3.835330004839154761e-03
4.345703157118685489e-03	3.057524051170712465e-03	3.983437722351268473e-03
3.333843856653284643e-02	1.330953792105302180e-02	3.630873395691269767e-02
4.138348686452997249e-02	1.501930173298829385e-02	4.385372960266725739e-02
7.313055064163798136e-03	4.956738075548944300e-03	5.959654921021795282e-03
7.125857005550018108e-03	4.774070219795395476e-03	5.803345494985179265e-03
3.074484105380215215e-02	1.295166022620600210e-02	3.336477111694685638e-02
9.628465823601917162e-02	3.515674895503687059e-02	9.361329153703279449e-02
2.443387659468609918e-02	1.305179896524899519e-02	2.347442949931427547e-02
2.326828307023431908e-02	1.120251666338287211e-02	2.140487864908163784e-02
6.001943035452689257e-02	1.914203598184491262e-02	6.673477550177964179e-02
1.171064594662296621e-01	5.630380328147208124e-02	1.319369021339708015e-01
1.310450523662120559e-01	7.629924621292127895e-02	1.494585461662173709e-01
3.588248295551077494e-02	1.534182830990571400e-02	3.651967297421365721e-02
7.324173762293878509e-02	2.600482561757624933e-02	8.109747683111240280e-02
5.178170066658321913e-02	1.532750666687904273e-02	5.772222666014953374e-02
9.073001193015794996e-03	5.123387597942646865e-03	4.948476032891724330e-03
5.755250727249361375e-03	2.916143476748261909e-03	4.260773796918526646e-03
2.174055882447378796e-02	1.111525736828017363e-02	1.447045054171608447e-02
6.219900532482020017e-02	1.935870712138848537e-02	6.961920341200000806e-02
4.570457287727314188e-03	2.545774714522608395e-03	2.962916168633089598e-03
2.140513353880990621e-03	1.126593564539146719e-03	2.710740134672984247e-03
6.684014909700830565e-03	3.842486186055649178e-03	4.256000741894805373e-03
1.256710660672520907e-01	6.560944315374153679e-02	1.255141417963596129e-01
3.985492223020692393e-03	1.996583744271834826e-03	3.593199892052645339e-03
1.545275856631778133e-03	7.935543835854985684e-04	3.223093685512101736e-04
2.407479964959047258e-03	1.397801837292239613e-03	2.182080253936125036e-03
6.913693768038431386e-02	2.343522182666513132e-02	7.692035884674036650e-02
4.999851286600964784e-03	2.875827240091943793e-03	3.419223625180267678e-03
1.280875701585304505e-03	6.970729001680997516e-04	3.445866534342867382e-04
1.505185636100803137e-03	8.070660594552137024e-04	4.673803714918545182e-04
1.956232247278444358e-02	1.011369320933122595e-02	1.269718743060638255e-02
8.965584511658408751e-03	4.139247911470467223e-03	4.945298190319080689e-03
1.181452102684166228e-03	7.418407870462551124e-04	3.674779758167656674e-04
1.097480745507084521e-03	9.472131800218053232e-04	1.019186336892741185e-04
5.467818743388086489e-03	2.806976132402411173e-03	4.266277535802998067e-03
2.282322455671215167e-02	1.186526310736671364e-02	1.610789117885014221e-02
1.211842728275236425e-03	7.116044466515258904e-04	3.479561316691026640e-04
8.908113818583140997e-04	8.144161069391780972e-04	3.843232997030598952e-04
1.978778010963466727e-03	1.022085661869870377e-03	5.818324755055281905e-04
8.675494106116893311e-02	3.384705678301461185e-02	8.717104463208596998e-02
1.381447297749582859e-03	7.407087638948428587e-04	4.021345088768280007e-04
7.812022648668870417e-04	6.793888630427097342e-04	4.087641941144803948e-04
1.276134940837225784e-03	6.916967806882556857e-04	4.620194532606314297e-04
7.016705868556105674e-02	2.404809032564661497e-02	7.787617983659478327e-02
1.754742453576541017e-03	8.814899189202862750e-04	2.358204911083183752e-04
7.352562639991733207e-04	5.329516248203242101e-04	4.920429663010927879e-04
9.216002923020383264e-04	8.421517677047463124e-04	3.733163930656202556e-04
1.424355960499745777e-02	6.915235093781918474e-03	9.706995112449823271e-03
3.148472809696434283e-03	1.782248423047499974e-03	2.667309466353184888e-03
7.362655761816716549e-04	5.374448118086599946e-04	4.960664015829230333e-04
7.360485354346302245e-04	5.316374619213914965e-04	5.107229528920897987e-04
3.356225426851211502e-03	1.692802405122068032e-03	3.481784526678688430e-03
9.848920401963612292e-03	4.534019673387235105e-03	5.050206348468866402e-03
7.856631591457441388e-04	6.876307712411211526e-04	4.047480651542811891e-04
7.002084268493691255e-04	3.488866644694305075e-04	2.243258749917709238e-04
1.515249142351904332e-03	8.128863912099382194e-04	4.700750900017980349e-04
4.443738902724880813e-02	1.783792336873668560e-02	4.888465462542368467e-02
9.118220287125389234e-04	8.335701976489029441e-04	3.695809998328358770e-04
7.388475174538999823e-04	4.285977236888754982e-04	2.884086116378137277e-04
9.861877648658090578e-04	8.878676909772897918e-04	3.285296766175338501e-04
9.751713861470834299e-02	4.155697437815980555e-02	9.724852632171368527e-02
1.168199194923835726e-03	7.416472282407160499e-04	3.636158041316339684e-04
7.709452613963163614e-04	4.591435974801161279e-04	3.136163385711043805e-04
7.344351868314724641e-04	5.252747216107217509e-04	5.109085751960895649e-04
1.434305541577873822e-02	8.114310795925505637e-03	8.765395006480825035e-03
1.755067517069663907e-03	9.232659937082610124e-04	5.638116782282764916e-04
7.545626839319252710e-04	4.449675299668803818e-04	3.294810752340615601e-04
7.168830791228764099e-04	3.607745141117751908e-04	1.595950225911357823e-04
2.866489927128124116e-03	1.488443941509876023e-03	3.303029398023293872e-03
4.639604977580868983e-03	2.650325477635218085e-03	3.231537432731468318e-03
7.087776683197821725e-04	3.511301236755054456e-04	2.138939664162176069e-04
8.584807260278992658e-04	5.485461924098558595e-04	1.978664249932982067e-03
1.338972334940513598e-03	7.282431735131100758e-04	4.219427848690671112e-04
2.461442056393403632e-02	1.214053797026748427e-02	1.977198914923011808e-02
7.128467969761409506e-04	4.981147680929720600e-05	9.350419777537088972e-04
1.052391270278785207e-03	7.565695727772200896e-04	1.210521534249359155e-03
8.674200927641928516e-04	7.922858081228917326e-04	3.620607356625282769e-04
1.284302836918104207e-01	6.706749297315615921e-02	1.281104444949413002e-01
8.907422590405111862e-04	8.139429842363987699e-04	3.723906883571215243e-04
1.159677627528554744e-03	8.161037628823322732e-04	1.647183356441705993e-03
6.981721094992954235e-04	3.107708035553352621e-04	6.515666061560065891e-05
1.757938821435545140e-02	7.825065526846142205e-03	1.250131881353400143e-02
1.300056286499873259e-03	6.999949116448800357e-04	4.556445173429235496e-04
1.085660792284226517e-03	7.685020869362402252e-04	2.796973282508413705e-03
8.296582650544337412e-04	5.212796011557496723e-04	5.043954870035116667e-04
2.946911025769716197e-03	1.534152828035456606e-03	3.361808530937593353e-03
2.511934146487315722e-03	1.338605108171547764e-03	3.155682032689011152e-03
8.872147066991686870e-04	5.798780475900766618e-04	2.064439563283171353e-03
1.186079996832289929e-03	8.234291684198688510e-04	1.610621891537350470e-03
1.291834279467662938e-03	7.065491816620472765e-04	3.415967721490109632e-04
1.323975534687915623e-02	6.492067474258428339e-03	9.095516833225070208e-03
7.254191247145769239e-04	4.155808508977537619e-04	3.181793751427242078e-04
1.620158889612755004e-03	9.618732153040265853e-04	4.126448026656598378e-03
8.207172388619010661e-04	7.370909918767570845e-04	3.887795729906329267e-04
1.147469925470111507e-01	5.616783223116862678e-02	1.121696679835491040e-01
7.323128225810160430e-04	5.165048367908459115e-04	4.566244982666112229e-04
1.837600001572514685e-03	9.623421011105692813e-04	2.042355734737183459e-03
7.088914371340404585e-04	3.512729707867284779e-04	2.132269835546651837e-04
2.449557567771676325e-02	9.975901765669287213e-03	2.034690180592796382e-02
1.026929980527335751e-03	9.130541773546274609e-04	2.671145231807059428e-04
1.699922945148202302e-03	9.714723947323658515e-04	4.081743335175858078e-03
9.632523248729318865e-04	6.850190445858023169e-04	2.212319367354886879e-03
3.441660355684050820e-03	1.892540792295532848e-03	2.649425776215352801e-03
1.760569897045760612e-03	8.829813868502789376e-04	2.377406861353570378e-04
1.282872066326712357e-03	8.566598586388987635e-04	3.302587832075459806e-03
1.556670886719180302e-03	9.510925232024333709e-04	2.055893629847399540e-03
1.327537351481611338e-03	7.113524363418777252e-04	4.431808186820540563e-04
7.137730069364245367e-03	3.524860586672562413e-03	4.819384265822401758e-03
8.769267270379854651e-04	5.705694833436011915e-04	5.388828698350278668e-04
2.185107358109950049e-03	8.604418251257142658e-04	4.107433653278008689e-03
8.158685248682573388e-04	7.338630299684595348e-04	3.790566729749977881e-04
5.941268096521523656e-02	1.595733988743266996e-02	6.411642163249864357e-02
7.007096784654720523e-04	3.555383086829427830e-04	1.024754539945077481e-03
2.499982999652594629e-03	6.607687667059061742e-04	3.675447728186870266e-03
7.170048503747361579e-04	3.639424926019790840e-04	2.115684333099110415e-04
3.751712224652270500e-02	1.188066776503229893e-02	3.873794019427612145e-02
8.584752252838168118e-04	7.829703186504055612e-04	3.669407328298068816e-04
2.362261320729475145e-03	7.471493608141310805e-04	1.073355015875770979e-03
1.051604756185819944e-03	7.462479598608975917e-04	2.693952929371801197e-03
4.491592214095119218e-03	2.301970756713622723e-03	4.088849217960710547e-03
1.408385013719759549e-03	7.464426667080081845e-04	3.916621202575409910e-04
1.832220504243475823e-03	9.615869400489487906e-04	2.081292419193886412e-03
1.818540307786609134e-03	9.655091458333348031e-04	3.866198602648279747e-03
1.431587610544071687e-03	7.397932193155820624e-04	4.276846136223588779e-04
4.057678112605600518e-03	2.297619867280220607e-03	2.934216904428188499e-03
1.146215826510865732e-03	8.061060915994303078e-04	1.522876858854493864e-03
2.594312203447857179e-03	5.862497007428704721e-04	3.404997754754890416e-03
8.428447478754375055e-04	7.639740147496743017e-04	3.678756502082658475e-04
3.300053717289430644e-02	1.186692463365912609e-02	3.254723535291548231e-02
7.547986588356536686e-04	4.455081484915079937e-04	1.575015536019103157e-03
4.218478787876844827e-03	4.472181588448601031e-04	5.140716786731683308e-03
7.125971920787232960e-04	3.597475313011216924e-04	1.224152536981604200e-03
6.534253161306036173e-02	2.118920369059296149e-02	7.313468710364934289e-02
7.492779592449538839e-04	5.942393469861306787e-04	4.763222490443697055e-04
3.579996137934804423e-03	5.025033091583946954e-04	3.782788400315317823e-03
1.054523859655209783e-03	7.528727849105618097e-04	2.731983623187633770e-03
6.660633824624562216e-03	3.753537705617815412e-03	4.007106898945622664e-03
1.157368884360021610e-03	7.825483006213274084e-04	3.563975959052778641e-04
2.326508302960883512e-03	7.760569423936117261e-04	9.708210000632377934e-04
1.895207344857041676e-03	9.491116116500109001e-04	3.665408644767165214e-03
1.609648885499193049e-03	8.224949291485150749e-04	2.864496810519590042e-04
2.549711430502754617e-03	1.360150120616215874e-03	3.180476977442669995e-03
1.478442214586150882e-03	9.297863972595188375e-04	4.169076719914649454e-03
2.982619808678754758e-03	5.083076864570643116e-04	1.199494135989215282e-03
9.019403229577616088e-04	8.249595263234293929e-04	3.580773563287842354e-04
1.893973831372175454e-02	1.005465119716580924e-02	1.278545047672813295e-02
8.592993656839631456e-04	5.540856406035868376e-04	5.050588396818267434e-04
1.096164221266548999e-02	8.980132705227669709e-04	7.535148537267111202e-03
7.010441116315213606e-04	3.478809456473885842e-04	2.273322000624633521e-04
1.196624697148906957e-01	6.159150677696843823e-02	1.200163404738307793e-01
7.012447222187745410e-04	3.016504219655880004e-04	6.964668828535192091e-05
9.438617788987524460e-03	3.763731065257527875e-04	7.990825514065907909e-03
9.839400457859470706e-04	6.980501951898560042e-04	2.294763437073354950e-03
1.061752429339257731e-02	6.137343544154821862e-03	5.764230920538793157e-03
1.007200052339229934e-03	9.011724844360941011e-04	2.859799288194853073e-04
2.743188872919355425e-03	5.490302150568462936e-04	9.859705793771877946e-04
1.791340295039689501e-03	9.705352508272147016e-04	3.896739354487671614e-03
1.871716448877291938e-03	9.880383187743368989e-04	6.057994062262372914e-04
1.890409230202672042e-03	9.634509821770664839e-04	6.032136937524912312e-04
1.783065005991457674e-03	9.698882912591855199e-04	2.033426071990251938e-03
2.795807710341269292e-03	5.512846030812645903e-04	5.218282222714892837e-03
9.991292159415854357e-04	8.962798342162098253e-04	2.958045079593518700e-04
1.090309829311808532e-02	6.278660523910295499e-03	5.861169699331314487e-03
9.830185579979833221e-04	7.012388949134765181e-04	1.094602261739546778e-03
1.116768530027928419e-02	9.865333109075752338e-04	4.773122949098540513e-03
6.997899984197974987e-04	3.218126887038763595e-04	9.240160805885078155e-04
1.218031187104914870e-01	6.396494672360114597e-02	1.230772920841189944e-01
7.016184885455523101e-04	3.466732433431152227e-04	2.087742730273733915e-04
1.318040792068592149e-02	2.807473675498682597e-03	4.928787382377633475e-03
8.739420789767304854e-04	5.686882284850688918e-04	5.881058154702523133e-04
1.826504318361199530e-02	9.759030411383762260e-03	1.211214825443329701e-02
9.012872758890067004e-04	8.246213968532561944e-04	3.539620089557105054e-04
3.175275028974189340e-03	4.948773249164387100e-04	1.617290401979137870e-03
1.532936209865054522e-03	9.442171367002802351e-04	1.894715715463513028e-03
2.453440321145805569e-03	1.313062604753917340e-03	3.119893141850238472e-03
1.610924955616432896e-03	8.235224907617577639e-04	2.846368505298180196e-04
1.937103607566159624e-03	9.279280149771737540e-04	3.572577651018704614e-03
2.411695750916043046e-03	7.291338933642990683e-04	3.865546658293306237e-03
1.137287362388716971e-03	8.760811237533416840e-04	1.313687623102910429e-04
6.728858746122945433e-03	3.803402082433154918e-03	4.116196396064586427e-03
1.078929213154666833e-03	7.680937636746418273e-04	1.247524470066790903e-03
4.363027720750034533e-03	4.268959840596428523e-04	1.779578278824911486e-03
7.387529363180878050e-04	5.506718574825875123e-04	5.032163803465328211e-04
6.788612239434738127e-02	2.282306892809660148e-02	7.595318558553082466e-02
7.163949561936888699e-04	3.644086139452801243e-04	1.269418311576314684e-03
5.910102828388219542e-03	2.538189111009336862e-04	7.458210334380488415e-03
7.697768060334064799e-04	4.598166496974642747e-04	1.688785181471086361e-03
3.167364835364672171e-02	1.147147368130219114e-02	3.095247458731614776e-02
8.354093777559468137e-04	7.549837867957681636e-04	3.748676570074771508e-04
2.851477042906003234e-03	5.280172300640567640e-04	1.064682793724291976e-03
1.209928150778250000e-03	8.354194523132948969e-04	3.155040071387421596e-03
3.859323024436700500e-03	2.169612416218213991e-03	2.858983835421491371e-03
1.418813191377488181e-03	7.551764744901934279e-04	3.783237518037441127e-04
1.923449073364391637e-03	9.379515182382364147e-04	3.580245994051628466e-03
1.958768727789994557e-03	9.221651137708078427e-04	3.496479105653205188e-03
1.369347219608352262e-03	7.306155647092138494e-04	4.168491337189217383e-04
4.452464526349508844e-03	2.281549300297641691e-03	4.070389001132712625e-03
1.103136734949439202e-03	7.823533387992173682e-04	1.323266131159850367e-03
2.543559276355966681e-03	6.290541331500434930e-04	3.568468268013574862e-03
8.364370633253681575e-04	7.540694966556849010e-04	3.805181070356822293e-04
3.802552553919347211e-02	1.206008657920526472e-02	3.954200727957352113e-02
7.268593048437299586e-04	4.177659912697195832e-04	1.238189067989670100e-03
2.801525213271149894e-03	5.380987658227948112e-04	1.060158228740559760e-03
7.061335100603249870e-04	3.458775634063021576e-04	1.903532077379699317e-04
5.643539144765086224e-02	1.871357998722658622e-02	6.324816267828181626e-02
8.007945414499895165e-04	7.089144348252363059e-04	3.862366293227725844e-04
2.381660570587418313e-03	7.480409335649668146e-04	3.913596017266818272e-03
9.292070982042099914e-04	6.623305147413424687e-04	1.048739404222676086e-03
6.665341210908781733e-03	3.286028295204385108e-03	4.771748757218419179e-03
1.299348836115044037e-03	7.015319666530961396e-04	4.537875476249841888e-04
[truncated: 2,501 more rows]
