# Supplementary material for: Magnetosensitivity of tightly bound radical pairs in cryptochrome is enabled by the quantum Zeno effect
Source: Nat Commun. 2024 Dec 30;15:10823. doi: 10.1038/s41467-024-55124-x (PMC11686217; doi:10.1038/s41467-024-55124-x)
Supplement: Supplementary file 6 — Source Data [file 41467_2024_55124_MOESM6_ESM.zip › Source_Data/supplementary/figure_s8b.txt]

# Delta_Phi_S	Mean_Negativity(electron)	Mean_Negativity(total)
9.133643189764023562e-02	9.279450438485230268e-02	1.999616109219971571e-01
7.295001159216557562e-02	1.124546265651096000e-01	2.481609642208704725e-01
8.510220828469278187e-02	1.032306291830575318e-01	2.262859767860672111e-01
8.058460647542919908e-02	1.062590701864214726e-01	2.347121720049245297e-01
4.185422081218798107e-02	1.351642709604703452e-01	2.892597078739726491e-01
3.359207941223529836e-02	1.410761513760247499e-01	2.985922827301092375e-01
6.092780716226858795e-02	1.187919332276203555e-01	2.630532418186061761e-01
8.334116858625761903e-02	1.022106682956687579e-01	2.276727984934787119e-01
3.006638585236087735e-02	1.428664136237324800e-01	3.018119860040484603e-01
1.900243888401820236e-02	1.536503344366909607e-01	3.128642950161075742e-01
3.617579465657211335e-02	1.384409527495686354e-01	2.951479716922179586e-01
9.071088023925466537e-02	9.562044526979741887e-02	2.075653343489531344e-01
2.772672847118884398e-02	1.459408721761312200e-01	3.048954283885619843e-01
1.325158194727915628e-02	1.580456726361059161e-01	3.173347203921181858e-01
2.051111018161466681e-02	1.523460366962559598e-01	3.114146028964731583e-01
8.447174352550312904e-02	1.039433551853665705e-01	2.278127224584277633e-01
3.144156048022306305e-02	1.415614556726333961e-01	3.001909689843509366e-01
1.102881294760615916e-02	1.615859751803472577e-01	3.307640771474891772e-01
1.293124551082647233e-02	1.581051971665409228e-01	3.173472402293687211e-01
5.855292278867613165e-02	1.229751672710003851e-01	2.687196242080056585e-01
4.162465087342120951e-02	1.356402670280075218e-01	2.899517081027289667e-01
1.073377708775069550e-02	1.606600145382544587e-01	3.292970844409968123e-01
1.050114205256846844e-02	1.593595170272956163e-01	3.269806945205794291e-01
3.280153117320860900e-02	1.415088709846583359e-01	2.993795778985501865e-01
6.206457427940759164e-02	1.195791734844347254e-01	2.633769271406125601e-01
1.084995664695154183e-02	1.610270891282069017e-01	3.298730754185872360e-01
9.788401691379067238e-03	1.527695811499807377e-01	3.189983678918580923e-01
1.761618390426966663e-02	1.541164057058393155e-01	3.134640345779463044e-01
8.697937308111963750e-02	9.786156252235000963e-02	2.180609348858371099e-01
1.171593883182719953e-02	1.580943512316808075e-01	3.169650663032665960e-01
9.434169802151948225e-03	1.455367978700078946e-01	3.115282495948021868e-01
1.101776601123782839e-02	1.613487494052640026e-01	3.299801624251898491e-01
8.462978585361818906e-02	1.029086205708975299e-01	2.263429419061729342e-01
1.511497938857941925e-02	1.569734130415966211e-01	3.160557476121621523e-01
9.278781229441479539e-03	1.411534455828590828e-01	3.060269634272663186e-01
9.907129856970620096e-03	1.541365087820059654e-01	3.205390541963861750e-01
5.171191047638901139e-02	1.272084963875489416e-01	2.769219613646848321e-01
2.359624403241222801e-02	1.483867149719517720e-01	3.069231250646006215e-01
9.285701833551263107e-03	1.412257586819681277e-01	3.061168914261627183e-01
9.282694003671654315e-03	1.411617529221382283e-01	3.060661308148090454e-01
2.467385310846781366e-02	1.475978178217964287e-01	3.058057321269945228e-01
4.376906249808781846e-02	1.339308115581430703e-01	2.873411244824056188e-01
9.449116265275114834e-03	1.459135986697420173e-01	3.119411368698415954e-01
9.091313011551749312e-03	1.269081639229833747e-01	2.911867444932193516e-01
1.303275264453263027e-02	1.580786139360276232e-01	3.173219107394824601e-01
7.765739678317085115e-02	1.090961746672496901e-01	2.403824052021963920e-01
9.876118120640153819e-03	1.536937776544725076e-01	3.200070652412244088e-01
9.242203935585391328e-03	1.159681545340275621e-01	2.805553483919461799e-01
1.011236874254084483e-02	1.564850955188609727e-01	3.235453483289115750e-01
8.821332000447257293e-02	9.654226465028144244e-02	2.149811374969714806e-01
1.072383060182324765e-02	1.605455730616450749e-01	3.291635680574039324e-01
9.370157923159316837e-03	1.110202929866084404e-01	2.749702188087475019e-01
9.277886788603750823e-03	1.408079322695577895e-01	3.063320830792251592e-01
5.184873478794682633e-02	1.257188329266994420e-01	2.757861442151900988e-01
1.511827183169400790e-02	1.565302376040544896e-01	3.153715844882346575e-01
9.305410095204136312e-03	1.134257019152651869e-01	2.776964134897142999e-01
9.159013039014562985e-03	1.207990511939554396e-01	2.851921224586685399e-01
2.242934374531357911e-02	1.504854276635120836e-01	3.090366301579995367e-01
3.031780075971179933e-02	1.425927834769855629e-01	3.014411830472428222e-01
9.114053364746799168e-03	1.231332010106952757e-01	2.877812542284240993e-01
9.721677635679659701e-03	1.016636021453248828e-01	2.641750956036551523e-01
1.139144820333248820e-02	1.586239077973015665e-01	3.179775377800079239e-01
6.371127842905077721e-02	1.171336209466229683e-01	2.597396130170076534e-01
9.208185487827980076e-03	1.376390388783982899e-01	3.021835736958075058e-01
1.047993604393970823e-02	8.849538040265539363e-02	2.488024639828363971e-01
9.726027096704448205e-03	1.515003272754336106e-01	3.174858021560931221e-01
9.107203751880682541e-02	9.592778333150764336e-02	2.066703738874948737e-01
9.803729826738272202e-03	1.527198453492952801e-01	3.188985940316329537e-01
1.089881068337250625e-02	8.331743328419460859e-02	2.420666184531790610e-01
9.113628832095987953e-03	1.299326821255459286e-01	2.937843481981829985e-01
5.618943695429945429e-02	1.231963486077156389e-01	2.708629056904046095e-01
1.113275171478811387e-02	1.584389668064093981e-01	3.177040239377580955e-01
1.061631668972806697e-02	8.711970995318946143e-02	2.460445005071982272e-01
9.600935905446306151e-03	1.045657988271301575e-01	2.667279655678843620e-01
2.275918835736989720e-02	1.499966970533655741e-01	3.087483110757335281e-01
2.090842853312357974e-02	1.518949546228360870e-01	3.108336484636358144e-01
9.837989234299460151e-03	9.912851632290871351e-02	2.611550397302706550e-01
1.100907759169544864e-02	8.224781026643655790e-02	2.406615832297818169e-01
1.108074079065335393e-02	1.586416548118405601e-01	3.184685512100907112e-01
5.020797019687339713e-02	1.281232517318677822e-01	2.785040481886871255e-01
9.191336444725806132e-03	1.185970759577663763e-01	2.834897238240851602e-01
1.292303758030444172e-02	6.845865016904378875e-02	2.214918226354045672e-01
9.567112003813105225e-03	1.486466365017761193e-01	3.142887416728763483e-01
8.989176572472123983e-02	9.755123135531507117e-02	2.118420645218661857e-01
9.273574572068454813e-03	1.407471825553584521e-01	3.055564145826004663e-01
1.411636880767808133e-02	6.361300203332451164e-02	2.081283859640944700e-01
9.114796869740038332e-03	1.230984546196419727e-01	2.877420440146550851e-01
6.361205877131698161e-02	1.200544791810241457e-01	2.627018581840526723e-01
1.025757127298421167e-02	1.577884916774884849e-01	3.255830501002655586e-01
1.332280866400337160e-02	6.640843313369890200e-02	2.140338040189949664e-01
1.014065350183301906e-02	9.396196636389614332e-02	2.539524613974084577e-01
2.518504751092620619e-02	1.471419946284686087e-01	3.069052668872045420e-01
1.516371072031497125e-02	1.569309756957932289e-01	3.158763147095288160e-01
1.138912669149250156e-02	7.865748903615715770e-02	2.347067980573809276e-01
1.258921702960735800e-02	6.974877711421888227e-02	2.244775263787351649e-01
1.130951511419153732e-02	1.585403678216088519e-01	3.178079340797462793e-01
3.726855203924678284e-02	1.361863682567285572e-01	2.928312907084379413e-01
9.798257632662288330e-03	1.002152342754316361e-01	2.615528144399915655e-01
1.666365155627258510e-02	5.656650965024451194e-02	1.932994999701484473e-01
9.551033157420341091e-03	1.482308931605132440e-01	3.145097330801565616e-01
8.279252886732640926e-02	1.032069069248783277e-01	2.292774229148083209e-01
9.107452782586178408e-03	1.268690666842145764e-01	2.911410738511305829e-01
1.986888863124380844e-02	5.216012229757821528e-02	1.796184772154308662e-01
9.143905828818743586e-03	1.205515329350217713e-01	2.849252998858825547e-01
7.401376925936670181e-02	1.116296771719722108e-01	2.465068218404088962e-01
9.694663603363795623e-03	1.510117190276639154e-01	3.169515566516458160e-01
1.832534093044446699e-02	5.430221443880761667e-02	1.860781357463642816e-01
1.048496047566360723e-02	8.884808804984636876e-02	2.475285282886707516e-01
2.978587321096359819e-02	1.440682226737298455e-01	3.025987133821303465e-01
1.197280160189928555e-02	1.580350855396068233e-01	3.168716984338782461e-01
1.408741077862540880e-02	6.372908996981939411e-02	2.083453229851719712e-01
1.400980818772745717e-02	6.366315524055295161e-02	2.091871669233834052e-01
1.221797710931538106e-02	1.580074133034922723e-01	3.168814922723685590e-01
2.802914558911562271e-02	1.445255788397978858e-01	3.037392877293731419e-01
1.085378794038782679e-02	8.398913486867630451e-02	2.429731345122886077e-01
2.106816526068489015e-02	5.110118874872902200e-02	1.753584166023465785e-01
9.630361174277513037e-03	1.500827562358860723e-01	3.158318085595107627e-01
7.071786247379907575e-02	1.151045209803038954e-01	2.529388882289247409e-01
9.306771760500764934e-03	1.135528720949432191e-01	2.770711362818607526e-01
3.084174609181983273e-02	4.595941386188213962e-02	1.591720784433857394e-01
9.131367245782673336e-03	1.217313987553972077e-01	2.869593355280127822e-01
8.386643724209036366e-02	1.044375448392557554e-01	2.290667695189019526e-01
9.328092556860068107e-03	1.425293828842898736e-01	3.082212541930562377e-01
2.785973000284880374e-02	4.715716020232975370e-02	1.648223193715608881e-01
1.049066226189432349e-02	8.865821307960430886e-02	2.479992306507781130e-01
3.603589208099311492e-02	1.383271437112681412e-01	2.949493010540429339e-01
1.068574788543574794e-02	1.603982657147147162e-01	3.289461061097692651e-01
1.793740136765620274e-02	5.481921356657597916e-02	1.876271794078235855e-01
1.448018595734879010e-02	6.201601478007313928e-02	2.060373841845635767e-01
1.387841706161929700e-02	1.577721863017522153e-01	3.169699751793451092e-01
2.107399280778643469e-02	1.516414094191730899e-01	3.106794509227396306e-01
1.221361520924690858e-02	7.220004274810591649e-02	2.271368794780176947e-01
2.403251314741583489e-02	4.928992050990800566e-02	1.743607674688873732e-01
9.826291351518579020e-03	1.532950870319229886e-01	3.202985753575381400e-01
5.783196610270602278e-02	1.224296566632107480e-01	2.684260962823097341e-01
9.727676223843628733e-03	1.017340939217800527e-01	2.633645918154574606e-01
4.240315634682356727e-02	4.341649540411243735e-02	1.278186647937617493e-01
9.087382676374100576e-03	1.264061011695193359e-01	2.899097559001366231e-01
9.028898657966649699e-02	9.704313292190305806e-02	2.103338234745745217e-01
9.145262974588175275e-03	1.340073908471772768e-01	2.982368414433180792e-01
3.820265790506155446e-02	4.474997421203239650e-02	1.339495256450634608e-01
1.022338443513970407e-02	9.271027947432267102e-02	2.524118106615324542e-01
4.549515470924148097e-02	1.308046703622632034e-01	2.835546584204107212e-01
1.018375159110052053e-02	1.571226260726570345e-01	3.240316634734665691e-01
2.240177940713039551e-02	5.060902047290152805e-02	1.713706831279491749e-01
1.383628764041777703e-02	6.433497263392223831e-02	2.103741580084682594e-01
1.643607223091214653e-02	1.551036659433186748e-01	3.144831151212462705e-01
1.665291608707919480e-02	1.549268628201999620e-01	3.143006051509830145e-01
1.378966052331120906e-02	6.483992133591909290e-02	2.103325889072989174e-01
2.277698150603135741e-02	4.999565929404049119e-02	1.695045361642468218e-01
1.015522182199701806e-02	1.569092511408911039e-01	3.234158530200618165e-01
4.609244248582894388e-02	1.303376626327658883e-01	2.828264196123818075e-01
1.021975614410708388e-02	9.253298075149873902e-02	2.531283898853994296e-01
4.306124118808063450e-02	4.343683688032055207e-02	1.287099851596718858e-01
9.127511693700296469e-03	1.331767683724143503e-01	2.980500879033509687e-01
9.044768487650750588e-02	9.565255712282896838e-02	2.088371328054514364e-01
9.100674794933261147e-03	1.263856021769270699e-01	2.898876105570731276e-01
5.135725124282053411e-02	3.965593316755533504e-02	1.188666643430159042e-01
9.785176904305914469e-03	1.005506523277904518e-01	2.619752222669554653e-01
5.703184839388281135e-02	1.238750268755855755e-01	2.706417858835798995e-01
9.814779549895402688e-03	1.532918607148558710e-01	3.203069189975102926e-01
2.538936617061404721e-02	4.868300463355301061e-02	1.714182922399494768e-01
1.249414773638779508e-02	7.044497737173655016e-02	2.255717907361678154e-01
2.067067088573104616e-02	1.513613374291199465e-01	3.105394057165178912e-01
1.389282162294125378e-02	1.577638194292882157e-01	3.169558414046588224e-01
1.478731934700583395e-02	6.103814144615554022e-02	2.041406944636778020e-01
1.880486683160853545e-02	5.327682023818733348e-02	1.836059560697860804e-01
1.062309232470082243e-02	1.601146394790652905e-01	3.285520807150812406e-01
3.622110587141003091e-02	1.381759397892752816e-01	2.947407893363694908e-01
1.058964340106649527e-02	8.720096875818020288e-02	2.471592547340311641e-01
3.140195089617614510e-02	4.523538180943549591e-02	1.565433046252853178e-01
9.292591501102620555e-03	1.413678228620833255e-01	3.069671258905765088e-01
8.427412529387123818e-02	1.009641373941164433e-01	2.253803850073301529e-01
9.155741581819643038e-03	1.207659990461366351e-01	2.858958302332857970e-01
3.427362262369720858e-02	4.256162438872238690e-02	1.506931648684025626e-01
9.364211690487178608e-03	1.114274491356388730e-01	2.746432918903279896e-01
6.957663135182845515e-02	1.160559100380976205e-01	2.547191358605925271e-01
9.613369805005933522e-03	1.496149525628949206e-01	3.153309356286653209e-01
2.317013172477888627e-02	5.014939377714210111e-02	1.692488599827060569e-01
1.109246153706144877e-02	8.143117110478453879e-02	2.384827317457359208e-01
2.714002803087978144e-02	1.452996678275291220e-01	3.046629663549179634e-01
1.208951777154720908e-02	1.580324729720136989e-01	3.168999117734204729e-01
1.466186666651458914e-02	6.138622914627978044e-02	2.047864282194462593e-01
1.492449337178558544e-02	6.067738906037189323e-02	2.027508084574728420e-01
1.158332792827909685e-02	1.580870424714126421e-01	3.169244139007640904e-01
2.963805085968562736e-02	1.442024867261788579e-01	3.027644794129312755e-01
1.068494185577784084e-02	8.601788463661470818e-02	2.456362222330930045e-01
2.039047486501710527e-02	5.166968605027018324e-02	1.776941824651983304e-01
9.618540108769724206e-03	1.496040083272088816e-01	3.160301566353184155e-01
7.431908226213479463e-02	1.113503355925603289e-01	2.459558723267969427e-01
9.195526813367771446e-03	1.184626800438062511e-01	2.825959277944670722e-01
2.281607945653174596e-02	5.035399636901545517e-02	1.701972878978113002e-01
9.113382737757969032e-03	1.243177716765321711e-01	2.890833462040967028e-01
8.205675092062975073e-02	1.053419885381945698e-01	2.321320332161267985e-01
9.497727066455019518e-03	1.471312192440950850e-01	3.133096072556587064e-01
1.850879143133321580e-02	5.368146144608480774e-02	1.849724966468364318e-01
1.000490155954714133e-02	9.595766771171782006e-02	2.573301028433533366e-01
3.605035573671588889e-02	1.375689672680504572e-01	2.942807936681395842e-01
1.113004991612487338e-02	1.584434155589517501e-01	3.177211618362725254e-01
1.342365813001256125e-02	6.574274231883427133e-02	2.180641738907314053e-01
1.195596534633025509e-02	7.370251408644631907e-02	2.303760866926082840e-01
1.464787375357201604e-02	1.573317401460933573e-01	3.164206631914214252e-01
2.464977032855775185e-02	1.486710256046608891e-01	3.081849124870560397e-01
1.040551515700893770e-02	8.954956602601635285e-02	2.501412114056400515e-01
1.458230356961121021e-02	6.203653708421418000e-02	2.051796458182732763e-01
1.013425574149462438e-02	1.566440480640097499e-01	3.235090483735880706e-01
6.349040119834298279e-02	1.201718249434902824e-01	2.628681756536344061e-01
9.160250996887997488e-03	1.195829273446671059e-01	2.845824301067076956e-01
1.574774079201057830e-02	5.854309289372391922e-02	1.981126560616267573e-01
9.199331578159664069e-03	1.377568390823670219e-01	3.023157008407707513e-01
8.962776987514381455e-02	9.764978942448881982e-02	2.127507060017471974e-01
9.482405002231741875e-03	1.467298907082934534e-01	3.128549389519892365e-01
1.422410330227097397e-02	6.291161168996320385e-02	2.077623618108228598e-01
9.297797766878668213e-03	1.137196856018971858e-01	2.780274829821095528e-01
4.847916771862337271e-02	1.294995194880463052e-01	2.805300921879489429e-01
1.091416815962020781e-02	1.613929273431429778e-01	3.304746343240009265e-01
1.164775029716558219e-02	7.630659109552523356e-02	2.313608527431649520e-01
1.019944875290057507e-02	9.277910159502655851e-02	2.534297819429395249e-01
1.982179040154163907e-02	1.521281963614043997e-01	3.113761987901865758e-01
2.202212493093491652e-02	1.507875443094230938e-01	3.096811318070318286e-01
9.882294189248241878e-03	9.841229781827036394e-02	2.603038361278512403e-01
1.125959100574303040e-02	7.986945122791086482e-02	2.363649069298207894e-01
1.088719817015104674e-02	1.611529397349212300e-01	3.300631219783186077e-01
5.548067061208289408e-02	1.237498237114921240e-01	2.716999273899094458e-01
9.088175451719582298e-03	1.251676317002771710e-01	2.892596844627537966e-01
1.171277109236501524e-02	7.571350860690900797e-02	2.304814755815633442e-01
9.642163427090677530e-03	1.500064403717955852e-01	3.165002518676551801e-01
9.118495099891182898e-02	9.541395751143502690e-02	2.055600797166888816e-01
9.584919429441840499e-03	1.489995590756703070e-01	3.146629609270047978e-01
1.121408996831774196e-02	8.035168769426508095e-02	2.370365303154637338e-01
9.125863849491100410e-03	1.326010105065981437e-01	2.967028436652812684e-01
6.185395502791241062e-02	1.194171207204874907e-01	2.627398699191276221e-01
1.094550151587658782e-02	1.615537931821229845e-01	3.307376660861048867e-01
1.017653659034101210e-02	9.342988707927273040e-02	2.533194502249587754e-01
9.241579310377501244e-03	1.159236479838303135e-01	2.797533913748460055e-01
2.815484272921775499e-02	1.444305565978298567e-01	3.036323677303061075e-01
2.123305774630446230e-02	1.515637357732008139e-01	3.105826805898766474e-01
9.311728108155947758e-03	1.132641260787989324e-01	2.767319685425237985e-01
9.592614960877821062e-03	1.045191381747238857e-01	2.675267915025396626e-01
1.406789768041261102e-02	1.576503242909116642e-01	3.167845893684584357e-01
5.033857211047315650e-02	1.280766752424986887e-01	2.784428225264194978e-01
9.170711696018241099e-03	1.352894174736968269e-01	3.003466454266862651e-01
9.751313827131458112e-03	1.010264237552592759e-01	2.634166643883507630e-01
1.043299081541571027e-02	1.590226597619543436e-01	3.271305304540669256e-01
8.820852405498624815e-02	9.657602616431229525e-02	2.149741937265987612e-01
9.880328410691308072e-03	1.537459670908205567e-01	3.200638482502646820e-01
9.558777451294075966e-03	1.055379034786515513e-01	2.687076580717322472e-01
9.616041787257278983e-03	1.495242772097871431e-01	3.159637728842938920e-01
7.593679226704641572e-02	1.093756693222242005e-01	2.422908846459415622e-01
1.178938143760532853e-02	1.580957203621063401e-01	3.169885717714070461e-01
9.210062774989924428e-03	1.169996708900431781e-01	2.817074484487100405e-01
9.241855356094230700e-03	1.392849335117535559e-01	3.039645740072578484e-01
4.014090953158949704e-02	1.357324817082145030e-01	2.908031354502834676e-01
2.235463408644922101e-02	1.494883805369400243e-01	3.085740338972489116e-01
9.142538930655863538e-03	1.327620837812229504e-01	2.975922074328448685e-01
9.134338446236789366e-03	1.323047240409815362e-01	2.970961588329159020e-01
2.099561869597754704e-02	1.509104171817101103e-01	3.101550740903040171e-01
4.889244423478006363e-02	1.281819573540687873e-01	2.795550905065044001e-01
9.563840744691964879e-03	1.486868118990301302e-01	3.149815247004913443e-01
9.123814667278740131e-03	1.311428217515496764e-01	2.951090156832952838e-01
1.329626500291924973e-02	1.580241452052591478e-01	3.172664523866726149e-01
8.396623955388193838e-02	1.016139067494131465e-01	2.264793754597063669e-01
1.055471349180547858e-02	1.596490947438498065e-01	3.274214747858310570e-01
9.172365519617198260e-03	1.354013867821946826e-01	3.004681798983351304e-01
1.072654902201919391e-02	1.606155153205071628e-01	3.292369744051117930e-01
8.589736894246224885e-02	9.921716391478715980e-02	2.217315939667681146e-01
1.474576475586109048e-02	1.568054664880954019e-01	3.157096122038228758e-01
9.374393591608853882e-03	1.440727606128239247e-01	3.092183953326405055e-01
1.023323530343911436e-02	1.576074822718699364e-01	3.242617216664361313e-01
5.744694180131193484e-02	1.226537958329216860e-01	2.694731893083862628e-01
2.788059582295054906e-02	1.446816731491745167e-01	3.039381965499940441e-01
9.861255785538092233e-03	1.537286861915764247e-01	3.207944059629136979e-01
1.006852248003953232e-02	1.560260113847711239e-01	3.227756769096457035e-01
3.530849457558399296e-02	1.393317500635861128e-01	2.960735333501376410e-01
5.315548973997907822e-02	1.258653576013298581e-01	2.747972193421815978e-01
1.072627986911223186e-02	1.605479093102639698e-01	3.285904568218666055e-01
1.016103740159679525e-02	1.569058573093057296e-01	3.237700401852008358e-01
2.377828551944916047e-02	1.483586542468705027e-01	3.066923605259221364e-01
8.242077807966269321e-02	1.049105704321224297e-01	2.312029249877194381e-01
1.475240149618683994e-02	1.568210166759362867e-01	3.166128933570097059e-01
1.054300562970678090e-02	1.596452826410953429e-01	3.273324061244616279e-01
1.937861826687958811e-02	1.525594792085751827e-01	3.118464887813860442e-01
9.046584610216978906e-02	9.564341837842371685e-02	2.087578276725307047e-01
2.521475157666241973e-02	1.481508025883112034e-01	3.075677106993905952e-01
1.173836270061201503e-02	1.581088525579343318e-01	3.170179346318783287e-01
1.829146306458084847e-02	1.535266107094898635e-01	3.128579908234943030e-01
7.744826093760132091e-02	1.075449030764266400e-01	2.388368390567625621e-01
4.510425079295260486e-02	1.325251607885034599e-01	2.852003641854111704e-01
1.686527100696777470e-02	1.554134204361269644e-01	3.148206274839722707e-01
2.042465782351210457e-02	1.524127290796019052e-01	3.114768236803066581e-01
6.407428563351280637e-02	1.192672851759703639e-01	2.611576686005963044e-01
7.010792319308128961e-02	1.163291053887694632e-01	2.541409803348316232e-01
2.916896891984277485e-02	1.435126126594635232e-01	3.025127280984963307e-01
2.873144856142251236e-02	1.440063850448540794e-01	3.031678134915795075e-01
6.195349852214671049e-02	1.197845622377322755e-01	2.639971591894826330e-01
8.813495195548659566e-02	9.885685670957361504e-02	2.166725339743518775e-01
5.601075402717448082e-02	1.233301186372961489e-01	2.710587463829233212e-01
5.480675135653573227e-02	1.235525144132640363e-01	2.718375488567331133e-01
7.997973096926669356e-02	1.074492328613069758e-01	2.364223239175484714e-01
9.133643189764023562e-02	9.279450438485230268e-02	1.999616109219971571e-01
9.314702103183902793e-02	1.007766206259278485e-01	2.045172479557337830e-01
6.998169269992282615e-02	1.229425211393672668e-01	2.629970361641017496e-01
8.490985004297396666e-02	1.094996198720192826e-01	2.314658661559936825e-01
7.907045151087288559e-02	1.127567590787835194e-01	2.443289873625395237e-01
3.653985295422190749e-02	1.468135128900688313e-01	3.004467882737600348e-01
2.862246693021608390e-02	1.543216627178249645e-01	3.096806805118351713e-01
5.663514215565679244e-02	1.302818290855889127e-01	2.788617299493771351e-01
8.255203630001384241e-02	1.089621467725618575e-01	2.367562212542653755e-01
2.522710287849228017e-02	1.562930460623787599e-01	3.125730454776894929e-01
1.528165163720884845e-02	1.662963142256017879e-01	3.209108133658651330e-01
3.111241504670259062e-02	1.509656077050966216e-01	3.064824154859607797e-01
9.250234341630797497e-02	1.033269847980716610e-01	2.121126027135393222e-01
2.300558674173247553e-02	1.583198290148662979e-01	3.131403311182030524e-01
1.039759952106356078e-02	1.688590317460012813e-01	3.221788886365656301e-01
1.666205955665533978e-02	1.651655782004491924e-01	3.198905536491972734e-01
8.405092416803244815e-02	1.107961081072579013e-01	2.346029272223091877e-01
2.650718478669322753e-02	1.549950811940607465e-01	3.111808358024659160e-01
8.804889960042583397e-03	1.708206351523650635e-01	3.307721782203016936e-01
1.011493664406559745e-02	1.691347421554362795e-01	3.227531803849216230e-01
5.402117391008598446e-02	1.323389192194261155e-01	2.823505418577195725e-01
3.642718129609090472e-02	1.472381796720562130e-01	3.010881340975886666e-01
8.430111047355581810e-03	1.694888299240741580e-01	3.286525184102325192e-01
8.073965365743007716e-03	1.675467815857655807e-01	3.287309575069877754e-01
2.783633112357497552e-02	1.549624078984862263e-01	3.104637367226067979e-01
5.789632005656503155e-02	1.303038935605111970e-01	2.784344781421682624e-01
8.533916443757005865e-03	1.699617584887389010e-01	3.296153002263501608e-01
7.246154683382299844e-03	1.589901508471909253e-01	3.191615439936417165e-01
1.404142974142974509e-02	1.671563877772669904e-01	3.208406905493569328e-01
8.747271363236708286e-02	1.055673417151358762e-01	2.248804839713973713e-01
9.195967925295422951e-03	1.714429037119435395e-01	3.315114300553273496e-01
6.810305859785703575e-03	1.506755668789681035e-01	3.103143034637774189e-01
8.782746750552683501e-03	1.706245400694956782e-01	3.302240896214311272e-01
8.426329678030125558e-02	1.101566177553804510e-01	2.332023313532872733e-01
1.207053495009491328e-02	1.688123654174478738e-01	3.225313105117053603e-01
6.620788912342745469e-03	1.455281694039656792e-01	3.052971177685427362e-01
7.373065044675164437e-03	1.606960502828342907e-01	3.210001667293368999e-01
4.665429251416580714e-02	1.394305293504287668e-01	2.924599563306575223e-01
1.945477834329722988e-02	1.615073332593516264e-01	3.167122561620896448e-01
6.629811293615839318e-03	1.455972487768373846e-01	3.053647584499229461e-01
6.631521948433305447e-03	1.455039720015004479e-01	3.052650486298620347e-01
2.024377954669154267e-02	1.608601312999692057e-01	3.158608180404937071e-01
3.849101962209805494e-02	1.465304959050045541e-01	2.994805518489532803e-01
6.827853364206659670e-03	1.511097482296504535e-01	3.107574029942170024e-01
6.311337718011733600e-03	1.299905927081491663e-01	2.896053262510107640e-01
1.020384107639937810e-02	1.691478067671864371e-01	3.227765066292449525e-01
7.549224171412127760e-02	1.174855741271754461e-01	2.529923907836426067e-01
7.339004155160422371e-03	1.601728107610029816e-01	3.204582844999487312e-01
6.262896009889051818e-03	1.182128546887413340e-01	2.772614753330781001e-01
7.633717699776720877e-03	1.637192898087534987e-01	3.243293314023795171e-01
8.912314969929419073e-02	1.046798302322641261e-01	2.216365909781169430e-01
8.368737914543178391e-03	1.692737903511777886e-01	3.284137440892174742e-01
6.286542658830551744e-03	1.129959325790228092e-01	2.726661068833797774e-01
6.624996877436228893e-03	1.452950370735373031e-01	3.050517551958598639e-01
4.679940208005822777e-02	1.381841580111360934e-01	2.916483073556498384e-01
1.207283513607504410e-02	1.684527634224324832e-01	3.220901327361427313e-01
6.270690592358074689e-03	1.155042607584067932e-01	2.743699617835523852e-01
6.273190683907303722e-03	1.233144224616512519e-01	2.823003743842171787e-01
1.839038813024163055e-02	1.627226535882827230e-01	3.178662879230302885e-01
2.543809970069821347e-02	1.560230524823320586e-01	3.122622887416380832e-01
6.276309130148427506e-03	1.258186200129269849e-01	2.849450291035890426e-01
6.457837839735192098e-03	1.030551597867368219e-01	2.619769691596793848e-01
9.036802507052188460e-03	1.711981734520378606e-01	3.311233321325078860e-01
5.976258890423280512e-02	1.290045927293473338e-01	2.753814794067305782e-01
6.518132089841754961e-03	1.416997305403528973e-01	3.014301034519878408e-01
6.923067432100138419e-03	8.893910177153856178e-02	2.459899816841955023e-01
7.159835859095520227e-03	1.575247721697216052e-01	3.176792349922129000e-01
9.284995032781762081e-02	1.040407165030669823e-01	2.116728607917778282e-01
7.255257038919937784e-03	1.589722541451693838e-01	3.191792800679381092e-01
7.199288144068338724e-03	8.331713790014877441e-02	2.392853739353476283e-01
6.356981271446016102e-03	1.332308377766798224e-01	2.926778378488842369e-01
5.145128408785359930e-02	1.349120862711997160e-01	2.863856850952657407e-01
8.868048610197520887e-03	1.708401866505229738e-01	3.305163456946205169e-01
7.013929048357958607e-03	8.736702789470088271e-02	2.434854237524086695e-01
6.392229082810896301e-03	1.060762038044580080e-01	2.647893281525790510e-01
1.868621708583928509e-02	1.632101526413348713e-01	3.178922494590288306e-01
1.703259568721504635e-02	1.641414344002177783e-01	3.190755825312590055e-01
6.525052718778012739e-03	1.003557308624360989e-01	2.589857681585238103e-01
7.278143624413924151e-03	8.214217625303361914e-02	2.378710232830684446e-01
8.852438853012678521e-03	1.709476753491832868e-01	3.309607627933390250e-01
4.506306713900931626e-02	1.407196142413257300e-01	2.942690534249531309e-01
6.265747197972015847e-03	1.210141815263536813e-01	2.802249283159714555e-01
8.506192771792986385e-03	6.651361415940748589e-02	2.171442921746237764e-01
6.967924525291491200e-03	1.541989395668859619e-01	3.139907441945202216e-01
9.138056562044005737e-02	1.054955902393708983e-01	2.172716486049686702e-01
6.613074986776212860e-03	1.451775598744536599e-01	3.047047708623317197e-01
9.437219404601848716e-03	6.039040837458200389e-02	2.059036951892797007e-01
6.276312303080899824e-03	1.257818268105573289e-01	2.849064026643204350e-01
5.962991097326669765e-02	1.289561508608830231e-01	2.761834542391662928e-01
7.787533317532457922e-03	1.653624983261740011e-01	3.259308765223762894e-01
8.834336363092387678e-03	6.437254023185140506e-02	2.110514470266051379e-01
6.707084184364608959e-03	9.477535849905355247e-02	2.521329470469693135e-01
2.064558217581724531e-02	1.612774981605355484e-01	3.157641653931139158e-01
1.211225352534694988e-02	1.687933730157326340e-01	3.225432619074956042e-01
7.540758013696358120e-03	7.808969400522955406e-02	2.320750878406509510e-01
8.304508472159577437e-03	6.811782636048779871e-02	2.202889932051378397e-01
8.969929041049984342e-03	1.710618272026895870e-01	3.308444553050804426e-01
3.218358730669623746e-02	1.510961342990415068e-01	3.060369633604953510e-01
6.502215839193525859e-03	1.014502014680753322e-01	2.596625045051828007e-01
1.147997801653233285e-02	5.200399740996557163e-02	1.902098485072639122e-01
6.951186127292618977e-03	1.537369998677189653e-01	3.137280208778824298e-01
8.185065067694685670e-02	1.096503339485520034e-01	2.382032305443394504e-01
6.321875134608134772e-03	1.300838376956358622e-01	2.894049450826411407e-01
1.417096823979857589e-02	4.648064771779036874e-02	1.756933082880650920e-01
6.258550569669174557e-03	1.230517452028954684e-01	2.820322407411191001e-01
7.119964976280790392e-02	1.217287851989772712e-01	2.607384618595968706e-01
7.125261466044308101e-03	1.569227805204853332e-01	3.170378214182513199e-01
1.284408977161433096e-02	4.897905122685944357e-02	1.822492499040497538e-01
6.927587000971624498e-03	8.927829249816353341e-02	2.457584120509129777e-01
2.490383426457432048e-02	1.565970643516438332e-01	3.113517116775762483e-01
9.281874438452852871e-03	1.715529953899345705e-01	3.316971129138008845e-01
9.414227363822802452e-03	6.052757835418540178e-02	2.061060522872359413e-01
9.354448930737335743e-03	6.111314992333841123e-02	2.060772423699810396e-01
9.489160109238947705e-03	1.688217150946635936e-01	3.221565950831869474e-01
2.329188530467019014e-02	1.590231665494425406e-01	3.133477256208452300e-01
7.171086989218089514e-03	8.404809317708054894e-02	2.401828888786463057e-01
1.522958672164897997e-02	4.525292755860754745e-02	1.713342596986311972e-01
7.061974067570142566e-03	1.559078662075372435e-01	3.157225001787317131e-01
6.746480171689789307e-02	1.254868808291983995e-01	2.675665278360352950e-01
6.270391252570783891e-03	1.155865269412871543e-01	2.740694176602110899e-01
2.598732718114749041e-02	4.178228163163883596e-02	1.558594806458947768e-01
6.270087216189268453e-03	1.243702228689479161e-01	2.837543581182466190e-01
8.323678235497378175e-02	1.112291906015682175e-01	2.356773182220247564e-01
6.684194444819491210e-03	1.472805978870075638e-01	3.068543902855798700e-01
2.171547567739395834e-02	4.220944155192893343e-02	1.536823631610441110e-01
6.930612703014205067e-03	8.903566209657717834e-02	2.454492347097717575e-01
3.099418910291473761e-02	1.511785907496859260e-01	3.068441686175561456e-01
8.327942754692729821e-03	1.690808184847070461e-01	3.281757389382342627e-01
1.252549408575520662e-02	4.963946939791212543e-02	1.838903919173358881e-01
9.721794681867401700e-03	5.913379264552574843e-02	2.029285642586277638e-01
1.095043354148872439e-02	1.691533956656328108e-01	3.228374417657243201e-01
1.717786263936771363e-02	1.640070963173351215e-01	3.189373998858577863e-01
8.076913001019536686e-03	7.082610437383930757e-02	2.231616027515133105e-01
1.804574436033679063e-02	4.371557768497340291e-02	1.626756062171125228e-01
7.287086134872167165e-03	1.597041344546817621e-01	3.196607078723239237e-01
5.322863545863776302e-02	1.343259763102574167e-01	2.843938863763267322e-01
6.462536935922469361e-03	1.030665439761616065e-01	2.614576351822380795e-01
4.540539548807059900e-02	3.507035411385352880e-02	1.294194515897006681e-01
6.301381665607785898e-03	1.294119365258877830e-01	2.887086325731432757e-01
9.191916828429230746e-02	1.049324574363288826e-01	2.154878512205721242e-01
6.426537588886560570e-03	1.376846619245399306e-01	2.972915722261505467e-01
4.443091698677448242e-02	3.721238609716155665e-02	1.362469617174246750e-01
6.758192324619272107e-03	9.343195539654586268e-02	2.506017280923293900e-01
4.020549234969028607e-02	1.450829335872892978e-01	2.974526165286984214e-01
7.717605071538402584e-03	1.645836191702171325e-01	3.250084357554140491e-01
1.645809499055927994e-02	4.457508649442332160e-02	1.671291656156330130e-01
9.221351016476586615e-03	6.192526806538121986e-02	2.073750956253522237e-01
1.302165208760930337e-02	1.678720664633731041e-01	3.215014308384350761e-01
1.320809390608967959e-02	1.677485531519400941e-01	3.213894019521714718e-01
9.185493713491199586e-03	6.187141213624336444e-02	2.082193978585650807e-01
1.681221546631506136e-02	4.399250252445654347e-02	1.657362208602256581e-01
7.684939143670854733e-03	1.642668106823527707e-01	3.246482528890844432e-01
4.080359260689653267e-02	1.445866628874084570e-01	2.967504201043255074e-01
6.755996220751958603e-03	9.331113383351839763e-02	2.510651513263858492e-01
4.528774803612778399e-02	3.502197456353595140e-02	1.300469022286873111e-01
6.405660006129743067e-03	1.368092191141227210e-01	2.966608194714415170e-01
9.213636370707795065e-02	1.034139779648863278e-01	2.137630992401552965e-01
6.310480676474217177e-03	1.293873203814858708e-01	2.886818543880670385e-01
5.101846755743882911e-02	3.785665977353090683e-02	1.160542103459732965e-01
6.493524810654793811e-03	1.018061056790217911e-01	2.600793446323644287e-01
5.236191236544307515e-02	1.354607956899183119e-01	2.860968344463428181e-01
7.277751148598077258e-03	1.596822526488757554e-01	3.196241182820860893e-01
1.922649442559187793e-02	4.324129656042241532e-02	1.596486735010022029e-01
8.245327716801642559e-03	6.891574136934808248e-02	2.214380969188671222e-01
1.681853519909815020e-02	1.643398928332250875e-01	3.192471570366319789e-01
1.096353258766324945e-02	1.691502793972869956e-01	3.228308601545972767e-01
9.959875384290217681e-03	5.765121241549037157e-02	2.014606427361055607e-01
1.325828881359014666e-02	4.784857916852191390e-02	1.797973662669043460e-01
8.241948689661993122e-03	1.686879346046111783e-01	3.277102537505711677e-01
3.116379485326425947e-02	1.510311767935026139e-01	3.066901300899196325e-01
6.996208816777649275e-03	8.753820476459166222e-02	2.443519110750831391e-01
2.698716636212072917e-02	4.130824007715335616e-02	1.537273637770079915e-01
6.642450073896410956e-03	1.459578881871683165e-01	3.055003757609510151e-01
8.378344061204839877e-02	1.092337078429418407e-01	2.331885966296465829e-01
6.272856739812260329e-03	1.233324140263723501e-01	2.826638426204433063e-01
3.534198033651281268e-02	4.046759576489525334e-02	1.458455301533722603e-01
6.284808380681017326e-03	1.133708081072958562e-01	2.726455679207303584e-01
6.619001446426209245e-02	1.237041474155849419e-01	2.659535065958164024e-01
7.032782526931846689e-03	1.553470457285173745e-01	3.151552393902699589e-01
1.719049694188901078e-02	4.414162886830147459e-02	1.650162533782132401e-01
7.330940661984808315e-03	8.116472982202105335e-02	2.359077342305341551e-01
2.248337057432625574e-02	1.597490154747656654e-01	3.141273213996420566e-01
9.377266090647817798e-03	1.687888833444499692e-01	3.221134933801754197e-01
9.867627936688938561e-03	5.808195222870424224e-02	2.021228530078993946e-01
1.007130282804946653e-02	5.715080102864103506e-02	2.005543715632746582e-01
9.135309540382441362e-03	1.713507436342834866e-01	3.313242039913956161e-01
2.476832662021455356e-02	1.567214267126495475e-01	3.114815713040645639e-01
7.059714845622622192e-03	8.625531633451762048e-02	2.428347014969074180e-01
1.462954190790388687e-02	4.590034322119164456e-02	1.737076659901775066e-01
7.036684543504923006e-03	1.553528407985736715e-01	3.153934549987973401e-01
7.155329054284348400e-02	1.201781020948209933e-01	2.587970872866890426e-01
6.264008613581006912e-03	1.208172901718522485e-01	2.796613763110490369e-01
1.684978096352407473e-02	4.432995350147002356e-02	1.659600162643469767e-01
6.293973454787771260e-03	1.270899364176334423e-01	2.862754517288680356e-01
8.091264455175228854e-02	1.123697909199071476e-01	2.425960641433732301e-01
6.884506621275710003e-03	1.524470992718405249e-01	3.127262478751861030e-01
1.299754984837031557e-02	4.833185699346247144e-02	1.815395653035700718e-01
6.623958100425597628e-03	9.697584990536246841e-02	2.552107681030613695e-01
3.100732664150507301e-02	1.521456923209803525e-01	3.073349320266671736e-01
8.871367491948056738e-03	1.708407122937093126e-01	3.305283543255502776e-01
8.905314577062339865e-03	6.392994655825409711e-02	2.104159018007424331e-01
7.922439206773934650e-03	7.282364537094210277e-02	2.252004998671143510e-01
1.164591226945066449e-02	1.689693651487677861e-01	3.226569924506449416e-01
2.016647565100460060e-02	1.607784391697319459e-01	3.157098643843835317e-01
6.875858024715464367e-03	9.007552112865080396e-02	2.473185243220548113e-01
9.798231308673299722e-03	5.874631195342447376e-02	2.023667060276279073e-01
7.640309588944460550e-03	1.639340478919198429e-01	3.243378784272035187e-01
5.949460319363070182e-02	1.290924755227495779e-01	2.763551468893262753e-01
6.258398223388139670e-03	1.220717628680877825e-01	2.813421736679684870e-01
1.073105804637530802e-02	5.450578191372668080e-02	1.952366250047022078e-01
6.513671823561661967e-03	1.418279405844478647e-01	3.015616812389431134e-01
9.102150574504475067e-02	1.056502858667713735e-01	2.185013725624991854e-01
6.865624558966221258e-03	1.519912087463356765e-01	3.119343061135722017e-01
9.520403473895266977e-03	6.021582848077097760e-02	2.046754689327379417e-01
6.269630625349797981e-03	1.158172881279232735e-01	2.747041574375409523e-01
4.324766704462590372e-02	1.422084277934100305e-01	2.962370532607244700e-01
8.675632853904824415e-03	1.702886913311232320e-01	3.293797651111315394e-01
7.723419449673585291e-03	7.546809373367416307e-02	2.286836898095175319e-01
6.743963495767113514e-03	9.357568842452304581e-02	2.513621449086858028e-01
1.604403462185421958e-02	1.650187868254593959e-01	3.189785491843474263e-01
1.802537323875808006e-02	1.631447890244238641e-01	3.181049721779296569e-01
6.549775490113707299e-03	9.959357443158781131e-02	2.581513370555345022e-01
7.447700862388773047e-03	7.943856025808734844e-02	2.337634788673213504e-01
8.587908470073513101e-03	1.701509264447451930e-01	3.298561766464079836e-01
5.068602851837983314e-02	1.350136030778009699e-01	2.867546070898359112e-01
6.291466006192236726e-03	1.281285405682052736e-01	2.876768758389340319e-01
7.768064940790186945e-03	7.480639924794180162e-02	2.277977556482777000e-01
7.060065607587651115e-03	1.558162293050582015e-01	3.158881176642250876e-01
9.297816732508551452e-02	1.035025341963802525e-01	2.104797011915284233e-01
6.992962569772553927e-03	1.546177736787566481e-01	3.144127461891004782e-01
7.416651543231789212e-03	7.996979844942594950e-02	2.344375077086887083e-01
6.396029922326462724e-03	1.361422910300834899e-01	2.956952350620020709e-01
5.767103857015665191e-02	1.305075018649823893e-01	2.780976433844158380e-01
8.744984221441542971e-03	1.704934442473257650e-01	3.296325182706394963e-01
6.727732930184693316e-03	9.420260412976982911e-02	2.515011472105753154e-01
6.259006924793419913e-03	1.181107862159787025e-01	2.767818537324082673e-01
2.340556520216130476e-02	1.589159132440349786e-01	3.132331120925683221e-01
1.731376361177550116e-02	1.638511343455219815e-01	3.188708997013045554e-01
6.270377468553967049e-03	1.152791017609056112e-01	2.737258762712055926e-01
6.387593072448072284e-03	1.060913943409522026e-01	2.652922570488045473e-01
1.112303842439821278e-02	1.690986685164470593e-01	3.227495561847495420e-01
4.519963467074622487e-02	1.406555526486117091e-01	2.941903635164622166e-01
6.462132015055632728e-03	1.391365190617764314e-01	2.990589152417781338e-01
6.475656433351351104e-03	1.023753835864847084e-01	2.612201809793537333e-01
7.996616608982765051e-03	1.669892605253069373e-01	3.277734095439831519e-01
8.911637141452499744e-02	1.046919817252831564e-01	2.216102140667827736e-01
7.344179080004176186e-03	1.602406044520316708e-01	3.205333024452506896e-01
6.373207244186329667e-03	1.073288998615735124e-01	2.661316978384972165e-01
7.027665690789497432e-03	1.552454187037887179e-01	3.152972318464584700e-01
7.343738747765954367e-02	1.183036515047906911e-01	2.551985232905891743e-01
9.225028042467053879e-03	1.714954563818456568e-01	3.316224676883676170e-01
6.255353950269881835e-03	1.193146132333750276e-01	2.784320958982730021e-01
6.569825679798912965e-03	1.435426777572785251e-01	3.030276338253904411e-01
3.502833805335908712e-02	1.476896178830238437e-01	3.023384682002334678e-01
1.831480635900450959e-02	1.636046616148132959e-01	3.182844049350415094e-01
6.411081735716250840e-03	1.363659102809555712e-01	2.962062348866063011e-01
6.399971995235786970e-03	1.358606661897481249e-01	2.956840454196306145e-01
1.710833669327105344e-02	1.647498193056975424e-01	3.195091061161494661e-01
4.367529813982790055e-02	1.408249266175159442e-01	2.952433676177131927e-01
6.979745581215501815e-03	1.542894732980621408e-01	3.142755472205931433e-01
6.377546225186270235e-03	1.345501687616571518e-01	2.940483999946129079e-01
1.043717467010074618e-02	1.688883784238230934e-01	3.222575495020136294e-01
8.336956255953886785e-02	1.097405006347163953e-01	2.340639290152782270e-01
8.129513468612570293e-03	1.679443911302453685e-01	3.293213732175405140e-01
6.464735796003040491e-03	1.392610379916523755e-01	2.991870051537720565e-01
8.412026606392619676e-03	1.694179368066584535e-01	3.285682837281176383e-01
8.600258014620992819e-02	1.065606328339052805e-01	2.274574035723731791e-01
1.173608045766705299e-02	1.685922459722142552e-01	3.221663856633965040e-01
6.742106741953968196e-03	1.488199773843021378e-01	3.086566133696079239e-01
7.779795455806981508e-03	1.651822007878543108e-01	3.256626260471139345e-01
5.281281033865964369e-02	1.334557449489469361e-01	2.842245865312638120e-01
2.315323535160462853e-02	1.591372541109299932e-01	3.134721342443668735e-01
7.323836213072754120e-03	1.602300417706867264e-01	3.202166764282058375e-01
7.560845074811917144e-03	1.631363455113756800e-01	3.234704436152662232e-01
3.028974197104938870e-02	1.516008093917751709e-01	3.074689088166274176e-01
4.819204317413555705e-02	1.382293861028922599e-01	2.907025738651281555e-01
8.420753124055546657e-03	1.694013916789442464e-01	3.282471190984719844e-01
7.688566477090041928e-03	1.642979194572043999e-01	3.246934470092462388e-01
1.957577966276180526e-02	1.613700617253071568e-01	3.165816193930383049e-01
8.137795899770405850e-02	1.119700029565670329e-01	2.416311258545504881e-01
1.173161623554308530e-02	1.686136161626760610e-01	3.222589034014221587e-01
8.135841640934282637e-03	1.679755756308655701e-01	3.289746634721678609e-01
1.561584735116283706e-02	1.654031276341405010e-01	3.201739127082509628e-01
9.216240463537400673e-02	1.034040951740357317e-01	2.136744817646296091e-01
2.069429277698231484e-02	1.604117613318352398e-01	3.152896773971711752e-01
9.204174204052284480e-03	1.714799806103760593e-01	3.316059999848620654e-01
1.463178799570141742e-02	1.662188794223988519e-01	3.208622748675085679e-01
7.524208600540582825e-02	1.164317322858825360e-01	2.516786973642691772e-01
3.975795531241610448e-02	1.453384355122746552e-01	3.004995148938467420e-01
1.339386740156811584e-02	1.671886225246895508e-01	3.208532787367011085e-01
1.658823726703906321e-02	1.652202877158017169e-01	3.199269705387182694e-01
6.015889691034920217e-02	1.298663199759049480e-01	2.763984901471085442e-01
6.677991128980698132e-02	1.250858059636180963e-01	2.678509172675035965e-01
2.433586372588625313e-02	1.580895359417886226e-01	3.123385791733162553e-01
2.393947335183099767e-02	1.574344186260717149e-01	3.137253276998412943e-01
5.777717412466842895e-02	1.303045494506084312e-01	2.786950889797121245e-01
8.902004655623757534e-02	1.070365449489171783e-01	2.234259520177615532e-01
5.125724370147860531e-02	1.350666028415026809e-01	2.865902017265533619e-01
4.995341335701630747e-02	1.357443756019575953e-01	2.878014470558503679e-01
7.832214531666736868e-02	1.144020645585962365e-01	2.473046655983433539e-01
9.314702103183902793e-02	1.007766206259278485e-01	2.045172479557337830e-01
9.603420523733435799e-02	1.078387960972731069e-01	2.074935039536766057e-01
6.611110225461691581e-02	1.324683329401863396e-01	2.740548812802580114e-01
8.501893588926934253e-02	1.171504868645727171e-01	2.434935388120397226e-01
7.722163995150926885e-02	1.212991807635439845e-01	2.539050004460573495e-01
3.097825998938474878e-02	1.578845256663114482e-01	3.095799917998693362e-01
2.344352794284976227e-02	1.656646328865760687e-01	3.165109362202875309e-01
5.131460272163407277e-02	1.425860752481589167e-01	2.912669235687030955e-01
8.194157240221100480e-02	1.174192838816936757e-01	2.462176154592346511e-01
2.034517569025418027e-02	1.683812097296377153e-01	3.174669991082964549e-01
1.182733728649976168e-02	1.753543813314613065e-01	3.221374539343866417e-01
2.575174122006285149e-02	1.625343186590894884e-01	3.140664253071556722e-01
9.527203513733117912e-02	1.101611026850307928e-01	2.153737743666849780e-01
1.837765511100708515e-02	1.693455604575257456e-01	3.186912877659694998e-01
7.854421325770966078e-03	1.755241347372929472e-01	3.209536958206778978e-01
1.300912205588677928e-02	1.746326042284726265e-01	3.217130452687668729e-01
8.392556202265205600e-02	1.176964259609009633e-01	2.451823834994383555e-01
2.153773468404385216e-02	1.674392451832967255e-01	3.166789674848493608e-01
6.634111441720547120e-03	1.749094578616500750e-01	3.259593932404227790e-01
7.596781602839275394e-03	1.754443888732509504e-01	3.209156194793638672e-01
4.850670508742138676e-02	1.437402597463938725e-01	2.941227625547256364e-01
3.083108161991643392e-02	1.578062194455741585e-01	3.094367285883397045e-01
6.253529316610051403e-03	1.729149789693252837e-01	3.236864639877496952e-01
5.885948937148999249e-03	1.702904524905663186e-01	3.208965203544045242e-01
2.272584501194396811e-02	1.654530020865516149e-01	3.154506750090865230e-01
5.267585011382469595e-02	1.419809536538682304e-01	2.902886777525576223e-01
6.367411450912574544e-03	1.736153784543279510e-01	3.244825454882082072e-01
5.038560001455083537e-03	1.592726870037429743e-01	3.110229707788668696e-01
1.076962080481025374e-02	1.758501387621971834e-01	3.223379679807208964e-01
8.821049350184184679e-02	1.136145631490238783e-01	2.358101465289942356e-01
7.014388665870785466e-03	1.764054303398786550e-01	3.278003152713041546e-01
4.629130212718934878e-03	1.495888968295068788e-01	3.016589252823901335e-01
6.615982494058036956e-03	1.748857363936950904e-01	3.259221312637778922e-01
8.419694027388863189e-02	1.174233580929793797e-01	2.446980485098632641e-01
9.240280635229747297e-03	1.764075889220593218e-01	3.221081745416607411e-01
4.449162197740608171e-03	1.438709673324325700e-01	2.960098820503563877e-01
5.154626421952746007e-03	1.613298104750546802e-01	3.130633455530996145e-01
4.081319567341346044e-02	1.512331175924932214e-01	3.030811472106234028e-01
1.540635698396786157e-02	1.726791112261727712e-01	3.202544328895672310e-01
4.455604999622386764e-03	1.439517265657822565e-01	2.960893511681901291e-01
4.455522491064289881e-03	1.438537595524272961e-01	2.959929170050880631e-01
1.610109883415888898e-02	1.714207283029202111e-01	3.203273456726508095e-01
3.265409196658020097e-02	1.568690206353580419e-01	3.081762131261800430e-01
4.646483856813987678e-03	1.500403728847553020e-01	3.020470386591785905e-01
4.111624370336408596e-03	1.272693294358528682e-01	2.796108767592129229e-01
7.668753803706240824e-03	1.755197075482942959e-01	3.209985653676301620e-01
7.267421970404597253e-02	1.251919184664084805e-01	2.615266468548126388e-01
5.122053960668226935e-03	1.606841782298252252e-01	3.124364587475778610e-01
3.998369024247216963e-03	1.149901354839643897e-01	2.674904129703300493e-01
5.403459848179248404e-03	1.652780374475369685e-01	3.163402162060700018e-01
9.046624984886314502e-02	1.123438816906390247e-01	2.282510105725006622e-01
6.195709553577843920e-03	1.725716245821276584e-01	3.233322053594394063e-01
3.978401510363549498e-03	1.096212308556178128e-01	2.619513675973001998e-01
4.449134002551424771e-03	1.436211207208899776e-01	2.957644264986072913e-01
4.096176459934253167e-02	1.499443704893951013e-01	3.024017864164983971e-01
9.240744545268575472e-03	1.761824627006582655e-01	3.219226356003034861e-01
3.987603323981514514e-03	1.122175075995873461e-01	2.646303247443866358e-01
4.036510008488813916e-03	1.201991434520503638e-01	2.727111019282753013e-01
1.448571106977625256e-02	1.729222115586707131e-01	3.206312559417464625e-01
2.056533707156704693e-02	1.682606631256068908e-01	3.173766214856292844e-01
4.056816545947250496e-03	1.227975553327006059e-01	2.751011913859356950e-01
3.988856888227476638e-03	9.971809727003873303e-02	2.512601808987827701e-01
6.847542150155039309e-03	1.758894719341405621e-01	3.270962395791203736e-01
5.472982113914481861e-02	1.398821443782927998e-01	2.871005675550507563e-01
4.343390639804822762e-03	1.396567378177235308e-01	2.919186105061020720e-01
4.162096771433643205e-03	8.551893171208198308e-02	2.366803032480286340e-01
4.956842259715932286e-03	1.575069602966926441e-01	3.093293074697507361e-01
9.567141395257738878e-02	1.112221754822347031e-01	2.151800849158264639e-01
5.044547703890511769e-03	1.592367648938896596e-01	3.110083877961038468e-01
4.293215181184750762e-03	7.991765288897095809e-02	2.303287369440587817e-01
4.163136125667321608e-03	1.304769155201515041e-01	2.828211499402144558e-01
4.578589701191698724e-02	1.473554415850834298e-01	2.979735886381682519e-01
6.707406557009298886e-03	1.752994854722976503e-01	3.264124184829816366e-01
4.203536430913867861e-03	8.390603164185861385e-02	2.345330038781807958e-01
3.978918300070910519e-03	1.024759802107822748e-01	2.544221681125398149e-01
1.474977013490863520e-02	1.726700968814287585e-01	3.205390433307231390e-01
1.335138593447016131e-02	1.739292286209134786e-01	3.213199343658021956e-01
4.002564921244622376e-03	9.689792884820172536e-02	2.484682117819332348e-01
4.329503893881536669e-03	7.874586169585126583e-02	2.289999345277121123e-01
6.672967751501834854e-03	1.750992722838007332e-01	3.261693989671750615e-01
3.919018412867775192e-02	1.513423071798334907e-01	3.040668038477334356e-01
4.017686367308370698e-03	1.178677621503156636e-01	2.704249707410633086e-01
4.973349650400749056e-03	6.296864191210491124e-02	2.088695852675880038e-01
4.779215759526889151e-03	1.535999189921338770e-01	3.055984677485314993e-01
9.365108869809374292e-02	1.126047038003100131e-01	2.219317700830372164e-01
4.439448684786184707e-03	1.434558033322462789e-01	2.956592059739907019e-01
5.365967567391383142e-03	5.668792324068591681e-02	1.999492048255536170e-01
4.056513340901179987e-03	1.227591253781680630e-01	2.750622189878372259e-01
5.458381012224661211e-02	1.395437263007126005e-01	2.878902758904700043e-01
5.574960602374501306e-03	1.674127847256569601e-01	3.180486352688499663e-01
5.097876049683258692e-03	6.054672467506001798e-02	2.054699002236396455e-01
4.067526752717376404e-03	9.129095621053703868e-02	2.427652961688120947e-01
1.636649897654007813e-02	1.716941212239898595e-01	3.204299580680436410e-01
9.274549396457332229e-03	1.764548674673239448e-01	3.225486781805760872e-01
4.461957246292946877e-03	7.465379009550936196e-02	2.237509972393844637e-01
4.864236236749142073e-03	6.465507273354401119e-02	2.116602067162628442e-01
6.812947448940565032e-03	1.757324940542820957e-01	3.269314074989106977e-01
2.680940288080480016e-02	1.628174084717777248e-01	3.136982310751957326e-01
3.998049202024733795e-03	9.782836719557883032e-02	2.494560302430433585e-01
6.432771862233233051e-03	4.730161739290992401e-02	1.869456383610094696e-01
4.762730523266589522e-03	1.530952659747087108e-01	3.050235959959465282e-01
8.097835339933862064e-02	1.193122426033155076e-01	2.495346528239836548e-01
4.115861087067407276e-03	1.271641720705426470e-01	2.795203432717808800e-01
8.051280570426477823e-03	4.087020959202944392e-02	1.689705333969895307e-01
4.026070878869969505e-03	1.199251456508800689e-01	2.721816585839859082e-01
6.752146236670053536e-02	1.300200079121351382e-01	2.706860463275317930e-01
4.924342528679348518e-03	1.567989271216641556e-01	3.086317753568611488e-01
7.198863462729687690e-03	4.355616020471177186e-02	1.790143992850564691e-01
4.163205623276433620e-03	8.580927678654406976e-02	2.366890881071370689e-01
2.011064387740912895e-02	1.678410267453113724e-01	3.174814133201334654e-01
7.121545084695868333e-03	1.767101676769657348e-01	3.281864866193251462e-01
5.353097287046582053e-03	5.682771393483526667e-02	2.001692188669458583e-01
5.319400465547574619e-03	5.693856933791818786e-02	2.009776971617913133e-01
7.210141600202168988e-03	1.769770220757788115e-01	3.285632245289771269e-01
1.864309424841636975e-02	1.699366018191147132e-01	3.188086740100831706e-01
4.278493481860823344e-03	8.064567071793124486e-02	2.311801252004097584e-01
8.740056987894151419e-03	3.917085194986558855e-02	1.645905747920426987e-01
4.865709051975364297e-03	1.555909022401270880e-01	3.075199135843193488e-01
6.325285699503196968e-02	1.351812008109956054e-01	2.787930541602334222e-01
3.986565744835579572e-03	1.122608806742222687e-01	2.645574285889793487e-01
1.554203429497513778e-02	3.418334101230154770e-02	1.404437555292580297e-01
4.043156773072320576e-03	1.213398851427086034e-01	2.736749138256015512e-01
8.286397187000732467e-02	1.181313109819870227e-01	2.467475065449485083e-01
4.507844631834956317e-03	1.457841571807468040e-01	2.979437456683119434e-01
1.287565386799605083e-02	3.452044582647362247e-02	1.464639104079102361e-01
4.165532330609678091e-03	8.556872801301930453e-02	2.363981826798676189e-01
2.568753348584962293e-02	1.627351578765599549e-01	3.143513470153770362e-01
6.155081235092341174e-03	1.722853821459558454e-01	3.230182651438616714e-01
7.025648014137408914e-03	4.439279293383040920e-02	1.806789595534755155e-01
5.488795390451883804e-03	5.483503006275927683e-02	1.977825775812533382e-01
8.296059886063633648e-03	1.758316043613245838e-01	3.213255926431696219e-01
1.347436717142291851e-02	1.738369307416307019e-01	3.212697194860887895e-01
4.743548084030657641e-03	6.734052108901750211e-02	2.146116369459167006e-01
1.055598858591511036e-02	3.670042704588570570e-02	1.551705670566340123e-01
5.077229508827718618e-03	1.601044804997551196e-01	3.119157500862392851e-01
4.766519402896013391e-02	1.445078078720492820e-01	2.951808835152843757e-01
3.990436967838295601e-03	9.945079662603455162e-02	2.512041689674640033e-01
5.085462749939051452e-02	3.307889517527506928e-02	1.242867683783033389e-01
4.100777075991102194e-03	1.265515968535656510e-01	2.788901410240834933e-01
9.442080790475093632e-02	1.119834183499333891e-01	2.196523904096933377e-01
4.244357827319467091e-03	1.353192780298815845e-01	2.876301784554466945e-01
4.133134392956899772e-02	3.406079933312863850e-02	1.298071293208576948e-01
4.088218499855078569e-03	8.994997674721941228e-02	2.413018950042212230e-01
3.432659820630379333e-02	1.555204644643160550e-01	3.066027552349752661e-01
5.490927219500729706e-03	1.663683264194494027e-01	3.175093141543707809e-01
9.542506451575949455e-03	3.803878517037315166e-02	1.597711366196045146e-01
5.274713341246295428e-03	5.778175651488802467e-02	2.021983038767557472e-01
9.968316921289521737e-03	1.763294907096789044e-01	3.226875818462411338e-01
1.008322436782438380e-02	1.763018109614700180e-01	3.226098915617374718e-01
5.257864403302225931e-03	5.822698856212437518e-02	2.022320031067654234e-01
9.770751135761313044e-03	3.732242549688714883e-02	1.587167522098186512e-01
5.456900113655072104e-03	1.659633366873918270e-01	3.170951663566626832e-01
3.491302033920662407e-02	1.550392765748303814e-01	3.060333633179842527e-01
4.087400707953103840e-03	8.987744285305077074e-02	2.415215052969487963e-01
5.220158254521650720e-02	3.317732244166693434e-02	1.245817581942822161e-01
4.223218638879422393e-03	1.344133229562753939e-01	2.867105407206387291e-01
9.473456602984731134e-02	1.103265535461821489e-01	2.175776014853861295e-01
4.104720542124185023e-03	1.265252575264803059e-01	2.788621887974844782e-01
6.398439030376046333e-02	2.915057618196725125e-02	1.156703063168651180e-01
3.995485460117520482e-03	9.818385781660583789e-02	2.498249363808572043e-01
4.674690396553504712e-02	1.454808303675654835e-01	2.965340801232154155e-01
5.070369203001301450e-03	1.600806995579999170e-01	3.118842274540621906e-01
1.130304782551427856e-02	3.595666296859403172e-02	1.520778035539407935e-01
4.833979481244088383e-03	6.545886294151748164e-02	2.127394650633429585e-01
1.316100954274657120e-02	1.740670000562251629e-01	3.213993090408506226e-01
8.306317316066236245e-03	1.758379948008622073e-01	3.213359659623929998e-01
5.577234676269471336e-03	5.358646916241750768e-02	1.971593654887499047e-01
7.461468649207825266e-03	4.265744915979167995e-02	1.730597298492805858e-01
6.072021342272360123e-03	1.717056858018241872e-01	3.223995741293657069e-01
2.585046520999767505e-02	1.625912295894678672e-01	3.142319548802339768e-01
4.195415272853608712e-03	8.412286814977831817e-02	2.351275274535461202e-01
1.613609028489759734e-02	3.368938664701778829e-02	1.387321418137142659e-01
4.466364450097515260e-03	1.443184981387529153e-01	2.965053544766562688e-01
8.358020663527354621e-02	1.165618761154166849e-01	2.439221243821207419e-01
4.037123690124766462e-03	1.202606427327112260e-01	2.728505038608741162e-01
2.318615679985014388e-02	3.397081400518034422e-02	1.318960769615593609e-01
3.980304149527769120e-03	1.099584427081821969e-01	2.621479281001893868e-01
6.196329364976543852e-02	1.340311586892372619e-01	2.774736603553534797e-01
4.838241839564050295e-03	1.549326309540969004e-01	3.068852287987243743e-01
1.001179552688202801e-02	3.737087082054170450e-02	1.575866751560643930e-01
4.358469934090170028e-03	7.772522794608495433e-02	2.273686832031405758e-01
1.791789412258681935e-02	1.705499952759964299e-01	3.193241341721119175e-01
7.160136598716282386e-03	1.768399229509673432e-01	3.283727025199949523e-01
5.553522939445776352e-03	5.401490194025551639e-02	1.965018024216879655e-01
5.649743975563392695e-03	5.304678412227378792e-02	1.963222810498632120e-01
6.972223718375913926e-03	1.762392317553581611e-01	3.275755267759203893e-01
1.998562814925541886e-02	1.679517060874986811e-01	3.175714590315098507e-01
4.224643004685613157e-03	8.284384503126432375e-02	2.336895024912474805e-01
8.353303683163670890e-03	4.007956026729374288e-02	1.669715294991837573e-01
4.841927079818120205e-03	1.549660121419379477e-01	3.068400869641506601e-01
6.793542703526511684e-02	1.296302271114631310e-01	2.699507679397831206e-01
4.014392060781912797e-03	1.176221319109966024e-01	2.700863718746452924e-01
9.795031529065800768e-03	3.766492737712674038e-02	1.585648835710674887e-01
4.075769942942897295e-03	1.241208165266239616e-01	2.764365916264358014e-01
7.968311076690137718e-02	1.201737127891674001e-01	2.513114597540039297e-01
4.700930518033996641e-03	1.516169190808085987e-01	3.035895690325841056e-01
7.290645234422354903e-03	4.288368626943456219e-02	1.784620512399458792e-01
4.034062975157626241e-03	9.353427251900005290e-02	2.454839499293470784e-01
2.569915242656017895e-02	1.636982345417851148e-01	3.147150455808527258e-01
6.705024135358339521e-03	1.752822695781653672e-01	3.263876851469887375e-01
5.138063743608589640e-03	6.008240259772960196e-02	2.048437386062390009e-01
4.662589646644343944e-03	6.919874167411257937e-02	2.175092263563732642e-01
8.876977629867832675e-03	1.763010998602612678e-01	3.219236583820609954e-01
1.601715587257845907e-02	1.720827173045460790e-01	3.199023483404510593e-01
4.140690626345255865e-03	8.665174033025119238e-02	2.379447933276410687e-01
5.510237486913593941e-03	5.464473335333384224e-02	1.968518590735570117e-01
5.413462816084679829e-03	1.655286445063253731e-01	3.167035316886379070e-01
5.443520487796382756e-02	1.396487284165227605e-01	2.879986789554420112e-01
4.019825534797627498e-03	1.189617302582412217e-01	2.712658740330747831e-01
6.008747194312547002e-03	5.013572071718740142e-02	1.917529126824997210e-01
4.339373906922738833e-03	1.397922316674555521e-01	2.920512075539603014e-01
9.313783279162679563e-02	1.128342667907000496e-01	2.236721033882126675e-01
4.683462435671525981e-03	1.510968784368098006e-01	3.030800640440073357e-01
5.399921532097673449e-03	5.598608020454957229e-02	1.995416289000611076e-01
3.988795166361525091e-03	1.125380737896937988e-01	2.649611498750070737e-01
3.735753674557162896e-02	1.528657100574616068e-01	3.057820963010519644e-01
6.496240303679678973e-03	1.742553146293991662e-01	3.251955512103407719e-01
4.556732982993083603e-03	7.203091512817047515e-02	2.205574579071233332e-01
4.082947662150893109e-03	9.013988326628126491e-02	2.418001997409026660e-01
1.249189343275480812e-02	1.745327432254765998e-01	3.216526021702053040e-01
1.417510627992535355e-02	1.731946767763610229e-01	3.208942036641269091e-01
4.008092702591503631e-03	9.613605280424977750e-02	2.476583892014994626e-01
4.416422185653745558e-03	7.600180045588011968e-02	2.253437442614124042e-01
6.421824864320524462e-03	1.739161995815189654e-01	3.248184992135896287e-01
4.498524003364789969e-02	1.477561532779176900e-01	2.985643468440829507e-01
4.085378573675524372e-03	1.252569805050792184e-01	2.776169190553753330e-01
4.581565247340324554e-03	7.136764773125564565e-02	2.197229540501883793e-01
4.864236181627457078e-03	1.555014827425465485e-01	3.073684766041104854e-01
9.582554942158166833e-02	1.106593324285338742e-01	2.138800865435836751e-01
4.801529100987411702e-03	1.540851599983093512e-01	3.060656901988222378e-01
4.400320073359664796e-03	7.653248958401731583e-02	2.259804522138465499e-01
4.210729852520578298e-03	1.336673869247821944e-01	2.859901372164824762e-01
5.243413222825099584e-02	1.406787394693652105e-01	2.896398771006634121e-01
6.566631128174904575e-03	1.746212689957699626e-01	3.255992765260173893e-01
4.073985770382204663e-03	9.071842279686652410e-02	2.421592373529036224e-01
3.994236589644817315e-03	1.148424740919413989e-01	2.672340234187844388e-01
1.874378201051485338e-02	1.698460642483661798e-01	3.187320543626450675e-01
1.357230586752478096e-02	1.737465280233736753e-01	3.212238030405412670e-01
3.985484269051653428e-03	1.119474885435427364e-01	2.642200839706360105e-01
3.978042185695418453e-03	1.027657276065707670e-01	2.545345636724831717e-01
8.436979214755391254e-03	1.759154220064092222e-01	3.214554299700969064e-01
3.932767426287647750e-02	1.512682607679515789e-01	3.039944323937151527e-01
4.282811175149170424e-03	1.369187872606356660e-01	2.891841420453905576e-01
3.993013462206485009e-03	9.903650985442963295e-02	2.505369804937676581e-01
5.802386973666751047e-03	1.695611079729393289e-01	3.202008876041572694e-01
9.045629941462746126e-02	1.123568971823090401e-01	2.282496413946968061e-01
5.126786092947477336e-03	1.607673394884412410e-01	3.125203524041673120e-01
3.978428390174482132e-03	1.038497999589249321e-01	2.557072058007926474e-01
4.834422149945671876e-03	1.548361679568885096e-01	3.067216769415239686e-01
7.016513534579321698e-02	1.275135796860423776e-01	2.659378074651048141e-01
7.040359960324815702e-03	1.765055910607905010e-01	3.279405999860117160e-01
4.000147640565221430e-03	1.161223076459934611e-01	2.686534716441907333e-01
4.394772152728432246e-03	1.416610275697378629e-01	2.938934335476802717e-01
2.949630472014708182e-02	1.592528556178348653e-01	3.107917606808072719e-01
1.444174704107969998e-02	1.735026973214681689e-01	3.209695862470882677e-01
4.225805438044960560e-03	1.339474138421102023e-01	2.862543331084614895e-01
4.212989722596871545e-03	1.334068017201771039e-01	2.857192270397524991e-01
1.341260299340130135e-02	1.743664038774845326e-01	3.215391486434049373e-01
3.778106335975339736e-02	1.537960130505356127e-01	3.059717601361215400e-01
4.789098741148412053e-03	1.537408870630622426e-01	3.056392388939714322e-01
4.186702503952810517e-03	1.318782599466347683e-01	2.842106013368158601e-01
7.872394396896131852e-03	1.755433264594961074e-01	3.209983243373222828e-01
8.304094030269848492e-02	1.167223218507477123e-01	2.444948261315519344e-01
5.945361358326350931e-03	1.708417119962649666e-01	3.215772837709003351e-01
4.285664264367161636e-03	1.370517655823579872e-01	2.893149754967647702e-01
6.235926015317194704e-03	1.728016533856642223e-01	3.235659039414526261e-01
8.638003243282837973e-02	1.148183601354567651e-01	2.391969738094716635e-01
8.956736670060139183e-03	1.761170881847753389e-01	3.217753636059368927e-01
4.563869909263162938e-03	1.475356179008109891e-01	2.995921915118592294e-01
5.556817179621198477e-03	1.671428732183503352e-01	3.182794854526688755e-01
4.722759117007979679e-02	1.460128542082891612e-01	2.961936160941057716e-01
1.851518259147511003e-02	1.700358633287182841e-01	3.188922898616340373e-01
5.111437248897954255e-03	1.607437824597956755e-01	3.125452658505363801e-01
5.332222115079554570e-03	1.645247011474914034e-01	3.157062543395946497e-01
2.500271437393120078e-02	1.632181750597273551e-01	3.148650911709482414e-01
4.239517888452543071e-02	1.487331143034693881e-01	3.009362333661044220e-01
6.244402369973145461e-03	1.728323371988560453e-01	3.236221418312024145e-01
5.460510360399850605e-03	1.660032681569783009e-01	3.171439728240283973e-01
1.551817018927492686e-02	1.725837948981225889e-01	3.201731464996617760e-01
8.032324540266672086e-02	1.197861353965967990e-01	2.507512952725157174e-01
8.950939547107905625e-03	1.761417455144350108e-01	3.222188483102361722e-01
5.963577437140932247e-03	1.708843063605385015e-01	3.215773825175832212e-01
1.209861868683470565e-02	1.747589196963561242e-01	3.217925052889443194e-01
9.477382352359225992e-02	1.103182021119167994e-01	2.174706368433137749e-01
1.640958865865027594e-02	1.710633867177306366e-01	3.200548662580535719e-01
7.017253212374452431e-03	1.764558302877410334e-01	3.278833143470231692e-01
1.126113964622754704e-02	1.752454843674707829e-01	3.220442303763449976e-01
7.236368586467883945e-02	1.263231794683669362e-01	2.630059653755491000e-01
3.388537687009718358e-02	1.559421883712615586e-01	3.093354432931663123e-01
1.022200255528171731e-02	1.757502217256841082e-01	3.222134448725074707e-01
1.295577688693427820e-02	1.746734337511574864e-01	3.217298053781886824e-01
5.516453527569559201e-02	1.403305294516458135e-01	2.877340478563324977e-01
6.249485841488233717e-02	1.334427868994903232e-01	2.778391194154441468e-01
1.959138448814035094e-02	1.691310796464842170e-01	3.181257489230333579e-01
1.920575690936976443e-02	1.693942911394481499e-01	3.183420369373560765e-01
5.255273521749315169e-02	1.422358760521212906e-01	2.908321438079751187e-01
9.032423603736100537e-02	1.144420222734578718e-01	2.302573233237725225e-01
4.558104135788354494e-02	1.475234944505786627e-01	2.981675743046705573e-01
4.422382486604514717e-02	1.486249731531584795e-01	2.997807680942096153e-01
7.624848800729161491e-02	1.235239810868426213e-01	2.577960329725696997e-01
9.603420523733435799e-02	1.078387960972731069e-01	2.074935039536766057e-01
1.004765745041247826e-01	1.143360349278390309e-01	2.097442411260051764e-01
6.078947541441692692e-02	1.422562620745884410e-01	2.858721649475159388e-01
8.480868294639631877e-02	1.248485858095776391e-01	2.529845269263642504e-01
7.405225984614438595e-02	1.299430576557768224e-01	2.646883753625673963e-01
2.513371398118158240e-02	1.686705080728875261e-01	3.154687891290358648e-01
1.839815858363125223e-02	1.745294491316503604e-01	3.180664572358101183e-01
4.485822596678834540e-02	1.524998231945938199e-01	3.016087610181783507e-01
8.044297437178249410e-02	1.267643588082766337e-01	2.582226431465067251e-01
1.568269697359458981e-02	1.773224054266117344e-01	3.191476304971270217e-01
8.730224326251367906e-03	1.804082519619812919e-01	3.184421572217637220e-01
2.041263442471419332e-02	1.737009671129755017e-01	3.171851739590346719e-01
9.941987419163778039e-02	1.165595502711208598e-01	2.186915538631845624e-01
1.400764663124498544e-02	1.784927100092054131e-01	3.189797311043355288e-01
5.643594906394211463e-03	1.772370160265721584e-01	3.144540604408023743e-01
9.693786639331625210e-03	1.806749769198154332e-01	3.192405954809934276e-01
8.324732504580972803e-02	1.254985976282381177e-01	2.549128904110365967e-01
1.672778166720911841e-02	1.766493672703147166e-01	3.188720096685758731e-01
4.611452981639896365e-03	1.735639406142607255e-01	3.150581571906039269e-01
5.441050876419550875e-03	1.767798593078766800e-01	3.137977909685707445e-01
4.196633729980142613e-02	1.562395080585585183e-01	3.048565844736909058e-01
2.495671346696604065e-02	1.685877955500558745e-01	3.153070429122881713e-01
4.298891584217257034e-03	1.705647873394347813e-01	3.118070285344604065e-01
4.020590313669525351e-03	1.668814252321378366e-01	3.085380202798483351e-01
1.777773714305541652e-02	1.750885080467406429e-01	3.183835097634373223e-01
4.628782359044314454e-02	1.518146495065547108e-01	3.008972983711223348e-01
4.397697285016710644e-03	1.715608337401872407e-01	3.128152041904295189e-01
3.368413041277107389e-03	1.532867118891053093e-01	2.957683220212026232e-01
7.889558662662610189e-03	1.804875344985561458e-01	3.179885598729687568e-01
8.942571877168736805e-02	1.214391834151055671e-01	2.443275750772225252e-01
4.925154144309495940e-03	1.760075129396684868e-01	3.176030092062971932e-01
3.032750069310474750e-03	1.420974195493076575e-01	2.851767985186214327e-01
4.596958537570028369e-03	1.734647037603818942e-01	3.147312249615190627e-01
8.363741741785368777e-02	1.244882548054098981e-01	2.530896467942960748e-01
6.762900642159008768e-03	1.796069099668639590e-01	3.167457207175634615e-01
2.884818124596622013e-03	1.358320765940131403e-01	2.791816679497846621e-01
3.462132197124434541e-03	1.557418117599667640e-01	2.980862117582148141e-01
3.427440567783801573e-02	1.613825217748304786e-01	3.112069497713341182e-01
1.167769910184490723e-02	1.799555024082759025e-01	3.194891347959598615e-01
2.889184751900253367e-03	1.359207364664177242e-01	2.792680852605726183e-01
2.888451688238480308e-03	1.358171878070712491e-01	2.791705920786342610e-01
1.224406438225056348e-02	1.796037865944243861e-01	3.194140244953875829e-01
2.658603692508443306e-02	1.673023624846481372e-01	3.142433670416447944e-01
3.047187957419539295e-03	1.426472698297052699e-01	2.857003479029213699e-01
2.596328947970905077e-03	1.181856130473977196e-01	2.620162947167113954e-01
5.498976057041637944e-03	1.769429576416684247e-01	3.139610374621423228e-01
6.840791243996291460e-02	1.342054031405716663e-01	2.729880776538805010e-01
3.434820345980971190e-03	1.549625057978968878e-01	2.973586875837748167e-01
2.486397214024105295e-03	1.056942105212559796e-01	2.492708283604727626e-01
3.657527442902042125e-03	1.604428570115443708e-01	3.023129625914774410e-01
9.244880525494386658e-02	1.198968450050178491e-01	2.390712641104445479e-01
4.260771336850655011e-03	1.700644328304916630e-01	3.113265234353130850e-01
2.459284433082742360e-03	1.003476830397588837e-01	2.436730868046574905e-01
2.883142359339063709e-03	1.355631820810437316e-01	2.789264532393593843e-01
3.442074262007632779e-02	1.624752764633561330e-01	3.113507013543836965e-01
6.763707695347953575e-03	1.794612201908356297e-01	3.168119623495969650e-01
2.472490812841621199e-03	1.029221945271238392e-01	2.463762094334191743e-01
2.526175927433760293e-03	1.109237008438133110e-01	2.546523167954813927e-01
1.091828712215714425e-02	1.799367368778507781e-01	3.194506313973236589e-01
1.587509930902741839e-02	1.772414528318937976e-01	3.191357957822277269e-01
2.546710718536515650e-03	1.135765524856014730e-01	2.573650234239538426e-01
2.444047913341962364e-03	9.073010794394401057e-02	2.330940691019166844e-01
4.783009890362732719e-03	1.750788480730704755e-01	3.166305675807279396e-01
4.844125975942203954e-02	1.495430500234492532e-01	2.978229701252539385e-01
2.795560987128520303e-03	1.312419324239008089e-01	2.748953404983892623e-01
2.489364901268942276e-03	7.812979522942999078e-02	2.181107865695709469e-01
3.300356042454044569e-03	1.511903645029575860e-01	2.938062286389696021e-01
9.997632533410893974e-02	1.178820695301191213e-01	2.182708215220603154e-01
3.371679986750364399e-03	1.532370716195700089e-01	2.957321035096946993e-01
2.529692248236403707e-03	7.357229091138364763e-02	2.118513788746984594e-01
2.641990389935289230e-03	1.216200439767562147e-01	2.654353514670860781e-01
3.920567777609229587e-02	1.573866103394883365e-01	3.072254687569582199e-01
4.671325027468364866e-03	1.741075956662539448e-01	3.153900608547249851e-01
2.502576707799630817e-03	7.660768646845728114e-02	2.162382179579297459e-01
2.444256263195887513e-03	9.338704127875946392e-02	2.361535027171771106e-01
1.113364225301383126e-02	1.798485337016016428e-01	3.194518089315240839e-01
9.973945687486551748e-03	1.802963751208215559e-01	3.192856972942128557e-01
2.445135289789068800e-03	8.820283245252664994e-02	2.302164248177140105e-01
2.539416729374743831e-03	7.263801700093980296e-02	2.104865710476467311e-01
4.642866411364909851e-03	1.738675854138537202e-01	3.153608779420936647e-01
3.269212318354752789e-02	1.626466270033593842e-01	3.122648675796936280e-01
2.507176500939456432e-03	1.085916700307116289e-01	2.522553480286415239e-01
2.810789429284810126e-03	6.015240376271350359e-02	1.922928777199431616e-01
3.155976395328607964e-03	1.466509507204000751e-01	2.897028614480644526e-01
9.693729872567424799e-02	1.193294962694562839e-01	2.276471806004716492e-01
2.875881721843387417e-03	1.353516174513656745e-01	2.788757647592644551e-01
2.965871346792270380e-03	5.503670877705993392e-02	1.841608093001746438e-01
2.546408251377529908e-03	1.135388036881660734e-01	2.573270613268681117e-01
4.830038157636712404e-02	1.513644928895432895e-01	2.992424637359578643e-01
3.786622802336103710e-03	1.630725454585826850e-01	3.051024997109810788e-01
2.865636032261420496e-03	5.821317090416038009e-02	1.891245994859535040e-01
2.462493264730691855e-03	8.290641537868477517e-02	2.243286056777852588e-01
1.246422688161663572e-02	1.790879236821760201e-01	3.194072018307694827e-01
6.790586612784754728e-03	1.796522472790346436e-01	3.167997268617805950e-01
2.589923581303388289e-03	6.922313055448105212e-02	2.063510261779811228e-01
2.768005235636805672e-03	6.158476255898334695e-02	1.947938334430487917e-01
4.757441998821776430e-03	1.747991690684835564e-01	3.161021388149606870e-01
2.132715702428578108e-02	1.719425614907894029e-01	3.163521532962413341e-01
2.444515102727695677e-03	8.899001839423767435e-02	2.312327730584757268e-01
3.210515850840867103e-03	4.723055120782852778e-02	1.700002495444294937e-01
3.142132709646028310e-03	1.460967812386695930e-01	2.889798971069329481e-01
7.910509820494643352e-02	1.274357598627234855e-01	2.597475365904355349e-01
2.599897316073684905e-03	1.181072081875211843e-01	2.618747085994701518e-01
3.627906772050715212e-03	4.054905160710205181e-02	1.586157422827876862e-01
2.518270390303389838e-03	1.106489052321391053e-01	2.543811167041959420e-01
6.238218451568888767e-02	1.395345790853973478e-01	2.826405941876306560e-01
3.273730439384947566e-03	1.503681548756079511e-01	2.930269170795603006e-01
3.400082135607607192e-03	4.335403307498770370e-02	1.644798499894227217e-01
2.490288539084950514e-03	7.818173785105417273e-02	2.183358711132005192e-01
1.549221399338573946e-02	1.768438993723813191e-01	3.184200354229278496e-01
5.014276331999134584e-03	1.765482396354108308e-01	3.181762237058211040e-01
2.961872784255970004e-03	5.515134048967592489e-02	1.843475713536572580e-01
2.950605061983857524e-03	5.547126185536004062e-02	1.845838384242662333e-01
5.094807994762362569e-03	1.770437299591302582e-01	3.182810458184170965e-01
1.424111895250612658e-02	1.783127794673931843e-01	3.188738869367401252e-01
2.525287992978242357e-03	7.414967133337657668e-02	2.126540812863133012e-01
3.789626318071337430e-03	3.869839262068883179e-02	1.546723817796704092e-01
3.226166529141871742e-03	1.489445208426259104e-01	2.918751439339121179e-01
5.766206052708938712e-02	1.429089456144349568e-01	2.884877068988013771e-01
2.471166202844932158e-03	1.029307761295753521e-01	2.463630774810116053e-01
5.461352603712277265e-03	3.070867586761782952e-02	1.345729551750487474e-01
2.533881491875500380e-03	1.121212855823761623e-01	2.558604216423683297e-01
8.174132197226763319e-02	1.260505903289581009e-01	2.566762446128842412e-01
2.932194266563548091e-03	1.378990460948914809e-01	2.813278324372474049e-01
4.652388555462461106e-03	3.232823540408756580e-02	1.384423574533262258e-01
2.490749344311815605e-03	7.798446290912743051e-02	2.180887301451069071e-01
2.034027678588479215e-02	1.736390829920878009e-01	3.170670699941952053e-01
4.225322034254408443e-03	1.696629722314004773e-01	3.109272535172665219e-01
3.346030312414871588e-03	4.416147816937338044e-02	1.660145374592914558e-01
3.008648847576900209e-03	5.374405705396825828e-02	1.816833183264884022e-01
5.997546711061563229e-03	1.780503884323317854e-01	3.152796660352733538e-01
1.007707269989888132e-02	1.802717663608372212e-01	3.193147867918129101e-01
2.716214251740733943e-03	6.358874106835316065e-02	1.976668349743965769e-01
4.163770146558665175e-03	3.507951271603153981e-02	1.464131330707083012e-01
3.400423020608278613e-03	1.542522642531123922e-01	2.968909322583463961e-01
4.110938461779128916e-02	1.571669674190647736e-01	3.060911716056525789e-01
2.443312351011694972e-03	9.050953501215705521e-02	2.329573660592006989e-01
2.571577452018358745e-02	2.946920508264209981e-02	1.196746899398730968e-01
2.586870927732909387e-03	1.174428049992181228e-01	2.612712511595568499e-01
9.810190473030605540e-02	1.186347118763661501e-01	2.244459298598675268e-01
2.713489844011429675e-03	1.266130169738312883e-01	2.703686496149543261e-01
1.772449377138896054e-02	2.922345476990011875e-02	1.220379140723884537e-01
2.468418587285303722e-03	8.172647054448863024e-02	2.228658880159858913e-01
2.808141942004049874e-02	1.663427663094099174e-01	3.135330047284321520e-01
3.725360717971470947e-03	1.618060242312713282e-01	3.038538953550291577e-01
3.973725490139745631e-03	3.683102809691433943e-02	1.508107995075738395e-01
2.932020500130416707e-03	5.616038066794093453e-02	1.857676329597733322e-01
7.343194690273779912e-03	1.803058194813524362e-01	3.176243154036878513e-01
7.434773961058627201e-03	1.803553978980018124e-01	3.177076021371982861e-01
2.926082094030668657e-03	5.629547090094187689e-02	1.862653125330145376e-01
4.018752801197789104e-03	3.647765161292972069e-02	1.495850337842694333e-01
3.699002773952742018e-03	1.612960883359667863e-01	3.033600435380340299e-01
2.863350961644073323e-02	1.658969369736038868e-01	3.131390714132052389e-01
2.468214145893932177e-03	8.185203136730198614e-02	2.228660660252700931e-01
2.725680368144334231e-02	2.986847110386159701e-02	1.198638177133795751e-01
2.696985380322036718e-03	1.256818084781756162e-01	2.693491775017159418e-01
9.858287114158015285e-02	1.168536012174965777e-01	2.218341688580146298e-01
2.589704607009690740e-03	1.174135026080021654e-01	2.612387117309376006e-01
5.787984993979528037e-02	2.961110749357382874e-02	1.155581298380564392e-01
2.445130352982105570e-03	8.932291750338834657e-02	2.316038516075832054e-01
4.017479484441688342e-02	1.579008226103499057e-01	3.067588502315141685e-01
3.395897583627793814e-03	1.542257577800270063e-01	2.968609331418954889e-01
4.322445062627133794e-03	3.410188797540504579e-02	1.434260456514743765e-01
2.751634130287006208e-03	6.221235081805116807e-02	1.958060905315717748e-01
9.816317388334105942e-03	1.803276306343906676e-01	3.192389228567215631e-01
6.005960717099911861e-03	1.780693056973268740e-01	3.153003815440337254e-01
3.038861216482668937e-03	5.267882403156037840e-02	1.798013818725177626e-01
3.480883818980040623e-03	4.238903628702989784e-02	1.623328436347188652e-01
4.158408015244252631e-03	1.688533700252362046e-01	3.101341845139302666e-01
2.048616231587752079e-02	1.735230311758835242e-01	3.169950990962064896e-01
2.500142542256500455e-03	7.697047691615574450e-02	2.165489847406665003e-01
5.714147040179473613e-03	3.032121143976549207e-02	1.335404882839261176e-01
2.897504609480461291e-03	1.362947342797222183e-01	2.797852818565457755e-01
8.275743604893298633e-02	1.247994772489590121e-01	2.539793037629269890e-01
2.527005791521319544e-03	1.110210440809809851e-01	2.547374063325515969e-01
8.536628139241941859e-03	2.884058469085652027e-02	1.263839090196756110e-01
2.461910866894623240e-03	1.006485477322837108e-01	2.439408855721145741e-01
5.630851012085452689e-02	1.446267397613773265e-01	2.895251708459932738e-01
3.203521948874965553e-03	1.481851943256891624e-01	2.911572268200773861e-01
4.062677476998066695e-03	3.597829340543085008e-02	1.487208411538578079e-01
2.549391746588081098e-03	7.165460549496371900e-02	2.092918108079937778e-01
1.363361569405907581e-02	1.781917675519926192e-01	3.190258505528151267e-01
5.049927888499117223e-03	1.767919620892850763e-01	3.180098892462980276e-01
3.029425933559148909e-03	5.306297192704982624e-02	1.805194730228403543e-01
3.057294119191089621e-03	5.222680289341190274e-02	1.790461840867158538e-01
4.889368216123513022e-03	1.757241295658129865e-01	3.172988121349623603e-01
1.538394672330900548e-02	1.769219410737341569e-01	3.184547854883103546e-01
2.508766456223221475e-03	7.592345780297493629e-02	2.151174347828788969e-01
3.703705146850477803e-03	3.969649756075242786e-02	1.568495898930795107e-01
3.206531663188738612e-03	1.482392725575037429e-01	2.910096306207851091e-01
6.285323165379280708e-02	1.391082071797917208e-01	2.818886335169493718e-01
2.504019808652890866e-03	1.083100764184841830e-01	2.519706965046875635e-01
4.023627642955607264e-03	3.635976981902259986e-02	1.496710863948100545e-01
2.563700048023642708e-03	1.149353123237216723e-01	2.587378065788730197e-01
7.730417201076050793e-02	1.287334726058861900e-01	2.623187530977143522e-01
3.092533222050053432e-03	1.444184915044016693e-01	2.873879451870604562e-01
3.430767409688728620e-03	4.303844709114601486e-02	1.635571380354809146e-01
2.452994765159255408e-03	8.510237989576080464e-02	2.268433770145321660e-01
2.035101634730285269e-02	1.728060636386849480e-01	3.169536351443267841e-01
4.669097901041974197e-03	1.740856941577809125e-01	3.153650887707368788e-01
2.879776185162552515e-03	5.784352029864626987e-02	1.885434357150065354e-01
2.678837000921197031e-03	6.512292439043287917e-02	2.002896840928476418e-01
6.468545827867155928e-03	1.791050562056507589e-01	3.161861212258777476e-01
1.218652531422792507e-02	1.796612251657095927e-01	3.194429698829913122e-01
2.483034284760488042e-03	7.908092360479512806e-02	2.193571346687633594e-01
3.017417974385261381e-03	5.334488534186003494e-02	1.812582639213407842e-01
3.666247824526847054e-03	1.607384031145293046e-01	3.028563982820807743e-01
4.813856008745959203e-02	1.514753661630318105e-01	2.993422690158890620e-01
2.511890823618134760e-03	1.097023987862389277e-01	2.533988234500422765e-01
3.135479063156809687e-03	4.973896997723438462e-02	1.746134972669894370e-01
2.794112577753526949e-03	1.313863498756626114e-01	2.750338923015060999e-01
9.616241777256839818e-02	1.196655122205919908e-01	2.297347902323499391e-01
3.077809750708482284e-03	1.438329991161018673e-01	2.868297529930486367e-01
2.978396389261894761e-03	5.469345836123764432e-02	1.832939801736390151e-01
2.474105911331458962e-03	1.032408426287070025e-01	2.467096757928292639e-01
3.092473806777251699e-02	1.640490080200956158e-01	3.134286246166132495e-01
4.496288736356990334e-03	1.725699535791673789e-01	3.140416753319077436e-01
2.631241429850494917e-03	6.724449651293276653e-02	2.032698598685415137e-01
2.466782576948545191e-03	8.208352313973890646e-02	2.231627847277919130e-01
9.269519894587130437e-03	1.803907007917579519e-01	3.186523930695833728e-01
1.066194108979590105e-02	1.800641410208948245e-01	3.194333187759901826e-01
2.448218674627855584e-03	8.749914879450407246e-02	2.293865397195540834e-01
2.572378765726801575e-03	7.027549839167054890e-02	2.078994091507351538e-01
4.441094975870085726e-03	1.720029305364629280e-01	3.132574326549592003e-01
3.840312299951703645e-02	1.578974347513133758e-01	3.077210362745695926e-01
2.573018977027996534e-03	1.161388292479345052e-01	2.599137565963465235e-01
2.643617646951978983e-03	6.672815409353224925e-02	2.024821112844650273e-01
3.224933911099459038e-03	1.488588957053267881e-01	2.916003683863193641e-01
1.001780482321984467e-01	1.172881565080380606e-01	2.167728323594657613e-01
3.173707362788547037e-03	1.472075629308411404e-01	2.902301662599814924e-01
2.565141972337925402e-03	7.069094191560801321e-02	2.084953715276596231e-01
2.685457892957154868e-03	1.248677986627702852e-01	2.686498012948786984e-01
4.604127756934783822e-02	1.529698181391187517e-01	3.010330075948405293e-01
4.549487604881385927e-03	1.731384487735936339e-01	3.144679689868117300e-01
2.463928455469943657e-03	8.239855310029826907e-02	2.236896223629433744e-01
2.483022431585824030e-03	1.055104026516794080e-01	2.490701457536006469e-01
1.432352737551711996e-02	1.782513781951137743e-01	3.188421241160507291e-01
1.016277987893332568e-02	1.802407341388668205e-01	3.193355788411809115e-01
2.470458450866686029e-03	1.026202700963745607e-01	2.460269624217356621e-01
2.444228600562370346e-03	9.363396709560642406e-02	2.363388638089606864e-01
6.113116333202106567e-03	1.782925029494031310e-01	3.155380463818132641e-01
3.282579607405455846e-02	1.625047148980255374e-01	3.121342160316464276e-01
2.744862768373934614e-03	1.283426105500161396e-01	2.719508349555227467e-01
2.443886367778258517e-03	9.008952884369381131e-02	2.323778128343644556e-01
3.956455876204190147e-03	1.659016546974336759e-01	3.078265817208789001e-01
9.243367716120715061e-02	1.199335595472596633e-01	2.391104872203029807e-01
3.438620851949347745e-03	1.550595639152389238e-01	2.974509821680873523e-01
2.445543178518416738e-03	9.467741799984455420e-02	2.374995636357300488e-01
3.200776187070042411e-03	1.480912582763195262e-01	2.908732987730147102e-01
6.542695022353567369e-02	1.367674879288929835e-01	2.777010733615565830e-01
4.945803811608473488e-03	1.761957430536238156e-01	3.173819394921965076e-01
2.490838255311933480e-03	1.068328756710456434e-01	2.504523296626105511e-01
2.837946674812186210e-03	1.334056053642935225e-01	2.769954532237641764e-01
2.374567155506057681e-02	1.697769985218047228e-01	3.162433680115498413e-01
1.087736508149961256e-02	1.803705900975533516e-01	3.194849047381571605e-01
2.695630967681328372e-03	1.251967460770968821e-01	2.688815074977417563e-01
2.685644839608092305e-03	1.246218545437463576e-01	2.683147605818214654e-01
1.002580193711510859e-02	1.806269102521977366e-01	3.193347311316054871e-01
3.132775210550531320e-02	1.637329613387889238e-01	3.112203202785076561e-01
3.163595223473869567e-03	1.468390222831114089e-01	2.896796660508925703e-01
2.662746212955702241e-03	1.230865481635426140e-01	2.668917935574991462e-01
5.659370817157172162e-03	1.772604627080273665e-01	3.144851028633334211e-01
8.199444644636705304e-02	1.262342145766939261e-01	2.566075430707167038e-01
4.068335404323164539e-03	1.676177437999165076e-01	3.095337108641700308e-01
2.747266198268261128e-03	1.284845541880949293e-01	2.720890044456610868e-01
4.285839592903961659e-03	1.704037543486178197e-01	3.116496591946098516e-01
8.676719914112951404e-02	1.240118569406016419e-01	2.503393685671370106e-01
6.532180471707893510e-03	1.790830300044076173e-01	3.163836084718997799e-01
2.978590631546595979e-03	1.398633362513095058e-01	2.830386001118398998e-01
3.776866250188359864e-03	1.628003867931520077e-01	3.048018416516229956e-01
4.066466778743654809e-02	1.561244519220281735e-01	3.058465793429769874e-01
1.412916110452722140e-02	1.778586571302716579e-01	3.188926097326651998e-01
3.428437455501809339e-03	1.550184878652952070e-01	2.976139620562462396e-01
3.606376858956483744e-03	1.593609635898709520e-01	3.017817408344493635e-01
1.974843092890155027e-02	1.742232544011906581e-01	3.174604927364664264e-01
3.582294058405943726e-02	1.614254058550474158e-01	3.103645054042072360e-01
4.291361654116809810e-03	1.704774325178202155e-01	3.119484088661343968e-01
3.701699597867924574e-03	1.613400363069910637e-01	3.034073137845189061e-01
1.176662971634323540e-02	1.799282265664255698e-01	3.195015678217584809e-01
7.818572841053927913e-02	1.278181213068843303e-01	2.604745183377367712e-01
6.522857685719030130e-03	1.790892007266242092e-01	3.164018644500696809e-01
4.074104974285952530e-03	1.676919993358595984e-01	3.095755775473174598e-01
8.948731286364308701e-03	1.804097079290380434e-01	3.189309930283538153e-01
9.864549603838212999e-02	1.168565461920614001e-01	2.216730276501627239e-01
1.250010598530293393e-02	1.794946385551685619e-01	3.194237094692374823e-01
4.927234896497711958e-03	1.761063458200745613e-01	3.172905093722185876e-01
8.284878033360310035e-03	1.805857183696729651e-01	3.182088715181640159e-01
6.803699747994546021e-02	1.346149408040365203e-01	2.738003754576315285e-01
2.770788773663568350e-02	1.679890811764601644e-01	3.142416756843970926e-01
7.525350032039801462e-03	1.802177520499371743e-01	3.178265603014391316e-01
9.647310295898603449e-03	1.806812111424517531e-01	3.192185680007612048e-01
4.891322741427084342e-02	1.496277424484291352e-01	2.981422812305899450e-01
5.691165967607308973e-02	1.445316771450422533e-01	2.900831914585939031e-01
1.504826437084960666e-02	1.777690837820996017e-01	3.186146619459117035e-01
1.470259460281542196e-02	1.780244349381102376e-01	3.194785528617642978e-01
4.616127683913268109e-02	1.518187658198887902e-01	3.010313144285580167e-01
9.226238032470995831e-02	1.215925397409914621e-01	2.412922764155506772e-01
3.900103785226066710e-02	1.574163301174926755e-01	3.072707227888964443e-01
3.764044275923311700e-02	1.587247089504802977e-01	3.086942672946637600e-01
7.281351955880516202e-02	1.317952108118751187e-01	2.676828357144598325e-01
1.004765745041247826e-01	1.143360349278390309e-01	2.097442411260051764e-01
1.071676198711793426e-01	1.209603860903094852e-01	2.130989807435468286e-01
5.380282899459426504e-02	1.520161964277615962e-01	2.989745893823548273e-01
8.334039858769098919e-02	1.334003263316263788e-01	2.680466222008869304e-01
6.926550378065454705e-02	1.393215062827505846e-01	2.805709857310118571e-01
1.935803883279385573e-02	1.799390734012757120e-01	3.182788601014062690e-01
1.366570182645110432e-02	1.827838645360465586e-01	3.178515521858260584e-01
3.746213599873726707e-02	1.661493486724018864e-01	3.126899891255632280e-01
7.771038633043658717e-02	1.360196243850538278e-01	2.741388108111951771e-01
1.143593299571088462e-02	1.841512512409141378e-01	3.171735355593384154e-01
6.069374252154924321e-03	1.823694068944586022e-01	3.118205575523637085e-01
1.534280821524280913e-02	1.824845759162886660e-01	3.179187824913242144e-01
1.054794487528236124e-01	1.232928032110614941e-01	2.241367760623822480e-01
1.010307905428264874e-02	1.841209425929594690e-01	3.168428415674284793e-01
3.793893179233953639e-03	1.742938449762135300e-01	3.035933781069040105e-01
6.812149581908122364e-03	1.832991815554431414e-01	3.130641550901693826e-01
8.130802960572458549e-02	1.343025408146145683e-01	2.702380751026502437e-01
1.229288705148967598e-02	1.839329048995511084e-01	3.174909295073939375e-01
3.062214274636598788e-03	1.671340647403533053e-01	2.994090738097548998e-01
3.635319755705523903e-03	1.734042901233330269e-01	3.024364712252525789e-01
3.463378081478440951e-02	1.673204176335000015e-01	3.146290065093533816e-01
1.920122369331300760e-02	1.801534562562999986e-01	3.184344156228359202e-01
2.857081564934693674e-03	1.630178988070954960e-01	2.951568569108655171e-01
2.669201163370993335e-03	1.582371041288769264e-01	2.906411161009138100e-01
1.315657983249785001e-02	1.830614026640085268e-01	3.177945110838554799e-01
3.887483064442209812e-02	1.652869570777513730e-01	3.121730521312433004e-01
2.919732939039909603e-03	1.643420250678030436e-01	2.964310811065044016e-01
2.198832578749643218e-03	1.419590402022773423e-01	2.753361294371492463e-01
5.467169287925233156e-03	1.813625402138800413e-01	3.104984726795140260e-01
9.021833159102177202e-02	1.298885350989426313e-01	2.557704255678186489e-01
3.275870561383453783e-03	1.707217948251137096e-01	3.024189409695579034e-01
1.948616223448884632e-03	1.293251028762051613e-01	2.634010981375783378e-01
3.052032009581484573e-03	1.669641108570409926e-01	2.989544986643744018e-01
8.182328249109172003e-02	1.335290999877872253e-01	2.685642889040804060e-01
4.640834766816648305e-03	1.785438440302580532e-01	3.074880259806200833e-01
1.841303324562781896e-03	1.224913437990489545e-01	2.569145130594293613e-01
2.269130060175372776e-03	1.448185944725232654e-01	2.780151834114369391e-01
2.735996566847431755e-02	1.741722293415459144e-01	3.183100339860265304e-01
8.346155906258978519e-03	1.843786849089878443e-01	3.150509833762241696e-01
1.844069831687722427e-03	1.225876035348326398e-01	2.570106958048150037e-01
1.843313441430849409e-03	1.224782074769625168e-01	2.569084278652525866e-01
8.786964003572483861e-03	1.844883256826187756e-01	3.154506644621009048e-01
2.059879542734222024e-02	1.791868999838577281e-01	3.181445368643406324e-01
1.959068256350393611e-03	1.299322058406993941e-01	2.639809101580939954e-01
1.643789231228098835e-03	1.040463695691334622e-01	2.383592414505530388e-01
3.678818798234950727e-03	1.736704986048168975e-01	3.026926997948914955e-01
6.222314241241660993e-02	1.460018223494577994e-01	2.883867386769911056e-01
2.247634041690149687e-03	1.439028063096152721e-01	2.771589367521438696e-01
1.579469845362502234e-03	9.212717185354149518e-02	2.251916441537179514e-01
2.415577181050787559e-03	1.502620252543626078e-01	2.831131311418911833e-01
9.489384326039157491e-02	1.294171981663911897e-01	2.513378988112922596e-01
2.829257691120412588e-03	1.623429537317483962e-01	2.945121763260376557e-01
1.569371413116638081e-03	8.754673875311150266e-02	2.193760824966037304e-01
1.839506577830052336e-03	1.222072957129765047e-01	2.566447207056492541e-01
2.749682987218238228e-02	1.728899887807889557e-01	3.182469650847107867e-01
4.641265569192642992e-03	1.784648608689362037e-01	3.077179367451769454e-01
1.574736633056073032e-03	8.969046783546927304e-02	2.221931906835024617e-01
1.600648770914592234e-03	9.689142113422122282e-02	2.306649840853228217e-01
7.762107731937639699e-03	1.838631888953650151e-01	3.145376755908313449e-01
1.159477370790096273e-02	1.841429814671260989e-01	3.172622723330544292e-01
1.612566575990737050e-03	9.946452907261779663e-02	2.334805056927041211e-01
1.584304627096799756e-03	8.017025098171959296e-02	2.085398264377481270e-01
3.181315321732713919e-03	1.693448997962841984e-01	3.010880973682528161e-01
4.102661940539326091e-02	1.634814567848047184e-01	3.102713544279503965e-01
1.777646304324420612e-03	1.175712905049257351e-01	2.522493289865037625e-01
1.672353179920094135e-03	7.096722519485433589e-02	1.932974007940118921e-01
2.146549464854485834e-03	1.395338111390273805e-01	2.730613641307853001e-01
1.063794397086967325e-01	1.247114796200334830e-01	2.229586999493113064e-01
2.199959312157551139e-03	1.418959476469637271e-01	2.752784312601188610e-01
1.735546601986048820e-03	6.746610483417340987e-02	1.869970704060905931e-01
1.672940793122523750e-03	1.075629162929803012e-01	2.421104067658417236e-01
3.198243782760390452e-02	1.707739736079710857e-01	3.163394339023649082e-01
3.100926848045193474e-03	1.678623295139615168e-01	2.998213891719871960e-01
1.692525522815180317e-03	6.986033089147862529e-02	1.913643293567504067e-01
1.576623016245060072e-03	8.215006229803600846e-02	2.116470771022487540e-01
7.926935281387548216e-03	1.839598092161472409e-01	3.147592033400474221e-01
7.029875383664063726e-03	1.833262238003318112e-01	3.135792347513060019e-01
1.592060748758727939e-03	7.831924737723787444e-02	2.057999583328713467e-01
1.752739908633338395e-03	6.673328157886458667e-02	1.856286668429211195e-01
3.084769840945744690e-03	1.675666190356908114e-01	2.998229095718196735e-01
2.589975385492149229e-02	1.751099111730264335e-01	3.170931069171746275e-01
1.590091910897428740e-03	9.478711278044681110e-02	2.283150360988439598e-01
2.047759529775317056e-03	5.663127807385995305e-02	1.662882622648928499e-01
2.039560174214471999e-03	1.343716518936134696e-01	2.684162185692614555e-01
1.015906191999180197e-01	1.264894712958488376e-01	2.386031997132622151e-01
1.834598104348716952e-03	1.219528756250787271e-01	2.565701060321247118e-01
2.267691194882792693e-03	5.242638874061000820e-02	1.586406067622369020e-01
1.612380544218749989e-03	9.942736993526171685e-02	2.334405755998699705e-01
4.088932058122829449e-02	1.622549556845981067e-01	3.105650361641346113e-01
2.505568885692754932e-03	1.534638132470433347e-01	2.864192492393604073e-01
2.122149824398289475e-03	5.500414642336365345e-02	1.637161090901340099e-01
1.626599350602386806e-03	7.453807484175639653e-02	1.995464978797407141e-01
8.961982513355337687e-03	1.842356423301048096e-01	3.157757918777824857e-01
4.661787496613500892e-03	1.786351700302089562e-01	3.075817457428869917e-01
1.814734537609274945e-03	6.407316261911773225e-02	1.807394830322746060e-01
2.001136089127553142e-03	5.784398342121456482e-02	1.687952302845221741e-01
3.159096428186569661e-03	1.688913156988051667e-01	3.006574137048519946e-01
1.611109509519359495e-02	1.812858346421137024e-01	3.186419301417653394e-01
1.588781154282181696e-03	7.894498449702994081e-02	2.066290553220528348e-01
2.736611049809378748e-03	4.599706893136355779e-02	1.445904009084980069e-01
2.028891896122320126e-03	1.337706994777460578e-01	2.676280739511910367e-01
7.600883497283766888e-02	1.368457370983785504e-01	2.758254528024802754e-01
1.645059921954739046e-03	1.040583766270410104e-01	2.384586215939788201e-01
3.291967044792176722e-03	4.064784762873467627e-02	1.331572437907981021e-01
1.595711558576407008e-03	9.663302203077508978e-02	2.303643526206767267e-01
5.551765326969759773e-02	1.505410317348765403e-01	2.968006641462914708e-01
2.126501184565476876e-03	1.385964880042318548e-01	2.721805561693230180e-01
3.025648043596840253e-03	4.291273041858805620e-02	1.391160569121991375e-01
1.673321335430189016e-03	7.105468124778135941e-02	1.934865635424179997e-01
1.128126321645317454e-02	1.838171852752827351e-01	3.173200527271275995e-01
3.339576418430523219e-03	1.707755289983527436e-01	3.002763666257243225e-01
2.261625236270714545e-03	5.252202796287121223e-02	1.588413381029972760e-01
2.246304103945551134e-03	5.275140386936276460e-02	1.591392500465496906e-01
3.406807238575892960e-03	1.715087102743260705e-01	3.009840648130424623e-01
1.027375817105569134e-02	1.844760002928911846e-01	3.168065416014787528e-01
1.728367866215663184e-03	6.791845018798234324e-02	1.878066644723341283e-01
3.563900742908021613e-03	3.913692153581840166e-02	1.319860800764165454e-01
2.090915875070820107e-03	1.369611372434370866e-01	2.708673944896664576e-01
5.057694974726145709e-02	1.542102290517894936e-01	3.018506456547886962e-01
1.573358148083570107e-03	8.960803765322847281e-02	2.220773868708191268e-01
5.546434908877073688e-03	3.336296842930673578e-02	1.219026176256794158e-01
1.604879504809808566e-03	9.814829822880623278e-02	2.320911873251044477e-01
7.937061247717513979e-02	1.351177222230322550e-01	2.723471902161549441e-01
1.874896047299512425e-03	1.247080170892474471e-01	2.592567457394948649e-01
4.950397714012400030e-03	3.446821989816520326e-02	1.236926471172360154e-01
1.674018787947040288e-03	7.090409221550963981e-02	1.932339156420882498e-01
1.526871600381063399e-02	1.824437325867076243e-01	3.178192345245046679e-01
2.806196336828881144e-03	1.618156350301520052e-01	2.940066583253766463e-01
2.961865054538104225e-03	4.356369661267704696e-02	1.403821268144224144e-01
2.336401658978637386e-03	5.133267285291438775e-02	1.561514684831582511e-01
4.059630897246591097e-03	1.757330320603928131e-01	3.049959326227415501e-01
7.109669676891527956e-03	1.833969973018428345e-01	3.136921517090708322e-01
1.946345720875153340e-03	5.944319886206609477e-02	1.719160201648664010e-01
4.245873795094001757e-03	3.639433325981764056e-02	1.302122842613595566e-01
2.223532156783947222e-03	1.430625777794066189e-01	2.766147220149319796e-01
3.379921020228071615e-02	1.681463753186512866e-01	3.154889281113876232e-01
1.583023056195287381e-03	8.004517498368238226e-02	2.083867114162273881e-01
1.942262955026463622e-02	3.390052689509025219e-02	1.112072857303900986e-01
1.637808633975779138e-03	1.033003339028580880e-01	2.375744559738469652e-01
1.033200414817783686e-01	1.256394138322288745e-01	2.314680957852803256e-01
1.721293933879541882e-03	1.127132220873920121e-01	2.473751972332561555e-01
1.393048737394420034e-02	3.325353385847419629e-02	1.115291124246810539e-01
1.637305022588408931e-03	7.367841298513730375e-02	1.980661269061752550e-01
2.181009412423673410e-02	1.784225224055875914e-01	3.178499733638566749e-01
2.463142835980813850e-03	1.519104500706467409e-01	2.849400996183915069e-01
3.892330115034869920e-03	3.771547399408126805e-02	1.324854039918853532e-01
2.216160076726425565e-03	5.331712929198291484e-02	1.602711701584043635e-01
5.079919232732765799e-03	1.802220953195130260e-01	3.092137420765165290e-01
5.148336542908027447e-03	1.804484170920824804e-01	3.094904441320028843e-01
2.207289660320688185e-03	5.346134812506288247e-02	1.607304889559858507e-01
3.975873929445983279e-03	3.741663503999442808e-02	1.298903113833271006e-01
2.444844014523495090e-03	1.512841451292975259e-01	2.843465220847216646e-01
2.229027012004736186e-02	1.780809340759349491e-01	3.176611277939367373e-01
1.636829665476735585e-03	7.372588408705227359e-02	1.980974264398487894e-01
2.046428815868400752e-02	3.401366444890992907e-02	1.093067434003991145e-01
1.710526035232140529e-03	1.117695793564752044e-01	2.462935318240610516e-01
1.041008305503292597e-01	1.238666815459262410e-01	2.282690273504097700e-01
1.639105534214424509e-03	1.032681152232692579e-01	2.375457359047258854e-01
4.008182690999684272e-02	3.477002113923523263e-02	1.065284944674820544e-01
1.589351664736948777e-03	7.918482665366666229e-02	2.070041639006066081e-01
3.290404790637180277e-02	1.687838415102869416e-01	3.157969229674070788e-01
2.221030851294325537e-03	1.430326842381100250e-01	2.765848342302625329e-01
4.500748480943617125e-03	3.562324443796215795e-02	1.286665775973916959e-01
1.985064190116236915e-03	5.835789722258445666e-02	1.697791746510283195e-01
6.907509655965426987e-03	1.832072493830281812e-01	3.133933272444836549e-01
4.065599617930959475e-03	1.757622350806813949e-01	3.050248692661172711e-01
2.391085456088015704e-03	5.045726350840398777e-02	1.543472752542657256e-01
3.117263756269861297e-03	4.211597872906800571e-02	1.361439654276700995e-01
2.761857576535797776e-03	1.607510671583990969e-01	2.932717998481543242e-01
1.538867367098817329e-02	1.824591713663790138e-01	3.186238397420986246e-01
1.688575965709704363e-03	7.009180872968917564e-02	1.917266225167632010e-01
5.686720411617884885e-03	3.323236522680961258e-02	1.191557790080138152e-01
1.849825490997103472e-03	1.229687952365667580e-01	2.575648195158487530e-01
8.067920132599987193e-02	1.340066754910518854e-01	2.696851439506230408e-01
1.601024267663286871e-03	9.708582621508499155e-02	2.309179187155403490e-01
7.447333723975324560e-03	3.251354564737073127e-02	1.183618907314895330e-01
1.571761382775926918e-03	8.770251824694610954e-02	2.195993714256672114e-01
4.914530505524417059e-02	1.551754833624235941e-01	3.024942930175956723e-01
2.074032983001683483e-03	1.361005012406210635e-01	2.700541508721900352e-01
4.059388820642717555e-03	3.706723197067014752e-02	1.314123943953716955e-01
1.766709101419738914e-03	6.599873049763595179e-02	1.843495374721779156e-01
9.848585389590769346e-03	1.841743560639854116e-01	3.163261521719489822e-01
3.370037584389473651e-03	1.711206305671644223e-01	3.006108706931652774e-01
2.372273478214115272e-03	5.077234377936055976e-02	1.549581948992990177e-01
2.419548972679486099e-03	5.008599579335680507e-02	1.535201885692279167e-01
3.251516284363042963e-03	1.703074496967898477e-01	3.020216471363909028e-01
1.119373622317543227e-02	1.838421400320546240e-01	3.172862021596047910e-01
1.702768225339434949e-03	6.929063265000179328e-02	1.902846601805596172e-01
3.407244091583661039e-03	3.992323352172065520e-02	1.333218829123847815e-01
2.076335967834852525e-03	1.361827628244203225e-01	2.699069838357746054e-01
5.602897593056560543e-02	1.500611155906626526e-01	2.960803535807861042e-01
1.588313463304125150e-03	9.442572518686101479e-02	2.278699650904502105e-01
3.984862300407954194e-03	3.735657120893402100e-02	1.318979707369918875e-01
1.622691511162344113e-03	1.007939117907466764e-01	2.349204072009716260e-01
7.368611330025881534e-02	1.373159077781186399e-01	2.768230865175008715e-01
1.993252705707937444e-03	1.318934274488396952e-01	2.658463377676580919e-01
3.060191654228106017e-03	4.263599481674296143e-02	1.373082741541868379e-01
1.609937295388941259e-03	7.608829704912692393e-02	2.021206184066729195e-01
1.527773582303071365e-02	1.817949706825735534e-01	3.178929269161603344e-01
3.099960617617969483e-03	1.678382941214074386e-01	2.997981695156720083e-01
2.140481559569473724e-03	5.469962310664483462e-02	1.630827128935455894e-01
1.907707016340576267e-03	6.073701481911632227e-02	1.744127637451352020e-01
4.415117575696791974e-03	1.775397337248947605e-01	3.064766237196894227e-01
8.740875316075813473e-03	1.844812101754954026e-01	3.154418415773854178e-01
1.661946188856400219e-03	7.168105106210484467e-02	1.945553589342281509e-01
2.352895254765452471e-03	5.103575733205632792e-02	1.558260191104895720e-01
2.421036723965652726e-03	1.506038301361107834e-01	2.837197646174245969e-01
4.072630240811858648e-02	1.624149436478161401e-01	3.106916045328064202e-01
1.592151367316607669e-03	9.583333603460050809e-02	2.295020706798906462e-01
2.568861887548345990e-03	4.804593834819081977e-02	1.491195030293900325e-01
1.777331476336962979e-03	1.177258786787160894e-01	2.524004046678717250e-01
1.004823354182247108e-01	1.257786812522998510e-01	2.396432831719932932e-01
1.981985933589447413e-03	1.312429688194666211e-01	2.652283895203154662e-01
2.287363888253901578e-03	5.211214475568088506e-02	1.577912619608661249e-01
1.575332398541129386e-03	8.996175095203873262e-02	2.225371044580105873e-01
2.432398937992619192e-02	1.763173016274166560e-01	3.177514915122912620e-01
2.988112609736415237e-03	1.657509172659711316e-01	2.980682135565613233e-01
1.858642992832115759e-03	6.242091593962022927e-02	1.776247165821085716e-01
1.634101573732893442e-03	7.389563990331957100e-02	1.983975702266305152e-01
6.482199223920681597e-03	1.827470663601610812e-01	3.127281882621913423e-01
7.565065712967777856e-03	1.837487591137987875e-01	3.143038891145127911e-01
1.598037633331661489e-03	7.783027769049905009e-02	2.047683398338334682e-01
1.793670479914633020e-03	6.491919942878124350e-02	1.823361629419429364e-01
2.948508445704378644e-03	1.649423080236296357e-01	2.970081063103738317e-01
3.121939234169546218e-02	1.714094817666967641e-01	3.168653694086946970e-01
1.628956677422688237e-03	1.020972924641280893e-01	2.363703692234400411e-01
1.870479816258874273e-03	6.200178870750805427e-02	1.768393203423775373e-01
2.090323381425562843e-03	1.368793884625446322e-01	2.705640576952757503e-01
1.066725487528247807e-01	1.240776858513513436e-01	2.211262644024772073e-01
2.052159362664340847e-03	1.349974374920196729e-01	2.690092876297621172e-01
1.786020655076270280e-03	6.525163740885800423e-02	1.829508338931125078e-01
1.702450667324328926e-03	1.109031564633221612e-01	2.455363167988840467e-01
3.863481384724226642e-02	1.640369807442561556e-01	3.119249715563432446e-01
3.025098597740916162e-03	1.665469156572162435e-01	2.988296223114746963e-01
1.631324637333730898e-03	7.416855817425918596e-02	1.988993550822895362e-01
1.577382490721479513e-03	9.186692606238044956e-02	2.248597705664876489e-01
1.034103495786220517e-02	1.844603722325839912e-01	3.168293866247997026e-01
7.175663779943719511e-03	1.834462446899850496e-01	3.137713159748329872e-01
1.574253646424383923e-03	8.934236597040390304e-02	2.217471949891419991e-01
1.576241985089654740e-03	8.230053371521797723e-02	2.118481700269728152e-01
4.144469847882192859e-03	1.761653181099415155e-01	3.054232259099881053e-01
2.603529331626475152e-02	1.750557533229771257e-01	3.170878692391150278e-01
1.742432955542883022e-03	1.145426552278941412e-01	2.490853409694163412e-01
1.585100323750698870e-03	7.970416114419226483e-02	2.078088904799160197e-01
2.624125507001195956e-03	1.569942652979874342e-01	2.897541547803171857e-01
9.486332690751397845e-02	1.293531574577645449e-01	2.512895404021303625e-01
2.250449507498530899e-03	1.440159978322180789e-01	2.772652554890302490e-01
1.573152722910586832e-03	8.307907786557976182e-02	2.130347992351207531e-01
2.072522892401784667e-03	1.360104381208983582e-01	2.697447484819248675e-01
5.886185357602269352e-02	1.475449527257985949e-01	2.922295763177670813e-01
3.287493957263354361e-03	1.709521086671228485e-01	3.029527876462265734e-01
1.580924142311812552e-03	9.316176905791079266e-02	2.264174026699746767e-01
1.807317100214089756e-03	1.198727458565724824e-01	2.545291699368344429e-01
1.817208046322105197e-02	1.807768312763601837e-01	3.184913674559605168e-01
7.730590766931944025e-03	1.840937705681013614e-01	3.143637976108022980e-01
1.708367585895764762e-03	1.112646467726798871e-01	2.457918650683398321e-01
1.701994782836169229e-03	1.106728244964571839e-01	2.451892182543099485e-01
7.069747440715423714e-03	1.835610301742128248e-01	3.134562437272135904e-01
2.471368493264136657e-02	1.750384849187376912e-01	3.177182146845028976e-01
2.044290196177911412e-03	1.346064445497235640e-01	2.684193810632582999e-01
1.686561172735356884e-03	1.090662587328593836e-01	2.436605840228965869e-01
3.801661695602254198e-03	1.743202877284964480e-01	3.036227912993633149e-01
7.970187426695696242e-02	1.352211497133810059e-01	2.721634254959035548e-01
2.702773953777160010e-03	1.591625798262807368e-01	2.915157226205988272e-01
1.744092510740591351e-03	1.146889862591238263e-01	2.492311310505177513e-01
2.847949338877775460e-03	1.628014076449628422e-01	2.949493779702176410e-01
8.620118951389976747e-02	1.323188354425929303e-01	2.621223023746159786e-01
4.464197549652881847e-03	1.776923346778070401e-01	3.069358144179954451e-01
1.908542980611493967e-03	1.268642491863913313e-01	2.611409785775485881e-01
2.500175692039752207e-03	1.531282631478113332e-01	2.860839340835470979e-01
3.336865661424193163e-02	1.697171544381539110e-01	3.155687662196970944e-01
1.018654577340838419e-02	1.844844068895775124e-01	3.167611448897498794e-01
2.244950203324269644e-03	1.439563936210838946e-01	2.774544161535418274e-01
2.377114846447869745e-03	1.490902643687353757e-01	2.822988758104123530e-01
1.477962599836901703e-02	1.827291765065551243e-01	3.178038276388663319e-01
2.880296533699266970e-02	1.718550937946926593e-01	3.176966507172293563e-01
2.852134809876227806e-03	1.629088444893322385e-01	2.953300992883716725e-01
2.446352837518928069e-03	1.513395745935727232e-01	2.844013084921398482e-01
8.416080246962942546e-03	1.844093075774282386e-01	3.151348849123196127e-01
7.483780075318091640e-02	1.372801024883571475e-01	2.768679797203295045e-01
4.457673237641679442e-03	1.776994784702141117e-01	3.069447076377226913e-01
2.705323294351358321e-03	1.592677696586333458e-01	2.916190165318339744e-01
6.240469326246000925e-03	1.824431212056809026e-01	3.123130304815414648e-01
1.042062998183139744e-01	1.238576707581692526e-01	2.280537401238381112e-01
8.987189915444782073e-03	1.845090527615099729e-01	3.156020806962824832e-01
3.272825479214369615e-03	1.708272204161723762e-01	3.025157512166773977e-01
5.724913880191917492e-03	1.816923247028179034e-01	3.113737058873465857e-01
6.179812504201631640e-02	1.449751266546491779e-01	2.881766705905790538e-01
2.152659155322389495e-02	1.774139443705779473e-01	3.177093469643342827e-01
5.216013797755714165e-03	1.805517990734522293e-01	3.098938396907093829e-01
6.776649268834034068e-03	1.832613799709133517e-01	3.130095381468743776e-01
4.150337026336603508e-02	1.630270451987118618e-01	3.098683516029200891e-01
4.978259310491495171e-02	1.563577038350714155e-01	3.033769691259156076e-01
1.092115327604914476e-02	1.843466769517921877e-01	3.170672163440714786e-01
1.065105661827681072e-02	1.843681549760469995e-01	3.169193263458587317e-01
3.875278578685786846e-02	1.653169789684502677e-01	3.122721419051652791e-01
9.459374701005363040e-02	1.293930041935823227e-01	2.516045397602963418e-01
3.178790652651408699e-02	1.709280288897394029e-01	3.164299389723705946e-01
3.051434965656907305e-02	1.718125769521587354e-01	3.169686875297825779e-01
6.763739719370559511e-02	1.402968474135595223e-01	2.822851546343426166e-01
1.071676198711793426e-01	1.209603860903094852e-01	2.130989807435468286e-01
1.171064594662296621e-01	1.285563832388853522e-01	2.206040069854198760e-01
4.530043769464475734e-02	1.665229992482051280e-01	3.156487731541306463e-01
8.049211464521188741e-02	1.440108551007176496e-01	2.833919380496142670e-01
6.174540434290137769e-02	1.529563044036623409e-01	2.999449939890738159e-01
1.394775331819053665e-02	1.896742448109807189e-01	3.202581156563613085e-01
9.416530291525448959e-03	1.895612356440823931e-01	3.164205508159797509e-01
2.955789285847809644e-02	1.794161652744302726e-01	3.239584338014780962e-01
7.201998282279142849e-02	1.474388709585909008e-01	2.909925344310675954e-01
7.707171833295500818e-03	1.890713257223844423e-01	3.139082366896273069e-01
3.839320410706892339e-03	1.807527586424224064e-01	3.027748087923466391e-01
1.071843737179611900e-02	1.901426462126121764e-01	3.175857820452452907e-01
1.140366811440737260e-01	1.312966931249775482e-01	2.324294444556804784e-01
6.769285103185196384e-03	1.880617082696904863e-01	3.126652139632221106e-01
2.380459847787674832e-03	1.677184760029076793e-01	2.916947359270939399e-01
4.371655653670258879e-03	1.828457337447309539e-01	3.050703356068334982e-01
7.739723651424951223e-02	1.451428813562581632e-01	2.859199829655116876e-01
8.347864060123888486e-03	1.894865739485952494e-01	3.148951337298019348e-01
2.006153483363748435e-03	1.567594664497854451e-01	2.809784720514529877e-01
2.321434352022699876e-03	1.663637125054543975e-01	2.899633407729511614e-01
2.696493849886627547e-02	1.813746921196081330e-01	3.234189193405299090e-01
1.381480681807112365e-02	1.898053806545950128e-01	3.203966258523783806e-01
1.867290628668305530e-03	1.515193171109574799e-01	2.759640592103868584e-01
1.735549998861274368e-03	1.457298122381381900e-01	2.700780785774858916e-01
9.015556483850550862e-03	1.894580175484172901e-01	3.159783652721238623e-01
3.084977806011357515e-02	1.782419124727582238e-01	3.235254956398746495e-01
1.908874319695774702e-03	1.531703958555638845e-01	2.771956060164392777e-01
1.399632777477122225e-03	1.269804258089462790e-01	2.524139695358649238e-01
3.475483701963710814e-03	1.786344330029648320e-01	3.006178673177731797e-01
9.004234889648249363e-02	1.411595335397671513e-01	2.755938745553026537e-01
2.146802552305149270e-03	1.614103438454297379e-01	2.851133561967055252e-01
1.231146223200529910e-03	1.131390186425778877e-01	2.388227110615201987e-01
1.999073314744803653e-03	1.565289604885146679e-01	2.804113763008082572e-01
7.817894717929280146e-02	1.448947475924584061e-01	2.853945110080696179e-01
2.888081081548588003e-03	1.737733111876507697e-01	2.957033565868308900e-01
1.162692963671108082e-03	1.059590194633063531e-01	2.316110888774974841e-01
1.448937558465090980e-03	1.301695494843467249e-01	2.555342982163797405e-01
2.056527311575284678e-02	1.860583876627843747e-01	3.231845757455380497e-01
5.482101017984963853e-03	1.861156984671712700e-01	3.090083421027966515e-01
1.164405833373960419e-03	1.060603091708246792e-01	2.317156410489011331e-01
1.164371496864657907e-03	1.059408132042088807e-01	2.319035054312788557e-01
5.799529796731150988e-03	1.866173481002252887e-01	3.102042293176247023e-01
1.498002406452980662e-02	1.894619286994964069e-01	3.208944465894205678e-01
1.237845194313247355e-03	1.137890057770760827e-01	2.394600741364991681e-01
1.059284322377118670e-03	8.801775222314063563e-02	2.119822376512212614e-01
2.335657709800709192e-03	1.667541072800758917e-01	2.903509525282741421e-01
5.423399314736199184e-02	1.579015221345906606e-01	3.075388888696318768e-01
1.433678773899882408e-03	1.291349011506659483e-01	2.545435176731578042e-01
1.052367872291792850e-03	7.927919649937498203e-02	1.985215617427231183e-01
1.552880791775179681e-03	1.363549886360138907e-01	2.611228297623731098e-01
9.677724462211956258e-02	1.388531343681795038e-01	2.653764356034814531e-01
1.848002361947487238e-03	1.506761089854114499e-01	2.751562646598232353e-01
1.065756333406664425e-03	7.611394714269112405e-02	1.926254150576645063e-01
1.162016498061024805e-03	1.056574976215305106e-01	2.316172229270940519e-01
2.068670385288851055e-02	1.868865073234019514e-01	3.228635922863141161e-01
2.888319711278120039e-03	1.737290997485659294e-01	2.960367055562148075e-01
1.058504015834182965e-03	7.760793726627138178e-02	1.954725463824222853e-01
1.049077104779971847e-03	8.259183255089426468e-02	2.039718632885579863e-01
5.064907167816601330e-03	1.849126376840599106e-01	3.079363064509390013e-01
7.820940507044960022e-03	1.891663731110407587e-01	3.141203186611110088e-01
1.050431651000383049e-03	8.445383348223639564e-02	2.068928627461278369e-01
1.123226102925811709e-03	7.073978042393519461e-02	1.818981040878367428e-01
2.087499045939078535e-03	1.595826979616414565e-01	2.833488025436562419e-01
3.288024960086544102e-02	1.765616878779659449e-01	3.224710101768395454e-01
1.125209516231850948e-03	1.008124899869685953e-01	2.264352844238615714e-01
1.281849167943938106e-03	6.380555018183782512e-02	1.669692339718905905e-01
1.363807516198356495e-03	1.242444719944962167e-01	2.495651809338572669e-01
1.156225434356863424e-01	1.325244228766412347e-01	2.302772260611102295e-01
1.400245991868720452e-03	1.268882833998806747e-01	2.523913833696717068e-01
1.382143682175374089e-03	6.116417641998521393e-02	1.611764890939397232e-01
1.070978470641859026e-03	9.106517604886921191e-02	2.157146240341366039e-01
2.460719890010454325e-02	1.841247818944937165e-01	3.233602214078307169e-01
2.032196475706293803e-03	1.576892306317859704e-01	2.815227066310531656e-01
1.312731610902395651e-03	6.297871719921704914e-02	1.644022892585094153e-01
1.102953681528462404e-03	7.221865965438428736e-02	1.846642536951796920e-01
5.182809974261570751e-03	1.852393588255954460e-01	3.083534453835156119e-01
4.528656010835629964e-03	1.832901937258724079e-01	3.060034151070473163e-01
1.143528938081672663e-03	6.937162856410772349e-02	1.789989345694312228e-01
1.408546313643288528e-03	6.061798189074345256e-02	1.599767742621798772e-01
2.022109901749558070e-03	1.573175283162738247e-01	2.815134196779540687e-01
1.933159880174351031e-02	1.867642253167660360e-01	3.230421055799155838e-01
1.049538891405465968e-03	8.110594029937630289e-02	2.017130250177186224e-01
1.889628481782867908e-03	5.324436472372068296e-02	1.435771134464253751e-01
1.291357470890153181e-03	1.185708277964077906e-01	2.443789686924042193e-01
1.078262787310465542e-01	1.351154531583876883e-01	2.497585754718652518e-01
1.158614590520246068e-03	1.053833603262821217e-01	2.312631497402709846e-01
2.185070440856362595e-03	5.034323550130272162e-02	1.420084642870841352e-01
1.050403975480507235e-03	8.442506023621654254e-02	2.068491369710668271e-01
3.275536647701826620e-02	1.782459843518166553e-01	3.229321605655024463e-01
1.618438044728276459e-03	1.400661950028789793e-01	2.649996793474596601e-01
1.991739813776427503e-03	5.212784589673234714e-02	1.417384786662830021e-01
1.204959760721768802e-03	6.652323085589698093e-02	1.724324215545289252e-01
5.929599476571678629e-03	1.870287982039454122e-01	3.102702208085098556e-01
2.903240235911708211e-03	1.739122161565209712e-01	2.958402391166870538e-01
1.507005659926008434e-03	5.864873434888788484e-02	1.545801786727828142e-01
1.812344092498752168e-03	5.410277104888717992e-02	1.469781088458519958e-01
2.070828285261394619e-03	1.589775643865289356e-01	2.827604247349922995e-01
1.133204368213536206e-02	1.896512619447868198e-01	3.187237269323915934e-01
1.135985678138773380e-03	6.983841646749493204e-02	1.796240526769877777e-01
2.827997921838076856e-03	4.629572137838983137e-02	1.352668467577286815e-01
1.283860009459347751e-03	1.179292137802442075e-01	2.434892672814535919e-01
6.956021201612838656e-02	1.481057646882330547e-01	2.923696866278024387e-01
1.059231815351946437e-03	8.803207818130714957e-02	2.118863653839737349e-01
3.424115482798750776e-03	4.356560881512103189e-02	1.313823406883148914e-01
1.047984139500024447e-03	8.240944118160836718e-02	2.036591820521222729e-01
4.703776898501865755e-02	1.641838008196620236e-01	3.149347193375459097e-01
1.349790162077590949e-03	1.232075876026221123e-01	2.485727553663757416e-01
3.173979404395343984e-03	4.464638888786105764e-02	1.357851356580164204e-01
1.281869989990691572e-03	6.388323970335471613e-02	1.664623712693092117e-01
7.582069649882172691e-03	1.887739990629082321e-01	3.140899405591903726e-01
2.184856427449033411e-03	1.625157513965891087e-01	2.861849500046474426e-01
2.176881592827362155e-03	5.040662636244226669e-02	1.420875398730432337e-01
2.157045765123100090e-03	5.057819875564299739e-02	1.392730157019260728e-01
2.215678938375820195e-03	1.635137240452829710e-01	2.871614564002761272e-01
6.881716639609458674e-03	1.884093459782684443e-01	3.126494015265397497e-01
1.369642183447261630e-03	6.150564173756484926e-02	1.619130926273400772e-01
3.566876623571912930e-03	4.293851140830638735e-02	1.299397991919584994e-01
1.325016815310831042e-03	1.214093509944540183e-01	2.467831471650973052e-01
4.215964820083800690e-02	1.701675626189471102e-01	3.169297847799854573e-01
1.058394525337735814e-03	7.756678002789088588e-02	1.951416491339377779e-01
5.139969096798813197e-03	4.126451970474807190e-02	1.233537795273871029e-01
1.049214123392094855e-03	8.347545781331897063e-02	2.055935110018390910e-01
7.448590334086957476e-02	1.462950311490908706e-01	2.883900511163512426e-01
1.183555985739825900e-03	1.082699893360318244e-01	2.341704434689296788e-01
4.543191113176137108e-03	4.141117246415877001e-02	1.247230487167890062e-01
1.283969145036700787e-03	6.376812635941167540e-02	1.662228564899163041e-01
1.067130159864393413e-02	1.900763517742659614e-01	3.174171264078934351e-01
1.832327364026387073e-03	1.500288943686823862e-01	2.745371429806274799e-01
3.104318549121853898e-03	4.497815986016424905e-02	1.362995528291175984e-01
2.274883538959437956e-03	4.961311246919676565e-02	1.382188849340887093e-01
2.479292215844086655e-03	1.699056196175101618e-01	2.938137615989252494e-01
4.586474379590366190e-03	1.834801834675728049e-01	3.062232875662616038e-01
1.721633762794994027e-03	5.526131483687114765e-02	1.474277861441230519e-01
4.026423075035867605e-03	4.193943750743108628e-02	1.302271738357302366e-01
1.417098137083683262e-03	1.281750786031854994e-01	2.532633181213597706e-01
2.621891361702810563e-02	1.819073052014692216e-01	3.248211326930823817e-01
1.123010142795810573e-03	7.065937281785761304e-02	1.813886734954961166e-01
1.722066411452477519e-02	4.209132622393763068e-02	1.125728168574967880e-01
1.057237250098541637e-03	8.740965801415660763e-02	2.111616567521986121e-01
1.106620138692153144e-01	1.331288886922103731e-01	2.430983388084378971e-01
1.094366387164202870e-03	9.594355064606061023e-02	2.212642791118361596e-01
1.348727059216364710e-02	4.201709484910026715e-02	1.135694702229292780e-01
1.222708254258519922e-03	6.587317553300250927e-02	1.709635872834349146e-01
1.597815570280591846e-02	1.890544832695900124e-01	3.212759500993291883e-01
1.587047499037264053e-03	1.382523335380133056e-01	2.632600204589978232e-01
3.787929146151447490e-03	4.238796789991011033e-02	1.319347156340340832e-01
2.117112945069776764e-03	5.096318173500961890e-02	1.398056266028520067e-01
3.207036134375340630e-03	1.765863484708626585e-01	2.985083980882828891e-01
3.254972157573088332e-03	1.769831562647518619e-01	2.989102976560668035e-01
2.105307763843100588e-03	5.105918730222852586e-02	1.424786003997117467e-01
3.844768789315389235e-03	4.227061940825553588e-02	1.293970466655322005e-01
1.573877449299376785e-03	1.375298301527129730e-01	2.625678140992104836e-01
1.633847155340073520e-02	1.889097152430234960e-01	3.214038933977424461e-01
1.221904423425845820e-03	6.589769669143470676e-02	1.715555821129587655e-01
1.782691625957200099e-02	4.207609041615179707e-02	1.108030311225808168e-01
1.088742918391116810e-03	9.507254511930735008e-02	2.205134691090831489e-01
1.118723215586094333e-01	1.324347024139015394e-01	2.402629728615910953e-01
1.057590844581124401e-03	8.738340716592279955e-02	2.111314127784870154e-01
2.618279556639729888e-02	4.101832868115086461e-02	1.051800497513347976e-01
1.134562763640656335e-03	7.001838889953207468e-02	1.799931624660311980e-01
2.542122969032478697e-02	1.823765968770080792e-01	3.233763607712786259e-01
1.415958830000452195e-03	1.281459369932962944e-01	2.532350518420907193e-01
4.199990841421419319e-03	4.170853703869778495e-02	1.289926999088474580e-01
1.784632528267104945e-03	5.447296174191294804e-02	1.476031014227599802e-01
4.440114165187858397e-03	1.829838381684029125e-01	3.056495955999194436e-01
2.481384239276129833e-03	1.699524378452764994e-01	2.938619141811040225e-01
2.347297837160922107e-03	4.902164496901431634e-02	1.381589254290005453e-01
3.269092056950806402e-03	4.424877519868596759e-02	1.325499822021317109e-01
1.801688365371645340e-03	1.487273213668381666e-01	2.732910617677528631e-01
1.076690827036230758e-02	1.900841174283406931e-01	3.175083132569652689e-01
1.306497309679022223e-03	6.314340863817835547e-02	1.655043433811300702e-01
5.293174396520661240e-03	4.125699628161227928e-02	1.209864208307162847e-01
1.168271464066283905e-03	1.064005502494134031e-01	2.321342595604543591e-01
7.644407881626774648e-02	1.454843399479257560e-01	2.866679208642672338e-01
1.049216014996967594e-03	8.271423585950582469e-02	2.043837789884853096e-01
7.354404235554112823e-03	4.143177939115785108e-02	1.185563814029563096e-01
1.065857439665474082e-03	7.621703871334248315e-02	1.927199782833655672e-01
4.072562480152841502e-02	1.713689269354705669e-01	3.178793223321275119e-01
1.313750622463305540e-03	1.204568516322128413e-01	2.462051637208075294e-01
3.901498007602310913e-03	4.216002855697272012e-02	1.311472256844163908e-01
1.431595983228617364e-03	6.007629827340341122e-02	1.578188341440159292e-01
6.578619007471697699e-03	1.880448379922249336e-01	3.119435318215121877e-01
2.198532449295687030e-03	1.629834941553651162e-01	2.866429436125376151e-01
2.321582016160506079e-03	4.924370124281449851e-02	1.376996900414638181e-01
2.388070706971334722e-03	4.878341404398854608e-02	1.378120370864681643e-01
2.130054286264226882e-03	1.608520237443576695e-01	2.845702912507871996e-01
7.516713310663947212e-03	1.887275541041308347e-01	3.139860888560654928e-01
1.329008997418723581e-03	6.253948788459164077e-02	1.641737047593973542e-01
3.494087700823378384e-03	4.326882760507781700e-02	1.307016267170273416e-01
1.315434898170431133e-03	1.205598952552965342e-01	2.460301847211099346e-01
4.757737401871575678e-02	1.637283141230517214e-01	3.144176190683453109e-01
1.049635787991665126e-03	8.087016628496163095e-02	2.010838145299275737e-01
3.850796766351805012e-03	4.225998447226076565e-02	1.315079042733871273e-01
1.052677582146777091e-03	8.545035001826392640e-02	2.083946045050898699e-01
6.658450196197907012e-02	1.496398631428363102e-01	2.950399224243615559e-01
1.260884050939936607e-03	1.158977501205640526e-01	2.415149007126025926e-01
3.210878885821721873e-03	4.450336618776559727e-02	1.330343815873210045e-01
1.176645619948457622e-03	6.768275999604700388e-02	1.754558973923798781e-01
1.067823563409786569e-02	1.896808658498842504e-01	3.177060540714588543e-01
2.031665945933847084e-03	1.576554009034519255e-01	2.814912411231244582e-01
2.016008899405119514e-03	5.191598402043411803e-02	1.413440623719601219e-01
1.656703536298320678e-03	5.619680870344660045e-02	1.507624830465204013e-01
2.724406284068892070e-03	1.721512331186112466e-01	2.944932336868875122e-01
5.768419754888620687e-03	1.865505526979863438e-01	3.100882816303363043e-01
1.264760721956692535e-03	6.434569206692086762e-02	1.681574947629972949e-01
2.295417357094819977e-03	4.941266569564391198e-02	1.408674778605709110e-01
1.557787291228796001e-03	1.367463741691185564e-01	2.618235522709037033e-01
3.259979404695745320e-02	1.783419460090285569e-01	3.229505982167797939e-01
1.048188104119551767e-03	8.183183061774344791e-02	2.029297050926887058e-01
2.599791062826151133e-03	4.750416730125042730e-02	1.365283381661329676e-01
1.124705706118889204e-03	1.009623486032926315e-01	2.265957403657884450e-01
1.059526928618786390e-01	1.349286116587464779e-01	2.514791067715722583e-01
1.253164873999068618e-03	1.151980825476015269e-01	2.408348684535339679e-01
2.210757889357872763e-03	5.013316955362312477e-02	1.389751148496130573e-01
1.057690075200179436e-03	7.779597915121527762e-02	1.958233677102269865e-01
1.799819958253712215e-02	1.874735845760842068e-01	3.228389693076316180e-01
1.956340632815800618e-03	1.549862209081590558e-01	2.792747966827024975e-01
1.577366737574692479e-03	5.743265814614884751e-02	1.519086888589412931e-01
1.217714880998088667e-03	6.602474974628934345e-02	1.718400291243613598e-01
4.134238454679861619e-03	1.818681132745244289e-01	3.043950267006563237e-01
4.919817096503686926e-03	1.845016902637681144e-01	3.074324351810583389e-01
1.152425322240024919e-03	6.899273843260955719e-02	1.781704746019985852e-01
1.473212309247129426e-03	5.927449630103683031e-02	1.560018147892144325e-01
1.928337734966256711e-03	1.539538023958513802e-01	2.779490408651039690e-01
2.392476840749024891e-02	1.845452272621372902e-01	3.234806918470813364e-01
1.054459615576375242e-03	8.643695190706200682e-02	2.100246934910507679e-01
1.596191537791336046e-03	5.712630442212116022e-02	1.512642371706784949e-01
1.325306637337431148e-03	1.213196951599193329e-01	2.467592843234567845e-01
1.160934323654191358e-01	1.318300468820021720e-01	2.280516109744631648e-01
1.299356404600437997e-03	1.192523317565096636e-01	2.450397909958005327e-01
1.460941952403649324e-03	5.952077815632202118e-02	1.565459294856872963e-01
1.084795134317917409e-03	9.418510083320419390e-02	2.193213055422931212e-01
3.062553197088035972e-02	1.800602428340376260e-01	3.236336355101360196e-01
1.982776442744027534e-03	1.560084003781170847e-01	2.802536292447915245e-01
1.213049843681646145e-03	6.624527016590195383e-02	1.717861118533143550e-01
1.052196242144587401e-03	7.911718856443616943e-02	1.979903976035747304e-01
6.925613228775606700e-03	1.884564763664929865e-01	3.127283261021657212e-01
4.635069265563562801e-03	1.836304725018846062e-01	3.063929273385771479e-01
1.059471381304133430e-03	7.736093418799150356e-02	1.949081071266068887e-01
1.101797518106573115e-03	7.231521543711239008e-02	1.851866144843406781e-01
2.529874483840233168e-03	1.701473236485901153e-01	2.925421672674518025e-01
1.944926323025053527e-02	1.866779592002437149e-01	3.230061196660969358e-01
1.105658700742861988e-03	9.780699886249460961e-02	2.234837129142868695e-01
1.127349862216520116e-03	7.039139770681410169e-02	1.811723223832825136e-01
1.703179255672759851e-03	1.442399705486891170e-01	2.689950567620120747e-01
9.672167967337913508e-02	1.387937926160079938e-01	2.653428494103491908e-01
1.435668275403978456e-03	1.292617226047788059e-01	2.546648968138479074e-01
1.094206840539624359e-03	7.288474107497297516e-02	1.863689836571617020e-01
1.313372725580630451e-03	1.203681129409942818e-01	2.458429919802108121e-01
5.058457719012920961e-02	1.626620727301283098e-01	3.118657365329077225e-01
2.155259200419146204e-03	1.617413098036265817e-01	2.854349245832070725e-01
1.049959360573948786e-03	7.998720029044803503e-02	1.997724348965173313e-01
1.142592190138014274e-03	1.031753613093081556e-01	2.288667296023951525e-01
1.297966168214759186e-02	1.899808649092454005e-01	3.198287668401896822e-01
5.040030178519838699e-03	1.849812780312554694e-01	3.075836346737724769e-01
1.087948360319446195e-03	9.459199443297322540e-02	2.199755588573127363e-01
1.084701446724234408e-03	9.401965663630637571e-02	2.193363287684350071e-01
4.557525185183597394e-03	1.834912170920641461e-01	3.058116321699094198e-01
1.832839004332331712e-02	1.880673848045253393e-01	3.224948603066223884e-01
1.293701885323184086e-03	1.188821254736826261e-01	2.446128549909862837e-01
1.077250767600235193e-03	9.244889796436647766e-02	2.173413887841783576e-01
2.381724177589084057e-03	1.677577384957959494e-01	2.917399325897689355e-01
7.498620023509283694e-02	1.464591625490024307e-01	2.889393521712935176e-01
1.760366663596135695e-03	1.468477443750115241e-01	2.711504130627283571e-01
1.106555133576936356e-03	9.795520658045667184e-02	2.236421220544803634e-01
1.860947654553246622e-03	1.512474995736067529e-01	2.757032554736982277e-01
8.445291337148957966e-02	1.429472655433502715e-01	2.809973505779787550e-01
2.759822550342239111e-03	1.725393915233145725e-01	2.944815550612178701e-01
1.204842901984193304e-03	1.105659376361711049e-01	2.362153576779541519e-01
1.613687198459334837e-03	1.396777024235269504e-01	2.646233166611388077e-01
2.583404837664837750e-02	1.832569773271882085e-01	3.232623895224796540e-01
6.826788453688337199e-03	1.883404001531452654e-01	3.125234736325472884e-01
1.432147189818100408e-03	1.291816332936959466e-01	2.542253340982071341e-01
1.526733471184815727e-03	1.349970535148555251e-01	2.601513570841467726e-01
1.028410891495190604e-02	1.900699953417349097e-01	3.170922002065502676e-01
2.179256059381839972e-02	1.862460897361693513e-01	3.229122009514594493e-01
1.863941960484005733e-03	1.513871117014881640e-01	2.754832698504515731e-01
1.575010196778969807e-03	1.375979603527739403e-01	2.626346497032917005e-01
5.530802964628489526e-03	1.862410136691907692e-01	3.092206964644317324e-01
6.799575449462558208e-02	1.484461286797993385e-01	2.932971606756726857e-01
2.755617409259669692e-03	1.725181938938409321e-01	2.948503596135688132e-01
1.761637796733661609e-03	1.469740228022228812e-01	2.712663335203091552e-01
3.962111983158989048e-03	1.811917001184757958e-01	3.036477470779420651e-01
1.120469648271979479e-01	1.323675949658715822e-01	2.399887981998889419e-01
5.946314888778836405e-03	1.868753720313957589e-01	3.106896800361793609e-01
2.147071277622814023e-03	1.615549094961901688e-01	2.852550204653160337e-01
3.638740909723603423e-03	1.797216366121182352e-01	3.017540632414009716e-01
5.377174598382095105e-02	1.597306770001106768e-01	3.085698751738416568e-01
1.573913804748128253e-02	1.883645717602760450e-01	3.211612322566357314e-01
3.301737967836393395e-03	1.772924093046166494e-01	2.995991766187146577e-01
4.345703157118685489e-03	1.827522267394753319e-01	3.049678898204692956e-01
3.333843856653284643e-02	1.762769230588407399e-01	3.223932278064559065e-01
4.138348686452997249e-02	1.695023633389833861e-01	3.183127497708831966e-01
7.313055064163798136e-03	1.888234545371488271e-01	3.134085635014701166e-01
7.125857005550018108e-03	1.886452964498221974e-01	3.129854693807680999e-01
3.074484105380215215e-02	1.785955782781908918e-01	3.239173918987643397e-01
9.628465823601917162e-02	1.381375143671123018e-01	2.642956972257478054e-01
2.443387659468609918e-02	1.842359850462744475e-01	3.233696086586298479e-01
2.326828307023431908e-02	1.842682896187578523e-01	3.229990116502746700e-01
6.001943035452689257e-02	1.543919918577938422e-01	3.018555433875644289e-01
1.171064594662296621e-01	1.285563832388853522e-01	2.206040069854198760e-01
1.310450523662120559e-01	1.376222878600913968e-01	2.275556189659575512e-01
3.588248295551077494e-02	1.864772669386996484e-01	3.355531421910347145e-01
7.324173762293878509e-02	1.584657063658547194e-01	3.074810291555186703e-01
5.178170066658321913e-02	1.692994056223516286e-01	3.227499568803570140e-01
9.073001193015794996e-03	1.987565135865050348e-01	3.227570955897431926e-01
5.755250727249361375e-03	1.946666321672079758e-01	3.152761544687480155e-01
2.174055882447378796e-02	1.971658036912371792e-01	3.340262921000655139e-01
6.219900532482020017e-02	1.624571367848094139e-01	3.155273650519844764e-01
4.570457287727314188e-03	1.920537960641787723e-01	3.109163704224096603e-01
2.140513353880990621e-03	1.762239933443009998e-01	2.935788482786112485e-01
6.684014909700830565e-03	1.964736460607809099e-01	3.178747499759528861e-01
1.256710660672520907e-01	1.426871000116023414e-01	2.483165354661343305e-01
3.985492223020692393e-03	1.897615218499605905e-01	3.084709973613129486e-01
1.545275856631778133e-03	1.573333267957128245e-01	2.755562265405533395e-01
2.407479964959047258e-03	1.796394211471140090e-01	2.965175850909506083e-01
6.913693768038431386e-02	1.598391591683955282e-01	3.101422449531255898e-01
4.999851286600964784e-03	1.932140611771452632e-01	3.125238832186082449e-01
1.280875701585304505e-03	1.437503427315058868e-01	2.616670891844948832e-01
1.505185636100803137e-03	1.555768820057942259e-01	2.733796679322966217e-01
1.956232247278444358e-02	1.982050201264896616e-01	3.333368804880949554e-01
8.965584511658408751e-03	1.982537930440528007e-01	3.226607128175411066e-01
1.181452102684166228e-03	1.376468488309895433e-01	2.555640877132580036e-01
1.097480745507084521e-03	1.311240551645114771e-01	2.490977509148505353e-01
5.467818743388086489e-03	1.941069102107736977e-01	3.144189032397001760e-01
2.282322455671215167e-02	1.966946688669161669e-01	3.342757012857934806e-01
1.211842728275236425e-03	1.395470167953383189e-01	2.574687004937576962e-01
8.908113818583140997e-04	1.105208702805392795e-01	2.284989310061530388e-01
1.978778010963466727e-03	1.729748162908324449e-01	2.908279681288398200e-01
8.675494106116893311e-02	1.543713141572722880e-01	2.962368755811749521e-01
1.381447297749582859e-03	1.493825142272006690e-01	2.676726563870725495e-01
7.812022648668870417e-04	9.610628672960944141e-02	2.139375130476322551e-01
1.276134940837225784e-03	1.434641368901234115e-01	2.617941681759889949e-01
7.016705868556105674e-02	1.595256459040164665e-01	3.095664803806568166e-01
1.754742453576541017e-03	1.659424865074395072e-01	2.841587547052373264e-01
7.352562639991733207e-04	8.889439055751185981e-02	2.063245942187890702e-01
9.216002923020383264e-04	1.139483098005271422e-01	2.319285598026394335e-01
1.424355960499745777e-02	1.993113143658446496e-01	3.302933382994772682e-01
3.148472809696434283e-03	1.853709175944553977e-01	3.027587569774353171e-01
7.362655761816716549e-04	8.899338039095533448e-02	2.064333534505605749e-01
7.360485354346302245e-04	8.888604610017475371e-02	2.063184845789120536e-01
3.356225426851211502e-03	1.865859578259645435e-01	3.046200866522116857e-01
9.848920401963612292e-03	1.986620787512914377e-01	3.241986086975726655e-01
7.856631591457441388e-04	9.677067813597180213e-02	2.146192475676944322e-01
7.002084268493691255e-04	7.433704444782496257e-02	1.867159107332410362e-01
1.515249142351904332e-03	1.560746490718543655e-01	2.738715326053251520e-01
4.443738902724880813e-02	1.783851569079668298e-01	3.298938490475531449e-01
9.118220287125389234e-04	1.128384223061835029e-01	2.308166098370501018e-01
7.388475174538999823e-04	6.820442762528672320e-02	1.735931375735098037e-01
9.861877648658090578e-04	1.206840941129011663e-01	2.386603104360398575e-01
9.751713861470834299e-02	1.513971965646991880e-01	2.869752755858673288e-01
1.168199194923835726e-03	1.366726367657204733e-01	2.545907526168611490e-01
7.709452613963163614e-04	6.598381765823785328e-02	1.682192381353850297e-01
7.344351868314724641e-04	8.861268499545746358e-02	2.060204397285861355e-01
1.434305541577873822e-02	1.998781952466967549e-01	3.298871394793261302e-01
1.755067517069663907e-03	1.659695034352356435e-01	2.837295454574579878e-01
7.545626839319252710e-04	6.702843410412456793e-02	1.707780236810298446e-01
7.168830791228764099e-04	7.057417210427024967e-02	1.788748574813904257e-01
2.866489927128124116e-03	1.833299043924042915e-01	3.009750879726970085e-01
4.639604977580868983e-03	1.922555603769222354e-01	3.111626372076253810e-01
7.087776683197821725e-04	7.187786332118814570e-02	1.817166076943767528e-01
8.584807260278992658e-04	6.222649409978667223e-02	1.576356773013824764e-01
1.338972334940513598e-03	1.471526246025813556e-01	2.654607795894330380e-01
2.461442056393403632e-02	1.953518619833514991e-01	3.351326587680021341e-01
7.128467969761409506e-04	8.392202391619531243e-02	2.007252911789597638e-01
1.052391270278785207e-03	5.752702293670350353e-02	1.476960823667833878e-01
8.674200927641928516e-04	1.076526336806583328e-01	2.256210726827703739e-01
1.284302836918104207e-01	1.421756298507913518e-01	2.432023942861940846e-01
8.907422590405111862e-04	1.104402867034316033e-01	2.284161745181749748e-01
1.159677627528554744e-03	5.585028230041821917e-02	1.444876428225405907e-01
6.981721094992954235e-04	7.640068926297785556e-02	1.904280119832661433e-01
1.757938821435545140e-02	1.982673681239477126e-01	3.330241468079166989e-01
1.300056286499873259e-03	1.448525872222510280e-01	2.631739827053747871e-01
1.085660792284226517e-03	5.699610198047508347e-02	1.446461026439638808e-01
8.296582650544337412e-04	6.325912638277170208e-02	1.614962298255905315e-01
2.946911025769716197e-03	1.839110746356644177e-01	3.016183024415840519e-01
2.511934146487315722e-03	1.804989109923688662e-01	2.979408554423972899e-01
8.872147066991686870e-04	6.127912792113912599e-02	1.551538210670651285e-01
1.186079996832289929e-03	5.551670704783411014e-02	1.439341610888851264e-01
1.291834279467662938e-03	1.444227545719021233e-01	2.623317792883732569e-01
1.323975534687915623e-02	1.993943094186722553e-01	3.293658333920000403e-01
7.254191247145769239e-04	6.949538320224052379e-02	1.765956390000909537e-01
1.620158889612755004e-03	5.152013734689721292e-02	1.355387836494966192e-01
8.207172388619010661e-04	1.016863295612787654e-01	2.196089969434927847e-01
1.147469925470111507e-01	1.460739367227900931e-01	2.654500792666472098e-01
7.323128225810160430e-04	8.832241480472785566e-02	2.057536302493952751e-01
1.837600001572514685e-03	5.032154982943966293e-02	1.369115588269534389e-01
7.088914371340404585e-04	7.185770882837802520e-02	1.816738094157261951e-01
2.449557567771676325e-02	1.943792660851937915e-01	3.359095975313732829e-01
1.026929980527335751e-03	1.247618254960167622e-01	2.427543206791526464e-01
1.699922945148202302e-03	5.102681938056674582e-02	1.350300675878111922e-01
9.632523248729318865e-04	5.932490252348399801e-02	1.502874323592058026e-01
3.441660355684050820e-03	1.872143622630584869e-01	3.048551686685910811e-01
1.760569897045760612e-03	1.661384686375950714e-01	2.843557598662370123e-01
1.282872066326712357e-03	5.433744892800189408e-02	1.394800540325119020e-01
1.556670886719180302e-03	5.192299919101620032e-02	1.390033727342092074e-01
1.327537351481611338e-03	1.464063956844320336e-01	2.647175178408598395e-01
7.137730069364245367e-03	1.967708384753660833e-01	3.192211578341039857e-01
8.769267270379854651e-04	6.160127853644792317e-02	1.573646855469961192e-01
2.185107358109950049e-03	4.909146651285670182e-02	1.323027101114941373e-01
8.158685248682573388e-04	1.010374820731500534e-01	2.189625064628825390e-01
5.941268096521523656e-02	1.627640651702023100e-01	3.160573374116156797e-01
7.007096784654720523e-04	7.432272680939966403e-02	1.860876767075760885e-01
2.499982999652594629e-03	4.857761509030363023e-02	1.297883349253523000e-01
7.170048503747361579e-04	7.044157393345537588e-02	1.785852877569782393e-01
3.751712224652270500e-02	1.829482299502948606e-01	3.343385485742800256e-01
8.584752252838168118e-04	1.065592658256267478e-01	2.245248274833627211e-01
2.362261320729475145e-03	4.875767445915172443e-02	1.333917986299467673e-01
1.051604756185819944e-03	5.757980838121483369e-02	1.459492641910063448e-01
4.491592214095119218e-03	1.916902436184403369e-01	3.108991379155064960e-01
1.408385013719759549e-03	1.507424236992760402e-01	2.690205760399271284e-01
1.832220504243475823e-03	5.034544842197138936e-02	1.369449778884561097e-01
1.818540307786609134e-03	5.040252661740941137e-02	1.342570326047975993e-01
1.431587610544071687e-03	1.519773490093081492e-01	2.698586902888024941e-01
4.057678112605600518e-03	1.901889805835492719e-01	3.085145461129517597e-01
1.146215826510865732e-03	5.606435145215656057e-02	1.448645180022783141e-01
2.594312203447857179e-03	4.849050725880679757e-02	1.287495201096413855e-01
8.428447478754375055e-04	1.046453746271570201e-01	2.225896444360150883e-01
3.300053717289430644e-02	1.873257316181714816e-01	3.351716170299113839e-01
7.547986588356536686e-04	6.700445443615765662e-02	1.697356557363572382e-01
4.218478787876844827e-03	4.835614689469373839e-02	1.223302113709183458e-01
7.125971920787232960e-04	7.118275976153642937e-02	1.795528287650761945e-01
6.534253161306036173e-02	1.611987262166995616e-01	3.126391871371413944e-01
7.492779592449538839e-04	9.115103931651277747e-02	2.087727579727369775e-01
3.579996137934804423e-03	4.836656205195580954e-02	1.257043127009582206e-01
1.054523859655209783e-03	5.750248033452137753e-02	1.458040882654316750e-01
6.660633824624562216e-03	1.963934765159144058e-01	3.176655653769446808e-01
1.157368884360021610e-03	1.359481429322869639e-01	2.538580826544126756e-01
2.326508302960883512e-03	4.881806562837986974e-02	1.337322980978894738e-01
1.895207344857041676e-03	5.005276935410617190e-02	1.336975234286962300e-01
1.609648885499193049e-03	1.601578928481239839e-01	2.783658965788963213e-01
2.549711430502754617e-03	1.808240088345934860e-01	2.982851046642028825e-01
1.478442214586150882e-03	5.249042183720802751e-02	1.368442409959554351e-01
2.982619808678754758e-03	4.841316830972365592e-02	1.292772730814584770e-01
9.019403229577616088e-04	1.118076973009363428e-01	2.297709803120862593e-01
1.893973831372175454e-02	1.985798152523273741e-01	3.331636660746030154e-01
8.592993656839631456e-04	6.217135016550245918e-02	1.587880333791077681e-01
1.096164221266548999e-02	4.622816424113980471e-02	1.103842869553110784e-01
7.010441116315213606e-04	7.392080374674672716e-02	1.859054708015472346e-01
1.196624697148906957e-01	1.440036075362833290e-01	2.575174471273312671e-01
7.012447222187745410e-04	7.986667660717891581e-02	1.959851849337738705e-01
9.438617788987524460e-03	4.713673457204918538e-02	1.133491896882547062e-01
9.839400457859470706e-04	5.889028817271826227e-02	1.491535518968433727e-01
1.061752429339257731e-02	1.995273989163360295e-01	3.255064109535102945e-01
1.007200052339229934e-03	1.227607668134780283e-01	2.407487345351420616e-01
2.743188872919355425e-03	4.844700470898663514e-02	1.304893390475143078e-01
1.791340295039689501e-03	5.055065956100981278e-02	1.343862075805326572e-01
1.871716448877291938e-03	1.699425486744612912e-01	2.877582747645871519e-01
1.890409230202672042e-03	1.705270008753314026e-01	2.883329422888876725e-01
1.783065005991457674e-03	5.059207171133048297e-02	1.373028091723955124e-01
2.795807710341269292e-03	4.843168684914316013e-02	1.282048868023216159e-01
9.991292159415854357e-04	1.219674504625486711e-01	2.399540870985559515e-01
1.090309829311808532e-02	1.996116236603615868e-01	3.258862158217956662e-01
9.830185579979833221e-04	5.890657196545215357e-02	1.508486746203742124e-01
1.116768530027928419e-02	4.605080132404210796e-02	1.110157842761464314e-01
6.997899984197974987e-04	7.919130212198982610e-02	1.944652529781443207e-01
1.218031187104914870e-01	1.430818297015875318e-01	2.539011962141402567e-01
7.016184885455523101e-04	7.390461957779216606e-02	1.858712652587595215e-01
1.318040792068592149e-02	4.288865694563791242e-02	1.021755591790212692e-01
8.739420789767304854e-04	6.172447125451684113e-02	1.576711950524069261e-01
1.826504318361199530e-02	1.988419293294367840e-01	3.329568832357709951e-01
9.012872758890067004e-04	1.117731415340527945e-01	2.297355941942011703e-01
3.175275028974189340e-03	4.839757752397248758e-02	1.283666106066180257e-01
1.532936209865054522e-03	5.210293203129902351e-02	1.392431023341446084e-01
2.453440321145805569e-03	1.799853382641887212e-01	2.973989187240552168e-01
1.610924955616432896e-03	1.602167676863721080e-01	2.784246793039918955e-01
1.937103607566159624e-03	4.985527245591858669e-02	1.334733061105497776e-01
2.411695750916043046e-03	4.868279733095563777e-02	1.305765521182971067e-01
1.137287362388716971e-03	1.345010988267647534e-01	2.526216509005407840e-01
6.728858746122945433e-03	1.964904662733142349e-01	3.178059905807354424e-01
1.078929213154666833e-03	5.710142924476796500e-02	1.468163150463266953e-01
4.363027720750034533e-03	4.835664423512346655e-02	1.235432175162658880e-01
7.387529363180878050e-04	8.935511304621666928e-02	2.068407458772950624e-01
6.788612239434738127e-02	1.602858908572923624e-01	3.109641535226715936e-01
7.163949561936888699e-04	7.064996321880076535e-02	1.783495001205973041e-01
5.910102828388219542e-03	4.815248811669590318e-02	1.190523548040514773e-01
7.697768060334064799e-04	6.607417531659522114e-02	1.674063164134126092e-01
3.167364835364672171e-02	1.884659157661683626e-01	3.355617071381430394e-01
8.354093777559468137e-04	1.036565942031157372e-01	2.215952026945089415e-01
2.851477042906003234e-03	4.842858711786664216e-02	1.299344581413109656e-01
1.209928150778250000e-03	5.518404730040409045e-02	1.410642235167398617e-01
3.859323024436700500e-03	1.893260203981889933e-01	3.074305227374058980e-01
1.418813191377488181e-03	1.513268103571229761e-01	2.696011012769391479e-01
1.923449073364391637e-03	4.992374602159605629e-02	1.334771371056249212e-01
1.958768727789994557e-03	4.977413934382284022e-02	1.332692964374378175e-01
1.369347219608352262e-03	1.486916718096539802e-01	2.669861693209167885e-01
4.452464526349508844e-03	1.915559978888653481e-01	3.107166173197151160e-01
1.103136734949439202e-03	5.671643699735276489e-02	1.460612884153464630e-01
2.543559276355966681e-03	4.853412182420316356e-02	1.292959974113739863e-01
8.364370633253681575e-04	1.037800862177366001e-01	2.217314544367664508e-01
3.802552553919347211e-02	1.824878590342054185e-01	3.340180623409414462e-01
7.268593048437299586e-04	6.933534305170155343e-02	1.754173799424806612e-01
2.801525213271149894e-03	4.843627230786429899e-02	1.301875174889007281e-01
7.061335100603249870e-04	7.257396984151773256e-02	1.831777502433003801e-01
5.643539144765086224e-02	1.663771949823479868e-01	3.182577305475943752e-01
8.007945414499895165e-04	9.893343433790353914e-02	2.168259909542829544e-01
2.381660570587418313e-03	4.872778799189752402e-02	1.309172732857403210e-01
9.292070982042099914e-04	6.010756011048833114e-02	1.537963127056708457e-01
6.665341210908781733e-03	1.961688555172693138e-01	3.180002104109350136e-01
1.299348836115044037e-03	1.448135619733588730e-01	2.631355220987221522e-01
[truncated: 2,501 more rows]
