# Supplementary material for: Magnetosensitivity of tightly bound radical pairs in cryptochrome is enabled by the quantum Zeno effect
Source: Nat Commun. 2024 Dec 30;15:10823. doi: 10.1038/s41467-024-55124-x (PMC11686217; doi:10.1038/s41467-024-55124-x)
Supplement: Supplementary file 6 — Source Data [file 41467_2024_55124_MOESM6_ESM.zip › Source_Data/supplementary/figure_s9a.txt]

# Delta_Phi_S	Delta_N
9.133643189764023562e-02	2.842975090590864687e-02
7.295001159216557562e-02	2.443912798412271881e-02
8.510220828469278187e-02	2.812738824700302537e-02
8.058460647542919908e-02	2.690892197660797042e-02
4.185422081218798107e-02	1.347630416503249433e-02
3.359207941223529836e-02	1.037074297149076854e-02
6.092780716226858795e-02	2.032981411954244699e-02
8.334116858625761903e-02	2.771614466965183210e-02
3.006638585236087735e-02	8.761891369886722764e-03
1.900243888401820236e-02	4.891688112685685375e-03
3.617579465657211335e-02	1.144267745595374183e-02
9.071088023925466537e-02	2.846623979279578123e-02
2.772672847118884398e-02	8.296233204556385799e-03
1.325158194727915628e-02	2.888094762155162670e-03
2.051111018161466681e-02	5.389903578472868273e-03
8.447174352550312904e-02	2.798759224792441228e-02
3.144156048022306305e-02	9.374519822659150431e-03
1.102881294760615916e-02	2.443038915398640376e-04
1.293124551082647233e-02	2.665642360477487455e-03
5.855292278867613165e-02	1.964415199048506755e-02
4.162465087342120951e-02	1.324156357971459363e-02
1.073377708775069550e-02	2.513882068242608014e-04
1.050114205256846844e-02	7.450228525999677553e-05
3.280153117320860900e-02	1.008529540686306861e-02
6.206457427940759164e-02	2.078769125042254778e-02
1.084995664695154183e-02	2.722544258565648412e-04
9.788401691379067238e-03	2.287979262373916745e-04
1.761618390426966663e-02	4.186383496384102343e-03
8.697937308111963750e-02	2.842613059976397197e-02
1.171593883182719953e-02	2.044857386172011654e-03
9.434169802151948225e-03	4.468001887924736432e-04
1.101776601123782839e-02	3.413975450383688326e-05
8.462978585361818906e-02	2.799106880418274906e-02
1.511497938857941925e-02	3.276621293754222730e-03
9.278781229441479539e-03	2.574673567449625028e-04
9.907129856970620096e-03	2.018849448597037632e-04
5.171191047638901139e-02	1.716625758545542446e-02
2.359624403241222801e-02	6.512215869371368315e-03
9.285701833551263107e-03	2.613079308194012768e-04
9.282694003671654315e-03	2.672313429753891273e-04
2.467385310846781366e-02	6.802386270093743054e-03
4.376906249808781846e-02	1.403648710188555929e-02
9.449116265275114834e-03	4.469665004329936853e-04
9.091313011551749312e-03	3.566711688053909174e-04
1.303275264453263027e-02	2.703575368361431364e-03
7.765739678317085115e-02	2.608807831638366992e-02
9.876118120640153819e-03	1.999180460970813311e-04
9.242203935585391328e-03	3.245706966646510344e-04
1.011236874254084483e-02	4.244869068253456779e-04
8.821332000447257293e-02	2.851067766574007928e-02
1.072383060182324765e-02	2.906108038783737635e-04
9.370157923159316837e-03	2.924416332877122562e-04
9.277886788603750823e-03	4.184141282423236435e-04
5.184873478794682633e-02	1.699859868479992181e-02
1.511827183169400790e-02	3.060077528809986708e-03
9.305410095204136312e-03	3.083060152931013653e-04
9.159013039014562985e-03	2.632974020471863519e-04
2.242934374531357911e-02	6.279851652112797278e-03
3.031780075971179933e-02	8.938709230112015791e-03
9.114053364746799168e-03	2.631551018676559633e-04
9.721677635679659701e-03	2.188875712491721720e-04
1.139144820333248820e-02	1.649642075166178612e-03
6.371127842905077721e-02	2.124449815944763273e-02
9.208185487827980076e-03	2.616046132236215377e-04
1.047993604393970823e-02	9.522482330002936951e-05
9.726027096704448205e-03	2.175504714166560938e-04
9.107203751880682541e-02	2.845551641748029006e-02
9.803729826738272202e-03	2.143905821378362664e-04
1.089881068337250625e-02	4.150705756365271823e-05
9.113628832095987953e-03	2.581489894636287974e-04
5.618943695429945429e-02	1.862679333702800533e-02
1.113275171478811387e-02	1.530916358732942878e-03
1.061631668972806697e-02	5.315813961179107622e-05
9.600935905446306151e-03	1.911061994664181238e-04
2.275918835736989720e-02	6.340498269711915963e-03
2.090842853312357974e-02	5.774178691629886645e-03
9.837989234299460151e-03	1.979105895548970151e-04
1.100907759169544864e-02	2.897125141399859230e-05
1.108074079065335393e-02	1.832742953435540639e-03
5.020797019687339713e-02	1.662801299228022778e-02
9.191336444725806132e-03	3.389861237653394449e-04
1.292303758030444172e-02	2.778757808421183050e-05
9.567112003813105225e-03	2.444855815390313547e-04
8.989176572472123983e-02	2.848963361576065112e-02
9.273574572068454813e-03	2.613932141775059809e-04
1.411636880767808133e-02	2.768498863380455116e-04
9.114796869740038332e-03	2.632406691450307062e-04
6.361205877131698161e-02	2.140910197786361283e-02
1.025757127298421167e-02	3.940239507972155553e-04
1.332280866400337160e-02	2.666058810516314451e-04
1.014065350183301906e-02	1.179133552270403631e-04
2.518504751092620619e-02	7.031794153329162800e-03
1.516371072031497125e-02	3.403372201984875001e-03
1.138912669149250156e-02	2.920406648133748451e-05
1.258921702960735800e-02	1.679411156204051875e-05
1.130951511419153732e-02	1.560977352613030639e-03
3.726855203924678284e-02	1.170598135436944423e-02
9.798257632662288330e-03	1.651868933838932310e-04
1.666365155627258510e-02	2.200515741646287353e-04
9.551033157420341091e-03	4.481870208461590649e-04
8.279252886732640926e-02	2.756929693574445075e-02
9.107452782586178408e-03	3.548132289609168960e-04
1.986888863124380844e-02	1.165056129994495102e-04
9.143905828818743586e-03	2.558611480115401127e-04
7.401376925936670181e-02	2.477777226173305536e-02
9.694663603363795623e-03	2.283814762946215215e-04
1.832534093044446699e-02	1.665836953991433396e-04
1.048496047566360723e-02	7.244570129921485552e-05
2.978587321096359819e-02	9.094202996411053508e-03
1.197280160189928555e-02	2.087689553584386876e-03
1.408741077862540880e-02	2.772529543409946520e-04
1.400980818772745717e-02	2.728854588371681846e-04
1.221797710931538106e-02	2.197043681372121138e-03
2.802914558911562271e-02	8.193006644701114616e-03
1.085378794038782679e-02	4.793983456219006942e-05
2.106816526068489015e-02	8.532966849207222673e-05
9.630361174277513037e-03	2.147426328225968128e-04
7.071786247379907575e-02	2.358037230513816696e-02
9.306771760500764934e-03	2.376863701204871837e-04
3.084174609181983273e-02	1.153653066951521094e-06
9.131367245782673336e-03	3.568297579181461260e-04
8.386643724209036366e-02	2.784557225694486021e-02
9.328092556860068107e-03	4.388272238929086938e-04
2.785973000284880374e-02	3.652209258936365562e-06
1.049066226189432349e-02	6.876743312980975603e-05
3.603589208099311492e-02	1.152351136701124795e-02
1.068574788543574794e-02	2.894831411379764075e-04
1.793740136765620274e-02	1.792357225392217596e-04
1.448018595734879010e-02	2.690294906313355286e-04
1.387841706161929700e-02	3.018557494402131919e-03
2.107399280778643469e-02	5.782445469084199208e-03
1.221361520924690858e-02	2.401237617200360774e-05
2.403251314741583489e-02	1.164632778067879290e-05
9.826291351518579020e-03	4.467007101968296923e-04
5.783196610270602278e-02	1.933811975813709561e-02
9.727676223843628733e-03	1.753079957688054996e-04
4.240315634682356727e-02	3.579135846788496167e-06
9.087382676374100576e-03	2.371829854132777304e-04
9.028898657966649699e-02	2.848200002360967709e-02
9.145262974588175275e-03	2.654586970024901127e-04
3.820265790506155446e-02	1.755161705027452383e-06
1.022338443513970407e-02	1.064843568013692718e-04
4.549515470924148097e-02	1.472997962823901531e-02
1.018375159110052053e-02	1.130327236053239870e-04
2.240177940713039551e-02	6.349038206975756294e-05
1.383628764041777703e-02	2.709085299640204107e-04
1.643607223091214653e-02	3.813606922812396577e-03
1.665291608707919480e-02	3.879676567944075755e-03
1.378966052331120906e-02	2.770946913973266253e-04
2.277698150603135741e-02	5.712464532985378783e-05
1.015522182199701806e-02	1.727014816780871043e-04
4.609244248582894388e-02	1.494173965376097146e-02
1.021975614410708388e-02	1.372879674805737790e-04
4.306124118808063450e-02	3.187823821615336095e-06
9.127511693700296469e-03	3.918058840229592804e-04
9.044768487650750588e-02	2.847740061733103692e-02
9.100674794933261147e-03	2.412499020791377541e-04
5.135725124282053411e-02	8.377892377863663016e-07
9.785176904305914469e-03	1.652451758261484077e-04
5.703184839388281135e-02	1.908843933903029907e-02
9.814779549895402688e-03	4.497494847232400006e-04
2.538936617061404721e-02	8.835133153079161792e-06
1.249414773638779508e-02	1.721470274337107836e-05
2.067067088573104616e-02	5.131948000524078068e-03
1.389282162294125378e-02	3.016957093808701057e-03
1.478731934700583395e-02	2.667485261193642491e-04
1.880486683160853545e-02	1.473578153925315492e-04
1.062309232470082243e-02	3.027134310810836171e-04
3.622110587141003091e-02	1.158659031160608893e-02
1.058964340106649527e-02	8.124483202733880083e-05
3.140195089617614510e-02	9.239336119360202287e-07
9.292591501102620555e-03	4.378418268222578069e-04
8.427412529387123818e-02	2.790480929617050743e-02
9.155741581819643038e-03	3.511312846947462624e-04
3.427362262369720858e-02	1.540480908820518433e-07
9.364211690487178608e-03	2.308409054730198653e-04
6.957663135182845515e-02	2.317686557296004535e-02
9.613369805005933522e-03	2.257542275408176702e-04
2.317013172477888627e-02	5.132309785577817795e-05
1.109246153706144877e-02	1.112355337392484378e-06
2.714002803087978144e-02	7.882681509097225203e-03
1.208951777154720908e-02	2.152884721554764597e-03
1.466186666651458914e-02	2.664479562382805668e-04
1.492449337178558544e-02	2.629194297535444045e-04
1.158332792827909685e-02	1.973595918080946199e-03
2.963805085968562736e-02	9.037576100188404737e-03
1.068494185577784084e-02	6.913940379465934732e-05
2.039047486501710527e-02	1.017461664570948912e-04
9.618540108769724206e-03	4.419082946801079770e-04
7.431908226213479463e-02	2.487881191416084839e-02
9.195526813367771446e-03	2.537626266149450860e-04
2.281607945653174596e-02	5.663880064899994818e-05
9.113382737757969032e-03	2.683333439698152439e-04
8.205675092062975073e-02	2.732421043745920930e-02
9.497727066455019518e-03	4.518831392623570004e-04
1.850879143133321580e-02	1.590789406998133172e-04
1.000490155954714133e-02	1.692510323676437584e-04
3.605035573671588889e-02	1.134503290996967742e-02
1.113004991612487338e-02	1.541003026636691975e-03
1.342365813001256125e-02	2.037392330915478895e-05
1.195596534633025509e-02	1.121711841861692399e-05
1.464787375357201604e-02	3.172238787089245310e-03
2.464977032855775185e-02	7.123644149958256039e-03
1.040551515700893770e-02	1.056993895008758941e-04
1.458230356961121021e-02	2.738397539395815610e-04
1.013425574149462438e-02	1.575131594589371242e-04
6.349040119834298279e-02	2.136356570617588269e-02
9.160250996887997488e-03	3.436250213222150074e-04
1.574774079201057830e-02	2.470088232593819480e-04
9.199331578159664069e-03	2.663147960412157178e-04
8.962776987514381455e-02	2.849511207741918517e-02
9.482405002231741875e-03	4.495126973380423469e-04
1.422410330227097397e-02	2.714790963683840104e-04
9.297797766878668213e-03	3.099907868670797456e-04
4.847916771862337271e-02	1.601492921747989934e-02
1.091416815962020781e-02	3.006430809095808621e-04
1.164775029716558219e-02	5.260718172821546301e-05
1.019944875290057507e-02	1.396190351027216253e-04
1.982179040154163907e-02	4.816953110111231451e-03
2.202212493093491652e-02	6.024848364109741672e-03
9.882294189248241878e-03	1.921220664741745549e-04
1.125959100574303040e-02	1.634648479450660427e-05
1.088719817015104674e-02	2.629298662432458245e-04
5.548067061208289408e-02	1.836475998116187530e-02
9.088175451719582298e-03	3.409539195114927312e-04
1.171277109236501524e-02	5.730158108004871492e-05
9.642163427090677530e-03	4.437503694906877461e-04
9.118495099891182898e-02	2.845113460095976057e-02
9.584919429441840499e-03	2.376366006859309543e-04
1.121408996831774196e-02	1.155191097173017753e-05
9.125863849491100410e-03	2.637803868944885860e-04
6.185395502791241062e-02	2.076286874189856718e-02
1.094550151587658782e-02	2.994347525393757647e-04
1.017653659034101210e-02	1.119145819385792065e-04
9.241579310377501244e-03	2.456833421902501063e-04
2.815484272921775499e-02	8.222639232605251369e-03
2.123305774630446230e-02	5.762754526404182537e-03
9.311728108155947758e-03	2.395551651854770786e-04
9.592614960877821062e-03	2.420972944279118841e-04
1.406789768041261102e-02	3.015185669864330759e-03
5.033857211047315650e-02	1.665621423268962703e-02
9.170711696018241099e-03	4.014460351544624217e-04
9.751313827131458112e-03	2.137554021544602750e-04
1.043299081541571027e-02	3.588292049149267859e-04
8.820852405498624815e-02	2.851012357047046433e-02
9.880328410691308072e-03	1.979819747184655143e-04
9.558777451294075966e-03	2.495955931412106518e-04
9.616041787257278983e-03	4.471530192447711882e-04
7.593679226704641572e-02	2.545720413404243751e-02
1.178938143760532853e-02	2.089285483936605819e-03
9.210062774989924428e-03	3.299237575476628159e-04
9.241855356094230700e-03	2.566923909611395355e-04
4.014090953158949704e-02	1.297091279942030190e-02
2.235463408644922101e-02	5.937788568493723718e-03
9.142538930655863538e-03	3.865715708439437792e-04
9.134338446236789366e-03	3.851313481654360799e-04
2.099561869597754704e-02	5.449746945601234571e-03
4.889244423478006363e-02	1.591358227550317139e-02
9.563840744691964879e-03	4.394190295588344675e-04
9.123814667278740131e-03	2.584969327572850251e-04
1.329626500291924973e-02	2.851593955497506994e-03
8.396623955388193838e-02	2.786868225547449798e-02
1.055471349180547858e-02	8.841904623498042515e-05
9.172365519617198260e-03	4.017550152705939848e-04
1.072654902201919391e-02	2.592443735611286992e-04
8.589736894246224885e-02	2.828092389889439937e-02
1.474576475586109048e-02	2.888281763764505988e-03
9.374393591608853882e-03	2.523198774555396318e-04
1.023323530343911436e-02	1.499620304132621984e-04
5.744694180131193484e-02	1.905544559412408051e-02
2.788059582295054906e-02	8.114845588572779794e-03
9.861255785538092233e-03	4.426297711860004147e-04
1.006852248003953232e-02	1.761845359747916950e-04
3.530849457558399296e-02	1.126652994469136415e-02
5.315548973997907822e-02	1.765607205094679028e-02
1.072627986911223186e-02	3.023834598355965020e-05
1.016103740159679525e-02	1.211122331106519179e-04
2.377828551944916047e-02	6.564549357119683903e-03
8.242077807966269321e-02	2.742793482937682173e-02
1.475240149618683994e-02	2.905590503950287312e-03
1.054300562970678090e-02	4.339039485665857621e-05
1.937861826687958811e-02	4.785287379058950075e-03
9.046584610216978906e-02	2.847672226122942990e-02
2.521475157666241973e-02	7.370031807934947221e-03
1.173836270061201503e-02	2.090980723774553407e-03
1.829146306458084847e-02	4.436713908329305983e-03
7.744826093760132091e-02	2.594881490651182801e-02
4.510425079295260486e-02	1.468465722580026417e-02
1.686527100696777470e-02	4.210273684840708935e-03
2.042465782351210457e-02	5.327227657837108055e-03
6.407428563351280637e-02	2.168597515347397975e-02
7.010792319308128961e-02	2.352005511299010490e-02
2.916896891984277485e-02	8.611432286934714297e-03
2.873144856142251236e-02	8.329410179088010679e-03
6.195349852214671049e-02	2.068425827527211464e-02
8.813495195548659566e-02	2.851007896662965599e-02
5.601075402717448082e-02	1.856331588077990424e-02
5.480675135653573227e-02	1.807014569409519378e-02
7.997973096926669356e-02	2.679514992765020392e-02
9.133643189764023562e-02	2.842975090590864687e-02
9.314702103183902793e-02	3.135816303965630047e-02
6.998169269992282615e-02	2.443947239091154994e-02
8.490985004297396666e-02	2.916386374727928527e-02
7.907045151087288559e-02	2.743269088670426126e-02
3.653985295422190749e-02	1.254500446395812388e-02
2.862246693021608390e-02	9.367409804428142306e-03
5.663514215565679244e-02	1.969049703795798523e-02
8.255203630001384241e-02	2.853406812527362058e-02
2.522710287849228017e-02	7.813155482819817560e-03
1.528165163720884845e-02	4.292106439274866875e-03
3.111241504670259062e-02	1.010242830984948992e-02
9.250234341630797497e-02	3.115724160967981923e-02
2.300558674173247553e-02	7.006950070736320951e-03
1.039759952106356078e-02	2.170379245704730925e-03
1.666205955665533978e-02	4.752012879927613315e-03
8.405092416803244815e-02	2.892549227132451550e-02
2.650718478669322753e-02	8.407898286915096303e-03
8.804889960042583397e-03	2.083227766601393471e-04
1.011493664406559745e-02	2.394548138261679698e-03
5.402117391008598446e-02	1.873572591171665871e-02
3.642718129609090472e-02	1.230995976117291862e-02
8.430111047355581810e-03	2.654330573109396629e-04
8.073965365743007716e-03	5.333662655619790527e-04
2.783633112357497552e-02	9.112344847157963224e-03
5.789632005656503155e-02	2.016862576698196657e-02
8.533916443757005865e-03	2.275827277081338140e-04
7.246154683382299844e-03	5.844147657125542406e-04
1.404142974142974509e-02	3.858977707824257086e-03
8.747271363236708286e-02	2.984779514313982279e-02
9.195967925295422951e-03	5.246217470632544289e-05
6.810305859785703575e-03	4.655510943162403936e-04
8.782746750552683501e-03	1.011267163418191894e-05
8.426329678030125558e-02	2.896797009036913492e-02
1.207053495009491328e-02	2.948409228903908774e-03
6.620788912342745469e-03	5.770859705003690554e-04
7.373065044675164437e-03	5.825594254472050981e-04
4.665429251416580714e-02	1.617658070748818552e-02
1.945477834329722988e-02	5.642534209084937996e-03
6.629811293615839318e-03	5.756455435510406116e-04
6.631521948433305447e-03	5.727649394848301212e-04
2.024377954669154267e-02	5.988219147811741500e-03
3.849101962209805494e-02	1.298437236058999633e-02
6.827853364206659670e-03	4.638146533943142413e-04
6.311337718011733600e-03	5.107175113198067495e-04
1.020384107639937810e-02	2.427995856707738237e-03
7.549224171412127760e-02	2.633923114226001741e-02
7.339004155160422371e-03	5.912322473021897062e-04
6.262896009889051818e-03	4.554770870479514511e-04
7.633717699776720877e-03	5.735285710193847863e-04
8.912314969929419073e-02	3.027438058699895990e-02
8.368737914543178391e-03	2.951882876239611542e-04
6.286542658830551744e-03	4.159130172858727797e-04
6.624996877436228893e-03	5.727872976729261878e-04
4.679940208005822777e-02	1.601290312572423505e-02
1.207283513607504410e-02	2.698086919087936547e-03
6.270690592358074689e-03	4.424203119089611252e-04
6.273190683907303722e-03	4.323542499692824975e-04
1.839038813024163055e-02	5.138821870558363258e-03
2.543809970069821347e-02	7.979189738509070984e-03
6.276309130148427506e-03	4.339458023650197283e-04
6.457837839735192098e-03	3.645564911159727972e-04
9.036802507052188460e-03	1.402426956183602802e-05
5.976258890423280512e-02	2.097329827253131135e-02
6.518132089841754961e-03	4.604715163094488112e-04
6.923067432100138419e-03	2.805722523080795769e-04
7.159835859095520227e-03	6.036485799327633017e-04
9.284995032781762081e-02	3.119204105930976564e-02
7.255257038919937784e-03	5.943751282967771332e-04
7.199288144068338724e-03	2.370488967182188961e-04
6.356981271446016102e-03	4.583961279969600566e-04
5.145128408785359930e-02	1.776873675328495897e-02
8.868048610197520887e-03	3.454250356048002568e-05
7.013929048357958607e-03	2.488836697456834821e-04
6.392229082810896301e-03	3.485069897019698465e-04
1.868621708583928509e-02	5.678172966887624212e-03
1.703259568721504635e-02	4.555105714799466410e-03
6.525052718778012739e-03	3.520745636426177855e-04
7.278143624413924151e-03	2.269320398336355238e-04
8.852438853012678521e-03	2.197563672944186086e-04
4.506306713900931626e-02	1.561307218611850123e-02
6.265747197972015847e-03	4.692538609010685202e-04
8.506192771792986385e-03	4.832908022166368042e-05
6.967924525291491200e-03	4.737989691498793732e-04
9.138056562044005737e-02	3.085522539929162408e-02
6.613074986776212860e-03	4.830791924223323819e-04
9.437219404601848716e-03	1.961637806092504828e-04
6.276312303080899824e-03	4.337814684225154566e-04
5.962991097326669765e-02	2.081640761143425944e-02
7.787533317532457922e-03	4.007785347611841908e-04
8.834336363092387678e-03	1.598640757741113909e-04
6.707084184364608959e-03	2.964120697515398514e-04
2.064558217581724531e-02	6.505209381692543535e-03
1.211225352534694988e-02	2.957579945692442869e-03
7.540758013696358120e-03	1.730565026666899472e-04
8.304508472159577437e-03	8.334283618312548353e-05
8.969929041049984342e-03	5.517522580126069109e-05
3.218358730669623746e-02	1.056159557699691554e-02
6.502215839193525859e-03	3.314272769056134799e-04
1.147997801653233285e-02	2.674825721827344457e-04
6.951186127292618977e-03	6.010199197672566607e-04
8.185065067694685670e-02	2.831740957695732391e-02
6.321875134608134772e-03	4.496338246295986107e-04
1.417096823979857589e-02	2.412001707129588597e-04
6.258550569669174557e-03	4.246146751253603718e-04
7.119964976280790392e-02	2.486527203723877533e-02
7.125261466044308101e-03	6.032246491139391098e-04
1.284408977161433096e-02	2.655270451486411130e-04
6.927587000971624498e-03	2.613054309594164612e-04
2.490383426457432048e-02	7.594000414739617705e-03
9.281874438452852871e-03	8.895122339567379521e-05
9.414227363822802452e-03	1.941696600769597832e-04
9.354448930737335743e-03	1.979720501527637046e-04
9.489160109238947705e-03	1.990618472589727322e-03
2.329188530467019014e-02	7.300189462363989440e-03
7.171086989218089514e-03	2.427510716555775563e-04
1.522958672164897997e-02	2.136918443647923432e-04
7.061974067570142566e-03	4.546179084146707849e-04
6.746480171689789307e-02	2.351601897788269113e-02
6.270391252570783891e-03	4.013449791379526677e-04
2.598732718114749041e-02	3.703850346008027988e-05
6.270087216189268453e-03	4.828353837288031081e-04
8.323678235497378175e-02	2.865539926423177342e-02
6.684194444819491210e-03	4.776247454532575598e-04
2.171547567739395834e-02	8.082253652120062882e-05
6.930612703014205067e-03	2.610529909044152774e-04
3.099418910291473761e-02	9.919552741056221479e-03
8.327942754692729821e-03	2.921994547812369059e-04
1.252549408575520662e-02	2.689096588555004406e-04
9.721794681867401700e-03	2.207898577091717968e-04
1.095043354148872439e-02	2.705363363916388902e-03
1.717786263936771363e-02	4.629382281245306152e-03
8.076913001019536686e-03	1.008183279201328025e-04
1.804574436033679063e-02	1.442700761844410251e-04
7.287086134872167165e-03	4.181816983200685456e-04
5.322863545863776302e-02	1.855272438560260501e-02
6.462536935922469361e-03	3.387543684738383853e-04
4.540539548807059900e-02	1.435359727976771050e-06
6.301381665607785898e-03	4.398026333730879062e-04
9.191916828429230746e-02	3.099939653872103157e-02
6.426537588886560570e-03	4.645864878519544855e-04
4.443091698677448242e-02	2.497741907363302073e-06
6.758192324619272107e-03	2.871323665507279771e-04
4.020549234969028607e-02	1.363684703882592220e-02
7.717605071538402584e-03	3.895746824865049807e-04
1.645809499055927994e-02	1.800765992944845773e-04
9.221351016476586615e-03	1.901391158063967836e-04
1.302165208760930337e-02	3.523726025073052603e-03
1.320809390608967959e-02	3.587185243585189892e-03
9.185493713491199586e-03	1.788687631056359688e-04
1.681221546631506136e-02	1.706135455079481268e-04
7.684939143670854733e-03	3.905699593707810668e-04
4.080359260689653267e-02	1.385801557732437017e-02
6.755996220751958603e-03	3.093972343791578927e-04
4.528774803612778399e-02	1.226844164546016453e-06
6.405660006129743067e-03	5.352609607451406376e-04
9.213636370707795065e-02	3.105894258936658242e-02
6.310480676474217177e-03	4.436268025790387343e-04
5.101846755743882911e-02	2.549778147693502145e-07
6.493524810654793811e-03	3.308212537838674250e-04
5.236191236544307515e-02	1.826858946201011941e-02
7.277751148598077258e-03	4.132065049646353738e-04
1.922649442559187793e-02	1.199015009959081735e-04
8.245327716801642559e-03	9.093638246761249697e-05
1.681853519909815020e-02	4.498057829524924195e-03
1.096353258766324945e-02	2.703690912383583528e-03
9.959875384290217681e-03	2.291502454936080943e-04
1.325828881359014666e-02	2.588442754371668257e-04
8.241948689661993122e-03	2.982120090047196692e-04
3.116379485326425947e-02	9.978919792352439894e-03
6.996208816777649275e-03	2.699278376190675233e-04
2.698716636212072917e-02	3.382300620866319975e-05
6.642450073896410956e-03	4.778723274940915866e-04
8.378344061204839877e-02	2.885386034280680925e-02
6.272856739812260329e-03	4.799188173169599558e-04
3.534198033651281268e-02	1.171846057161296463e-05
6.284808380681017326e-03	3.817534625243125534e-04
6.619001446426209245e-02	2.328914519816503714e-02
7.032782526931846689e-03	4.610324152142068754e-04
1.719049694188901078e-02	1.633816538126227618e-04
7.330940661984808315e-03	2.018873654545108240e-04
2.248337057432625574e-02	7.011570527222586724e-03
9.377266090647817798e-03	1.952575379038416770e-03
9.867627936688938561e-03	2.219063558477414773e-04
1.007130282804946653e-02	2.319165479776558528e-04
9.135309540382441362e-03	7.035295098568872252e-05
2.476832662021455356e-02	7.552295855374507871e-03
7.059714845622622192e-03	2.603186277610539112e-04
1.462954190790388687e-02	2.288083188384397492e-04
7.036684543504923006e-03	6.005274309032436475e-04
7.155329054284348400e-02	2.492445067427972658e-02
6.264008613581006912e-03	4.215062136699396916e-04
1.684978096352407473e-02	1.708269862889576305e-04
6.293973454787771260e-03	4.412696509188528821e-04
8.091264455175228854e-02	2.801389075863240999e-02
6.884506621275710003e-03	5.768776171907429029e-04
1.299754984837031557e-02	2.590434448585230993e-04
6.623958100425597628e-03	3.329399013098002097e-04
3.100732664150507301e-02	1.012241515747378320e-02
8.871367491948056738e-03	2.639469262831484198e-05
8.905314577062339865e-03	1.663834559199185541e-04
7.922439206773934650e-03	1.194851210744602571e-04
1.164591226945066449e-02	2.844843898562866152e-03
2.016647565100460060e-02	6.135412491424817316e-03
6.875858024715464367e-03	2.887296055551725679e-04
9.798231308673299722e-03	2.281688966166948995e-04
7.640309588944460550e-03	4.188097871137622108e-04
5.949460319363070182e-02	2.076552098081837355e-02
6.258398223388139670e-03	4.716042733466253162e-04
1.073105804637530802e-02	2.560795077136434651e-04
6.513671823561661967e-03	4.650608106076432879e-04
9.102150574504475067e-02	3.076319786782601498e-02
6.865624558966221258e-03	6.008524675327753251e-04
9.520403473895266977e-03	2.090063840447836836e-04
6.269630625349797981e-03	4.442054356039518148e-04
4.324766704462590372e-02	1.496371529574473669e-02
8.675632853904824415e-03	2.041404132327104270e-05
7.723419449673585291e-03	1.474227253604803653e-04
6.743963495767113514e-03	3.118766393241075366e-04
1.604403462185421958e-02	4.334495591734474629e-03
1.802537323875808006e-02	5.062435427468356397e-03
6.549775490113707299e-03	3.472485200846121833e-04
7.447700862388773047e-03	1.862407371409011136e-04
8.587908470073513101e-03	2.220391402177161744e-04
5.068602851837983314e-02	1.748090849647713357e-02
6.291466006192236726e-03	4.964885270753813945e-04
7.768064940790186945e-03	1.415551541510172776e-04
7.060065607587651115e-03	6.037437186506115772e-04
9.297816732508551452e-02	3.124709796630414926e-02
6.992962569772553927e-03	4.683990694704306956e-04
7.416651543231789212e-03	1.904314242535997195e-04
6.396029922326462724e-03	4.636045232242948927e-04
5.767103857015665191e-02	2.024576633777903228e-02
8.744984221441542971e-03	7.619981877385328950e-06
6.727732930184693316e-03	2.914313147811178201e-04
6.259006924793419913e-03	4.099114694710147971e-04
2.340556520216130476e-02	7.353855653008941479e-03
1.731376361177550116e-02	4.713074412872934882e-03
6.270377468553967049e-03	4.028665769710074174e-04
6.387593072448072284e-03	3.794495452875672886e-04
1.112303842439821278e-02	2.703823719781554835e-03
4.519963467074622487e-02	1.564133233107348545e-02
6.462132015055632728e-03	5.400890673734563135e-04
6.475656433351351104e-03	3.627470607527206320e-04
7.996616608982765051e-03	3.603049797439653035e-04
8.911637141452499744e-02	3.027349790666590545e-02
7.344179080004176186e-03	5.916039965188704675e-04
6.373207244186329667e-03	3.575117434689752127e-04
7.027665690789497432e-03	6.039993745029954841e-04
7.343738747765954367e-02	2.557544855540740819e-02
9.225028042467053879e-03	4.067878206935604535e-05
6.255353950269881835e-03	4.592115861594033011e-04
6.569825679798912965e-03	4.804529637384841179e-04
3.502833805335908712e-02	1.154655949295504969e-02
1.831480635900450959e-02	5.378045767644709652e-03
6.411081735716250840e-03	5.297411822178747093e-04
6.399971995235786970e-03	5.294568621321982943e-04
1.710833669327105344e-02	4.847008346367070314e-03
4.367529813982790055e-02	1.485336884478645134e-02
6.979745581215501815e-03	5.975483672118371559e-04
6.377546225186270235e-03	4.590268313459586191e-04
1.043717467010074618e-02	2.227291011467562309e-03
8.336956255953886785e-02	2.872681216832303694e-02
8.129513468612570293e-03	3.179055318379073181e-04
6.464735796003040491e-03	5.402713618879000090e-04
8.412026606392619676e-03	2.710905685781063446e-04
8.600258014620992819e-02	2.946596211093236231e-02
1.173608045766705299e-02	2.599085433320373617e-03
6.742106741953968196e-03	5.805144966689324004e-04
7.779795455806981508e-03	3.725631491073647106e-04
5.281281033865964369e-02	1.821750215511402232e-02
2.315323535160462853e-02	7.274790965881874211e-03
7.323836213072754120e-03	4.124797006269699529e-04
7.560845074811917144e-03	4.300150918046460879e-04
3.028974197104938870e-02	9.664500134623995459e-03
4.819204317413555705e-02	1.671837003192659654e-02
8.420753124055546657e-03	5.609980259108082734e-05
7.688566477090041928e-03	3.954179427943654845e-04
1.957577966276180526e-02	5.725786463707353835e-03
8.137795899770405850e-02	2.816028195876355347e-02
1.173161623554308530e-02	2.698045093528833593e-03
8.135841640934282637e-03	3.392736622634950905e-04
1.561584735116283706e-02	4.195950805004299705e-03
9.216240463537400673e-02	3.106519148397610119e-02
2.069429277698231484e-02	6.225865774491065596e-03
9.204174204052284480e-03	2.788847758757734274e-05
1.463178799570141742e-02	3.879516491233515191e-03
7.524208600540582825e-02	2.617839408520948596e-02
3.975795531241610448e-02	1.357110582207607039e-02
1.339386740156811584e-02	3.417917034254883135e-03
1.658823726703906321e-02	4.695167308805429235e-03
6.015889691034920217e-02	2.113262816394315471e-02
6.677991128980698132e-02	2.314071843083476132e-02
2.433586372588625313e-02	7.649520568085033806e-03
2.393947335183099767e-02	7.395299358284774388e-03
5.777717412466842895e-02	2.011350747245126830e-02
8.902004655623757534e-02	3.024190796483323951e-02
5.125724370147860531e-02	1.769903453600759485e-02
4.995341335701630747e-02	1.716841430715762562e-02
7.832214531666736868e-02	2.719779676646386785e-02
9.314702103183902793e-02	3.135816303965630047e-02
9.603420523733435799e-02	3.303087727936415696e-02
6.611110225461691581e-02	2.388616456678517574e-02
8.501893588926934253e-02	3.007623716443228595e-02
7.722163995150926885e-02	2.771137534562068128e-02
3.097825998938474878e-02	1.069645212952262739e-02
2.344352794284976227e-02	8.121182961068212219e-03
5.131460272163407277e-02	1.868024563831935381e-02
8.194157240221100480e-02	2.925858472239231678e-02
2.034517569025418027e-02	6.980424097525667060e-03
1.182733728649976168e-02	3.705994804804598614e-03
2.575174122006285149e-02	8.872607780855867182e-03
9.527203513733117912e-02	3.280596842079684661e-02
1.837765511100708515e-02	5.979250042978910551e-03
7.854421325770966078e-03	1.970349677774624331e-03
1.300912205588677928e-02	4.114688663693435305e-03
8.392556202265205600e-02	2.978269532880140763e-02
2.153773468404385216e-02	7.272478766235494080e-03
6.634111441720547120e-03	2.378347404324472614e-04
7.596781602839275394e-03	2.118477497130247245e-03
4.850670508742138676e-02	1.742722964753182571e-02
3.083108161991643392e-02	1.080316551503756467e-02
6.253529316610051403e-03	4.000882020536722372e-04
5.885948937148999249e-03	4.075401345918008844e-04
2.272584501194396811e-02	7.532143058320995427e-03
5.267585011382469595e-02	1.922945507918023475e-02
6.367411450912574544e-03	4.175556786065945380e-04
5.038560001455083537e-03	5.833306904586589570e-04
1.076962080481025374e-02	3.255415241933339032e-03
8.821049350184184679e-02	3.093896286957013853e-02
7.014388665870785466e-03	2.379933223574763612e-04
4.629130212718934878e-03	5.033803560329508375e-04
6.615982494058036956e-03	4.035306569546773248e-04
8.419694027388863189e-02	2.985571845235579502e-02
9.240280635229747297e-03	2.613635253336625552e-03
4.449162197740608171e-03	5.498874960412694635e-04
5.154626421952746007e-03	5.880065069741174932e-04
4.081319567341346044e-02	1.472711901412861180e-02
1.540635698396786157e-02	5.060631703046523239e-03
4.455604999622386764e-03	5.478423017057296174e-04
4.455522491064289881e-03	5.446635514091933972e-04
1.610109883415888898e-02	5.115582612442607507e-03
3.265409196658020097e-02	1.140319174623554907e-02
4.646483856813987678e-03	5.742720981432095084e-04
4.111624370336408596e-03	4.675386328181121293e-04
7.668753803706240824e-03	2.147182304346975656e-03
7.267421970404597253e-02	2.614175075343051075e-02
5.122053960668226935e-03	5.920208394218189063e-04
3.998369024247216963e-03	4.528707584924487189e-04
5.403459848179248404e-03	4.598294754639027648e-04
9.046624984886314502e-02	3.153600233256782792e-02
6.195709553577843920e-03	4.186786468861093680e-04
3.978401510363549498e-03	4.389497262027742402e-04
4.449134002551424771e-03	5.435714639692515449e-04
4.096176459934253167e-02	1.459471072311298301e-02
9.240744545268575472e-03	2.419717864681605879e-03
3.987603323981514514e-03	4.481431430423989115e-04
4.036510008488813916e-03	4.452267540465300322e-04
1.448571106977625256e-02	4.513016474830724989e-03
2.056533707156704693e-02	6.978252734894559162e-03
4.056816545947250496e-03	4.586465756540366451e-04
3.988856888227476638e-03	3.993252367548629639e-04
6.847542150155039309e-03	3.427361353216078210e-04
5.472982113914481861e-02	1.993377354167469306e-02
4.343390639804822762e-03	4.989699267649652659e-04
4.162096771433643205e-03	3.602890187607999534e-04
4.956842259715932286e-03	5.953371300912446706e-04
9.567141395257738878e-02	3.284199618291238493e-02
5.044547703890511769e-03	5.926745335052135966e-04
4.293215181184750762e-03	3.479210725714984576e-04
4.163136125667321608e-03	5.044581474320936065e-04
4.578589701191698724e-02	1.661725405464827693e-02
6.707406557009298886e-03	3.997437337287107484e-04
4.203536430913867861e-03	3.441632508959981823e-04
3.978918300070910519e-03	4.229206315362471491e-04
1.474977013490863520e-02	4.522871477491637732e-03
1.335138593447016131e-02	3.971283947717178103e-03
4.002564921244622376e-03	4.041053293717730005e-04
4.329503893881536669e-03	3.443658615174798737e-04
6.672967751501834854e-03	2.186927274992131465e-04
3.919018412867775192e-02	1.392785817268069049e-02
4.017686367308370698e-03	4.605238214043655409e-04
4.973349650400749056e-03	2.644950575062723214e-04
4.779215759526889151e-03	5.204524823708873982e-04
9.365108869809374292e-02	3.236387318561504550e-02
4.439448684786184707e-03	5.050561531002514815e-04
5.365967567391383142e-03	2.076643698488648410e-04
4.056513340901179987e-03	4.582157935471772858e-04
5.458381012224661211e-02	1.967863072197199512e-02
5.574960602374501306e-03	3.211360610896572820e-04
5.097876049683258692e-03	2.472394865416028056e-04
4.067526752717376404e-03	3.571461923514915315e-04
1.636649897654007813e-02	5.500011456126972093e-03
9.274549396457332229e-03	2.563482134664001044e-03
4.461957246292946877e-03	3.206760588432035208e-04
4.864236236749142073e-03	2.888376869163156169e-04
6.812947448940565032e-03	3.907590586962293722e-04
2.680940288080480016e-02	9.367471920156165283e-03
3.998049202024733795e-03	4.091553551799510108e-04
6.432771862233233051e-03	1.274438376749611676e-04
4.762730523266589522e-03	5.834047288786718688e-04
8.097835339933862064e-02	2.898638900002764585e-02
4.115861087067407276e-03	4.976857847211173941e-04
8.051280570426477823e-03	1.875074040176769041e-04
4.026070878869969505e-03	4.512257712065530224e-04
6.752146236670053536e-02	2.429466121825670649e-02
4.924342528679348518e-03	5.900881750855076213e-04
7.198863462729687690e-03	8.465321458052269335e-05
4.163205623276433620e-03	3.467635071562266691e-04
2.011064387740912895e-02	6.526446192227353810e-03
7.121545084695868333e-03	2.114967424929024842e-04
5.353097287046582053e-03	2.087031181297075919e-04
5.319400465547574619e-03	2.206638275064213076e-04
7.210141600202168988e-03	2.247151568588803827e-04
1.864309424841636975e-02	6.242747734563798556e-03
4.278493481860823344e-03	3.492145613521960984e-04
8.740056987894151419e-03	2.063828599131948670e-04
4.865709051975364297e-03	5.091193580215869208e-04
6.325285699503196968e-02	2.281380991700037233e-02
3.986565744835579572e-03	4.275403468872642637e-04
1.554203429497513778e-02	1.310545887792542697e-04
4.043156773072320576e-03	4.783723307418344395e-04
8.286397187000732467e-02	2.949992599905072038e-02
4.507844631834956317e-03	5.058576010375306908e-04
1.287565386799605083e-02	1.740269774164146001e-04
4.165532330609678091e-03	3.473998215563454950e-04
2.568753348584962293e-02	8.711169509018793639e-03
6.155081235092341174e-03	4.139538046981292019e-04
7.025648014137408914e-03	9.420681174225837076e-05
5.488795390451883804e-03	1.983876490278630930e-04
8.296059886063633648e-03	2.118757579827205972e-03
1.347436717142291851e-02	4.019123036379562003e-03
4.743548084030657641e-03	2.921413424659298486e-04
1.055598858591511036e-02	2.171687718821618167e-04
5.077229508827718618e-03	4.906417071922977713e-04
4.766519402896013391e-02	1.707663768431635920e-02
3.990436967838295601e-03	4.131690359763552645e-04
5.085462749939051452e-02	1.151383627847236770e-05
4.100777075991102194e-03	4.645989368450391399e-04
9.442080790475093632e-02	3.257101788717248897e-02
4.244357827319467091e-03	4.922582216215758838e-04
4.133134392956899772e-02	1.553114593432393189e-05
4.088218499855078569e-03	3.538528634942274959e-04
3.432659820630379333e-02	1.199563781032696522e-02
5.490927219500729706e-03	3.497359652820872244e-04
9.542506451575949455e-03	2.199255513526798128e-04
5.274713341246295428e-03	2.311081490376848055e-04
9.968316921289521737e-03	2.813430835773841204e-03
1.008322436782438380e-02	2.955130592686438379e-03
5.257864403302225931e-03	2.231650741606550428e-04
9.770751135761313044e-03	2.175074958220136849e-04
5.456900113655072104e-03	3.505326509303172133e-04
3.491302033920662407e-02	1.220791921826959101e-02
4.087400707953103840e-03	3.677171872727199448e-04
5.220158254521650720e-02	1.101023195646058469e-05
4.223218638879422393e-03	5.222484210096536850e-04
9.473456602984731134e-02	3.265995932647765970e-02
4.104720542124185023e-03	4.681076646758913079e-04
6.398439030376046333e-02	5.099104351256788441e-06
3.995485460117520482e-03	4.107375720772549199e-04
4.674690396553504712e-02	1.676305767051585252e-02
5.070369203001301450e-03	4.865964650321887019e-04
1.130304782551427856e-02	2.055196342724521959e-04
4.833979481244088383e-03	2.925799695057120994e-04
1.316100954274657120e-02	3.917544609309708825e-03
8.306317316066236245e-03	2.124554382774486438e-03
5.577234676269471336e-03	1.628003149858120099e-04
7.461468649207825266e-03	1.601625873539765880e-04
6.072021342272360123e-03	4.168998817424655889e-04
2.585046520999767505e-02	8.769596629367503587e-03
4.195415272853608712e-03	3.570264615665522112e-04
1.613609028489759734e-02	1.204259238328667732e-04
4.466364450097515260e-03	5.015678297764954163e-04
8.358020663527354621e-02	2.969840495946679190e-02
4.037123690124766462e-03	4.666664137063826490e-04
2.318615679985014388e-02	5.156661275893143230e-05
3.980304149527769120e-03	4.239173669825391927e-04
6.196329364976543852e-02	2.257567251611592579e-02
4.838241839564050295e-03	5.121940031064496635e-04
1.001179552688202801e-02	2.207344859352824550e-04
4.358469934090170028e-03	3.303201081099604863e-04
1.791789412258681935e-02	5.978082385009412386e-03
7.160136598716282386e-03	2.247358797309202683e-04
5.553522939445776352e-03	1.890014179043264346e-04
5.649743975563392695e-03	1.607709768102500575e-04
6.972223718375913926e-03	2.235519859795781494e-04
1.998562814925541886e-02	6.487103755075832728e-03
4.224643004685613157e-03	3.547268426592736085e-04
8.353303683163670890e-03	1.964985029053933560e-04
4.841927079818120205e-03	5.855410844983095775e-04
6.793542703526511684e-02	2.444525350008557724e-02
4.014392060781912797e-03	4.382604050599658158e-04
9.795031529065800768e-03	2.205039028710703737e-04
4.075769942942897295e-03	4.643442731875387780e-04
7.968311076690137718e-02	2.855032611278373114e-02
4.700930518033996641e-03	5.822294929661783747e-04
7.290645234422354903e-03	8.688045048293947976e-05
4.034062975157626241e-03	3.752308223059809544e-04
2.569915242656017895e-02	8.904440013504509588e-03
6.705024135358339521e-03	3.951061962209900802e-04
5.138063743608589640e-03	2.426045495979335664e-04
4.662589646644343944e-03	3.116720181887784255e-04
8.876977629867832675e-03	2.517334959042327736e-03
1.601715587257845907e-02	5.116403877272735629e-03
4.140690626345255865e-03	3.626312184927676929e-04
5.510237486913593941e-03	1.827150266781839283e-04
5.413462816084679829e-03	3.723540988159503018e-04
5.443520487796382756e-02	1.963649766844462186e-02
4.019825534797627498e-03	4.704096951110309927e-04
6.008747194312547002e-03	1.450687745675706061e-04
4.339373906922738833e-03	5.019916975017753302e-04
9.313783279162679563e-02	3.223024455832965152e-02
4.683462435671525981e-03	5.800122789842987459e-04
5.399921532097673449e-03	2.115830165219673847e-04
3.988795166361525091e-03	4.484633961981312339e-04
3.735753674557162896e-02	1.325197640763129195e-02
6.496240303679678973e-03	2.327547103100138792e-04
4.556732982993083603e-03	3.114616570927932274e-04
4.082947662150893109e-03	3.687557156570632488e-04
1.249189343275480812e-02	3.680900624241721653e-03
1.417510627992535355e-02	4.325069888330583534e-03
4.008092702591503631e-03	4.008602095537973364e-04
4.416422185653745558e-03	3.251216475675501941e-04
6.421824864320524462e-03	4.148418890127306136e-04
4.498524003364789969e-02	1.629794920804406022e-02
4.085378573675524372e-03	4.887367549811973827e-04
4.581565247340324554e-03	3.094922977856639362e-04
4.864236181627457078e-03	5.902353735771984078e-04
9.582554942158166833e-02	3.290637256717426212e-02
4.801529100987411702e-03	5.170989541737926187e-04
4.400320073359664796e-03	3.263312023693721448e-04
4.210729852520578298e-03	4.905545062228733322e-04
5.243413222825099584e-02	1.884446003806846889e-02
6.566631128174904575e-03	2.130415351458657403e-04
4.073985770382204663e-03	3.542046272686835001e-04
3.994236589644817315e-03	4.307135404611316803e-04
1.874378201051485338e-02	6.291451998183227035e-03
1.357230586752478096e-02	4.099782133964405273e-03
3.985484269051653428e-03	4.286588006886977997e-04
3.978042185695418453e-03	4.074961907530247340e-04
8.436979214755391254e-03	2.196929919869878428e-03
3.932767426287647750e-02	1.395481394556690943e-02
4.282811175149170424e-03	5.278999088343915014e-04
3.993013462206485009e-03	3.965407908022734046e-04
5.802386973666751047e-03	2.956757332547958750e-04
9.045629941462746126e-02	3.153451082154241220e-02
5.126786092947477336e-03	5.916144620961329148e-04
3.978428390174482132e-03	4.086135769881260593e-04
4.834422149945671876e-03	5.889145408205891108e-04
7.016513534579321698e-02	2.525407189754230036e-02
7.040359960324815702e-03	2.458343863070977520e-04
4.000147640565221430e-03	4.538982316541814027e-04
4.394772152728432246e-03	5.007984295574523237e-04
2.949630472014708182e-02	1.027789899258782849e-02
1.444174704107969998e-02	4.596182298756294748e-03
4.225805438044960560e-03	5.181418331580631143e-04
4.212989722596871545e-03	5.185103247980320240e-04
1.341260299340130135e-02	4.210941473265793905e-03
3.778106335975339736e-02	1.356371315927063989e-02
4.789098741148412053e-03	5.802684006517844217e-04
4.186702503952810517e-03	5.079875072540405295e-04
7.872394396896131852e-03	2.009515819349900340e-03
8.304094030269848492e-02	2.955162036291081318e-02
5.945361358326350931e-03	3.076369945183010657e-04
4.285664264367161636e-03	5.283859906347505853e-04
6.235926015317194704e-03	4.030482331708329369e-04
8.638003243282837973e-02	3.044819662283576589e-02
8.956736670060139183e-03	2.333133032589595340e-03
4.563869909263162938e-03	5.567565934195620181e-04
5.556817179621198477e-03	3.364165714282371655e-04
4.722759117007979679e-02	1.710128218040803463e-02
1.851518259147511003e-02	6.218038154688475955e-03
5.111437248897954255e-03	4.880337016259679583e-04
5.332222115079554570e-03	3.791346488249552893e-04
2.500271437393120078e-02	8.468584070642784511e-03
4.239517888452543071e-02	1.509387140523986426e-02
6.244402369973145461e-03	2.543941808449967645e-04
5.460510360399850605e-03	3.540072889285372781e-04
1.551817018927492686e-02	5.061916786190567147e-03
8.032324540266672086e-02	2.879623427431145244e-02
8.950939547107905625e-03	2.339912376432291136e-03
5.963577437140932247e-03	2.869487710523525859e-04
1.209861868683470565e-02	3.631052652729588326e-03
9.477382352359225992e-02	3.266926384132867039e-02
1.640958865865027594e-02	5.324383222534957716e-03
7.017253212374452431e-03	2.522223659777098059e-04
1.126113964622754704e-02	3.350840530943529488e-03
7.236368586467883945e-02	2.613122000005491802e-02
3.388537687009718358e-02	1.181729349765023307e-02
1.022200255528171731e-02	2.882744819342385190e-03
1.295577688693427820e-02	4.070380853732156329e-03
5.516453527569559201e-02	2.006339968361531972e-02
6.249485841488233717e-02	2.262654116155712533e-02
1.959138448814035094e-02	6.566840714409497709e-03
1.920575690936976443e-02	6.540957808116011629e-03
5.255273521749315169e-02	1.909010320736674246e-02
9.032423603736100537e-02	3.149077354814929647e-02
4.558104135788354494e-02	1.654342193673792941e-02
4.422382486604514717e-02	1.597991028200935679e-02
7.624848800729161491e-02	2.743003031454826005e-02
9.603420523733435799e-02	3.303087727936415696e-02
1.004765745041247826e-01	3.526299506157054564e-02
6.078947541441692692e-02	2.277137431560291927e-02
8.480868294639631877e-02	3.101416138015405249e-02
7.405225984614438595e-02	2.757728151364124622e-02
2.513371398118158240e-02	9.177112681521059495e-03
1.839815858363125223e-02	6.517066777038789394e-03
4.485822596678834540e-02	1.686140652679035332e-02
8.044297437178249410e-02	2.982059734913939872e-02
1.568269697359458981e-02	5.736082009992760078e-03
8.730224326251367906e-03	2.815278195836028868e-03
2.041263442471419332e-02	7.436864816475943774e-03
9.941987419163778039e-02	3.497395919790629443e-02
1.400764663124498544e-02	4.990767645560070798e-03
5.643594906394211463e-03	1.607758338035020912e-03
9.693786639331625210e-03	3.329448302187131697e-03
8.324732504580972803e-02	3.058779167721119990e-02
1.672778166720911841e-02	6.010940494692203206e-03
4.611452981639896365e-03	3.501131400813484174e-04
5.441050876419550875e-03	1.699012769379518173e-03
4.196633729980142613e-02	1.587526007047648791e-02
2.495671346696604065e-02	9.262322125315015225e-03
4.298891584217257034e-03	4.334855656935795998e-04
4.020590313669525351e-03	4.586559674455807645e-04
1.777773714305541652e-02	6.242306650397724810e-03
4.628782359044314454e-02	1.733695906862709954e-02
4.397697285016710644e-03	4.510067210499214829e-04
3.368413041277107389e-03	4.699314009351529542e-04
7.889558662662610189e-03	2.666518649316353823e-03
8.942571877168736805e-02	3.227635420064374483e-02
4.925154144309495940e-03	3.655706721072786436e-04
3.032750069310474750e-03	4.334220077077746702e-04
4.596958537570028369e-03	4.515705641737165210e-04
8.363741741785368777e-02	3.069952522997933947e-02
6.762900642159008768e-03	2.135276704067143316e-03
2.884818124596622013e-03	4.042017567731995276e-04
3.462132197124434541e-03	4.836364047534347232e-04
3.427440567783801573e-02	1.267963267502802277e-02
1.167769910184490723e-02	4.067741412046708971e-03
2.889184751900253367e-03	4.043296263380527500e-04
2.888451688238480308e-03	4.016355359925428969e-04
1.224406438225056348e-02	4.319096364735638960e-03
2.658603692508443306e-02	9.939503637633857747e-03
3.047187957419539295e-03	4.358582775143768351e-04
2.596328947970905077e-03	3.388228300265638815e-04
5.498976057041637944e-03	1.722670296585737670e-03
6.840791243996291460e-02	2.552695557447658831e-02
3.434820345980971190e-03	4.843561316972590236e-04
2.486397214024105295e-03	3.273642247853311010e-04
3.657527442902042125e-03	4.346082748783938743e-04
9.244880525494386658e-02	3.309454303262414354e-02
4.260771336850655011e-03	4.419890252094632599e-04
2.459284433082742360e-03	3.211026281174436670e-04
2.883142359339063709e-03	4.009410367233900985e-04
3.442074262007632779e-02	1.293002057477438474e-02
6.763707695347953575e-03	1.993860405140546188e-03
2.472490812841621199e-03	3.254578001146719163e-04
2.526175927433760293e-03	3.291691339321715926e-04
1.091828712215714425e-02	3.618656202339927408e-03
1.587509930902741839e-02	5.740009790617017077e-03
2.546710718536515650e-03	3.302358223924301006e-04
2.444047913341962364e-03	3.084801050160720925e-04
4.783009890362732719e-03	3.778234173833806830e-04
4.844125975942203954e-02	1.824202594198899227e-02
2.795560987128520303e-03	3.760040225162415706e-04
2.489364901268942276e-03	3.013239899561578894e-04
3.300356042454044569e-03	4.729759821194244596e-04
9.997632533410893974e-02	3.504359949894812060e-02
3.371679986750364399e-03	4.767337762795198497e-04
2.529692248236403707e-03	3.026713030876461430e-04
2.641990389935289230e-03	3.519897945295710762e-04
3.920567777609229587e-02	1.464611995630140870e-02
4.671325027468364866e-03	4.561232739612799958e-04
2.502576707799630817e-03	3.094584883974564604e-04
2.444256263195887513e-03	3.168700455185372022e-04
1.113364225301383126e-02	3.714111179526573270e-03
9.973945687486551748e-03	3.224773167395764140e-03
2.445135289789068800e-03	3.062783599836818582e-04
2.539416729374743831e-03	3.032688610331733467e-04
4.642866411364909851e-03	3.389318650720285486e-04
3.269212318354752789e-02	1.210758847972231642e-02
2.507176500939456432e-03	3.319502568677797777e-04
2.810789429284810126e-03	3.200670171387195312e-04
3.155976395328607964e-03	4.289163732261076778e-04
9.693729872567424799e-02	3.429724363947669191e-02
2.875881721843387417e-03	3.879461602698495992e-04
2.965871346792270380e-03	3.331068288688204815e-04
2.546408251377529908e-03	3.302713119476309578e-04
4.830038157636712404e-02	1.829886275403000070e-02
3.786622802336103710e-03	4.018917450360308397e-04
2.865636032261420496e-03	3.238799914666943419e-04
2.462493264730691855e-03	3.079109258880170785e-04
1.246422688161663572e-02	4.164067055797339434e-03
6.790586612784754728e-03	2.148959555120934228e-03
2.589923581303388289e-03	3.060364393445060699e-04
2.768005235636805672e-03	3.237167576014641363e-04
4.757441998821776430e-03	4.553395283015404527e-04
2.132715702428578108e-02	7.776563771911236544e-03
2.444515102727695677e-03	3.135816779550309324e-04
3.210515850840867103e-03	3.031880334808186202e-04
3.142132709646028310e-03	4.504822810511080466e-04
7.910509820494643352e-02	2.944999787989027035e-02
2.599897316073684905e-03	3.512063226697812596e-04
3.627906772050715212e-03	3.058225533337016397e-04
2.518270390303389838e-03	3.248174221267326883e-04
6.238218451568888767e-02	2.326608005906262433e-02
3.273730439384947566e-03	4.688558077240584376e-04
3.400082135607607192e-03	3.151656543543702310e-04
2.490288539084950514e-03	3.091488498662836593e-04
1.549221399338573946e-02	5.434267580910836365e-03
5.014276331999134584e-03	3.504545276025519684e-04
2.961872784255970004e-03	3.332403611878672137e-04
2.950605061983857524e-03	3.263970450141364874e-04
5.094807994762362569e-03	3.214099762432406915e-04
1.424111895250612658e-02	5.159908029454360334e-03
2.525287992978242357e-03	3.028067538894362032e-04
3.789626318071337430e-03	2.921569172147069765e-04
3.226166529141871742e-03	4.285242965916327695e-04
5.766206052708938712e-02	2.164887690767147710e-02
2.471166202844932158e-03	3.175606286459405764e-04
5.461352603712277265e-03	1.351892381526588038e-04
2.533881491875500380e-03	3.365506204892620978e-04
8.174132197226763319e-02	3.017796278498573181e-02
2.932194266563548091e-03	3.929886574161600699e-04
4.652388555462461106e-03	1.432196176712990758e-04
2.490749344311815605e-03	3.085068243078373240e-04
2.034027678588479215e-02	7.529458101859943381e-03
4.225322034254408443e-03	4.367121764921495786e-04
3.346030312414871588e-03	3.140463238750423533e-04
3.008648847576900209e-03	3.255819788969870412e-04
5.997546711061563229e-03	1.735204161584000260e-03
1.007707269989888132e-02	3.265513904995819006e-03
2.716214251740733943e-03	3.125247658090661226e-04
4.163770146558665175e-03	2.313290245128994758e-04
3.400423020608278613e-03	4.361940740503743308e-04
4.110938461779128916e-02	1.550378215058587084e-02
2.443312351011694972e-03	3.136771494848741848e-04
2.571577452018358745e-02	1.750460196027909523e-05
2.586870927732909387e-03	3.370944759343991182e-04
9.810190473030605540e-02	3.461376067383427346e-02
2.713489844011429675e-03	3.650430321260611510e-04
1.772449377138896054e-02	4.204065508245224275e-05
2.468418587285303722e-03	3.085805132635212333e-04
2.808141942004049874e-02	1.037902292957397846e-02
3.725360717971470947e-03	3.864221999855081691e-04
3.973725490139745631e-03	2.713399732493149055e-04
2.932020500130416707e-03	3.260612632123103399e-04
7.343194690273779912e-03	2.389921529153682389e-03
7.434773961058627201e-03	2.386468221164207704e-03
2.926082094030668657e-03	3.326396411753949206e-04
4.018752801197789104e-03	2.582954099418714299e-04
3.699002773952742018e-03	3.864474714554318180e-04
2.863350961644073323e-02	1.058574429741620387e-02
2.468214145893932177e-03	3.021019402459843017e-04
2.725680368144334231e-02	1.401745278232467966e-05
2.696985380322036718e-03	3.729465689910858861e-04
9.858287114158015285e-02	3.474816013549657939e-02
2.589704607009690740e-03	3.389571125715692274e-04
5.787984993979528037e-02	2.565064328225868533e-06
2.445130352982105570e-03	3.151334902951191674e-04
4.017479484441688342e-02	1.517277783816249614e-02
3.395897583627793814e-03	4.332058954451892263e-04
4.322445062627133794e-03	1.964682422947615012e-04
2.751634130287006208e-03	3.223410381774658232e-04
9.816317388334105942e-03	3.177911403930783196e-03
6.005960717099911861e-03	1.740524813051900349e-03
3.038861216482668937e-03	3.250044006545714168e-04
3.480883818980040623e-03	3.096255119945582994e-04
4.158408015244252631e-03	4.361174476729783034e-04
2.048616231587752079e-02	7.582550729855780380e-03
2.500142542256500455e-03	3.024894392997471565e-04
5.714147040179473613e-03	1.380722127162196814e-04
2.897504609480461291e-03	3.880190565423852211e-04
8.275743604893298633e-02	3.046316145801551689e-02
2.527005791521319544e-03	3.363252209546748611e-04
8.536628139241941859e-03	1.190112621521935920e-04
2.461910866894623240e-03	3.161042455773113019e-04
5.630851012085452689e-02	2.125573152713318772e-02
3.203521948874965553e-03	4.297904034750513191e-04
4.062677476998066695e-03	2.537375767537816424e-04
2.549391746588081098e-03	3.101435505805452686e-04
1.363361569405907581e-02	4.724513847476276285e-03
5.049927888499117223e-03	3.205226131070861018e-04
3.029425933559148909e-03	3.251016268994893002e-04
3.057294119191089621e-03	3.236488284516555319e-04
4.889368216123513022e-03	3.523889996725967921e-04
1.538394672330900548e-02	5.398156158680215977e-03
2.508766456223221475e-03	3.024822748803560751e-04
3.703705146850477803e-03	3.010220917349752667e-04
3.206531663188738612e-03	4.568153814120505529e-04
6.285323165379280708e-02	2.344363146638711246e-02
2.504019808652890866e-03	3.243719826782273663e-04
4.023627642955607264e-03	2.620829890397752791e-04
2.563700048023642708e-03	3.353424182021662314e-04
7.730417201076050793e-02	2.883583103042634821e-02
3.092533222050053432e-03	4.450426017239446363e-04
3.430767409688728620e-03	3.097528036933817550e-04
2.452994765159255408e-03	3.003578680875317736e-04
2.035101634730285269e-02	7.373333100543538049e-03
4.669097901041974197e-03	4.523776720723703126e-04
2.879776185162552515e-03	3.243898873921888248e-04
2.678837000921197031e-03	3.148546841619821041e-04
6.468545827867155928e-03	2.047741651142836322e-03
1.218652531422792507e-02	4.185863865271116646e-03
2.483034284760488042e-03	3.005946069327084663e-04
3.017417974385261381e-03	3.321889129459781181e-04
3.666247824526847054e-03	3.980052776568383799e-04
4.813856008745959203e-02	1.825233602760604687e-02
2.511890823618134760e-03	3.319142840299462577e-04
3.135479063156809687e-03	3.165935903087736467e-04
2.794112577753526949e-03	3.785218836435920442e-04
9.616241777256839818e-02	3.409435280443355587e-02
3.077809750708482284e-03	4.416886956244807372e-04
2.978396389261894761e-03	3.265226812737788073e-04
2.474105911331458962e-03	3.258685227463670175e-04
3.092473806777251699e-02	1.146706225853347597e-02
4.496288736356990334e-03	3.423343324985041181e-04
2.631241429850494917e-03	3.026593313475772415e-04
2.466782576948545191e-03	3.010185313271108998e-04
9.269519894587130437e-03	3.043868162705718611e-03
1.066194108979590105e-02	3.508931247585535262e-03
2.448218674627855584e-03	3.078100968728139653e-04
2.572378765726801575e-03	3.035939279876134073e-04
4.441094975870085726e-03	4.517918182480769318e-04
3.840312299951703645e-02	1.433333874689932466e-02
2.573018977027996534e-03	3.437251469178229796e-04
2.643617646951978983e-03	3.043596301995771247e-04
3.224933911099459038e-03	4.618479003441894326e-04
1.001780482321984467e-01	3.511964961097679971e-02
3.173707362788547037e-03	4.287355362970791950e-04
2.565141972337925402e-03	3.027966015964654936e-04
2.685457892957154868e-03	3.608926386570680128e-04
4.604127756934783822e-02	1.739161088134443325e-02
4.549487604881385927e-03	3.688562604628707609e-04
2.463928455469943657e-03	3.087996374529604349e-04
2.483022431585824030e-03	3.186231511429979402e-04
1.432352737551711996e-02	5.201071770985388198e-03
1.016277987893332568e-02	3.332476728456504333e-03
2.470458450866686029e-03	3.183768815712313682e-04
2.444228600562370346e-03	3.108930897242762059e-04
6.113116333202106567e-03	1.797977709043187960e-03
3.282579607405455846e-02	1.218018644307289691e-02
2.744862768373934614e-03	3.810323655685232680e-04
2.443886367778258517e-03	3.074634604646655361e-04
3.956455876204190147e-03	3.941775196702121398e-04
9.243367716120715061e-02	3.309145168312714602e-02
3.438620851949347745e-03	4.850087859029975079e-04
2.445543178518416738e-03	3.102002896019535882e-04
3.200776187070042411e-03	4.602170272256199401e-04
6.542695022353567369e-02	2.441955173372904742e-02
4.945803811608473488e-03	3.298687704007333132e-04
2.490838255311933480e-03	3.276410829923647600e-04
2.837946674812186210e-03	3.812078441311032850e-04
2.374567155506057681e-02	8.700208659377362680e-03
1.087736508149961256e-02	3.760654373564098485e-03
2.695630967681328372e-03	3.697943450144385719e-04
2.685644839608092305e-03	3.701497133899375735e-04
1.002580193711510859e-02	3.415447463318198318e-03
3.132775210550531320e-02	1.156934902523499079e-02
3.163595223473869567e-03	4.479376408045541991e-04
2.662746212955702241e-03	3.551785487241436445e-04
5.659370817157172162e-03	1.638316199466343520e-03
8.199444644636705304e-02	3.024030259339558976e-02
4.068335404323164539e-03	4.105093780031807138e-04
2.747266198268261128e-03	3.804855719489654703e-04
4.285839592903961659e-03	4.343298734402478711e-04
8.676719914112951404e-02	3.154585782931638299e-02
6.532180471707893510e-03	1.918312400408187651e-03
2.978590631546595979e-03	4.171411498914180671e-04
3.776866250188359864e-03	3.842899678272379549e-04
4.066466778743654809e-02	1.515737632517662539e-02
1.412916110452722140e-02	4.890713728079934541e-03
3.428437455501809339e-03	4.369226980157868423e-04
3.606376858956483744e-03	4.691932060696922535e-04
1.974843092890155027e-02	7.277547794689472743e-03
3.582294058405943726e-02	1.345502033366863248e-02
4.291361654116809810e-03	3.452325184522576917e-04
3.701699597867924574e-03	3.903091629085531089e-04
1.176662971634323540e-02	4.057074625970505388e-03
7.818572841053927913e-02	2.915924418359051862e-02
6.522857685719030130e-03	1.970415933216531496e-03
4.074104974285952530e-03	3.948256023129717573e-04
8.948731286364308701e-03	2.929836702324002673e-03
9.864549603838212999e-02	3.476345303143739407e-02
1.250010598530293393e-02	4.329352133860681073e-03
4.927234896497711958e-03	3.361090714272957358e-04
8.284878033360310035e-03	2.789701838473660628e-03
6.803699747994546021e-02	2.534186348824807311e-02
2.770788773663568350e-02	1.027889989913202684e-02
7.525350032039801462e-03	2.295442281570570647e-03
9.647310295898603449e-03	3.292762408970202614e-03
4.891322741427084342e-02	1.838445255858433408e-02
5.691165967607308973e-02	2.150383154644928269e-02
1.504826437084960666e-02	5.449729521175943059e-03
1.470259460281542196e-02	5.345201842781130419e-03
4.616127683913268109e-02	1.730620122869053201e-02
9.226238032470995831e-02	3.303442845648863618e-02
3.900103785226066710e-02	1.454987262763112257e-02
3.764044275923311700e-02	1.397373094822811426e-02
7.281351955880516202e-02	2.718994453919256621e-02
1.004765745041247826e-01	3.526299506157054564e-02
1.071676198711793426e-01	3.856621684389326815e-02
5.380282899459426504e-02	2.090865233406496645e-02
8.334039858769098919e-02	3.182146269756086499e-02
6.926550378065454705e-02	2.734811508469289082e-02
1.935803883279385573e-02	7.625529769522097767e-03
1.366570182645110432e-02	5.165092194187315133e-03
3.746213599873726707e-02	1.483666316462188550e-02
7.771038633043658717e-02	3.016429615152334265e-02
1.143593299571088462e-02	4.472396491971168675e-03
6.069374252154924321e-03	2.259211056729278078e-03
1.534280821524280913e-02	5.970614190068834759e-03
1.054794487528236124e-01	3.810400577858502613e-02
1.010307905428264874e-02	3.740560984357224616e-03
3.793893179233953639e-03	1.213897539863961067e-03
6.812149581908122364e-03	2.547264549551099544e-03
8.130802960572458549e-02	3.122143455784191779e-02
1.229288705148967598e-02	4.724195502168064553e-03
3.062214274636598788e-03	4.151661313860459390e-04
3.635319755705523903e-03	1.247696541861142289e-03
3.463378081478440951e-02	1.348471819101378782e-02
1.920122369331300760e-02	7.439813882145776547e-03
2.857081564934693674e-03	4.262032717738360732e-04
2.669201163370993335e-03	4.209943290115862602e-04
1.315657983249785001e-02	4.940225066385653396e-03
3.887483064442209812e-02	1.533304019624121342e-02
2.919732939039909603e-03	4.436993552983103939e-04
2.198832578749643218e-03	3.146370013091086271e-04
5.467169287925233156e-03	1.993884041058505141e-03
9.021833159102177202e-02	3.377652259133381157e-02
3.275870561383453783e-03	4.379009421645839450e-04
1.948616223448884632e-03	2.618698767684057849e-04
3.052032009581484573e-03	4.633636916823065388e-04
8.182328249109172003e-02	3.138114207573126230e-02
4.640834766816648305e-03	1.627341679122366880e-03
1.841303324562781896e-03	2.218108077043940557e-04
2.269130060175372776e-03	3.314404791991548693e-04
2.735996566847431755e-02	1.083563257752158046e-02
8.346155906258978519e-03	3.166410017826928880e-03
1.844069831687722427e-03	2.211197916097695781e-04
1.843313441430849409e-03	2.190117308582123501e-04
8.786964003572483861e-03	3.364823457032685428e-03
2.059879542734222024e-02	7.957800815912546843e-03
1.959068256350393611e-03	2.643284452007559071e-04
1.643789231228098835e-03	1.738145686176490595e-04
3.678818798234950727e-03	1.266883366002932720e-03
6.222314241241660993e-02	2.423074667613034708e-02
2.247634041690149687e-03	3.290539374579334875e-04
1.579469845362502234e-03	1.528382420841172679e-04
2.415577181050787559e-03	3.653335841843560750e-04
9.489384326039157491e-02	3.509597540430379331e-02
2.829257691120412588e-03	4.279784932196897818e-04
1.569371413116638081e-03	1.464251292061392179e-04
1.839506577830052336e-03	2.182540456497645415e-04
2.749682987218238228e-02	1.071842026414484075e-02
4.641265569192642992e-03	1.534671811455098900e-03
1.574736633056073032e-03	1.478750287826381682e-04
1.600648770914592234e-03	1.596149128810439577e-04
7.762107731937639699e-03	2.797116458263207428e-03
1.159477370790096273e-02	4.485434474291755125e-03
1.612566575990737050e-03	1.662655250726941675e-04
1.584304627096799756e-03	1.368384649129538583e-04
3.181315321732713919e-03	4.256004265730320424e-04
4.102661940539326091e-02	1.612335718704711179e-02
1.777646304324420612e-03	2.040647061852009225e-04
1.672353179920094135e-03	1.277572329217938757e-04
2.146549464854485834e-03	3.091009423531569655e-04
1.063794397086967325e-01	3.827214022759227452e-02
2.199959312157551139e-03	3.186352162455018122e-04
1.735546601986048820e-03	1.287432981613486488e-04
1.672940793122523750e-03	1.791438234017214692e-04
3.198243782760390452e-02	1.255938873760490890e-02
3.100926848045193474e-03	4.704682415322646027e-04
1.692525522815180317e-03	1.304834059169899391e-04
1.576623016245060072e-03	1.407187244064043996e-04
7.926935281387548216e-03	2.860967187538566991e-03
7.029875383664063726e-03	2.488470102395029526e-03
1.592060748758727939e-03	1.284477923977952324e-04
1.752739908633338395e-03	1.297672206132284567e-04
3.084769840945744690e-03	4.102763354027275100e-04
2.589975385492149229e-02	1.030801235972927943e-02
1.590091910897428740e-03	1.557125482120197413e-04
2.047759529775317056e-03	1.296943931918728005e-04
2.039560174214471999e-03	2.786912178289781272e-04
1.015906191999180197e-01	3.699415991357241779e-02
1.834598104348716952e-03	2.171716788348966587e-04
2.267691194882792693e-03	1.359056963842943805e-04
1.612380544218749989e-03	1.654160593988259625e-04
4.088932058122829449e-02	1.598799254550053658e-02
2.505568885692754932e-03	3.754089761691427329e-04
2.122149824398289475e-03	1.354160960715892342e-04
1.626599350602386806e-03	1.297349093374771181e-04
8.961982513355337687e-03	3.215959354093633760e-03
4.661787496613500892e-03	1.636640171185775594e-03
1.814734537609274945e-03	1.323442030534225516e-04
2.001136089127553142e-03	1.283275683544200796e-04
3.159096428186569661e-03	4.420084452815137288e-04
1.611109509519359495e-02	6.138630728371584355e-03
1.588781154282181696e-03	1.370913283299194513e-04
2.736611049809378748e-03	1.239616996320512012e-04
2.028891896122320126e-03	2.806040974491705309e-04
7.600883497283766888e-02	2.965269977121234163e-02
1.645059921954739046e-03	1.691529683733664080e-04
3.291967044792176722e-03	6.504312013635277744e-05
1.595711558576407008e-03	1.613228678106551350e-04
5.551765326969759773e-02	2.154971990252008834e-02
2.126501184565476876e-03	3.032018596681659850e-04
3.025648043596840253e-03	9.432942984112209842e-05
1.673321335430189016e-03	1.303090229364534114e-04
1.128126321645317454e-02	4.182179678232214592e-03
3.339576418430523219e-03	9.804087554898324730e-04
2.261625236270714545e-03	1.358177356611534048e-04
2.246304103945551134e-03	1.381540315206807382e-04
3.406807238575892960e-03	1.011535454537186574e-03
1.027375817105569134e-02	3.941496976851692480e-03
1.728367866215663184e-03	1.291493402394584128e-04
3.563900742908021613e-03	9.118196531789145125e-05
2.090915875070820107e-03	2.854787022709137645e-04
5.057694974726145709e-02	1.979210983112142733e-02
1.573358148083570107e-03	1.501016550796881177e-04
5.546434908877073688e-03	1.432303876162428638e-05
1.604879504809808566e-03	1.616914202872202222e-04
7.937061247717513979e-02	3.065508183080795784e-02
1.874896047299512425e-03	2.239231285067304345e-04
4.950397714012400030e-03	1.004111903916960185e-05
1.674018787947040288e-03	1.297862037169536867e-04
1.526871600381063399e-02	6.018235750929253058e-03
2.806196336828881144e-03	4.220048689780528384e-04
2.961865054538104225e-03	1.015705651756029781e-04
2.336401658978637386e-03	1.385613360133388337e-04
4.059630897246591097e-03	1.318430573270856776e-03
7.109669676891527956e-03	2.521543502157067018e-03
1.946345720875153340e-03	1.318651129108691297e-04
4.245873795094001757e-03	5.257692013967770091e-05
2.223532156783947222e-03	3.090679197421709878e-04
3.379921020228071615e-02	1.310174143487445944e-02
1.583023056195287381e-03	1.378879882575709953e-04
1.942262955026463622e-02	2.075626844789726222e-05
1.637808633975779138e-03	1.726024972412126129e-04
1.033200414817783686e-01	3.749362171372572911e-02
1.721293933879541882e-03	1.905255371398122122e-04
1.393048737394420034e-02	3.442063376840295738e-05
1.637305022588408931e-03	1.301293096639217703e-04
2.181009412423673410e-02	8.449802067276808437e-03
2.463142835980813850e-03	3.594722803040815984e-04
3.892330115034869920e-03	7.221585411950910000e-05
2.216160076726425565e-03	1.376455623110983337e-04
5.079919232732765799e-03	1.795094022524538341e-03
5.148336542908027447e-03	1.855314417777049335e-03
2.207289660320688185e-03	1.351384101915898209e-04
3.975873929445983279e-03	6.993503320672374811e-05
2.444844014523495090e-03	3.557467075494744058e-04
2.229027012004736186e-02	8.644440566770744683e-03
1.636829665476735585e-03	1.283983242045269937e-04
2.046428815868400752e-02	1.914721377968265132e-05
1.710526035232140529e-03	1.917389047071428598e-04
1.041008305503292597e-01	3.771776365301932055e-02
1.639105534214424509e-03	1.714926359581928766e-04
4.008182690999684272e-02	7.173966616312796849e-06
1.589351664736948777e-03	1.383534161538066409e-04
3.290404790637180277e-02	1.275037461580200496e-02
2.221030851294325537e-03	3.073413137517320981e-04
4.500748480943617125e-03	3.714943703559856706e-05
1.985064190116236915e-03	1.292120995890462878e-04
6.907509655965426987e-03	2.447852280871812281e-03
4.065599617930959475e-03	1.322024919297615231e-03
2.391085456088015704e-03	1.377273410469058088e-04
3.117263756269861297e-03	8.623367380731529475e-05
2.761857576535797776e-03	3.766214662373028321e-04
1.538867367098817329e-02	6.006882247876162151e-03
1.688575965709704363e-03	1.284944135914092150e-04
5.686720411617884885e-03	1.556015201971931586e-05
1.849825490997103472e-03	2.165713202922081582e-04
8.067920132599987193e-02	3.104787172967496400e-02
1.601024267663286871e-03	1.589473014831626480e-04
7.447333723975324560e-03	4.567606473744077809e-05
1.571761382775926918e-03	1.475562686044148281e-04
4.914530505524417059e-02	1.919843379545631973e-02
2.074032983001683483e-03	2.831946804464358092e-04
4.059388820642717555e-03	6.370133446922704619e-05
1.766709101419738914e-03	1.311302599658380544e-04
9.848585389590769346e-03	3.698445924396685791e-03
3.370037584389473651e-03	9.978372905868580778e-04
2.372273478214115272e-03	1.383702251436034862e-04
2.419548972679486099e-03	1.380976162439510532e-04
3.251516284363042963e-03	4.440491981253028020e-04
1.119373622317543227e-02	4.151717800871250474e-03
1.702768225339434949e-03	1.288718970584674592e-04
3.407244091583661039e-03	9.506016745942165620e-05
2.076335967834852525e-03	2.909894889604122681e-04
5.602897593056560543e-02	2.175497197668575106e-02
1.588313463304125150e-03	1.568520253048145269e-04
3.984862300407954194e-03	6.779518523073618276e-05
1.622691511162344113e-03	1.671506879661766726e-04
7.368611330025881534e-02	2.897311789642566943e-02
1.993252705707937444e-03	2.730333214843068401e-04
3.060191654228106017e-03	9.299251746015249273e-05
1.609937295388941259e-03	1.278185679021281301e-04
1.527773582303071365e-02	5.855370582180094430e-03
3.099960617617969483e-03	4.679889991965578699e-04
2.140481559569473724e-03	1.360520789021584659e-04
1.907707016340576267e-03	1.301398729640721591e-04
4.415117575696791974e-03	1.549688178126968491e-03
8.740875316075813473e-03	3.293702526152304799e-03
1.661946188856400219e-03	1.277257257918029340e-04
2.352895254765452471e-03	1.359400765176188228e-04
2.421036723965652726e-03	3.597169642062178485e-04
4.072630240811858648e-02	1.591758326792339084e-02
1.592151367316607669e-03	1.584022908571024874e-04
2.568861887548345990e-03	1.334813937074715365e-04
1.777331476336962979e-03	2.052857244915339691e-04
1.004823354182247108e-01	3.669078655704760550e-02
1.981985933589447413e-03	2.704862257121715130e-04
2.287363888253901578e-03	1.384199008545535826e-04
1.575332398541129386e-03	1.481679272184004137e-04
2.432398937992619192e-02	9.674639300678224141e-03
2.988112609736415237e-03	4.008280508808470533e-04
1.858642992832115759e-03	1.329050721040657759e-04
1.634101573732893442e-03	1.276527237007883328e-04
6.482199223920681597e-03	2.282954840166794008e-03
7.565065712967777856e-03	2.719538783049438302e-03
1.598037633331661489e-03	1.359355259981714567e-04
1.793670479914633020e-03	1.317988956025762867e-04
2.948508445704378644e-03	4.501793862371344934e-04
3.121939234169546218e-02	1.226630370352797123e-02
1.628956677422688237e-03	1.687666972914753094e-04
1.870479816258874273e-03	1.323643321043789858e-04
2.090323381425562843e-03	2.956341299692639979e-04
1.066725487528247807e-01	3.837354318987874768e-02
2.052159362664340847e-03	2.802430954063593604e-04
1.786020655076270280e-03	1.317810078674298835e-04
1.702450667324328926e-03	1.872971724584011899e-04
3.863481384724226642e-02	1.506368992331412124e-02
3.025098597740916162e-03	3.985853705839488559e-04
1.631324637333730898e-03	1.304610869724892250e-04
1.577382490721479513e-03	1.533850637875644463e-04
1.034103495786220517e-02	3.975147797519111570e-03
7.175663779943719511e-03	2.571418514488679752e-03
1.574253646424383923e-03	1.485820824836826121e-04
1.576241985089654740e-03	1.394503811258454573e-04
4.144469847882192859e-03	1.365374188816211726e-03
2.603529331626475152e-02	1.033950656223697750e-02
1.742432955542883022e-03	1.975275131060327816e-04
1.585100323750698870e-03	1.361292511415593959e-04
2.624125507001195956e-03	3.914857062259149978e-04
9.486332690751397845e-02	3.509071010522052392e-02
2.250449507498530899e-03	3.299295075455885295e-04
1.573152722910586832e-03	1.388726425624008110e-04
2.072522892401784667e-03	2.916918600717050003e-04
5.886185357602269352e-02	2.283615272538496582e-02
3.287493957263354361e-03	4.137451136523237483e-04
1.580924142311812552e-03	1.544287127653570096e-04
1.807317100214089756e-03	2.088248423974588958e-04
1.817208046322105197e-02	7.049668100716638408e-03
7.730590766931944025e-03	2.873602203284447709e-03
1.708367585895764762e-03	1.891557655145353206e-04
1.701994782836169229e-03	1.876743604118172315e-04
7.069747440715423714e-03	2.625151535263284264e-03
2.471368493264136657e-02	9.619016336854642468e-03
2.044290196177911412e-03	2.819790309141756435e-04
1.686561172735356884e-03	1.816807486390986659e-04
3.801661695602254198e-03	1.233092284844975600e-03
7.970187426695696242e-02	3.074333295816546879e-02
2.702773953777160010e-03	4.205722727087420065e-04
1.744092510740591351e-03	1.968266699922723711e-04
2.847949338877775460e-03	4.258431401132252436e-04
8.620118951389976747e-02	3.261880415907524727e-02
4.464197549652881847e-03	1.473070348565082982e-03
1.908542980611493967e-03	2.345894178690435122e-04
2.500175692039752207e-03	3.648110691298923902e-04
3.336865661424193163e-02	1.308803986021548141e-02
1.018654577340838419e-02	3.920134390617224796e-03
2.244950203324269644e-03	3.131121191171752638e-04
2.377114846447869745e-03	3.527622138712015187e-04
1.477962599836901703e-02	5.778110808835112966e-03
2.880296533699266970e-02	1.123429938916691018e-02
2.852134809876227806e-03	3.868494912109207706e-04
2.446352837518928069e-03	3.573724200535421947e-04
8.416080246962942546e-03	3.171725114340467888e-03
7.483780075318091640e-02	2.931410869404075387e-02
4.457673237641679442e-03	1.506106441199701884e-03
2.705323294351358321e-03	4.307644446576372466e-04
6.240469326246000925e-03	2.234174754610775138e-03
1.042062998183139744e-01	3.774564353760053587e-02
8.987189915444782073e-03	3.374440718330116995e-03
3.272825479214369615e-03	4.269792911467777674e-04
5.724913880191917492e-03	2.039418934667601435e-03
6.179812504201631640e-02	2.396643054025917804e-02
2.152659155322389495e-02	8.329992661218747763e-03
5.216013797755714165e-03	1.757747701341082908e-03
6.776649268834034068e-03	2.520375318346312898e-03
4.150337026336603508e-02	1.632949982145287179e-02
4.978259310491495171e-02	1.952609780039977344e-02
1.092115327604914476e-02	4.185140763240946526e-03
1.065105661827681072e-02	4.145909631795341443e-03
3.875278578685786846e-02	1.530166297633329606e-02
9.459374701005363040e-02	3.501540084494546984e-02
3.178790652651408699e-02	1.248292959840584249e-02
3.051434965656907305e-02	1.204354360829336390e-02
6.763739719370559511e-02	2.668484174198848882e-02
1.071676198711793426e-01	3.856621684389326815e-02
1.171064594662296621e-01	4.352833728156705467e-02
4.530043769464475734e-02	1.830125293552692031e-02
8.049211464521188741e-02	3.224857193342210021e-02
6.174540434290137769e-02	2.531797830612244476e-02
1.394775331819053665e-02	5.773349275062462926e-03
9.416530291525448959e-03	3.751499027730996472e-03
2.955789285847809644e-02	1.201188091895252774e-02
7.201998282279142849e-02	2.954146713583590336e-02
7.707171833295500818e-03	3.171407898459877028e-03
3.839320410706892339e-03	1.512260957076294599e-03
1.071843737179611900e-02	4.371651949421025141e-03
1.140366811440737260e-01	4.264264357711729236e-02
6.769285103185196384e-03	2.666902389533619411e-03
2.380459847787674832e-03	3.817746033245687787e-04
4.371655653670258879e-03	1.735686849510413576e-03
7.739723651424951223e-02	3.126064256305929878e-02
8.347864060123888486e-03	3.384064478171806833e-03
2.006153483363748435e-03	3.111416397830676916e-04
2.321434352022699876e-03	4.184060347632440058e-04
2.696493849886627547e-02	1.095543800135448387e-02
1.381480681807112365e-02	5.628500432462490988e-03
1.867290628668305530e-03	2.931742843074666705e-04
1.735549998861274368e-03	2.631100270899175420e-04
9.015556483850550862e-03	3.570706113873334253e-03
3.084977806011357515e-02	1.263430202323195112e-02
1.908874319695774702e-03	3.251520580652908499e-04
1.399632777477122225e-03	1.779770772603970347e-04
3.475483701963710814e-03	1.303025061937520407e-03
9.004234889648249363e-02	3.525182044884896809e-02
2.146802552305149270e-03	3.604696375539111208e-04
1.231146223200529910e-03	1.134483938802881287e-04
1.999073314744803653e-03	3.284247963811597060e-04
7.817894717929280146e-02	3.151193840819460634e-02
2.888081081548588003e-03	1.040374175705949950e-03
1.162692963671108082e-03	1.103291219148386237e-04
1.448937558465090980e-03	1.774887273154786282e-04
2.056527311575284678e-02	8.178842784729398185e-03
5.482101017984963853e-03	2.183125618587161698e-03
1.164405833373960419e-03	1.095695810558808270e-04
1.164371496864657907e-03	9.379048639782811003e-05
5.799529796731150988e-03	2.270545782874104634e-03
1.498002406452980662e-02	6.088317628246436852e-03
1.237845194313247355e-03	1.153194420377302160e-04
1.059284322377118670e-03	4.006584340493155039e-05
2.335657709800709192e-03	4.233268603168888200e-04
5.423399314736199184e-02	2.211706932542097104e-02
1.433678773899882408e-03	1.733808986029219956e-04
1.052367872291792850e-03	2.032349371146671690e-05
1.552880791775179681e-03	2.048662812134914579e-04
9.677724462211956258e-02	3.734185334584219640e-02
1.848002361947487238e-03	2.829786914734788716e-04
1.065756333406664425e-03	1.256432116124479859e-05
1.162016498061024805e-03	9.289720112572001642e-05
2.068670385288851055e-02	8.361591068171150831e-03
2.888319711278120039e-03	9.874128778172112930e-04
1.058504015834182965e-03	1.536160830358738322e-05
1.049077104779971847e-03	2.700010026414779302e-05
5.064907167816601330e-03	1.945409716850088344e-03
7.820940507044960022e-03	3.188088214671196130e-03
1.050431651000383049e-03	3.214691779044979991e-05
1.123226102925811709e-03	9.150590403818152641e-06
2.087499045939078535e-03	3.423188863680773353e-04
3.288024960086544102e-02	1.345446294442579488e-02
1.125209516231850948e-03	7.989112089552656559e-05
1.281849167943938106e-03	2.903165459732653941e-05
1.363807516198356495e-03	1.522507470179887412e-04
1.156225434356863424e-01	4.304092924372923679e-02
1.400245991868720452e-03	1.625489669232864365e-04
1.382143682175374089e-03	3.667252053868048228e-05
1.070978470641859026e-03	5.847506101190613759e-05
2.460719890010454325e-02	1.015581870437027440e-02
2.032196475706293803e-03	3.389611078729870552e-04
1.312731610902395651e-03	3.114719983370473760e-05
1.102953681528462404e-03	5.491255888672059993e-06
5.182809974261570751e-03	1.978725272959738768e-03
4.528656010835629964e-03	1.708665318986370141e-03
1.143528938081672663e-03	1.354618152336894976e-05
1.408546313643288528e-03	3.742451961965447341e-05
2.022109901749558070e-03	3.111374707373618098e-04
1.933159880174351031e-02	7.685732679196512207e-03
1.049538891405465968e-03	2.401041161158128101e-05
1.889628481782867908e-03	6.441886696872956009e-05
1.291357470890153181e-03	1.317000168182431985e-04
1.078262787310465542e-01	4.074005705759823487e-02
1.158614590520246068e-03	1.081341636826813057e-04
2.185070440856362595e-03	8.342406546808052090e-05
1.050403975480507235e-03	3.213057307333011536e-05
3.275536647701826620e-02	1.348329854008974149e-02
1.618438044728276459e-03	2.269951698763740533e-04
1.991739813776427503e-03	6.974125942882727913e-05
1.204959760721768802e-03	2.207141219703803031e-05
5.929599476571678629e-03	2.456241383498446174e-03
2.903240235911708211e-03	1.048425602140759527e-03
1.507005659926008434e-03	4.381568783478262050e-05
1.812344092498752168e-03	6.134867847468021551e-05
2.070828285261394619e-03	3.485689485821681644e-04
1.133204368213536206e-02	4.553816266154024628e-03
1.135985678138773380e-03	1.250042767094675794e-05
2.827997921838076856e-03	8.140572412459806326e-05
1.283860009459347751e-03	1.288032685094839952e-04
6.956021201612838656e-02	2.858949100242054453e-02
1.059231815351946437e-03	5.234499296361168341e-05
3.424115482798750776e-03	6.389150713519251186e-05
1.047984139500024447e-03	2.785674791087877633e-05
4.703776898501865755e-02	1.932820198975477785e-02
1.349790162077590949e-03	1.475529330728971716e-04
3.173979404395343984e-03	7.497409691818745538e-05
1.281869989990691572e-03	2.858552377734031869e-05
7.582069649882172691e-03	2.964662066180630273e-03
2.184856427449033411e-03	3.733393862195392987e-04
2.176881592827362155e-03	8.313571351770479567e-05
2.157045765123100090e-03	7.696922513577035205e-05
2.215678938375820195e-03	3.739761337997020429e-04
6.881716639609458674e-03	2.802694915170170220e-03
1.369642183447261630e-03	3.517744248514613134e-05
3.566876623571912930e-03	5.394702198066971596e-05
1.325016815310831042e-03	1.561898614702954269e-04
4.215964820083800690e-02	1.730398094307651971e-02
1.058394525337735814e-03	1.561870224386311540e-05
5.139969096798813197e-03	3.044565599546236170e-05
1.049214123392094855e-03	3.077432149002114203e-05
7.448590334086957476e-02	3.033414719114932781e-02
1.183555985739825900e-03	1.155962523112247925e-04
4.543191113176137108e-03	3.051149764684749728e-05
1.283969145036700787e-03	2.927843298440591102e-05
1.067130159864393413e-02	4.411176486309585643e-03
1.832327364026387073e-03	2.813810011745888906e-04
3.104318549121853898e-03	7.714638127592375258e-05
2.274883538959437956e-03	8.684784822977735519e-05
2.479292215844086655e-03	3.697454666599063466e-04
4.586474379590366190e-03	1.734340272279394357e-03
1.721633762794994027e-03	5.616967885027418159e-05
4.026423075035867605e-03	5.572154328782629763e-06
1.417098137083683262e-03	1.839141802454178493e-04
2.621891361702810563e-02	1.066920202271676166e-02
1.123010142795810573e-03	1.028103914166821065e-05
1.722066411452477519e-02	2.844569860767211467e-05
1.057237250098541637e-03	3.942945951086913869e-05
1.106620138692153144e-01	4.161200206443960159e-02
1.094366387164202870e-03	6.820829770633890510e-05
1.348727059216364710e-02	4.250523671515275598e-05
1.222708254258519922e-03	2.371544258758517820e-05
1.597815570280591846e-02	6.561347043107720878e-03
1.587047499037264053e-03	2.139616599324857538e-04
3.787929146151447490e-03	1.773957325355000371e-05
2.117112945069776764e-03	7.499013653213893252e-05
3.207036134375340630e-03	1.171970233823940721e-03
3.254972157573088332e-03	1.191278722385537281e-03
2.105307763843100588e-03	7.460487230055799085e-05
3.844768789315389235e-03	1.155717343454020548e-05
1.573877449299376785e-03	2.088199976126858814e-04
1.633847155340073520e-02	6.711711440937052908e-03
1.221904423425845820e-03	2.309776094911852179e-05
1.782691625957200099e-02	2.650591528132697805e-05
1.088742918391116810e-03	6.608253512974809896e-05
1.118723215586094333e-01	4.197878426572158178e-02
1.057590844581124401e-03	3.811484895611429169e-05
2.618279556639729888e-02	1.186996869039474318e-05
1.134562763640656335e-03	1.140823889149173570e-05
2.542122969032478697e-02	1.037012231423767306e-02
1.415958830000452195e-03	1.837741127443340977e-04
4.199990841421419319e-03	1.805319346639608618e-05
1.784632528267104945e-03	5.908586635406960080e-05
4.440114165187858397e-03	1.675657791843990219e-03
2.481384239276129833e-03	3.697813176787752287e-04
2.347297837160922107e-03	8.199306502249177099e-05
3.269092056950806402e-03	7.133801596415729682e-05
1.801688365371645340e-03	2.738166663583778415e-04
1.076690827036230758e-02	4.450716218752141795e-03
1.306497309679022223e-03	3.051612772751559344e-05
5.293174396520661240e-03	3.034655848719436779e-05
1.168271464066283905e-03	9.519406963508746100e-05
7.644407881626774648e-02	3.096107357282640304e-02
1.049216014996967594e-03	2.815205650134270515e-05
7.354404235554112823e-03	4.755208778651355387e-05
1.065857439665474082e-03	4.855050720599385361e-06
4.072562480152841502e-02	1.675616796504535155e-02
1.313750622463305540e-03	1.363428040077642456e-04
3.901498007602310913e-03	6.362010845469803950e-06
1.431595983228617364e-03	4.010788062505177623e-05
6.578619007471697699e-03	2.634579186349732260e-03
2.198532449295687030e-03	3.718447356367560186e-04
2.321582016160506079e-03	8.845431803699687484e-05
2.388070706971334722e-03	8.197015762108177117e-05
2.130054286264226882e-03	3.606970169676461391e-04
7.516713310663947212e-03	2.940959790730862666e-03
1.329008997418723581e-03	3.204258943655113878e-05
3.494087700823378384e-03	5.964453708932459380e-05
1.315434898170431133e-03	1.374017421845678127e-04
4.757737401871575678e-02	1.953195999206719033e-02
1.049635787991665126e-03	2.376064903644985876e-05
3.850796766351805012e-03	1.126571163840737674e-05
1.052677582146777091e-03	3.389269550623137672e-05
6.658450196197907012e-02	2.733251505774843965e-02
1.260884050939936607e-03	1.232710309117431013e-04
3.210878885821721873e-03	7.363982755533341439e-05
1.176645619948457622e-03	1.909309512910552231e-05
1.067823563409786569e-02	4.320215968091178915e-03
2.031665945933847084e-03	3.374672726388985855e-04
2.016008899405119514e-03	7.058551165807155914e-05
1.656703536298320678e-03	5.207990528097953403e-05
2.724406284068892070e-03	9.210671753421099950e-04
5.768419754888620687e-03	2.305746705658688611e-03
1.264760721956692535e-03	2.754964139854449573e-05
2.295417357094819977e-03	8.814296700259739194e-05
1.557787291228796001e-03	2.088286851773570041e-04
3.259979404695745320e-02	1.343235679828966300e-02
1.048188104119551767e-03	2.710848023998371076e-05
2.599791062826151133e-03	8.280123093367232692e-05
1.124705706118889204e-03	7.831627316296982388e-05
1.059526928618786390e-01	4.017570872346026833e-02
1.253164873999068618e-03	1.204659856011112973e-04
2.210757889357872763e-03	8.446005018760338254e-05
1.057690075200179436e-03	1.580993663833317464e-05
1.799819958253712215e-02	7.154807369860106958e-03
1.956340632815800618e-03	2.934553631885016001e-04
1.577366737574692479e-03	4.796271825333129485e-05
1.217714880998088667e-03	2.303042421664038691e-05
4.134238454679861619e-03	1.549061934436143928e-03
4.919817096503686926e-03	1.884832184850679382e-03
1.152425322240024919e-03	1.397194910330787354e-05
1.473212309247129426e-03	4.238637183244997261e-05
1.928337734966256711e-03	3.078208630487057340e-04
2.392476840749024891e-02	9.903003334973160821e-03
1.054459615576375242e-03	3.723445402356931333e-05
1.596191537791336046e-03	4.882941552036617824e-05
1.325306637337431148e-03	1.410295626828872440e-04
1.160934323654191358e-01	4.319884222455192685e-02
1.299356404600437997e-03	1.330410132580339688e-04
1.460941952403649324e-03	4.126697926924586049e-05
1.084795134317917409e-03	6.429350729258466457e-05
3.062553197088035972e-02	1.251606633953625952e-02
1.982776442744027534e-03	2.974683700551102039e-04
1.213049843681646145e-03	2.218001352301008505e-05
1.052196242144587401e-03	2.000423676445581278e-05
6.925613228775606700e-03	2.825148681529394967e-03
4.635069265563562801e-03	1.769212400887246184e-03
1.059471381304133430e-03	7.450781547936602411e-06
1.101797518106573115e-03	4.859787303511733936e-06
2.529874483840233168e-03	8.483318615584330147e-04
1.944926323025053527e-02	7.751486716425531887e-03
1.105658700742861988e-03	7.345129224803521872e-05
1.127349862216520116e-03	1.063607948115479623e-05
1.703179255672759851e-03	2.478288845900976367e-04
9.672167967337913508e-02	3.732510627242259516e-02
1.435668275403978456e-03	1.724766588208324902e-04
1.094206840539624359e-03	4.081389028895432425e-06
1.313372725580630451e-03	1.379245121589794953e-04
5.058457719012920961e-02	2.078636200353207314e-02
2.155259200419146204e-03	3.601285728533250297e-04
1.049959360573948786e-03	2.267631298520384614e-05
1.142592190138014274e-03	8.633511394089306290e-05
1.297966168214759186e-02	5.305389856528085202e-03
5.040030178519838699e-03	1.996516187930688635e-03
1.087948360319446195e-03	6.718281016604606137e-05
1.084701446724234408e-03	6.533421835592211069e-05
4.557525185183597394e-03	1.801050122930969444e-03
1.832839004332331712e-02	7.452200106553431846e-03
1.293701885323184086e-03	1.474543635345011011e-04
1.077250767600235193e-03	6.164512398719804165e-05
2.381724177589084057e-03	3.901822559101812693e-04
7.498620023509283694e-02	3.048418215437628115e-02
1.760366663596135695e-03	2.663425311793879424e-04
1.106555133576936356e-03	7.376164140787330736e-05
1.860947654553246622e-03	2.926299253629971453e-04
8.445291337148957966e-02	3.349589420925681155e-02
2.759822550342239111e-03	9.844303857099098720e-04
1.204842901984193304e-03	1.211472210565049668e-04
1.613687198459334837e-03	2.205327909614342163e-04
2.583404837664837750e-02	1.068143198882788580e-02
6.826788453688337199e-03	2.787557498220724628e-03
1.432147189818100408e-03	1.874548416140355001e-04
1.526733471184815727e-03	2.007192267889437720e-04
1.028410891495190604e-02	4.225126640512090470e-03
2.179256059381839972e-02	8.812465233996757963e-03
1.863941960484005733e-03	3.034863491184307260e-04
1.575010196778969807e-03	2.100662206979894697e-04
5.530802964628489526e-03	2.203412183220058995e-03
6.799575449462558208e-02	2.781655218805611021e-02
2.755617409259669692e-03	9.576154649494350579e-04
1.761637796733661609e-03	2.728179199996440263e-04
3.962111983158989048e-03	1.502548324247524048e-03
1.120469648271979479e-01	4.203033193641476928e-02
5.946314888778836405e-03	2.304168727907042469e-03
2.147071277622814023e-03	3.561795140909936042e-04
3.638740909723603423e-03	1.379282844966064903e-03
5.377174598382095105e-02	2.206885236620381718e-02
1.573913804748128253e-02	6.401740946952630407e-03
3.301737967836393395e-03	1.150887650891191383e-03
4.345703157118685489e-03	1.716897047533257059e-03
3.333843856653284643e-02	1.360444146763156725e-02
4.138348686452997249e-02	1.685152594238587681e-02
7.313055064163798136e-03	2.954879165944272745e-03
7.125857005550018108e-03	2.916255811961490640e-03
3.074484105380215215e-02	1.247244717531154762e-02
9.628465823601917162e-02	3.719816507693022439e-02
2.443387659468609918e-02	1.008824541896727323e-02
2.326828307023431908e-02	9.318018774767483636e-03
6.001943035452689257e-02	2.459359330482390263e-02
1.171064594662296621e-01	4.352833728156705467e-02
1.310450523662120559e-01	5.078588002473928553e-02
3.588248295551077494e-02	1.528544361267383106e-02
7.324173762293878509e-02	3.107763731656486283e-02
5.178170066658321913e-02	2.185570428242439647e-02
9.073001193015794996e-03	3.864060152645745760e-03
5.755250727249361375e-03	2.361052890372465629e-03
2.174055882447378796e-02	9.248317644084805278e-03
6.219900532482020017e-02	2.705391794302769437e-02
4.570457287727314188e-03	1.945554360935158877e-03
2.140513353880990621e-03	7.347400849770785447e-04
6.684014909700830565e-03	2.782998052710074222e-03
1.256710660672520907e-01	4.903057111852307526e-02
3.985492223020692393e-03	1.604318597907383737e-03
1.545275856631778133e-03	2.856431260533677519e-04
2.407479964959047258e-03	9.734888404128588801e-04
6.913693768038431386e-02	2.962187510640812080e-02
4.999851286600964784e-03	2.089066872729083979e-03
1.280875701585304505e-03	1.943357121874447757e-04
1.505185636100803137e-03	2.916742799162035105e-04
1.956232247278444358e-02	8.333946962909476175e-03
8.965584511658408751e-03	3.808531078025381711e-03
1.181452102684166228e-03	1.981819839671251915e-04
1.097480745507084521e-03	2.627509168764020214e-04
5.467818743388086489e-03	2.229850405818405157e-03
2.282322455671215167e-02	9.640241141409121306e-03
1.211842728275236425e-03	1.899550739384997522e-04
8.908113818583140997e-04	1.775147723268796773e-04
1.978778010963466727e-03	4.376491480543309720e-04
8.675494106116893311e-02	3.577093254093248464e-02
1.381447297749582859e-03	2.298222408555830598e-04
7.812022648668870417e-04	1.346341019301949826e-04
1.276134940837225784e-03	1.877634129407411423e-04
7.016705868556105674e-02	2.998921482443226219e-02
1.754742453576541017e-03	3.637502449285942574e-04
7.352562639991733207e-04	1.144855169054499744e-04
9.216002923020383264e-04	1.892195226818708942e-04
1.424355960499745777e-02	5.879114889915715292e-03
3.148472809696434283e-03	1.268284888725781934e-03
7.362655761816716549e-04	1.150090575835326784e-04
7.360485354346302245e-04	1.141010331131564470e-04
3.356225426851211502e-03	1.307733773145733358e-03
9.848920401963612292e-03	4.217911083622898072e-03
7.856631591457441388e-04	1.363905174492103384e-04
7.002084268493691255e-04	2.792977925562822872e-05
1.515249142351904332e-03	2.966084096300176942e-04
4.443738902724880813e-02	1.885748349975168575e-02
9.118220287125389234e-04	1.853816466204777358e-04
7.388475174538999823e-04	4.823227512729729577e-05
9.861877648658090578e-04	2.145070157898235075e-04
9.751713861470834299e-02	3.949087384134827156e-02
1.168199194923835726e-03	1.954418153857287455e-04
7.709452613963163614e-04	5.402590502782272930e-05
7.344351868314724641e-04	1.137505389204734874e-04
1.434305541577873822e-02	6.018540538231004211e-03
1.755067517069663907e-03	3.885848640711279944e-04
7.545626839319252710e-04	5.173968537669753481e-05
7.168830791228764099e-04	3.546213472969614311e-05
2.866489927128124116e-03	1.099669614907677895e-03
4.639604977580868983e-03	1.946968253128962545e-03
7.087776683197821725e-04	3.336072231088869217e-05
8.584807260278992658e-04	6.601639261533294445e-05
1.338972334940513598e-03	2.161948840709096431e-04
2.461442056393403632e-02	1.049911177716687793e-02
7.128467969761409506e-04	2.332784230540431436e-05
1.052391270278785207e-03	8.701311784595775270e-05
8.674200927641928516e-04	1.687718607396946485e-04
1.284302836918104207e-01	4.988256001416177532e-02
8.907422590405111862e-04	1.772233925019274514e-04
1.159677627528554744e-03	9.381441314161836215e-05
6.981721094992954235e-04	1.470636758849064307e-05
1.757938821435545140e-02	7.340260924082027405e-03
1.300056286499873259e-03	1.950095210620089725e-04
1.085660792284226517e-03	8.934179509063845323e-05
8.296582650544337412e-04	6.275221880478907763e-05
2.946911025769716197e-03	1.126639176105358187e-03
2.511934146487315722e-03	9.366818935511167510e-04
8.872147066991686870e-04	6.880540552939946528e-05
1.186079996832289929e-03	9.490606016848940167e-05
1.291834279467662938e-03	2.002900678826080583e-04
1.323975534687915623e-02	5.456545840605002418e-03
7.254191247145769239e-04	4.556502526179700974e-05
1.620158889612755004e-03	1.071045546562675397e-04
8.207172388619010661e-04	1.502126075000002198e-04
1.147469925470111507e-01	4.536973430140409103e-02
7.323128225810160430e-04	1.133311709797264061e-04
1.837600001572514685e-03	1.054113287320802101e-04
7.088914371340404585e-04	3.340460645452798805e-05
2.449557567771676325e-02	1.030544429068075418e-02
1.026929980527335751e-03	2.319145461221507054e-04
1.699922945148202302e-03	1.075103077233175363e-04
9.632523248729318865e-04	8.037496201399778675e-05
3.441660355684050820e-03	1.430478369656068560e-03
1.760569897045760612e-03	3.639025142875979002e-04
1.282872066326712357e-03	9.994287170574794876e-05
1.556670886719180302e-03	1.064037302413007278e-04
1.327537351481611338e-03	2.046484099269968437e-04
7.137730069364245367e-03	2.945071083702593961e-03
8.769267270379854651e-04	6.687544360336550656e-05
2.185107358109950049e-03	8.056845611769346532e-05
8.158685248682573388e-04	1.488267619647824086e-04
5.941268096521523656e-02	2.569548356378941259e-02
7.007096784654720523e-04	2.724168192981980124e-05
2.499982999652594629e-03	3.633656896259219483e-05
7.170048503747361579e-04	3.666686189012727942e-05
3.751712224652270500e-02	1.598411280790411337e-02
8.584752252838168118e-04	1.654110622185886448e-04
2.362261320729475145e-03	5.737230175786780378e-05
1.051604756185819944e-03	8.691582398351934552e-05
4.491592214095119218e-03	1.798698860992598014e-03
1.408385013719759549e-03	2.368270290835639003e-04
1.832220504243475823e-03	1.054343461164002505e-04
1.818540307786609134e-03	1.060880045609184337e-04
1.431587610544071687e-03	2.329976514844137037e-04
4.057678112605600518e-03	1.694698284868019489e-03
1.146215826510865732e-03	9.280268910780218976e-05
2.594312203447857179e-03	2.254595187703466782e-05
8.428447478754375055e-04	1.595085856521682999e-04
3.300053717289430644e-02	1.397429183407927766e-02
7.547986588356536686e-04	5.130961242545738557e-05
4.218478787876844827e-03	3.981194137504367450e-05
7.125971920787232960e-04	3.537355717882564865e-05
6.534253161306036173e-02	2.827862933628071465e-02
7.492779592449538839e-04	1.209844375531145960e-04
3.579996137934804423e-03	4.212268123891522824e-05
1.054523859655209783e-03	8.741994323964268065e-05
6.660633824624562216e-03	2.805814032142188441e-03
1.157368884360021610e-03	2.112843347606037370e-04
2.326508302960883512e-03	6.266149974281970576e-05
1.895207344857041676e-03	1.037156999419164847e-04
1.609648885499193049e-03	3.129178020605458133e-04
2.549711430502754617e-03	9.555972387814345992e-04
1.478442214586150882e-03	1.052476382170364471e-04
2.982619808678754758e-03	1.483648612728681333e-05
9.019403229577616088e-04	1.819207789596124364e-04
1.893973831372175454e-02	8.014002801395005149e-03
8.592993656839631456e-04	6.572515888997364567e-05
1.096164221266548999e-02	2.932092383127911904e-05
7.010441116315213606e-04	2.892258998790381980e-05
1.196624697148906957e-01	4.703498278553556317e-02
7.012447222187745410e-04	7.280099453363213236e-06
9.438617788987524460e-03	3.903676871895248322e-05
9.839400457859470706e-04	8.203026013993766630e-05
1.061752429339257731e-02	4.515584174533814055e-03
1.007200052339229934e-03	2.230871425277780595e-04
2.743188872919355425e-03	5.482301971157835761e-06
1.791340295039689501e-03	1.064050902706084340e-04
1.871716448877291938e-03	4.351984828319561960e-04
1.890409230202672042e-03	4.131196616790691611e-04
1.783065005991457674e-03	1.064321526051450464e-04
2.795807710341269292e-03	4.794517958227112117e-07
9.991292159415854357e-04	2.197659176561665706e-04
1.090309829311808532e-02	4.641177995154850688e-03
9.830185579979833221e-04	8.145429626169606654e-05
1.116768530027928419e-02	2.753720338756058850e-05
6.997899984197974987e-04	8.246695583275821806e-06
1.218031187104914870e-01	4.775081348067791026e-02
7.016184885455523101e-04	2.843880707898305965e-05
1.318040792068592149e-02	1.245721810064749649e-05
8.739420789767304854e-04	6.751724973356803758e-05
1.826504318361199530e-02	7.730894290074501185e-03
9.012872758890067004e-04	1.818110502759678893e-04
3.175275028974189340e-03	2.672343358800163826e-05
1.532936209865054522e-03	1.057573689381547093e-04
2.453440321145805569e-03	9.139208926356445772e-04
1.610924955616432896e-03	3.141706454199734433e-04
1.937103607566159624e-03	1.020246269557651200e-04
2.411695750916043046e-03	4.963343626288778485e-05
1.137287362388716971e-03	2.434550799017588807e-04
6.728858746122945433e-03	2.833636666421904260e-03
1.078929213154666833e-03	8.845032817686839313e-05
4.363027720750034533e-03	3.788878566814583089e-05
7.387529363180878050e-04	1.162740443626381071e-04
6.788612239434738127e-02	2.918228728623635179e-02
7.163949561936888699e-04	3.605842782465704804e-05
5.910102828388219542e-03	3.315564806930846697e-05
7.697768060334064799e-04	5.477531273098473416e-05
3.167364835364672171e-02	1.342624577227324173e-02
8.354093777559468137e-04	1.560297084315584448e-04
2.851477042906003234e-03	4.366925819546140820e-06
1.209928150778250000e-03	9.691432347993926034e-05
3.859323024436700500e-03	1.600794814060398086e-03
1.418813191377488181e-03	2.443948767779438591e-04
1.923449073364391637e-03	1.024150105168853374e-04
1.958768727789994557e-03	1.009608968923496504e-04
1.369347219608352262e-03	2.222574402338563238e-04
4.452464526349508844e-03	1.783662343531694505e-03
1.103136734949439202e-03	9.016762239840879142e-05
2.543559276355966681e-03	2.974752125375836227e-05
8.364370633253681575e-04	1.560037783083605134e-04
3.802552553919347211e-02	1.619424416975342312e-02
7.268593048437299586e-04	4.592437358112103768e-05
2.801525213271149894e-03	2.508976029269149172e-09
7.061335100603249870e-04	3.105583108159622185e-05
5.643539144765086224e-02	2.401988635443293163e-02
8.007945414499895165e-04	1.418620736655853282e-04
2.381660570587418313e-03	5.465942514975977769e-05
9.292070982042099914e-04	7.691424473048888780e-05
6.665341210908781733e-03	2.725233788967031112e-03
1.299348836115044037e-03	1.956499196118961781e-04
[truncated: 2,501 more rows]
