# Supplementary material for: Magnetosensitivity of tightly bound radical pairs in cryptochrome is enabled by the quantum Zeno effect
Source: Nat Commun. 2024 Dec 30;15:10823. doi: 10.1038/s41467-024-55124-x (PMC11686217; doi:10.1038/s41467-024-55124-x)
Supplement: Supplementary file 6 — Source Data [file 41467_2024_55124_MOESM6_ESM.zip › Source_Data/supplementary/figure_s9b.txt]

# Delta_Phi_S	Mean_Negativity
9.133643189764023562e-02	1.421487545572218576e-02
7.295001159216557562e-02	1.619985104603128070e-02
8.510220828469278187e-02	1.449493040634749000e-02
8.058460647542919908e-02	1.505588677838553407e-02
4.185422081218798107e-02	2.125733396684231086e-02
3.359207941223529836e-02	2.233299752928587234e-02
6.092780716226858795e-02	1.804235403942366228e-02
8.334116858625761903e-02	1.471075264545870787e-02
3.006638585236087735e-02	2.265945872849021298e-02
1.900243888401820236e-02	2.351812624290993206e-02
3.617579465657211335e-02	2.206465272321354171e-02
9.071088023925466537e-02	1.423311996725159546e-02
2.772672847118884398e-02	2.310674781448380025e-02
1.325158194727915628e-02	2.268115368668473242e-02
2.051111018161466681e-02	2.357417814987658455e-02
8.447174352550312904e-02	1.456849017397859707e-02
3.144156048022306305e-02	2.257173906310655509e-02
1.102881294760615916e-02	2.222289133011845497e-02
1.293124551082647233e-02	2.247574597574736321e-02
5.855292278867613165e-02	1.848995467024120570e-02
4.162465087342120951e-02	2.120903568141820766e-02
1.073377708775069550e-02	2.132939161513362075e-02
1.050114205256846844e-02	2.026009850647005756e-02
3.280153117320860900e-02	2.249799771385068564e-02
6.206457427940759164e-02	1.785736782441663117e-02
1.084995664695154183e-02	2.162497262763350692e-02
9.788401691379067238e-03	1.710807496847437104e-02
1.761618390426966663e-02	2.331238049061302997e-02
8.697937308111963750e-02	1.430465279154889517e-02
1.171593883182719953e-02	2.176834056154102609e-02
9.434169802151948225e-03	1.489751016220508539e-02
1.101776601123782839e-02	2.204027063734704042e-02
8.462978585361818906e-02	1.453213417488267989e-02
1.511497938857941925e-02	2.330074780732809339e-02
9.278781229441479539e-03	1.361711704206504045e-02
9.907129856970620096e-03	1.764217991748321529e-02
5.171191047638901139e-02	1.963590975837137612e-02
2.359624403241222801e-02	2.328774291712911587e-02
9.285701833551263107e-03	1.363477094879481447e-02
9.282694003671654315e-03	1.361770554543915643e-02
2.467385310846781366e-02	2.320766782386204236e-02
4.376906249808781846e-02	2.083940715859587678e-02
9.449116265275114834e-03	1.500571320097044380e-02
9.091313011551749312e-03	1.062450262802252035e-02
1.303275264453263027e-02	2.252389307794420981e-02
7.765739678317085115e-02	1.550572370049631277e-02
9.876118120640153819e-03	1.746626546716505135e-02
9.242203935585391328e-03	8.628694482311991681e-03
1.011236874254084483e-02	1.881867463214012895e-02
8.821332000447257293e-02	1.425533925037884841e-02
1.072383060182324765e-02	2.120765650781405304e-02
9.370157923159316837e-03	7.806995353523698764e-03
9.277886788603750823e-03	1.364649249785938184e-02
5.184873478794682633e-02	1.951813772581329626e-02
1.511827183169400790e-02	2.313755689003457044e-02
9.305410095204136312e-03	8.202738892091245709e-03
9.159013039014562985e-03	9.395210729037956066e-03
2.242934374531357911e-02	2.350325154046921036e-02
3.031780075971179933e-02	2.267673760051279810e-02
9.114053364746799168e-03	9.813303401570185741e-03
9.721677635679659701e-03	6.332887717947832847e-03
1.139144820333248820e-02	2.171137216381672716e-02
6.371127842905077721e-02	1.753829799276482304e-02
9.208185487827980076e-03	1.277429457037914870e-02
1.047993604393970823e-02	4.383384680121721680e-03
9.726027096704448205e-03	1.664944367143979254e-02
9.107203751880682541e-02	1.422775821132197215e-02
9.803729826738272202e-03	1.709088662782912854e-02
1.089881068337250625e-02	3.656545145836768637e-03
9.113628832095987953e-03	1.112945510053157429e-02
5.618943695429945429e-02	1.880024384788089864e-02
1.113275171478811387e-02	2.142352518838283593e-02
1.061631668972806697e-02	4.138393699474716622e-03
9.600935905446306151e-03	6.721991610237194187e-03
2.275918835736989720e-02	2.355942938449186175e-02
2.090842853312357974e-02	2.364227390671875401e-02
9.837989234299460151e-03	5.947714597690437720e-03
1.100907759169544864e-02	3.506603122817661053e-03
1.108074079065335393e-02	2.153331793496335300e-02
5.020797019687339713e-02	1.989525524866955775e-02
9.191336444725806132e-03	9.081765276905181400e-03
1.292303758030444172e-02	1.624483739099601750e-03
9.567112003813105225e-03	1.570130377880737949e-02
8.989176572472123983e-02	1.424481685700745154e-02
9.273574572068454813e-03	1.351434597089212417e-02
1.411636880767808133e-02	1.145308466683035362e-03
9.114796869740038332e-03	9.807038985581828516e-03
6.361205877131698161e-02	1.764077267238844254e-02
1.025757127298421167e-02	1.943378804123474524e-02
1.332280866400337160e-02	1.503229097821137065e-03
1.014065350183301906e-02	5.128289796486220145e-03
2.518504751092620619e-02	2.318607199135321734e-02
1.516371072031497125e-02	2.327043230832412379e-02
1.138912669149250156e-02	2.974583980666512233e-03
1.258921702960735800e-02	1.830266982499590680e-03
1.130951511419153732e-02	2.160018434818309491e-02
3.726855203924678284e-02	2.182539641776695682e-02
9.798257632662288330e-03	6.057701263088115934e-03
1.666365155627258510e-02	4.698343369145668033e-04
9.551033157420341091e-03	1.569713161250830755e-02
8.279252886732640926e-02	1.478133391943083942e-02
9.107452782586178408e-03	1.061794607993527331e-02
1.986888863124380844e-02	1.498524303914680578e-04
9.143905828818743586e-03	9.351439736385688123e-03
7.401376925936670181e-02	1.600853065269421116e-02
9.694663603363795623e-03	1.647756513118345256e-02
1.832534093044446699e-02	2.608399552363531936e-04
1.048496047566360723e-02	4.390102713039955099e-03
2.978587321096359819e-02	2.290955328238123562e-02
1.197280160189928555e-02	2.188268382490442948e-02
1.408741077862540880e-02	1.157639400954801716e-03
1.400980818772745717e-02	1.188533688808670989e-03
1.221797710931538106e-02	2.201422903101104417e-02
2.802914558911562271e-02	2.295923632225679509e-02
1.085378794038782679e-02	3.748314454158766136e-03
2.106816526068489015e-02	9.679643482399951943e-05
9.630361174277513037e-03	1.616729842100979656e-02
7.071786247379907575e-02	1.654797875403350715e-02
9.306771760500764934e-03	8.159995135050619741e-03
3.084174609181983273e-02	5.773520623480703297e-07
9.131367245782673336e-03	9.636545657183793329e-03
8.386643724209036366e-02	1.464281525224006564e-02
9.328092556860068107e-03	1.407903878655079530e-02
2.785973000284880374e-02	1.828980276644366344e-06
1.049066226189432349e-02	4.357124640877778343e-03
3.603589208099311492e-02	2.212329849798563494e-02
1.068574788543574794e-02	2.109504127342895149e-02
1.793740136765620274e-02	2.991914009881602404e-04
1.448018595734879010e-02	1.008758588821782789e-03
1.387841706161929700e-02	2.289234699558604508e-02
2.107399280778643469e-02	2.365510356485246019e-02
1.221361520924690858e-02	2.100005253984035467e-03
2.403251314741583489e-02	8.923810098566870876e-06
9.826291351518579020e-03	1.743215289947318974e-02
5.783196610270602278e-02	1.860695940640370166e-02
9.727676223843628733e-03	6.288497759534977978e-03
4.240315634682356727e-02	1.797681572113394656e-06
9.087382676374100576e-03	1.044602798609435730e-02
9.028898657966649699e-02	1.424100001281242145e-02
9.145262974588175275e-03	1.196875369276818001e-02
3.820265790506155446e-02	8.942481018768789445e-07
1.022338443513970407e-02	4.945808495403202290e-03
4.549515470924148097e-02	2.058280594341625400e-02
1.018375159110052053e-02	1.898676195232910230e-02
2.240177940713039551e-02	6.149159181645913171e-05
1.383628764041777703e-02	1.264756269607851579e-03
1.643607223091214653e-02	2.322593125596569830e-02
1.665291608707919480e-02	2.324310386400270378e-02
1.378966052331120906e-02	1.283019972214661901e-03
2.277698150603135741e-02	5.400184519408744732e-05
1.015522182199701806e-02	1.889354834810762912e-02
4.609244248582894388e-02	2.048001561604484433e-02
1.021975614410708388e-02	4.969580882627807131e-03
4.306124118808063450e-02	1.600660616979218631e-06
9.127511693700296469e-03	1.188873210852024742e-02
9.044768487650750588e-02	1.423872036565067799e-02
9.100674794933261147e-03	1.044200862251448703e-02
5.135725124282053411e-02	4.195075543102101438e-07
9.785176904305914469e-03	6.107916220887332423e-03
5.703184839388281135e-02	1.873870889864288208e-02
9.814779549895402688e-03	1.742919356562709285e-02
2.538936617061404721e-02	4.786499664357411784e-06
1.249414773638779508e-02	1.916696567648951350e-03
2.067067088573104616e-02	2.339248753847945200e-02
1.389282162294125378e-02	2.289401028179870873e-02
1.478731934700583395e-02	9.045959077091776874e-04
1.880486683160853545e-02	2.173231750755530195e-04
1.062309232470082243e-02	2.087803689452412056e-02
3.622110587141003091e-02	2.209669652190463657e-02
1.058964340106649527e-02	4.198684595770047281e-03
3.140195089617614510e-02	4.620657395782963486e-07
9.292591501102620555e-03	1.377874372153930355e-02
8.427412529387123818e-02	1.457389253201449991e-02
9.155741581819643038e-03	9.463162433305829374e-03
3.427362262369720858e-02	7.704121005772568138e-08
9.364211690487178608e-03	7.812018635666018521e-03
6.957663135182845515e-02	1.675503163502218770e-02
9.613369805005933522e-03	1.601224467098731619e-02
2.317013172477888627e-02	4.708221347233200915e-05
1.109246153706144877e-02	3.350632613846618590e-03
2.714002803087978144e-02	2.305541360448589913e-02
1.208951777154720908e-02	2.195058962532938501e-02
1.466186666651458914e-02	9.417820664272799668e-04
1.492449337178558544e-02	8.623116007191111102e-04
1.158332792827909685e-02	2.168828496830397731e-02
2.963805085968562736e-02	2.292440679167450854e-02
1.068494185577784084e-02	4.031140731614786879e-03
2.039047486501710527e-02	1.237133056465434882e-04
9.618540108769724206e-03	1.613628912323917391e-02
7.431908226213479463e-02	1.595635129681470185e-02
9.195526813367771446e-03	8.987718350987139102e-03
2.281607945653174596e-02	5.323244622553823088e-05
9.113382737757969032e-03	1.003028886350810361e-02
8.205675092062975073e-02	1.485546109174068138e-02
9.497727066455019518e-03	1.536032490762832825e-02
1.850879143133321580e-02	2.445915241609418673e-04
1.000490155954714133e-02	5.473955194134448067e-03
3.605035573671588889e-02	2.196162559540631998e-02
1.113004991612487338e-02	2.142310031440395127e-02
1.342365813001256125e-02	1.335724734621568377e-03
1.195596534633025509e-02	2.339878982935474430e-03
1.464787375357201604e-02	2.313961484723720680e-02
2.464977032855775185e-02	2.337807509951055074e-02
1.040551515700893770e-02	4.533664625472902387e-03
1.458230356961121021e-02	9.721108536610749765e-04
1.013425574149462438e-02	1.874530938864039931e-02
6.349040119834298279e-02	1.765849022379265693e-02
9.160250996887997488e-03	9.254246410341801163e-03
1.574774079201057830e-02	6.499107271336207470e-04
9.199331578159664069e-03	1.280109699513106922e-02
8.962776987514381455e-02	1.424755616967513308e-02
9.482405002231741875e-03	1.524243459620842900e-02
1.422410330227097397e-02	1.105945000746726137e-03
9.297797766878668213e-03	8.251506483559829797e-03
4.847916771862337271e-02	2.018446486510964977e-02
1.091416815962020781e-02	2.195262210456671789e-02
1.164775029716558219e-02	2.663621735599720156e-03
1.019944875290057507e-02	5.005748387584917254e-03
1.982179040154163907e-02	2.337146809354261751e-02
2.202212493093491652e-02	2.359590528150170424e-02
9.882294189248241878e-03	5.839125337643696553e-03
1.125959100574303040e-02	3.138329678373059581e-03
1.088719817015104674e-02	2.174944747264999367e-02
5.548067061208289408e-02	1.891351259031789911e-02
9.088175451719582298e-03	1.029653735666048037e-02
1.171277109236501524e-02	2.586685966695642398e-03
9.642163427090677530e-03	1.626683297944432269e-02
9.118495099891182898e-02	1.422556732333430697e-02
9.584919429441840499e-03	1.581281505666434425e-02
1.121408996831774196e-02	3.203192438318255494e-03
9.125863849491100410e-03	1.167292054074963240e-02
6.185395502791241062e-02	1.794190528422069664e-02
1.094550151587658782e-02	2.212825699874904767e-02
1.017653659034101210e-02	5.049942392773164659e-03
9.241579310377501244e-03	8.554364329531344985e-03
2.815484272921775499e-02	2.293989181850753997e-02
2.123305774630446230e-02	2.363020211329107390e-02
9.311728108155947758e-03	8.112615752834995836e-03
9.592614960877821062e-03	6.773160312864000623e-03
1.406789768041261102e-02	2.292910678185580003e-02
5.033857211047315650e-02	1.986562425292896783e-02
9.170711696018241099e-03	1.234792466108947800e-02
9.751313827131458112e-03	6.236088387012736836e-03
1.043299081541571027e-02	2.013627805572889423e-02
8.820852405498624815e-02	1.425506258873538053e-02
9.880328410691308072e-03	1.748706301894359036e-02
9.558777451294075966e-03	6.932980661584632609e-03
9.616041787257278983e-03	1.610757574667656331e-02
7.593679226704641572e-02	1.572067522129273406e-02
1.178938143760532853e-02	2.181657583977381770e-02
9.210062774989924428e-03	8.805621834370142009e-03
9.241855356094230700e-03	1.316024897401300506e-02
4.014090953158949704e-02	2.140441008162925762e-02
2.235463408644922101e-02	2.345905278759739809e-02
9.142538930655863538e-03	1.180267172263948540e-02
9.134338446236789366e-03	1.170639584071881539e-02
2.099561869597754704e-02	2.351918149560919269e-02
4.889244423478006363e-02	1.999232249635226819e-02
9.563840744691964879e-03	1.584363383612265308e-02
9.123814667278740131e-03	1.137316178387861795e-02
1.329626500291924973e-02	2.266159753906005908e-02
8.396623955388193838e-02	1.463148020894002553e-02
1.055471349180547858e-02	2.045600618847401991e-02
9.172365519617198260e-03	1.237277878931139150e-02
1.072654902201919391e-02	2.128766275542263303e-02
8.589736894246224885e-02	1.440724906706988655e-02
1.474576475586109048e-02	2.303531942801612803e-02
9.374393591608853882e-03	1.437431637527166427e-02
1.023323530343911436e-02	1.925098267532846658e-02
5.744694180131193484e-02	1.857651260922106237e-02
2.788059582295054906e-02	2.296552072412987033e-02
9.861255785538092233e-03	1.760134274609601729e-02
1.006852248003953232e-02	1.845345647496986902e-02
3.530849457558399296e-02	2.219465225222070834e-02
5.315548973997907822e-02	1.939580270658232061e-02
1.072627986911223186e-02	2.117904971953579740e-02
1.016103740159679525e-02	1.887786543687115792e-02
2.377828551944916047e-02	2.333210900355184997e-02
8.242077807966269321e-02	1.480990486644450342e-02
1.475240149618683994e-02	2.303960379777880013e-02
1.054300562970678090e-02	2.045901248025927890e-02
1.937861826687958811e-02	2.341238118455970726e-02
9.046584610216978906e-02	1.423836115219968140e-02
2.521475157666241973e-02	2.334723842190327206e-02
1.173836270061201503e-02	2.180096724074679845e-02
1.829146306458084847e-02	2.336595958468713069e-02
7.744826093760132091e-02	1.549995792525464024e-02
4.510425079295260486e-02	2.070950075350138156e-02
1.686527100696777470e-02	2.339678215347390511e-02
2.042465782351210457e-02	2.355158593014196680e-02
6.407428563351280637e-02	1.761969321271305428e-02
7.010792319308128961e-02	1.673604012619283460e-02
2.916896891984277485e-02	2.283959055681738723e-02
2.873144856142251236e-02	2.283298973447665109e-02
6.195349852214671049e-02	1.784448823517506208e-02
8.813495195548659566e-02	1.425572920899424896e-02
5.601075402717448082e-02	1.882993528097166164e-02
5.480675135653573227e-02	1.902053551691200092e-02
7.997973096926669356e-02	1.517190718763556517e-02
9.133643189764023562e-02	1.421487545572218576e-02
9.314702103183902793e-02	1.651133206974220863e-02
6.998169269992282615e-02	1.989658636641905218e-02
8.490985004297396666e-02	1.768161517059487278e-02
7.907045151087288559e-02	1.845616329501119368e-02
3.653985295422190749e-02	2.545845882004446614e-02
2.862246693021608390e-02	2.657729572727717676e-02
5.663514215565679244e-02	2.199127856199146330e-02
8.255203630001384241e-02	1.799332848299631943e-02
2.522710287849228017e-02	2.686650948447784348e-02
1.528165163720884845e-02	2.731117539412204059e-02
3.111241504670259062e-02	2.611134107282451350e-02
9.250234341630797497e-02	1.666171647511981505e-02
2.300558674173247553e-02	2.708446217453303051e-02
1.039759952106356078e-02	2.574955763826557165e-02
1.666205955665533978e-02	2.744507558272500647e-02
8.405092416803244815e-02	1.778705312768827373e-02
2.650718478669322753e-02	2.678640740487057970e-02
8.804889960042583397e-03	2.513410934804515690e-02
1.011493664406559745e-02	2.572027460888291067e-02
5.402117391008598446e-02	2.244009171706281419e-02
3.642718129609090472e-02	2.542105140351737583e-02
8.430111047355581810e-03	2.419322447005508442e-02
8.073965365743007716e-03	2.302859881890290117e-02
2.783633112357497552e-02	2.671787814485831331e-02
5.789632005656503155e-02	2.177038327132515064e-02
8.533916443757005865e-03	2.447618484054414276e-02
7.246154683382299844e-03	1.970564423504920018e-02
1.404142974142974509e-02	2.713909813533908408e-02
8.747271363236708286e-02	1.735993281898963111e-02
9.195967925295422951e-03	2.585571681142930650e-02
6.810305859785703575e-03	1.733173915582712776e-02
8.782746750552683501e-03	2.497150135466712217e-02
8.426329678030125558e-02	1.775090626231726199e-02
1.207053495009491328e-02	2.677595310381496174e-02
6.620788912342745469e-03	1.622690776723573897e-02
7.373065044675164437e-03	2.026087974445151679e-02
4.665429251416580714e-02	2.379138621264163117e-02
1.945477834329722988e-02	2.737742342291389630e-02
6.629811293615839318e-03	1.624182814751330001e-02
6.631521948433305447e-03	1.622130425564688450e-02
2.024377954669154267e-02	2.729027709179800837e-02
3.849101962209805494e-02	2.510638312573971326e-02
6.827853364206659670e-03	1.743780925908008927e-02
6.311337718011733600e-03	1.322017660504580527e-02
1.020384107639937810e-02	2.577888130670615702e-02
7.549224171412127760e-02	1.901288878542559818e-02
7.339004155160422371e-03	2.008528103619702451e-02
6.262896009889051818e-03	1.126152156319373127e-02
7.633717699776720877e-03	2.135016373871669731e-02
8.912314969929419073e-02	1.714647326158811116e-02
8.368737914543178391e-03	2.404998249632225513e-02
6.286542658830551744e-03	1.043831359649185359e-02
6.624996877436228893e-03	1.617580568825101317e-02
4.679940208005822777e-02	2.365879356057903199e-02
1.207283513607504410e-02	2.666257906982866938e-02
6.270690592358074689e-03	1.083259468775078435e-02
6.273190683907303722e-03	1.204367042416941425e-02
1.839038813024163055e-02	2.739239308529478611e-02
2.543809970069821347e-02	2.688341516553712299e-02
6.276309130148427506e-03	1.245729349220133821e-02
6.457837839735192098e-03	8.911221395484850150e-03
9.036802507052188460e-03	2.553960858114042581e-02
5.976258890423280512e-02	2.152770836787503209e-02
6.518132089841754961e-03	1.534658199829442085e-02
6.923067432100138419e-03	6.797033849475888137e-03
7.159835859095520227e-03	1.925476071064543410e-02
9.284995032781762081e-02	1.663020111910884849e-02
7.255257038919937784e-03	1.969901341337790615e-02
7.199288144068338724e-03	5.962122558850490445e-03
6.356981271446016102e-03	1.374059062547816103e-02
5.145128408785359930e-02	2.285924968811638147e-02
8.868048610197520887e-03	2.517363819399716374e-02
7.013929048357958607e-03	6.524840064057979908e-03
6.392229082810896301e-03	9.330028012463791043e-03
1.868621708583928509e-02	2.750274176690456485e-02
1.703259568721504635e-02	2.730956036524874106e-02
6.525052718778012739e-03	8.504578865650074676e-03
7.278143624413924151e-03	5.786386253298633070e-03
8.852438853012678521e-03	2.524179096719412693e-02
4.506306713900931626e-02	2.407084075333690287e-02
6.265747197972015847e-03	1.171263701859569066e-02
8.506192771792986385e-03	3.436326989293659109e-03
6.967924525291491200e-03	1.823160560044079226e-02
9.138056562044005737e-02	1.683881267423371214e-02
6.613074986776212860e-03	1.608004663848951188e-02
9.437219404601848716e-03	2.641594262750445246e-03
6.276312303080899824e-03	1.245103772732155875e-02
5.962991097326669765e-02	2.148639356735766032e-02
7.787533317532457922e-03	2.192339976008608401e-02
8.834336363092387678e-03	3.180527441258761134e-03
6.707084184364608959e-03	7.628488141017341143e-03
2.064558217581724531e-02	2.745673613857282577e-02
1.211225352534694988e-02	2.680657655615636265e-02
7.540758013696358120e-03	5.147899033655894963e-03
8.304508472159577437e-03	3.715506514846882071e-03
8.969929041049984342e-03	2.540199855029083575e-02
3.218358730669623746e-02	2.600931392398284775e-02
6.502215839193525859e-03	8.630489395415236881e-03
1.147997801653233285e-02	1.431965040276031529e-03
6.951186127292618977e-03	1.819092514965552770e-02
8.185065067694685670e-02	1.808582960146750893e-02
6.321875134608134772e-03	1.318486380903900572e-02
1.417096823979857589e-02	6.699264729803952427e-04
6.258550569669174557e-03	1.199952319775660775e-02
7.119964976280790392e-02	1.968625555905019475e-02
7.125261466044308101e-03	1.907776968131905115e-02
1.284408977161433096e-02	9.610184050787720731e-04
6.927587000971624498e-03	6.808472094681184208e-03
2.490383426457432048e-02	2.683452191223274080e-02
9.281874438452852871e-03	2.603799407938130889e-02
9.414227363822802452e-03	2.661553813881826179e-03
9.354448930737335743e-03	2.703023932205648322e-03
9.489160109238947705e-03	2.520174963069003737e-02
2.329188530467019014e-02	2.714560831197936064e-02
7.171086989218089514e-03	6.069649080094222798e-03
1.522958672164897997e-02	5.069535641317144152e-04
7.061974067570142566e-03	1.869878417273945076e-02
6.746480171689789307e-02	2.032993904396431656e-02
6.270391252570783891e-03	1.080400069828841778e-02
2.598732718114749041e-02	2.187483561810082784e-05
6.270087216189268453e-03	1.226342171042742006e-02
8.323678235497378175e-02	1.786854667484884945e-02
6.684194444819491210e-03	1.654191682065751443e-02
2.171547567739395834e-02	1.235977054040471616e-04
6.930612703014205067e-03	6.773083285568532418e-03
3.099418910291473761e-02	2.606303813958899332e-02
8.327942754692729821e-03	2.392964079719631099e-02
1.252549408575520662e-02	1.053915314250796495e-03
9.721794681867401700e-03	2.412468277335311478e-03
1.095043354148872439e-02	2.623659895146426835e-02
1.717786263936771363e-02	2.731437118772115161e-02
8.076913001019536686e-03	4.071081966864609908e-03
1.804574436033679063e-02	2.591750167808760030e-04
7.287086134872167165e-03	1.983688895105591848e-02
5.322863545863776302e-02	2.262567940427187910e-02
6.462536935922469361e-03	8.874621563856271642e-03
4.540539548807059900e-02	7.177068192969406223e-07
6.301381665607785898e-03	1.306750964608357352e-02
9.191916828429230746e-02	1.675968748233471264e-02
6.426537588886560570e-03	1.456222996922002660e-02
4.443091698677448242e-02	1.248913912884824680e-06
6.758192324619272107e-03	7.427556251355115630e-03
4.020549234969028607e-02	2.481265702453130939e-02
7.717605071538402584e-03	2.159587597475607496e-02
1.645809499055927994e-02	3.709608578017076349e-04
9.221351016476586615e-03	2.820193603552079327e-03
1.302165208760930337e-02	2.697425923035859374e-02
1.320809390608967959e-02	2.700855600151579744e-02
9.185493713491199586e-03	2.857358907641956332e-03
1.681221546631506136e-02	3.424006826189837736e-04
7.684939143670854733e-03	2.146772756899666817e-02
4.080359260689653267e-02	2.470679386619716034e-02
6.755996220751958603e-03	7.447311559218814346e-03
4.528774803612778399e-02	6.134302348358640862e-07
6.405660006129743067e-03	1.445547042001277954e-02
9.213636370707795065e-02	1.672416561116164477e-02
6.310480676474217177e-03	1.306387185451706595e-02
5.101846755743882911e-02	3.689834382870873551e-07
6.493524810654793811e-03	8.683290797419031606e-03
5.236191236544307515e-02	2.278264591313341678e-02
7.277751148598077258e-03	1.982967662370752754e-02
1.922649442559187793e-02	2.013544273707472139e-04
8.245327716801642559e-03	3.830346351321207467e-03
1.681853519909815020e-02	2.729996520740171628e-02
1.096353258766324945e-02	2.624029166534876806e-02
9.959875384290217681e-03	2.240699768954391123e-03
1.325828881359014666e-02	8.545737913811465598e-04
8.241948689661993122e-03	2.369413021204848716e-02
3.116379485326425947e-02	2.603890005580509343e-02
6.996208816777649275e-03	6.588096143746058342e-03
2.698716636212072917e-02	1.853609597210789894e-05
6.642450073896410956e-03	1.624906794556969791e-02
8.378344061204839877e-02	1.781747193733656046e-02
6.272856739812260329e-03	1.209189895070637670e-02
3.534198033651281268e-02	5.859507852443400229e-06
6.284808380681017326e-03	1.045713067563993140e-02
6.619001446426209245e-02	2.046275420527775279e-02
7.032782526931846689e-03	1.854274583723902747e-02
1.719049694188901078e-02	3.140296551904898188e-04
7.330940661984808315e-03	5.604131695291815485e-03
2.248337057432625574e-02	2.722583558325824410e-02
9.377266090647817798e-03	2.512417053288329427e-02
9.867627936688938561e-03	2.304170900018892229e-03
1.007130282804946653e-02	2.169370075372725748e-03
9.135309540382441362e-03	2.574160831388814380e-02
2.476832662021455356e-02	2.685354912764116586e-02
7.059714845622622192e-03	6.397141503465856964e-03
1.462954190790388687e-02	5.923331472476092967e-04
7.036684543504923006e-03	1.862992931198135388e-02
7.155329054284348400e-02	1.959427882578896468e-02
6.264008613581006912e-03	1.163649276631930837e-02
1.684978096352407473e-02	3.389184739128956445e-04
6.293973454787771260e-03	1.267193893550869199e-02
8.091264455175228854e-02	1.820724305569031143e-02
6.884506621275710003e-03	1.784114583139124327e-02
1.299754984837031557e-02	9.209714158416622406e-04
6.623958100425597628e-03	7.996725384500389527e-03
3.100732664150507301e-02	2.621099995041678565e-02
8.871367491948056738e-03	2.517207595349566993e-02
8.905314577062339865e-03	3.114190636007735380e-03
7.922439206773934650e-03	4.369310676488991942e-03
1.164591226945066449e-02	2.657037094692461104e-02
2.016647565100460060e-02	2.733946930645363843e-02
6.875858024715464367e-03	6.966144614628043408e-03
9.798231308673299722e-03	2.354528939035375763e-03
7.640309588944460550e-03	2.133688282140210751e-02
5.949460319363070182e-02	2.150787880977773556e-02
6.258398223388139670e-03	1.188479399175619219e-02
1.073105804637530802e-02	1.787434697794919140e-03
6.513671823561661967e-03	1.537303646064931348e-02
9.102150574504475067e-02	1.689145939192687740e-02
6.865624558966221258e-03	1.773816449268938653e-02
9.520403473895266977e-03	2.570777309582962349e-03
6.269630625349797981e-03	1.088197668489433723e-02
4.324766704462590372e-02	2.438446564384859350e-02
8.675632853904824415e-03	2.471034531922525895e-02
7.723419449673585291e-03	4.760096113242372196e-03
6.743963495767113514e-03	7.487408315961193925e-03
1.604403462185421958e-02	2.728061513805429480e-02
1.802537323875808006e-02	2.734616394982664761e-02
6.549775490113707299e-03	8.388569766735217217e-03
7.447700862388773047e-03	5.348300700502737690e-03
8.587908470073513101e-03	2.461288442793346798e-02
5.068602851837983314e-02	2.300520029405265718e-02
6.291466006192236726e-03	1.289733268851222386e-02
7.768064940790186945e-03	4.662334818375185944e-03
7.060065607587651115e-03	1.875864920328278868e-02
9.297816732508551452e-02	1.659632898350538871e-02
6.992962569772553927e-03	1.834324015683819198e-02
7.416651543231789212e-03	5.426792563525812546e-03
6.396029922326462724e-03	1.427290760049841623e-02
5.767103857015665191e-02	2.190457381443061333e-02
8.744984221441542971e-03	2.488311946126101071e-02
6.727732930184693316e-03	7.542038519709698061e-03
6.259006924793419913e-03	1.120239962801805947e-02
2.340556520216130476e-02	2.714169863086969559e-02
1.731376361177550116e-02	2.736173644456297432e-02
6.270377468553967049e-03	1.075637744144382520e-02
6.387593072448072284e-03	9.372420472400576352e-03
1.112303842439821278e-02	2.629862272966299735e-02
4.519963467074622487e-02	2.403781755932959951e-02
6.462132015055632728e-03	1.490153676505666727e-02
6.475656433351351104e-03	8.809206837129959083e-03
7.996616608982765051e-03	2.266239915175661743e-02
8.911637141452499744e-02	1.714685639754972429e-02
7.344179080004176186e-03	2.010771520924010264e-02
6.373207244186329667e-03	9.524462707575532053e-03
7.027665690789497432e-03	1.860000901377106830e-02
7.343738747765954367e-02	1.928866738660479571e-02
9.225028042467053879e-03	2.592461523977292528e-02
6.255353950269881835e-03	1.143752242213794471e-02
6.569825679798912965e-03	1.573412009580447621e-02
3.502833805335908712e-02	2.545725085554562811e-02
1.831480635900450959e-02	2.744100189372623844e-02
6.411081735716250840e-03	1.437155170795136050e-02
6.399971995235786970e-03	1.427737100647330851e-02
1.710833669327105344e-02	2.745221372659960996e-02
4.367529813982790055e-02	2.417922297533379311e-02
6.979745581215501815e-03	1.833884060351178430e-02
6.377546225186270235e-03	1.397888592918929834e-02
1.043717467010074618e-02	2.577906053629000840e-02
8.336956255953886785e-02	1.786546967211364786e-02
8.129513468612570293e-03	2.312492260684907361e-02
6.464735796003040491e-03	1.492573934808317203e-02
8.412026606392619676e-03	2.414592589352645979e-02
8.600258014620992819e-02	1.754644074211246171e-02
1.173608045766705299e-02	2.649382726752016332e-02
6.742106741953968196e-03	1.696995453136303927e-02
7.779795455806981508e-03	2.184380880018605905e-02
5.281281033865964369e-02	2.261256975795667215e-02
2.315323535160462853e-02	2.717359226885315143e-02
7.323836213072754120e-03	2.000748554610874003e-02
7.560845074811917144e-03	2.103154951020502067e-02
3.028974197104938870e-02	2.621811875991898744e-02
4.819204317413555705e-02	2.351674634394664010e-02
8.420753124055546657e-03	2.406438432474171385e-02
7.688566477090041928e-03	2.148027174763543490e-02
1.957577966276180526e-02	2.740396031214413150e-02
8.137795899770405850e-02	1.814714758948555648e-02
1.173161623554308530e-02	2.654086882320285876e-02
8.135841640934282637e-03	2.316162198071043329e-02
1.561584735116283706e-02	2.723768634570029878e-02
9.216240463537400673e-02	1.672033509019916347e-02
2.069429277698231484e-02	2.731019601614807085e-02
9.204174204052284480e-03	2.589755064558571171e-02
1.463178799570141742e-02	2.713027476519657560e-02
7.524208600540582825e-02	1.901048210974548569e-02
3.975795531241610448e-02	2.493396597598022263e-02
1.339386740156811584e-02	2.692867525956110092e-02
1.658823726703906321e-02	2.742141545264698693e-02
6.015889691034920217e-02	2.145958320051224305e-02
6.677991128980698132e-02	2.038989515974547889e-02
2.433586372588625313e-02	2.702142841305783111e-02
2.393947335183099767e-02	2.701678277188911820e-02
5.777717412466842895e-02	2.178690861824179523e-02
8.902004655623757534e-02	1.716241230458843275e-02
5.125724370147860531e-02	2.289293700177754201e-02
4.995341335701630747e-02	2.310287197693878386e-02
7.832214531666736868e-02	1.856681365409680942e-02
9.314702103183902793e-02	1.651133206974220863e-02
9.603420523733435799e-02	1.910040865696503026e-02
6.611110225461691581e-02	2.327050567176348200e-02
8.501893588926934253e-02	2.065026309588715789e-02
7.722163995150926885e-02	2.158541920247823015e-02
3.097825998938474878e-02	2.920796047844968074e-02
2.344352794284976227e-02	3.049245738150781898e-02
5.131460272163407277e-02	2.582715179529064542e-02
8.194157240221100480e-02	2.105928111764959754e-02
2.034517569025418027e-02	3.078041963576687995e-02
1.182733728649976168e-02	3.036503089662546950e-02
2.575174122006285149e-02	3.008027267351132128e-02
9.527203513733117912e-02	1.927993537503593785e-02
1.837765511100708515e-02	3.077048926971386392e-02
7.854421325770966078e-03	2.804801509814742327e-02
1.300912205588677928e-02	3.064279220763815870e-02
8.392556202265205600e-02	2.079781057602292718e-02
2.153773468404385216e-02	3.061221546618175804e-02
6.634111441720547120e-03	2.665834383859412571e-02
7.596781602839275394e-03	2.791262832630642121e-02
4.850670508742138676e-02	2.623896528827290853e-02
3.083108161991643392e-02	2.933359929482132547e-02
6.253529316610051403e-03	2.565363284971935651e-02
5.885948937148999249e-03	2.449293377176098296e-02
2.272584501194396811e-02	3.040590251370869912e-02
5.267585011382469595e-02	2.558778098658730932e-02
6.367411450912574544e-03	2.600218657174536985e-02
5.038560001455083537e-03	2.090776728796410466e-02
1.076962080481025374e-02	3.001563916116696193e-02
8.821049350184184679e-02	2.020155227127506947e-02
7.014388665870785466e-03	2.764247029941856865e-02
4.629130212718934878e-03	1.856504091782724616e-02
6.615982494058036956e-03	2.668908559646115952e-02
8.419694027388863189e-02	2.076061768702817945e-02
9.240280635229747297e-03	2.934423447063798374e-02
4.449162197740608171e-03	1.744829684321198490e-02
5.154626421952746007e-03	2.147471633697409926e-02
4.081319567341346044e-02	2.774407524522418123e-02
1.540635698396786157e-02	3.090253965975910816e-02
4.455604999622386764e-03	1.746384489359517622e-02
4.455522491064289881e-03	1.744410461678799068e-02
1.610109883415888898e-02	3.079702261169168370e-02
3.265409196658020097e-02	2.904796161912753111e-02
4.646483856813987678e-03	1.870666559802165035e-02
4.111624370336408596e-03	1.450609014233200655e-02
7.668753803706240824e-03	2.798734602190362103e-02
7.267421970404597253e-02	2.218739530210022889e-02
5.122053960668226935e-03	2.129363113459741691e-02
3.998369024247216963e-03	1.262183398139520366e-02
5.403459848179248404e-03	2.267349083733527504e-02
9.046624984886314502e-02	1.992540330141173016e-02
6.195709553577843920e-03	2.549077678768062877e-02
3.978401510363549498e-03	1.182636934255340902e-02
4.449134002551424771e-03	1.739912888777499222e-02
4.096176459934253167e-02	2.761654325949039479e-02
9.240744545268575472e-03	2.925570374373265281e-02
3.987603323981514514e-03	1.220929863672761718e-02
4.036510008488813916e-03	1.338791892320599294e-02
1.448571106977625256e-02	3.075420771480114751e-02
2.056533707156704693e-02	3.072527400129723349e-02
4.056816545947250496e-03	1.379555297937435504e-02
3.988856888227476638e-03	1.037514180710823880e-02
6.847542150155039309e-03	2.730692185918567189e-02
5.472982113914481861e-02	2.519638905281066515e-02
4.343390639804822762e-03	1.662168274538149831e-02
4.162096771433643205e-03	8.400471344900368315e-03
4.956842259715932286e-03	2.044910474757943505e-02
9.567141395257738878e-02	1.924279401722354607e-02
5.044547703890511769e-03	2.089913331408231600e-02
4.293215181184750762e-03	7.607924077211135339e-03
4.163136125667321608e-03	1.505890223400393156e-02
4.578589701191698724e-02	2.683374475601605844e-02
6.707406557009298886e-03	2.693338235368024011e-02
4.203536430913867861e-03	8.144964458118849476e-03
3.978918300070910519e-03	1.079269743882557524e-02
1.474977013490863520e-02	3.078758930072682948e-02
1.335138593447016131e-02	3.057952881562616548e-02
4.002564921244622376e-03	9.998315287158100056e-03
4.329503893881536669e-03	7.439847783894117453e-03
6.672967751501834854e-03	2.676847714478743437e-02
3.919018412867775192e-02	2.793525089251868571e-02
4.017686367308370698e-03	1.305639846436239607e-02
4.973349650400749056e-03	5.103372583422605482e-03
4.779215759526889151e-03	1.945600748804581642e-02
9.365108869809374292e-02	1.952060952327143092e-02
4.439448684786184707e-03	1.733170267325158734e-02
5.365967567391383142e-03	4.134378607387494652e-03
4.056513340901179987e-03	1.378998318459773859e-02
5.458381012224661211e-02	2.511745680223732152e-02
5.574960602374501306e-03	2.333984597635282987e-02
5.097876049683258692e-03	4.733658092561746425e-03
4.067526752717376404e-03	9.188294258120718871e-03
1.636649897654007813e-02	3.099897928399524688e-02
9.274549396457332229e-03	2.934114828915713319e-02
4.461957246292946877e-03	6.825528565181804980e-03
4.864236236749142073e-03	5.393517728035913256e-03
6.812947448940565032e-03	2.720213623364284294e-02
2.680940288080480016e-02	2.997335441151808416e-02
3.998049202024733795e-03	1.012978840408068973e-02
6.432771862233233051e-03	2.640612615044887930e-03
4.762730523266589522e-03	1.938438957584379119e-02
8.097835339933862064e-02	2.119208950621541410e-02
4.115861087067407276e-03	1.451709226706101100e-02
8.051280570426477823e-03	1.584317398823785862e-03
4.026070878869969505e-03	1.335065613603222782e-02
6.752146236670053536e-02	2.297813032468705788e-02
4.924342528679348518e-03	2.027082125683035002e-02
7.198863462729687690e-03	1.948433798809790516e-03
4.163205623276433620e-03	8.414113773340056029e-03
2.011064387740912895e-02	3.061660880098543425e-02
7.121545084695868333e-03	2.786860862299789937e-02
5.353097287046582053e-03	4.156462360564132028e-03
5.319400465547574619e-03	4.211573968318860564e-03
7.210141600202168988e-03	2.809079472266439240e-02
1.864309424841636975e-02	3.083685545962424127e-02
4.278493481860823344e-03	7.710491439925699041e-03
8.740056987894151419e-03	1.289515699591458741e-03
4.865709051975364297e-03	1.992401845906462479e-02
6.325285699503196968e-02	2.376545111713624508e-02
3.986565744835579572e-03	1.219079903727061931e-02
1.554203429497513778e-02	2.670798793185751290e-04
4.043156773072320576e-03	1.359458607392738730e-02
8.286397187000732467e-02	2.094012538217767186e-02
4.507844631834956317e-03	1.778568999231877612e-02
1.287565386799605083e-02	4.452711240290584127e-04
4.165532330609678091e-03	8.380645047294287345e-03
2.568753348584962293e-02	3.003634512894718528e-02
6.155081235092341174e-03	2.535721253946948694e-02
7.025648014137408914e-03	2.091223654142960846e-03
5.488795390451883804e-03	3.882278926765592945e-03
8.296059886063633648e-03	2.845155508732010938e-02
1.347436717142291851e-02	3.060572329843901790e-02
4.743548084030657641e-03	5.758514355442840259e-03
1.055598858591511036e-02	7.802052279946454765e-04
5.077229508827718618e-03	2.107753879741139369e-02
4.766519402896013391e-02	2.637144612278299188e-02
3.990436967838295601e-03	1.036023657612229927e-02
5.085462749939051452e-02	7.687005491162613344e-06
4.100777075991102194e-03	1.439019578719191207e-02
9.442080790475093632e-02	1.941358757559264250e-02
4.244357827319467091e-03	1.585141442353627667e-02
4.133134392956899772e-02	1.359080560399620356e-05
4.088218499855078569e-03	8.998704308805428875e-03
3.432659820630379333e-02	2.873347422009721319e-02
5.490927219500729706e-03	2.297281593971593067e-02
9.542506451575949455e-03	1.022435347178905773e-03
5.274713341246295428e-03	4.344131101210140303e-03
9.968316921289521737e-03	2.979648504642121165e-02
1.008322436782438380e-02	2.981138046984506407e-02
5.257864403302225931e-03	4.375275655622356402e-03
9.770751135761313044e-03	9.630928732388848758e-04
5.456900113655072104e-03	2.283702877912227938e-02
3.491302033920662407e-02	2.862415264990515046e-02
4.087400707953103840e-03	9.013998671143400032e-03
5.220158254521650720e-02	6.947028229673059532e-06
4.223218638879422393e-03	1.572588396661310506e-02
9.473456602984731134e-02	1.936486713855442229e-02
4.104720542124185023e-03	1.438668562337254431e-02
6.398439030376046333e-02	2.550653954313611867e-06
3.995485460117520482e-03	1.018097504720114413e-02
4.674690396553504712e-02	2.654892158367230803e-02
5.070369203001301450e-03	2.107036347051182562e-02
1.130304782551427856e-02	6.442074948503944331e-04
4.833979481244088383e-03	5.512320982700946032e-03
1.316100954274657120e-02	3.054672401169569035e-02
8.306317316066236245e-03	2.846091683834598568e-02
5.577234676269471336e-03	3.687260279915174736e-03
7.461468649207825266e-03	1.892095446428465264e-03
6.072021342272360123e-03	2.509520204668427151e-02
2.585046520999767505e-02	3.001539479999523752e-02
4.195415272853608712e-03	8.202673249688352194e-03
1.613609028489759734e-02	2.410789431117239822e-04
4.466364450097515260e-03	1.749699102733712902e-02
8.358020663527354621e-02	2.084116982373168322e-02
4.037123690124766462e-03	1.342283942913580046e-02
2.318615679985014388e-02	9.695979703629804998e-05
3.980304149527769120e-03	1.185267841166624814e-02
6.196329364976543852e-02	2.391299110076080744e-02
4.838241839564050295e-03	1.976725327769716933e-02
1.001179552688202801e-02	9.020382752617308068e-04
4.358469934090170028e-03	7.267108877770463507e-03
1.791789412258681935e-02	3.087486048202983668e-02
7.160136598716282386e-03	2.797647801880726731e-02
5.553522939445776352e-03	3.752553821642716156e-03
5.649743975563392695e-03	3.600256187317903405e-03
6.972223718375913926e-03	2.751608481109155471e-02
1.998562814925541886e-02	3.062925778865246279e-02
4.224643004685613157e-03	8.021343027335647857e-03
8.353303683163670890e-03	1.446979386752356199e-03
4.841927079818120205e-03	1.982232169442871283e-02
6.793542703526511684e-02	2.290940625533762279e-02
4.014392060781912797e-03	1.299335464220784803e-02
9.795031529065800768e-03	9.553697942394224606e-04
4.075769942942897295e-03	1.400458880395281241e-02
7.968311076690137718e-02	2.131642788864428553e-02
4.700930518033996641e-03	1.905163389991662570e-02
7.290645234422354903e-03	1.885876159930281130e-03
4.034062975157626241e-03	9.531165565488591146e-03
2.569915242656017895e-02	3.016799928701596398e-02
6.705024135358339521e-03	2.692335084226658501e-02
5.138063743608589640e-03	4.662379222632362548e-03
4.662589646644343944e-03	6.064665122588063298e-03
8.876977629867832675e-03	2.905613026894591708e-02
1.601715587257845907e-02	3.090838059013221312e-02
4.140690626345255865e-03	8.560175433505162051e-03
5.510237486913593941e-03	3.811564604730506914e-03
5.413462816084679829e-03	2.269672145314076406e-02
5.443520487796382756e-02	2.515057106398144171e-02
4.019825534797627498e-03	1.322744978682229705e-02
6.008747194312547002e-03	3.118053637034426916e-03
4.339373906922738833e-03	1.664712147195129138e-02
9.313783279162679563e-02	1.959034749853286184e-02
4.683462435671525981e-03	1.893618436869233534e-02
5.399921532097673449e-03	4.063341126335288413e-03
3.988795166361525091e-03	1.225687310113442174e-02
3.735753674557162896e-02	2.826007786557818008e-02
6.496240303679678973e-03	2.628478128013223350e-02
4.556732982993083603e-03	6.446363473501359742e-03
4.082947662150893109e-03	9.051660915007805203e-03
1.249189343275480812e-02	3.039863608821986515e-02
1.417510627992535355e-02	3.074259871752363024e-02
4.008092702591503631e-03	9.889337143885795420e-03
4.416422185653745558e-03	7.019990497066017077e-03
6.421824864320524462e-03	2.615765781090097566e-02
4.498524003364789969e-02	2.698438888109041395e-02
4.085378573675524372e-03	1.421023152263859585e-02
4.581565247340324554e-03	6.350082388999763773e-03
4.864236181627457078e-03	1.995161937768595919e-02
9.582554942158166833e-02	1.920328779041554149e-02
4.801529100987411702e-03	1.956851482702143957e-02
4.400320073359664796e-03	7.096079409593100684e-03
4.210729852520578298e-03	1.556783253729551383e-02
5.243413222825099584e-02	2.549565018890734280e-02
6.566631128174904575e-03	2.648637067598989120e-02
4.073985770382204663e-03	9.106603711140429103e-03
3.994236589644817315e-03	1.257470556053237598e-02
1.874378201051485338e-02	3.083748446057186718e-02
1.357230586752478096e-02	3.064672330425338709e-02
3.985484269051653428e-03	1.214551153070794406e-02
3.978042185695418453e-03	1.081052983058741930e-02
8.436979214755391254e-03	2.858816622564158000e-02
3.932767426287647750e-02	2.789913572512517370e-02
4.282811175149170424e-03	1.616289262148594419e-02
3.993013462206485009e-03	1.027777517472907090e-02
5.802386973666751047e-03	2.413841696918804514e-02
9.045629941462746126e-02	1.992616563731339566e-02
5.126786092947477336e-03	2.131691414429650461e-02
3.978428390174482132e-03	1.096579409567491163e-02
4.834422149945671876e-03	1.979128321223315445e-02
7.016513534579321698e-02	2.255697674946795586e-02
7.040359960324815702e-03	2.771921670373013111e-02
4.000147640565221430e-03	1.279160329611351080e-02
4.394772152728432246e-03	1.699101106630650920e-02
2.949630472014708182e-02	2.949295932777657586e-02
1.444174704107969998e-02	3.085303966499718456e-02
4.225805438044960560e-03	1.564491484548345343e-02
4.212989722596871545e-03	1.555276709251219268e-02
1.341260299340130135e-02	3.070285229597358861e-02
3.778106335975339736e-02	2.826165793727829223e-02
4.789098741148412053e-03	1.953304671090603031e-02
4.186702503952810517e-03	1.529272175335937706e-02
7.872394396896131852e-03	2.807138852025810316e-02
8.304094030269848492e-02	2.091354034342648299e-02
5.945361358326350931e-03	2.466513929531255131e-02
4.285664264367161636e-03	1.618644554112791401e-02
6.235926015317194704e-03	2.560022557099822169e-02
8.638003243282837973e-02	2.045832201285215091e-02
8.956736670060139183e-03	2.902620397668027874e-02
4.563869909263162938e-03	1.817905735640303402e-02
5.556817179621198477e-03	2.323702264323754263e-02
4.722759117007979679e-02	2.655242138581519196e-02
1.851518259147511003e-02	3.085568400815489470e-02
5.111437248897954255e-03	2.125283739103331349e-02
5.332222115079554570e-03	2.237582793795454481e-02
2.500271437393120078e-02	3.016751907081867412e-02
4.239517888452543071e-02	2.734534990595077070e-02
6.244402369973145461e-03	2.555426457361784781e-02
5.460510360399850605e-03	2.285039696228794576e-02
1.551817018927492686e-02	3.088275058743404633e-02
8.032324540266672086e-02	2.126721043834173264e-02
8.950939547107905625e-03	2.902942379082976143e-02
5.963577437140932247e-03	2.467809096633057087e-02
1.209861868683470565e-02	3.034660190491499099e-02
9.477382352359225992e-02	1.935895169307887478e-02
1.640958865865027594e-02	3.083906649848930717e-02
7.017253212374452431e-03	2.768380073695987653e-02
1.126113964622754704e-02	3.012896696084343268e-02
7.236368586467883945e-02	2.228055139940559801e-02
3.388537687009718358e-02	2.879714433548898750e-02
1.022200255528171731e-02	2.974320454753716023e-02
1.295577688693427820e-02	3.061783185098483628e-02
5.516453527569559201e-02	2.509693749620656514e-02
6.249485841488233717e-02	2.375969037795085115e-02
1.959138448814035094e-02	3.076485089813134344e-02
1.920575690936976443e-02	3.084860311522283002e-02
5.255273521749315169e-02	2.556752446758388947e-02
9.032423603736100537e-02	1.994660399048902785e-02
4.558104135788354494e-02	2.687189787692730036e-02
4.422382486604514717e-02	2.710113777400698087e-02
7.624848800729161491e-02	2.173536731890904350e-02
9.603420523733435799e-02	1.910040865696503026e-02
1.004765745041247826e-01	2.137015139827095483e-02
6.078947541441692692e-02	2.666616879611425489e-02
8.480868294639631877e-02	2.345850228203280249e-02
7.405225984614438595e-02	2.457075318916013967e-02
2.513371398118158240e-02	3.318207534921325391e-02
1.839815858363125223e-02	3.393035202121730265e-02
4.485822596678834540e-02	2.967451388103511251e-02
8.044297437178249410e-02	2.397997718413481111e-02
1.568269697359458981e-02	3.407442955332737333e-02
8.730224326251367906e-03	3.230742935569259899e-02
2.041263442471419332e-02	3.384497453470197703e-02
9.941987419163778039e-02	2.159579385037932800e-02
1.400764663124498544e-02	3.395711177749275583e-02
5.643594906394211463e-03	2.896445207865194077e-02
9.693786639331625210e-03	3.290244070564819073e-02
8.324732504580972803e-02	2.364619266114797655e-02
1.672778166720911841e-02	3.402344155151150462e-02
4.611452981639896365e-03	2.681060836303979580e-02
5.441050876419550875e-03	2.871133319435934667e-02
4.196633729980142613e-02	3.031229406022928341e-02
2.495671346696604065e-02	3.328349315240059642e-02
4.298891584217257034e-03	2.561257506441415657e-02
4.020590313669525351e-03	2.429457476279121148e-02
1.777773714305541652e-02	3.393505358224224028e-02
4.628782359044314454e-02	2.934496007792814637e-02
4.397697285016710644e-03	2.600517376150512927e-02
3.368413041277107389e-03	2.054129742222666338e-02
7.889558662662610189e-03	3.185888473974109875e-02
8.942571877168736805e-02	2.287964094854542246e-02
4.925154144309495940e-03	2.797470948648089067e-02
3.032750069310474750e-03	1.817222470672021778e-02
4.596958537570028369e-03	2.680238065428897781e-02
8.363741741785368777e-02	2.359599605020517785e-02
6.762900642159008768e-03	3.067464646598260652e-02
2.884818124596622013e-03	1.699924610170587200e-02
3.462132197124434541e-03	2.112922683008997340e-02
3.427440567783801573e-02	3.168533398810911839e-02
1.167769910184490723e-02	3.363639704400285535e-02
2.889184751900253367e-03	1.701532153603816516e-02
2.888451688238480308e-03	1.699595961306245295e-02
1.224406438225056348e-02	3.376696896493319722e-02
2.658603692508443306e-02	3.300604714234013637e-02
3.047187957419539295e-03	1.827956597741035166e-02
2.596328947970905077e-03	1.405772787285049751e-02
5.498976057041637944e-03	2.880795266919084635e-02
6.840791243996291460e-02	2.533324078573620172e-02
3.434820345980971190e-03	2.094047865572236378e-02
2.486397214024105295e-03	1.222726063868532359e-02
3.657527442902042125e-03	2.235333020618127109e-02
9.244880525494386658e-02	2.248499404093946830e-02
4.260771336850655011e-03	2.542546385434630782e-02
2.459284433082742360e-03	1.147692841401721717e-02
2.883142359339063709e-03	1.695073401601120133e-02
3.442074262007632779e-02	3.175694335057147044e-02
6.763707695347953575e-03	3.061028997814298214e-02
2.472490812841621199e-03	1.183648244769752028e-02
2.526175927433760293e-03	1.296917022030618684e-02
1.091828712215714425e-02	3.334605458148677537e-02
1.587509930902741839e-02	3.404506076442131296e-02
2.546710718536515650e-03	1.335964573356525874e-02
2.444047913341962364e-03	1.014754098891856859e-02
4.783009890362732719e-03	2.751902221313925340e-02
4.844125975942203954e-02	2.895980519352015642e-02
2.795560987128520303e-03	1.617590209421510689e-02
2.489364901268942276e-03	8.397973600776117639e-03
3.300356042454044569e-03	2.006512737338343039e-02
9.997632533410893974e-02	2.154211455052254878e-02
3.371679986750364399e-03	2.053140297942980183e-02
2.529692248236403707e-03	7.726961233440505714e-03
2.641990389935289230e-03	1.459425662268317922e-02
3.920567777609229587e-02	3.076342668148424747e-02
4.671325027468364866e-03	2.708763851982655055e-02
2.502576707799630817e-03	8.190227821819481835e-03
2.444256263195887513e-03	1.052244528859788003e-02
1.113364225301383126e-02	3.338071383845156448e-02
9.973945687486551748e-03	3.293145390222944335e-02
2.445135289789068800e-03	9.802929956908821435e-03
2.539416729374743831e-03	7.586627473674686581e-03
4.642866411364909851e-03	2.694211741555392961e-02
3.269212318354752789e-02	3.198423041995952093e-02
2.507176500939456432e-03	1.264301101220848336e-02
2.810789429284810126e-03	5.645192314049861902e-03
3.155976395328607964e-03	1.906685967247892521e-02
9.693729872567424799e-02	2.192219325582322673e-02
2.875881721843387417e-03	1.689632005466859543e-02
2.965871346792270380e-03	4.831237103213811140e-03
2.546408251377529908e-03	1.335465465622199914e-02
4.830038157636712404e-02	2.904413322173294426e-02
3.786622802336103710e-03	2.307359579710597380e-02
2.865636032261420496e-03	5.334624388757658493e-03
2.462493264730691855e-03	9.087342198772409979e-03
1.246422688161663572e-02	3.366555015625681546e-02
6.790586612784754728e-03	3.071471346113669246e-02
2.589923581303388289e-03	7.085824646109279909e-03
2.768005235636805672e-03	5.886575488796198623e-03
4.757441998821776430e-03	2.740600092155390244e-02
2.132715702428578108e-02	3.368799180096004875e-02
2.444515102727695677e-03	9.923754852976314489e-03
3.210515850840867103e-03	3.526857153891639444e-03
3.142132709646028310e-03	1.897248844779757943e-02
7.910509820494643352e-02	2.413842487861172018e-02
2.599897316073684905e-03	1.406029634197202005e-02
3.627906772050715212e-03	2.372103031668070915e-03
2.518270390303389838e-03	1.292796226651540814e-02
6.238218451568888767e-02	2.632324489418520763e-02
3.273730439384947566e-03	1.988178223362131042e-02
3.400082135607607192e-03	2.876246852231152673e-03
2.490288539084950514e-03	8.419074722929586335e-03
1.549221399338573946e-02	3.395989049142635746e-02
5.014276331999134584e-03	2.825136143404053182e-02
2.961872784255970004e-03	4.850261571368216437e-03
2.950605061983857524e-03	4.890350852705645582e-03
5.094807994762362569e-03	2.853807775791027818e-02
1.424111895250612658e-02	3.401040180103009902e-02
2.525287992978242357e-03	7.813490748222498908e-03
3.789626318071337430e-03	2.049728694513238813e-03
3.226166529141871742e-03	1.954847611167139648e-02
5.766206052708938712e-02	2.713170978479491346e-02
2.471166202844932158e-03	1.182377185295933539e-02
5.461352603712277265e-03	6.651842711547164980e-04
2.533881491875500380e-03	1.315778920812442181e-02
8.174132197226763319e-02	2.382585621354488259e-02
2.932194266563548091e-03	1.735819066120628321e-02
4.652388555462461106e-03	9.849632211313215282e-04
2.490749344311815605e-03	8.390371329407722220e-03
2.034027678588479215e-02	3.390123533349573975e-02
4.225322034254408443e-03	2.527508594154320720e-02
3.346030312414871588e-03	3.016363097646411126e-03
3.008648847576900209e-03	4.607461849531797535e-03
5.997546711061563229e-03	2.950530325182072061e-02
1.007707269989888132e-02	3.298037253005163538e-02
2.716214251740733943e-03	6.191817152761201759e-03
4.163770146558665175e-03	1.446542690828573913e-03
3.400423020608278613e-03	2.074253553898300351e-02
4.110938461779128916e-02	3.045610775380450802e-02
2.443312351011694972e-03	1.013044027277551148e-02
2.571577452018358745e-02	7.386760695263046490e-05
2.586870927732909387e-03	1.394369572969525461e-02
9.810190473030605540e-02	2.177821205180222042e-02
2.713489844011429675e-03	1.539891693888422071e-02
1.772449377138896054e-02	1.096167123246275486e-04
2.468418587285303722e-03	8.923041160836467020e-03
2.808141942004049874e-02	3.280195614123457976e-02
3.725360717971470947e-03	2.270237104968429731e-02
3.973725490139745631e-03	1.742645424950044902e-03
2.932020500130416707e-03	5.002137745480268911e-03
7.343194690273779912e-03	3.138039416504695422e-02
7.434773961058627201e-03	3.150079648389590703e-02
2.926082094030668657e-03	5.036200039338567351e-03
4.018752801197789104e-03	1.667750316919903910e-03
3.699002773952742018e-03	2.255863066767430092e-02
2.863350961644073323e-02	3.270599074743202328e-02
2.468214145893932177e-03	8.926620101849502484e-03
2.725680368144334231e-02	6.910078887611086464e-05
2.696985380322036718e-03	1.526105157695460332e-02
9.858287114158015285e-02	2.171201901970110440e-02
2.589704607009690740e-03	1.393971006842598115e-02
5.787984993979528037e-02	3.176452325676918151e-05
2.445130352982105570e-03	9.969658539987115084e-03
4.017479484441688342e-02	3.064978027765651730e-02
3.395897583627793814e-03	2.073548823611883613e-02
4.322445062627133794e-03	1.265915289237691142e-03
2.751634130287006208e-03	5.985413462870367227e-03
9.816317388334105942e-03	3.286152130699955543e-02
6.005960717099911861e-03	2.951772533169345902e-02
3.038861216482668937e-03	4.432533964559733086e-03
3.480883818980040623e-03	2.694033709645111095e-03
4.158408015244252631e-03	2.498048976521953513e-02
2.048616231587752079e-02	3.388888555588037005e-02
2.500142542256500455e-03	8.230057645848293940e-03
5.714147040179473613e-03	6.128433571307410638e-04
2.897504609480461291e-03	1.706521661018698538e-02
8.275743604893298633e-02	2.370112906760001026e-02
2.527005791521319544e-03	1.299638404083502258e-02
8.536628139241941859e-03	2.990741997177100110e-04
2.461910866894623240e-03	1.150601777156901387e-02
5.630851012085452689e-02	2.743904437403157925e-02
3.203521948874965553e-03	1.938729112495753831e-02
4.062677476998066695e-03	1.598135505115313819e-03
2.549391746588081098e-03	7.450087779677924855e-03
1.363361569405907581e-02	3.386979290823936839e-02
5.049927888499117223e-03	2.839915004913658864e-02
3.029425933559148909e-03	4.495473983021460937e-03
3.057294119191089621e-03	4.357766811628526436e-03
4.889368216123513022e-03	2.782672829306569867e-02
1.538394672330900548e-02	3.395984109997945977e-02
2.508766456223221475e-03	8.076390472040055613e-03
3.703705146850477803e-03	2.223502153776648997e-03
3.206531663188738612e-03	1.942052231791746575e-02
6.285323165379280708e-02	2.623944962203030723e-02
2.504019808652890866e-03	1.258834445225985414e-02
4.023627642955607264e-03	1.662537348072647267e-03
2.563700048023642708e-03	1.356421724322670261e-02
7.730417201076050793e-02	2.429154559641037020e-02
3.092533222050053432e-03	1.863123016285785083e-02
3.430767409688728620e-03	2.807435982044810107e-03
2.452994765159255408e-03	9.377104186828300048e-03
2.035101634730285269e-02	3.379030714028972981e-02
4.669097901041974197e-03	2.707733294100967553e-02
2.879776185162552515e-03	5.274715044182147657e-03
2.678837000921197031e-03	6.445709272608095806e-03
6.468545827867155928e-03	3.026704541823786732e-02
1.218652531422792507e-02	3.371458291044362315e-02
2.483034284760488042e-03	8.534426214173683467e-03
3.017417974385261381e-03	4.554723281975273097e-03
3.666247824526847054e-03	2.240789395599895872e-02
4.813856008745959203e-02	2.908242749735485272e-02
2.511890823618134760e-03	1.280321107444635370e-02
3.135479063156809687e-03	3.945568600431341791e-03
2.794112577753526949e-03	1.620144395809652860e-02
9.616241777256839818e-02	2.201597147569642199e-02
3.077809750708482284e-03	1.851388901630081352e-02
2.978396389261894761e-03	4.763152520587123420e-03
2.474105911331458962e-03	1.188117462374675345e-02
3.092473806777251699e-02	3.230956333344245368e-02
4.496288736356990334e-03	2.637896445874334667e-02
2.631241429850494917e-03	6.764837793417750877e-03
2.466782576948545191e-03	8.958936906187008054e-03
9.269519894587130437e-03	3.261827845801427289e-02
1.066194108979590105e-02	3.324974987167111928e-02
2.448218674627855584e-03	9.707308820271471836e-03
2.572378765726801575e-03	7.247918274342081933e-03
4.441094975870085726e-03	2.618459119111643529e-02
3.840312299951703645e-02	3.092922419930418249e-02
2.573018977027996534e-03	1.375868753706640038e-02
2.643617646951978983e-03	6.684591176554036292e-03
3.224933911099459038e-03	1.955300365648251701e-02
1.001780482321984467e-01	2.149477003226078764e-02
3.173707362788547037e-03	1.918203481353866757e-02
2.565141972337925402e-03	7.311812021472696016e-03
2.685457892957154868e-03	1.511413014494774124e-02
4.604127756934783822e-02	2.948093957434224505e-02
4.549487604881385927e-03	2.664032004366737039e-02
2.463928455469943657e-03	9.017299718108860024e-03
2.483022431585824030e-03	1.218784653297072182e-02
1.432352737551711996e-02	3.401922925863543057e-02
1.016277987893332568e-02	3.303590620376940096e-02
2.470458450866686029e-03	1.178111890451605595e-02
2.444228600562370346e-03	1.054295166501031250e-02
6.113116333202106567e-03	2.968301199389541262e-02
3.282579607405455846e-02	3.197155557472062398e-02
2.744862768373934614e-03	1.569977743501678111e-02
2.443886367778258517e-03	1.006016951799759349e-02
3.956455876204190147e-03	2.394061323424595197e-02
9.243367716120715061e-02	2.248640136311411825e-02
3.438620851949347745e-03	2.096397557098956393e-02
2.445543178518416738e-03	1.068472975564161050e-02
3.200776187070042411e-03	1.938910775017074761e-02
6.542695022353567369e-02	2.580270864117517604e-02
4.945803811608473488e-03	2.808436080608221058e-02
2.490838255311933480e-03	1.238931438442757507e-02
2.837946674812186210e-03	1.655084747295741676e-02
2.374567155506057681e-02	3.343435109944447453e-02
1.087736508149961256e-02	3.337566700277766474e-02
2.695630967681328372e-03	1.518125077285483945e-02
2.685644839608092305e-03	1.508814800361785689e-02
1.002580193711510859e-02	3.304247620851978595e-02
3.132775210550531320e-02	3.221194445830807135e-02
3.163595223473869567e-03	1.912474073199386254e-02
2.662746212955702241e-03	1.482698428578529265e-02
5.659370817157172162e-03	2.898705084332137832e-02
8.199444644636705304e-02	2.379859915979696400e-02
4.068335404323164539e-03	2.451610972152116347e-02
2.747266198268261128e-03	1.572393531431088426e-02
4.285839592903961659e-03	2.555162120826172042e-02
8.676719914112951404e-02	2.321839578007364388e-02
6.532180471707893510e-03	3.028898881332123955e-02
2.978590631546595979e-03	1.774284306637759212e-02
3.776866250188359864e-03	2.298833716057442980e-02
4.066466778743654809e-02	3.046312543630992631e-02
1.412916110452722140e-02	3.389001949447498219e-02
3.428437455501809339e-03	2.092571420435062474e-02
3.606376858956483744e-03	2.203098988676466946e-02
1.974843092890155027e-02	3.392700738439129171e-02
3.582294058405943726e-02	3.147395535418839180e-02
4.291361654116809810e-03	2.554222058683901925e-02
3.701699597867924574e-03	2.257163491761544211e-02
1.176662971634323540e-02	3.364642701819171855e-02
7.818572841053927913e-02	2.422359178759827397e-02
6.522857685719030130e-03	3.031726504878234224e-02
4.074104974285952530e-03	2.453644900737104312e-02
8.948731286364308701e-03	3.245041711652847660e-02
9.864549603838212999e-02	2.170334089226045454e-02
1.250010598530293393e-02	3.379486778022542520e-02
4.927234896497711958e-03	2.804097019948274469e-02
8.284878033360310035e-03	3.210970205369337305e-02
6.803699747994546021e-02	2.536636643539068314e-02
2.770788773663568350e-02	3.289236969549460404e-02
7.525350032039801462e-03	3.152248829625941412e-02
9.647310295898603449e-03	3.286880177309407791e-02
4.891322741427084342e-02	2.884602490049486753e-02
5.691165967607308973e-02	2.734583865102998765e-02
1.504826437084960666e-02	3.403682592030042586e-02
1.470259460281542196e-02	3.403520144885175541e-02
4.616127683913268109e-02	2.938368240303729229e-02
9.226238032470995831e-02	2.251382463324886826e-02
3.900103785226066710e-02	3.081217883078940512e-02
3.764044275923311700e-02	3.103637067304499536e-02
7.281351955880516202e-02	2.475046155162901815e-02
1.004765745041247826e-01	2.137015139827095483e-02
1.071676198711793426e-01	2.358132338209883647e-02
5.380282899459426504e-02	3.068259296880117282e-02
8.334039858769098919e-02	2.651403455560623346e-02
6.926550378065454705e-02	2.820939956581755212e-02
1.935803883279385573e-02	3.732512034536043799e-02
1.366570182645110432e-02	3.722057281531960388e-02
3.746213599873726707e-02	3.435464282836423605e-02
7.771038633043658717e-02	2.726708661155993751e-02
1.143593299571088462e-02	3.689186664050086994e-02
6.069374252154924321e-03	3.330531549490475807e-02
1.534280821524280913e-02	3.740071566195821151e-02
1.054794487528236124e-01	2.388802042785961866e-02
1.010307905428264874e-02	3.643832625237288653e-02
3.793893179233953639e-03	2.842605462348234135e-02
6.812149581908122364e-03	3.415786252676571155e-02
8.130802960572458549e-02	2.678636916828164988e-02
1.229288705148967598e-02	3.703600364388023869e-02
3.062214274636598788e-03	2.542356126972924318e-02
3.635319755705523903e-03	2.803611062355213651e-02
3.463378081478440951e-02	3.483500268422312640e-02
1.920122369331300760e-02	3.724583820655861383e-02
2.857081564934693674e-03	2.403147020449897947e-02
2.669201163370993335e-03	2.257922754339509314e-02
1.315657983249785001e-02	3.713163594713109195e-02
3.887483064442209812e-02	3.400824898432559112e-02
2.919732939039909603e-03	2.446797641161176096e-02
2.198832578749643218e-03	1.860870252656467855e-02
5.467169287925233156e-03	3.247184646732154123e-02
9.021833159102177202e-02	2.573715721660147296e-02
3.275870561383453783e-03	2.682402130597214690e-02
1.948616223448884632e-03	1.611568924313799486e-02
3.052032009581484573e-03	2.538075295692324845e-02
8.182328249109172003e-02	2.671626755934293843e-02
4.640834766816648305e-03	3.066995284870470059e-02
1.841303324562781896e-03	1.489012675141344194e-02
2.269130060175372776e-03	1.922972112371262865e-02
2.735996566847431755e-02	3.633191769848489322e-02
8.346155906258978519e-03	3.552674887861910491e-02
1.844069831687722427e-03	1.490653837724635958e-02
1.843313441430849409e-03	1.488713135722994144e-02
8.786964003572483861e-03	3.582009504712746484e-02
2.059879542734222024e-02	3.715648359149604368e-02
1.959068256350393611e-03	1.622781607157657013e-02
1.643789231228098835e-03	1.191760257198333159e-02
3.678818798234950727e-03	2.815999568908460898e-02
6.222314241241660993e-02	2.900035264555653886e-02
2.247634041690149687e-03	1.902903051922221964e-02
1.579469845362502234e-03	1.014368392852601011e-02
2.415577181050787559e-03	2.048936266217330285e-02
9.489384326039157491e-02	2.520691327333924800e-02
2.829257691120412588e-03	2.381795853813836392e-02
1.569371413116638081e-03	9.442714668501172443e-03
1.839506577830052336e-03	1.484029534322733879e-02
2.749682987218238228e-02	3.622390542359452820e-02
4.641265569192642992e-03	3.062928015532456055e-02
1.574736633056073032e-03	9.775634333230953307e-03
1.600648770914592234e-03	1.085407184195402372e-02
7.762107731937639699e-03	3.503228473694566802e-02
1.159477370790096273e-02	3.690377119195098476e-02
1.612566575990737050e-03	1.123422222003584922e-02
1.584304627096799756e-03	8.236330594180118342e-03
3.181315321732713919e-03	2.627228669768832958e-02
4.102661940539326091e-02	3.350947783716834438e-02
1.777646304324420612e-03	1.404742023005049224e-02
1.672353179920094135e-03	6.712916002162440561e-03
2.146549464854485834e-03	1.810328994490218585e-02
1.063794397086967325e-01	2.379646879771095402e-02
2.199959312157551139e-03	1.859648739466026462e-02
1.735546601986048820e-03	6.147327988934392015e-03
1.672940793122523750e-03	1.244620794236184387e-02
3.198243782760390452e-02	3.543847844952028453e-02
3.100926848045193474e-03	2.570970798285584363e-02
1.692525522815180317e-03	6.534985031301519635e-03
1.576623016245060072e-03	8.570400756700773809e-03
7.926935281387548216e-03	3.515079223382129581e-02
7.029875383664063726e-03	3.431332901411755787e-02
1.592060748758727939e-03	7.927316710532414379e-03
1.752739908633338395e-03	6.030658592722691613e-03
3.084769840945744690e-03	2.557888088806869673e-02
2.589975385492149229e-02	3.658452650189174260e-02
1.590091910897428740e-03	1.053810228751476084e-02
2.047759529775317056e-03	4.449272587208444839e-03
2.039560174214471999e-03	1.706287023525599605e-02
1.015906191999180197e-01	2.436684487517758527e-02
1.834598104348716952e-03	1.478942946446877571e-02
2.267691194882792693e-03	3.783836374733413194e-03
1.612380544218749989e-03	1.122894397593782873e-02
4.088932058122829449e-02	3.349968563348153933e-02
2.505568885692754932e-03	2.127719108865831765e-02
2.122149824398289475e-03	4.195710039122896827e-03
1.626599350602386806e-03	7.302203734054083309e-03
8.961982513355337687e-03	3.585499270928572957e-02
4.661787496613500892e-03	3.072384753222831208e-02
1.814734537609274945e-03	5.611309867840870436e-03
2.001136089127553142e-03	4.638712016412489120e-03
3.159096428186569661e-03	2.610236513915953696e-02
1.611109509519359495e-02	3.737196503573934903e-02
1.588781154282181696e-03	8.035439639051861899e-03
2.736611049809378748e-03	2.720729836307221247e-03
2.028891896122320126e-03	1.695404916074539844e-02
7.600883497283766888e-02	2.748605638073306837e-02
1.645059921954739046e-03	1.191200989457475920e-02
3.291967044792176722e-03	1.792245766207387070e-03
1.595711558576407008e-03	1.081698471593817677e-02
5.551765326969759773e-02	3.030100131467095351e-02
2.126501184565476876e-03	1.791054629561477166e-02
3.025648043596840253e-03	2.194375913540707636e-03
1.673321335430189016e-03	6.729534929537313998e-03
1.128126321645317454e-02	3.674039955942585978e-02
3.339576418430523219e-03	2.685523793118584426e-02
2.261625236270714545e-03	3.799529896851600638e-03
2.246304103945551134e-03	3.835636496328531132e-03
3.406807238575892960e-03	2.716343276019832220e-02
1.027375817105569134e-02	3.653420127641436588e-02
1.728367866215663184e-03	6.220040629511294251e-03
3.563900742908021613e-03	1.505120231466133135e-03
2.090915875070820107e-03	1.757149202704893359e-02
5.057694974726145709e-02	3.133635268714419359e-02
1.573358148083570107e-03	9.769079169060557177e-03
5.546434908877073688e-03	4.120394217472909569e-04
1.604879504809808566e-03	1.103360698791144845e-02
7.937061247717513979e-02	2.704819390776798740e-02
1.874896047299512425e-03	1.527003978951520062e-02
4.950397714012400030e-03	6.270582943961988242e-04
1.674018787947040288e-03	6.704612859866060717e-03
1.526871600381063399e-02	3.744052085600071966e-02
2.806196336828881144e-03	2.365113226150922232e-02
2.961865054538104225e-03	2.306638491772451498e-03
2.336401658978637386e-03	3.606353466590822045e-03
4.059630897246591097e-03	2.913579070601387405e-02
7.109669676891527956e-03	3.439554073252727717e-02
1.946345720875153340e-03	4.887968257628428487e-03
4.245873795094001757e-03	9.947424460304177436e-04
2.223532156783947222e-03	1.883546874441294205e-02
3.379921020228071615e-02	3.496945059175931431e-02
1.583023056195287381e-03	8.219237009471077465e-03
1.942262955026463622e-02	3.259956552038960874e-05
1.637808633975779138e-03	1.180546169271541948e-02
1.033200414817783686e-01	2.414856230211711099e-02
1.721293933879541882e-03	1.325510260657693402e-02
1.393048737394420034e-02	4.705838543408045398e-05
1.637305022588408931e-03	7.160385596967943841e-03
2.181009412423673410e-02	3.704508779480682190e-02
2.463142835980813850e-03	2.088210129063893666e-02
3.892330115034869920e-03	1.241404290481438154e-03
2.216160076726425565e-03	3.926722685087088299e-03
5.079919232732765799e-03	3.171238716755669235e-02
5.148336542908027447e-03	3.184382368615567421e-02
2.207289660320688185e-03	3.950387386885372346e-03
3.975873929445983279e-03	1.181484047019519795e-03
2.444844014523495090e-03	2.072700140988136333e-02
2.229027012004736186e-02	3.698575456875983353e-02
1.636829665476735585e-03	7.165636295724822635e-03
2.046428815868400752e-02	3.106355934697921996e-05
1.710526035232140529e-03	1.311173957484917420e-02
1.041008305503292597e-01	2.405482429334584310e-02
1.639105534214424509e-03	1.180026284992002905e-02
4.008182690999684272e-02	1.634071853989871943e-05
1.589351664736948777e-03	8.076042441110342987e-03
3.290404790637180277e-02	3.516545225749272141e-02
2.221030851294325537e-03	1.882859859710430545e-02
4.500748480943617125e-03	8.494574620682897401e-04
1.985064190116236915e-03	4.718800510370609047e-03
6.907509655965426987e-03	3.418862436593500531e-02
4.065599617930959475e-03	2.915143964014932018e-02
2.391085456088015704e-03	3.463383066828644614e-03
3.117263756269861297e-03	2.051683746624787495e-03
2.761857576535797776e-03	2.330613260957194177e-02
1.538867367098817329e-02	3.741882118489653353e-02
1.688575965709704363e-03	6.570545622721790484e-03
5.686720411617884885e-03	3.779810896705053944e-04
1.849825490997103472e-03	1.496477117525755324e-02
8.067920132599987193e-02	2.686984726374851834e-02
1.601024267663286871e-03	1.087655870374197586e-02
7.447333723975324560e-03	1.529195412555515586e-04
1.571761382775926918e-03	9.471783862791006287e-03
4.914530505524417059e-02	3.163809518927719611e-02
2.074032983001683483e-03	1.740082229054936216e-02
4.059388820642717555e-03	1.120427998021391452e-03
1.766709101419738914e-03	5.914769288141783279e-03
9.848585389590769346e-03	3.630242530710184323e-02
3.370037584389473651e-03	2.700040794290603507e-02
2.372273478214115272e-03	3.515129838809909202e-03
2.419548972679486099e-03	3.402643301033497075e-03
3.251516284363042963e-03	2.665880763813441648e-02
1.119373622317543227e-02	3.672020033922553106e-02
1.702768225339434949e-03	6.441046864214998793e-03
3.407244091583661039e-03	1.651338650549607264e-03
2.076335967834852525e-03	1.742580276323085417e-02
5.602897593056560543e-02	3.019569931682601280e-02
1.588313463304125150e-03	1.049101138735965624e-02
3.984862300407954194e-03	1.174276526560417803e-03
1.622691511162344113e-03	1.143104923924898389e-02
7.368611330025881534e-02	2.777969949269657249e-02
1.993252705707937444e-03	1.659531459437196127e-02
3.060191654228106017e-03	2.142737060171793356e-03
1.609937295388941259e-03	7.556030175870064210e-03
1.527773582303071365e-02	3.737690642856162510e-02
3.099960617617969483e-03	2.570039687741204615e-02
2.140481559569473724e-03	4.147478166513506558e-03
1.907707016340576267e-03	5.089670015453460691e-03
4.415117575696791974e-03	3.010443228849184194e-02
8.740875316075813473e-03	3.576446166013332040e-02
1.661946188856400219e-03	6.829316376344131412e-03
2.352895254765452471e-03	3.559042683427981416e-03
2.421036723965652726e-03	2.056303030544426660e-02
4.072630240811858648e-02	3.353082099417889483e-02
1.592151367316607669e-03	1.069274975568447125e-02
2.568861887548345990e-03	3.065127166100614555e-03
1.777331476336962979e-03	1.407367025885260942e-02
1.004823354182247108e-01	2.450942825815865395e-02
1.981985933589447413e-03	1.647305337451631518e-02
2.287363888253901578e-03	3.732722414984275192e-03
1.575332398541129386e-03	9.817353739470121438e-03
2.432398937992619192e-02	3.681886564266353967e-02
2.988112609736415237e-03	2.492808941489483426e-02
1.858642992832115759e-03	5.352445197486236511e-03
1.634101573732893442e-03	7.193131195589480553e-03
6.482199223920681597e-03	3.372375870240143514e-02
7.565065712967777856e-03	3.484955020960748412e-02
1.598037633331661489e-03	7.846314912565448621e-03
1.793670479914633020e-03	5.744231418705733963e-03
2.948508445704378644e-03	2.467141399724359294e-02
3.121939234169546218e-02	3.558279297398612984e-02
1.628956677422688237e-03	1.161877099999989935e-02
1.870479816258874273e-03	5.287119482640762272e-03
2.090323381425562843e-03	1.756426940409198251e-02
1.066725487528247807e-01	2.373742991537190761e-02
2.052159362664340847e-03	1.718426119412427150e-02
1.786020655076270280e-03	5.796787268814774553e-03
1.702450667324328926e-03	1.296772906869201984e-02
3.863481384724226642e-02	3.398742430554351629e-02
3.025098597740916162e-03	2.520714466662560965e-02
1.631324637333730898e-03	7.241693835258376788e-03
1.577382490721479513e-03	1.011121097176860203e-02
1.034103495786220517e-02	3.655846963125600202e-02
7.175663779943719511e-03	3.447323321469633606e-02
1.574253646424383923e-03	9.727561267355556984e-03
1.576241985089654740e-03	8.590863824939624221e-03
4.144469847882192859e-03	2.936495493883177488e-02
2.603529331626475152e-02	3.655750327651940967e-02
1.742432955542883022e-03	1.355667136462449136e-02
1.585100323750698870e-03	8.158461287843712939e-03
2.624125507001195956e-03	2.221708438477494954e-02
9.486332690751397845e-02	2.520980997740478874e-02
2.250449507498530899e-03	1.905383183607722852e-02
1.573152722910586832e-03	8.718935232145130082e-03
2.072522892401784667e-03	1.739157837438967680e-02
5.886185357602269352e-02	2.960321827728218044e-02
3.287493957263354361e-03	2.691303559140473256e-02
1.580924142311812552e-03	1.029816619814642384e-02
1.807317100214089756e-03	1.443361203062345360e-02
1.817208046322105197e-02	3.736728489377789258e-02
7.730590766931944025e-03	3.504883362431174265e-02
1.708367585895764762e-03	1.303081282915120875e-02
1.701994782836169229e-03	1.293777127030740215e-02
7.069747440715423714e-03	3.441526288471827982e-02
2.471368493264136657e-02	3.666636502308125156e-02
2.044290196177911412e-03	1.711539620389092645e-02
1.686561172735356884e-03	1.267931399296685392e-02
3.801661695602254198e-03	2.844558844564281513e-02
7.970187426695696242e-02	2.700261174876783174e-02
2.702773953777160010e-03	2.284385050942769335e-02
1.744092510740591351e-03	1.358041602498851266e-02
2.847949338877775460e-03	2.396239778746744181e-02
8.620118951389976747e-02	2.618256658625211022e-02
4.464197549652881847e-03	3.018643837549711550e-02
1.908542980611493967e-03	1.566224282544219706e-02
2.500175692039752207e-03	2.118895176612418246e-02
3.336865661424193163e-02	3.514237670923055223e-02
1.018654577340838419e-02	3.651300527981894695e-02
2.244950203324269644e-03	1.902950537744646509e-02
2.377114846447869745e-03	2.019993654606905970e-02
1.477962599836901703e-02	3.740458460328018042e-02
2.880296533699266970e-02	3.600355740940701377e-02
2.852134809876227806e-03	2.397946054052590981e-02
2.446352837518928069e-03	2.074109652835930823e-02
8.416080246962942546e-03	3.556587303488627227e-02
7.483780075318091640e-02	2.763920664518700401e-02
4.457673237641679442e-03	3.020797514503045789e-02
2.705323294351358321e-03	2.287821406664491616e-02
6.240469326246000925e-03	3.347108751613668554e-02
1.042062998183139744e-01	2.404196638702977770e-02
8.987189915444782073e-03	3.593551318974289033e-02
3.272825479214369615e-03	2.686373643306942671e-02
5.724913880191917492e-03	3.283600235030730008e-02
6.179812504201631640e-02	2.902934629448265108e-02
2.152659155322389495e-02	3.706190655590932415e-02
5.216013797755714165e-03	3.195725666905725043e-02
6.776649268834034068e-03	3.411163184200841081e-02
4.150337026336603508e-02	3.342014150953177831e-02
4.978259310491495171e-02	3.153872301805916989e-02
1.092115327604914476e-02	3.671694560441866179e-02
1.065105661827681072e-02	3.667585538636388559e-02
3.875278578685786846e-02	3.404843488161746895e-02
9.459374701005363040e-02	2.524100486259852824e-02
3.178790652651408699e-02	3.547462435949344517e-02
3.051434965656907305e-02	3.575430402598432644e-02
6.763739719370559511e-02	2.837544002750062161e-02
1.071676198711793426e-01	2.358132338209883647e-02
1.171064594662296621e-01	2.611860827765653467e-02
4.530043769464475734e-02	3.616636547636071369e-02
8.049211464521188741e-02	3.053835738339339204e-02
6.174540434290137769e-02	3.261825818459966608e-02
1.394775331819053665e-02	4.148398768846038587e-02
9.416530291525448959e-03	4.010261817199615997e-02
2.955789285847809644e-02	4.001279652301949208e-02
7.201998282279142849e-02	3.148255359124074726e-02
7.707171833295500818e-03	3.909059568001140017e-02
3.839320410706892339e-03	3.294778105692149073e-02
1.071843737179611900e-02	4.072798556079358645e-02
1.140366811440737260e-01	2.656053857981274108e-02
6.769285103185196384e-03	3.818219732478132789e-02
2.380459847787674832e-03	2.653643442912776568e-02
4.371655653670258879e-03	3.423729518935574034e-02
7.739723651424951223e-02	3.088525007017539625e-02
8.347864060123888486e-03	3.950982680633999267e-02
2.006153483363748435e-03	2.260977381874398548e-02
2.321434352022699876e-03	2.600340235518690257e-02
2.696493849886627547e-02	4.052019412893850814e-02
1.381480681807112365e-02	4.141169578630971015e-02
1.867290628668305530e-03	2.105598087743840857e-02
1.735549998861274368e-03	1.952677176131796186e-02
9.015556483850550862e-03	3.987291877091456160e-02
3.084977806011357515e-02	3.976952074915830748e-02
1.908874319695774702e-03	2.153397896756641117e-02
1.399632777477122225e-03	1.536900838228219546e-02
3.475483701963710814e-03	3.169730507274687997e-02
9.004234889648249363e-02	2.940621723838536886e-02
2.146802552305149270e-03	2.415211707503410465e-02
1.231146223200529910e-03	1.279429970589474920e-02
1.999073314744803653e-03	2.254489771886222099e-02
7.817894717929280146e-02	3.079977379553693745e-02
2.888081081548588003e-03	2.920296925158388790e-02
1.162692963671108082e-03	1.157888554523200594e-02
1.448937558465090980e-03	1.600862021300993726e-02
2.056527311575284678e-02	4.134126277951997996e-02
5.482101017984963853e-03	3.647257370663190001e-02
1.164405833373960419e-03	1.159534699014968737e-02
1.164371496864657907e-03	1.156989696082418202e-02
5.799529796731150988e-03	3.694493626632533445e-02
1.498002406452980662e-02	4.155465136906754536e-02
1.237845194313247355e-03	1.290817846660833809e-02
1.059284322377118670e-03	8.695055926599781423e-03
2.335657709800709192e-03	2.615993610571374153e-02
5.423399314736199184e-02	3.407137075279965954e-02
1.433678773899882408e-03	1.579704418298265300e-02
1.052367872291792850e-03	7.076155294370491296e-03
1.552880791775179681e-03	1.732400361461802762e-02
9.677724462211956258e-02	2.856306945682509507e-02
1.848002361947487238e-03	2.082049485875870493e-02
1.065756333406664425e-03	6.456421288795878219e-03
1.162016498061024805e-03	1.152313477649846707e-02
2.068670385288851055e-02	4.139886971667584847e-02
2.888319711278120039e-03	2.917939228801674084e-02
1.058504015834182965e-03	6.749244730868549438e-03
1.049077104779971847e-03	7.715023228707729511e-03
5.064907167816601330e-03	3.566426730808479328e-02
7.820940507044960022e-03	3.915606777129880534e-02
1.050431651000383049e-03	8.062700144942459846e-03
1.123226102925811709e-03	5.416681920951882043e-03
2.087499045939078535e-03	2.352638009129046082e-02
3.288024960086544102e-02	3.932411451324764606e-02
1.125209516231850948e-03	1.074105923784526503e-02
1.281849167943938106e-03	4.168187577486587476e-03
1.363807516198356495e-03	1.483324976282460184e-02
1.156225434356863424e-01	2.639592489903784533e-02
1.400245991868720452e-03	1.534738244764776056e-02
1.382143682175374089e-03	3.723314773536746079e-03
1.070978470641859026e-03	9.199194506117829018e-03
2.460719890010454325e-02	4.100695765554299155e-02
2.032196475706293803e-03	2.291131999786698639e-02
1.312731610902395651e-03	4.026215357686300372e-03
1.102953681528462404e-03	5.698879514725391227e-03
5.182809974261570751e-03	3.588583092555611836e-02
4.528656010835629964e-03	3.454250603579546441e-02
1.143528938081672663e-03	5.159941298388055070e-03
1.408546313643288528e-03	3.633108217021019555e-03
2.022109901749558070e-03	2.278376172193102844e-02
1.933159880174351031e-02	4.144135422722280970e-02
1.049538891405465968e-03	7.429939910328585938e-03
1.889628481782867908e-03	2.475389645815694473e-03
1.291357470890153181e-03	1.376324921886350021e-02
1.078262787310465542e-01	2.735118406002360822e-02
1.158614590520246068e-03	1.148104640767405246e-02
2.185070440856362595e-03	2.038784135498889101e-03
1.050403975480507235e-03	8.057409628463107695e-03
3.275536647701826620e-02	3.939155075440042841e-02
1.618438044728276459e-03	1.815837302207786580e-02
1.991739813776427503e-03	2.306400555327796885e-03
1.204959760721768802e-03	4.643271091078418275e-03
5.929599476571678629e-03	3.721941929348286660e-02
2.903240235911708211e-03	2.927200747269837269e-02
1.507005659926008434e-03	3.312906141157418230e-03
1.812344092498752168e-03	2.606828078589925636e-03
2.070828285261394619e-03	2.332947182552815024e-02
1.133204368213536206e-02	4.087563040193774311e-02
1.135985678138773380e-03	5.246886289131095019e-03
2.827997921838076856e-03	1.404930424387951411e-03
1.283860009459347751e-03	1.364901801229631215e-02
6.956021201612838656e-02	3.167408175864014352e-02
1.059231815351946437e-03	8.698233356681857320e-03
3.424115482798750776e-03	9.271938471596565369e-04
1.047984139500024447e-03	7.681291107632989140e-03
4.703776898501865755e-02	3.587507604978324577e-02
1.349790162077590949e-03	1.463390403980501658e-02
3.173979404395343984e-03	1.126383203660917456e-03
1.281869989990691572e-03	4.180751004139868048e-03
7.582069649882172691e-03	3.892082661918125353e-02
2.184856427449033411e-03	2.454484091584036021e-02
2.176881592827362155e-03	2.048453780519432933e-03
2.157045765123100090e-03	2.073346583089364335e-03
2.215678938375820195e-03	2.490583391105494898e-02
6.881716639609458674e-03	3.833540600618044053e-02
1.369642183447261630e-03	3.779838442713575643e-03
3.566876623571912930e-03	8.029585304869264056e-04
1.325016815310831042e-03	1.429628604434886839e-02
4.215964820083800690e-02	3.704881255299452558e-02
1.058394525337735814e-03	6.742520679181209647e-03
5.139969096798813197e-03	2.730810022080796358e-04
1.049214123392094855e-03	7.879309463774401834e-03
7.448590334086957476e-02	3.121087166482028330e-02
1.183555985739825900e-03	1.196050316180575362e-02
4.543191113176137108e-03	3.798680791737523007e-04
1.283969145036700787e-03	4.160824217148790735e-03
1.067130159864393413e-02	4.073613274310565469e-02
1.832327364026387073e-03	2.064475754280607062e-02
3.104318549121853898e-03	1.184116459895432748e-03
2.274883538959437956e-03	1.927423084841248333e-03
2.479292215844086655e-03	2.747215552510776787e-02
4.586474379590366190e-03	3.466911437830604015e-02
1.721633762794994027e-03	2.782230906905977519e-03
4.026423075035867605e-03	5.562642755187058308e-04
1.417098137083683262e-03	1.561059921481032162e-02
2.621891361702810563e-02	4.064990549098031897e-02
1.123010142795810573e-03	5.401363456297529446e-03
1.722066411452477519e-02	3.288137886447890519e-05
1.057237250098541637e-03	8.590683088302675935e-03
1.106620138692153144e-01	2.699816579516071263e-02
1.094366387164202870e-03	9.970725697031345564e-03
1.348727059216364710e-02	4.670782336563603895e-05
1.222708254258519922e-03	4.527889638125840582e-03
1.597815570280591846e-02	4.160345942637121153e-02
1.587047499037264053e-03	1.774297862824145144e-02
3.787929146151447490e-03	6.737990647783161655e-04
2.117112945069776764e-03	2.131460920555116462e-03
3.207036134375340630e-03	3.060784107492889664e-02
3.254972157573088332e-03	3.081302419751464836e-02
2.105307763843100588e-03	2.147274518505843961e-03
3.844768789315389235e-03	6.450001618005390697e-04
1.573877449299376785e-03	1.758069239876539416e-02
1.633847155340073520e-02	4.161820264747825848e-02
1.221904423425845820e-03	4.532782966713076733e-03
1.782691625957200099e-02	3.139289929459044204e-05
1.088742918391116810e-03	9.830793939558653965e-03
1.118723215586094333e-01	2.684342382747658198e-02
1.057590844581124401e-03	8.585726762239540705e-03
2.618279556639729888e-02	1.638358136761562778e-05
1.134562763640656335e-03	5.280810430750688955e-03
2.542122969032478697e-02	4.081334426974755902e-02
1.415958830000452195e-03	1.560499078974696141e-02
4.199990841421419319e-03	4.870845740304546672e-04
1.784632528267104945e-03	2.663371508877655607e-03
4.440114165187858397e-03	3.434644897711388450e-02
2.481384239276129833e-03	2.749268288485211958e-02
2.347297837160922107e-03	1.835963348225881642e-03
3.269092056950806402e-03	1.054481517410984842e-03
1.801688365371645340e-03	2.029646989347735214e-02
1.076690827036230758e-02	4.077258239615400015e-02
1.306497309679022223e-03	4.055115489422925559e-03
5.293174396520661240e-03	2.553492759994001847e-04
1.168271464066283905e-03	1.164872548524023554e-02
7.644407881626774648e-02	3.099407048182540453e-02
1.049216014996967594e-03	7.736339505267945602e-03
7.354404235554112823e-03	1.321745098816472241e-04
1.065857439665474082e-03	6.478087860242036020e-03
4.072562480152841502e-02	3.743397816584436572e-02
1.313750622463305540e-03	1.411128926470407718e-02
3.901498007602310913e-03	6.160344315026991362e-04
1.431595983228617364e-03	3.543241501764317521e-03
6.578619007471697699e-03	3.801398670025721294e-02
2.198532449295687030e-03	2.471191301563829129e-02
2.321582016160506079e-03	1.871672264448581095e-03
2.388070706971334722e-03	1.799377868584129759e-03
2.130054286264226882e-03	2.395985223729288349e-02
7.516713310663947212e-03	3.887103319867453444e-02
1.329008997418723581e-03	3.952868133670123588e-03
3.494087700823378384e-03	8.698169961826444398e-04
1.315434898170431133e-03	1.413379010451901521e-02
4.757737401871575678e-02	3.573578590597249749e-02
1.049635787991665126e-03	7.386337298641153237e-03
3.850796766351805012e-03	6.418719752268783321e-04
1.052677582146777091e-03	8.243661427394188834e-03
6.658450196197907012e-02	3.193659276186811002e-02
1.260884050939936607e-03	1.328243979483892563e-02
3.210878885821721873e-03	1.099950239137714551e-03
1.176645619948457622e-03	4.852732841689983562e-03
1.067823563409786569e-02	4.067811333844015970e-02
2.031665945933847084e-03	2.290004145863298521e-02
2.016008899405119514e-03	2.274723822591928797e-03
1.656703536298320678e-03	2.928077379109019201e-03
2.724406284068892070e-03	2.843248273831387729e-02
5.768419754888620687e-03	3.693676814040498801e-02
1.264760721956692535e-03	4.261270824494579543e-03
2.295417357094819977e-03	1.898765680768222351e-03
1.557787291228796001e-03	1.740790827716057199e-02
3.259979404695745320e-02	3.943154570256197228e-02
1.048188104119551767e-03	7.569327383571173781e-03
2.599791062826151133e-03	1.599427308294341932e-03
1.124705706118889204e-03	1.076459939742962016e-02
1.059526928618786390e-01	2.756462901909605828e-02
1.253164873999068618e-03	1.315746166668934139e-02
2.210757889357872763e-03	2.005813643859262300e-03
1.057690075200179436e-03	6.786123259805925713e-03
1.799819958253712215e-02	4.151759961329069826e-02
1.956340632815800618e-03	2.206484960188501154e-02
1.577366737574692479e-03	3.119942279995243251e-03
1.217714880998088667e-03	4.555254372567348400e-03
4.134238454679861619e-03	3.363508860319004701e-02
4.919817096503686926e-03	3.537389886943671097e-02
1.152425322240024919e-03	5.089627400427284426e-03
1.473212309247129426e-03	3.413300695041169772e-03
1.928337734966256711e-03	2.176579130690014380e-02
2.392476840749024891e-02	4.111259233231075172e-02
1.054459615576375242e-03	8.418027969731024449e-03
1.596191537791336046e-03	3.071575181691829984e-03
1.325306637337431148e-03	1.427622262499061642e-02
1.160934323654191358e-01	2.631720451976074168e-02
1.299356404600437997e-03	1.388826184931226011e-02
1.460941952403649324e-03	3.453103689952476997e-03
1.084795134317917409e-03	9.694049852938518147e-03
3.062553197088035972e-02	3.981697115934533515e-02
1.982776442744027534e-03	2.237355849914433176e-02
1.213049843681646145e-03	4.593919288948195359e-03
1.052196242144587401e-03	7.046219705450434447e-03
6.925613228775606700e-03	3.838304602252064213e-02
4.635069265563562801e-03	3.478019714831018239e-02
1.059471381304133430e-03	6.702649990175627015e-03
1.101797518106573115e-03	5.717117900178279866e-03
2.529874483840233168e-03	2.753585142742784320e-02
1.944926323025053527e-02	4.144652142495942881e-02
1.105658700742861988e-03	1.026149607843423670e-02
1.127349862216520116e-03	5.350939872993667676e-03
1.703179255672759851e-03	1.915192604551341216e-02
9.672167967337913508e-02	2.856756129885785339e-02
1.435668275403978456e-03	1.582316264250870075e-02
1.094206840539624359e-03	5.826708881955649892e-03
1.313372725580630451e-03	1.409830709346248864e-02
5.058457719012920961e-02	3.501545303402006648e-02
2.155259200419146204e-03	2.426715779524434013e-02
1.049959360573948786e-03	7.213994179433471168e-03
1.142592190138014274e-03	1.112113076740732509e-02
1.297966168214759186e-02	4.130674925355413973e-02
5.040030178519838699e-03	3.564924834177557456e-02
1.087948360319446195e-03	9.755984708602213895e-03
1.084701446724234408e-03	9.665661885904810319e-03
4.557525185183597394e-03	3.464561839177683622e-02
1.832839004332331712e-02	4.159125736258746653e-02
1.293701885323184086e-03	1.382364282737786124e-02
1.077250767600235193e-03	9.420141673219370806e-03
2.381724177589084057e-03	2.655791312243162977e-02
7.498620023509283694e-02	3.115663773391407973e-02
1.760366663596135695e-03	1.981027980590521764e-02
1.106555133576936356e-03	1.028487677744518124e-02
1.860947654553246622e-03	2.098022065593540403e-02
8.445291337148957966e-02	3.007843630732482190e-02
2.759822550342239111e-03	2.862049147704680621e-02
1.204842901984193304e-03	1.235242552724152496e-02
1.613687198459334837e-03	1.806672505286849306e-02
2.583404837664837750e-02	4.080701503894108156e-02
6.826788453688337199e-03	3.828014409378965172e-02
1.432147189818100408e-03	1.581356292886283016e-02
1.526733471184815727e-03	1.702536533977045893e-02
1.028410891495190604e-02	4.057265132128204388e-02
2.179256059381839972e-02	4.127857549150418248e-02
1.863941960484005733e-03	2.102480410007480371e-02
1.575010196778969807e-03	1.759624661176775393e-02
5.530802964628489526e-03	3.654820716937889902e-02
6.799575449462558208e-02	3.174195381180808934e-02
2.755617409259669692e-03	2.861530148002593837e-02
1.761637796733661609e-03	1.984397591667604738e-02
3.962111983158989048e-03	3.323614099049049947e-02
1.120469648271979479e-01	2.682166578328357143e-02
5.946314888778836405e-03	3.717390985378989099e-02
2.147071277622814023e-03	2.420075390545977506e-02
3.638740909723603423e-03	3.230177446682371695e-02
5.377174598382095105e-02	3.425048590555326150e-02
1.573913804748128253e-02	4.159833644861841984e-02
3.301737967836393395e-03	3.098303197656012559e-02
4.345703157118685489e-03	3.417243878265256718e-02
3.333843856653284643e-02	3.920878137008356606e-02
4.138348686452997249e-02	3.718238725483234697e-02
7.313055064163798136e-03	3.875931879160943172e-02
7.125857005550018108e-03	3.861923185883370246e-02
3.074484105380215215e-02	3.973963589590198686e-02
9.628465823601917162e-02	2.860854668198825959e-02
2.443387659468609918e-02	4.103415379822507314e-02
2.326828307023431908e-02	4.104365928901718835e-02
6.001943035452689257e-02	3.291831282663115060e-02
1.171064594662296621e-01	2.611860827765653467e-02
1.310450523662120559e-01	2.937108719327322093e-02
3.588248295551077494e-02	4.389557711096656045e-02
7.324173762293878509e-02	3.610656574084570442e-02
5.178170066658321913e-02	3.904879654610735051e-02
9.073001193015794996e-03	4.556931449073214901e-02
5.755250727249361375e-03	4.239695995153305863e-02
2.174055882447378796e-02	4.712942007925407378e-02
6.219900532482020017e-02	3.734558111882253090e-02
4.570457287727314188e-03	4.049051690114871538e-02
2.140513353880990621e-03	3.118390198453808299e-02
6.684014909700830565e-03	4.358827613524624001e-02
1.256710660672520907e-01	3.008948429868673474e-02
3.985492223020692393e-03	3.902383895612726583e-02
1.545275856631778133e-03	2.294260286934828724e-02
2.407479964959047258e-03	3.302498026574929996e-02
6.913693768038431386e-02	3.659132315864453699e-02
4.999851286600964784e-03	4.126678619141936621e-02
1.280875701585304505e-03	1.871622986746029546e-02
1.505185636100803137e-03	2.232735463203882470e-02
1.956232247278444358e-02	4.735586571859365379e-02
8.965584511658408751e-03	4.551702181216350090e-02
1.181452102684166228e-03	1.715597296612404038e-02
1.097480745507084521e-03	1.564908267902105285e-02
5.467818743388086489e-03	4.197736870510657137e-02
2.282322455671215167e-02	4.694308766846111425e-02
1.211842728275236425e-03	1.762405571491436687e-02
8.908113818583140997e-04	1.150258602425788257e-02
1.978778010963466727e-03	2.966091544385892481e-02
8.675494106116893311e-02	3.447546834753945771e-02
1.381447297749582859e-03	2.032276584061737043e-02
7.812022648668870417e-04	9.056148232595921665e-03
1.276134940837225784e-03	1.863705670560988209e-02
7.016705868556105674e-02	3.647248638724316649e-02
1.754742453576541017e-03	2.636183281841194756e-02
7.352562639991733207e-04	7.934563523301100749e-03
9.216002923020383264e-04	1.213408508040842403e-02
1.424355960499745777e-02	4.713681455043743085e-02
3.148472809696434283e-03	3.627167466178169569e-02
7.362655761816716549e-04	7.949651492351009208e-03
7.360485354346302245e-04	7.933208845319476496e-03
3.356225426851211502e-03	3.703313606566575877e-02
9.848920401963612292e-03	4.599318315318817740e-02
7.856631591457441388e-04	9.162030636576206505e-03
7.002084268493691255e-04	5.393531535470692979e-03
1.515249142351904332e-03	2.250098431142232014e-02
4.443738902724880813e-02	4.127724997441824251e-02
9.118220287125389234e-04	1.192732308427998066e-02
7.388475174538999823e-04	4.085585067196731771e-03
9.861877648658090578e-04	1.343800591234449969e-02
9.751713861470834299e-02	3.333330203429122479e-02
1.168199194923835726e-03	1.691948788290342440e-02
7.709452613963163614e-04	3.607719117960970969e-03
7.344351868314724641e-04	7.891330136250360172e-03
1.434305541577873822e-02	4.719860418977560312e-02
1.755067517069663907e-03	2.637642558027288725e-02
7.545626839319252710e-04	3.831946512808753064e-03
7.168830791228764099e-04	4.595485844497075416e-03
2.866489927128124116e-03	3.509875878321658954e-02
4.639604977580868983e-03	4.062690076891140034e-02
7.087776683197821725e-04	4.874679449797669414e-03
8.584807260278992658e-04	2.841543599243008707e-03
1.338972334940513598e-03	1.966519516975711451e-02
2.461442056393403632e-02	4.669081191338847470e-02
7.128467969761409506e-04	7.154723546285037157e-03
1.052391270278785207e-03	1.991686851722725658e-03
8.674200927641928516e-04	1.098945465577216493e-02
1.284302836918104207e-01	2.976161735473511344e-02
8.907422590405111862e-04	1.148798538232405700e-02
1.159677627528554744e-03	1.717570470971217615e-03
6.981721094992954235e-04	5.814348878119813407e-03
1.757938821435545140e-02	4.735980828136496235e-02
1.300056286499873259e-03	1.901521230571987658e-02
1.085660792284226517e-03	1.902267114175320477e-03
8.296582650544337412e-04	3.045815421473525679e-03
2.946911025769716197e-03	3.542999814567765471e-02
2.511934146487315722e-03	3.348536007742283771e-02
8.872147066991686870e-04	2.659950072808970993e-03
1.186079996832289929e-03	1.664514136833859532e-03
1.291834279467662938e-03	1.889963342691276457e-02
1.323975534687915623e-02	4.697739058711751514e-02
7.254191247145769239e-04	4.363832929420294847e-03
1.620158889612755004e-03	1.069497598995902774e-03
8.207172388619010661e-04	9.965168556781183601e-03
1.147469925470111507e-01	3.135211351576513983e-02
7.323128225810160430e-04	7.846975115452063665e-03
1.837600001572514685e-03	8.982331706502047052e-04
7.088914371340404585e-04	4.870413392984756368e-03
2.449557567771676325e-02	4.663313169805897995e-02
1.026929980527335751e-03	1.427163541112661839e-02
1.699922945148202302e-03	9.989498979670386782e-04
9.632523248729318865e-04	2.301987857318503645e-03
3.441660355684050820e-03	3.740588766107635216e-02
1.760569897045760612e-03	2.644659258035519586e-02
1.282872066326712357e-03	1.482753698976187976e-03
1.556670886719180302e-03	1.127463603196013743e-03
1.327537351481611338e-03	1.945004654103279704e-02
7.137730069364245367e-03	4.403123932494028975e-02
8.769267270379854651e-04	2.721398144277140455e-03
2.185107358109950049e-03	7.001254451247313545e-04
8.158685248682573388e-04	9.857047386769932779e-03
5.941268096521523656e-02	3.757689658814839656e-02
7.007096784654720523e-04	5.391425821417420230e-03
2.499982999652594629e-03	5.654746060624720730e-04
7.170048503747361579e-04	4.566778045080762544e-03
3.751712224652270500e-02	4.340770830466485902e-02
8.584752252838168118e-04	1.079747347435990219e-02
2.362261320729475145e-03	6.231300741974042483e-04
1.051604756185819944e-03	1.999590474801161370e-03
4.491592214095119218e-03	4.028185643034000452e-02
1.408385013719759549e-03	2.073856470448821876e-02
1.832220504243475823e-03	9.016622733166828859e-04
1.818540307786609134e-03	9.095235222875087868e-04
1.431587610544071687e-03	2.112328132537097045e-02
4.057678112605600518e-03	3.924733873505281689e-02
1.146215826510865732e-03	1.751428906126820031e-03
2.594312203447857179e-03	5.253789702227141915e-04
8.428447478754375055e-04	1.046579937026401522e-02
3.300053717289430644e-02	4.464396473757958894e-02
7.547986588356536686e-04	3.826391384187310604e-03
4.218478787876844827e-03	2.511273161242448060e-04
7.125971920787232960e-04	4.726176126902968504e-03
6.534253161306036173e-02	3.703304831593443730e-02
7.492779592449538839e-04	8.281429155636562539e-03
3.579996137934804423e-03	3.274864020056734754e-04
1.054523859655209783e-03	1.986764559420118540e-03
6.660633824624562216e-03	4.357068299364419417e-02
1.157368884360021610e-03	1.674984523629653027e-02
2.326508302960883512e-03	6.392875499417797168e-04
1.895207344857041676e-03	8.591887270518931783e-04
1.609648885499193049e-03	2.399353954468876060e-02
2.549711430502754617e-03	3.366627270780978010e-02
1.478442214586150882e-03	1.208759918046283313e-03
2.982619808678754758e-03	4.273052425053101063e-04
9.019403229577616088e-04	1.173720581919447323e-02
1.893973831372175454e-02	4.737345476030833946e-02
8.592993656839631456e-04	2.831335462994458672e-03
1.096164221266548999e-02	3.289059227162635402e-05
7.010441116315213606e-04	5.306812868850247986e-03
1.196624697148906957e-01	3.080436787895539721e-02
7.012447222187745410e-04	6.472255957329779361e-03
9.438617788987524460e-03	4.982549760999185884e-05
9.839400457859470706e-04	2.225025734455434237e-03
1.061752429339257731e-02	4.631017873203330248e-02
1.007200052339229934e-03	1.385806812934496125e-02
2.743188872919355425e-03	4.805572571256138239e-04
1.791340295039689501e-03	9.310864438240408015e-04
1.871716448877291938e-03	2.818093534752903750e-02
1.890409230202672042e-03	2.846394278843820611e-02
1.783065005991457674e-03	9.371770790661743730e-04
2.795807710341269292e-03	4.683603936163967685e-04
9.991292159415854357e-04	1.369651184810709993e-02
1.090309829311808532e-02	4.642148182237622323e-02
9.830185579979833221e-04	2.228375285592459724e-03
1.116768530027928419e-02	3.097808659411593868e-05
6.997899984197974987e-04	6.351943396951664766e-03
1.218031187104914870e-01	3.055731200065314387e-02
7.016184885455523101e-04	5.303547043789151594e-03
1.318040792068592149e-02	1.444122934067545290e-05
8.739420789767304854e-04	2.744910528876533425e-03
1.826504318361199530e-02	4.739625532708485744e-02
9.012872758890067004e-04	1.173085184915428035e-02
3.175275028974189340e-03	3.911225428052101630e-04
1.532936209865054522e-03	1.153250353606501046e-03
2.453440321145805569e-03	3.320366121543355531e-02
1.610924955616432896e-03	2.401634368298254801e-02
1.937103607566159624e-03	8.297134154481915170e-04
2.411695750916043046e-03	6.030627699465001320e-04
1.137287362388716971e-03	1.641546339623631973e-02
6.728858746122945433e-03	4.364870650513421463e-02
1.078929213154666833e-03	1.920316898605463731e-03
4.363027720750034533e-03	2.373469385637976318e-04
7.387529363180878050e-04	8.005486226570790800e-03
6.788612239434738127e-02	3.674031023549719638e-02
7.163949561936888699e-04	4.611836495367780883e-03
5.910102828388219542e-03	1.403609503128804351e-04
7.697768060334064799e-04	3.626792601093885814e-03
3.167364835364672171e-02	4.501429977044746344e-02
8.354093777559468137e-04	1.029711541180309588e-02
2.851477042906003234e-03	4.555832234570812538e-04
1.209928150778250000e-03	1.612238545825415894e-03
3.859323024436700500e-03	3.869627137353598423e-02
1.418813191377488181e-03	2.092210819125779955e-02
1.923449073364391637e-03	8.403808013721667056e-04
1.958768727789994557e-03	8.181014797986155577e-04
1.369347219608352262e-03	2.011501296605714556e-02
4.452464526349508844e-03	4.019394293666612994e-02
1.103136734949439202e-03	1.856792004368111029e-03
2.543559276355966681e-03	5.475032332130747937e-04
8.364370633253681575e-04	1.031800542162373407e-02
3.802552553919347211e-02	4.325646261930937708e-02
7.268593048437299586e-04	4.329537835484974229e-03
2.801525213271149894e-03	4.670263454888939469e-04
7.061335100603249870e-04	5.023080180816330738e-03
5.643539144765086224e-02	3.793976146609231298e-02
8.007945414499895165e-04	9.511075953738880318e-03
2.381660570587418313e-03	6.157531851536850523e-04
9.292070982042099914e-04	2.443776140819392539e-03
6.665341210908781733e-03	4.353975211605726203e-02
1.299348836115044037e-03	1.900465414724074320e-02
[truncated: 2,501 more rows]
